# Supplementary material for: DecGPU: distributed error correction on massively parallel graphics processing units using CUDA and MPI
Source: BMC Bioinformatics. 2011 Mar 29;12:85. doi: 10.1186/1471-2105-12-85 (PMC3072957; doi:10.1186/1471-2105-12-85)
Supplement: Additional file 1 — Assembled sequences of different assemblers. This file contains the assembled sequences (contigs or scaffolds) for the assemblers Velvet, ABySS, DecGPU-Velvet and DecGPU-ABySS for the three real datasets. [file 1471-2105-12-85-S1.ZIP]

Archive with 29 entries (20 files):
- DecGPU_Additional_file_1/
- DecGPU_Additional_file_1/AssemblyOutput.doc
- DecGPU_Additional_file_1/Outcome(I)/
- DecGPU_Additional_file_1/Outcome(I)/ABySS/
- DecGPU_Additional_file_1/Outcome(I)/ABySS/SRR001665-contigs.fa
- DecGPU_Additional_file_1/Outcome(I)/ABySS/SRR001665-scaffolds.fa
- DecGPU_Additional_file_1/Outcome(I)/ABySS/SRR006331-contigs.fa
- DecGPU_Additional_file_1/Outcome(I)/ABySS/SRR016146-contigs.fa
- DecGPU_Additional_file_1/Outcome(I)/DecGPU-ABySS/
- DecGPU_Additional_file_1/Outcome(I)/DecGPU-ABySS/SRR001665-contigs.fa
- DecGPU_Additional_file_1/Outcome(I)/DecGPU-ABySS/SRR001665-scaffolds.fa
- DecGPU_Additional_file_1/Outcome(I)/DecGPU-ABySS/SRR006331-contigs.fa
- DecGPU_Additional_file_1/Outcome(I)/DecGPU-ABySS/SRR016146-contigs.fa
- DecGPU_Additional_file_1/Outcome(I)/DecGPU-Velvet/
- DecGPU_Additional_file_1/Outcome(I)/DecGPU-Velvet/SRR001665-contigs.fa
- DecGPU_Additional_file_1/Outcome(I)/DecGPU-Velvet/SRR001665-scaffolds.fa
- DecGPU_Additional_file_1/Outcome(I)/DecGPU-Velvet/SRR006331-contigs.fa
- DecGPU_Additional_file_1/Outcome(I)/DecGPU-Velvet/SRR016146-contigs.fa
- DecGPU_Additional_file_1/Outcome(I)/Velvet/
- DecGPU_Additional_file_1/Outcome(I)/Velvet/SRR001665-contigs.fa
- DecGPU_Additional_file_1/Outcome(I)/Velvet/SRR001665-scaffolds.fa
- DecGPU_Additional_file_1/Outcome(I)/Velvet/SRR006331-contigs.fa
- DecGPU_Additional_file_1/Outcome(I)/Velvet/SRR016146-contigs.fa
- DecGPU_Additional_file_1/Outcome(II)/
- DecGPU_Additional_file_1/Outcome(II)/DecGPU-ABySS/
- DecGPU_Additional_file_1/Outcome(II)/DecGPU-ABySS/SRR001665-contigs.fa
- DecGPU_Additional_file_1/Outcome(II)/DecGPU-ABySS/SRR006331-contigs.fa
- DecGPU_Additional_file_1/Outcome(II)/DecGPU-Velvet/
- DecGPU_Additional_file_1/Outcome(II)/DecGPU-Velvet/SRR001665-scaffolds.fa
