# Supplementary material for: DecGPU: distributed error correction on massively parallel graphics processing units using CUDA and MPI
Source: BMC Bioinformatics. 2011 Mar 29;12:85. doi: 10.1186/1471-2105-12-85 (PMC3072957; doi:10.1186/1471-2105-12-85)
Supplement: Additional file 1 — Assembled sequences of different assemblers. This file contains the assembled sequences (contigs or scaffolds) for the assemblers Velvet, ABySS, DecGPU-Velvet and DecGPU-ABySS for the three real datasets. [file 1471-2105-12-85-S1.ZIP › DecGPU_Additional_file_1/Outcome(I)/ABySS/SRR006331-contigs.fa]

>0 103 2116
TTGATGATTTAAGTAAAGTAAAACGTTATGAATTAACTGAAGAAGACTGAGCACAAGTTGATGAATTAGTAAATACTAAGTACAAAAACTGAGACTGAAACTA
>1 28 46
GTTCATCTTTTGTGGCTTTTTTTTTTTT
>2 24 15
TAAAAAAAAAAAAAAAAAAAATAA
>3 24 484
TAAAAAAAAAAAAAAAAAAAAAAA
>4 24 15
TAAAAAAAAAAAAAAAAAAAAAAT
>5 24 20
TAAAAAAAAAAAAAAAAAAAAACA
>6 24 15
TAAAAAAAAAAAAAAAAAAAAATA
>7 24 4
TAAAAAAAAAAAAAAAAAAAAAAG
>8 24 4
TAAAAAAAAAAAAAAAAAAAAATC
>9 12097 208584
TTTAAAAGCAAAAAAATAAAAAAAATATTAGCGCCTAAAATAACTAGTTACTTTGCAACAGTAATTATTTATTAGCATGATAGCGAAGCGCTATTCTAAAATCTTCATCTTGAAGCTTTTCTTGCATGTGTTTAAAATCACATCTTCACTATAATTGTGTTTTGCAAAAAATTCCTTAGCGAATTCACTCACTTTTTTACCTGCTCCTAGGGGAAAAATTGTGTTATATTCTTCATTCATTTTAGCAATCAATGTTAAAAACTGATCTCTTGCTAATATAGAAGCTGCAGCAACACTAATGCTATATGTTTCTGCTTTGTTAGCTATTAAAACATCTTCATTAATTTCTTTAAAATTAGCTCAGTTATTACTTATAACTAGCTCATTGTAATACTTTAGCATATTTTCAGCTGATGCATACTTGTCAATAAGTATGTAATCATGTTTATCGTTTTTTAACTTAGCACTCAATGAATTAATAGCTTTAAGATGCACAAACATTTTTAGAGTGTGAGCATTGTAATTTTTATTTAATTTATTGTATCCGGAAGGATTTAAGTGTGCTAAAGAATAAGAAATTAGCTTGCTACTTTTAAGTTTAGCAGCAAGCTCTTTAATCTTTTTATCGCTTATTTTTTTACTATCTTTAATACCTAATTGTGCTATTTTAGACATATTTTTAGCATCAATAAAAACAGCACAGGCACAAAGCGGGCCAAAATAGTCACCAACACCCACTTCGTCAACGCCTATTATGCTTTTATTTTCAAGCAAATTGCTTTCAACATCAAAGTCTAAAAACTTCAAATTATTCTTCTTCCTGAATAGACACTTTTCTCATTTTTAGTGCCATTACTTTTGATTTAGCTATTTCCTTTTCAGGATTATCTAAAAACTTGTTAATGTATTCACCTACAGCACCATCTTTGTTAGTTTTCTTCAATCTTACTGTAGCATGTCTTTTAACTAAATCAGAAGCGTTACCTAAAACAACAGATACTGTTGCCACCTTAAACATAGGTACATCGTTAAATCCATCACCAAAAGCAATAGTATGGTCCAAATCAACACCATAATATCTAGATAGTAAAGAAAGTGCCCTTCCTTTATTTACAGTAACATTGGTAATATCAAATACTGGTGTAAGTCCTTCCCCTTTTGATCAATATGAAAATTCACCAAGGTCACCGTATCTAGCTCTTAGATACCTTCTTAATTCTTCAGCATCAGTTGATTCTTTAACATCAAAAACAATTCCTGTTGGACTCAAAGGAACCTTGTTAAGGTTAATTCCAACTGTAAATTTTTCAGCTGAACTAAAACCGAAAACTGCTTCAATATCATCATCACGGTGTTCTAATTGAACTCAGCCTGGTCCTTCAATTGCAAGGTTTGAGATTTCTTTTTTTACTTTTTCATCACCAAGAATGTAAAGCATTTCATTTAAGTTTAAATACTTAATATGAGGAATAAAATTATCATCTTTTGGATTGTGAATTTGTGCGCCATTATAGTTAGAAACAACAGTATTAAGTCCTAATTTGTCATATATTGGTTTTGTACTTCTTCAAGGACGACCTGTAAAAATACATACAACATGTCCTTCTTCTTTTGCTCTTTGAATAGCTTTAATGCAATTTTCAGGAACTATGTTTTCCCTACTTGAAGAGAGCAAGGTTCCATCTAAATCAATGGCAAAAAGGAACTTTTCCTTTTTATTATCTGTTAATGCGCTCATAATTTTCCTTATAACGTTAGTTTATGAATATAAAAATATTTTCATAATTAATTTTACCAATTTTTGAAATTTTCATAAAATTAATAAAAAATAGAGCTTGTAGCCCTATAAAACAATTGTTTTAGTAATTTTATTAAAATTTGCTATTTTTTATCTTTCTTTAGTAATTCATCTACTTTTGAAAGTATTTCATCAATAGTTAAATCAATTGAATTTTTAGTTTCAATTGCATCATTCATTATTTGCTCTTCAACTGCTGATTCTTTATCATAAGAGTGAGTGTTTGAATTTTCACTGTCGCTTGAATAATTAGAAATTAATGACACAGTGCGTAAATCGTCAACATCAAAATTAATAAATTTTGCATAGGCTGCTTTTGCATAATCTTGTATTTTTTCAAAATGGGCTTGTCCTTGATTGTTGACAATTAATATTTTTGAACTAGCTTGTAACGAATCGCACTGTTTTATAGGACTATTAGTCCTACTTTTAGCAAATAATGCAACGCCTTTGTTTGCCTTAGAAACTTTTGTTATTTCTGAAACATTAACAACTTTAGCTCTATTGTTAGCATTAATTAATACAACAGAATCATTAGAACTTACAACTGCAAATGCTGATAATTCATCATAATTCGCTAAATAGCAAGCTTTATTTCCATTTGATTTTAAACCATAAATAGGGACTTCATTTTCTGAATATAATGAAGCAAAATTATTCTTAGTTATAAGCAATACATCTTTTAATCCGTTTGATAACTTGGCTCCGATTAATTCATCATCGCTTTTTAGCTTCATAGCTACAAAAGTTTTACTAAATCTAGAAACATCAAATTCTTTTAATAAAACTTTCTTGCCTTGTCCTTTTTTTGTAAATAAACAAACATAGTTAGATGAATCAAAATCTGAAACTTTGATAGCGCTAACTAGCTCTTCGCCTGAAGTTAAATCAACAAAGTCACTAAGATGAGTTCCAAACTCTTTTCATTTTGACTCATGCACCTTAAAAACAGGCAAATAAGCATAATTACCAAAGTTTGTAAAAAGCAACAATTTATCTAATGAACTAGCATTATCATAAAACAAAATGTTGTCATCTTCTTTTATGCCATAAGTATTAATTAAATTAGATTCATATATTTTTTTAGAAACTTTTTTAATATATCCAAATTTACTAATTCCTAAAAATACTTGCTCTTCTTTAACTAAATCCTCTTGATTTATAGAGGCTTTTATTTGTTCATTTTCAATTGAAGTTCGTCTTGCCCTACCAAATTTTGACTTAAGATCTTTAAATAAAGCAATTAAGTATTTGTTAAATTCATCTGAATCATTTAATAACAATTCGCATTGCTTAATTTTTTCTTCTAACTCTTCCTTTTCAATTAAAAAAGCATGCTCATCGGTTTTACTTAATTTATAAAGTCTTAACTCAGCTATAGCTGTAGCTTGATTTAAGGTAAAATCAAAAGCTGACATCAAATTATCAATAACACCTTGTTTTGAGTTCTCACTCTTACGAATTACTTCGATAACTTTGTCAGTTATTTTAGCAACCTTTAAAAAGCCAATTACTATTTCGAGTCTTGCCTTATGCTTAATTAAATCAAACTCAATGGTTTTTATTTTTATGTCTTTAACATGTTTTAAATATGCATCTAAAAGCGCCGAAATGCCTAGTGTTTTTGGTGTGTAGTTATCAATAACTACATTATTGTAGTTATAATAAATTCTCATTTGTGTTTTTAAAAAAAGATAATTTACAATTACATTTTCATCAGCTTCCTTATCTAAGGTGATTAATATATTAATACCATTACGATCAGTTTGATCTTTAACTTCCAAAAGACCAGCTACCTCTTCAGAATCGACGATTAAATCTATTTCATGGACTAATTTGGATTTTACAACGCCATATGGAATTTCAGTAATTTCAATATATTTATATTTACTATCAGTATAAACATTATATCTTGAAGCTAGTGTTATTCTGCCCTTTCCTCTTTCAAAAGCTTCATGAATTCCTTCAGTTCCATAAATTATCCCACCTGTTGGAAAATCTGGTCCTTGGATAATTTTAGCTAACTTAGTAAGTTCAATGGCAGGGTTTTTAACCTTAGCAATAGCAGCATCTAAAATCTCATTTAAATTATGCGGTGGCATCTCTGTGGCAAAACCTGAAGCAATACCTGTTGATCCATTAATTAATAAATTAGGAATCAAAACCGGCATAACAACAGGTTCTTTTTCAGAATCGTCAAAATTAGGAGCAAATTTAACTGTATTTTTTCTTATGTCGCCTATAACATAATTAGCAATTTCAGAAAGCCTTACTTCAGTATAACGCATAGCGGCAGCTGGATCATCGTCGATTGAACCTACATTTCCATGCATTTCAACTAGGGTATGCCCCATTTTTCACTCTTGTCCCATTCTAACCATAGCATCATAAATCGAAGTATCACCATGGGGATGGTATTTACCAATAACATCACCAACAACACGAGCTGATTTTTTAAATGGTTTATTGTTTTGCAAGCCTAAATCATACATTGAATAAAGAATTCTTCTTTGCACAGGTTTAAGACCATCACGCACATCAGGAAGTGCTCTTTGTTGAATAACATATTTAGAGTAGCGACTAAATCTATCAGCTACTACTGTATCAAGGTTTTCTTGAATAATCTTTGATAACAAATCATTTAATTGTTGTTCTTTTTTCTTATTCATAATTTACCTATAAAGTTATATTTCAAAGTCATCTTCTAATGTGAAATTAACATTTTTGTTAATTCATTCTTTTCTAGACTCAACATTATCGCCCATCAGTGTTGAAACTCTTCTTTCTGCTAGTGCAGCATCTTGAATTCTTACTTGAATTAAAGTTCTTGTTTCTGGATTCATTGTTGTTTCTCACAACTGATCTGCATTCATTTCGCCTAAACCTTTATATCTTTGCACTTCTGCATTTTTCATTTTAGTTTGCAAAAGCTCTTTTAATTCATTTTCATCTCAGGCATACAAAATTTCCTTTTTTGCCTTGTTTATAGTCAGTTTGAACAAAGGAGGTAAGGCAATATATACTTTGCCTTCTTCAATTAATCTACGCATATGTATAAAGAAAAAGGTCAAAAGCAATATTTGAATATGCGCTCCATCAGTATCAGCATCAGTCATGATAATAACTTTGTCATACTGGATTTTGTTAATATCAAAATCTTGTCCAATTCCAGCACCTATTGCATTAATTATGGTGTTTATTTCTTCATTTTTAAGAATGTCAATTAACCTTGCTTTTTCAGTGTTTATAACTTTTCCTCTAAGCGGCAAGATTGCTTGATATCTTCTGTCTCTACCTGATTTAGCTGAACCGCCAGCTGAATCCCCTTCAACTAAGAAAAGTTCTTTTTCTTTAACATTTTTTGTTTGCGCTGGAGTTAGCTTGCCGCTTAAAATTTGCTTTTCTTTTAGCGCGCTTTTAGTTTTTCTAGCTTCTAAACGCGCTTTTCTAGCTGATTCTCGTGAATCAGATGCACGCTTAATTTTGTCTAAAATTTTTTTAGCTATTTGCTTGTTTTCAGTTATTCATGTTTTTAAATTTTTGCTTACTGCTTCTTCAACAGCACTCTTAGCCTCAGGTGTGCCTAACTTGTCTTTTGTTTGACTCACAAATTCTAAATATTTTTCAGGTATTTTGACCGATAATACTACAGTTAAGCCTTCACGGACATCTTCACCATCAAATGTATTTTTGCCTTTTAATACTTTTTCATCAAGTGCAAAGTCATTAAAAGTTTTAGTTATAGCAGATTTAAGCCCAATTTCATGAGTTCCGCCATCTCTAGTTTTTACGTTATTAACAAATGATAATATTGTTTCATTAAAACCATCAGTATACTGAAAACCGCACTCTATTTCTATTTCGTTAACAACTTGTTTAAAGGAATAAACGTTAAATAAAGCAGTTTTTGAATCATTAATAAATTCAACAAAAGCTTTAATACCATTTGAATATTTAAACTCTTCACTTCTCTCACTTTGCTCATCAATTAATTTAATGGAAAGATTGCTAATTAAAAAGCTACTTTCTCTTAATCTTTCAGCAATTGTTTCAAAGTTAAACTTAGCTTTTTTAAATATTTCATAATTTGGTCAGAATTGAATTGAGGTTCCTCTTTTGTTTGTTGAACCTATAATGTGCGTCTTTTGCACAATGTTGTCACCATTTTCAAAAATGGTCTCATAAATATGTTTGTCCCTATAAACAAGACATTTTAGTTTATTACTTAAAGCATTAACAACTGATGAACCAACACCATGCAGACCACCTGAAGTTTTGTAAGCACCTTCATTAAACTTTCCACCTGCATGAAGCTCAGTAAAAACTAACTCCACAGCGCTTTTGCCACTTGGAGTTTTGCCAACAGGAATCCCACGACCATTATCAGAAACAACAACTGATCCATCTTTTTTTAAGATAACAATAATTTCATTTGTTTCGCCAGCTAAAGCTTCATCAATTGAGTTATCTACTATTTCCCAAATTAAATGATGTAAACCATTAACATCAGTTGACCCAATATACATTCCAGGTCTTTTTCTAACAGCTTCTAGGCCTTTTAATTGCTGAATACTACTTGCATCGTAATTAGAATTACTCATATAATTCATTATATAATAATCTAAAAATGATGATTACTTAATGTTGTTATTTAGCTTAGCGTATTGATGTTAATACCTATAAAACAGTCTAAAAAGATAAATAAAAATACAAGCTAGTTGCTTGTATCTTCAGGAATAATAAACATATTGTCAATAACTGATGAAACTATTCAGTAGATTTTTTGATGAATTGTTTGAATAGTTACTCACTCTTTCATTTTCTCTTCATTAAGCTCGTCTCTGTTATAGATAAACTTGCTTGTGCCTTTTGCTTTATCATAAGTATTTTTTTCAAACAAATCAAACAATATGTCTTTCATTCTACTTACATATTCTTTACCATAGACTTTGATTTTGTAATCAGGATGCATATTAAACTTTAACTGAGCAGCATTTAAAATATCTCAGACAGGTTCAGTTTGATTTACTAAATCATATATTTCATTAAAACCTTGCGACGCTTGAGAATCATTAAGCCCTAATTTGCTTAAGTATTCTACTATTTTAAATGATTCAGGTGTTGCGGTATATAACTTAAAAATGTTGTTTATCTTATCAATATTGCCAAGTTTTGATTGAGCATTCTCACTGGTATCAGTTAATATTTCAGTTTTTCTTGAACTAGAATCATATTTAAGAGCATCACTCTTTGATGATGTATTGAAGTTAAAATACAATGAAATCGCATTTTTCTTTTTTGCATTATCACCAAGAATAAATGGGATTAATCCGTTTATAACTTTTTGTTGTTCATTTTTATCATGAATATTTTTTAATACATTTGCACTTAATATAGGTTTAGCATTGCCTTGCGCATCAGAAGAAACCAAAATATAGTTTTCCGGTCTTACAAATTGTTGTAAATACCATTCAAATGCATTAATTACTGATTCATTGTTGTTGCTTTCATTATTAGATGTTAGTAAATCATTGCCAATTTTAGCGCTAGCGATTAGCCCCGGTGTATATCTTGAAATGCCTTCAGCTTTTTTAAATGATATTACACTAAGCATCTTGTTATTAGCTTCGATAACTTTATTATTTGCCGTCATAAATCCAGTAACATTAGCTGCTAATATTGCGCAAGGAACTATTCCAGCAGTTGATAAAATGGCTCCTAATGAACGGCTTCCAACAGTTGAAACTTTGTTCTCACGCACATTTTTAAGAGGTTTTCTAATAACTTTTCTTAAAATTAGCGAAATTATTTCAGCAACTATTAAAAATAGCGCTTGAATTCCAAACATGACTATTCCATAAAACATTTTTCGGAGTATTTCAGCATCAACTTGCTTATTACCAGGAAGAGTTATTTTAGTATTTTGCACAATAATGTCAACTACAGGTTTAGCAGCGAATAAGCCTACAATTCAGCCAGTTAGGCCAAATAATAAAATTATTAGCCCCCCATAAATTCCTCTTTTTAGGCCAGATAATATAGCTAAAACAACAATAAAGATAACTAAAATGATGGGGATCAAAATTGACCAAGAATTAAATGCAATCTTTTCGAAACTTTCGATTATTTTCATAATTGCTCCTTAATAAATTAATTCTCCTTTGAAAGAGTCTCAAGGATTATTATTATCAATTCTGTCAATGAACAACTTGCCTTCTAAATGGTCCAATTCATGCTGAGCAACAATTGCTGGATAGCCACTAAGATCATATCTTTTTATCTTTTTCTCAAAGTATGAATAAGCTTCGATAACAATCCTTTTATGCCTATAAACAAGCCCTGATTGATTAGGTATGTTTCTCCCAACACTTAGGCATCCTTCGCCTTGTGAAAGGGCGATTTTTGAATTAGACATAGCTATAATGGTGGGATTAAAAAAGACATCTCGTAGCACTTGCTTTTTATCATCAACCATATCTTCAGTTATATTAATATAAAAAACTCTTTTTAAAATGCCATATTGAACAGCAGCAACACCAACTCCTGCTTGAAACTTTGAACCTTGCTTTTGACTATCGTCGATATGATAAATCATTGTTTTTGCAAGTTCAATGTCTTCGCTAGTTAATGGAATAGGAACATTTTCTGATTTTTTTCTCAAAACCTTTTTAGGTAGCTTAACTAAATCTACATTATAAACACTCATAGAAATATTATAATTTAAAAATATTGATGCTCATATAATTGATTTTATTAAAGAGCTTAAGGAACTAAATGATAAGAGTTATTTCAGGCAAGTATAGACACAGGCTTTTAAATTGGCCAAAATCAAAAAACATTAGACCAACAATGGATAAAGTTCGTGAAGCTATTTTTTCTTCACTTAGAATGCAGCTTGAAGGCAAAATTGTGGTTGACCTTTTTGCAGGCTCAGGCTCAATGGCTATTGAATCAGTAAGTAACTATGCAATGAAAGCCGTTGCAGTTGAAAAAGATAAAGAGGCAGTTAAGATAATTTATGAAAATGTTAATGCTTTGCAAATAAATAATATTGAAGTCTTTAATACTAATGCACTAGCGTTTTTAAAATCTAAAACCGGCAGAGTGTTTGACTATATTTTCCTAGATCCGCCATATGCAGAATATGATTTGCTTAATGAGTGTATAAAATTAGTTAAGCAAAATAACTTTTTATCAAAAAATGGCTTAATTGTTGTTGAAACTAATGATAGTGAAAAAATAGCTCTTCCTGAAAGACTAATGGTTCAGAAAAATAAAAAATATGGCAAAGTCCATATTCTATATATTAGTCATATAAACTAACTAAATTAAAATTGATGTTTTGTTCATTATTTCAGTTAGTAGTCATACATGATTTAGTAATGTTGATGCAACATCAACTGATTTTAATATGCTAAATAATTCATTTTGTGACTTAAATCATATGCTTAACTTTGCTGACTTTTCGTTGTATAAAAATCCAAAGCCATTTTGTTCTAATCTAAATTCAGAAGCAAATTTCTTAAGGTCATCAATTAATGCTTTTGAAAGTGATTCATTTGTTGCATATAAGCCTATTTCACTATCTAATTCGACAAATTCGGAATCAATATTTTTAATAAGTTCTTCTTTATTATTAAGTTGCTTAAGAGCATAAAAACTTGAGTGTTGTGACTTATTGATAAACTCAGGACTAACAGCACATTCTAAAAGCAAAACATTGTCTTTTACATTACTGTTTCTTAATATTTCTACTTCATTAATAGTTCATTCATTTTTGTTATCTATATCATGCGCAGTAAATGATTTTACAATAGTTGCACTTTCGACTTTGTCTTCTTTTGAATACATTTCTAAGGCTGTTTTATAGGCTTCAGTATTAATTTCTTCTGGTTTAGAAAATTCTAAATTAGCATAAGTAAATATTTTAGAAATTACAGGTGCAAAGTCAACTTTTTTATAAGCTTGTTGCTTGGTTTTGAATTTATTTGAAAAGTATAAAGAAAGTATGTATGAACCAGCAAGCATAAAAATTATTATTAAAGCAAAAAGAGCTCAACTTATGTTTTTTACTGTATCAGAAACAGGTGCTACTTTCGAAGCTTCAGCCGCATTTTTTACTGCTCAAGGATCTAATTTATTAAAAAGTATTAAAAGTATTAAAAGTAAAAGTGCTATAGATAATAGTGAGATAGATAGAATAAAGAAAATGAAAGTTTTTTTAGCTTCAATTGTTGTTTTTTCTTTAAGCATCTTTTTGAACTCATCTTTAGACAATGTGTTAAGTTCTTTTGAAATTTCATCATACTTATGATGCATATTTGCAGTTATTGATGTCATTTAAGCCTCCTTTTTTATTTAGCTTATTTGTATGCGTTAATAATATATGAATTTTAACAATTTTTAGTTTTTATATGCTAATTTTGTTGCTATATATTGCTTAAAATTTTAAATATTGCACACTAAACTAATACGGTGTTTCAAGTAATTCAGCTTGCTGAGCCATTTCGAAAAATTTATGCTCAATTTTTCTGCTTCAGCTTAGTTTTGTTTGGTCAATTTTTTCTAATTTTTTAAACACAAATCAGTATGAAAAGCCCATTAAAAATAGTGATGATAATAAGCAGTTAAAAACAAAAGCACCTACAATAATTCAGTTGACAATTTCTTTGTTTCCGGTTGTTTTATAGACACCGTAGGCAATTCCATAAGATATTGGAATAACAATAATAAATGAAATAAAGTTTTCAAATGCTGATGAAAATATAGTTTTTTCAACATCATTAGCTCCTTGGAAGGCAAGCAGGGAATTAATAACTAATGAGACAGCAAGAATTCTAAGCGAAATAATTCTAATAAATGTCGCAGTTCCTTCAACTTTATCACTGTCAACATTTAAAATTCATACCCATATATTATTGGCAGTTGCAGCAACAAACACATAAACAATTATTGAATAAAGCAAGGCAATAAGCATTGTTCATAAGTACACTTTTTTGCATCTATCAAATTTTCTTAGTGTGTAATTGTATGAAAATAAGCTTCTAGCTCCATCATTAATTCCAAAAATTGAGATCAAGAACAAACTTACGATTGGCTGTCCTTTTGCTCAGAAAAATTGGAAATATTCGGGCATTGCAAAGTGAGAATTTGCAATCAACAGGTTCATAACAATAAATGAAAATCCGATACCAAATGTTCTTAAAAAGCCGCCTAAACCAAGTGAAAAAATTGGCCCAAGTAATTTTTTGTTGAATTTAAACTTAAATAAACTCTTGATAGAAAGTCACGTTTTCTGCTTTCTATCTTTTACAACTATATAAATAATGTAGGCAAATGTGTTGAAAAATCAGCCAATAACTGTGGCAACAACTCCACCGAGCACACCCATTTTAAAAACGATTATAAATAAAGCATCTAGAGCAATGTTTATAAGGTTAGCTGCAATACCGCATGCCATTACATATGTGTTGTAGCCTTCAGAACGAATAAAGTATGACAAATAAAGCGTTAAGCACTGTAAAACAGTCGCGCTGGCATAAATATAAATGTACTGTTTTGCTCATTCAACACTTAATTTATGTGCTGCATTATAAAAGTCTTGTAACCTTTCAACATTAACATTTGCACTACGTGCAATTGCTGGATCAATTGTAGTAACTCCTGCAATTTTGTCTATTAAGCCTGTTCATATTGCTGTAAAAGTGACAAGAGATGAAAAACAGAGAGCATAACACTAACTCAAAACATAGTTGCTCACAAGTTTTTACCTGTTTTTTCTAGCTTTTTACCTATACATTTTGTATAGTAAATTGATGAACCAACAGGAACTAAATAGACAATTGCATTGGAAAAAATAATTAATGGGGTAAATGAAGCAGTTGTGGTTGAAACTATAGTATTTGAATTTATAACAGTTAATTTTGATACATTTGCAATAGCAGCTTGCTCGTTATAGGCACTAAACATCTGATTATAGCTTTTAAATATATCATTGGCGCCTACATTATGAAGGCCAAGATTTAAATATTTAACTATTTCACTATCAGCATTACCAAAAACATTGCTGTATTTAGGCACAAATTGCAATATGAAAATTTGATCTATAAATGAATATAGACCAACCATCATAGATGCTAATAAACTAGGAATGGCAACTATTCATATAGCCTTAGAAATAGGCATTTCACCGAATAATTTTCTGGCTCTTTCCTGTTTTTCACTAACTGACTTATGAATAACAGCCTCCTATTGTTTAAGAACAATTTACTTATAAGCCTATAAAACAGGCAAATTATT
>10 74 643
ATTGAGCAAATTAATCAAATAGGTATAAATTTTGTTGAAGACTTTATTTCAAAAATTGAATCATTAGCAGAAAA
>11 74 544
TTTTCTGCTAATGATTCAATTTTAGAAATAAAATCATCGACAAGATTTATTCCTATTTGATTAATTTGCTCAAT
>12 52 905
AATGTGTTTTTGATATTTTTAAGACTGTTAAGCTTACGCTGATGAAGGGTGA
>13 129 1650
TCATCATCAGTAAAGCCGACTAATTGTCCTAATTTCATATATTCTAATACTGTGTCATGAAAGTTATCTAACTTTTCAATTAAGCCTAATTTCTTAAAGTTATCAGTTAGCGACTTTTCTTTATCCCAC
>14 162 2605
AAGCCACAAAAGCAGCTAAACGACCAACTACTTGGTTTTCAGCATCAACAACAAATCACTTCTTATTAGCTTTTTCACGATTAACAATTGTAGTTTGTCTCATGTGCATCTCCTTTTCTGTATGTTAACTATTGCAATTAGTAAATAGCCTTTTTATTATAT
>15 105 1020
CTAATACTTTATAAGTTTTTGTGTGAAAAACAAAGCAATTATTTAATTAAAAATTGGGTAACTAAAGAACAACTTAAATATCTTGATAGCAAATATTTAGACAAC
>16 102 1472
TTTGTGCTTAATTTTTTCATATCCTTCAATTGAAAATTTTTTACTTGACATAAAGTCTTGTTCTTCTTTTGATGCTTGCTTTAAATTTCTAAAAGCATAGTA
>17 24 253
TGTTTTTGTTTTTTTTTTTTTTTT
>18 42 825
GAAGCTGAAACTTTATGATCAATTAATTTAATTTCAGCTTCA
>19 149 2886
ATGTTAATGTCTAAACCAGAAGCAGAGTCTCTATAGATCTTGGTCTTGATGCTCTCTATTGCTCTTCTAAATGAGTCGCTAAATAATTCTGCAACCATTTTTGCCGATTCAAATGCATGCTTGTCACCATGTTTTTTATATCTTGTCAG
>20 2836 48452
GAGCTGCTTTTTTTATTTTCTTTAAATATAAAAAGCAGAAACTCAAAAAAATAAAAAGGAAGCAAAAGCTACCTAATAATTTTTAATTTTTGCTCATTTTCAAGGCCAGCCTCTAGGAGTTGGCTTTGTTTTTTTAACTAATACTAATGAAGAGCGCTCGTTATTAATTTTATCTTCATATTCAAAGAATGTGATGTTGCCTTTTTCTAAGTTAAATTTAGCTTGAAACTCAGTAACTTCATCTTGATATTTTTTTCCCTTAGGCAGTATAAAACAGCCATTTTGGGCAAGGTGATGATTTGCCATTAAATATATTTTGACAACAGATCCTAGTGCTCTAGCGCATACATAATCAAAGTAAGAATTATAGCTATTTACATTCTCAGCTCTGTCATTAATTATTGTTAAATTAAGCTTAAACTCAGCCTTAATGGTTTCTAAAAATGCGCATCTTTTGGCTATGCTCTCAATAATAACTAACTCAAATTCATTATCTAGTGCAATTAATAAAGGTACTGAAGGGAATCCCGCTCCAGCCCCAATATCTAGAATTTTTTTGCCCTTAAAATCAAAGTTATATTCACTAATTGCGTTTTCAAAAACTAAAATTGAGCCTAAAATGCCTTGATTAAATATTTCATCAATGTTATCAAAACCACAAATATTCATTACCTTATTTTGCTCATAAATCATTTGTGCATATTTATAAAGCAATGGAATTTGCTTGCTATATTTATTTAATAAATAGTCTTTATTTTTGTAATTCATTCTCTTTTATTTCTTTTGCAAATTTATCATAAAGCATAGAGATAGATTTGCCATTAATTGAACAATCAATAACGCTTCCTAAAAATCTGTCTAAACTAACAATTTCTAATTTTTTATACTTATTTAATAACTCATCATTATCTATTGAATCAGTAATAATAACTTTTTCAACAGCAGGATTATTTTCAAAAATGTCAAATCCTTTGCTAAAAATACCATGTGTAGCTGCTATAACAATTTTTTTAGCACCATATTGTTTTAGTGTTTCAGCAGCTTTAATAATTGTCCCACCAGTGTCGATAATATCATCAATAATAACTGCATTTTGGTCTTTAACATCACCAATTAAGCCCATAACTTCAGTTTGGTTAACACCTGTTCTACGTTTATCAATGATGCTGATTTTAATATCGTTTGAAATTAATTCAGCTAAACTTCTAGCTCTTACAGTCCCACCATGGTCAGGACTTACTACTGTAAATTTTTCATGGCTTCTCTTAATTGCTTTTGCCAAAGTAAATGAAGCTTTTAAGTCATCAATTGGGATATTGAAAAAACCTTGAATTGCTGAGTTATGTAAGTCAACAGTTATAATTTTTGATGCACCAGCAGTTTCTAAAAAGTCTGCAACTAATTTAGCACCAATAGGTTGTCTACCACTAGCTTTTCTATCTTGACGGGCATAACCATAGTAGGCTAATGCTATATTTATAGACTTAGCGCTAGCTCTTTTTAGTGAGTCAATGAATAAGTATAAAATCATTAAATTATCATTCACTGGTCTTGATGTGCTAGCAATGATGTAAACATCCTTACCCCTTACAGCTTCATCACTAACTGGCATTGTTTCGCCATCAGCAAATTTAGTTAATGTTAGTGTTGAAAGCGGAATGTTTATCATTTTTGATATTCTTTCAGCTAGCTTTATGCAATTTGGCATACCAAAAAGCAATGCATTATTGTTGTTCATAAATTTTATTTCTCCTTGCTTAATTTTAAGCTATATCAATATTATAATGCAATACTTATATATACCCCTATAAATAAGCATAATTGAGAAAAGTATGCAATACATATGTGAGCTAACTTTATTTGTCATAAACATATTTTTTTCAAGTTATAAAAAAATTCTAAAAACACTATAAAACAGTGTTTTTAGAGATAGTGACATTTTTATGGTGTTGCTTAGTCAGAAAGATCTATTATTTGTTCATAAACCTTTGAGCCAAAGTGTCCATCTTCTTTTACTAAACGTCATTTAAATAAGTATTTCTTACTATTAATTTCACCATGGCGTTCAACTTTTATGCCAAATTCGCCACTTCCACTAAAGAATCCAATTGGTGATGATTGATTATGCGTGCTGATTTGATTCTTTGTTTCGGGCTTTATAGATTTGTTTATTGATAGTCCAGTAAGCGGTGAATTATTGTGTTTACTAAAGAATGAACCACCTACTAATGCTATAGCGCCAGATTTGTGGGTAATAGCATCATCAAGCTTCTTGGCCAACTCAGTCTTGTTAGTATCTTCATCAACATCAATTAAATCATAAGGATATGCAGTTAGTTCATTTAGTTTACACCCTTTTTCTTTAATTTTGCGTTCAATAGAGTGTTCACTATTTGCTTTTTCAGGTTCTGATGAAGCAGGAGAATCGCTTTGAGTTCCAGAATCTGTGCGAGATGTGCTTGATGAGTTTGAATTATCATCAGTGTTTGTTTCTGCATCTTTCATAATAGGTTTTTCGTGATTAATAGGGGGAATTAGTCCAGGATTTATAATGATATTTTCATTTATCAATGAATCTTTAAATCCTGTAACTACAACTTTGTTCGGCAATGATTTACTTTTATCTTTATTTATAATTCTATATTCAACTTCTAGGCTATTGTTTCTTTGAGTAACTGACACAAATTCAAGTTTTATGTGTTCAGGTTTAGAAACTTTAGCATGCTTTTCTATATTGTGTATTGTAACATCACTTGATAGTAAAGAGCTTTTGTTTTCTATATCAAGTAGTATATTATATTTGTCTTTGTTTGGCGAGTAACAACTAGCTGAAATA
>21 32 58
CCCCCCCCACCCCCCCCCCCCCCACCCCCCCC
>22 24 4
CCCCCCCCACCCCCCCCCCCCCCT
>23 24 44
CCCCCCCCACCCCCCCCCCCCCCC
>24 33 48
GGGGGGGGGTGGGGGGGGGGGGGTGGGGGGGGG
>25 714 8909
ATATAATTAAAATAATAAAATTTTTTGATTGAGGTTATAAAAATGTCTATAACATGGTTTGGCACTCAAATAATAGATAGCAATGATGGACAAATAATAAAATATAAATCTAAAAATTGAGTTGGAATAATTTATAAAATAACTAAGAATAAACTTTCTAGTTTATTAGCAAAACAGCAAGATTTTTTAAACCATGCAGGGGTATATTTTCTAGTTAAACAAAATAATAGTAACTATAGTGTCTATGTTGGCCAATCAAATATAAAAAACGATAATAAAGGAGTGTTATATAGAGTATTTCAACATCTAAGCTCAGAAAAAAGAAGTGATTTTGATTATGTTTATATAATTGTAGATTCTCAAAGTAATATTGGAGCAACTGAACTAAACTATTTAGAGCACTCTTTCATAAGGCTATTTACAGATAATAGCAATATTGAGTTATTAAATGACAATTGCGCTAACAAGGGAAATATTTCTAGTGAAGATGAAGCAGAATGAAATGCTTTTATAGAAAATGCTAAAACTATATTAAAAAATGTTGGTTTTGATGTTTTTGGTAAAAAACAAAATTTAGGCCAACAAAAAGAAATTCAAGCCCTAAAACATGATGAACAAAAGCACACACAATCTTATGCAAATGATAATGAAGTTAAATACTATACTTTAAGGCAAAAATCAAAAGAAACAGAAAAAACCACCATTGCTTTATTG
>26 40 114
CAATTTATGCCTGGAAGTGGCGGGGGGTTTTTTTTTTTTT
>27 2106 39534
TTGTACATTAAGCAAAGCGGCTTGTCTATCTTGACCTAATGTTAGGTACCAAATAGATATATTAGTATAGTTTGTTGAGAATAAAAACTGTGGTCATAAGTAATCATTTCACACCGAAATAAATGAAAAAACAATTAAAAGCATATAACCCAGTTTCATCTTTGGCAAATATACATAAATTAATTTATCCATTGGTTTTAAATTGTCATTCAACATTGTCTTATTTTTTTTATCACTAATAGATTTAGCTAAGTTAAAAATGTATGTAAAGTTAAAAAATGAAAATATTGCATTAGTCACAAAAGCAATAGGAGTTTCGTCTAAATTGAAAGTTAGCAAAACTGTTTTTAAGCTTAAAAATATTGAAAACTCAGGTATCAAACTAATAACTAGGAAAAAGTACAAAAATACTTTTTGATACTTTGCACTCATTCTAAATAGTCCAGCTATCGCTAGTGAGTAAATTATTAGTCTAATTAATATCAAGATCGTTGCAAATAATAGTGTCCAGCCAAAAGCTCTTAGAAAATTACTCTTAAAAGCAGTTGCAAAATTAACTCAGTTTCACTCTTCAATCACAATAAATGTTCTGTTATTTATTAACGAATTTGTTGACATAAGTGATTGAAGCAATAAATAGTACAAAGGAAAAAGCATAAGCAAGCATAAAAAGCCAATTAAGAAATATTTAATAATTTCTTTAAATATTACTAATAGCATTCTACCTGGCATATTTCTTGCTCCTTGTCTTTGCAATTAATTTACTTATTTTCCTATAAATAGCCTTAATTGTGCTAATGCGCAACAGTTGCAAGATGCACAATAATAAGACTAAATATGAGAAGCTAAAGAAAGCTGAAGCGTATCCTTTTTCATATCTTAATGATGGGTTGTTTGTACCAAATCCAAGGAATTTAATTGTGTAACTAGTTAATGTGTGCGCATAATTAATATCTATATCAAAAGTTGGTTCTAACAATGCTTGAGGTAAAAGAAGTGTTGAGAAAATAAAGTTGGTAAATAAAATTGAAAACAACACTTTTGAAATTTCTGGCATATATACATATCTAAATTTTTGTAAAATAGTCAATTTATCATTTAACATTAACTTTTTATACTTTAAATCAGCTCTGCTAATAGCTGAAGCAAACAAAATTAAGTTAAATGGTAGTGACCTTCATATCTGAAATATAGAGTAATACATCCAAATTGGCAACTTTTTATTTGACGAAGCAATAAAGGTATACTCGCTTTTTCCTAAAATGTAGAAAAACAAATTTTTATTGCCAAAAAACATTGTAAAAGCAATTCCTATTGCAAAGCCTGAAATAAAGAACTGCGAGAACAAAATTGTCAAAAATGCTCTCTGTGTGAATTTAGATATTAAGGAATTCACAACTAGCGCAAAAATTAATGAAAGCACTAATGAGATTCCTGATCCAAAAAACAAGACTAATGTTGAATTTAAAACAGCATTTTTAAAATTTGGATCAGATAAAATGTTGTTATAGTTGTTGAAATTATAGTTATATCTAGTCCTATCATGTATACTAATAGGCGCCTTTAGTGATTTTACAAAGGTGTGTAAAATAGGCACCAAGGTAAAAACTAGTATAAATATTAACAAAGGCAAAAGCATTAATGTTATTTTAGAAACAGTTCATACTTTTTGCTTTTTTGATTCAGAATTATGCATAAACTCTATTTCCTTCATCATCAAAGACTAGTACATCAGTATCACTAAACGTGATATCAACTTTGTCATCAACTTCAATGGTGCTATCTTTTAAAACAATTGTTCAAATATTGTTGTCACTATATTCAATTTGATAATAAGTCTTGTCACCAAAGTTTTTCTTACTTTGAATTGAATATGCACCATCTTTATTTAAGTCAACTTTTAACTTGTTTTGTCTAATATAGTAGCTTTTGCTATCTTTTGTATTAACAAAATTAATTTCTGGAGCCCCAATAAACTTAGCAACAAATAAATTATTTGGGCTGTCATACATTTTGTCACCGCTACTATATTGCTGAACCTTGCCATCTTTTAATAAAATGATTTTATCGCTTAATTTAAGCACATCTTGCTGATCATGTGTAACA
>28 24 102
TTTTTTTTTTTTTTTTCTTTTTTT
>29 39 230
AAAAAAAAAAAAAAATAAAAATAAAAAAAAAAAAAAAAA
>30 39 232
AAAAAAAAAAAAAAATAAAAAAATAAAAAAAAAAAAAAA
>31 24 375
AAAAAAAAAAAAAAATAAAAAAAA
>32 39 143
AAAAAAAAAAAAAAATAAAAATAGCCACAGACGTCAAAA
>33 24 31
AAAAAAAAAAAAAAATAAAAAAAC
>34 36 155
AATTCGTTCTTTACGGCTGTTTTTTTTTTTTTTTTT
>35 27 82
TATAGAATTATCGTATATGGCTGTTTT
>36 9416 136744
TTAAAAATTATTATTACATTTAGCTATATATTTTAGTAAAAAAAATTCATATTTTTTAAGACACTCTAGCAGCAGAATAGGATTTATTAATTCACTAAGGAGAATTATGTTTAACAGGGTAAAAGGCACTAAAGATTATGAATCAAATGACATTGAAATACGTAATGAAATTTTAGATGAATTTTTGCATCTTGCTGAAGTAAATTGCTTTAATTTGATCGAAACTCCAATTTTAGAATCGGCTGATTTATATAAAAGAAGTGTGGCAGGAAGCGACATTGTTAATAAAGAAATGTATGAATTTACTGACAAAGGAGATCGTAAACTTAGCTTAAGACCTGAAGGCACAGCGGGATTTATTAGGGCATTAATTGAAAACAAATGATATGTTACTAATGAAGAGTTTTGGCCAACAACTACTAAATTTGTTTATTATGGGCCAATGTTTAGATATGAGCAGCCACAAAAAGGTAGAATGAGACAGTTTTATCAAGCTGGAGCTGAAATAATTGATAGCAAAAGCAGTGAATTAAATGCCTTTCAAGATGCTGAACTTATTCAAATGGCAAGCAATTTGCTTTCTGAATTAAATGTTAATTTTGTTCTAAAAATTAATTCAATTGGTGATAATAAGTCAAGAGAAAAATACCAAGAAGATCTTAGAAAATACTTAGAAAATTATAAAGATGAGCTAACCGAAATAAGTCAAGAACGCCTTAAAAACAATGTTTTTCGTATTTTAGATGACAAAATTGATTCGCAAAAGCCTTTTATGAAAAATGCTCCAGTGCTTAGAGATTACTTATCTTCTGAAAGTGAAGAACACTTCAAAAAGACATTGCATCTTTTAGATATTTTGGGCATTGAATATGAAGTTGATCATTCACTAGTTAGAGGACTAGACTACTATGATGAAGTAGTGTATGAATTTATGTCTTTAGATAAAAATGCTGGCGCACAAGCTACGATAATAGGTGGTGGAAGATATTCAAATTTAGTTAAAGATCTTGGCGGCCCTGATTTACGTGCTGCTGGCTGAGGACTAGGAATTGATAGGTTGATAGATCTACTAAAATTACAAAAAGGTGAAGAATATAGTGAGTTAGTTGAACAAAATATTGATGTTTTAATTGGTACAAGCTCTAATGAATGCAAAGAAGAATTATTTGCAATTGCTTCTTATTTAAGAGGATTAGATCTAAATACTCATTTTGTTTATGAGCTTGCAAAAAATAAAAAAATATATGAAAAAGCACAAAAAATTAAGGCAAGATTTTTAATACTAAATGATGAAAAGGCTCTTAATAATTACTGCTTTATAAAAGATTTTGAAACTAATAAAAAAATTAAATTTGATCCAAAAGATTTAGATAATTTTGAAAAAATACTGGACTTTATTGAACAATTAGATGAGTCATCAGAAATTGATAATGATTAATTAAAAAATTAAACTAAAGCTATTCTAACTTTAGTAAAAAATAAGAAAACTTTTAAAAATTATTCAAAGGAACTTATGAAAAGTAAATATATTAAAAATGGACTTTTGACTAAGAAAAATGTAGGCGAAAAAGTTTATTTATATGGCTGAGTTTCAAATAAAAGAAGATTTGGCCCACTGACTTTTATTGACTTACGTGACAGATACGGAATTGTCCAATGTGTCTTTGAAAAAGACGTTAACGTCACAAAAGAAAGCGTAATGTATGTTGAAGGGCTAGTCGTTAAAAGGCTTAATCCTAACAAAGAAATTCCTACTGGAGATATTGAAATAAAGGTTTCTAAATACAATATTTTATCTCAGTCTGTTAATGAATTACCTTTTGCAATAAGAGATGATATTGAAGTAAGAGAAGAGATAAAATTGAAGTATCGTTACTTGGACTTACGCCGCCCTGAGATGCAAAAAACAATTTTGTTTAGAGCAAAAGTAATGCATGAAATTCGCAATTTTCTTTATGAAAATGATTTTGTTGAAATCGAAACTCCTACTTTAGCAAAAAGCACCCCTGAAGGAGCACGTGATTTTTTAGTTGGCACAAGAAACAAAGGCCAATTTTGAGCTCTACCTCAAAGTCCACAGTTATTCAAGCAATTATTAATGATTTCAGGTTTTGAAAAATATTATCAAATTGCTAGATGCTATCGTGATGAAGATAGCCGTAAGGATCGTCAACCTGAATTTGTGCAACTTGATATTGAAACTTCATTTTTAAAGGTTGAGGATTTTCATAAAACTATTGAAAAATTAGTTAAAAGAATAATGCTTTCAGCAGGAGTTAATGTGAAAATTCCTTTTCAAAAAATAAAGTATGCTGATGCAATTAAAGACTATGGCAGTGATAAACCTGATTTAAGATATGAATATAAAATTACTGACATAGATAACTTTTGTGCCGACACTGATTTTGCCATTATAAAAGATGCTAAAAGTAAAAGAATACTTTTTGTTGATTCAGTTATTAGTAAAAAGGAATTTAGTATTCTTGAAGAGATTGCTAAGAAAAACAAAGCAAACATATTGTTCTATTTTACAGTAGTAAATGGCGAAATTTCACAAACAAATTTTGCTAAAAAAGTACCCTTGGAAGCTAAGAAGCTCATTAATGAAAATGACAATAAAGACGGTACATATTTTATTGTTGCTAATAGCTATGAAAATGCTTCACAAGCATTAGGTGCAGTTAGAGTTGAGCTAAATAATATGTTTAATTATGCAAAAGATGAATACCGTTTTGCATGAATAGTTGACTGACCAATGTTTGAATTTAATGAAGATGAAAACAAATGAGACGCAGCTCATCATCCTTTTACCAGATTCGCCCATAATTTAGACGAATTGGACAAATTGCCTATTGATAAAATTAATGCTGTAGCATATGACTTAGTGCTTAACGGTTTTGAAATTGCTGGTGGAAGTGCCAGAATTTATGACAAAGAAATGCAAGAGAAAATGTTTAATTTAATAGGCTTAACAAAAGCACAACAAGAGTCAAAATTTGGATGATTTTTAAAGGCTTTTGATTATGGCGTTCCTCCACACTGCGGAATTGCTTTTGGATTAGATAGATTAATAATGCTTTTAACTAAACAAAAATCAATTAGAGATGTTATTCCTTTCCCTAAAAATTCGAAAAATCAAGATCTTTTAATGGATGCTCCTAGTGATGTAACTAATGATCAGTTGGCTGAATTAGGACTAGCATTATTAAAAGAATAAAGCAAAACTAAAACACCAAAAAAATACAAAAAAGTGACTTATGAATCGAAAGTCACTTTTTGTTTATGAATTTAAGTTTTTTGTCTAAAAGTACTAGAAAATAGCTGTTTGCAGTGCAAATCTAGCGATCAAACCAACAACTACAGATGTTAATAATGGGCCAACAATTGGAATTCATGAATATTGTCAGTCAGAGCTTCCTTTATTAGCTACTCTCATGATTTGGTGAACAATTCTAGGAGATAAGTCCCTAGCTGGGTTAATTGCATATCCTGTTGTACCACCTAGTGATATACCAATCACTGCAACAGTTAAACCTACTACTATAGGTTGCACAAATGGAATAGTTACAAAATGTCCTACCGCAACAATAGCAAATAATAATACTAATGTACCCACAACTTCCATGCTGAAGTTAAAGATAACATTTCTGTTTGATGGACCAGTAGAGTGCATAGCTAAGAATTTATTTTTAAACTCTTCAGGTTCATTTTGACTTGTTTCTTTAACGTGTTTTCAATATAAAAAGTCTACTAAAAATGAACCAAGTGCTGCACCAATAAATTGCATTATTAATACAATAATGAAAAGTCCATAAGTAGGTAAAAATGTGTGACTAATTCCTTCAAATCCTCAGTCACGGTTAGCAATAGCTGATATAATTGTAACTGCTGGATTAAGGTGTGCTACACCGCCAAGACCTGCTGATATTAAGGCAGCAACTAATACTGCAAAACCTCAGCCAAAAGTTATAGTAATTCAGCCAGCATTTTGGCCTTTTGTGCCTTTTAATAAGACATTGGCGACAACTCCATTACCCAAAAGGATTAATAAAGCTGTGCCAAATAATTCAGTTAAAATAATTGGTAAAACTTGCATAAATTTCCTATTCTATATCCTTAGTTCAGTTAAATGTTCTTTTTACAGCAACATCTCAACCCTTAATTAATTTATTAGCTTCAGTAGTAGAAATTTCAGGAGTAATTTCAAAATGTACTTTGTATGTTTGTTTGATTTCATCAATGCTGTTTCAGTAACCAGTAGCTAAACCAGCCATAAAAGCAGCCCCCATAGCAGTAGTTTCAATGTTTACTGGCTTAATTACTTTTGATTGTGAAATATTAGATTGAAATTGCATCATAAATTTATTATTTGAAGCACCACCGTCAACTTTAAATAACTTAACAGGATCATTCATATCCTTGCCCATAGCGCTAACAACATCATTAGCTTGGTAGGCAATGGCTTCTAGTGTTGCTCTAACAATATGTTCTCTTTTAGTTCCTCTATCAAGGCCAAAAATTGCACCACGTGAATATGAATCTCAGTATGGAGAACCTAAACCTGTAAATGAAGGCACCACATAAACTCTTCTATCATCATTAACTTGCCCTGCATATCATTCAGTTTCTAAAGCACTATAAACAATTTTTAAATTGTCTCTAAGTCATTGCACCGCTGCACCTGCTATCATCACAGAGCCTTCTAGTGCATAGTGGATTTTGTCTTTGAATGAATAAGCAATTGTTGTTAGTAACCCGTGTGTAGATTTTACAATTGATTCGCCTGTATTAGTAAGAATGAAGCAACCTGTACCGTATGTAATTTTTGATTGGCCTTTTTCTAAGCATAACTGGCCAAATAGTGCACTTTGTTGATCGCCTATTGAAGAAGTAATTCTAATTTGACTTTCATTATCTCTTGAAAATAAGTGTGGGAAAGTTAGACCGTATTCCTCGCTGCATGATTTAATTTCCGGAAGTATGCTTTTAGGAATGTCGAATAATTTTAATAACTCATCATCTCAATTGTTAGTGTGAATGTTATACAAAAGCGTTCTTTGTGCATTAGTGTGATCTGTCGCAAAGACTTTTCCACCAGTAAGCCTATAAATTAGTCATGTATTGATAGTTCCAAACATTAATTTGCCTTCTGAAGCTAATTCTCTTACATTAGGAACATTGTCTAATATTCATTTTACTTTTGTCCCTGAAAAATAGGGGTTAATGATTAATCCAGTCTTTTCTTTTACTAATTCAACTTGCTCTTTTGTAAACGACTGACAATATTCAGCTGTTCTTTGATCTTGTCAAACAATAGCATTATAAATAGGTAATCCAGTTTCCTTATTTCAGATAACTACTGTCTCTCTTTGATTAGTTATGCCAATAGAATCGATTTGTTCAGGACTAATTTTTGATTTATTAAGCACCTGAACTAATGTTGAGCGTTGAGTATTTCATATTTCAATTGCATCATGCTCAACTCATCCTTCTTTTGGAAAGTGTTGTGTAAATTCGGCTTGCTCAACAGCAATAATCTCACCTTTTTTATTAACTATTAATGCTCTAGCACTGGTTGTGCCTTCATCTAAAGTTAATATGTATTTTTCCATATAGTTAATTCTCCTAGAGTTTTATGTGTATGAATATAAACTTTTGCTTAAAGCATCACATTAATATTTTCTACTATCTTGGTTTGAATTATCCTTTCAAATTTAATGCTTAAAATATTAAATAAGCATAACTAAATTATATAGATTGCCATTTTTATGTAATTTTATGAAAAAGTTTTACATAAAACATTTTGTGACATTCAAATATGCTAATTCACTAAAATGCCTGTTTTATAGTAACAAAAATAGAGCAAGCGCTCTATTTAGTATTTAAATAACATTATTTTCTGGCTTTGGGCCTTCTTGGTATTTACTGTTTTTAACAATTTTTAAAATTTCTTCATATAGGTTATAAACATTGCCATAACCAAGTTTATCTAATCATCCACCATATTCAGCATTGCCAGGGATAAGAACATAAACTTGTTTTCAAGGATTATCTACTTTTTCCAAAGTATATTTATTGTCTTTTTTGACAGTATGTTTAACATCAGCACCATCAATATTGAAATATTTATTAATTTCTAGGTTTTTGTCTCTGAATGAATTTACTCTTTCACTATTAGTTTTACCTTTAGAAATTCTGTCAAAAAAGTCATTGTAGTTATCACCGATTTTCATTATGGTTTTCAATGGAACTTTTTTGTCCCCCATTAATTTGAAACCAGCAGTATTTTTATCCATTGCTTCCATTCTGTCTGTTTTATAGACCTTTTTGCCAAGTCTGTAAGCTGCAGATGAATTGGTTCATGTAATTCAAGGTTGCTCTCTATAATTAGTTGTAAATTTTAATCTATCAGCTAATTTTTTAAGTTCATCATCTGACAATCCCTTTGTTTTGTCATCACTAATTTCACTTTCATTTTCAGCTTTATAAGGCATTGAGCCACGCATTCAGAATTGGAAATCTTGAACAAATTTAACACCAACTTTTTTAAGATTTTCTTTTACAGCATCTCTAACTGCTGTTGATTGGTTCATATCTGAGTTATAAAATACTAAACCACCATTTTCATGTACATAATTTATAAATTCAACAGCACCTAGAATTGCAAATCTGTTAGCTTTAAGATCATTTTTCTCTTTTTCAGTTCCGCTGTAGCCACCATTAATCATTGCAGACGCTTCAGTTAGGTCATTTTGAAGCACAGTTTCATCTATGTCCATAAATACTACTGGTAGGCTTTTGTTGTTTTCTACTTCAATTTTGCTTGTTGATGCTTCAAATTTCTTACCAAAATCAAACTTATCTTTATTAGATTCCTTCAATTTATTAAATGCTAATTTAGCAAATTCATATGATTGTACTTTACCAATAAGTGATTCAACCGAAGTAATGTATCAAACAACTGCACCAAAGGTTCCAACATCTTTATTTAGTTGGCTAATTAAGAAGTGTATTTGGTCTTCAGTCAATTTAACATCGCTTTTCATAGCCTTTGCAAGTGATTTAATTGCATTTTCTTTTTCATTATTATCTTTTAGTGTGTTTCAAGTTGTTTTTAGTGAAGCAATCACATCATCAATTTTGCCATTTTGACTGTCATTTGAATTGTCATTTTTTGTAGCTGGATCTTGACATGTAGCAGCTATTGTTGGTAATAAAATAACAGGCGCTGAGCCAATTAAAATACCTTTTAAAAATCTTTTATTAATCATAATTAATAACTCCTTATAGGATCTGTTTTTCTATTTTTTTAAAAACATTTTTGTGTGTAACAAAATTATACAAAATAACAATTTAGCCTTTTAATAGTGGAATTTTTAGCTAAAAAAAGTGGAACAGTCCACTTTATTTTATTTAACTTGGTCTTGGTTACCAAATTTTTCTCATCTTTCAACTTCAGCATTGCAGTCTTTAATTACTTCAGGCACTAAATCAAATGAATCAAGAATTGATCCTGAAGCTCTTTCATGACCGCCTCCACCTCACTTAACTGCAACATTTCTTACACATGGGCCATTTGAACGGTATTCTACTCTAATTTTTCCATTTTCTTCTTCGTTGAAAAATACTCAAAATGGATATCCTTTTAGATTAGAAATAGAATTTGGCCTACAAGCTTGGTTAGGGGTTTTGCCTAGCTTAATTGTTTCATCATAAGTTAGTGTAGTGTAAGCAACTTTGCCAACTGTTTTAAGATTTTCATAAATTTTATTAGTTAGTTTAATATCTTGTAAGTCAGTTTGAGCTAAACCGGTAAACACTTTGTCAGCATCAAAGCCAGTTTTGTATAAAAAGGCTGCTAATTCATGTGTTCTTGCTGATGTATCGGAAAATTGGAATCTTCCGCTGTCAGTTACCACACCTAAAAAGATATATTCAGCGGTCTTAGGACTAACTTTTCAGCCTGATTTATAGGCTAATTCGGCAATCATTTCAGCCGCTGCTATTCTAGATGATTCCACTCATCTAGTACACTTATCTAAATCATCATCATTAGGATGATGGTCAATTCTTAATGTTTCGGCAAATAAATTTTTGTCTAAATATTGTCTTAAATAAATTCTTTCTTTGAAGTTAGCATCAACAATTACTCCTAGCGATTTTGCTAGTAATTCATCACTTGGCTCATTGTCAAAGTCAAAGTTTAAAAATGAAAATGAACCATTATTATCGCCTATTGCATAAACTTTTTTATTAGGATAGTTATCTTTTATTAATTCTCTTAGGCCAAATTGGCTACCCAAGCAGTCGCCATCAGGGCGTGTGTGATGAAAAATAATAATTGAATCGTATTTTTCAATTAAATTTTTAGCATCGTTAAATGAACCTATTTCCATATGCTTAGCCATACTTACTTAGCCTCTCATTCAACAATTGCTTGATTTAAATCATTAATTACATCACTAACTTGGCTTCATTTTGTTAATGTAATACCAGCAGCATTATCATGGCCGCCACCACTATATTTATTTGCCACTTTATTGACCAATGGTCCATTTGAACGAAGACGGCCTCTAATCTTGCCATCTTCAAGCTGGATAAAGAAAGCTCAGCATGAATTGTCTTCAATATCAGCTAATTCATTGACGAATGTAGCTGCTTTAAGGCTGTCTAGGCCAAATTTATCTAACACTTCATTAGTAACTTCGTAATATAAAACTCTGCCTTGTTTTTTAAAGTTTGAAAGTATTTCGCCAGAGAACTTGATATCATCCATTGTTCTTTTGCTTAGTTCATTAAATATAAATTTAGGTTCTAGGCCACCTTTTTCATATAAAAATGAAACTAATTGATGCGTTCTTGCTGAAGTATCTGGATATAAGAATCTGCCGCTGTCTGTCACTATACCTAAAAATACATGCTCTGCAGCTTTTTTGGTAACTATTCAGTTAGCTTTATAAGCAATTTTTGCAATCATTTCAGCAGCAGCAACATAACGCTCATCTACTCATAAATATTTATATTCAATGTCACTATCATTAGGATGATGATCTATTCTTAAGGCAGCAGTAAATTTTTTATCTAATAATAATTCAGCACGCTCAATTCTATTTGAACTTGAAGCATCGACTACAATACCAAGAGAGTCTGTAAAATCAATTGTTTCAATTGGATCATATTTATAGTTCATAAAGTCAAATACGCCTACATTATCTCCAACTGTATAAACCCTTTTTTCAGGATAGTTAGTTCTAATTAATTCAGCTAGCCCAGCCTGTGATCCTAAACAGTCACCATCAGGGCGAATGTGGTGAAAAATGATTATATTTTTGTACTTTTTTATGGCGTCAATAGCCACTTTTGCATTACCTATTTTCATTTTGCCTCCTAATAAAATTTATATTTTTATAATTATA
>37 24 30
AACAAAAAAAAAAAAACAAAAAAA
>38 24 6
AACAAAAAAAAAAAAACAAAAAAC
>39 24 69
AAAAAAAAAACAAAAAACAAAAAA
>40 24 7
AAAAAAAAAACAAAAAACAAAAAC
>41 24 57
CCCCCCCCCCCCCCCACCCCCCCC
>42 39 116
CCCCCCCCCCCCCCCACCCCCCCACCCCCCCCCCCCCCC
>43 24 19
TTTGGCTGTTTTTTTTTTTTTTTT
>44 24 22
ATGGCTTTTTTTTTTTTTTTTTTT
>45 491 9102
TAAAATTAGAATAGTGATTTTATCTTTCAAGATCTGTACTCTATACATTAAATAAAGAAAGCTTGGTAAATAAAATGAATAAGATGACAACTAATGTAATTATTAATGCAGATTGCATTGAAGCTTTGAAAGTGCTTCCTGATAACAGCATAGATTTAATTTTTGCTGATCCACCATATTGAATGAGAACAAGCAAAACCTTATTCAGAGTTGAAGGTACAAAATTTAATGGCGTTGAAGATGAATGAGACAAATTCGATTCTAATGATGATTATGTACAGTTTACTAAAAAATGATTAAGTGAATGTCATAGAGTCTTGAAGCCTAATGGCTCATTTTGAGTTATCGGCGGGATGCAATGCATTTACACAATAGGTGGGCTGATGCAAGATTTAGGATTTTGAATCATAAATGATGTTATATGACATAAAACTAATCCTACGCCAAATTTTAAAGGAACTAGACTCCAAAACAGCCATGAAACTTTAATC
>46 31 116
AAAAAAACAACTGCCTCAAGCAAAATTTTAG
>47 8566 168692
CAGCCGTAAAGAACGAATTCTTAAAAGGAACATTGTCATTTGCTCCTCAGTCATTACTAGAGAAAAAGGACTTAGATCACTTTAGCAACAGACAACGTGACTATGGTGCAAGCTTCATAAGAGAAAACAACCCAACAACTAGTCCATATACATTCTTAACATCATATATTCCTTACGCACAAACACATACAAATGACACCAAATTTAATTACAATGAACATTTTGCAAAATTAGCGTTTGGTGCTTCAATTGATGAAATTAGAAAAGGCGATAAACCTACAAATCTAAAAGATAAATTGGGTGGCACAGCAGTAGCATTTAGAACATTAATTAACTCAGCAATTAACTGAGAATACTTAGCTAAATACATTAGCAATGACAAAAAAACTGCATGATACAGCTTAATTGCTCCAAATACAGCAATTGAGACTAATGATCAAGGTGGCAAAATTGTTCAACCTGAAGAATTTGCAGATAAATTCAATGAGCAATTCTTTGTTGACGCGCAAGGAAATAAAGTTGCAACCGTTTCTGTAAAAGAAAACAGAGATAAATCAAATGTTCAAAGTGATGCTGAAAGATTCAAATCAGCTAAGTTTAAAGAAATTCAAGCTGAAGTTAAGAAGATTTTAGATGAATACTACAAAAAGAACAATTTAGATGCAACTAAAGACAAAGTAGAATGAACACTTATTAACCGAAATGTTGGTTCATTTAACCCACCATTATTAGAACAATTAGTAAGATGAATCCCTGACTTATATAAAGCGCTTGATCCAAGACTTAGTGCAACTTACAAAAAATTTGATACACGAGAAGAATGAGTTAGCGCAATTGGTTCACAAACTTCATATTCAAACTTTGCCTCAATTAGATATGATGTAAACAACATAGGTGCCGGATATGACGGCCTAGGTCTATCATCACTTAGAGTTGTAATGGTATTGATTGACTCTGATACTGCATTAAAAAACTCATTAAGAAAGAGTTTTCCACAATTAGTTAAAGCTTCTGAAGAATTTGTGAAATTTATGAAAAACAATAGTTTTAAATGAAGTGTTCCACTTGACAAGTGAAAAGATGTTGAAAGCAAATATTGAGTTGAATTAAACGATGACCCAAGCATCTACAAATGAGATGATAGCAGCAAAAAATTAGTTAAAAATGACAATACTAGTGAAAAATGAACACATCTTTCAGCTGCTAGTGCCGAATTCTTTGTTAAATATGCAAAAAGTTTGACACTAGAAGACAACATTGCGCTTTCAAATGAATTAACAAACTACTATGGTAGAGTTCCTGAACCTGCATTCTTAATAAATAAAGAACAATTTATTATCTCATTTATAAGTCCATCTCTTTCAAGACCTTACACAGGTACAAATGCTTTATGATTTGCGGACTTTGTAATCCGTGGTAATAAATAATAAAAATATAAAATAAGATAAAATTTAAACTATGTTTAAGTATATATTCAAGAGAATAGCTATGGCTATTCTTACATTATTTATTGTCATAATCTTTTCTTATACACTATTAGCGGCTTTTGGTAAGAATCCATACGATGGGATTTTAGCTGAATACATTAACAATGCTAGGCCAGGTGATGTTGTATTAGAGCAAATTAAAAGAGATGCAGAAAACTATAGAAATACTCCTGTTTTAGTAAAGCTTTTTAATTACCTAGGAGGCTTATTTAAAGGAGATTTCGGAATTCTTTATGGAAAAGTAAAAGGACAAAATGCTTTTGGCCAAAGTGTTGTCTCAGTGTTTTGAGAATATATGCCAAATAGTTTATTTGTCTCACTTCCAGCCTTTGTTATAAGTGCACTTTTAGGAACAACCTTAGGTATTGTAGCTGGTTATAAAAGAGGAACAATTTGAGACAGCATCATAAATGTCTTTGTCTTTATTTTCATAGCTGTACCATCATTTATAATCGCTCCAATGTTTATAAACTTATTTACAAAATTAGGTTTCCCAACTATTTATACAGCTTGGGTAAGGAATGATACATCGGGAACCAATAGTTTTGCAAACTTTTTCAAAAGTATAATTCCGCCAATCTTAGTTGTTTCACTTAGCTCAATGGCTATTTATACACTTTATGCAAGAAACCAAACAGTTACTGTTTTAACTTCAAATTATGTCCTTATAGCTAAAACCAAAGGTTTAAGCACAATGCAAATATTTAGAAAATATGTTTTTAGAAACATATCAATTCCACTTAGTGCAATAATACTTCCTTCATATATTGGTTTACTTTCTGGAAGTATAATTGTCGAGAGATTCTGAGGAGTTGAAGGAACAGCGCTTATCCTAGCATTTGCCTTTCCAAATGCTGAGATAAATATGGTTATGTATAGCATAATACTATTTACCTCATTAAGTGTGTTTACAGACATTTGGGTCGATATTTCATTTGTAATATTAGACCCAAGAATTGTTTATGGTTCAAACTCAGGAATCAACTACTTACACATTTTTAAAGCTTATTTAGTAAGAAAAAGAAAACTAAAAGAATTATTCAAACAAGAAGAAGATTCAACAATTATTCACGAGGAGGTTAAGAGCAACTAATGAATTCCATAGAATTTAATAAAAAGTATGAATTAGACTCTGAATCAGTAGCAAAAATTGTTCCTTCCCAGAGACCTAAGTCTACTAACAGCATTGCTGGAAAACCAAAAGTTTTAATTGTTGAAGTTTTAAAAAGGTTTTTTACAAATCCTGTTGTTGTTATTTCAACACTAGTTTTCTTAACCATAATCCTAACAGCAATTATTGTTACAATTTCGCCAACTTATAAACCTGGTACTAGTATAGCTTCTGATTTTAAGTCTAATAATTACTGAGACCAAGGACTTTCAGATGTTGGAGGCTTGCCCCCCATCTTTGCTCCGCATATTTCAGTAACAAACTCATCAATTATTGAACAAGTCAATACATTTAATGATCCTAATTATGCTTATTCAAAGTACTTGAAGGAATATTTAGACTTTAGATCAGTCGCTTCTGATAGAATTGTGATTGATTATTACAAATACTACTATGCAAGGCAATTAAATGTAGCTATTAATAAGGCCTTTAATGAAGGTTATGTAATTGATGATTCGTTTGTAAATTATTTAAAAACTCAAGTTGACCAATTTACACTTAAAACCTACTTTGGTACAACTTTTTCAGACCGTGACGTTTGATCAACTGTATGAGCTGGCGCACTTGAATCTATTAAAATAGCATTCTTTGTTGCTACAGTGGAAGTTATTATTGGTGTAACAATAGGTGCTTACTTAGGCTTTCATGCTGGCAAATGAATTGATACAGTGTTTATGAGAATGATTGACATTTTCCAGGCACCTCCATCAATTATTTGATTATTAATGTTCATTTCCTTAAGTAAAGATAGTCCTAGTGATTGAATCTTAATAGCCGGCTTACTATTTACAGGTTGAACATGACCAATTCACTCAACTAGATTATTTATAATAACTGTTAAAGATGAAGAGTACATTTTAGCTTCTAGAAGTATCGGTGCTTCAAAAAATAGACAAATTTTCTTCCACGCACTACCAGCAATTTTAGGCAAAGTTGCAATGAACTATGTGCGTAGAATTCCAGGGGTAATTTTAAGTATTGCTTCCTTATCATTCCTAGGTTTTTACAACTCACCTGATTCATATAACCTCGGTAAGTTCTTGTTTGACAACATTGGTAAAGAAGCTGAAAACCCATGAATAGTTATTATTCCAGCCACAACACTATTATTATTAAGTTTAAGTTTACAATTCATGGCAATTGGGCTTCATGACGCCTTAGATCCTAAAGTTATAAAAATTAAAAGATAATTAGAAAGAGCAATTATGGATACAAATATTCAGTCTAATACAACAACTAATGATGAAGTCATGATTGATTCAAAAGACAAATTATCTTCAATTAGGGTTGAAAAGCTAACTAATAATCAACTTTTAAAAGTTAGAAATCTAAAGGTTGACTTCAAAAACGGACGAAATTCGCTTATAAGAATAGTTAGAGGCGTTGATATTGATGTTAATAATGGTCAAATTGTTGGGCTAGTTGGTGAATCTGGTTCAGGTAAATCAGTTACATCCAAAGCTTTAATTAATGTTAATGAAAATGCTTTAATCTCTTGTGATGAATTAGTAATTAGCGACATTGATTTATCAAAGATTAAAAAAGCTAAATTATGAGAATCAGTTAGAGGACATTACATTGGATATATTCCCCAAGATCCACTTACTTCGCTTAATCCTACTAGAAAAATTGGTAAGCAATTATTAGATGCATTAAATTTAAATAGCGAGTGAAAAAACAAGTCTAAAGATGAGAAAAAAGCCTATTTGATAGGTCTTTTGGAAAGATTTGGTATTCATGATGCTGAAGAAGTTTATGATAGATACCCTCATACATTAAGCGGCGGGATGAAGCAAAGAGTTGTTATAACAATGGTTGTAGCACTTAAGCCTTTACTAATAATTGCTGACGAGCCAACAACTGCACTTGACCCAACTGTGCAAGCTTCAGTTTTAGCTCTTTTTGAGCAAATTCGGCAAGAGTATAACATTTCAATTATTCTAATTTCACACAACATTAGTGTTGTTGCCAAGTTCTGTGAATACATTTATGTTATGTATGCTGGCAAAATTGTTGAAAGAGGAACTAGAAAAGACATTTTTACTAATCCAGCTCACCCTTATACTTGAGCGCTTATATCAGCTATACCTGAAAATGATGATGAGAGATTATTCTCAATTCAAGGTACACCGCCAGATATGGCAAACTTACCAATAGGTGATCCTTTTGCGCCTAGAAATGACTATGCACTTGAAATTGATTATGAAAAAGAACCTCCATTAATTGAAATCAACAGTCATCATAAAGCTGCAACATGATTGCTTCACCCTGATGCACCAAAAATCCAAAGGCCAAAAGAATTAGAACACAGACTAAAAAGTTTTAGAAAGGTATTTAAAGACGATGAAGAGTAGTGATAATAAAAAAGTCATTTTAGAAATTCAAGATCTTAAAAAGTACTTTTTGAATAACGGTAAAGTAAATAAAGCTGTGGATGGTGTTTCATTTAAATTACATGAAGGCGAAATAGTTGGTCTTATCGGTGAATCTGGTAGTGGTAAAACTACTGTTGGACGTTCAATTTTAAGACTTTATGATGATTACAATGGTTTTGTGACCTTAGATGATCAAATCATAAGTGGTGAGAGCATTTCTAAAAAGCGTGAAAAATTCTTGCGTAAAAGGGTGCAAATGATCTTCCAAGATCCACATGCATCCCTAAACGGCCAAAAAACTGTTTATAGCATACTAAAAGAACCTTTAGTTGTTAATAACATAATTAAGCAAAAAACTGGTGATTTATTCAGTGACTGAAAAAAAGTAACTGAAAACTTCCCTTTTACCTTCTTACTTTATGCTAAAAAGTTAAAAATTAATAACCTAAAAGCAATTAACGAGCCTTCTAGCAAGTTTTTTCCTAAATGATCAGACAGATTAATTGACTTTAAATTTGACTGAGATAACCTTTCAATTGACGAAAACTTTGTTTCATACTTTAACTACCTTGAAGAAAAGCAAACAATGGAAAGTGCAATTATTAATGAGATGTACACAAACACAGATCATCTTATGGATTTCTATTATGAAAAACAGGCTCAGTACAGAAATAACGATGTTACTTTTGATGAATTAGACTATTTAAATGCTGCTAAAGAGTTAGAAGTTGCTAAAAAGCTATGTAAATATTCACAAAAACAATATGATGCATCGCAAAAATTAGGTGAGCTTGAAAAAGAATTGCAAGAGTTAAAAAGCAACCAAAATGATTACTTGTTAACTAACAAAAACGCGTTTAATAATTTTCTTTCAGAGTACAAAAATGAGATCAAAATTTGTCGTTATGCTAGATTAAACACTTATGATTTAGATTTTTACTTTTTTAACTATAAAAAAGAGCTAACAAACAAAATTAGATTTGATTTTGTAAAAAAATACAAATCTAAACTTAGCTATCTATCAATTGACCAAATTCGTTATTTTATAGCTGAATTGAACAAATATACCAACAGCTTTTACATTGAATTTTTGGAGCCACTTGCAATTACTAAAGAATTCAAAGCTATAGCTAAAAGCATAGTTGAATCTCATTATAATTTTGATGCAAGCGAGTACTTAAAGTCCAACCATTCTAATGAATTAGAATTTAAGTCAGCTATTAAAAATGTTGAAGAATCTATTGAAAAACAAAAAGAAATTATTCATTCAAAATCAGAAAAGCCAGCTTATGGCAGAAAAGAATTAGAAGCTGCTGAGAAAAAATTATCAGATGCTGAAAAAGTGTTTAAGGCTGAAAATGACAAATATAACAAGAATATTCAAAAACAAATTAAGCAACTTGATAAAGAGATTCTTACTGAAAGTCTTTTATACAAAAACTTAAAAACTCAACAAGGCATCAACGACCTTAAGTTCAAAGCAATTAATGAAGCATTTTTTGCAAAACTAAATGCTGATTTAAAACAAGCTAAAAAACAAAAAGACCATGCAAAAGTGCATGACATTAATAAAACAATAAAAATTTACAAGCAAAAAGTTGCAAACAAGTTATCTACTTTAAAATCATTTGAAGTAGAAGTAAAACACTTATTCAAAGATGTTAGAACTATCTACTTATTGCTTGGCATTAAACAGTTTGAAAATCCATTATTTAATGTATATAACAGACTATTTGCAAAGCAAATGATTACTAAGTTAATTACTAGATCAATGATTTATAAATCATTAGAAGATGTTGGTCTATTAAAACAATTTGCCTATCGTTATCCTCATGAATTTTCAGGTGGTCAACGTCAAAGAATTGTTATAGCGAGAGCCTTAATAACTGAACCTAAAGTTATTGTTGCTGATGAGCCAATTGCCTCTTTAGATATCTCTATTCAAGCGCAAGTTGTTAACTTACTAAAAGATTTGTGCGAGAAGAAAAACATAGGTATGATCTTTATAGCTCATGACTTATCTATGATTGAGTATATAGCAGACAATGTGCAAATTATGCACCTTGGTAAAATAGTTGAATCTGGCGATACTGCAACTGTTTACAAAAGACCATTGCACCCATATACTAGAAATCTATTTAAAGCAATTCCTAAGATCTCTAATGCTAATGAAAAGTTTGAAAACATCAGCTTTGAGTTAGATTATCTAAAGGAACAACAATATCCAGATATTCCATCAAATTACTTTGTTGAAAATGACCATTATGTCTATGGAACAGACAAACAGGTAAAAGAGTGAGTAAAACCATTTCGCCTGGGAGCACCTAAAAATACAGACATAATTGACCTTAAAGAAGAAGATAAAAAGTAAAGGAGCATAATGATGAATAAAAAAGCCAAATTGTTTATGTTATCAATGCCGGTAGCATTATTTGCTCCAGTTTTGTCAGCTTCTTGTCAAAAAAAGGATGACTTTAAACCTCAAGATTTTAAAGATGTTAAGATAGCTTTGGCTTCTGGCGCTCAAAATGATTTTAGCAATATTATGCCATCAGAGTTTGTTAGGTCTAAAAAACCATATACTAATGCATTAGAAGTAAACCAAAAGGGCAGTAAAACAGACAAATTCGGCTTTGAGATAGTGAACATTAGAGCTAATGATAATTATGGCTATGTCTTTGTTGAATACAAGCTTTTTGATAAAAATAATAAGAAAAATATAACTCCTAAGAAGTTTGTTTACTTACAAAACTTTAAGTCAAACATTAAAGAAGCTCTTTCAAACATAAATTCAAAATTATATTTTTCAAAAACTAAGTCATTAGGTGCTGATGTTAACAAAAAAGACTTGCTAGTAACTGATTTAGTTAATGATAAACTGCTTTTAGATTTACAAGGGAATAGCCTACTTTCACAAACTGGAGTTAAAATTTCTAAAGATTTAAAAATAGACTTTGGAAAAGATAACGAAGGCATCAAAAAAGGCTTCGTCAACGTATCATTTACTTATAATGTTGAACATAATGCAAGAGAAACAGGCAATGATTTCCCAATTAAGTTAGCCAAAAAAGTTGAAAACTTCAAAATTGAAGGCTTTACTGGATTTGATGATTTTAGTGCCGAAAAATTCATTGAAAAATCATCAGCAACTGATGTTACTTTTGAAAAAATTAAAAAAGATCCCACCTCATACATTTCATTAAAAAATGCTGGTGACACAACTTTAACTGGAATTAGCGTTACAAACGGAACCGGCGATAAGCAAGCAACAATCAAATTCAAACTTCAAACCAGTTTATTTGATTCTGAAGGCAAGGAAACTAAAGTTGTTTCTGACAAAGAATATGAATACAAGTACACCTGATAGTGTGTAAAGCGATATTAGCAGGCTTTAGCTTGCTTTTATTATTCAAATTTATTTATTGTAAAAATTACACTTTATAATATAAACATATGAAATTAAAGATGAATGCAGAATACTTTAGAAATTCCTTTACATGAAAAAAATGTATGCATTTTGTAGCGGCCGCTTT
>48 3746 72990
AGCCTGTTTTATAGGCTTTTTGGAAAATTTGATTAAAGTAAGTTAACGCCTTGTTTTTCAAATGATTCTTTGTGTTCATCTGGTCAAACGCTTGCTTGAACTTCACCAATATGTTTCTTTTCTAATAAAAACATACTTAGTCTGCTTTGTCCAATTCCACCACCGATTGTGTAAGGTAATTTTTGAGTAAGTATAGCTCTATGATATTCACCCATATCGTTATCAGTTTTATTGCAAATTTTTGCTTGTTTTGTTAATGAATCAGCATCAACTCTAATACCCATTGATGAAATTTCTAATGCTGCATCATTAACAGCATCATAGAAAACTAAATCACCATTTAAATTTCAGTCATCATAATCAAACGCTCTTTTTGAATGTGGCAATCCATCAGGCAAAGTGTGACCAATTTTATAAATAAAGACTGCTCCATATTTTCTTGCTACTATATTTTCTCTTTCTTCAGGACTGACACTTGGATACTCTCTATATAGCTGTTCAGAGCTAATAAATGTTAAGTTCACTGGAAGTTTTTGAGATAAAGCAGGGTATTTAAAGTTGACTTTGTTTTCGACGTATCTAATTGATTTATAGATAGTTTCGACAATTTTCTTAAGGAAATTAATATTCCTATCCTCTTTGTTTATGATTAATTCTCAATCTCACTGATCCACATATAATGAATGCTTATAATCAACTTCATCATCCTTGCGAATTGCATTCATATCTGTTCATAGCCCTTCGCCTGGTAAAAATTTATATCTTGATAAAGCCGATCTTTTTCACTTAGCTAATGAATGAACAATTTCAATGTTCTCGCTTCATTTATTTGGTGAAAAAATAACAGGAATATCCCCGTTTAATCCGTCGTTAATTTTTGAGTTTGATGTAACAAATAAGGGGGCAGACACTCTTGTTAAGTTTAACTCTTGGTTAAGCTTTTTGGTAAATGCAAATTTAAGATCCTGGATGGCTTGTTGTGTTTCTTTGAGTGTTAACTTTGATTTATACATAAATTTCTCCATTGGTAGTATTAGTTTTCTTTTTGTCAATTTTGACTTGCAGATTCATTTTTATTAGTAAAAATGAATATAGTAAAAGAGATAAAATTTGTCATATTAGGGCACTAATTAATTGCGGCGCTATGCCAGCATTAATAATAAAAAATACTCAATATGAGGTTCAAAATATATTGGCTAAAATGAATGTTCATACCATTGAAACAGACATTCCAGAATAGTCTCTAGTATCTATAGCCTTAAGCACTTGGGGCAAGAAAGCAAAAGTTGTAATTATTGGTACTATTTGTGCTATGCTCATTTGCGCAATTTGTGGCAATTTTCATTTTAAAATAAGTGCTGAGATAGCTAAACAAATAACAAAAATTGATAATGCCAAGGATGTAGTTAATACAATTCACTGATTTTTTTGCGTTTTAAATCACTTGAATATCTGTATGTTAATCATAATGTGATTACATAAATTAATGAGCAAATGCAATTTGAAATAACTATAGCAAACATCTTTTGTACAGGATCAAAAGCTCCTAAAAAGATTCATGATAATATACCTATTAAAAACATTCAGTATGAATAATATTTAACATTGCCTGTTTGCTTAAACCTATATAAATGTATGGCTTGTGGAAGACCTAAAATAAGGGTCATTGACATTCCTAAGAGGCCAAAAATTATTACAAATCAGGCAGAAACATAGTTGCTTCCATTAACAAAAAAAGCATCATAAATTGCATTAATATTCAGAATATTAATAAAAAAATAAAGCAAGAAAATTGAACATATTTTCTGCTTTTTTTGGCTGTTTTACAGCATTATTTGGCTTTTAAGGTTTGCGCAATGTTGCTTACTATTTCATTTACTTTATTAGCTTTTTGAAAAAACACAGCATGGCCGCATTCTTCTAAGGCAAAAGGAGTTATGGTTGGGATATCATCAATTAACCTAAGCATTTCTTCTTCAGTAGTAAATAAGTCATTTTTAGCATAGATTAATGTGTATGGTTTTTTAGCATTTTGATACAGCGGTTTTAATACATTTTCTAAGTATGATTTATTAAAAAACTGATTATCAACAATGTAAGAAAACATAGCTTTTGTTTTTTCTTTATTCTGAATATCTTGCATTGCAAAAGCTTGTATGCCTTTTATATAAAATATATTTGGATTATAAACTAAAGCTTTATATGCTTCAACTGCATCTTCAATGCTTTCAGGAAGCATTCATCTTTTTCCTTGCTCATAGTCAGCATTAAGTCCTGCATAGTAATTAAACGGCGCAACTAAAACTAACTCTTTTACATTAGCAATATCAAAACACATTAGTGATACTGCTGCGCCCATTGAGTGGCCCATAAGTATTACTTTTTTACCTGGTAATACTTTGTTTATAAATTCTCTTACAACTTCTGCATAAAATTCAATTGAATAACTGCCCAAATTACTTGATGATTCTCCGCATCCTGGCAAGTCTAGAGCATAAATAGAGTAATTTCTGTCTTTTATACTTAAAAGCGGCTGAATTGTTTTAGATCTGTCTTTGAACCCATGAATAAATAAAAGTACTGGTGTACCTTCAGGAGCGTCTTCATAAATGTAATGAATTTGCTCATTTTTAATTGGAACTGTTGCTTTCACTACTAACCTAAAATGATTTTAACTATTTCATCAACTGTCAAAGTTCCAAAGTAGTTTTCTAAATCAATTTTTGCAAGAACTTCTCTAACTGATTTTTCATCATAACGAATGCCCTTGAATAATGGTTCAACTTCACGGATATCTTTTTTACTTAAAAAGTCACCCGCAAAAATAATGTCTTTAATAATTGAGTTTTCAATTGTTCCATAAACTGTAACAAGACCGCCAGGGAATTTTTCAGTTTTTGTATAAGTAAAGTTTGCAGAACGGTCATATATTCATTTTTCAGAGCTAAATAATTTTCTTAGCTCTTCAAATTTTGGAGCATACTTTTCATATGGAATTTCTTCAAGTGTGCTATCTTCGTTTTCAACAAAATATTTTACTAAAGCGTCTCTAAATTCATCAACTGTCATCTTTTTAGGCAATAAATCATTAATATTTGCAACTCTAGAACGGATTGATTTGATGCCTTTTGATTCAAATTTTATCTTGTTTGGATTAAGTGCTTTAGATAATATTGTCATGTCAACGTCAAAAAGTAATGTTCCGTGTGAAACAATTCTGTGGCCGCTTATGTATTGACCATTACCGCTAATTTTGCATCCATTTGCATGAATGTCATTTCTGCCGTGAAACTCTGACTGTAAACCAATTGAGTTTAAGAAATTAAGAATTGGTCTAAGAAACTTTTGATAACTGTTATTGTCTGACTTATCAGAAATAAAACTAAAGTTTAAGTTACCTAAATCATGGTAAACAGCACCACCACCTGATTTTCTTCTTGCTAGTGCAATTTTATGATCTCTAACATATTCACGATTAATTTCTTCATAAGCATTTTGGTTATTACCAATAATTATTGCATTTGCATGTTGATAAAGCACTAAAACATCACCTGTAATAGTTGGATCCTCCATTATTATGTTTTCATATGCTAATGTTTCATATGGTGAAGTGCTTTTAACAATATAAATTTTCATAAAACTCCTTTTTGTTTTAAGTTATATATTAATTTTAATACTTTATGTTATTTTATTAATAATAAAGTAATAAAGCAATAAAACTTTAGTGCTTCTTTTGTGGCTTTTTT
>49 35 420
CTACCTTGTGTATCAGCTGGCTTCTTCTCTTCATC
>50 42 169
TAGCAAAGTTATTATTGGCTGTTTTTTTTTTTTATTTTTTTT
>51 127 1562
GCTAAAAGAGATAAAGAAATTAGTTCAAAAATCTATAATGATTCAGCTTCAGGTTTAGATATTAATATTCACTGAACTAAAGAAGATTTAGAGAGATGAACTAACAAAGTTCTAAGAGACAACTGAG
>52 6528 104346
TTGCTAAATGTTTTGTTGTAATAGTCAACAAAAGGTGTTAGCGCACCAGCAAGTGGTCAATCCTTACTATGCGCTATTTGAAAAATTATACTTTTTCCGTTATTTTCGTTTTTATCTCCACAAGAAACAGCAGCTAGTGGTGCTAAGGCGGCTAATGGTGCTATTCCTCATAGTAATTTTTTTGCTTTCATTTAAAACCTCATTATAAGAAAATGAAATAATTAGTAACTAATTATCTAAATATATATTTTAAAACTAATGCAAAATTAAGTATTCGAATGTGGAATTATTCATATTTTAGGCTGATTTTGGGCTATTTATAGCACTTTTTGTAAAGTTGGCTAAATTTATAACAAAAGCAAAATAAAAAAGGCCTAAGCCTTATTTTGTTGTGCATTGCTTGCTTGATTAGCGGCATTAGCTTGCTCTAAGACAACTGGATCAACCAATAGTTCGCTAATCATATTTTCTTCATATAAGTCTTCTTTATTTGGCAATAAAAAAGTTTTAACTAACATAACAATAGCCATCAAGATTGCTGCACCAACAATGTATGTATCAGCAAAATTGAATGTACCTAGTTCTCTGTTTGTTCACTTTTCGATAAATGGAGAAAATATAATGTCTTTAACTGTGTTATTAAATCTCATTCTATCAATGAAATTACCAATATCACCAGCTGCAACTGTTGCGCATAGAATAATCATTAGATTTGACTTTACAAAAAGCGGCACTGTTAGCAAGAAAAGGAATAAAAGTATGCTAGTAAAGTGAATAAAATTAAATGCAGCTGTTGATAACTGACCAAATCTTGAAAAAATAGTAACGCCATGATGGGCAACTGACCTAAAGCCAATTATTCCATAGTCAAATACTATTGATCTGTCTCCTTGAAAACCAGAAGAAGAACTAGGATCAGGAATTGAATAAAAATAGATTTCTTTAGTTACTTGATCAATGGTTAGTAAAATTGCGAAGGTCACTATAAATATGGCATATTTGAGTAATATTGTCAAATAATTTGTCTTGATATATACTTGCCAATACTTAAAGTGATTTTTCATTCTTTCGACAAAATTTTCTTTATTTTCCTTTTTGTGTCTCATATTACTTTCCGTTTACTTTTTGCACTATTTTATAGCATAATGGGCATAAATTGTCTTTAATTTGAGCAGGTGAAAAATGGTTCCAACATCTATTACATTTTTCAGACATAAATGATTCTACTTTTGATACATTGCCAAATTCAATTGCGCCTACCATTAATAACTGCTTAAGATCATATCCTTTAATTACTTCACTAGGATTTTTAATTGTCACTTTAGCTTCGTTAGTTCTTTTAATTAAGCCACTTTTAATAGCATTTTCTAATAGCAAGTTAACTTCGTCTTTAAGACTAAAGAACTCTTCTCACTCTTTTAAAACATTAGAATCATATGGCTTAACTATATCAAAATTCTCTAAGTGAATGCTTTCTAATTTATTTTTTTTATAAAAGTGCATATAAGCATCTTCGGCAGTAGTTGGAATAATAGGGGCAATCGCTTTAATTAAAAAGTTAGTTATATCATAAAAGTTTGCTAGTGTCATCATTCTTTCATTCGAATCAAATTCATGCACATATAAAATGTCTTTGGTTATGTTTAAATAAAAGCTTGATAACTCAACAACATATTTATTTATTGTTTTTATAACACTAGAAAAATTATATTCATCATAAGCTTTATATACTTTTTCTTTAATTGATTCTAACTCATTATATATATATTGATGCACACCAGTTCTTTTGACCGATTCATCATATTCATAGCCATTTAGGTTGCCTAATAAGAACTTAATTGTGTTTCTAATCTTACGGTAAATTTCACTGTTTTGGTTAATTATTTCATCGCTTATATTAACATCATTTGTATATTCAGCATTAGCAACTCATAATCTTAAAATGTCAGCACCATATTTTTTAATAACTTTAAGTGGATCAACAACATTGCCTTTAGATTTAGACATTTTTTCGCCTTTTGAATCTAAAACAAAGCCGTGACTAACAATTTGTTTATATGGGCTTTTGTGTGTATAAGCAACTGAATTTATTAATGATGAATTGAATCAACCGCGATACTGGTCACTGCCTTCTAAATATAAATCATATGGGGGCTTTAGTTTTTCATCAATTTCAACTGCAAGTGAAGTAGTGCCTGAATCGAATCAAACGTCCATAATGTCCATTTCTTTAGTATAACCATTGCTTCTAAACTCTTCAGGTAATAATTCATCAGCCTCTTTTTCTCATCATATGTCAGTGCCATATTTTTCCACTAAGTCTATAACATAGTCAAATATGGCTGAATTAATAACTGGTTTACCATCTTTATCATAAAAAATTATAATAGGTACACCTCATGTTCTCTGACGGCTGATTGTTCAATCTTTTCTCTCACTTATCATGTTAACTAAACGTTTTTTAGCTCATTCAGGATAAGTGTTTATGCTTTCTAATTCATTAAGTAATTGTTGTCTAATTTTATCAATTGAAACAAATCACTGTGGAGTGCCACGGAATAAAATGGGTTTGTGAGTTCTTCAGTCATGTGGATATGAGTGTCTGATTGTTCCTTTGGCTAATAAGGCTGATTTACTAGTTAATTTGTCAAAAATTTGTGCATTAGCTTTTTCATAAAATATGCCTTTATATTTACCGGCTGCATCATTAAGTACACCATCATCTTCAACATGCATTATCATTTCTAATGAATTAGCTGTTCCTATTTGAAAGTCATCTTCACCAAATAAAGGCGCAATGTGAACTAATCCAGTTCCACTTTCAAGGCTAACATGATGTCCAATAACAACAGGACAAACTAAATCATTTAACACACTTTTGTACTTAATGCCTATTAATTCATTAGCGTTAAAATCAACACTAATTTGTGCATTATCAAGTTTGCTTATTTCAATAAATTTATTAGCTAATTCTTTAGCAACAATATATCCTTGGTTATTGTGCTCAACTCTACAATAAACAAAATTCTCACCAATTGCAACTGCTGCATTAGCTAATAAAGTTCATGGAGTTGTGGTTCAAATAACTAACTTATCGCCGTTTTTGACTTTTTGAGAGCCATTTTGGTCAATTATTTCTAAAGCAACATAAATTGAAGGACTATCAACATCATGGTATTCAACTTCAGCTTCAGCTAAAGCAGTTTGGCTTGATGGTGATCAATAAACTGGTTTAAGACCTTTATAAACTAAGCCATCTAAAACCATTTTTTTGAATAATTTTAACTGAGCAGCTTCAAATTTAGGTTCTTTAGTTTTATAAATTTTCTTAAAGTCAGTTAATAATTGCAAGCTTTTAAACTGTGATATTTGGTTTTCAATTTGAATATCAGCATATTCTGACGCTCTTTTTCTTAATTCAATAGGTGAAATAACTTTGTAATTAATTTTGGCATCAGTAAGCATTTTTAATTCAATCGGCAAGCCATGTGTGTCTCAACCAGGAACATATGGAGAATAAAAACCACACATTGATTTATAACGAACAATAATGTCTTTTAAAATCTTATTCAACGCATGACCAATGTGAATGCTACCATTTGCATATGGAGGGCCATCATGAAGCACAAATGGAGTATTATTTTTGTTTTTTTCTAAAACCCTAGCATACAAATTGTCTTTTTCTCACTTTTCTCTAAATAAAGGCTCCTTAGTAGTAAGATTTGCACGCATTTCAAAATCAGTTTTAGGCATGTTTAGCGTTTCTTTGTAATCTATCTCTGACATATTGCTCCTAGAATAAATATAAGTTTGATTATTATAATAAAACTAATTTATAAACTTATAATAAGTTTATGTATTATATAAAAAATTCATTTTATGGCGATTTAAATTCTGTTTGCTTGTGCTTTATAAAAATACTAATATTTACTGATATGGCTGTTTTATAGTATTAAAGTACTAAATTGATTATTTGTATTTTTTACACATAAAAACAAAAGCACACTAGTAAGTGAGCTTAGTTAATATTTATTTGTTTTGCTTATTTTCTCAGGTTTTTGCTAAAAATGTGTCAAACAAAGGGTTTGATCTAAGTACTTGAGTTGTAAATTCAGGATGGTATTGTACACCTAAATAAAATGGATGATTTTTAACTTCGCATATTTCAGCAACGTTTAATTCAGGATGAGTTCCTGAAAAAACAAAGCCTTTATCTTCTAAAAGCACTCTGTATTTATCAGTTGCTTCATATCTGTGACGGTGGCGCTCATAAAATACATTCGAGCCATAAATTTTTTGTGCAAGTGTGTCATCTTTTGCTTTAATCTTATCTTCACCTAGTCTTAAAGTTCCGCCAATATTCATTAAATCGCCATTTTCATAAAACGGAGTAAGTACAAATTCTTGTTCTTTTGATTGGTCTGCAAATTCCTTGCTAGTAGCATTTAAAATACCCATCATTCTAGCTTGTGCAACTGTCATTGCTTGAAAACCTAAGCAAATTCCTAAAGTAGGAATTTTATTATTGCGTGTATATTTTGCTAAATTAACTTTTGCTTCAAATCCTCTTAGTCCAAAGCCAGGTAGAATAACTACGCCGTCATAGCCCTTTAATTCTGAAGCAATATTCTTGTCAGTTATCTTTTCCGAATCGACTAATTTATAGGTTAATTCGATATTTTGATGAGCAGCAGCAATCTTTAGTGATGAAATAATTGATAAGTATGCATCTTCTAAACTAGTGTATTTGCCAACTAATAAAATATTAAGTGGCTTGCATCTTTTTGAAACATATTTATTAGCAAATTCTTTTCAAGAGGCATTAGCTTCATAGTTAATAGGCTTATCTATTTTAAAGTGTTTATAAATTATTTGCAATATGCCGCTTGATTCTAAAAATAAAGGAATTTCATAAATGTTTGCTTTGTCAGGAATGTTAATTACATTTTCAGGCTTCATAAAAGCATTAGCACTAACTTTTTGAATAATTGATGTGTCAATGCCTTCTTGTGAACGAAGCAATAATAAATTAGGATTAATTCCAAATGATCTTAGTGTTGAAATTGAAACTTGACTAGGTTTAGATTTATATTCGTTTGATGCTGAAAGATAAGGCACAAAAGCTAAGTGAGAAAACATAACATTTTCTGGATATAAGCTAGCAAATTTTGAAATTGCATAAATGTATGGACTAGATTCTAAGTCGCCAACAGTTCCGCCAATTTCAATAAGCATAAAATCAGGATCTTTTTGCTTAGCTAAATTTAAAATAATTGAAATAATTTCATCAATTACGTGAGGCACTATTTGCACGGTTTTACCATTATAGTCGCCTCTACGCTCTTTTTCTAAAATTCTTGTAAAAATTCTACCTGTAGTAAAGTTAGATTCTTTAGTTAACTTTATGCCAATAAATCTTTCATAGTGACCTAAGTCTAAATCAGTTTCTCCCCCGTCACTAGTAACATAAACTTCGCCATGCTCCAAAGGATTCATAACACCTGGGTCAATATTCAAATATGGATCTAGTTTAAGTACAAAAATATTAAATCCTTGTGCTTTTAAAAGATTACCAACACTGGCAGCAGTTACACCTTTACCAAGTCCACTTAATACACCACCAGTTGTAAAAATAAATTTAGTTTTCATATACACCTCAATAAATATATATAGTATTTTACTTAAAAATGTGTATTTTTGGGCTAAAAAAGCAATAAAAAAAGCCCTTGGGGCATATTTGATATGGTGGCTCCGGCAGGAATCGAACCAGCGACACACGGAGCTTCAATCCGTTGCTCTACCTACTGAGCTACAGAGCCATTATGGCGGTCCAGACGGGAATTGAACCCGCGATCTCCTCCGTGACAGGGAGGCGTATTAAACCACTTTACCACTGGACCATATTGGTGGCGGAGGCTGGATTCGAACCAGCGATTTCAAGGTTATGAGCCTTGCGAGATGCCAACTTCTCCACTCCGCGATATAAAAGTTTTAGTTAAAAAGAACAAATGGCGGGTGATGAGGGATTCGAACCCCCGCGGGCCGTGAAGCCCCTGCTAGTTTTCAAGACTAGTCCCTTCAGCCAGACTTGGGTAATCACCCATGGTGGACCTAACTGGATTCGAACCAGTAGCCAACCGGTTATGAGCCGGTTGCTCTAACCGTTGAGCTATAGGTCCTTCAGTTAGATACTTTTTCCATATAATGGTAGCGTCGAAGAGAGTCGAACTCTTGACCTTTCGGGTATGAACCGAATGCTCTAACCAACTGAGCTACAACGCCATAAAAATGGTGGAGGATATGGGATTCGAACCCACCACCTCCTGCGTGCAAGGCAGGCGCTCTAGCCAAATGAGCTAATCCCCCATGGTGAAGAAGACAGGATTTGAACCTGCGACCACTACGTCCCAAACGTAGCGCTCTGCCAAGCTGAGCTACTTCTCCGCTTTTTTGGCTAGTGTTTAAAAAGCAATATTATTATACATTAGAAAAAATAAACCAAAAGCAGATTTTTATTTTTTTAAATAC
>53 4247 78547
TTTTATACAAATATAGGAGCTTAAAAATGAAAAAAGGTAAAGTAGTTTTAGCCAGTGATCACGGTGGTTGTGATTTAAAAAATGAAATAAAAGACTATGTAAGCAATCTAGGATATGAAACAGTAGATTTAGGACCTGAAGATAGTTCAAAATCTATATCATATGCTGAACAAGGACATAAATTAGCTAATTATTTATTGGATAATAAAGATGTTTCATTTGGAATTGGTTTGTGTGGCACGGGTTTAGGTATTTCATATGCACTAAACAGACACAATGGAATAAGGGCTGCTAGAGTAACTTCAGTTGAGGATGCTAATCTTGCAAAATTACACAACAATGCTAATGTGCTTGTTATGGGCGGCAGACAAGTTAATATTGAACAAGCAAAAGCTATGATTGATGAATACATTAACACCGCATATGAAGGCGGCAGACACCAAGCCAGAATCGACCAAATTGATAAATTTTAAATAAAAAAACACATGACAACTAGTTGCGTGTGTTTTTTTATTTGTCTGTTTTATAGGCTAATTAGTCAATTTTAGTGTTTAGATTCATCATAAATTTTGTTTAGTGCAGGCGGCTCAATATAGCCTTCTTTACTCTTAACTAATTTATGAAATTCACTTGCTAAATATTGATATTTATCAATTGATCTAATTGTGAATTTTTGGTTGCTTTTATTATAAATAATAGGGCTTTCTAAAACAAAAGATCCTTTAACGTTAGAGTGCAATGCTGAAAATTCTTCTCATTCCTTATTAAAGTATGTGTAAGTAAAAGGCAATATGTTACTGCTATTAAATACTGTTGTATAAGAATCATCATCCTGAGCATCATCTCATGTTAAATCAATATATCTAAGTTTGCCATTATCTTTAGAACGGTAAACATTTCATGCATGAGGCTCTTTTGCTTCTAATTTGACAAATTTATCAGATGATTCATCATATTTGTATCTAAAGACATCGCCAGTTTGATAGCCTATGTCAATGTTTAAAAACATTCCGTATAACGTTAGTAATCTTGCGTATGTTTCACATACGCCCTTTATTTTTTCTTCATATTCTTTAACCTTAGCCAAAACTCCTGGATTACGCATAGATAGGTTAATATTGCCTGTTCTAATTTCTTCTTTTAAGGCTTCTACATCATAGTTAATTTTTCAAGTTATAAAGTTATGAAGTGATCTTAATTTTTGCTCTTCAGTGTAGTTTTTTGAAATTAAATAAGGAATAGTTGATAAAACATATTCTTTTAGATCTTTTCACTCTTCTCTTCTGTGGCGGTAAACTAATGAATTTGCATAAATAACTTTTGAAAAATAATCTTGGCTGGTGATGCCTTCAAGTGAATAGTTATATGTAAAAAAGTTAGTATGACCTTGTGAATTAGCTGGATAGGCAAAATATCCTCATGGCCCTAGTGCCTCAGTTGTTTTAAATGATGAATATCCAAGAGTTCATTCTTCTTCTTTCGAACTAAGCCTCTTAGCTTTAACTATGTCAGTAAACTTACTAATATTTTCAGTGTGCAAATCTGTGTAGTCTGAATAAACAAACTTTTCAGATTCGTTAAATTTGTCTAAATCATTTTTGCTTTCATCAGCTTTATTTAAATAAAATCCACCGTCAGCAATGAGCTTAATTCTTAGGTTTCTTATTTTATCGGTTGGAGCTTTTTTTATAAAATCTAATTCCTTAAGATCCGGCGTATAGCCCTCATTTACAGGGTTAAAAGCTAAATCTTTGTTTTTATCCAAAATTGCTAAAAATGTCTTAGTCTCATTTACTATTCATTTAGCATAATTATAATTTTGAATATTAGTTTTATCACCAGTGTAAGCCAAACAAAATGCTTTAAATTTTTCTCATCCGTCTTCTTTAGTTAAAAAGTTTTCAGCAAAATAACCAAAGTGAATTTTATTCTTATCATAGTGTATTGTGCTGCCATGAGATTGAGCAATAAAATTAGCCGAATCATTCTGTAAATTAATCCAATTGGTCAAAATTGTTAAATACAATTTGTTGTGTTTAAACAGATTAATGTATTCATCTAATTTTTGAGCTAGTGTAGTTTTAGCATTATTTTAATTTTCAAATATCTCAACCAATTCTAGTCATAATTTTCTTAAATCAGCATTTTCATTGTTTATTGATTCTTTATTCTTAGCCGGGATGCTTTTAGTTCAAAAACCGTTTTTTAATTGCTGACTAGATAACTGAACTTTGTTGCCTTGAACTTCGTCTTTAATACTGCCAAAAGTATATAAAATGTCTTCAACTTTAACATCTTCAACACCTGATTTAGCAAAATTAAATATAGGCTTATCGGTCGTTATTATGTTTGCTTTTTTATTCGATTTATTACTTACTAAGTCCTTGTTTATAACTAAATCAATGCATGATGTCAAAAATCCAGGAGCTATAAGCACTGGTGAAAGTGCAAGTATTTTATTTCATTTCTTTGACATAGCTTACTCCTTAGTAATTTTCATTTTTCTAGTAACCAAATTTTACTTCCTGTCCTTATTTACAATATTGGAAGTATAAATTGTACCTTTCATTCTTTTTATATCGAACATGCATATCATGGCATTTGGATCAATTTCATTGATTATCTTTAGCGCAACTGATGATTCAATATACATTGTGTTAATAATTAACACTTGTTGCATTTCGCCACTGTAGCCACCTTTAAAATTAGCAATAGTGGCTGAAAATCTTTTGTCCTTCAGCGCGAAAATTTTATCCAAAATTTCTTTAGGCTTAGATGTATAAGCCTCAATTTTAACCATTTTATATTTAGGAAACAGAACATCAACAACAATGCCGTTGACTAATATCATAATAAATGAGCTTGCAAAACTGGCATTGAAAAATAGCTCAATGCTTCAGTTGCCTGTAGCTAAGCCAGAAGGAAGATAAGTTCCTATTGTGTTGGCCACTAATAAACATGCAATGTGGATTATTATATAAATAAAGCCAAGGTTTTTAAAACTTTTTTTGTGAGTATCAAACTACAAAAATATCAAATCCTGCAGTAGTAGAGTTAACAATTAAAAGCGCGGCGGCTAGTGCACCTTGAATTATTGCTCATAATAATCCATAAAACATTATTGAAATTGGATTATTACCATTTTGTCCTGAGTAATTAACTGCTCATGTAGTAATCTGAACAATATTATTTGGCTGTTTTATAGCATTAGAAGTAAAATTGCTGTCAATTACTTTGCCTAAAATCAATCAGTTTTCAGAGCCAGGAATACTGCTAAATGCAATACCAAAAATTGTTGCAAAAAGCATAAATAACATTGTTAAAATGGCAAAATTTTTGTTAATTTTTGCACTTGCAAATATAAAAAGCGGAATGTTTATAACAAAGTTAATCATCCAGAAACATATGTTAAATATCACTCTAGCAAACTGATCGCTTTTGCCATTATTAATTGCTAGAAATGATGCTAATCTTGCAATACTATGGCTCAGTGCATCAAGACCAAGCCCATATAATCCAGTGTTTTGCACTAGCAGTAAGCTTATAAATGAAAACAAAAATGAAATAATTAAAACAACAATAGACTGCTGTCAAAATTTAGTTAGAGTATGCAAAAACGAAAAGTGAAGAACCTTTTCTTCAACCTTAATTCTATTTATTTCGTATGTAGAATTTTGATCAATAGTTCTTTTGCTTTTATTTTGATTGTTTAACTTTTCTTCATTCTTTTTCATCACTTATTTAAGTATATATTTTTAGTGATGCTTATGTCACTAAAAGTTTATTTATTTTTAAATTGAGGCAATTTTAAGCTATGCAACACTTGTTAAAATTCATGCGGTGATTAATAAAACAATTGAGAGAATGAATAAGATCACTAATACAAAGTTATAGCTTTTAGCTGCAGCATTTTCATCTAATCTCTGGCGTTCTTTTTCTAAATCTTCACGCAGTATTTTGAGCTTAAGCTCTCTTTCTTTTGAAGCTGGTTTCTTGTTTTCTTCTTCTATTTTATAGGCTAATTCGTTCGATTTTTGATTTTTATTTTTTCTAAATGCTCTAAATAAAAATCCTGTTGAAAATATAAAAACTAATCCGCTATAAGCAAGCAAAGCTGCGCCAATTATAAAGGTTCAATCTTTAGCAATTCTTTTAGAATTATATATATCAGGCTCTTTTTGTCACTTAGCAAAATAAAGAGACAAAGTCACAACAAGTATAGTCAAAGCGGCCGCTACAAAATGCAT
>54 24 314
AAAAAAAAAAAAAAAAACAAAACA
>55 24 2166
AAAAAAAAAAAAAAAAACAAAAAA
>56 29 897
AAAAAAAAAAAAAAAAACAAACAAAAAAA
>57 41 177
AAAAAAAAAAAAAAAAACAACCAAAAAAAAAAAAAAAAAAA
>58 38 205
AAAAAAAAAAAAAAAAACAAAAATAAAAAAAAAAAAAA
>59 24 130
AAAAAAAAAAAAAAAAACAAACAC
>60 24 303
AAAAAAAAAAAAAAAAACAAAAAC
>61 24 246
AAAAAAAAAAAAAAAAACAACAAA
>62 41 258
AAAAAAAAAAAAAAAAACAACCCCCCCCCCCCCCCCCCCCC
>63 27 133
AAAAAAAAAAAAAAAAACAACAACCAA
>64 27 148
AAAAAAAAAAAAAAAAACAAAACCAAA
>65 38 143
AAAAAAAAAAAAAAAAACAACCACAAAATTACAATGTG
>66 24 18
AAAAAAAAAAAAAAAAACAAACAG
>67 28 69
AAAAAAAAAAAAAAAAACAAAAAGAAAA
>68 41 111
AAAAAAAAAAAAAAAAACAACCCACCCCCCCCCCCCCCCCC
>69 27 39
AAAAAAAAAAAAAAAAACAAAACGACA
>70 24 85
AAAAAAAAAAAAACACAAAAAAAA
>71 2784 46581
ACTTATTCCAGCCATAATTAATTGTGGCAACTGGATAGCTAAAAGGAAGACACATTGCAATTATTTTCAAAACAGAAGATTTTGTAATTACACTAATAGGTAGATACATGCCTGATACTCATGCGGGAGGCAAGTAAAATAACATTGAAAGTGCATTAGCCATTTTATAGTCTCTAGCAATTACAGCAACTATAACTCCTAGTGATGAGCATATTACTGAAAGAAAAATCATTCCTAGAATAATATAACCAAAATTAATGTTGCCTAAGGCTATTTTTGAGTGTCAAAAAGTTAAGGAAAATATGAACACTCAAAGTGCACTTATTCAAATTAATATTGTGTAAAACGATATTATGCTGGCTACAAAAATTCATGGTTTTAAGGGCAAAACGGATATTCTTTTATAAATAATTGTTTCCTTAAGATCACTAAAAGACATCGAAAGCGAAACAATTCCCACAACAGGACAAGCAGAAGCAATAATTCCAGGGATTAAATCATTAACTTCAAAAGTGGGAATTGCACTTAAAATAAGCAAAAACATTACTGGAAAAACAAAAGCAAAAAATACATTATGAAACGACTTTTTTCAATAATTAAATAATAAAGCATACATTGCTTTAAATTGCTTATGCATTGTTGCCTTCTTTCTTGTTATTTGATATCTTTACCAAATAATAATCTAGCAATGTTTTATGATTTTCTAAAATTTTGTCAATTTGTGTATCTTCAATTATTAAGCCTTTATCAATAAAAATTATTCTTTCACATAACTCTTTTATTTCATTTAGATTGTGACTTACTAAAATCAAAGTCATACCTTTGTCCTTGATTTCTTGTTTTAGTAAGTTAATCATCTCTAGTTGACTCTCAATATCAAGTCCTGTTGTTATTTCATCACCAATATAAATATCGGGCTTGTTGAATAGTGAAACAAATAAATTCACTCTTTGGCGCTGTCCGCCTGAAAGTGTGTTAACTTTTTGTTTATATAATTCCTTTAGCTTGAACTTATCAATCATTATCTCAAAGTATTCTTTGTCCAAAATGCCTGTGTATAAGGTTTTATAGAAATTTATTAACTCTTTAACATTAATAAAATTTGGATATACTTGCGATTGGAAGTTTATGCCTATTTTATAGGGTATTTGGCTTTTTTCAAAGCCATACTCAACCTCGCCTGAACTTTGCTTTTTAGTATTAGCAATAATTTCACATAAAGTAGATTTTCCGGCGCCATTAGCACCAAATATTGCAACACTAGTGCCTTTTTCAATTTTTAAATTTATAGGCCCTAATACGACTTTGTTGCCATATTTTTTAGTTACATTTTTAATTTCTATTAAACTCATAATATTAACAACCTTTGTCTATGTTTATATATTTTAGTACTATTAGAAGCTATTGTTAGAACAAATTTATGAAAATAAAAGTAGGTCTTAAATTTTACTTTTATACAAAGTAATTTAATTTGATAATTTATGTAATCAAAGCATGCATATTTTTAATTTAGTATGCATAAAGGTTTATAACTATCTTAAACATCATATTGTGTGAATACATTTTTGCATTCTTATTCATTATTTCCAGAATTTGCCATAAGCACTAAATTAAATATAATTTTGTTAGTATGAAGAGATTGAATACATTAATTTTAACCCCTATACTTTTTGCACCATTTTTTTCTGTTTCGGCAGTGCTTCCAGCAACAAATAACCAAGTTAAATTAAACAAAGACAGTTCAGAATTGATCAATTGAGACGACTATAAGCGCTTAGTTAAGATGTATACTCCATATTACAGCAAACTAGGAGTATGAGATAGAGAGAGAGTGAGTACCAACAAGCTACTCATCCAGCAAATATGATAAAGTTGGAATTATTGAAGTTGATGATTTTGATAGCAATTATCTGCTTTCACAAAATAGCGACTTTTTGTTCAAAAAGACAAATAGCAATAGTACATATAAAAAAGGTAATCATGGGTATGCAGTTACTTCCATAATAGGAACAGATTTTGGCATCAACCCTAATGCTTCAATATACTATGAAACATCCGAAAACTTAATTAAAAGTGTAAAAAATTTGCACAACAATTATGGCATTAAGCTAATAAATATGAGTCTAGGGCCAGTTGATCCCTACTACCAAGTTAAAAAGGCTGTTCAGAATTTGAATAGTAGTGGCATTGGTATTAAATATTATGATTTTGATGAGAAAATTATGATTTCTCATCAAAATATAAAAGAATTGCTTCATTCATTCAAAATTTTAGCAAAGGCAATCATTTATTATACATATAGGGATAATAAGCAAATTTATAGAGCTTCAGACACTCAAAATTTTTACAAAGCTATTGGTGAATATGCCCTCGAAAATGACATAAAAATAATTCAGTCAAGTGGCAACAGCAATGATGAAGTAAGCGAATATATGACAAATAATGATTTTTTAAATAAGCCGCAATTTCTTGAAGATGGCAGAATATCAAAAAATAAAATTTACAGAGCCTTTAAATCTTTCTTTAATTTAGCTCAAAATTGACAATCTGATTTATGACCTAATGAAGATGAAAGAAACAGTAATATTAACTTGATATATGTGATAAGAGTGATTTTAGACAAAACATTTGATGACATAAGATGAATATACAAAGGTGAAAACACAAACTGATTAAGACCTTTTAATTTTGATTCTTTTTTGGATGTTAATAATAAAAAAAGAATTTATTTGATGCTATAACAGATTGACAAAGTACGCGTTATCATGATGGAATTATTTCAGT
>72 24 594
AAAAAAAAAAAAAAAAAATAAAAA
>73 42 294
AAAAAAAAAAAAAAAAAATAAAATAAAAAAAAAAAAAAAAAA
>74 42 295
AAAAAAAAAAAAAAAAAATAAAACAAAAAAAAAAAAAAAAAA
>75 48 132
AAAAAAAAAAAAAAAAAATAATATAAAAAATAAAAAGCCAGAAGCAAT
>76 25 88
AAAAAAAAAAAAAAAAAATAATAAA
>77 38 59
AAAAAAAAAAAAAAAAAATAATACAACCAAAAAAGATA
>78 24 5
AAAAAAAAAAAAAAAAAATAAAAG
>79 24 242
AAAAAAAAATAAAAAAAAAAAAAA
>80 29 65
TCTTCATCTTTAGTACCACCACACTTAGC
>81 25 95
ACAAAAAAAAAAAAAAACAAAAAAA
>82 25 11
ACAAAAAAAAAAAAAAACAAAAACA
>83 67 273
ATTATTGACTACTAGGCATAAAAATTCAATATTTTTATTCTATTAAATACATAATTTGACTTTTATG
>84 83 4602
TCTTTTTTGTCTTTATCTTCTTTAGAAACTTGTACTTTTCCTAAGTTGTTATTAGCAATAGTTTTTAGCGCGTCACTAAGTTT
>85 86 1124
TTGATTAAGTCAAAATTATTGACGAAAATTTGGTAGATGTCATAAACATCAACTAATGGAATGCTGTCCATATTTTCAAAAATATA
>86 219 4945
GTTAGTAAATTCCTTGAATCTGATCTTAGGAACCAATAATTTTTCACTCATAATTTACTTACCACCTAAAATCTTAATAAGTTCATCAATGGCTTTCATATCGCTTTCTTCGCCTTTAAGATCTTTTAATAATTCAACTAATTCACGCTCGCTTGCTACTATTTGGTCATTAATATCTTCTAATGTGTCGCTGTATTTTTCTGCTAATGATTCAATTTT
>87 482 5842
AAAACACTACCATATCTAATGAAAGTTAAATAAAAACTTGTTACACCAAACCACAACAAGTTTTTATTTTTATACTTTCAATCCCGTTTTATAGTCTTAAATGACTATTTCATAATTTCATTATTTAGCTCTTCGCAAAGCTTTTTGGCATAGTCTCCTACAACTATTGAGATATTATTTGATGAAATCATTAAACCACTAACGTATTTTAATTGTTCCAATTTATCTTTTTGTACAGCTGTTTTATCATTGATAAACACTTTTATTCTAGAAATAGTACTTGAAGCACTTATAATGTTGTTTTTGCCACCTAATAAATTAACTAATTCAAGTGTGTCCATACTTGAATCAAGTCTATTAATTTCACCTTTTTTTAGTTTTTTGACTTTATTATTTTTGATTCGTCAATATAGTCAGCAAAAGCCAAATGTAAATATTGTAAGCATTGCTATTTTTCATTTATCGCCTGTTGTCATAACTTA
>88 33 87
TTTTTTTTTATTTTTTTTTTTTTATTTTTTTTT
>89 26 98
AAAAACACAAAAAAAAAAAAAAAAAA
>90 400 7522
AATCTACACTGTTAGTGGCAGGGAGAATAGTTTTAGTTATAGAGCTTAACCTATATGTTGACTTAGTAAAGTTAGGTATATATTTTAGATAAATATTCAGATCTGAATCAGCAATATAATCATTTGGAATTGGTGATTTAAAATCTTTATCAAAAAAATAACCAGCAAATTTATATCCTGGCTTTTGAATAGTTTCAAAATCAATAGCTGAATTGGTTTTCACTTCAATTTTCTTAACAGGTTTATTATCTACAAAGTAAGTGATATTTGTATGTTTAGTTAGTTGGGTACTTTCATTATTAATAATTTTATTCACATGGGAACTGTTCTGAACATTACATCCAACTATTGGCAAAGATAATGATAGAGAAGTCAACAAGCCAATATACTTTTTCATTTT
>91 24 47
ACAAAAAAAAAAAAAAAAACAAAA
>92 25 20
ACAAAAAAAAAAAAAAAAACAAACA
>93 8750 124853
AAACAATGAACCATTTTTCCAAGGAAGACATGGTTCAGGGCTTGAACCTGATACTGCAGAAGGCGGAAATAGCTATCCAACAGGTTTAGACTTTTCTCGAGTGCCAAATATAAAATCATTAAGAGGTTTAGTATTCCATGACATTGAAAAACCTAATAATGGTTCTAGAAAAATTAAGAGATTAACTTTAGCTAATACAAGTGAATCATTCGAAATTTCTTCAGATGAATTAAGTGCAGCTGGACTTGAAAACTTAGCAATTGGTGAACCTGAGCCACCTAAAATTTTCTTTAGTAATGGAAGCAGTACTAAATCAATCAAGATTAAGTTAAAAGATGGGACTAGACAGCTAGATGGCAGTGCTATAGAAAATCTTCGTAAATTCTATGCTTATAGTGATTCGTTAAAAGCAGGAAACAAATCAATCAAGGTTGATTCTAATGCTACTGAATTAAAACAACAGTTAGCGGGCTTAGGCTACAGTGTTGAAGAAGATAGTGGATTGCAATATACCTAATTTACCTATAAAACAGTGAGAAACATACTATGAATAAAAACAAAAAAATTTTATTAATTACTTCTGCAAGCATACTAACTCCTGCTTCAGTAGTTGTTGCTGCCCAGTGCAACACAAGCCAGAATAAATCACAAACTGTAGCTAGAGTTAAAGACTTAAGCAGTGAAGAGTTTCAAAAATTAATAGCTCAAACTGGTGATTATTCACAATTAGTTAAATTAGTTTTTGGCTCACCTGAGAACAGCAGACCACTAAGTGAATTTTTGCCTTCACAAATTGAAGATAATTATCATAACTTAAGTGCAGTTGTTAATGAAAAGTATGCTGATATCATTGATGCTAATGTAGTTAATGCTTCAACTGAAAAACAGTTGCCAACTATTATCTCTAATGCTAAAGGTGAATTAAATGTTTTTATTAATTTCAAGAACAAAAAAACAAATGAAACAGCAGAAAAAGCATTTAGGGTCACAGGGCTAAAATCTAATAATGGTTTACACCATTCAGGTGTACTTCAAAGATATCCTAATGATGCTCTTAAAGGTGCTGGTGGTTTTAAAACTTATTTAGGCTGAGACCAAAAGAAGCGTTTTGATTATGATAATAAGCTTTATGTTGATAGTATCAAGGGCTGATGAGGTGGCGGTGATATATTAGCAAAGCGTGAGCTTGATAAGACAACTGCTGATCAAAAGAAAAAATTTGATGAATTAGCTAAAAGTGTTGGTTTTGATAGCTATGAAAATGCAGCAGTAAAAGGATTTTCTCTTCCTGTTTATGGTACTGATGGTAATGTAACTGGTCTTAAATTATTTAATAATGAAGTAGGTAAATCAGCTTCTCATATTGATACTTTAGGTAGAGAATTACCTAAAACAAATGGACTTGCTAGAACAATTCCTAATAAAACTTATCAAACAATTGCAAAGCAAACTTACCAAATAACATTCAATTTCAAAAAAGATTTCAAAAAAGAGTTAGCTGAAATTGAAAAGAATATTAAGTTTTTTGAAAGCAAAGATGAGAAGCAAATTAAAGATTATCTAGAAACACAAATCAATGTCTTAACAAATAATCATAATTTCGCTCTTAGAGAAATAGAAAAAAAATGAGCATCGCTTTCCGAAGAAGCTAAAAAAGGTTTAGAAGATGCTCACAAAAGAGAAATTGAAGAAGAAAACAGGCAATATGAAGAGGAAAAAAATAAATATTCTTCTTGAAAAAAACAAGATTTAATTAATTGACAGAATGAAGAAAAGAAAAAAATAGAAGAGAAGAAAAATTCAGACCAATTCGGTGACAGAGTTTCTGGAACAATTTGAATTATGGACTACCAACTTCCTGATTCTGGCAAACAAGCTACAAAATTTTATTTTGGAACTAACTCTCACGTAGCGAAAATATTAAAAGAACATGAATTAACAGGTTTTTCTCTTTCTAGAGTTGATGGTAATGTTGGTGTTCATTCAACGTTTAAATTTAATGACTTAGACCCAAACTTCAAGAGGTTTAGCTTTACTAAACCTAATGGAATGATAAATAATGTCTTTGATGCTGTTGACTTTTTAAATACAAGTCCAAAAGATTATATTGATGATAGTCAAAAAGAAGACTTCAAAGACGTAGAAGAGTACATTGACTTTGCAGTAATTGAAATTGACTTTGAAAAAATGAATCCTTCTGAAGTAATTGTTTGAAGCGAAAACACAGATGTAAGCAACAAAATACCAAACAAAGATAACAAAGATGAACTTATTAAGGTAATCACAAATGATTATCAAAATGACACTAAAAATCACATTAAATTCAAATCTAAATCTTATCTAGAAAATTACAATGACATTGATGTTCCTTTAGCTATCAATGACAAGAATCCAGAAGATATTAAAAAGTGAAATGAAAAAGAAGGCTTATTCATCTTAGGTTATCCTCGTGCTGATAAAGACTTCTATCTAGATAGATATATTGATGAAGATCAAATCAAAGTTGCTAAAGAAAATTACTCATTATGAGTTAATGGTGATCATAAATGATATAAGCAACTAGCTACACCAGAAGGACAAAAGCCCGCTTTTCCCGAATATTCAGTTAATAATGGTGGCAGATTATCATATCAAATAGGTTATAGAACTTTTACTGATAAACCTGGCTTAACTGATGGCTTTCTAGCAGCTCCTACAATTGGTGGTGAGTTCTATTCAATAACTGACAAAAGTGACAGTAAAACAAAGAAATACGTCAATTATGGACTTCACTTAATGCCTAGATTCTATGCTCCTAATGGTGGTGCGTCTGGTTCTAGTGTTAGAAATAAAAACAATGAATTAATTGCTGTATATCATGCATCAAACGACAGTGCAAAAACTGGTCTAGCAGCTATATTTAGATCTCCTGGTAAAGATTATAAAAATCTTTTTGGTGGCTACAACCTACCACAATATGACTTAATTTATGGTGGTGGCAAAGAGCAAAAGAACTCTTATAGACAAGCATTAAAAGAAAAATATAATAAAAACGGAACACAATTTAAAACTAAATTATTCAGCGATGGATTAGAAGACAACAACATTCCTAGTGAATTCAAATTTAATAATTAAGCCAGATAATCCTACAAAATAGAGTTATTAGTAAACTAATAAATTAATAATAAAGGAGTAATATGCATTCAAAATCAATTAATATTGAAGAAAAAAGAATATATGATGATAGCCAAAGCTTAGCTAATAAGCAAAGAAAAAGCTTTATTGTTATTCTATATAAATCATTGCTTTTATCATATTTCTTTATTTCAATGCTATGCTTACTATTTTTAATGCCTTATGGATTATTTAGTAAAAAAATAATTGGCTCATATAATTTCATATTTGACTTTTCAATTCTAACCACTTTAGATGCTAATTGAATATTTATTTTTAGACTGTGCCTGTTTGGATTTATATATTTTTATGGATTATTAAAAGCCTATTTAAACATCAATAAAAACAAAGAGCACATAAAAATATATGCACTGTGATTCAGCATCTACTGAGCCTTGTCACTTACAGGATTTCTATTATTCTTTACCCTACACATAATTGATGTTAAAAAACTAGTTTATGTATTATTTGTTCTAGTTATATACTTAGTTACTGACATTTCATTTACTTTATTTAACTTTAAAACCAAAAAGAAAACTGAACCAGTTATTTATTCAAGTAAGATTCCATTATTAATTGATTTAGCTTCAAGAATCTTACTTACAGCAATTACACTAGCAGTCTTTTTTGCTTGAACATATACATATACAGGTGCTCCAAATACTTTTGTTAGAATGTTTGCTTTATTTAATGAAAGAAATCAAAACATTCCATACAATGCTTTTTATAATGCTGCTTTTAAGTTATTTAAAGTTAAAAGTGTGCTTAATTTCATTATTGTAATTTTAATGTCATTAGTAATAGGTTTATTAATGCTGGGGCTTAAAATTTACTCAATATGATCATTAGCATATAAGCAAGTAAGATCACAGATTTTTAAAGATAGATTACAGCTTTACTTAGTAGGAATCTTAGCCTCAGCCATTTGATTACTTAGCTTATTTAAACTAAAATATCCACCGACACATGAATTATTTGGTCAAGCTGAATCATTGCAATATTTAAATATTCTTTTTGGAATATTTAATGTGGCAGTAGCATCAAGTTTTATTGCTTTATTATTTACAAGAAAAATTAAGCTTAACAGTATCTTAATTAAAACTACAATTATGGCGCTATTTCAATGAGTAATTTGAATAAGCTATATGATTGCTAACTTTATTAATAAACAACCAACAATTGCTTTAATTAATTTATTGCTTACAACTTTATCATCATTAATTATTTTCTACTTTTACTTTAGAAAAAGCAAGCTTAGTGCAATTTCAAACTCACTTGCAATTAGCTTAAACACCATTTTATTATTCATCCTAATTTTAGTATTTGGCTTTAATCAAGTGCTTTTGGCCGAAAATAATAAAAGTTTAATCATACTAAGCACAAACTTATCAGTAGCGCAAGTAATTTCAATTGTTATTGTCTTATTCCAAATGATTTATTTAACATACTCACTTACTCAATTAATATTAGTTATTAAAAAAACTTCAGTGCTTAATCAAGAAGTTACAGAAAAGAGAAGCTATGAAAACGCATAAAAATGAAAACAATTTAATGTTCAATATTTATAATCAATATGAAGAAGCTAAAGCAAACGTTGCTTTTGTTGATTACAACAAATTAATGGCACAAGTGTTGCTAGAGTGCAATCTTGGTTTTAGCTCAGATGAGTATGTTAAATTTGGCAAAATGTTTGATGAAGCATTTGCTAAAAAATATGACATTGTTTTAGAAAAGTTTGTAATTAGCTTCAATGTTAATCTTAAGTTTAGCGCTGATGCCTTAGTGCCTGTATTAAAAGCTAATGAAGATTCTAATACTGAAGCATTTAATTTTAAAAGTGCTAATGATGAAAAATTTAATAAGTTACTAAACTTTTATAACAAGTTAGTTAATGATTTAATTTTAGCTGATAAATATGTTGAATTATTTCCTAATATCATTGTTTTTAGGGCTAAAAACACTAAATCACTTAAAGTTCTTTTTGATGCAAAAAGTGCATTATTCAGAGGTGAATAATGGATTTAAAAAAGTTAGAAAATAAATTAGACAATCTAAAAAGAATTGAGCAAAAGGTTAATAATGATAAGAATATTTTGCTTATTGACATAATGAAGCAAAATAGACTACTTTCATTTTATGTAAAAAATGCTAGACATAATAAAAATATGATTTTAGCCTTAAGAAATGAATATTCATTTAAAAGCTTGCTAGTTTCAAAAGATGATTATCCTTTTAAATCACTAGCTATTATCAAAAAAATAAGAAATTTATTCATTAAACCCAAAGAATTATGAATTTATTTAACTGAAGAGCAAAAATATGCAACGGATTCATATTCAAGATATGAAAATAATATTTTGAGTAACACTAAAAAAGTTAGTGCTGACTTTATTACAATTGGTAAAAGAGCGCAAGAGTTTTGTGAAGCTAATAATTTAAATATTATCTATGAAATCGATAATTCAGATATTTATTCAGACTTATCATGAAGACTATGTCAAATTATTAAATTTTTATTTGCTCAAGAGAATTATGAATCATTACACTTTGTGATAAATTCAAACAAAAACATAAATGGCAATTTTACCATTTTGCCTGTAAATGAGCTTAATATAGATATCTTGAGTGAATCAACTTATGATTCTGAAGAAGTTAATATTAGGAATTTTAAAATTTTCCCAAATATTGACCAATACATTAGCAGCCAAATAAATTCATTTATAGAAAACTCAGTACAATCACTTTTAGTTGAATCATCATTTTATAAGTCAAAAATTGGTTTAGTTTCAACAAACAAAATCATCAATGAAATTGATGAAGAAATGAAGAAAATAGGCAAGAAAATAATTAGAATTAGACGTGAAAATGAAATTGAAGAAATTGTTTTACTAACTAGCAATAACAAAAAATTTCTTTCTAGAGAGGGTAATAACTAATGAGTCAAAAAGGTTTTAATGTTGTTATCAACTTTATAGGAAATAAGGAAGCAGTTTTCAATAATGCATTAGTTTATTTTAATGCTGATGAAGAAGGGGACTGAGTTCAGCTAGTTGATAATTCAATTTTAGGCTATGAAATTATCTTGCTTAAAATAGTTGACTTAAATACTGATATTAGTAAATATATATTTGCAAAAAATACAAATATTACAGTTTCAAACAACACAATTAACATTTATACATTTTCTGAATTAGCCTTTTTTATAGAGACAAAAGTAAAAAAACAATACAGTGAACAATATAAAGAAGTAAACAAAAAAGTTGTTGCCTTGGAAGCTATGCAACAATTAGGAATGAGCATTGACCAATTATTAGAGTTTAATAAATTAAAAGAAGAAAAATACATTTTAAAAATGAAAAATATACATAAGTTAAAGGAAGAGGGGCTGTATGAAGATTAAAAAAATACTTCTATTTGCTAAAACAATTAGCCCAGCACTTACTGCTCCTGTTGCTTTAGCTTCTGTAAGCGCTAGAGAAAATTTAGAAAAGCGTTTAGATGGTGCTGAGGGCAGTGGAAACGGAAATTCAGGCTCTAACTCAAGCAATAATTCTGGTGGCTCTAATGGTGGCAATAATGGCTCAAATGGTGCAAGCAGTTCATCATCCGGAAAAAAAGGAGTAAGTCCTCAATTTGGCTCTTTTGCTGATAAAGCTAAAAAAGCTGTTGATACAGCATTAAAAGAAGCTGTTGAAAAAGTTATTAAATTTACTGAAGCTGAACTTAAGAAAATTGACTTATCAAAACCACAAGATGGGAGCCAAGGAAGCAAAGAAACTTATTTAGAAAAATTGGAGAAGCAAGTGTACTTAAAGGCTTTAAATAAGCTCTTTAAGGAAAAAAAGGACACTCTAAAAGAAGCTAAAGACTATGCAGAATTAGGACTTCCAGTAACTTTCCCATTTGTTATTTCTAAAGATAAAAAATATGATGTTGGTACTGTAACTTATAATGGTAAAGAATATAAAGATATAAAAATTGGTAAAGAATCTGATCGTGACTATTCTAAAGTTATTGAGACTAATAATAAAGACAGCATAACTAAATCAGGCGAAGAAGACAACATTGCCTCAAATCCACAATTTGAAGCTGCTTTAAATAAATATACTCAAGACTTAAATAAATCAATTTTGGAAATGGTTTACAATCCTAAAGAAATTCCAAAATTTGGTAAAGATATATTTTTAGAAGATGCTACTTTCAATGCTAAAGAAGGTTTTACAGTTAAGCATCCGCAAAATAGCAAAAGCTGAGATGATTACATTGTAAAAAGCATTAAGCCTAAATTTGTTGATTTTGACTTAAAGCAAAATCAAGAGTTTAAAGTGATAGATGAAACTCAGCCTTCACCTAAAGTTAATCCACCTAACTTGCCTGATATTAATAATAAGTTTTTAGTTCCTGGCAAACCTCCTACCAATAATGAGACCGCTAACCCTTTAGAACAGTCAGAAACACTATTATATTTAGAACCATATGCTAATTATAGATATTCAAGTAGTTCAACTAGCGCTTTAGCTAACTTACTTAGAAATTCTAGTGGCTCTGATAAAGAAAAAATATTTTTCTTCAACAATCCTATAAATACAAGATTTAAATATACTGTTAATGATATTGATAGCTCTGGTGTTGCAACTGTTAAAATCACCGATACAGCAAAGCAAAATAGCTCAAGAACATACAAGATTCAAAAAAATAACTTTAGTTCAGATCCAAGATATATGTTTTTATTCCAAAAACAATCTGAAACTCTAAGCGCAAAATTTACACAGCTATATAAGGCCTTGATGCTAGATGAAAAAATTGACTATGCAAAGCTAGCTCATAATGAATTGCAGCTATCACTTTTTGGTATGGTTAATACAGCAACTAAGATAGTAACTGATCAAAAATTTGTGGATCTATGAAACAGTATTATTGTTAAATATGCTGAAAGAATTGATACCCCACAAAGCGATGATGATTATAAAAGTGTTGTGTCTGCTTCAAGTGAAGTTGTAATTGCTGAATTAATTCAAGCTCTAAGCGCTTCTGAATTAAACAATCAGCCATTTTGGAATTCATTAGTTAATGCGCTTTTAGTAGTTGAAAGTGATTTAAGAGAAATAGCTAATCATAAAGAAACTAGAGCAAAAATAATAAATAAGTTTCAAGCCCTTAAATTAGACTTTAAAGTATTAGATAACACATTTAATTTATTAAATGATTCGTTGCTAAAACTAAGAGCATCAGCTAATAACTGAGCTAAAAGTTTTCAATATAGCAAATGATTTGATGAATATACAGCAAATGTAGCTGATGTAAGAGAAAATATTGAATTTTTAAGAGACTTTTTAGAACCTGCAGTGCCTGCTGAGAAGTCTGAAGAGCTTAAAAAATTACAAGATAGTTATACTAAAGCTATTAATAAAATAAAAAGTAATAAAAGCAGTGTTAACAGAGCATATTATGCTATTGGTGGCACGCTATTAATAATAGGACTAATTCTATCACTAACAAATATCTTAATATTTACACTTAAGTATAAAAACAAATTAAATAAAGCAATTAAAGGTGCCTTTGGTATTTCAATTTCAGTTTCAGCTATAGTGGCTCTT
>94 312 4814
AAACAATGAACCATTTTTCCAAGCAGGACTAGGCCCAGGACTAAATCCTGATCATAATGAAGGTAATAATAGTTATCCAATGGGCATTGATTTTTCTAGAATAGAAGAGATTAAATCACTAAGAAACTTAGTGTTTAATTACGTAGTTAATCCAAATAATACCCCTAGAAAAATCAGAAGGCTGACTTTATTTAATAATAATTCTTCATTTGAAATTTCTTCAGATGAACTAACTCATGCAAGTTTTGAACACTTTGCAACTGATGCTATGGATCAGTACTCTAAGCCAAAAATTATGTTTAGTAATGGCGA
>95 158 2540
TGTGTAACAACAATAATACTTAAATTAAATTCCTTTTTGATCTTGATTAATCACTCAATTGTTGATTCCTTGATTTTGGCATCAAGGGCTGAAAAAGGTTCATCCATTAGTACCAAATTAGTCTTTTTTATAATGCCTTTGGCAAAAGCTACTCTTTG
>96 24 37
CAAAAAAAAAAAAAACAAAAAAAA
>97 24 6
CAAAAAAAAAAAAAACAAAAAAAC
>98 3533 56915
GAGGGGCTAAAACTAGTGTTTCGCTCATTAATCCTGACGTAGCTTTTGCAATTGATACAGGAGCTTCGCATGATACAACAGGATGCATCAAAGGTGTGCCATCATTGGGTAAAGGTGTAGCATTATTAATTCAAGATGCTGCTGTTATGACTGATCCAAAATTAGTTAATATGCTAACAGAAATTGCTAAAGAAAACAATATTCCAGTTTATAAATACATAGCTGAAGGTGGCGGAACTGATGGTGCCGTTTTACAATATGGTATTGGTGGTGTTCCTACTATAACTTTAAGCATTCCACAAAGATATTTACATTCGCCTATTGGCGTATGTTCTTTAGTTGATATTCAAGCAACTTTAGACTTAATTACCGAATTTGTAAAAGCTTTTGATAGCAAGAAAAGCTTAGAGCTTAAAGCAAACTAATATCCCTGTTTTATAGAGCTAAAAGGGCAAATTAAAAGCGAGAAGTTCTCGCTTTTTTATTGCTATTCTGGGAGAATTTTAATAGGAACAATTATATTTTTGCTCTTATCACTATGTAAGTGCAAAAAGACACCATTAAACTGACTTGGATTATTTGAAGTAGTAAAAAGAACTTTTTCTTCAAAACGCATATGACGATAAACTTCTTCAAAATTAGCACCAATAGCTGAATTATATGGTCCAGTCATACCTGCATCAGTAATAAAACAAGTACCATTAGGCAATATATGAGCATCATTTGTTTGCACATGCGTATGTGTGCCACAAACAGCATCTACTAAGCCATCTAAATATAAACCTAATACATATTTTTCGCTTGTTGTTTCTGCATGAAAGTCAATAAAGTGAAAGTCTGCTCTTTGCTGATATTGTCTAATTGAATCGATTGTATCGAAGAAGCTATTGGCTATTTCTTGTGTTCAAGGTTTAAGAAGCTTATTAAAAGTTATACCCATTAATGAAGTAACACGTAAAGTTATGCCATTTTTGAGTGTATATAATTGTGTCCCTTTCCCTGGATAACCTGCATCAATATTGGCTGGCCTTACTAAATCAGGGTTATTGATGATGTTCAATATATCACTCTTAGCTCATACATGATTGCCTAAAGTTATAATATCTACCCCGGCTTTTTTAAGTCTTAAATAATCTTTTTGTTCTAGCCCTTTTCTACCAGAAACATTTTCTCCTTGGGCTATAACAATATCTGCATCATAATCCGACTTTAACTTTGATAAATGTTTTTCAACCATTTCAATGCCTGGTGTGCCAAAAATATCACCAATAAATAAGATCTTAAGCTCTTTATTTTCCATTAAACGCTTCTCCAATAGCAAATTAGCAAAATACACTTACATTATTTTAACACTTAGTAAGACTATGCCTTTGTTTATTGTTTATTTATAGCACTAATTTTTCTATTTCTTGTTTAAATTCTAAGTTGTTTTCTAAAAATTCTTTAAGAGCTCTTTTGCCTTGAGTGATGTTCTTGCCTTGATATGCATATCAAGCACCCTTTTTGTCAAATATGCCTTTTTCACAGGCTAATTCTATTAATTCACCTGTAGCATCAATACCTTTAGAGAATAAAATTTCGGTAGTAAAACTCTTATATGGAGCACTTAATTTATTTTTAACCACTTTAATTTTTATTTCATTACCTGTGATATCTTTTCCTTCAGTAATAGAAGTAGTTTTTCTTACTTCGAGTCTTATTGAAGCATAAAACTTAAGCGCTCTACCTCCCGTTGTTGTTTCGGGATTGCCAAACATAACACCAATTTTTTCTCTTATTTGGTTAACAAAAATAACCGTTGTTTTATTTTTATGCAAGTTGCCTGTAATTTTTCTTAAAGCTTTTGACATTAATCTAGCTTGCACACCAACTTGCATATCTCTCATTTCGCCTTCTAATTCAGCAATAGGCACAAGTGCAGCTACACTATCAACTACAATTAAATCAACAGCGCCTGATTTAGCTAAAATATCAACTATTTCCATAGCCTGCTCGCCACTATCAGGTTGACTTAAAATAAGTGTGTTTAAATCAATACCCAAATTTCGTGCATAAAGCGGATCAATTGCATGCTCAGCATCAATAAAAGCTGCTATGCCACCTTGCTTTTGCACTTCTGCAATTGCATGAAGGCAAAGAGTGGTTTTACCACTACTTTCAGGGCCATAAATTTCGACTATTCTGCCTTTAGGATAGCCTCCAATGCCAAGTGCACTATTTAATAAATAACTACCAGATGAAAAGGTTTCTACTTGCTCATCAATTGAATCTTGATTAAACATCATAATAGCTTCTTGCCCAAATTTTCTTGTGATTTCATTTAATGTTCTTTTTATTAAATCCATTTGTTTATTGTTTTCGTTATTTTCATTTTTCATGTATTAATTTATTAATTCCTTTCATAATAACAATTTGCAAAATGGACTACTATAAGCAAACTAGGAAAAAAATGGGAAAAAGGGTACTTTTTTCCCGTTTTTGTTCACTTTTATATAGAGACTATCAAAGATTAGATATAAAAGTATGTACAAAAACAGAGGTATGCTATTAGAAACTATTATTAACCAAACAATTGATTACTATACTTATAATCATATAGCTTTTATTGAGAAAAAAGGCTTGCCAATTAAATTTAGCAACATAACTAACTCTGAAAATAAATTACTGCTTTCTAATGCTTTTGTTTATAAAAAATCAACCGTTGATTATATAGGGTGCTATAAAGGGAGATTTTTGGCATTTGAAAGCCAAGAGCACAAATGAATCATTTTTAGCAAGAAGTAATATAAAAGAGCATCAAAAAAAGTATCTTAAAGAGATACATAAAAATGGCGGACTGGCCTTTTTGATAGTGTTTTTCGGCTTATATGATGAGTTTTATTTACTCTCATATGAGAATTTTATGACAATTGAAAATAAAAACCAATATAGGTATAAATGAATAAAAAAAATAGGCAAAAGAATTCCGCTCACTTATCCTGGAATAATAGACTTTTTGCCCTATATTTATTCTTAATATTAATTTAAATAGCTATTAAAATTAGAAGTTAACTAGCTCTCTTAGATATTTAGAAGGAGTAAATTTAATAACACGTTTTTCAGGCACTGATAACTCACTCATTGTAAAAGGATTTATAGTATCACGACCCCTTCTAATTTTTGTTTCAAAAATACCTAAAGATGAAAGTTGTACTTTGCTTTCGGCAATTAATTCTTCCTTAAGTACGAATACAAAAGCGTCAAAAAATTGATCTGCCCTTTTTACTGAAACTTCCATTTTATTAGCGATTGCCTTGACAAATTCTTTTTTAGTCATTTGATTTTCCCTTCTGAATAATCACAGCAAGATATTTATTTATCCTATTTATATATTACTAAATTTATAGCCAAATTTTATATTTTCATACCTATTGCCCTATAAATAAAGGATAAAATAAAATTCCACTGGTTTATTTGTATTATAAACACATAGATATATCAAAGTATTTTTGAAACAAAAGCTTTATTTTTATTTTTTCTTACAATTTACATAC
>99 4433 84899
ATGATATATTTGGTATGGATATTATTATTTCATAGGCTTTCTGGTCAAATTCATCAGCATTTTTTTCTAATTCAACAACATCCTTTTTTAAATTAGCAGCCTGCAACTTTAATTCATTCATTTTTGCTTTATCATCTTTAAAAGAACCAATTTGCCTACTTAATTTTGACAATTCTGATCTCTTAATTTGAGCATCATGCATAGCAGCTCCTCTTTTGTCAAGATAAGACAAAAGAGTGTCAAAAACAGAAACATCAAAGTTCCTATTTTCTAGTGCTTTTCTCACATAATCACGGTTATCATTTATAAATTTAATACTTAACATAAGACCTCTAATTTTGTTTATATTATTTTACAACTTAAAGTGCTTTATTGACAACTTATAAATCATTAGTGACCATAATGATAAATTTGAAGGCACAGCAATATTAATATCATTGTTTTTTATAAACTCTTTAAGCATTAAAGAACAAATTTGCTGCATTTTTGTCCTACATTCGCGTTTTTGAATCATGCAAAGCAAGTAACAAAGCGATAACAACTGCACAAACAAGCCCTTTTTTAATGATTTCAATAACTTGTCATCTTCAACTAACTTTAGGTTAGAAAAATCATCAAAAACGCTTTGGTATGAGGAAAAAAGTAATTTGAGCTTATCAGATCAAGCGCTTAAATTAGTAGCTGACGAATTTTTACGAATTTGGTATGTGTAAACTTTCTTTTTTATTCTTTTAAACTTAACATTTGTAAAGAAAAGCATATGCATAAAGCGAATATCTTCATATATTCCATCAGAAAACTTTTTATTATATTTTTTAACAATTTGAAAGTAAAAATCCCTTTTAATTAGCTTTCCTCAACAAACTGAAACATTATTATAGTAGTGCTCGATGGGAGAGTTAATATCATAATTAAGAAAGTGAGGCACCTCAGGCACCGAAATTCTTAAGTTTTTTGCATATTCATAATTATATAAAGCTTCAGCAACTAATAGGTCATAGTCATCATCCAAATTGTCCACAAAAGTTTTTATAGCATTTCTGTGTAATTTGTCATCGTCATCAACAAAAATAAAATATTTGCCAGTCGCCTTCTCAATCAGAAAGTGTCTGTTAAAACCTATACCTACATGTTCGTGGTAATCTTTTAAATCATAGACTTTAATTCTTGAATCTTTAACAGCATATTCGTTAATTATTTGCAGTGTGTTATCTGTTGAGTAGTCATTTAACAATACAATTTCTAAATTTTTATACGAGCTTTTTAAAACACTTTCTAAGGAAAAATAAGAGTTGTTTTCTATATTATGGCAAGGAATTAATACGCTAATTTTAGGATTAGCGTTATTGTTTTTTCTCGATTTATGCTTACTGCTCTTATTCATAGCTTAATTATACCAATATAGCCAGTTATAAATTGCTCTTTAGTTCCATTGTTTAGTGATGCTGTCATAATTTTAGTGTGATGCTTAAAACTTTTATGATTTAAACAACTTTTTGTGAAGCATTAAAATTAAAAAAGTCTAATTAAAAATTTTAGATGCTAGTTAAATTTATTTAATCAAAATCCCAGAATGACTGTTTTATAGTATTCTAAGCAAATGTAAACACAGTTTTTTGCTGCCTCAAAATTGTTAATTTATGATTTAGAATTTCAAAGTTTTATATATAATATTAACCATTACTAATTCAACATATATTTTTAACAGGAGGCAATATGAGTTTAAGAACATATCAACCTAAGAAAAGACAAAGAGCTAAAGTTCATGGCTTTCGTGCTAGAATGGCTACTGAAAATGGTAGAAAAGTTTTAGCAGCTAGAAGAGCTAAAGGAAGAAAAAGACTAACTGTTTCTGACGACAAGTAATTTTTAACACCTTATGAAAAAAGAATTTAGACTTCAAAAAAGTTGAGAATTTGATGAAATAATAAAGTCTAAAAAACAGTTCGCAAATAATTTTTTGGTTTTATACTACAAGCAAGCTAATAGTTTTAAGTTAGGTATTACAGTTCCTAAAAAGTTCTGTAATGCAGTTCTAAGAAATTATTATAAAAGGCAAGTCAAGGCAATTATTCATAAATTGAATGTCTATGATTTTAAATTCCACTGTGTTTTAATTTTACGAAAAGAGTTTTTGAATGAGAAATTTGATGCTAAATTTAGCGCTACACAAAAACTTTTTAACAAATTAAGAATAAATTAAGAGGAAGCTTACAAATGAAAGAATATAGATCAAGCAACTTCAATTATTTCTCTAACGAGGACAGACAAAAAGAAAAGAAAAAAAGCGCTTGAAAAAAAGTGTGATTTTGAATAAAAATTGTCTTTTATGTCCTTCTTTTTGGTATTGCAATGACAGGTTGCGTTCAGAGTTGCGTGGTTAAATCATCTAACTACACAGGAAATGGTATTGAATTTTATACCAGCAAAGAAAATGTCAGCCCACACATCACAACTTTTGACGCCACACATAAACTAACAAAAGAAGAAAGCACTCATTTACACGAAAATAAAGTTGATATAGGTCTTGGCGAAAAGGATCAATTATACTTTGATAAAAATGATGGTGCCAATTTCCATTTATCGCACAAAAATTACAAAGAAATTATTGACAATCTTAGAAGCACACACCAAGGCAGCTATGGTGCTTATAAAAATTGAAATACAGCCATTCAGTTAAGAGATTACGATAAAAAATTATGAAACAACAGACCTATTATCACAGGCACTGGTGAAAACTCAAATAATTATCTTTTTGCAGTTCAACCAGTGGAAGATGATAATGCTAAAGGCAGTTATAAAACCATTTATAATCCAAATGAATATAAAGAATGATTAGTAATAGACCCAACATTTAATTTTGATAGCAATTTTGTCTATGACAAAGAAAAAAATGTATTCAAAATAAATCCTGAAAATTCTAAATTAATAAATGAAGGCAAGTTTACAAGTAAATTAGAAGTAAACAATAACAGAAATAGCACACCATTTCTTTTTGATAAAGAACTTTCATACTTGTCATTTTCAAGCAAAAATGACTTCACTGGTTTTGCAAAATTCAGGAGAGACATTTTGGAAACATTAGCAACAAACACTTTCTATTCTGATAAATCTTCATACTATTTGAAAGCCTTATCACAAGTTGAAAGCAAGTTAAAAGAAGCAAATTATTCAGTTGACTATAATGGTTTTAACAAATATTTAGTAGATAAAATCAAGAATAAAAAAGCAAATGAATTAGAGTTTGCGCCAAATGTGTTTTATGCCCTTAAGTACTATAATAAAGCCCTAAACAAATATGCTAGTGAGTTGAATTTTAGTGCTTTAAACCAGATTTCACCTGTTAAAAATTCAGTTATTGAAGAAATTAATAACTTAAGCAATGACTATAATAAAATAAATGATAAAAACAGCAAAGAAGCTGTTGAATTAAAGAAAAAAATTACATCTTTAAACGAACAGTTAAGAAACACAAGTAGATTACTTTCTCCAGCTCCATATTCAACTATGACAGTTAAATTAACTGATGCAGTTAATATTCCTTATTCTGGAGATGAACCTCAAAGAGTTATACATAACTGATCTGATGCATGAAAATTAGGACCATTCTATGGATTACTAGTTTTCCCAACTGCTTGATTATCTGCTCATTTATCAACTAGCCTATCGCATTTAGGCGGATGAGGCACAATTATAGTAATATTGGTACTAACAATTATTTTACGTAGTGCTATGTTAGCTGTAACATTCAAACAAACTGTTAACCAGTCTAAGCAAGAAGAACTAAAATCTAAAAAAGCAAAAATTGATGCTAAATATGCAGATTTTAAAAACAACAAACAAATGAAGGCTAGACAACAACAAGAAGTTGCTGAGCTATACAAAAAGCATGGAATTAATCCGCTAGATGCCTTTGTGACAATGATAATCTCCTTGCCTGTGTTCATTATGATGTGAAGGGTTATCCAATCCTTACCTGAATTTAAATCAACGGTATGGTTAGGACTTTCATTTGCTGAAACGTCCTGAAGAAGATTATTCTTCTCTGGCGAATGGCAATATTTAGGACTTTTAGTTGTGGTTGCTGCTGTACAAGGTGTTGCGCAGTTCTTACCACAGATACTGAATAGAAAGAAATTTAAAGAGCGGACTAGCTTAGAAGAAGAAAAAGCACTCAAGAAAGCTAATAGAACTCAAAGAATTATGACTATTGTCTTCTTCTTTATAACATTAATATTCTCTGCTGGTCTTCAAGTTTATTGAATAATTTCTGGTATCTGAACTATTATCCAAACCTTAAGTATTCACAAATTTAAGAAATCAGCTTACTATAGAAGAAAGTATTTAGATAAGCACAAAGCTTAAAACAAAAATTCCTTGCATGCGCTTGGAATTTTTGTTTATCCCTATAAAAAAGCCACAAAAGAAGCACT
>100 5059 82163
TAAAACTGAAATACCTAAAAATTCAAACATAAAATATGAATATAATCGCGAAGATGGACAAATTCATGTTGATAGAATTTTAAGAGCGGACTTTAAATATCCTTGCAACTATGGTTTTATTCCAAATGCCTTAGATTGAGATGGCGATGAGTTAGATGTTTTACTTTATAGCCCTGAAACTTTTATTCCTGGTGTTGTTGTTAATGCTCGTATTATTGGTGCAATGAAAATGAATGATTCAGGCGAAACTGATACAAAATTAATTGCTGTACATGATGATGATTATCGTTTAGCAAATATTAATAGCTTAAAAGAGTTGCCAGAACCTTTTTTATTAGATATAGAAACATTTTTTAACAATTACAAAAACTGAAAGAAGCCAAACTTAACTAAAGTATTAGGCTTTGAAGATGAAAAATGGGCTTTTGCAGAATTAGAAGAGTGCAAGGAATTAATGGATAAATATGGCAAAATGCCTAAAAAAGAATTTGTTGCTAAAATGATGAAAGAACATCCTGAAAAATACACATTTTAAAAAAATAAAAAATGGGCTTTAAATGTAAGTCCATTTTTTGTATTTTGATTTTTGTGTCTGTTATTAAGAGTTTTTTGTCAAGAATTGTTTTACCTTATTAACTATATTGTTGATATTAAAACCCATAGAATCGTATACAACATTTCCTTTATCAGAAAATCCGTATTCATAAGCAAAATGACCATCTATTTTGTTATATTTGCTTAATTTATATCATAGTGGATCGTTTGATGCTTCTATTGCAAAAATAGGTTTTTTATCTAATTTAAGTCTGATAGCTAATTCATCATTATCAACTAATTTTTGTAACACTGGAACTGATATAACATTAGCAATTATGCCATGATTTTTTAATTCTAAGGCTGTTTTATAGGCTAATTCAACTTCAGAGCCTGATGATACAATTGATATATCAAACTCCTTGTTTTCATATACAAAACTAGCTGCCATAAATTCAGAAAACTTGCTTGAATGCATTGTTTTAATTGGTTGTCTAGTTCCTATTATTGCAACTTGTGTGCTTGTGTTATTATATGCATAATTTAAACCCATTACTAATTCATATTTATCACAAGGACGAATTACCAATAAATTTGGAATAGATCTTAAAACAGTAACTTGCTCTATTGGCTGATGAGTAGGACCATCATCTCCAACTAAATAAGAATCATGAGAATATAAATGCACTGCAGGAAGTTTCATTATTCCACCTAATCTTAGCGCTCCTTTAGCATAATCTGAAAATGCTAAAAAAGTTGAATCAGCTGTTTTTAATCCGCCATATAAATTAATGCCATTATTAATTGCAGTCATTGCAAATTCTCTTACACCATAGTCAATTCTTTGACCATAGTCTAGTATCGAATCTGCAAACCTTACTTTAGTTGATGAACCAACATCAGCACCGCCTCCTATTAAAAACGGATATAAAAAGTCAACTATTTCACTAAATGCTTTAAAGTAATCCCTAATAGCCAAATCATCCTGTTTTACAAGGATGTTTGAAAAGTCATAATTTGTTTTATTATTAATAGTCTCTAATAATAAAGAATGAATTCATGGGAATTGTTGTTTATGATTATCTAACTCAACTAATCATTCTTCATAGTCTTTTGCCTTATTAGCCATTATAGCCTTGCCATATTCATATACATCTGAATCATATTCAAAAGGCACTTTATTTTCCAATCCAATTGCTTTTTTAAACTCTAGTGTTTGTTCATTATTTAAAATGCCATGGTGACCTTTTGTGGTGTTCTCAAATGGAGTAAATGGGGCTATTATATTGTGCACCATAATATAAGTTGGTCTATCAGATTTTTTAGCTTCAATAATTGCTTTATCAATATTATCATATGAGGCTTCATTAATTTCAATTACATTGAAGTTTAAAGCTTTAAAATAGGCTAATAGGTCAACATTGCTTACATCAGAAACTTTTGTATCTAACTGAATTTTATTATAGTCATGAATTAAAATAAATTTATTTAGTTTCATAACACTAGCAATTTGTAATGCCTCATGTGCAACACCTTCTTGTAAGCATCCATCACCTGCAATAACATATGTATAGTTATCAATAACCTTTGTATCGCCTTTATTAATTTTAAGCGACATTTTCTTCTCAGCTATTGCCATGCCAACACCCATTGCAATACCTTGTCCTAATGGACCAGTTGAAGCATCAACAAAATCAAATGCATCAATTTCAGGATGCGATGGCGTTTTTGAATGCTTTCTTTTATGATTTTTCATTTCATCCAATGAAAGCAATCCTAAAAAGTGCATCATACTATAAAAAGACATTGAAGCGTGACCAGCAGATAGAATTAGTCTGTCTCTACTTATTCACTTTGGATGATTGGCGCTAATTTTTATATGTTTAGCAACAATAGCATACATTATTGGACAAATATCAATTGCAGATCCAATATGACCGCCACCAGCATTATTTATTGAGTCTAAAGCTATTGCTTGCATAGATGCAACAACTTTTTGATTAATATTCATAAATTTACCCCATTAATTTCAACTATTTACATAACAATAATTCAATTATATTAAATGTTTATAATTTATAGTAATTAGATAGAGAGTAGTAAGACACAATGATTAATAATAAAATAATTAAGCATAAATTTTTAGCATCTTTAGGATTAATAAGTGCACCTATATTATCACTTACAGTTTTATCATCTACGGGCTGCAACAATAAAAATAGCACAACAGATAATAATTATTTAATTCCGGAAAAATCATTTTATGAAAAAAGTAACTATTATGACAGTTTAGAAGGTTTAAACGGAAATAAACTATATAGTGAATTAGTTAAAATTCAGCACAAACATTTATCTGGAATTAAGTCATATAAATATCTAAAAACTATTTATAAGGATGCTTTTAAAGACCTTTATTATGAAAAAGATGGGTCGCTTTTAGATATTTATTCAGAAAATCCTATTGGCAAGGATCCTTATAACTATTCTTTTAATGATTCTGGTTCTTCAGCTAAAAGTGAAGGATTAGGTTTTAACCGTGAACATTTAGTGCCTCAGTCGTGATTTAAAAAAGAAAAACTTGCTAGACAAGATGCTCATCATGTTTGACCTACTGATATTTTAGTAAATAATAAAAGGGATAATTATCCTTTTGGTAAAGTAGCTGATGCTATATTTACATCTAAAAATGGAACTAAAATAGATAGTTATTTAGCTGAACCAATAGATGAATTTAAGGGCGATATTGCTAGAGCGCATCTTTACTTTGCTATAACACATGCTAGCAGATATGAAATGCATAATCAAGGTAATGATGTTTTTAAGTTTTTGGATAATAAACCATTAGTAAATAAGTATTTTGATACATATACTAAGTGAGCCAAAAAAGACCAAATTAATTTATTTGATGTAGTAAGAAATAATGAAATTGCTAAGCATCAAAATGGGCTTAGAAGTCCTTTTAGTGACTATCCAGAATTAATTGATTTAATTATTAATCCAGGCAATAAAGTATTTGTTAATAAGGGAGTTTTGAGGTCAAATATAGCAGTTTAAAATTCCTATTACTATCCTTTACCAATAGTGCTGTTTTAATGTGGAAAAAGTGTCATTTTTTGGCACTTTTTATTTAACTAAATTTATTCTTTTTCAATAAAATATAGTTCTTGTAAACATAGAAATTGATTTTTTTACATTTTTTAGAAAAAAAGGAAAACTAAATTATGAATAAAATGAATGGAAAATTCCCCTGTTTAGCAAAATTGCCCTTAAAACAGCCTTCTTTGTAACTACACCTCTTGTTATTTCATCTAGTTGTTATGTGCCAAATGAAGTAAATTACGATATCTCATTTGAAATAAAAGATAAGGCTGCTAAATTATCTAGTGATATTACTTTTCACAATGTTTCAGATCATATTAAGGTTAATAAACCTTCATATATTGACCTTGAATTTACATCAGTAACGCAAACAAACAACAGTTTGGAACTCGAATATAAAATAATTAACAAAAATAAAAGAGAAATACAACTAAAGAAATCGTTGCTCACAGGATTTAAGAATTATGCACCTGGGAACATAATTATAAATCCTAAAACAGTTCCATATATTGATAAATCACAGCCATTGAATGATGACTAAAAATTAGATTAGAGAGCGTACCAGAAGATAATATAGACAGCACTCCACAAAATGAACCAATAAATAAACTTCCAATTAGTTCTGAAACGCCAACTGTAAAGTATGAACGAAAAATTAAAGAAAGTGGCTACAGATTGGATCTACTTACTGCATATAATTATGATTTAATTGAGCTTGATGACAATATAAATAAGGAAGAACTTGTTAAAAAGCTGAATGATGCAATTGATAAAAAATCTACATCAAATTCATCAGCTGCTATTGCTTTATTAAACGGAGTATTTTTTACTAAAACTCATAATTTAAAGTTGGAAGGGTTATCAATAAACAACTCTGTAAATAAGGATATTAAAGATAAAATCAATACTCATGGTTCAAATCCAACAATTGGCTACTTCTTTAATTCTTCTGAAAGCGGAATTAGTGTTGAACATCACGGCAATAAGGAAAATAAAAAATATTTATTTAAATGAATTCTTGTTAAACAAGATGGAACTCCAGGCAAAAGAGTCTACGAACAAATAATCGATCTTTCGTAGATAAAAGTATAAAATGATTATTAAAAAACAAGAGCACACAAAAATTTGTGTGCTTTTTGTTAAAAAACTAAAATCATTAGTTCTTGAAATGCGTAAAAATTATTTTACCAATAATCCTGTTTTATAAGCACAAACGGGAAAAAAATTGAAATTATTTATGCAAAATTGTTAATTTTCTTGCTTTTATTAATGCATTTGCATTATAAACTCTCCTTGAAATATAATATGCGCAAACAAGCAAATTGTTTTATTAATATTTTTAAAAAGGAAAGCTTAACTATGAAAAGATCAATTACAAAAATTCCCCTGCTTAGCAAATTAGTCCTTAAAACAGGTATATTTATAA
>101 200 1600
TTAACCTGTTTTATAGGCTTATAGGCAAACCCTAAGAATGTTATTTAATTATTAATTTGAATGAACTGGCAAAAATTATGTACTATTTTTAGTTGCTAAATTTATTTCTCCGGCTACCAATAGAAATTTATATAATTTGAAAAAGATGAAAAAATTTAACTTTTTTTATTAGCAATAATAAAATAAACATAATTAAGAAA
>102 24 5
GAAAAGAAAAAAAAAAAAAAAAAA
>103 28 188
CCACATTTAGCTGCTACAAATGGAATTG
>104 24 97
CCACCCCCCCCCCCCCCCCCCCCC
>105 26 23
CCACCCCCCCCCCCCCCCCCCCCACC
>106 26 16
CCACCCCCCCCCCCCCCCCCCACCCC
>107 181 2031
GGCAAACTTTTCCTGTTCTCAAGCGTTAGTATTTTTTTTAATTTTAGGCTTAAAAATTGAGATCATTCACCACAAAAATCTTGTTAATTAGCATACATAAGATTGTGTAAAACCATTAAACATAATTTATTTACTACTATTAAATCCTCATCATTAATTTTGACAGAACAAGATATAAAAC
>108 47 497
GGCAAACTTTTCCTGTTCTCAAGTGTTAGTAAATTCCTTGAATCTGA
>109 83 1023
TATTCAATATATCTAGGGTCTAATGTATGCTTTTCTGCATTTCATTTTTGAGAATAAGGAGGATTTGAAACAACAGCATCAAC
>110 26 137
TATCATGATGGAATTATTTCAGTTGG
>111 24 32
CAAAAAAAAAAAAACAAAAAAAAA
>112 24 5
CAAAAAAAAAAAAACAAAAAAAAC
>113 26 20
TTATTTTTTTTTTTTTTTTTTGTTTT
>114 24 27
ACCACCCCCCCCCCCCCCCCCCCC
>115 313 3754
TATTATTTAATATTAACAATTTTATTATAAAAACATAGATTATTTACAAAAAGTGGCTTAAGAATTAAAAAAAGGAGACTGCTCTCCTTTTTTTAATTCATAAGACAATTCAAACTAAAAAGCTTCCGCGCACAGAACTTTATATATTATTATGGGAAAGGAGTATATACTCTTAAGCAACTGTTCCTGTGGAGACAGTACTCATTCACTAAGGAATGCATCAGCACTATTATAGACTAAAAAACCTGTATGTCAAATATTTTTTTCAAAAAATTTTTAAAAATTTAAATTTTAAATTCTCAACCAAAATTAT
>116 24 17
ATCACTGAGGGTAATATCGGCTGT
>117 27 53
GGTGTTGAAGATATTACTGGCGGTTTT
>118 67 738
ATAAAGGCACATTGGACAAAATTAAAGCTGCAGATATTACAGGAAAAATTTTTGATGACACTTATAC
>119 34 63
TCGTATATGGCTGTTTTTTTTTTATTTTTTTTTT
>120 2096 28105
ATTTCGCAAAATAATGAAAACCAATACTTTGATAGAGCTTAAAACTGTTTTATTTGATTCAAAAACATTTACAGTTTTTTATAAGCACAGTTCTAAATCAAAACACTTTAAACTTGTGCTTTATGATAGAGAAAATAAAATAGTTTTAACTTCGCCAATTGAAAATTTTACAATAGAAAACTGACATAATTTTCAGTTAGATAATTTACTTTTTAAGCTATTAAACAGGCACAAGAATAAAAAAGACAAAATCAATAACAGCTCAAAATATAAACAAGTCTATTTAAGCTATAGTGCAGATAATCACACAATTACATTATTTGATCAATTAGTTAATTTAGAGTGAAAATATCATAGTCGCTCTAGTTATAGTTATAATTTTGATTTAGAGCAATCGAAGCTGCAAATATATTGCAATGAAATAGTTAAAAACGATAATGAAAAGCGTAAAAAAATATATATTTATGTAATATCAAGAATTTTAGAAAACTTTGTTGCTAAAAAACAAGAAGAATTTGTAGAAAAAATAAACAAAGCAGGATTTGCGCTAATAAATCCTACATTTAAGATAAGTTTAAAAAAATCTGCTTGAGGAACAAATATAAAAAGAGGCAAAAGACTAGGCAAAATAACATATGATGTTAAAATGATAGCAATGCCAATTAGATTAATTGAAGCTGTTATTTTGCATGAATTAATCCATGAATTTCATCCTAATCATAGTGACAAATTTTATGAAACTGGCTCACTTATAATGTATGATTTTAAATTAAGAAATAAAGAAATAAATAAACTTATTGTACAGATAGTTGATTACTAATAGTACTATAAAACAGCTATATATTTAAATTATGGAGTAATAATTATGGGATTAAAAGCAGGAATTGTTGGACTTCCAAATGTTGGAAAAAGCACACTATTTAGTGCACTTACAAAACATCAAGTTGAGGCTTCAAATTATGCCTTTACAACTATAGATCCAAATATAAGCAGTGTTGCACTTAAAGATCAAAGACTAGTTGAACTAGCAAAAATTGTTAATCCTGCAAAAATAGTTCCTGCAACTTTTGACTTTGTTGACATTGCTGGACTAGTTAAGGGAGCTTCTAAAGGTGAAGGGCTAGGTAACAAGTTTCTCTCAAATATAAGAGAAGTAGATGCAATTATTCATGTAGTAAGATGTTTCGAAAACAAAGACATTATGCATGTAGCTAACGAAGTTAATCCAGTTAATGACAAAAATGTTATTAATTATGAACTTATGTTAGCTGATATTGAAACTGTTACAAATATAATCAATAGAATTAGCAAGAAAGCTAAAGCAGGTGACAAATTAGCACTTTTAGAATACAATTTGGCTCAAAAAATTAAGCAAACGTTAGAAAACGAAATGCCAGTAAGATCATTATTACAATCACTTTCTGAAGAAGAAACAAAACTTATTAAAACATATCATTTATTAACTGCTAAGCCAATTATTTATGTAGCTAATTTATCAACTGAACAAATAAGTAATTATGCTAATGACAAATTATTTAATGAGCTTAAAAACTCATTAGCTCATGATGAAAAAATTATCCCTATATCTGTGCAATTAGAATCAGAACTAGCACAAGTTGATGAAGCTGAGGCAAATGAGTGACTTAGTTCATACAATATAAGTCTTAGCGGACTAGATATCTTAACTAAAGAATCATTTGACTTATTAAAATTAAAAACTTATTTTACATCTGGACCAATGGAAGTTAAAGCCTGAACATTTAAAGACGGCATGCTAGCACCACAATGTGCAGGCCTTATTCATAGTGATTTTGAGAAAAAATTCATTAAAGCTGACATTATTAGTTACGAAAATTATATACAATATAATGGTGAGCAAGGTGCCCGTAATGCCGGCAAAATTAGAAGCGAAGGCAAAAACTACATTATGCAAGATGGAGATATTTGCCACTTTAAATTTGGTAAGTAAAATCTTACTTATGGGAGTTTAGTATAATGGTAGTACTGCAGTCTCCAAAACTGCTTGCAAGGGTTCGATTCCTTTAACTCCCGCCATATGTTATTAATACCAATAAGCCTATAAAACAGGCTTTTTT
>121 26 43
ATTTCTTTGATTGCATCAGTATAAGT
>122 26 336
AAAAAAAAAAAAGAAAAAAAAAAAAA
>123 26 31
AAAAAAAAAAAAGAAAAAAAAAACAA
>124 41 98
AAAAAAAAAAAAGAAAAAAAAAATAACAACAGAGATTGCTA
>125 114 1124
TAAATCTGAATAGTCTATAAAATAGCCATTTTCGTCAATACACTCTTTTTTTGCGTCCTTAAAGATTTCATAGTCACTTTCTAAATTATTGCCAGTATAAAAAGCACTAAAATT
>126 4039 41509
AATACATATAAAGAAAAAACTAAGCAAATTAGCACAACAGTAATTAATGACAAAAGCTGTTTTTGATTTCAGTCTGCATAGCCGCCATTAATTCAATTTTGAAATATATTAGATTCAGCTTCATTTTTGACTGTAGTCATCTATGCCTCCTTTCTTTCTTTATTTATAAAACATAAAAATAAACTCATTTTTAAAGTTGTTAAACCAAAAATGTAAGATATTAAATTTATTGGATAAAAAGCAATTTTAAAGCTGTTTTTTGTGTAAATATTATTCATATTTTTGACACTTAACTTGTTGATAAAAACTAAAATTACTGTTAAGCTGGCTATAAAAATTAATGAAATAATAAAACTTAATACGCTTAAGCTAGATGCCCGGCTTTTATTTTTGCTAATAATTAAATAACTAAAAGATTCTTTGATTCAAAAAGTTAAAAATGATGCGGATGCGCCTATTGCATAGCCCAATAGTAATGACAGTTTGACAAATTTATAAAAATAGGCAAACACTGCAGAGAAATATAAAAAAATAATAAAAAAGGTTATAGCAACTTTTTTGCTATCTTCATATTGCATCCAATCTCCTAATGTTATATAAATAACATTTAAATTATAGTACTTATTAAAAGCAAAAGATAATTTTGATAGATACTTCTTATTATTTCCTTATTTAAAGTTCAATTTTTTACATATTTGCAATGCAAATATGATTTTTCAATGTTTAAACGTTTGCTCTTTTTATTTTAAAATTATTAATGAATTAAGTTAAGAGGTGGCAATGAGCAAAAAATTCCTTTTTCAGGATTTAGAAGAGTTAATGAATTATTCAAATAATTATAAAGGTTCTGATCCGTTAATTAAACTTCCAAATATCATTATTCAAAATTTAAATAATTCAATTGTTTTAAATAAGTATGAAACTGAAATGATTAGACTTTTGGCAACTAACTATAGTAAGAAAAGTCAAAAATTTCCAATTAAGTACTTAGTAAATATTGAAAATGAGACAGTTAAAGAACATTTTTTGGCATTATTAATTCTTTATTTTTATTCGCAAAAAAATAATAATTTTGTAATTTTAAGTAAGAAGGAAAATATTCAAAAATTTAAAAACTTGTTAGCTAATAATGATTCAAAATCATACTTATTTGCCTATAAAATACAGTTTATGGGTAAATTAGTAGATATAAAAGAAGTTAATGAAATAGATTCAAATAAAAATAAAGAATCAATTAATTTATATTTTAGCACCCGTAGTGAATTTTTAAGTAAATATAGTTCAAACAGTATAGATAGTGATTTTTTAATAATTGATGATGAAGCAGTTATTGAAAATTTTGATAAATTAAAAAACTATAATTCTGTTCATATTTTTAGTGAGTTTGATTTTGTCCAATCAAGCTATAAAACAGGCATATTGGATAATTTTATCTATAATTATGACAAAAAGAAAATTCAGTCAATTAATAAAAATAATTTAAGTAGTTCAAAAAAATGTTCTCTAAAAGAAGAATTCAAGCAAAGTGATTTTTTTAAAAATGGTCTTATATTTTTAAATAAAAAAGAAAAATTAGATAAAGACATAAAAGTTTTTCCAAACCAAGATGAAAAATATATGCATCACAGCCTTAATGAGATAAGCAAAGACTTTTTGTATTCAAAAACATTAGAACTTAAGAATATTGATATTTCACTTATTTCTAAATATGTAGATAATTATCGTGAATTTAAATTAGAAAATTTAAAAAACAAATTTAATAAAATTGACAATGTTTTAGATCTGTTTACTACTAGTGGCTATTTTGGCGACAATACAGTTGAAGTTTGTTTTAATAATGAAAATGATTATGGCGAATCATTAAATTATTCAATTAATACTGCACTAAGTAATATAGCTAGCTATATTCATAATTTTGATCCAGTCTTTACTGGTTCAAAACAATTTTATGCTCATAATTTATCAAATATTTTTGATATTGAAAATACTTGTTGTGATGAATCATCCTATAAAATAGACTTATCTGACCAAAAATGATTTGTAAGCACTTGTGATTCATTTACATATCAGCAACACTTATTTCTAAATTATTTTAAGAATCAAATTGTTGATCAGCTAAATCAAAAAAGCATTAAATTTTGACTCATAAAAAATAACTTACAAAATGAAGCACTCATTTATACATTTGATAATGCAACTGAAATAGCTCCTGACTTTTACTTATTTATTGAAAAAAATGATAGAAAATACCAGGTCTTAATTGAAACTAAGGAAAACTCAAAGTGAATGTCAGACTACTGACATGAAAACTTTTTTGCAGAGCTAAATACTTTTCCAGCATTTAACGAAAAAGATGACACTTATAAAATTTATGCATTGCCGCTTGCAAATTTTGATATTAATGAAAATGAGTTTACAAAAGTATTTAGTAAATTTATTAAAGAGCTATAGAAACTAAAAAACCTATAAAACAGGATAATTCATCAAAATAGTAACAAATAAATTCTTAATTTTAATTGTAAAATTTTAAAAATGTGCTTAATTGTTAGGCACTATTTTTTGCATAAACAGTTAAATGTCACTATCTAGATCGTAGTGTTTTTTTTATAAATTAAATAGAAAAACAGCTATGTGTAATTTTGATCAAATATACAAAATTACAATTCATGTTTATTTATTAATGTTTAGTTATTTTTTACATCTGTTATTTCCCAATATATTTATGTAAAAGCTTTATTGGCAATGTATAATTAAGCAGTTTTAAATAACACAGGGGGATGAACATTTATGAAATTAAAACAATTACTAAATTTAGGAACTGCTCTAACAGCTACATTCTCAATTCCATTTGTGGCTGCAAAATGCAGTGAAGATGACAAAAAGGAAAAAGTTACAAAACCTAAAAATGAACCTACAAAACCAGTAGATAACTCTAAAACTAATGATAATTCAAATGAAATGGTAGGGGAAACTAATTTAAGCAATTCTATAAATTCTAGTAATTCATCCACACAAAATCATTTTGGAGCAGAAACAAATGCAAAAGAATCACCTGCTCTAAATGATTTATATAGTGAAAATCCTGCTACACCTATTTTCAAATATGAAAAAGGAATAAAAGAATCGTCAGAAGGTTCTAAAAACGAAGGAGATAAGGTTATCGCAGGAAAGGAAGCTATCTATAAAGACATTGATTTTGATATTTCAAAAGTTAAAATTACAATTGATAAAAAAGATCTAAAAGATGAAGATTTAATTTCGCCTAAAAAAGGTAGCCATAAACAACTTTTCTTTAATACCTATAAGGATAAAACAAAAGTAAGCGGGAAACTGGAAAAAGATCAGAAACCTTGGGGCGGAATTGCAATTGGTTCTGTTACAGGATTACCAAAAAATTATTCTATTGCTAATGCTGACAGTCCATTGTACATAAGCAAAAAAGATAAAAAAGGAACAGCTAAACCTAATGGATTTGTTAATGTTGAAAAAGATGGAGGTAATTTAAAAATCAAATTTAGATTCTTTAAATTTAATAAGGGCGGCAATTCTACAGTTTCAACAAAAGTCTATGAAGCTATTATTTCTTAATAGAAAAAATCTTGCTGCGCGCAAGATTTTTAAATTTTTTACACCCTTTATTTGTTCTAAATTAATGTTAATAATTTTTTCTAAGTCTAAATAATTATGTTGTTGGTAGTAAGGTGTGAATCACTAAAATTGTCAGTAAATTTAATATTCAACAGCTTAAACTTATGTAAATTAAGTATGAAGGAAGTGGAAAAATAGCAAACAGCTATATTGAAATTTACATAAATTTGGTTGTTTTATCGAGGAGTTCAAAAGTTCAATAAAAATTATTAACAATTAATTTTTGAGTCATAAAGCATCGTTTTATGACTCGGCAACATTTTAAAGTATGTTTTTAATACTTAAGATATTATTAATAAAAAAGATGGAAAACTGTATGGATATTTTCACACGAAGATAGCTCGCTTATAGATTTAGATATAATGTTATTATAAATATTTTATATTTATAA
>127 24 27
ACAAAAAAAAAAACAAAAAAAAAA
>128 25 16
ACAAAAAAAAAAACAAAAAAAAACA
>129 24 4
CTTTTTTTTTTTTTTTTTATTTTT
>130 2577 31532
ATTAATTAGTAAAATAAAAAATCATTGAATAAACTAATAGTTCTTTTTTATTAAAAACATATATTGTTTTTTTGAAAATTAAACCAGAGAATTATTGTCAACTACTAATTATAAATTTTTAAATTATTTAGTCAAATATCCCTATTTTATAGGTTTTATGGTCTTATATTATCAAAATATTTTTTATATTAAAATCTTTTTCATAAATGTTATTAAATTCTTTCACAATAATCAATTATTTTAAATGTCAATTATGTTAACAATAAAATATCTACTAACTAATTAATTAAAAAATAGGGGTATTAATGATAAAGAAATTTTCTTTATGGGGGGGGTTTTAATTTCGCTTCCTGTTATTGCAGCTTTATGCAATAACACTCAAAATCAGACGAATAATAATGAAAAGAAAAATCCTGAAAAATTAAATCAGGACAAAAATAAATCAAACGAGATTGCTGTTTTAAAAGTTTGAAATGAAAATTTCAAAGATAAATTAGATAGTGCACAAAGTTATGAAATAATATTAAATAAACTAATCAAATTACTTAATGGTAACAAAGATTTGAAAATATCATTAGCAAACCAAAATGATTTAAAGAAACGATTTTCTAAAGATATTGAAGTGAAATTAACTCAAAAGTTAGCTTTAAAAGTTAATGACAATGACTTATTACTCGAAGCAGGTAAGGTTGCTTATGGTCAGCAAGCAACTAAATATAAAGATCCAAATACTGGTGAAATTAAAGAGACGCTAGAAAAAGATTTAAGCAAGCTTAAGCAATTTGAAAATGTAAAAGAAATCACACAAATTGGATTTTATGATGATGAATGAAACAATTACCTAACCAAACACGGGGTTAAATATAATTACATTCAGATGGTCAAGTTACCTAAAAGCGTCAACAAAGTTCCATCATTACTACCAGAAGAAATCACGGCATTAATTGAAGTTTTTAGTGGTAATACCAATGCAAAAATAGAAGGAATTGAATCTTGGAACACAAAAAATATAATGAATACAAAAGGCTTATTTAATAATGCACAATTATTTGATGGCAACATTTCAAAATGGGATGTTTCAAATGTTACAAATATGCATGATATGTTTAATGGCGCCAAGTCATTTAATCAGGATATAAGCAAATGACAAACTAAAAGCTTAAAATATTTGTATCGCACATTTTCAAGAGCTGAAAAATTCAATCAAGATATTAGTAATTGAGATGTAAGCAATGTTGCTAGATTTAGTAGAGTACTATATGGAGCTAAATCATTTAACCAAGATCTATCAAAATGAGATATTAACATTACTAGGTTAGAAAAATTCCAAGGTGATAAAACTGGATATGATGACTGAAATAAAAGAACTTTAATAGAAAAAGAAAAATCAAAATGACCGTTAAATTTACAAAATGTAAATGCCAGTATTAGAAATAAGTAACAGTATTTTGAATGAAATAAAAAAAATTGAAAAAAAGAATAATGTGCTTAATATAAAAATAAATTCTCAGCAGAAAAATAATAATTTTTATGTTGCAAAGCTTAATAAAATTGAAAAGCATAAAGACAAACTAGTAAAAGTAGAAAAAAGATATAAACTTGCAGAGGCATATAGGCATAAAGCTAAATTAAAGGAATTGCCAATAAAAACAAACAATAAAGTTCATACAGAATTAGAAAATAAATTAAGCAATGTTTCTAACTTAGTTTCAAAATCACAATTGATGTCATTGCAAAATTTAAATAATCTTTTATTAGAAAAACAAAATATACTTGATGAACTAAGTTATAAAACAGTCAAATTGGAAAATGATTGAGAATTAATTCGAGAGAAATTAACTTCATATTGAGGTTATGCAGTAGAACCAAAATATAATGAAAGTAAAACAGAATTAAAGGTAATTGGATGATTTATAGACAAAGATTTTGATATTCAAATTGAACAAATACCACAAAGCGTAAATAAAGTTCCTGCACTACCAGAATATATAGATAGTTTAAAAAATGCTTTTAAAGACAACATAAGTGATGATATTATAGGAATTGAAAATTGAGACACTAAAAATGTTACTGATATGTCAGGTGTATTTTGAGGTGCTAAAAATTTTAATGGCAATATATCAAAATGAGACACATCAAATGTAGAAACAATGAGCTCAATGTTTAACGATGCATCAAAATTTGATAGAGATCTAAGTAACTGAAAGACATCAAATATAACAAATATGCAAAGTATGTTTGCTGATGCCAAGGAATTTAACAATGCGAATAAAAGTCTTAACTGAGACGTTTCAAAAGTAAAGGATATGAAATTTATGTTTTTTGGTGCTAGAAAATTTAATCAAGATATTTCAAATTGAAATGTAAAATCAGTTGAAAATCACAACCATTTCTCTACAAATTCTGGTTTTGCAAATGAAGATAATAAATTGGCACCTAAATTCATAAATATAGGTAGAAGTTTCCTAAAAAAATAACTATATAAGATTTTTTTAATTAGTTCCATACTCTTTTTTGGGAGCTCAGTTTCATACGAAATGTCATTTTTATATGACATTTGTATTTTTTTATATTGCT
>131 411 6450
TTAACCTGTTTTATAGGCTTATAAGCTTAATGATTTGTGCTATAAAATTGCAAATTAGTTGGTTTTTCAGCTGTCATGAGAGCTTTCAGACAGTGCATATGCAATTATTAAAAATATTCCACCTATTATGCCAGCAAAAAATATATTGATAATGCCTGTTATTAAAATAAATGTTCTATCATACTTTCTTGCTCCTAGACACATAACAGAAAGAACGATGCTAACAATGCCTACCCCCACTAAAGCAAACAGTGCGCCGCCAACTATTCCTAAAGTAGCACCAACAATGACAAATGTCTCATATTCTTTTTTATTCATACGTAATATTATTTTACTAAAAAGGTAACTTGTGCTTGCCTGTTACCAAATAATTTAATAATAAATTAACTACTTTTGATATTTATTAATAGA
>132 45 485
TTTAAGTCAAATTATTAACATTAGAATATCAATTTCTAAGAAATA
>133 1124 22542
AAAATAGCTATTGAAGAAGCAAATGTTGTTATTTTTATTGTTGATGGGCAAGCAGCTATTACTTCTGATGATAAGATGATTTATAGTATGTTGCAAAAGTCTGGCAAGCCTATTATTGTTGTTGCTAATAAGCTTGATAATATTTCAAAATTTGACTATGGCTGATATTCATTAGGCGCTGATCATGTTTTTAGAATTAGTGCGCTACATGGAAATGGAATTGGTGATGTTTTAGACCAATGTCTTAAATATTTAAACTTTGATTCAGACAATGTTAGTCCTTATTTTAAACTTTCGATTATTGGCCAACCTAATTCAGGAAAGAGTTCACTTTTAAATGCTATCACTCATGAAAACAGATCAATTGTGTCAGATATAGCTGGCACAACTAGAGATGGTGTAAAAAGTGTGGTTGAATTAAGAGGACACAAAATTGAAATAATTGATACTGCTGGAATTACTAGAAAGAGTAAAATTGATGATACTGTTGAACACTTAGCTCTTAAAAGAGCAATGTCATCACTTGACGAATCTGACCTGTCTATAGTATTAATCAACTCAACTAGAGAGTTAGCTCACTTTGATGCGAGAATAATTGGATATGCACTTGAAAACAATAAACCAATAATCATTTGTGTTAATAAATGAGACTTAATTAATAAAACTCAAGACACAATGAATGAATATAGGAAAAAGTTAAAGAACCGTTTTCATTTTGTGCCATGAGTACCTGTTGAGTTTATTTCGGCTAAAACAGGTTCAAGAATTGACAAACTTATTGACATTGTTTTAAAAGTAAAAGAAAACTTAGAAAGAGAAATTAAACCTTCAGTTTTAACAAACTTAATAAGAGAAAGTCAATTAATTCAACCAGCGCCTCCATATAATGGCGGAAGATTAAATATTTATTTTGCTAGAAAAACTGAAAATAAAATTCCTACATTTATCTTTTTTGTTAATAACAAAAAATTTGTTCACTTTAGTTATCAAAGGTTTTTAGAAAAACAAATTAGACAAAACATTGAGTACACTGGCTGTCCAATTAATATTATTTTCAAAAATAAATCGAATGAATTTGAATAACACAATTTTTTCTAATTTGCCTATAAAACAGGCAAATTATT
>134 38 60
ATCAATTTCTGATGAAGTGGCTGGTTTTTTTTTTTTTT
>135 26 184
GAATTTACTAACGCTTGAGAACAGTG
>136 29 29
AAAAAGAAAAAAAAAGAAAAAAAAAAAAA
>137 192 2021
ACTTAATTAATATAATTAAAATAATACAAGTTTTAACATTTTAATTTCATCGTTTTTATATCTAAAGGGGGAGTATATGGGCAACAAAATAACCAAAGAAAAATTGGGCTCTAAAATTTGAGCAGCTGCTAATCATTTAAGAGATAAATTGGAGGCTTATGAATACAAGGACTATGTTTTAGGGCTAATACT
>138 932 13610
CTCTTTCTAATAATTGTGAGTGAGCAAAGAACATATCGCCAGGCATAGCTTCTTTTCCAACTGGTTTATTGCTTAATAAGGCAATTTCTCTAAAAATATTAGCATGCTTTGTTAAGTCATCAAAAATAACTAGTGCATCATCAGTTGCAGAAATATTTTCAGCATGAGCCATACCAACATAAGGTGCTAAATATTGTTCATAAGCACTATTAGCAGGAGCATCAATAATAATTGTGTTTTTTAGTGCATTGTGTTGATTTAAAGTATTATAAATTCTAGAAATGCTTTCTCTTTTTTGTCCAATTGCTACATAAATACACTTAGTTCCCTTAGCAGCTTGGTTAATAATTGCATTAAGTGCTATATGTGTTTTACCTGTTTGTCTATCACCAATAATTAATTCTCTTTGACCTTTGCCAATAGGAATTAATAAATCAATTGCATTAATTCCTGTATATAGTTGCTCATTTAATCTTTGCACTTTCATTAAATCATGTGCTAGTTTAAAGATTTCTGATGAAACAGCAGAATCATCTTTTTGAATTGCTTGTGCAACTGGCAAAATGGCATTGCCATAAATATCAATAACTTTGCCAAAGTGTTCCTTTGAGGTAAATACTTCATTTGTTTCATTTAGTAAAACTATTTGGTCATTTATAGCTAATTTTCTGCCTTCTTCATTACTTAATAAATAAGCTGTGTCAGAAAAAGCACTAATTAAAAATAGTCTTGCATTTTTGTTTTTGCTAGAAGTGAAAACTTGTTGTTGTCTATAGTTAAATTTTCCCTTTACTTCTATAATATAGTCAAATACAGCACTTATTCTAGGCATATCATTAGAAGCTGATTTGACATTTGTAATAATGTTTATATTATCATTTGCTTTCATTTATTATCCTTTAAGTCCTAGTAATATTAAAATTATTCCAACA
>139 94 1176
CACCTTCAGTTCCTGGATTTTGACTGCCTTCTGCTGGAGTTTTAGGGTCTTTTTGACCTCCACCAGGCATTTCAGCTGGCTTCTTCTCTTCATC
>140 61 716
CACCTTCAGTTCCTGGATTTTGATTTCCTCCGGGATTATTTTGACCTCTACCTTGTGTATC
>141 24 47
CAACAAAAAAAAAAAAAAAAAAAA
>142 24 4
CAACAAAAAAAAAAAAAAAAAAAC
>143 24 374
GAAAAAAAAAAAAAAAAAAAAAAA
>144 24 14
GAAAAAAAAAAAAAAAAAAAAAAC
>145 36 317
AAAAAAAAAAAAAAAACACCCCCCCCCCCCCCCCCC
>146 41 104
AAAAAAAAAAAAAAAACACCCCCACCCCCCCCCCCCCCCCC
>147 6192 107541
TCAAAATCAGGCTTAGATATTAACATCCATCCAACAAGAGAAGAACTTGATGAAATGGTAAAGAAAATTTTATCTAAGAATCTCAAAGATAATAAGGTAGCTTGACTTATGGGTCTAGCAGCAAGGGATACTGGGAAAATATTTGATGATACTTACACAGATGCAATAAAAGATGCAATAAAACGTGCTAAGGAACATGAACAATGACTTAAGCAATTTAAAGAACCAGTTGTCTTTGATTCAAGAAGCTGAGACTGATTTGTAAAGGATCCAGAGTTGGATAAATACTGATTGCCAAAAGTAAGAACATATCTAAAACGTAAAGTGTTATTACAGGTAAACAAAGATATTGATAAAAAGATAGCAAATGAAATTATCAAAGGGCTTAACGATATAGTAGATAATAATTCTGGTATTTTGGAAATTAAGGACGGTAATGTTTGATCAGTGGACAAAAAATGATATTCTTACTTAGGCTTAGATGGCACTCATTACATTATCCCAGGTTTAACACTTAATCATTCTATAAGCAATGTCTTAAGAAGATATATCACAACTGGAGGAGATAAAGATAAAAACCATCCTACTATCGGAGGATTTGGTGTTGGCCAAAACAGATTATTTGTAAAGAGACTTAGTGCTGGAGTATTTTCAATAGATGCTAGAATAGCACTTAAAGATGGAACATACTCTAACACTATTTACAATCAAATTATCGATTTATCCAAATATCTAAAATAACTTTTTGATTTTTCATACAAAAGTAAGAAATACCTGCATTTGAATATCAGGTATTTTTTTGATTAAATTGTTTCAACCGCGATTGAATTTCCATCAATAGTAGTTTTTAAACACTAAGGCACAAAATTAGGAATATTTTTTTGATAATTATAAGGCGTTAAATTTGCTTATTGTTATAATTTAGAATAATAATTAGGCTAAGAGTTATAAAGGGGGTATAAACATGCTGAAAATGGTGAAAATACTGCCTTCTAAAATTAAGTGAGTTTTTATTATTGGCTCGTTTTTAACACTTATTTATGCTTTGCTTAATGTTATGCTACCGCTTTTGATTAAAAAGTATATTGACTTAATTCTTACAGAAGACAGACAAGCTCCTTATCGTATGGACTTTTTAAATGGCAGAATCGATTTTGGTTTTGTTAGCTATAATGAAGCTTTTAAATGGCTTACTATTGTTGTATTGTTGCAAACGATATTAACTGCTTCCTTAGCCTTTCTTTCTACTTTAGTAATTGTTTTAGCTGCCGAAAGAAGTAGTTACTTTTACCGTAATACGCTTTATAAAAAAATACAAAGCTATTCGCTCAAAAACATTGCTGATTTAAAGGCTGAATCAATTATTACTAGAATTTCAAATGATATAGCCATCTTTTGAGAGTTTTTGGTTAACGGTACTTCAGTTATGATTAAGGGAATATTCTTAATTATTGGCGGTCTAACTGTTGCTTCTTTAGTTGATTGAAAAATGTCATTAAGCATTATAGCTATCATTCCAATTGTTATAGTAATGGGAACAATCATAAGCTTAAAAACTGGCCCGTTATTAAAGCAAACTCAAAAAGCTGTTGATGCTGTAACAAAAGTAGTTGATGAAAATATTTCAGGAATAAGAGTTATAAAAACTTTTAATTTAGAAACTAAAAGACTTGATCTTTTAAAAGACATCAACAATGCTTGATATGATAGTCAATATAAATCAGCAATGATTTTTTCAACAGCATACCCTGTTTTCCAAATGCTTATTAACTGATTAATGATAGGTATATATTCAGTTGCTGGTTACTATGCTACTATTAGTCAAATTAATAAAGACATTTTGACCAACATTCACTTATTTATAGACTTATTGTGACAAGTTGCTGTCGGTATATTATTAATGCTTTTATTCCTTAGCTCTTTATTTAGAGCAAGAGTGGCTGCAACTAGAATTATTGAAGCCTATGACTATGAAACTGACAACTTACGTGTTGAAAAAGGCGAAATAATAGATGAATATGATGTGGAAATCAAAAACTTATCATTTAAATATTATGATGCTTCACCAAACTTTGCAATAGCTAATGTTGATATTAGTTTGCCATATAGAAAAAGTCTTGGCATAATTGGCCCAATGGGTAGTGGTAAGAGTACTATTGTTAACCTTTTAGTGAATAATTACAAGTATAAAGAAGGCTCTATTAAAATTGGCAATAAAGAAGTTAGCCTAGTTAATTCAAAAAACTTGCATGAAACTGTGGGAATTGTGCACCAAGAAGCCTTACTTTATACTGGAACTATTAGAAGCAATATGCTTTGAGCTAAAGATGATGCTAGTGATGAAGAAATAATGCAAGCACTTAAAGATGCCTGCGCTGATGATTTTGTAAGTAAATTTGAAGACGGGCTAGACCATCCTGTTTATCAAGGAGGAAAAAACCTTTCAGGCGGGCAAAAGCAAAGACTTTCGATTGCTAGAGCCTTATTACGTAAGCCAAAAATTTTGATTCTAGATGATTCAACTAGTGCATTAGATAACATAACTGCTTCAAAAGTGATTGACAACATTAAAGAAAAATACGAATGCAGCACAATTATTATTAGCCAAAAAATTAGCAACATTAAAAACGCTGATGAAATAATTGTAATGTCAACTAACGGCTTTATTATCAGCAGAGGCACACACAATCATTTAGCACACTCATGTGAGTTTTATAAACAAATATACGAAACTCAATTAGAACAGTAAAGGAGGCAATTATGATTAAAGTTAAAAAATCTAAAAAAGAAAAAGTCACAACTGTCTCTACTATTGGCCTTTTAAAAGCGTCATTAAAATTTATGTCTGCTAATGAAAAAAAGTCCTTAATTTATGGACTTGTGCTTTCGTTTTTTGAGGCACTTTTATATACATTTGGTACAGCCATGACCGGATTTATAATTGGCTGATTTTTTACTAAAGATGTAATTGCTAACAAAGCTCCTTTTAATACGCCAATGTTTATTGTCTCAATGGCAGGCTTGGCTTTATCCTTTGGGCTTTATTTAGTAACTAGAATGATTCAAAACAAATTGCTCTTATCTGCAAGTTTTAGAACCACTGCAAAAATGAGAGAAGTAGCATCTAAGAATTTGCTTTATATGCCTATTTCATACCACGATAAGAACAAAGTGGGTGATCAAATTTCTACTCTTACTAATGATATAAATAATATAGCCTTAACAATGACACAGCTATTTAACGAAACATCGGGAAAGATTTTTAAAGTATTATTTGCTGTGATCTTTATGCTTTGTTACTCAATTACTTTATCGGCAATTGTATTGCCTGTGACATTTGCTTTTTGTGCTTTAAGCTGATTATTATTAGCTAAAGCTAGAGTGCCTTACATCAAGATGACTGATTATTTTGGTGACATGAATGCATATGTTGAAGAGATGCTAAAAAACACAAAAGTAACTCAATCTTTTGACAAAGAAAATGAATCATTTAACAATTTTGAAATAATAGCAAGAAATGTTAAAAAACAGTCATTTATCGGTGACGTGTATTCAAAATTCTTTGACCCATGATTTGTTGTTTTCTCAAACTTTTTGGTTTTAATAATTTTAGCAATTTCACTGCTTTTCAAAATAAACAACATTAATTTTGTCGGCGTTGTTGGCCAAGATGTTACTGCTTTAATTATTGGTTACATTAACTTAATGTTTACTTTTACAAGCACTGTGCAAATATTTTTTAACATAGTGTTCTCAACTCAAATTGGGGTAGCTTCAACTAACAGAATTTTTAAATTAGTTGGCTTAGAATTGCCTGCTGATATTGAAAATCCAATGTATTTAAAAGCTTCAACAATGCGTGGGCATGTTGAATTTGATAATGTTTCATTTAGATACAACAAAAATTCAAATAAATACCAACTAAAGAATGCTTCATTTTATGCTAAACCTGGCAAAGTTATTGCAATTGTTGGCCCTACAGGCGCAGGTAAGACAACAATTATTAACTTACTTAGCAAGTTCTATGACTATGAAGCTGGCTCAATCAAAATTGATGGCTTAGAGCTTAAACAAATCCCAAAAGATAACTTGCTTGAACTAATGACAGTTGTCTTGCAAGATTCATTTATGTTTAATGACACAATTATGAACAATTTAAAGGTTGCTAATCCAAATGCAACTGACCAAGAAGTAATTGAAGCTGCTAATATAACTAGCGCTCATCACTTTATCCAAAGTTACAAAAATGGCTATCAAACAGTCATAGAAAACAACGGAGCTAACCTATCTCAAGGCGAAAGACAGCTTCTTTCTATAACAAGAGCAATTTTAGGCGATAAAAAGATTTTGGTACTAGATGAAGCTACTTCAAATGTTGATTCAAATACAGAAAAAATTGTGCAAGATGCATTGCAAAATTCAATAATGAAAAACAAAACGTCATTTGTTATTGCGCATAGACTAAGCACTATCAGAGATGCTGATTTAATTCTGGTTGTTAATGACGGCCAAATTATTGAAAAAGGTAATCATAAAGAGCTAATGGCAGCACAAGGGTTTTACTACAACCTCCATCAATCTCAATTTAAGTAATAAGCTTCGGCTTATTTTTTATTGACTTTACTGATTTAAAAGCAATCAAAAAAAACAAGCTTTTTAAGCCTGTTTTATAGTCACTTTCGTGAAATGGTACGCCCGAGAGGACTCGAACCTCTGACCCAATGGTTAAAAGCCATTTGCTCTACCGCCTGAGCTACGGGCGCATTTATGCCCTCTAATTAAAGCGGACATCTGGTACCCAGAACTGGACTTGAACCAGCACGAACTAACGTTCGAGGGATTTTAAGTCCCTTGCGTCTACCTATTCCGCCACCTGGGCATCTTTTAAAATGCATTAATATTATATAGTATAAACAAAATATAGAAACAATTTTTTTAGGTTAATTTCTAAATTTTTGCTTACTTAATTCATAACAAATTACAGGCTAAAGAAGTAATTACAACAAATTAATTTTTATGTAAAATCAGAGTAACTTATTAAGCTAACATTATTCCTAAGATACTCCAGATATTTATTAACAATTTGACTTACATATTTTTTGTAAGGAGCAATAATAGGTGAATATGTTTCATAATAATATTTATTTGAATTATTTATTGTAATATCTAGATTATTGCTTTTGATAATGTAATCTCAAAAGATGTGTAGAAGTATATTTAACTCTTCAAGTGTAATATATATTTTGTAATTTTGCGCTAATTCTGGATAACGGTTAAAGTAGCGAATTCTTTGCACACTTGTATTATATTCATTACTATATATGGTAGCAGAATAATCGGCGGGTGTTTTATCATGTTTTAAACTCATTTTGGCCTCTATTGAATATAAAGGTATTTGATCAATTCATCAGTCATTGTGTAATACAGTCTTTTTTCTAATAGCGCTATAAAACAGTTTAATTCACTGATTTTCAGCTAAAGAATTGTTTGCATAATTATCAGGATAATTCAGTTTTAAATAGTCACTGAATGACATTTTGTAATCTCACACAAAAGTTGAATTAAGTTGTTTTGACATTTTTGGTATAGAAGCTTCATAATAAAATTGTTTAGCTGGATAACTGCTAATATCATTGTTAAAAATATTATGAATTTTAGTTTTTCTTATTTTCTGACTCTTTCAAATATTTTCCATTTTGAAATATTTGGGAACTCCGAAACCAGTTTTATTTTTTGATCAATTTTTTCTTCAATATTCATGCTCTGAAGATAGTTCATCAAAAGAAAATTTAGTATTTTTAGATGCATTTGTCTTTGAATAGGTAGCTGAACTAGTTAGCAATAGCTTAACTTCTGAAATTGACAATTCTCTATTTAGTTTATGTTGTAGTCTTGAAATAAGTCCGGTTATTAATGGCGCCGATTTACTTGTTCCTATGAACTCAAGTAAATATTTTATTTTTTTTCTTAATTTTGATGAACTGCTTTGTGCATCTATGTAACTTTTTATATTATCATAAATACTTTTGTATTTGTTTTCAATGATTATAGATTCTTTATCATTTTTATATGAGTTTCCATAAGTGGAAATTAAAGGGTATGTGCCCGTATTTTTTTGGTAAAGGAACTAAAAGGACTTGCTATATTGCTTCAATTAACAGAGCCTACAGAAATAATTCCATCATGATAGTG
>148 31 267
AAAAAAAAAACAAACAAAAAAAAAAAAAAAA
>149 34 73
AAAAAAAAAACAAACAAAAAAAACAAAAAAAAAA
>150 920 19843
TTACTTTACTTAAATCATCAACATTAAACAATTTTTTGACAACTAAATCCTTAAATTCAAAAATATCCATATTTTTGTATGGCTCATCAAAATAGTCACTTAATGGTGCAATTCTTTGTCTTACTGATTTAATTCCCTTAGCTTCAATTTTCTTTCTATTTGGCTTTAGTACCTGTGACATTGCATCATAATCGATTTTATAAATATAAGTATTTCCACCATAAATTGTGTCACCAATTAGTGCCATCGCCGCACCGCTGACTTTAAATCCATCAATTGTTAAGTCATTTTTACCTGACTGAACAACATTTTTAGCGCCTAATTCCTTAACGATTTTTATGGCTGGCTCTAGGAATTTTTCATAATTTCCTAAAATACTTTCATTATCTTTATACGGAATTAAATAACAAACTCCCATTTGATTACTATCAATATAAATAGCTCCGCCACCAGTGTCCCTGCGAACTATTGGAATGTTATGTTCTTTTAAGTATTTAAAATTCACTTCAACTTCAGGATTTTGAAAATATCCTATTTGCACATAAGGATCTAAAACTGCGGGAAAAGCAACAATTTTATCAAATTTTAAATGACTTAATGCTCAGATTTGTGTAGCAAGATAATACGCACCATCTTTTATATATTTTCCATTTCTAATAGGTTCAACTAAAATCATATATACCCCTATAAAATAGCCATATTCAAAAATATTGATTTATGAAAGAAACATAAATCAATACCATTTTTATTCTTCGTCTAATATTATTTTTGCAACTTCTTCAGCATTTATTTCATTAAAGAAATAACTTTGTAAGTCAGCATCTTTGAAAGCCTTAACCAAGTCTTCATATGTCATTTTTGTGCCAACTAGCGCTTTTTCTAATTCAGTTATATCTTTTTTAGCAAAAAAGTCACCACTG
>151 796 14547
TTTTTTAATAAAGATATTTCAGATTCTAATTCTGTTATTTCATTTTGGTGTTTAGAAGCTATTTCTTGTTGTTTGGCTTTATATAACTCAATTTCTGATTCTAAATTATTTATTTTGTCTCAAAGTGTGTTTATATATGTATTCACTTCAGTGACTGAATAGCCATTTAGCTCTCTAGAAAATTTTTTAGTTTGGTAACTTTCATTCAATTTTTTTTGCATTTTATCCTACTTTTTTGCTTTATTAGCTTCATAAAGAACTATTCCTGCGCAAATCGCTACATTTAGACTCTCGAAATTAATTGGTACATAAATTAGCATGTCAGCTATGTCAGCTAAAGCACTGCTTATTCCCGAACCTTCATTGCCAAAAACAATTACCGCTTTGTCACTTTCAAATTTTACTTTTTCAATTTCAACACTGCTTTTATCTAAACTAGTAGCGTAAATTTTAAAGCCATTTTGCTTATATTTTAGGAGTATATTGGTTAAATTATCATAATTGTAATTTACCAAATTAACTGTAAATAAGGCTCCCTGGCTAGAACGAATGACTTTATCATTATAAAAATTTACATTAGATACAACTGTATCAAAACCAAATGATTTAGCTACTCTTATTATTGTGCCAACATTGCCTGGATCTTGAACATTGTCTAAGAAAACAACTTTATTTCCTAATTGCTCAAAATTTGGCTTTTTGCGACATAAGGCAACAATTCCTTCAGGATTTTTTGTTTTAGTTAAAGCCTCTAAAACATTTTGACTAACTAATATAGAATTATCGTATATGGCTG
>152 28 429
AATTTATGAAAAAATCAAAGTTTTTATT
>153 24 58
CCCCCCCCCCCCCCACCCCCCCCC
>154 26 27
CCCCCCCCCCCCCCACCCCCCCCACC
>155 6741 126652
TTTATAAAAAATTTTAATTTTTGAATATATATTTAATTTTGGGAGAGGTAAAAATGAAGCAATATCCTAGCTATGATAAAGTAAATGATGAGCATAAATGAGACTTAGAATCAATTTTAGAAGGTAAAAGTTTTGAATATTGATTAGATAAGTATGTAAGTATTTTTAAAGACCTTATTGAAATTAAAGACTCAAAATACGAGAGCATTGAATCATTTATTGCTGGGCTTAAGTTAAATGAACAAATGGAAATTGTGGATAATAAATTACACAATTATATCTCTAATAAAACTAACATTAATTTAACTGATCCACAACCTCAAGAAATGGCTCTTAAATTTGATTCAGCTAATGAAGAATTAAATAAAGAATATGGTTCAGAAATCAACAGATTTTTTAAAAATGCTGATAAATTAAAATTATGAGTAAATGATGAAAGACTTAAATCATATAGAAAAATGATTAATGATACTTTAGATTCATTTAATCATAAATTATCAAATGATGTTGAAGAGTACTTGAATGAAGTTGCTTTTGGCGAGCCTAATTTAGAAGATGTTTTTAATATCTTAACTGATGCTGAACTAAGATATGATGATGTGCTTGATTCAAAAAATAAAAAGCACAAACTTGACCCAATTTCATATTCAAAAATGCTTAAATCTGATGATGCACTTTTGCGTAAAAATGCTGTTTTACAGTACAGGAAGGCAAAATTACAACACAAAGAATCACTTGCCAATATGCTTGTGCAAACTTTTAAAAATATCTCTGTTAATGCTAAAGTAAGAAAATACAAAGATTCAATTAATATGCTGACTTATGAAGATAAGGTAAGTGATGAAATACTATTAAAATTGTTTGAAAACATTGCTTCCTTAAAAGATGATATTTCTAAATACTGAAAACATTACAAAAAGTACTATGAAGCACACTTTAAGGAAAAGTTTAGAATTCTTTATGATTCAAACAGAGATATTTTTAAGGTCAAAAACAAATATAGCGTTGAGGAAGCAAAAGAGATAGTTTATAATGCTTTATTACCTTTTGGCACTGAGTACTCTGATACTATAAAACAGGCTTATAGGGAAAAATGAGTTGACTTTATGAGTGTCAAAAATAAGCTCTCTGGTGCATACTCAATTGGAAATACTTATGGCATAAATAAAAAGTATATTTTGATGAACTTTGATGGCGAGCTTAATTCAGTCGAAACATTAGCTCATGAATTAGGTCACTCAATGCACTCTTATTTTTCTGATAAAAATAATGATATAACCAATGCTAGCTATCCAATATTTTTAGCTGAAATAGCTTCAATTTTTAATGAATCAATGCTTTATGACTACTTGATAGAAAAATCAAGCAGCAAAATTGAAAAATTTACTATCTACAGCCACATAATTTCAGGCTTTTTTGGCACAACAGTAACACAAGCTAAATGAGCTAACTATGAATATGAGCTTTATAAAAAAGTGGATGCAAATGAAGTTGCTCCAAATTATGAAGAAGTGGCAAAAATATATTATGAAACTCTCAAAAAGTACTATAAAAAACCTAGAAAATTCAAAAAAGAAGAGCAAATTGCGGCTGTAACAATTCCTCATTTTTATATGGGCTTCTATGTTTATAAATATGCAATAGGTCAGCTTGTAGCGAACTATTTTTACAATCAATATAAGCTAAAAGGAAAAGAGTTTTTAGATAAATATATCAATAATTTTCTTTCAGCAGGCAATAGTGATTATCCTCTAAATACACTAAAGTCAATGGGGGTTGATTTAACCAGTGATGAATTTTACAAAAAAGGTTTTGAACACTTTCATAAATGCTTAAATGAATGAATTAAGTTAGGTGATGAAATTTTTGCTAAATCAAAAGCTAAAAAATAGACTTCTATGCCTATAAAACAGGCATAAAAAAATATTGGGGTTGTCCAATATTTTTTTAATTTATTTATATGGTGTTCATTCTCACTCTTTAACTTCTGGCAAGTCAGTACCGTATTCTTTAATATATGCTCTATGTTCTTTAATTTTATCTTCCATTAGTTTTACTAATTCATTTGCTTTAGATTCTCCAACAACTGGTGCTAATTTTTTAGCAACATTAGCTGTCATATGGAATCTGTCCATTTCGCTAAGTAAACGAATGTCAAATGCTGTTGTTATATCGCCATTTTCTCTATAACCGTGAGTAATAATGTTGTGATTCGAACGCAAGAAGAATATATCTCTTAAGATTGCTTCATAACCGTGGAAGGCAAATAAAATAGGCTTATCTTTTGTAAAGATTGAGTCGAATTCAGAATCGCTTAATCCTCTAGGGTCAATGCTTGGATGTCTTAGTTTTAGTAAGTCAAGTACATTAACAAATCTAATTTTTAATTCAGGGAAATGAGCACGAAGGTATGTAATTGTTGCTAATGATTCAATTGTTGATTCGGTTCCTGATGCAGCAACAACTAAATCAGGTTCTTCGTTTGGCTTAATATTTGATGCTCAATCAATGATTTTTATACCTTTTTCAACTAATTCAGTAGCTTCTTCAATGCTAAAGAATTGATGTCTAGGTTGTTTTGATGAAATAATTAAGTTAATAACATTTCTGTCTTGCAATGCTTTAGCCATTGTTGCAAGCAATGTGTTTGTATCAGCTGGAAGGTATTCTCTAATTAATTCAGGTCTTTTGTCAGCTAAGTGTCCAATTAATCCTGGATCTTGGTGAGTATAACCATTATGATCTTGTTGGAAAGCGTTTGAGGTTGCTATAACATTAAGTGAAGGATAATCATTTCTTCAAGGAATGTCTAGTGCTTTTTTAACTCATTTCATGTGTTGAGTAAGCATAGAATCAACTACTCTTAAAAATGATTCATATGAAGCAAAAACACCATGTCTTCCTGTTAGCACATATCCTTCAAGCATACCTTCAGCTTGGTGTTCAGATAGCTGCGAGTCAATAATTCTACCTACAGATGATAAAAATTCATCATATTTTTCATCAATTCTGTCTAATCATTGACGGTCAGTTACTTTAAACATTTCATATAGTCTGTTTGACTTATGTTCATCAGGTCCTCAAACTCTGAAATTATCTTTGTTTAGTAGACTTAATTCACCTAAATATGAACCTAAAGTAACCATATCTTGGTTAATAACTTTGCCAGGTTGTTTAATATCTAGTGCAAATTTTGTTCAATCTCCAACATTTATGGCTCTAGGATTAATGCCGCCATTAGCAATAGGGTTTTTGCCCATTCTTCTGTCACCTTTTGGTGCAATAGCAGCTATTTCAGGCTTCAATTGGGCATTTTCGTCAAATAATTCTTCTGGTCTATATGATCTTAATCAGTTTTCAAGCGCATCAATGTGTTGCATCTTTTCAGCTGATACAGGAACTGGAACTTGGTGTGCTCTGAAACTTCCTTCAATTGCTTCATGATTTCATTCTTTAGGTCCAGTTCATCCTTTTGGTGACTTAAGAACAATCATTGGTCACTGTGGCCTTTTAGCTTTATTGGCGCCATTTTTCCTAGCTTCAGCTTGATATTGTTTAATTAATTCCACACTTGCATCAAGTGCTTTGGCCATTTCATGGTGCATATATTCAGGTTCATTGCCTTCAACAATAAATGGTTTTCAACCAGCGCCTGTGAAATATGAAACTAATTCTTCATTTGATCTACGCGATCAAATTGTTGGGTTTGAAATTTTTCCGCCATTTACGTGCAAGATAGGCAATACCGCTCCATCATTAGCAGGGTTAATAAATGAATTTATAAATCAACCAGCTGAAAGAGGACCAGTTTCTGATTCACCGTCACCAATAACAGTAGCAGCAATAACATCAGGGTTATCTAAAACTGCACCCGCTGCATGTGATAATGAATATCCTAATTCACCACCTTCATGAATAGAACCAGGACATTCAGGAGCAGCGTGACTAGCTGTTCCACCAGGGAATGAGAAGTATTTAAATAAGTGTGTCATTCCTTTGATGTCTTTAGTAACATGAGGAAATAATTCAGTATATGAGCCATCAAGATATGTGTTTGAAGCTATAACTTGACCGCCATGGCCTGGACCACTAATGAAAAACATATTAAGGTCGTATTTGTTTATGATTCTGTTTAAGTGTGCATAAATAAAGTTTTGACCAGGAACTGTTCCTCAGTGACCAATTGGGTAAATTTTTACATCATTACTGGTAAGTGGTATTTTTAAAAGTGGATTATTTCTTAAATACATTTGACCAACTGATAAATAGTTAGCAGCTCTTCATCAGGCGTCAACTAAATTTAGATATTCCTTACTGTCAAAATCGTGTGACTTTTTCATAATTACTCCTTTGAAGTTTTATTACATAATACTCACAACATGACTTATAAATATTAGTATAAAAAATTATAATGTAAATTAAGGCGTTTTAAGTCTGGCTAAAAAAATAAAAAGTTTAATATGGAAATAATGCCTTTTTTCTTAAAATTGGTTTCAAAAAACGGCCTGATGCCGTCTTTTTGATTTTTATGCCATAAAGTTTGCATTTGCGCGTTCTTTTATTTCTTGGCTTACTGAAAATGGAACTCTTGTTGTATATCCTTCTTTAGAAGCAACCGTTGCTTTAGTTGGTCATTCAAAAATTGCTTTGTTTCATATAGCAACAGTATCATTATAAAGTTCTCTCGCTGCTGTAATTTCTGCTTGACTTCTTCTGTTTTCATCCATAACTCTGTGAAGTAATTCATGAGCTTTTAATTCTGGATATCTTTCAAATTGTACGTTGACATTTCTTAAGCCTTGAAGAGTTGAAGCAACAGAATTAAATGTTTTATCAATATCTTCAGCTACTTGTGCCCTGTTAGCATCAGTAATATTTACTCCGCTTCTATATGCAGTGATTTTTTCTAAAACTTCAGTCTCAAATCTAACTGCCTCTTTAGCAATAGACACAGCATTATTCATTATATTAACTCTATTTAATAAGTAGGCATCTATTGTTGAAGACTTAGCTTGGATTTCTTGTTCTAATTTTTGTAAGTAGTTTTTAGCCTTAACTTTTTTAAATAGAAAAATTATTCCAGGGATTATTAATAGTAGTCATAATATAACTTCAAACAAAGTTGAACGTCATGTTACTTTAGCAGGAATTTGCTTATGTATAACATTAACATCTCTTCCTTGAGGATTAACTGGGTCAGTTAATTCATCTAATTGATTTGCCATATTTCTCCTTTAAACAGTTATTTTTATGTTTAAAATTATATATTAAATTTTCTTATTTATCTGTGTACAGCTAGTTGTTAACTTATACAAAAATAGCAATTTAGTTTAGCTCTTTATGGAACACTCTTACATAACTAGAAAGAGTTTCACCTTTAGCTAATGATTGGCTTTCATCAGCAAATTCATTTAATACTTCATTTAATTCATCAAGATATGAATCATTGCTTTCAAATTCATTAATTTTGCCAACTTGAATTACAAATTCACGGTGCTCAGGAGTATATAAGGTTCAATGAACTGGAATGGTATGAAGCTCACCATCAGATCCCATTTTAGTTACATAATCTGTTTCAATTGATGTTGAAAAACCTTGAGCTTGGACACTAAATTCTTCAAAATTAGAATCTGACTTATGCACGTCCGAGATGTTAACTACAAATTCAGTGTCTGTTCAACCATTTTTGCCTGATTTATTTATTGTGCTGTGTGCAAGCTTTTCTAATTCTAAATATGAAAGACTCCTGTCATTAGTTTTATTTAGTAGTTTTTCAATAGATGATATATAGTTAGGAATGCATAATAATGGAGCTATGCTGAAATAAAATTCTTTGAAAAACAAGGCCATTTTTTGGTTAAACTTGTTGAAAATTTCATTATATGAGTATGAATTGCAATCAATTATTTCTTTAAATATTTCATTATCTTCATATTCCAATTGAGTGTTCTCAATTAAATTGACATTACCATTTTTAGAGAATTTAAAATTATCACCATAACCGTTTTTCTTATCTAAAAGCAAATTTGTCATATTCTTCTGTGCCAAAGGGGTAAAGAGCTCACGATATTCTCTTTCATTATCTCTATTAGTTGCATCAAATAAAGCTTCAAATTTAGTGTTGCTCATTACTCTAAATGATGAATTCTTAGCAATAGATTTCTCGGTAAGCTTAGTTAGTTCGTCACCTCTTTTTCTTAAAAACTTTTCTATTTCCCGCTCATTCATTACATTAACTTTTGTTGGTTTTCTAAAGAAGCTAAGTTTTGTTCCTTCATTTGAACCAAAAAGCAAGTAATTATCATCGCTAAATTCAGGCGCTGGTTTTGTTACAGTAGCTACAAGTACTTCTGATCTTTCTCTGCTTCTAGCTTCATTATTAACATAGTATGTCTCTGTTCATGTTATGGTTATAGAGCCACTGTAATCAACATCAACATATCTTCAACCTCTTTTATTAACAAAAATAAAAGGAGAAGTAAATAAAGTTCCACTTAAGATTGATTTGCAATATGTATTTTCACTCTTACCTAAAAGTTTCTGTGCTCCGTATTCACTTACAAAGCTGTTATATCATTCATTCATTAAGTACTTATTAAACTTAATTTCTGGCATTGTTTTTTGCAAAATTTCTTCTTTGATGCCATGTCTTTCTAAAAGTGAAAGTAGTGGCTCTATTGCACTTGAAACTTTTTTGTATGCTTCTCCTTTGGCTATTATGTCTTTAATTAATTGCTTTTT
>156 26 18
GGGGGGGGGGGGGGGGTGGGGGGTGG
>157 10111 132043
GATAAGTATTCAATCACTCTTTCTTTAACTTCTTTAAGTCCATAGTGATTTTTGTCTAGAATTTCTCTAGCTCTATTTATATCTAAGTTTTCAACTTCAACTTTTCTTCAAGGCAATTTCTTTAGATTACTAATATATGTTTGGGTAATATTAGCATCAGGGCTTGATGACATCATATTTTTTAACTTATCACGCTCAGTTTTAATTGCTTTAATAATCCATTCAGGATACATTTGCTTGAGCACTGGGTCATTAACAATTTTTGAATACTCATCGTCGCCATCTTCATCATCAGCTTCATTAAGTTGCTCTTTGATGGCTTTCATTTTTTCACGAAGCAAGAACTCTTTTTGTTGCTTATCTAAATTGCTTTGAATTTTTTTATTTAATTCTTTGTCAATTTTATCTTTCATTGCTGAAGTGTCTTTTTTAGAAGATCTTTTACTTAAATTATTTTGATTTTGTTCAATCAAGCTAATAATTAATTTTAAATCATCTTCAGTTATATAACCTAATTGCAAGTATTCTTTATGCCACTTGTATATTCTTTCAACTTCATAATTAAATTGAACTTCTAACTCAGAGTTTTCTTTAATTTGCTCCATTGAGTTTTTGAATAATTCATTATCAGTAAGTGCATTGTAAATATTTAATAATTTATCAGTGTTGCCAAGATTTAATTCATTAATAAATTTCTTGATTAATCTTACCATTAGTACGAAATTACTCTTAAGAGCTTCGAACTGATGAAGTGCAGAAGGCATTGAATAAATTGTAAATAATTCATATGGAGGTAGTAGGAAAAATCCAGTTAGTGCTCTAACTAATGTTTCTAGTCTAGATTCATCATCATTAATGAAATCAGGCATCATTTCACTGGTGCCCTTTGTTCAGTTTCTAATTTCTTTGGCTGAATATCCTCTAATATATCTATAAAGGAGCATTGCATCATTTCAGTTTCTGTCGTAAATTAAAGTGTTAATTACTTCTTCAAAACCATTAAAATCTAGTGATGGATCAGCTAAAGCCATTTCATCACCATTATTTTCTGAACCAAATCTTGTTGCTACCATTCCTTCAATATATTTAAGTGGTAGTTTTTCAATATCTATGCTTGATGAAGAAATTGTTTCTTCATCGCCATATATATCTTGCAATATGTATTTATGAATAGCTTTTAGTGTTGCAATGTAATGTCATTTTTGAGAACCATTATCATAGACTTTTTCAACTGATTCAACTTGGCAAAGAGTCATATTTGAATCTAAGTTAGAAATATTAACATTTTCTAAAACATCAGCATATGTAGCTGTAGGTTTAGATTGAAGCTCTGATTCTAAAATAACTCTGTTATCTTCTGCTGGTCTATAATAAACTAGCATGATTCTAGCTTTATTAATTATTTCAGCACCATTTGAATTATCCTTAGTATACTCATCAATTATTTGTTTTCAGTATGTTGTTTGAGTAATTAATTCATCAGTAATTTCTAACTTAGCTACTTCACGATCAAATAACACAAAACAATTTTTGACAGGGTCATTTGCCTTTGTGTAGATTCTTCTTCTATATACATTTAAATATAATAGATTTTCAAAATTAGTCTCAGCAGCACCTTTTTTTCTTTTACTATTTCCTTTAGGTCTTCCCATATTGCCCTCCTGTTCAACTAATACAATATCAATTATAATACAATTTTAGCACTCTACAATGCGAGTGCTAAAAAAATTATTTAATTACAAAGTTAACTATTTTGTTTGGTATAAATATTTCCTTAATAATAGTCTTTCCTTCAATTCATTTTGCTACTTCATTTTTAGCTAGTGTCAAAATATTATCTTTATTATTGCTTTCATTTAAAACTGAAATTTGTGCTCTAACTTTTCCATTTACTGTTATAGCATAGGTTATTTGGTCAGTTTCTAGCGCTTTATTATCAATATAAAAATCAGTTAGATTATTTAAATTAAATAACTTATCGCTAAGTTCTCAAGCTAAATGAGGTATAAAAGGTTCTAAAATATTAAGTGAAATGTAGAAAAACTCTAGTAAAAGTGAATTATTTTCTATTTTTTCATAAGAATTTAGAGTTTCCATGATATAGGCAATTAATGTATTGAATGCAAATTCATTGCGGTTATCTAAATAAATTGATTCTTGTTTTTTTAATGACTGATAAAGCTTCATTCTTGCACTTTTTTCAAATTCACTTAAGCTATTGTGATGAATGTTTTTTATGATGCTAAAATCCTTGACAGGTATTACTTTAGAATATAGATTATAAAGTCTATTAATAAATCTATTGCATCCTTCAACTGAATCATCTGATCACTCTAACTCTTTTGCTGGCGGCGCTGCAAAGAGAATGAATAATCTTACAGTATCAGCACCATATTTTTCTAATAAATCAGTAGGGGAAACAGTGTTGCCTTTACTTTTTGACATTTTTGCGCTATCTTTAAGTACCATACCTTGAGTAAGCAAACTTTTAAATGGTTCTCTAAATGAAATATATCCTAAGTCTGACATAACTTTAGTAAAAAACCTTGCATAAAGTAGGTGTAAAATAGCATGTTCAATCCCGCCAATATATGTATCAACTGAGTTTCAATATTCAACCGAATCTTTATCTAAAGCAACTTTTTCTCTTAATTCAGGTGGACAAGTGTATCTTAAAAAGTATCAGCTTGATTCAAAGAATGTGTCAAATGTATCAGTTTCTCTAAGTGCATCAGAATTACACTTTGGACACTTTGTTTGCATTCATTCTAAATTGGAACTAATTGGATTTCCGCTTTTATTAAAGTCAACATTTTCAGGTAGCTTAACTGGAAGATTTTCAAGTTTTTCAGGAACAATGCCACATTTTGCACAGTGAATCATTGGAATAGGTGCACCTCAGTATCTTTGGCGGCTAATTCCTCAGTCTTGCATATTAATCGATTGACTTGGAAATAGTGAAGATAAATCAAAATTGCTTTGTGAAGCTGATAAATCAATTTTGTTAGCTAAAGCAAACTTTTCATAGCTAGCTAGCTTTTTAGTATTGATTATAAGCGCATTATTCTTAGCGCCTAATGAAGCAAAATCAGAGATATACACATCAATTAGTTTATCCAAATTGTTCTTTAAAACAGCCTTAAACGGCAATTTTAAACTGGCTTTTAGTGAAAAATCTTTTGCTTGTGCAAGAGTTTTAATTTTGTTAATTTGATCAATTTGCTCTTTAGTGAAATAATTTTTTTGAATTAATTCATCAACTAAATCATGATTTGCACTTATGCATAAAAAATCAACTACATCTAGATCTTTTTTATCATTAACAAAGATCTCAATATTGGTTTTTAATTTATTTAATGAATCGCTAAAAGTCGCTAAAAAGCCTGTTTTATAGTTGATTCAGTTATTTTGCATTGATAAAACTTTATCGGGTCAGTTACCTTTTAATAGCTCTAAAGACTCTTGTAACTCTTTAGCATAATCTCTAATTTTCAAATAATATTGCTCAGTTTCTTTTATTTCAATCGGCTCATCACACCTTCAACAACAACCATTAATTACTTGTTCATTGGCTAAAACTGTCTTGTCCTTATTACATCAGTTTAATAAGGCTTTTTTTCTATAAACTAAACCATTATTTCACATTTTAATAAATATTTCTTGCTCTCAACGAGTATAGATTTCATCACTTGTGATGCATTCATAGTTTCATGCAAACGAAATACCTAATTTTTTTATGTTTTCATTCATTGAACTAATGTTTTGGTATGTTCATGTTTTAGGGTGAATGTTATGTTTTATTGCTGCATTTTCAGCAGGAAGACCAAAAGCATCCCAACCAAAAGGATGCAATACATTAAAACCTTTTCTTCTATAAAAACGAGCTAAAGCATCACCAATAGCATAGTTTCTAACATGCCCCATATGGATGTTTCCTGAAGGGTATGGAAACATACTTAAAATATATTTTTTAGGTAACTTATGATCATTTTTGGGCTCAAAATAATGACTATTTTCTCAATAATTTTGTCATTTGTTTTCAATTGATAAATGGTCATAATTTTTCATAGTAGCCTCTTAGAATAATTTTTATAGATAAGAAATGTTTTTGTTAATGAAATTATTTTTGCTATTTAAGCTAAATATTATAAAGATGAAAACTGAGTTCATTGTAAGATTAACAAGGTTGAAAACAAGGTAAACTAAGCCTGCACCTTTATAATATGTTGGAATATTTAGAAATAAACCTCTAATATTTTCTCAATGCTTAATCATTGAAAAATGATTTCCAGGATCAGCTCCAAGTAAACCAAATAGTTTAAAGTATCATGGAGTGAAAAGATAGATATTTAAAACAACTAAAAGTCCTGTAGTTGCTAATATTGAAATAATTACTGGTAATATTAATAAACCAGCTTTACGCAATTTTGTTTTTTGTAAAAGTTTTATTGACCAGTAAAAAATGGTCATATATATAGTTTGAGTTGTTGATAAAATTAAATGCCCTAAGATGCTTGGTAAGCTATATCCATGTGAGCCATAACTTGGTCCAAGTAAAAATAGTAAAAGAATAAGCAAAAATGCATATTTTCAGCCTATTCATAGTGCTGTAGCGGTGATTACAATTAAAGCAAAATCAAATTTTAAAAACGATATAAAAGGTACTGATAATAATTTGCTACCTGCAAAATTAACTAATATTGCAATAGCAAGCATCATGCCTGTATATGAGAGTCTTATGCTCCTGTTTTTAAAGTAATAAATGTTTTCCTTATTATTATTTTGTACCAAAAATTCTGTCTCCTGCATCACCTAACCCCGGTTCAATATATTTGTCTTTATTAAGACACTCATCAAGTGCAGCTAAATAAATATTAATATCATGTCCAAAATGCTTTTCAACATTATCCACGCCTTCTTTAACTCCAACTAAGCATACTAAGCTAATGTTATTAAAGCCATCTTTGCGAAGTCTTGTAATAGCATCAACTGCACTATTTCCAGTCGCTAACATTGGATCTACTACAAAAATATAGCTATCCTTTGGCACTTCGGGAATTTTATAAAAATATTCAGTAGGCTTAAAAGTAGTTTCATCTCTACTCATTCCAATATGTCCAACTTTAGCTTCAGGAATTAATTTTAATAAGCCATCAATCATTCCAAGCCCAGCTCTTAAAATGGGCACAAAAACTACGTCTTTGTCAAATTCATAGCCTAAATATTTTTTATTAATTGAAGTAATTATTTCTTTTCTTTTTGTTTGATAGTCTCTTAAAATTTCATAAACCATTAATGAGCCAATTTCATTTAAATTCTGGCGAAAAACTGAGTGGCCAGATTCTCGATTTCTCATATTTGTAAGTTTAATCTTAATTAATGGATGATCAAGCACTTTTAGCATTTCAACCCCCAATATCTAATATTATATTTTATGATCTTAAAATATGGCATAAATATAATAAAAAAGCACTTTTTTGGGAAAAAGCACTCTTTTTCTTATTAAATTACAAGCTTTAATTGACTTAATCTTCAAAATCATCATCAAAATTAAAATTAATGTTGTTAAATGGCTGGTCTTCAACTTTTGCACTCTGTGCTTCGCTAGCTTTATTAGTATTTTTATTTTTTTCACTACCTTCTAAATTGAAATTTTGCTCAAAAGCTTTATTGCTTTTAGCAAAATTATTGCCGTTGCCTAAATCATTTTTCTTAAAGTTAGGTTGCACTACTGAAAAATCATTTGTTTGTCTTTGATTTCTAACAGAACGTGATTCTAACAAGTGCAAGTTATCGATTCTGACTTCAATACTGTAGTTAGTTTGACCATTTGATTCATATGTTGAAGTTACTAATGCTCCTTCAATTGCAACTAGTGTTCCTTTAGGCGCATAACCATTTAAAAAATCAGCTGTGCTTCTCCAAGCAATTACTGGAATAAAGTCAGTCACTTCATTATCACTTGAGTAGTTTCTGCTTATAGCAATTCTAGTTCTAGCAAATGAGATTCCACTATTAGTTTTGCTATATCTAATGTCTGATGAAACTCTACCAATTAATATAACTTTATTTAAATTCATGGCTTGCTCCTATCAAATTTTTACACGTTTATTTTTAGGCAATCACATTTTGTCACTTGACTTAACATTAAATAATTTGTAAAATTCATCACTATTTTGAATTTGTATGTTTGCTCTTAATTTTGCAGGAGCATGCACATCAGTTGCAAGCAATAATTTTGCACTTTCAGGCTTATATTTGCTCTTTCAAATTACCGCAAAGCTTGTAAAAAAGTCTTTTATGTCATTTTCTTTATTAAGCATTGCAGCTTCTAGAGCACATGAAAATCCACCAGCATCTGCTATATTTTCTGATACAGTTAAAGTACCATTGCATTTGCCATATTCAGTTGTTTTATTGTCAAATAAGGCAATCATATCTTTAGCTTTCTTTTGAAATGCTTTATAGTCTTTATCACTTCATCATAAGTTTAGATTACCTTTTTCGTCAAACTGAGCACCGTTATTATCAAAAGCGTGACTAATTTCGTGAGCAATAACAGCACCTATACCACCATAATTTGTCGCTTCTGACTGTTTTATAGAGTAAAACGGCTTATTTAAAATTCCTGCTGGGAAAACAATATGGTTCATAAAAGGATTGTAATATGCATTTACTTCTGCAGGAGACATGCTTCAGTAGTTTCTGTTAATTGGCTGTAAATATTGACTAAATTCTCATGTGTTTTTAACTACAAGATAATCAAGTGCATTTTTTAATAAATTATCTCTTTTGAAGAACTTGTTGCTTATTTTAACTTGCTCATAGAAAGGTTGAATTTCTTCGGGATAGCCTATATGAACACCTAAAGCTTCTAGTTTAACTATAGCTTTTTCTTTTGTACTTTTACTTAATCAGTCATTTTTTAAAAGACGGTCTCTGTAAATGCCAATCATTTTGACAACCATTTGTTCAACATTTGCTTTAGCTTTTTCACCGAATGTTTTTTTGGCAAAATATGTGCCAAAAGGAATTTTAAATTTGTTATACGCAACATAAAATGCATGTTTTTCTTTAGTCATTGGACTATCTTGGCCTGTTAGTGCTCTATCATATTCACCAGCAATAATTCTTGATTCATCATTTAAGTGACCAGAGAATTGAATAATAGTTTTTAAAAACATTCAAGACTTAAGGTTTTCAAAATTTTCATCATTAAAAACTTTGTCAATGTTTTCTAAAAATTTAGGATAAAGCACAATTAATTTATCGACAACATTGGTAATTTTTTTAGCGTTTTTGTTGACTAAATTTTCCGCAATAGCCTTTAAATCAGCATTTTTCGAAAATGTTGCAGCATCAGAAATGCTATAAGGGTTGTACATTTTTACATAATCAGCATTTTCTTCAGCACTTGGAGAAAATTCAACTAATGAAGCATCAAAAGCAAGTGCTTGGTTAACAATTTTTTCATTCTTTTGTTCATCAGAATAATAAAACCTAAGTAGTTTTAAACTCATTTCTTTAAACTTAGCAATTAATTGTTGCTTAGCAGGATGCTTATCATCATAATATGATTTTTCAGGAAGAATCAAACTTGGGCCTGATAGACATAAAAGCTGCAATTCAACATTTTTAAAATCTTGAATAATGCCAAATTCAAAAGGAAGCGATATATCTCTAAAACGGAAGTATTTATATTTTTCAATTAGCTGTTCTTTGTTTTTAAGTGCCAAAATAGCCTTTAAAGTAGGCAAAATAGGTGAAACACCAAGTTTTTCTCTAGTTTGAAAATCGTAAGCCATATCAGCTAAAAGTGCGTAACTTAAAATTACAGGATCTTTTATTCTCTTTCAGCTTATATTTTTTTCAGCTATTAAATCCTGTGTTTCTTGCATTAAATCTTTTTCATTTTTATTGTGAATTTCATAAAACGAACTTATTGATGATTTATCAGCTGGTATTTCAGCTTTTGCTAATCACTCACCATTAATGCTCTCATAAAAATCATCTTCTAATCTTATTTTTTCATTCATATTATTCTCCTATTTATTACTTTCTCTTACATTTGAAAGCATATATATACATGCTGTTTCTGCTCTTAAAATAGTTTTTCCCAAAGACACTATAAAACAGTTGTTTTGGAGTGCAAAATCTATTTCACCTTTGGATAACCCGCCTTCAGGGCCAACAATTAAAATGCTGTTAGTTTCAATTTTATCAATTTGAGATTCAACTTCCTTGTTCTCGTAAGCAACATAAATTTTTTTGTCCCGATTAGATAAAATAATTTCTTCAAAAGTCGCTATTTTCTCTAATTTTGGAACAGCGTTTCTAAAGCTTTGCTCAGCAGCATTTTTAATTATTTCATTAAAGCGATCGATCTTTTTATTAAACTCATATTTAATAATTGTTTGATCAACAAACTTAGAATTCATTGGAATAATTCTAGACACTCCTAGTTCAGTAGCTTTTTGAAGCAATCATTCAAAACGCTTGATTTTAATAACAGGAGCTGCTAAAACTACTTCATTTAAATATTCATGATTTATGCTTAATTCTTGAATAATTTTTGCCTTATTGTCTTCTAAATAACATTCATAAAACTTATTTAAATAATTGCATAAAAAGTGTTCATTAGCTAATCGTGCACTTTTTATGTGTTTAATTATTTTTTCATCAAGAATGAAGTAATCATTTTCCTTTGTATCAACAAAAAATCGATGCATTTTCCCTTTCTGAGATTAATTTAAGTAATATACTTAATTCAATTATATATGTAAATACTTACAATGCACTAAAACACTTATGCTAAAATAAAAACAAGCATATTAGATTTTTAAGTTTAGCGCTTCGTAAGCTGTCTGTTTATTGTTTTTTTATAAAATTGATCAGCTTTATTATTTAATTCATTCCATATTTTAGACTGTTTTATTTATACATAAGTGATAGTTTTATGAATATCTTCTTAATAATTCAGGTGCACTACATAAATAATATGATAATTCCAAGAGTACTATAAAAAAGCCTTAGAAGTACAACTATTAAATAATTTTTTACTGCTATGTAGCTAACATAAAGCAAGCTCAATTTTATCCCTATATTAAGTCTTTATTTGTATGTTACTACTTTCTTATTTCCACAATTTGCTACTTAAGGCTGTTTTATAGGATAATAAATACACTTACAGAAGGAAGAAGTTAATGAAAAAATTAATTGATAAATTTACAATTGAATACTTAGATGACAAAAATCTATATCTTTTAAGACTAAGCCCTGATGCGCAAGATGAAATTAGTTTAATTAGCGAATTAAATATATTAGCAAGCGAAAACCAAGTATTAGATAAAAATGAAATATTAATGGTGCTTAAAACAAATAAAGGTGAACTAGCATTTAAAATGCCAATTAAAGCAGCTATTGTAAAAATAAATAAAGCAATTATTCAAACACCATCATTAGTTTTATCAGTATATGATGATGAAAACTGAATTATGCACTTAAAAGATATTAATAAAGACGAGTATGACAAACTAGAAGAGTTTGCAATGTGAGATAGATATCAATCATTGATAGGATAATTACTTAAAAAGAAAATGAAAGAAAATTTTATTGAAAAGGAAAATGAAATAAAATTAAGTAAAAAAACGCTGTCTGGAATTGTGAGATAAAAGAATTATAGATACTTTTGAAATTGGCGCATTTAAAGATTTATGTCAAATTCCATCATTACATTTTGCAAGATGTATTTGAATTTGCTGGTAAAAAGAGAACAGTTAATATTTATAAAAACAATTTCATGTTTGCTCCATATTTATTTTTAGATAATAATTTGTCACAAATCGATAAAATGCCAAAAATACATTTGATGAAATTATTGATAAATATGCATATCTTTTAGCAATGGTTAGATCATGTATTAATACTTTTGAACTTAAAGATTTACTAAGAAAACACTTGACAGATAAAGTTAATGATAGAACTATTTATATAAAAAGCATAGCTAAATCCTATGAAAATGAGGGTTATAAAATAAAATTTAGGCTAAACATTAGATATATAAATGAAATAGGAATTAAAAAATGCATCTGTGGCTGTTTTTTTTTTTTTT
>158 24 95
TCCCCCCCCCCCCCCCCCCCCCCC
>159 24 8
TCCCCCCCCCCCCCCCCCCCCCCT
>160 27 47
TGGCGGGGGGTTTTTTTTTTTTTTTTT
>161 24 68
CCCACCCCCCCCCCCCCCCCCCCC
>162 285 10366
GTTTTTAGCGCGTCACTAAGTTTAGTTTTTGTTGCAGTGGTGTCTGGCGTTTTAATAGAACCACTAATGTCAGCACCACTTACATCAGTATCTTGTGCCATTCTTTCAGGGGTTTTACCTGGTTTAGCTGGTGTGCTTGGAGTTGTGCCAGGGTTTGGTTGTGCAGGCTGATCTGTATCACCTGGTTTTCCTGGTTGTTCTGTGCCACCTGGCATTTCAGCAGGCTTTTTATTTTCTTCTTTAGTGCCACCACACTTAGCAGCTACAAAAGGTATTGCGGCCATT
>163 2311 29111
ATCTGCCTGTTTTTTAGGTATATTCGACAAAATAGAAAAGTTATATAAATATTGATAAACACTTAATTCTTTTGGAAAAATTGCATTTTCAGGCACATAGCCAATAATCGACTTAACGCTAGCATCTTTTATGTTTTTGCCATAAATTAATATTTGGCCTGAATAATTTGGATATGCTCCGATTATTGATTTAATTGTGGTTGTTTTACCAGCGCCATTTTCGCCAATAAATGCATGAAAGTCGCCAGAGTTTACAGTTATATTAACGTTTTTAATGCCTCTTTTAGTTTTGCTAAAGACTTTAGTCAAATCAATTACTTCTAAAACTTTATCCATAATTATTTGTACTCCTTCTTTCTATACAAGGCAAAAACTGAAGCAAATAGAACTCCGTTTAAAATAATTCAAATTGGAATATAGGCATTTTTATTAACAATTTGGCTACTTCTGTTTATCGCAAAAACCTTATCTGCTGATTGGAAAAGATAATTATTTTCACTAGGATCTAGTTCATATCTTATTTTTATTTTGGCATTTTCAATGCCGCCATTAGCACCTTTTTTTCCAACAGGGACAACTGTTTTAACAAATATTTTGAATCCACCTATTTTATAGTCTTGTCCGAGAATATTAATTGTGTATTGGAAGTCTCCAAAAGATTCTTTAGTATCAGGGTTTTTTAGCATTGCTTCATATATTTTGGTTTCTGGATAATTAAAATATATGTAGTTTAAAAGAGCTACTGTGAAGTAAATTCTTTTTTCAAAAATAGATTTTATTTTATTTTGTTTCAATGCATTTTCATCAAAAATTGTTACATTGGCATTATTGTATTTATTAATTCCACTGGCATTATCAATATCATCATTATTGATGTATTTGCTAATTTCAGTCATTAATAACTTATTTATTTCAACTAAATTGTCATTTTGAACAATTTTTGCTTTGAATTTTTCAACAAAGTTTTTAGCTATTAGATTAAATCTTTCATCTCTAAGAGCTTCATAAATATATTTTCACTTAATTCTGCCAACTAAATTGCTTCCCTCATCACTGAAATTAGCATCATCTTCAAAAAATTCAATATTTGGATCATCAGAACCGACACGAGCATAAAGAATGTCATGGTTAACAACTTCAATATTGCTTCCATATGCATCTTTTAAACTATTATTAGACTTTAGCACACCAGGGACAATGTATTTAGGCGTATTATTTTTATCAGAAGTAATATATTTCTTTAAATTGACATTTGTGTCTAATTTATAGTTATATGTGACATCATCAAGCTCATTGTAATACACATAATTATCTAAGTTAGAAAACTTTTTGACTGATGCTGATTCAAAAACGTTTTTGTTTTTGAAGTTGAAGATATCAATTAATTGATATGGTACTGAAAGTCATGAATATGCTTGTCATTCAGCGCTAGATTTATTAGAAAGTTTCATAACTTCCTGCAAATATTTAACTTGCTCTTCTGAAAAGCCTTTATTATCAGCTCCGTTTGAAATAAGCAAAAGTTCATCTTTTTTATTATTTAAATAAAAAGGTTCTATATTTGCCTCATTGCCAGAAGCGTGATATTGATATGGTCTATTAATAAAGTGCGCTGCATTATTAATATTTGAAGCAGAGTTAGCTGAAATTAATGAACCGCCTAATGCTAAAGGAATAAAGAGCGCAATAGGAATAGTCATTGCAATTTTTTGGCTTAATTTATAGCAAATTAAGGCTGTAAATAGACCAAAAAGTAAATATGTCATTAAGCTAACAAAGAAAAATAATAATGAAGCTAAAAAGAATTGTTTAATTTCATAAACTGCATAAAGACCAAATAGTGCAGCAACAAACATTATTAATGATCATAGAAGACCAAAATAAATTAATGCTAGCAGTTTGCCTAAAATTAAATTATTTCTAGAAATAGGCTTAGATAAAGTGATTATTTCTAGTCCTTCACTATCAAAGTCTTTGAAGATATTTAAAGCTTTAATAGATGAAAAAATAACTGTTGCTGATGCACTTATGAAAATAAATATATAGGCTGAAAGTAAATGGTAGTTTTCGCCTACTGCAAATTTATAAACTAATCCAATAATTAGTGAAAATACCAAAATTAGTATAGGCAAAATGAATGTACTAATTTTTCTAAAGACAATGTTAAAAGCAAACCTGGAGTATTTAAAAGCAGATGTGCTCATTATTTCTCCTTATGTTTAATAAATTAAACATAGTTATAAAATAAATTCATAACCTGTTTTTTAATTGATTTTATTATTGTGTGAATTGCCTATATGAATAAAAATTA
>164 26 17
CCACCCCCCCCACCCCCCCCCCCCCC
>165 45 304
TAATGTTAATAATTTGACTTAAAAACGTTATACAATGCAATATCC
>166 44 559
GTCTTAATATTATTTTTGACTTTTTCAACCCATTTTTGATGTTC
>167 32 114
GCTTTTATGACTTAATTAATATAATTAAAATA
>168 7916 118552
AAAAACAGCCGAGGAAGTTAAGGATGCTATTGCAAAATTAAAGGCTGGAATTAAGGAAATTGATAGTTACTATGCACTTTCAAAAGTAGAAAAGCAAAAACTTGCTAAAAAAGATTTTGATAAAGCACTAAAAGCCACTAAAGAATCTAAAGCAAAATTAACCAAACCAAGTGCAATTGAAATATTAGATAATTCAATTGCTAAGGCTGAATCAAATAAAGAAGGTGATCTGCACTATTTTAAAAATCTGCTTGAGTGAACTTCTGAATATCAAAAAGCAATTGATGAAGCACAAAAACTAGAAATGAAAAGTGATGAAGAACTTTGGGCAGCATATCTATTAAGAGAATCTAGCATTATTAGCAAATTTGAAAGAGAATTTAATACAAGTAATCTTTTTGATGACAAAGTAACTCAAATTAAAAAATTGTTTGAAAATGCTAAAAATAATGTAGGCAAAGAATACAAAAAGAAAGAAGCAGAAATAAGAAAATCTATAGCTGATATTTTAGATAAAATCAACAAAGAAGCTATTACAATTGAAAAATCTAAAGAATTGGCTAGAAGTGTATCAAAAGAGGGTGAATTAGTTATTCCTGATCAATATAAATACATTTTATCTGGTGCTTTTGCTAAAACAAGAAATATAAAAAAGGTTAAGTTTGGCGAAAATCTAGAAGTGATTGAATCTGAAGTTTTTGATAATTCAAGTGTTGAAACAGTAGAGTTTAATGACAAGCTTAAAACACTAAATGGCTTTAACAATACAAAAATTACTACACTAAAACTTCCTAAAGCATTAGAGAAATTTGATGGGTTTAAGGGATCTAAAATTGACAAACTTACTTTACCTAAAACATTAAAATCTATGCTCTTAAGAAATGGAATTTTAAAAGAGATAACTTTTGAAGATGATGATGAATTTAAAAATGTTACATCTAAAACTGAGTTTGATAAAGTAGTTATAAACAAAGAATTATTCCCTTCATTAGAAAAAATCTTTGTAAAAAGTGAAGAAGCCAAGAAAAAACTAATTGAAAAATTAAAAGCAAATGGAAATGGTTCTAACGAATGAGAAAAAATAGTTGAAGTAAAAAAAGCAAAATAAAACTTCTTAAATTTCTTGTTCCTGCTTTCTCATTTTTACCAATAGCTATTTCAACTTCATGTGATAGTAGCTCATTTAGCAGACATTCAATAACTAACAAAGTTGCTGACGACTTAAGGTTTGATAAGTCATATTCATTTACTAATCTTTCTGATGAATATAAAAATAAAGATCAACAAATAAAAGCATATAGACATAAAGATTCTGAAGATCTTTATATCAATGTCAATGAATTTTTGACAAAACTTAGTGGAATTTTTAATACTTCGGAATTAAAGATTAACAAAGTATCTGATGGTGTGTTTGAATGATCTAGAGGCTCTAATAAAGCTATATATGATACTAGATCAAACGTAATTAAAATGAACACAACAGGAGCTTTTTTCCCAGTGCGTGGTTCTTCAACTACTGATTATTCTAGAAATATAAAGGAATTAGAACAAAAAGTAACTAGATTAGATAATGAAGAATTTAGCACTCTTGACTTAGGAAAATATGGCATGAGTATTAAGGAAATAGATGGCAATATCTTTATGCCTTTTTTCCCTTTTTAACCTGCTTTATGGCTCACAAAGCTACTATAATATTTACTTTAACAATGATAAATTTATAGGCACTTCCGTTACTGTTAATAAAGACTCAGATCCTAAAGAGTACAACAAAATTATGACTAATAGCCGTAATAATACTAAGCAAACAGTTAAAGAAAGAATTAATACATACAACTTCCTCAGATTCTTATTTGATAATTTTTACGGCATAAAAGAGAAATTTTTAGAAAAAAAGAATGCTAAAGATTTTGACGAATACTTCTCTAAAACAGTCATAAAAGACACAGGCATAATTGATCCAAATGAAGCTAAGATGACTCTCAAAGAAAGAATGCTAAGCACAGATGCACTTGTTAATGGTAGAGCTTATACAGACTTTTATTACAAAGAATTAAATGAATTGCACAGCTCAATTGAATCGGGTTCATACTTTCATCCAGCAGACTATAGAGCTGAACCTTTTGGTCAGGCACTAAGCGGAAGAGTGAATGAATTTGTCTATTACCTTAATACCTTAAGTAAGCTTCGTCTTGACATTTTAGAAGGAGATAAGAATAAGTTCGTTAATTTTCACAATGATATAGCAATTATCTACCTTGATAATTTCAATGTAGCTAGTGATGAAGATATTAACAAGCCGGATGCTCATACTAAAGATAGTTATATTTTAATGTCCAAAGCCATGAAAATGATTAAAGAGCATTCAGAAAAAAATACTTCTATTAAGCGTATTATTTTAGATTTATCACTTAATGGTGGAGCAATTGTTGCAATGAAAAAGGTGGCTGGATTTTTATCAAGCAAAGATCAGCAGCTTTATACTTATGAAAAAATTAATAGGATTCTAGATTATTCAAGATTTAGAGTTGATATTAACAATGACAAAAAGTATGATGAAAAAGATAATACTAACGAATATAAATGATACATTCTAGCTGGTGTTGATACATTCAGTGCTGCGAATTTATTAACTCATATTGCTAAAGAAAACAAATTTGCAACTATAATTGGCAATAAATCTGGCGGTGGAATGTGATCAATTTTACCTCTTGTTATTCCTGATGGCACTAGTTTTAAATTTTCATCTAATAATGCCTGAATATCATGAGTTGATAAAAAAATAGAAAAGCCTGAACACTTGCCTTATACTCAAGATGGTATTGATCCTGATATTGAGATTCCTTATTTTGCTTACTACAACTATGACATTATTGAAACTTATTTAGAATCTAAAGAAAAGGGCGATGATAAATATCATAAATATGAAAGAGAAATCAAAACTAATGCTTGAAAAAGAGTAGCCGATAATATTGAAGTTCTTCTTAATACCATTCAAGATGAGTATAAGAAAGAGCAATTTAGTAAAACATTTGAAGAAAACAAGTTAAAAGATTCCGATTCAATAGATGAAATGCAGAAAAAGATAGAAAAAAATGAAGAATTATTCAGATTCGTTGAATTTAAATACAAGTTAGAAAACCCAGGCTTAAGGTAGAAAGACTAAGATAAAAACTCAAATTGCTGAGTTTTTATTTTGCTCTTCTAGCGCTGTTTTATTGATAAATATGCTTTAGCAAAAAGTAAAAATATATAATTAAAATAAAAAGGAGTTATATGGAAGCTATAAATATAATTTTACTTACTTTAAGCATCATAATTGTGCTCTTACTTGTCTCAATTTTAGCCTTATTTATTATTAAAAATAAAAGCTTAAAAAATAATGTAAGTAGTGAGTTAAGTGCTGATGATAAGTTTTATATTAATGACAAATTCAGCTCAACAAAGGATGTGCTAGTTGATAAAATTAATAATTTTGAAAATAAATTAATAAAAGATTTAACCCAAAATAATGAAGCCTTTGTTAATAAACTAGTTCAGTATGAAAAAAACACAGCTGAATTAATTAATAAAAAAGATTCTGAAAGAGCAATCCAATTCAACGATTTGAAGGGGCAGCTTTTTGAAGAGTTAAACAACAAATTTGTTAGTCAAAATAATTGATTGAATGATTTTGAGAAAAAGTTTAATCAAACAGTTAGTTCAAATTTAAAAGAAATAAATGAAAATAATGCTAAATCATTTAATGATATTAAAGAAAAAATCGATAAGCATTTTGAAGATACATTAACTAAACATATCAAAGAGCAATTTGGAAATATTCAAGTGCAAATGGATAAAGTTGGTAAAGAAATGATTAAGTTTGAGCAAATGCAAGCTAGTGTGGATGACTTAAACAGAACTTTCTCAAACAACAAAAAAACTGGGGAATTTGGCGAATTTACTTTAGAGCAAATCCTGGAAGAGCACTATCCAAATGAAAAAAATAGATTGTGATTTAAGCAATATCAAATTAATCCTGGCAAAAATCAGGAAGCAGTTGACTTTGCAATGAAAATTAAGTCAAGATCTGAAAATGAGGAAGTTGAACAAATTATTCCAATTGACTGTAAGTTCCCTAAAGAAAAATGGGATAGATATTTAGATTCAAAAAGTGCATCAGAAAAAGAAGCTCATCTTAAAGAACTTAAGAAAGCCATTAAAGAAATGGCTCAAAGCATTAATGAAAAGTACATTAAACCTGATAGAAAAACAACTCCTTTTGCCTTAATGTATGTCCCTTCTGCTAGTGTTTACCTAACCTTAATTCAAGATATGAATTTTGTAACTGAAATTCAGGATAAGCTTAAAGTTTATATTCAAGGCCCACAAATAATTATGGTCTTTATTTACTCATATTTATTGCAAAATAATAGTTTCCAAGTTGAAAAAAATATTGAAAAGCTAAAAGATATATTCCTAGATGTGCAAAAAAATTACAATACGCTTTATAAAAGAGTCATTGATGGCTTAGACAATTTGGATAAATCTAGAGACAAATTTGTATCAGTCGTTAATACCGCTAATAAAATTACAAAGAAAATAAATACAACAGCTAAGTCACTAGGCATTTCTAAAGTTGATATTAATGAAAATGTGGAGAAAAAACAAGCAAAATTGGGGCTTGATAGCAAATCAGATTATGATGAAGCTGAAGAAACTATTGTTTAAGAATAAGAGCATGAAAAAAACAAGCGTTTTTAATAACTCACTTGTTTTTTTTAGTCCTGTTTTATAGACTTTTTGGGCAATTATTCTTTAGGTTTTAACTCTTCCATTTTGCTCTTTAATTTATTTAGCTTTTCTTGCTTTTTAAGTTCTTGTTTTGCTAATAATTTAGCTGAAAGAATGTTTGATTCAGAATTTATTAGCCCTTCATTTTTAGCAACTAAAGTCGCTACAACAGCTCCCGAAGTTACATTAACTCCAGTTCTTCCCATATCAAATAAGCCATCTAGTGAACCAACAATTGCATAAACTGGACCAAATCAAGCGCCTAGACCTAATCCGCTAAGTACGCCTGATGTTAGAACTGTCGCAGAGCCAGGAATACCGCTAATACCTAATGAAGCCACTAATGTGATAAGCAGTGCTAAAATGAAAAATACTACTAAGCCTTGTGAATGAATCGCAGTGTCATTAGTGCCTGTTCATAATAAGCTAGTTATTACACCAGATTGCACCCCTGCACAGCCCATTAGACCCATTGTGGTTGATAAAGGTGTAACTGTTGAAACAACACTGTCATCAAGCTTTACATCTTCTTTTAATGTTTCCATTGACATTGGCAGTGTTGCGTTTGAAGACTGAGTTGCAAAACCTTGAATTAAAATTTTGGCACAGTGTCTTCATCAAGCAATTACATTTACTCTGTTTATTAATAATAACAGTGTTAAGAAAACTAATGAAATTGTTAAGCCTAAGTATCCTACTCCTAATACTTTGCCAATTGTTGCTAAAGCTCCAATTGGTTTTGCTATAACTGATGAAGCGATCATTGACATAACAGCTAGAGGCATAATTTTCATAAAAGTAGTTAATATAGATGAAACAATAGTTCAAGCACCATCCATAAAGTTTCTAATTTTTTGCATTTGCTCAGGCTTTTTCTTTGACAAAATTTTTACTGAATGGCCAAATAAAGCTGCTATTACTATCAATGAAATAACCATAGTGCCAGCTCATGGGCTAATTATATTGCTTGGTAAGTATTCTCAAATTATTACTGGTAATGGTTGAGTTTCTTTTGGTAATTTTTTATCAGCTACATTCTCTAGACTTAAATTTGAGCCTTCACCAATTTTGATTGCATAGCCTATTCAAAATGTTACTATAAAGGCAAAAGCTGTATTAAGCAATAATAAAGCAACACCTTTAAGCGAGATACGACCAACATTTTTATTACCAGGACGCGAAACTACCCTAAAAATGGCGATAAATACCACTGGAGCAGTAAGTAATAAAATTCCATTAATAAATATATTTTTAGCTAAGGAAACTCAAATATTAGTTTGCTCAGCTCATTTTTGATAACCTGGATTTGGCTCTTTTACTAATTCCCCGCCATGTTTAATTGCTGGCTTAAACTGATCAACTAGCCCAAATTCAGGGAACTTGTTAATTCCTTGCACAACTATTCCAAATGCTAAACCAATTGCAAGTCCAATTAAGACTCTATAAATAAATTTTAATTTAAAGCGCTTAAATGTAAATCATAGTCCTATCTGGATAGCTAGAAATAGAATAACTGCTAAAGCAGCCTGTCAGCTACTTATAGCTAAAAACCTATCTAATAAAACATTATTACTCATTATTCTCCTTTAAAAGCTTCTCTATAGCAATATGGAATATGTCAACCACTCTTGCAAAAGGTGGTGAGTAGACTAAATCAATTTGTGCTAGTGATTTATCTAATTTAATTTGGTTTCAGATTAAACTAATTAAAAAATTAATTCTTAAAACTGAAAGATTAGAGCCATACATTTGTGCGCCCAGAAGTGTATTTGTTTGCTTATTAACAATTAATTTTAAGGCTAACAGTGTTGGATTAGGATAGTATCCTGGATGGTCTTTGTCTTTAATAAACACAGTCTTAATGTCATAACCTAGAGCTTTGGCACTATTTTCATTTAGCCCGCAAGAAGCTAATTCAGCATCAAAAGACTTAACTATAGAGCTTTGAATATGACCAACAAATTCATTTTTTATTCCTAATATATCATCAGCAACTACTTTAGCAAACTTACGAGCAATAGTTGCTAAAGGTGTATAGCCATTTTCATTAGTTAGCTTATTTAATGAAGTAGCGCAATCACCGCAGGAATAAATATTTTCTATATTAGTTCTGCCTTGATTATTGACTACAATTGCGCCATTGGAAAGCATTTTTAGTCCAGAATCATTTAAAAATTCAGTTGCAGGCTTAAATCCAATTGCAAATATGACTAAATCAACTTCGAATTGCGTATTATTATCAAAACTAAGAGTTAGTGAATTGCCATTCTCGCTTAGGTTAGTTAAAGCACAATTTTTGTAAATTGTTACATTATTTTTTAGCAACTCTTTCTCTAATAATTCACTTATTTCATTATCAAAAACTTTGGAAGCTAGCATAGAAGCCTTTTCGACCAATATGACTGTTTTATTGTGTTTGGCGACCATTTCCGCAGCTTCTAAACCAATAAATCCTGAGCCAATGATAGCTACCTTTTTGATACTTTTATCTTTTAGCTTGTCTTTTAGACTAACTGCATCTTCTAATCTAGTAAGAGTAAAAATATTTTTATTATTAACAGTAGCAAATGAAGGAACTATAGGCTTAGCACCAGTTGCAACAACTAATTTATCATAACTAAGACTATGTTGTTTATTATTACTTACATAATAAACTTCTTTATTTTCTGAATCAACCTTGTTTACAGTACTATTTGGATAAATAATAATATTTTGCTCGCTAAATTCTTCTATAGTTCTAGCTAATAAATCATTTTCACTTACCTCTTCATTAGCAACAAAATAAGGCAATCCACAAGCTCCTAATGAGACATATTTTTCTTTTTGTAAAACAATAATTTCAGTTTCTTTACTTAATTTTCTTATTCTGCTAGCTATAGTCATACCACTAGCTGCCGCACCAATAATTACTACTCTCATAAACTCTCCAAAATAGCAAAAATGCAATTTATGACTTAATTATAATATAAAAATGCAACTTTTAATATTTTTGTGTAAAAAAAACAGGAAAGTAAATGATTCATAAATTCGCATAGTTTTTGCACTTGAAAAAGGCAAAAATACAAAATATTAAAAAACACACCAGTGCGGTGTATTAATATATAGATTAAATTGTTTTATTTAATGGCTTTTTTTTTTTTTTTTTT
>169 73 794
TTGCATTTATTTTGAATAATTTGTCTTTTAAGCCTGTAAATAAGCCGAAAAAGTTATCAAGCTTTGCTAACTC
>170 1388 27397
AAACAGACACATAATTTGGTTTGTATATATTTATTATTAAGATTTTTTTCAAGCTTATCTGCTGAAACACAGCATATACTTGCTAATTTTTTTACATCTACCTTAGGAGCTCTAATAAACATATTGTCTGTTTCGACATTAGAATTTAGTTTTCATTTACTTAAGTCACGACTAAAATTCTCTGCATCCCCAAACATTAAATACATCTTATTTACATTTGAGACGTTTCAATCATCAATATTTCCATTAAATAATGTTGCATCTTGAAACATAGATTCCATATCTTGAACATTAGATGTGTTTCATAAATTTAAATCTTGGTTAAAAGATGTTGCTCCTGCAAAAAAGCTAGACATTTGTGTAACACTTGAGACGTTTCAATTGTTTAACGGACTATTAAATTTAGCTGCTCCATCAAAAACACCTGAAATATTTCTTACTTTTGAAGTGTCTCATTTTGAAATGTCTTGGTTAAATTCTGCAGCATGTGAAAATGCTTCAGAAATATTAGTTACATTTATTAAATTTCATTTTTCAATATTACTAATTCTTGATGATTTAGAACCATGAAAAACCTTAAATAAAGACTGAATTTTAAGTGGTAGGTTTTTTAGAACTTCAACGGTGTTTATTGGCATTGTGGCAATAGTAACAATATTAGAATTAACATTATTAATTAGTGAATAGCCAATCTGCTTAATGAATATTTTCTTGCCATTCTTATTTAGCTCTTCAAATTTGTTGTCATTGCTGATCTTTAAGTCTAAATCATCACCTTCTATTGTGTATTTAGTTACAACTTTGTCTTTAAAAACAGTTCCAAGCGTAACATCAAACAAAGTTGAACCTAAATTTAATTTAATCTTGTTTTTGCCACCTTTTGTATCTTCAAGCAGAAGTTTATTTTTGTTAGTTTCAGCTAGTTCCAAGTTGTTGATTTTTTCATCTTTTGCATAAACATTAATTTGATCATAAAAATCTTGTAGTGAGTGAAAAGTAGCAAAAGCATCTTTTAGCTCGCCAACAATTTTTTTCACCTTTTCAGCATTTTCCTTGTTAGCCTTCTTTTCATCTTCAGTTTCCACTTTGTCTTTGTTTATAGGTTTATCCCCTGTATTCCCATTTGGTTGATCACCTTGCTCCGTTTTTGAATGGGGGGGTATATTTTTATTATCTCCATTACCACCATCCATATGATCAGTTTGTGGTTTAGTAATTATTTCAGCACTGTTATTGCTTTTATTATCACACGATGCAGCAATCAAAGGAATTGTTGTGATTGACAAAAAAGCACCACTTAAAAATTTAATTTTCTTGTTCATATTACCCTTACTTTTTTTACTTTGCTGTTTGTTGTACTAAATTTGCATAATTTAAACTATTTTTTT
>171 161 2432
TCTAGTACTGATTGATATGTATCTCCTTCCTTGAATGAGTTTTGTAAACGGTCTTCAAATTTTGGAGCTAAGCCTCAAATTGAATTTATTTTATCTTTTAAAACTTTAACATTTATTTCGCTCCCTTGTTGATCGCTACCACCTTCAGTTCCTGGATTTTG
>172 26 18
AACCAAAAAAAAAAAAAAAAAAACAA
>173 24 24
AACCAAAAAAAAAAAAAAAAAAAA
>174 40 87
CATGACTAAAGCGTTTATGGCGGGGGGTTTTTTTTTTTTT
>175 29 221
AAAAAAAAAAAAAAAAACACAAACAACCA
>176 24 76
AAAAAAAAAAAAAAAAACACCCCC
>177 26 20
AAAAAAAAAAAAAAAAACACAAAGAA
>178 24 84
AAAAAAAAAAAAAAAAACACAACA
>179 24 201
AAAAAAAAAAAAAAAAACACAAAA
>180 42 113
AAAAAAAAAAAAAAAAACACCCCACCCCCCCCCCCCCCCCCC
>181 7123 158496
TAACTGTTTTACATGCTGGCGGTAAATTTGATTCTGATGCATATAAAGTTTCTGGTGGCTTACATGGTGTAGGGGCTTCAGTTGTAAATGCTTTAAGTTCTAACTTTCATGTGTGAGTTAAAAGAGAAGGTCATACATACTATGCACATTTCCAACATGGCGGACAAACTGTTCAACCACTAACTGTTATAAATAACATAGACCCTAGTGAAACAGGCACAAAAATCAAATTCCATCCTGACTTTACAATCTTGGAAAAGCATCCTTTTTCTGTCGAAGCCATAACTGACCATGCTAAAAGAATTGCATATCTAACTAAAGGTACTCGTTTAGTTGTAGTTGATGAGATCAACAACACTTCAGAAGAATTTTACTATGAAGGAGGTTTAATTGACTATGTTAATGAGCTAAATGAAGGCCAAAAATTAGTACACGATTCTATAATTTATGCTGAAGGCTTATATGATTCTGATAAATCTGGCTCAAAAATAACTGTTGAAGTTGCTCTTCAATACACATCAACCTTCCAACCAAGAATTACTACTTACACAAATAACATTGTGACAATTGAAGGCGGAACACACGAACAAGGTTTTTTTGACGCTCTTTCGAGACTAATTAATTCTTATGCACTTAAAAATGGCTTAATTAAAAACGAAAATGAGAGATTAAACAAAGAAGATACTTCTAAAGGTCTTGTTGCCATTGTGTCTGTAAAACACCCAGATCCGATTTTTGAAGGACAAACTAAAGGTAAACTAAATAACAAGGATGCCCGTACTGCAGTTAGAGAAATCTTAGCTCCTGTATTAGAAAGATACTTCGATGAAAACCCAATTGATGCTAGAGAAATAATTAACAAATGTTTGCAATCTAGAAAATCACGTTTAGCTGCTGAAGCTGCTGCTGAAGCTGTGCAAGCAAATATGGGTAATAACTCAATAGCTTCGCTTCCTGGCAAGCTAGCTAACTGCACAAGCAAGAACGCTGAAATTTGTGAATTGTACATTGTCGAAGGTAACTCTGCTGGTGGCTCAGCAAAAATGGGAAGAGACAGAAATGTTCAAGCAATCCTACCACTAAGAGGTAAGGTTATAAACGCTGAAAAAGTTTCTCCTGAAAGAGTTTTATCAAATGCTGAAATAATTTCGCTTATAACTGCCTTAGGCACAGGCTTAAACGAATCATTCGACATCAACAAGCTTAGATACCACAAAGTCATTATTATGACTGATGCCGACGTCGATGGAGCGCACATTCGAACCCTTCTTTTAACATTCTTCTATCGTTATTTTAGAAAACTTATCGAATACGGCTTTATCTATATTGCTCAACCTCCGCTATATAAAATTCAACAAAATAAATATATTGCATATGCTTACAATGACAGTCAAAAAGATAGTATTCTTCAATCACTAAATCAAGATTCAAAAATTACTATCCAACGTTATAAAGGTCTTGGCGAAATGGATCCAGAACAACTTTGAGAAACCACAATGAATCCTGAAAATAGAAAAATGTATCAAGTTCAAATCGACGATGCAGCTAAAGCAGACTGAGTCTTTACAACACTAATGGGTGATGACGTGCTTCCAAGGCGTGAATTTATTGAAAAAAATGCCAAATTTGTTCAAAATATTGATATTTAGTACATTAAAATAATTTTTCCCAATAATTAGTTTAAAATATCAAAAATATAAAAAATTGCTGTTTTTATACCAAAAAATGCACTTTTTGTATAAAATAACTCAATCGGCAAATAAAGGAGGAGCTATGCTTAAAGAAATTACAGCTCAAGAATACAAAGAAACAATTGAAGATAAAGTAACTGAACCTTATTTACTAGTTTTTCACGCATTATGATGTGGTCCATGTAGAATGTTCAAAGAATCATTATCAGAATTAGCTGAAAAAGACAACGTGTTAGTTTACCGTGTTAATATAGATGAAAATTCAGAACTAGCAAGCCAATTCCAAGTGCGTTCAATCCCAACATGATTTGTTTTCAAAGATGGAAAACAATTAGTGTCTCACAATGGCTTCCTTCCATATGAAGACCTTAAAAATGTTGTTGATTCAATAAGATAAGCCCTTGCGGCTTTTTTCTTAACTTCCTATTATTTTCTTTATAATCTTAATTATGAAAGTAATCAGTGAGAATCGCAAAGGCCTTTATGGCTATAAAATAATTGAAAAGCATGAGGCCGGCATTTCTCTATTAGGTTGAGAAGTTAAAAGTGCTCGTGCTCAAACAGTTAATTTAACTAACTCTTATATTTTCTTTAAAAAAGGTGAACTTTTTCTTTGCAATGCTAATTTTGCTAAATATATGCTGCTTAAAGTAGAAGAAGACAGAGACCGTAAGCTACTAATGCACAAAAAAGAAATAATTCGTTTAAAAAACAAACTAGATCGCTTGTCTTCCACAACAATTAAGCCTACAAAAATCTATTTTAATAACAAATCTAAAATAAAAGTTGAAATAGCTTTAGTCCAAGGCATGAACAGGGCCGATAAGCGTGAAGATTTAAAAAAAAGAGACAACGAAAAATACATGCAAAAAGTCAAGAGCAATTACTTATAATCTCTTGACTTTTTTATACGTAGACAATTGTTTTATAGGTTTCTAAGGCTTTTCAATAATAGAAATATTTTCAAATTTTCTGCTTATTTTTGAATTTGAATAAGATGAATCGGTTAGGATCTTAAACATCTGACATCCTAAAAGATGATAATCAATAAATATCTTGCACTTATAGTTATTTTTTCAGTCATAAATAGACATATAACCTATATCAGTTAGCCTTAAGTTTTTATCCTTAGAGGCAACTAAAGTTATAAATGATTCGTGCGTTGAATTAATTAAGTTAACAATGTTGTTTTTATAAACAAAATTAATAAAATCAACAGTTGCCTTTTCGCTTCTATTATCAACTTCAATTTTAAGTTGATTAATTCCATTTTCACGACAAAATCTTTCAAAGCCATCGCTTCTTTGTTTTTGCTCAGCATCAGAAAGTTTAGAATCAACTACAAAAGCAATCTTTTCATTCTTATCAATATATGATGAGAATTTAGTTGTTAAGTCATAAAATGCTTTTGTATAGTCGATTGCAATATTATTAACTCTTTTGTCTGTTGTTGGATATACCAATGTAGTGCATTCATTCACATTATTGGCTATATAATCAAGGACAGCATTTTGGTTACTATTTGGTAAAAAGAAAATAACAGCTCATGGCTTTCAAGATAATACGTATCTCACAGTTTCAATGTACTTTTCTAAATCACGACCAGCATAAATGGTTAATGTCTTTACATTAAATACTTTAGCTTGCTGACTAATTCCTAAAACAATTGACTGATAATAGTTAGGAGACTGTTCAGGCATAATAATAAATACAGAATTGTCACTGCCACGGATTAAGCGTGCTCCATGATTTGGATAATAATTATATTTAGTAACAATATCCTGAATTCTTGCCTTAGTTTGCTTTGAAACATATCCGCCATTATAAAAACGGCTTACAGTACTAATTGAAACGTGAGCTAATCTAGCTATGTCTTTGTAAGAAAAATTTTTCATAGCACTTATTATAATAAAAAAAATATGGAAACATTGCATAAAACTTTATTATTCGGCTTATTTCGTTTTATTGTTATAATTTAAAAGCTGGTGAAATAGCAACCTTATAACCTGGTCAGGACAGAGATGTAGCAGCCATATTAAGAAGTGTTATGTTCGCCAGCTTTTTAAAAGCATAAGGGGTTATTTATGGATATTAAGACATCTGAAACAGTTAGTTTAACCTTTTTAACTGTCTTTATGCTTATAACTTTTTTAGCCAAAATATTTTACTTTTTTACACTAAAAGAAAAAGAGTGATACAGAAGCCAAAGCCTAATGAGCCTATGATATAGGCACATAAGCGTTTTGGTTATTGTTGTAATAATTTCAACATGTGCTCTATATCCATGACTTATGACTATAACAATGCGTTTATTTTATAGAAATTATTATAAGAGTGCAGATCTGGTCACCTCTAGAGTCTCAATAATTTCATCATTAGTAATTGCCCAATTTATACACCTAAATAACATTATTTTGCTATTTAAATTTGTTGTCTTTAAAAAATATGCAAAACCTAAGGTTAATAATGTGATATCATAATATTACTCCCCAAGTGGTGGAATGGCAGACACCGTAGACTCAAAATCTACTGGAGAAATCCGTGCAGGTTCAAGTCCTGTCTTGGGGACCATTTGATTAAATTCATCAAACAAACAGCAAGCTCTGCTGTTTTTATTTTTGATTTTTTCTAATATACAACTTTTACTGATTAGCCTGTTTTATAGGATATAAAAAAATATCGTAGGCTCGTCTACAATATTTCTTTATATCTCTTTTTGTAAATAATTCTTACAATCATAACTAATGTAATATACAAGATAACTAATGATGCTAACAATAAGTAAAATCAAGGATTTAGCGCTCTTATCCCAAGCAAACTATTTAGTCCTGGTATGTATGGAGTTGCAGTAACTAATGCAACACCACCAAAAGTAGCAAACAATAATGTTCAGGAAGGTCTTGATTGCACAAAAGGTATCTTTTCAGTTCTTATAAAATGAATTACTAAACTTTGCGTTCACATCGAAATTATGAATCAGCCAGTTTGGAATAATGAAATTCATTCAGCTGACTTAGGATCAAGATTTGGATAGAGTTTTGGGATAAATAATCAGTTTAAAATCACAAAAGCTAATATGTCAACTATTGAGCTAGTTGGTCCAAATCACAACATAAATTTGACGATGCTTTTTGTATTGAATTTTCTTGGCTTCTGGATAAATTTAGCATCAACTTTGTCTCAAGGGATAGTTCCACAAATGATGTCATAAATAAGGTTTAAAAATAATATCTGAGTAGCTAATAGTGGCACAAATGGCAATATTATCGCTGCAATTAAGATACTAAATATATTTCCAAAATTGCTACTTAATGTCATCTTAATGTACTTGTTCATATTAGCATATGTTTTACGTCCTTCAACAACTCCTGTTGCTAAAACATTAAGATCTTTTTCTAAAAGAATAATATTTGCACTTTCTTTAGCAATATCGACTGCAGTATCAACTGAAATTGAAACATCTGCTGTTTTCATCGCTGGCGCATCATTAATCCCATCACCCATATAACCAACAACATGTCCATTGGCTCTTAATGCGCCAATAATTGTGGCCTTTTGATCAGGGCTAAGTTTTGCAAAAATATTGTGCTTTTCAACAATTTCTCTAAGTTCTTCATCATTTAAATTTATTAAATCTTTGCCAAGAATGACACCATCAGTCTTCATGCCTACTTTATCACATATTGCCTTAGTAACTCTAACATTATCACCAGTAAGAATTTTGACATCCACGCCATGTTCATAGAGGTTTTTAATTGCAGAAGCAGTTGATTCTTTTGGTGGATCTAAGAAAGCTAGATAACCAATTAATGTCATTTCATGCTCATCAGAAACGCCAAATTGTCCTACTTTATTTGGATTCTTTTTTCTAGCTACAGCTATAACTCTCATTCCTTGATCATTAAGCTTGTCAACTTGCACTAAAACTTTATTAATCATTGCTTGATCTAAAGCAACAACACTGCCATTTAACTCTAAGGTATTGCAAACAGAAAGAATTTCTTCAACAGCCCCTTTTGTTACCATTTCAATGCCAGTATTTTTGTTTTTATTTTTAACCAAAACACTCATTCTTTTTCTGTTAAAATCAAATGGAATCTCATCTATCTTTTCGTATACATTTTCTATATTTCTTAACTCTTCATGTATATCGCTTAATTCATCTGTTTTATTTATTATTGATAAATCAAGTAAGTTTTTTAAACCAGTTTGATAATAACTATTTAAAAATCCATATCTCAAAACTCTTATGTTTTCGTTTCCTAAAACATCAAGATGCATCTCTAATGCAACCTGATCCATTGTTAATGTACCTGTTTTATCAGTACAAAAAACATCCATTGCACCAAAATTTTGAATCGAATTTAAGCTCTTAACAATTGTCTTGCTTTTAGACATCCTAGACGCCCCTTTGGCAAGAGTACTTGTTACAATCATAGGCAACATCTCGGGGGTAAGCCCAACTGCTACTGAAATTGCAAACATTAAAGCTTCTAATCACTTTTGGCCATCTTTAAAATTCTTAACTCCCGCAATCAAGAACACAATTGGCACAACAGTAATCATTATTCTAAAAAGTAATCAAGACATCGAACTTATACTTTTTTCAAAATTTGACTTAACGGGCTTTTCATTAATTTTTTGAGCAACTTGGCCTAAATATGTCTCATCCCCAGTTACTATCACAATAGCTTTAGCGCTTCCAGAAATAATATTTGAGCCCATAAAGGCTAAATTATGCCTGTCTGTGACATTTTGATACTCATGTTCGTAATTAATTGAAACAAACTTTTCAATAGCTTCGCTCTCACCTGTTAATGATGACTGTGACACAAACAAGTCTTTTGCACTAATTATTCTGACATCAGCAGGAATAATATCTCCTGCCGCTAAGTGAATAATATCTCCAACAACCACTTCATCAAGCGGGATTTCATAATTAGTTCCTTGTCTTTCAACCTTTGTAGTTGTCTGTACCATTTTGACTAATTTGGCTGCAGATGAGCTACTTTTGGTATCTTCAACAATGTGCAAAATCCCACTAATTATAACCATTGACATAATTATTATGATAGTAGCAGGCTCTGCGCTTTCTCCCTTTTTTAAAGGCAAAATAATATCAACTACCAATGATATAAGTGAAAGAATAAGCAGAATAATAGAAAAAGGATTGAAAAAGGCATCAACTATTCTTTTTCAAACAGAATTCTTGCTTTTTTTGCTTAAAACATTAGCTCCATATTCACTCTTATTAATTTCAACTTGCTCATCACTTTGCAAGCCATTAATGCTGGAGTTATATTTATTACAAAGTTCATTTACACTCATTTTTGATGCCGCAATAAGATCTTGTTGAGCTCGCGATAAGTTGGTACTCTTATTTTTCTTGCTTTTCAACATATAACTCCTCTCTTTTTTAATATTCTAATATT
>182 140 1933
TTAAATTCTATGCTTTCTTGATCTAGTGAATCTATTTCTTTTAGCATTGATTTATAGGCTTTCTCGATATTTTCATATTTAAATTTGTTGGCCTCAAAATCGTAAATTTCATCAGTTTTATCTTCGTCAGAAATTGACTT
>183 26 77
AATAAATAAAAAAAAAAAAAAAAAAA
>184 2154 32068
ATACTAGTGAAGCAGCTGTTTTTGTATTGTTATGCTTGAAATAAGCTTTGCCATCTTTCATTTCAAACAGCTCATCATAATTATTTTTAGCTCTGTTTTCAATTCAAGTTGAAGCATCTTTAGAAAGCTTAATAAAGTTTGAAATCTTATCAAATTGAATAGCTGCAGTTGATGCTGCAATTAAGTCAGTTATAGCGGAATCATTGTATTTAACATTTTCTAACTTTTTACCACTTTTATCAAAGACAAAGTTATTGTTTTGAGTTATTAGATATTGCTTAAACTCATTATCTTGAAGCATTTTTAGAATATATTCATTTCTTGAAAGCTGCTTGTTTAGCTTTTGCAATGCATTATATCTAACGCCTAATTGTTTTTCATATTTACGGTTTAAAATGAAATCATTTTTGATCATTTCAACAAGTTTTTCTTTTGTAATTTCTTCACCAAAAATTAACAATTTGAACCCTTCAGGAGAAAGTATGCCTGTTACATTTTTTGCACTTCCGCCATTAAACTTGACATTGTAAACTGTTTGAATTTTTTCGCTTTGCTCAAAAATGGCCACAAACTTTTTAAGTATGTTTTCTTCAAAAACTTTTTCTGTTAATCCTTTACTTTGAGATTCATTAACTTCAGTAAAAAATTTCTCAAGTTTTTCATTGTGTTCAGCGGCTTTTTCATTATCCTGAATTTGTCCACCATTTGATGATTCAGAAGATGAACTTGTACCATTATTCACTTTAGCTAGTTTATCAATTTCAGTTTTAATTTCTTGTATTTTATTAAACAAATCGATTTCTTTTGGCTCGTTGCTGTTAGTTCCGCCATTAGTGCCATTATAATTTTCCCTGAACAACAATTTTGGATTATTTGCTAGGAATTTTTGGAAATTATCACCAGTTACTAACTCAGAAATTGATGTTAAACCTGAAGTTCCTCAGTTTTTCTTAATTTCTTCCTTGCTAGTTGAAAAAGTGTTAAGAACTGATGAATATTGAATAGCATCATCTGGAAGAATGTTGTTACCGTTTTTCGTAACTACATAATTTATGTAATGATCAAATGAATTAAATTTCTCTTTAACAACGTTAAATCCTTCGGTAACTTTGTTTAAGCCAAAAGTATCTTTCTTAGCATAAAATAGGTATCTAAGGAAAATATTTTTATCAATATTTCATTTTTCATTCTTCTTGGCAGGAGCAATACCAGGAAGTGTGAATTCACTAATAATTCTTGGTTTTTCATTTGCAATATATGACTCAATAAAAGGATCAATTGACTTATAAGAATCTTTGAAAACAAAACTGTCAGTTGCTAATGCTAATTTAGATTTATCATCTAACTCAATGAATTTTTTATCTTTGCCATTATCATGTCATCAGCTAAAAACATTTTTGCCGCTCTTATCTTTTCTTTCAATTTCATCTTTTTTAGAATCGCCATTAGCTAATCTAAAACGACGCAAGGCATCTGATTTAATGCCTTCAAAAACTTTATTTTCAACTGCTTCATCAATATTTTTAGCACCATTGTATTTTTCAACTAAGTGCTTATTAAATTCAGTTTGTCAGTTAGCTGTACCAAATTGAAGCTTCATATTGTTTTCAATATCAACTAATTCATTTTTGAATTTAGTTTTAAGCTCATCCAAGGTTGGTAAACGGAAAGAATTGTTATCTTTTTTATCGCTTCTTTTAGATTCGTTTCATTTCTTTTGATACTCAGCTGATGCTTTTTGCTCTTGATCATAAAGGTAGTAAAGAATGATTTTATCAATCTCTTTTAGTTTATCTTCTGATGAAGAAATATTATGATTTTGGTAAATATCCTTAAACTCTCCAAAGTTTAAGTCTAAATTAAAATCACCAATCTTGGCACTAGCTACATTAGTGTTTTGAGCATATCCATCAATAAAGTTCTTTTTAGTTGAATTAATCACAAGTGGAACAGTAATACCAGTAGCAACAGCAGCAACTAAAAGTGAAGAAGTTGTTGCTATTTTTCAACTTCTGCTTTTTTTGCTTTTTCCTGTTGTTTTATTTTTGTTTTCTTGCTCAGCATTTTTTTGCAAAAGACGCTCGAAAAATGGTGTTTTTTTCTTTCCCATAAGTGCTCCTAGGTACTATATATAAATATTTAATATTAATCTTA
>185 24 38
CAAAAAAAAAAAAAAAACAAAAAA
>186 24 7
CAAAAAAAAAAAAAAAACAAAAAC
>187 107 826
TTTAGCTGCTGGTTTTTTAGCAGCTGTTGTAGATGTTGTTGTAGAAGTTTTCTTTGTACTTGAAGTTTCTTTAGCAGTAGTTGCTTTTTTAGCTGCTGGTTTTTTAG
>188 130 863
TAGTCTTTATTTGATATATTATTGAAAAATTTTTTTACATCTTAATTACAAATAAAGGAACAACAAAATATGAATAAGAAAAAATTAATATTAATTAGGGGGGGTTACTTTTTGCTAGTTCACTTCCTTT
>189 41 362
AATTCGCCAGTAATATCTGAAGCTGAAACTTTATGATCAAT
>190 25 25
AATAAAAAAAAAAAAAAAAAAAATA
>191 24 12
AATAAAAAAAAAAAAAAAAAAAAC
>192 64 821
TATGAAAAAATTAAGCACAAATTCGGAACAATGTATATGTCTCAGATCAAGATATCACTTGTGA
>193 65 1041
TATGAAAAAATTAAGCACAAATTTGGAACAATTGTATATGTATCAGATCAAGATATCACTTGTGA
>194 84 939
CTTAATTATTTCTTTTGCTTTTTCTAAAGCTTCTTCTTTACTTAAAATTCTAGGCTTATCAACTTTATCAGCTACTCTTATATT
>195 24 140
AAAAAAAAAAAAAAACAACAAAAA
>196 25 10
AAAAAAAAAAAAAAACAACAAAATA
>197 115 4055
TTAATTTTTATTTTTTGTTGTGCTTGTAAGCCAAGTTTCTTATTTTTATCATCATCAGAAGCTAATTTAACAAGTTGTTTTTCTTTATCGCTTAGTTTTGATGCAATCTTGTCTA
>198 24 38
CAAAAAAAAAAAAAAAAAAACAAA
>199 24 811
CAAAAAAAAAAAAAAAAAAAAAAA
>200 24 43
CAAAAAAAAAAAAAAAAAAAAAAC
>201 24 7
CAAAAAAAAAAAAAAAAAAAAAAT
>202 24 44
CAAAAAAAAAAAAAAAAAAAAACA
>203 24 5
CAAAAAAAAAAAAAAAAAAACAAC
>204 24 41
CAAAAAAAAAAAAAAAAAAAACAA
>205 24 10
CAAAAAAAAAAAAAAAAAAAACAC
>206 2050 31498
AAATTTGATATCAAATTATTACACTATTATGGATTCGCTTGGGTGTGCCTGGAGAAAGGGTGCTAGGCGTTAGAAGTAATGGGAAGATATAACAAACTAAAGGAATTTTATTTTATGGAAAACGAAAACTTAAAAGTTGAACAAGCTACTACAGCTGAAAATAATATGGCTGAAAAAGCTGATGATTCAAAAGCTTCAAAAGAAGTTAAACCTACTATTGTTTCTAGAGAAAAATTATTAGAAGCTGGCACATATTTTGGTCACAAAAAGAGTATGTGAAATCCTAAAATGAAGGAATTTCTATACCCTCAATCAAAACGTGGAATGCACATGATTAACACAAACGTTACACTACAACGTTTAGAATTTGCTTACAACATTTTAAATAAATTTGTTGCAAAAAACCCTAGAACAACATTCATTTTTGTTGGTACTAAAAAACAAGCTAAAGACACAATTAAAGATAATGCTTTAAGAACTGGCAGTTTCTATGTATCAGAAAGATGGCTAGGTGGTACATTAACAAACGCTTCTACAATTTTCAAAAGAGTTAAAGTAATGGAAGAATTAGAAGCACAAGCTGCTAAAAAATTCCAAGGCTACACTAAAAAAGAAGGTCTTATCAAACAAAAAGAATTGGACAAATTGCACAAAAATCTTGATGGTATAAGAAAAATGCAAAGTCTTCCTTCATTTATGATTGTAGCTGATCCTAATGTTGATGCTATAGCAGTTAAAGAAGCTAGAAGCAAAGGTGTTAAAGTTATTGGTATTTTAGACTCAAACTCAAACCCTGATGCTGTTGACTTTGGTATTCCTGCAAATGATGATTCAGCTAAAAGTATTACTTTAATTATGACAATCCTAGCTGATGCTATTGCTACAGCTCGTGGCGGAAAAGCTAAATTTGCTTACCAAGGTGATGACAAAGTTATATTGCCTGAGTTCAAAACTGACAAAACTTTAAATCCAAGATTTATGAACCAAAGAAGAAGTTTTGAACAAAATAGTGCTGAAGGTGTTAAAACTGTAGAAAAAACTACAACAAGCACTGAAGTTGCTGAATAATTCAAATAAAATAATATTGTAGTATTTTTATAACAACTAAAGAGGTAGTATTATGGATAAAATGGCTCTAATTAAGGAACTTCGTGAAAGAACAGCAGCCGGAATGTCTGACTGTAAAAAAGCACTAGAAGTTTCAAATTGAGACGTTGAAGAAGCTATTTCATTTTTAAAGAAAAATGGAAAAATTAAAGCAGCTTCAAAAGCGAATAGAATTTCAGCAGATGGACTTTTAGTTGAAGCAGGCAATAATGAAAGAGCAGTTTTAGTTGAATTAAACTGTGAAACAGACTTTGTGGCACATGGTGAAGAGTTTGTGGCATTAGCAAACACTGTTGCACAAACAATCGTTGCGAATTTTGAATTAGTTAAAGAAAATGGTGCTGAAGCAGCTTTAGCACTTAAATTAGCTAATTCAGAAGAAATACTAGCTGATGCAATTTCATCATACAGCGCTAAATGTGGTGAAAAAATCGAATTAAGACGTTTTGTTTTAATTGATGCAGGTACAAACCAATCAGTTTCAACCTTTGTTCACATTAACGGAAAAATTGGTGCAATTATGCTTACAGAAGGTTCAGATGCTGAAGCTGCTAGAAATGTAGCTATGCACCTAAGTGCAATGAATCCTGAATATATTTTTGCTGAAGATATTCCAGGCAGCGTATTAGAAAAATTTGCTTCAGAATTCAAAGAACCAGCAGGCTTTAGTGACAAACCTGAAAAAATCCAAGAAACAATTAGAAAAGGCTTTGTGGACAAAAAGATTTCTGAAGTTACACTTCTTTCACAAAAGCTTATTATGGATGAGTCTAAAACAGTTCAACAATACCTAAAAGAACTCAAATTAAGATTAATTAAAGCAATAAGATTTGGTCTTGGTGAAGGTATTGAAAAAAAAGAAACAGACTTTGCTGCTGAAGTCGCTGAACAAATGAGCAAGTCAATGTAATTAATAAAATAAAAAAAATAGCCAAGGCTTTTT
>207 32 157
AAAAAAAAAAAAAAAATAATAAAAAAAAAAAA
>208 40 78
AAAAAAAAAAAAAAAATAATAAATAAAAAAAAAAAAAAAA
>209 50 927
TTTAAATTTCTAAAAGCATAGTAATAAAGACCATTGTGAAATATCTTCTT
>210 32 39
TTATCTTCGTCAGAAATTGACTTTTCTAATTC
>211 3162 55599
CCTATAAAACAGGCAAATTATTTATGATACTTACTATTATTTAAAATCATAAAAGCTCTATATATTTGTTCAATTAACATGATTCTAAATAATTGGTGTGGAAATGTCATTTGCGAAAAAGATAACTTTTGTGCGCTTTCAAAATGCTCTTCACATACTCCATCAGAGCCACCAATTATAAAGGTAAAACTCTGGTTTGTGTTCATTTCGATTAATTTAGAAAAGGCAATTGAATCAATTTGCTTGCCCTTTAATGAAAGCAAAATCACTTTAGAATTAGGCATTAAGGCATCTAAAATTAATTTGGTTTCTTTTTCTTTTTTAACTTCGATATTTTTCTCTTCACTAAATTCTTTAAGTTCGGACAATGATAAGGAGCAAAAGTGACCTACTTGCTTAGCATATTCCTCATCTAAACTTTTGAATTTAGGACTAAGTGAACCAACAGCAACTATTTTAATTTTGGTCATAATTTTTCTTGTTTCTTGATTCTAAATGAAACATTAACATTTGAATATCAGCAGGATTTATTCCACTTATTCTGCTAGCTTGACCAATTGTAGCTGGCCTAATTTTTTCAAACTTTTGTCTAGCTTCGATAGCAATATTTTTAACATCAAGGTAATTTAAATCTTCAGGAATTTTTAAATTTTCCAACCTTACAGCCTTATTTGCATCTGATTTTTGCTTTTCAATATAACCATGTAAACGCACCATTGTAGTTATTTCTTCTAAATAAGGAAAGTTTGGAATAATGTCGCTTGGGTCTACATCAGGTCTAGAAATAACGTTTAATAATGTTGAGCCATTTGTAATGTTGTATTTTAATGCTACATCGCTTTTACCAGATAAATATGTTGTGTTTAATCTTTGAATTTCATCGTCAATTAACTTATATTTATCTAAAACTTTTTGATACTCTTCTTTGCTGATCATTCCTGAATTATAGGCATATTCGCTTAATCTGTCATCTGCATTGTCATTTCTTAATAATAATCTATATTCAGCTCTAGAAGTTAACATTCTATAAGGTTCTTTGGTGCCTTTAGTTACCAAATCGTCAATCAAAACACCAATATATCCATGATTTCTTAAAATCACAATTGGATCTTTGTCTTCTAATTTTAGAGCTGCATTAATACCAGCTATAAGCCCTTGTGCAGCTGCTTCTTCATAACCACTAGTTCCATTAATTTGGCCAGCTGTAAAAAGATTGTGCACAAGTTTAGTTTCTAAAGATTCTTTAAGTTGTAATGGATCTAGTGCGTCATATTCAATTGCATATGCTCATTTTTGCACTTTAGCATTTCTTAATCCTGGAATTGACTTAATCATTAGCTCTTGAACATCAATTGGCATAGATGTAGATAAGCCATTTACATGCGTAATTGCTCCATCCGCTGTTTCGGGTTCGAAGAAAATTTGATGCCTTTCTTTATCAGGAAACTTCACAATTTTATCTTCAACAGAAGGACAATATCTTGGCCCTATTCCTTCAATTACTCCTGAATACATAGGAGAGCGATGAATATTTTCTTCAATAATTCTATGAGTTTCAGGGGTTGTATAAGTTAAATAACATGCTATTTGTTTAGGCTTTTTTAAATTTGAACGTGATGAAAAAGAAATATTAACGTCGCTTAATACCTCTTGCTCAACTTCATCAAAGTTTATTGAATCAGAATAAATTCTAGGCGGAGTTCCAGTTTTAAGTCTTTGCAATGTAAAGCCTAATTTTGCTAATGATGCACTTAATTTAGGTGTTGTTTTTTCATTATCAGGCCCACTTGTTGTAATATCTTGGCCTCTTAGAATTCTAGAGTTCATATATGTGCCTGTTGTTATAACACAAACTTTGGCTTCTATTAAACCAATATTTTCAACTAAAACGCCTTTAAAATAGCCATTTTCATCAACTATAACTTCTTCTGCTACACCTTCTAATAACTCTAAATTAGGTTGCTTTAAAACATATTCATAGGCGAGCTGTGAATACTTTTCTTTATCAATTTGCGCTCTTAACGCTCTAACTGCAGGGCCTTTTGAAAGATTAAGCATCTTAAGCTGAATAGTTGCTAAGTCAGCTCATAGCCCCTGCATTCCGCCTAAAGCATCAATTTCTCTAGTTATAATTCCTTTAGCAGGCCCACCAATTGATGGATTACATGGCATCATTCCTAATTTTTTAGAGTTAAAAGTTAATAAAAGTGTGTTGCGGCCTTTGTGTGAAATTGCAAATGCAGCTTCTAGACCAGCATGACCTCCACCAATAACAATAGCATCGTATTTTTTATTCATAGTTTATAAATTTTAATATATTTATTTATAAATATATCAACATAAATTGCTTAATGTTAGAAAAGCAAGAATATTGTTAGTATCTATGCATTTATGCCGTTATCAATATAAGGCAACTATTTTGCATACAAGTCTGTTTTATAGCATTGTAAGTATAATATAGCATCTAAAATATATGTATCATTAGCATTTGTAATTATCAAAATAATAATTAGAAAAATGATACTCTTAATTATTTATAAGCAATATACATTGCGAATGTATTTTGCCATTCTATTTTAGTATTATTTAACTTTGAACAATTAGAATATAATCCAAGTATGGGAAAAATAAATATCGGTAAAATCTATAAACTTAAAACCAACGATAAAGCAACTTTTGTTATAAAAGACGATAATATATTAGAACATAAAGCAACTTTTGCTAAGTCTGATAGAGCATTTGTGTTTTTTGCTAATGCAGACATAGTTTACTTCTTTTCATCTATGCTAGTGCACATAAATGATGAATCACAAACACTAATGGATTTATTCAATCAAGTTAATAGGGATGCATCAATATACACTGAAGAAACAATAGAATCATTCAGAAAAGCAAGCTGCTCTATAATGTTTGCAATGAGACCTGATGCGTTTGATACTTATTTTGAAGTTTGCACAGACGAAAAGGAACAATTCATACCGCCGCTAATTTACGATGCTGCAATGAGGTTTATGAATAGTAATATGGACAAAATTAAATATCCTATTGTTGTTCCTGATCTTAGCTAAAAAATGAAATTTATTAAAATTGGCCTGTTTAGAAATCGAAGAAGTGACTAGATTATTTCTAGTACTTTTTTATTTATAAATCATAGTTTATATT
>212 180 2657
TTATATAATATTGTCATCTATTGATGAATATATTAAGCGCTAAAAAACTACATGCAACTTGATAACTTGATAAGTTGCAATTAGTAGAAGATTGTAGCGTTTTAATTAAATGGCTTAATTTGCTATTAATTTAGCACTTAATACATCATATAATAAATTGATATTTATTAATAGATTTAT
>213 554 22507
AAAATAAAAATGGCGGCGAATCAAGTAATGTAGAGGGAAATTTGCCTAACACTGATTTATCTGAAAAATCAGATACAATGAATAAAGAATTCAAACTTGAAGAAAAAGATATTAATAATGAACTTAATAATTCAGAAATACCTAGCGATCAACCTATAGAAAGCAATAATTCAAGAGCAACTTATTCTGATGATGAAGTTAGACGAAATGCTGAAGCAGAAGCAAGAAAATTAGAAGAGGCAAAGAAAAAACAACAAGAAGAAGAGAGAAAGTTAAAAGAAGCAGAAGATAAAAAGAATGTTGTTGAAATTCAAAAGATAGTCGAAGAGCAAAAAGACGCTTTTGGATCATTTCATTCACAAAAAGATTTTGTAGATCAAATAAACGTTTATGCAAAGGATAAAAAAATTAGTGGACTAACTTTACAAAATGAGGAAGATGGTAACAAGAGTTTAGCTGTTGATACAGATGGTGGTAAGAAAAATAAAATCAAATTACAGTTAGGATCTCAAAAATTTGAAGTAAATTTAGGCATTGTGTTAAAAGATGCTGTA
>214 24 27
AACAAAAAAAACAAAAAAAAAAAA
>215 26 19
AACAAAAAAAACAAAAAAAAAAACAA
>216 24 814
AAAAAAAACAAAAAAAAAAAAAAA
>217 24 75
AAAAAAAACAAAAAAAAAAAAACA
>218 24 62
AAAAAAAACAAAAAAAAAAAAAAC
>219 24 51
AAAAAAAACAAAAAAAAAAACAAA
>220 32 65
AAAAAAAACAAAAAAAAAAAAAATAAAAAAAA
>221 32 70
AAAAAAAACAAAAAAAAAAACAACAAAAACAA
>222 24 9
AAAAAAAACAAAAAAAAAAAAACC
>223 3288 59259
GCAAAAGCTACTCTTTGCTTTTGACCGCCAGATAACTTATCAACTCTTTGGTTTAATAAATGATCTATTTCTAATTTCTTTGCAACATCAGTAATCTCATTTTTAAATAAGTTTCTTAAGTGTAGCTAATTTAGAATTTTGAACTTATTTTTAATATTTTTGTTGCCTAAGCAACTAAATACTAAAGCTAAGTAAGCAATCTTCTTCTTTCAAATTGACTGCTTTTTGCTTGTTAGAATCTGCTTGTAGTCTTCAAATTTTGAAAACATTTTTTTATTGCTTTCAGCACTAGCATCAAGCTTGCTTAAAAGGTTTTCAAAATATTTTAATCTTGCTGAATCTACTCACTTACTATAGTTTTTTGCGTTTAAGTACACATTGTTAAAAACAGTTGTGTCTTCATAAGTTGAGTTTTCTTGCATTATGTAAGCTATTTCGTAAATTACGGGTTTATGCTTAATTTCAATAGATCCTTCATTTGGTTCTAAATATCCTAAAATCAAATTTAATAATGTAGTCTTTCCACTTCCTGAAGGGCCTAGTAAAGAAACAATCTCATTTTCCTGAATTACCAGCTTATCAATATCGACGTTGTACTCCTTCTGTTTTTTATGATATTTAAATTTCAAATCATTGATTTTTATTAATGTATCTTTATTATTTAATGTTTCCATACAAGAATAATTTTACTATCATAATTGACAAAAGTATGTATAAATTAGCGTTATCAGTCACTTTTGAATACTTTTTGTATTTTTTCACTTTTTTAACAGTAAAATGAATTTTAAAAAAAGATTAAGATAAATCCTAACCCTTTATTTTTTTAAAGTTTGCTTGCTAAATAACCAAAATATTGATTAATTGACTTTCTTATTTTTATTCTTCTTAATAAAAATTGCTGATAAAACTAAAGCAACAGTTATTCCAACAGCTGATGCAGTAACTGATGAAGCGATTATGACAGTTGACTTTCTCTTATTACTGTTTTCAACTGGCTTGATATTATAATTTGAAAGATCAATTTCTAAAAGCTCTTTGGAATTATGATTTTTATCATCTTTATACTTAAAATAAACTATTGGACTGCTAGCTGAAAGCAATTGATTAGATGATTTATATTCATTAAAGTTAAGCTTATCAAATGAATACAATACTTCGTCATCAAATTTCAGAATGCTCTTATCTATAATTGAATTTTTAGAAATTACTTTAGGCAAAATTTCTCACTCATATACTAGTTCGTTTTTACCTTCTGCAAATGAGTAATTTTTGTTTTTAATTTTAATTGAACTTTGATATTTGCTACTATCAATGTGTTTTAAATCATTTACCAAAACATCTGTTTTAAAGGAAAATTTGTCCAATCCTAGGTTATGTTCATGGCCATCATATACAAATTTATTTTCAAAATTTTTAGGAGCATCAATTATTAGCTTTTCAACATTTATTGAATGTTCATAGACATATTTTTTACCATTGAACTCATACTCTAATACAATTTTTGAATCGCCATAATTGATATGTTGACTGCTTTGATAATTAACTTTTGTTGGCTTAACAAACTCTATATTGCCGTTGTTTTCAACTGATATATTAACATCTTGTAGATTAATTGTCTCCAAAGCTTTATAAGAACTTTTAAGATTAGAACCAACAATTTTAGCTTCCTTTTTTGTATCAAAAATTGCTTTAACTATTATCGGATTTGCATATGTTTGGTTGTTCCCTTTTTGCCTGTTTCCAATATAGTTAAACTCTAAAACGTTAGTCTTTAAATCTTTAATATGATTATAAGTAACATAATATTTGTTTTTGTAGGTATCAAATGGCAAATCTGACTCAACACCATTTTTATTAATGTAGGTATACTTCAAAAATTCTGAATTATCCTTCTTCAAATTAGGTAAATAATGCTTACTAAGTGCTCCACTTTCTGAAAAAGGAACTTCTGTAACTAAGCTGTCAGTTTTTGCACCATCTAAATCAAAATATAGTTTTGTAAAAGTATATTTAGCTTTTTCATCCAATCTATAAAAACGATATTTTCTTTTTGAAGCTAAGGAGTTGCCAAAAAATGCAGAAACATCAGCCTCAAAACTATCATCCTTATATTTTGCTAAAAAACTATTAACTTTTGAATCTTGTAACTTGTCATCATTGACTTTAAAATAGGTGTTTTCTTCATTTTTACTATTTGTGTAAAGCAATCTATTATTGAAATTAACTTCATTACTTTTACTTGCCAAAATAACTGGTGTATGGTTATTTAAAACATAGCTATTATTAGCATGAAAAACAATGTGCGAATTGTTACTAATTGTTCAGTATGAATTAGCCTGAATAGCTTCAGTACCGTCTAAAACATATATTTGCCTTGTTTGAGAATCACTATGGTGCTCATTGCCATTAATTAAGTTGTAATCATAAATCAACTTAACAGAATAAGTGCCTGATTTTAGTGGTGATTTGCTGTGTAATTTCACACCTTCATTTTTGACGTATTCAATATTAAAATAGGCTGAAACGTCTACTCCATCTTGATATACTTTAGCAAAGATACTATTAAGCTTTGCAACATTTTGATTGATTTTATATTCTATTTTTACGCCTTGTGTAGACTTAAAAATATTTCTGTTTTTGGCAAAAGTATTTTTACTTTTAGTACCATAATTAGCACTGTTGTAATAGTTGCTAAATTCATTTTCATAGTTAGCATTGCTTTCAGAAATTAATATGTTTTTGCCAACATATTTATATCCATTAAAATCATTGATTACTGCGCTTGAATTATAAGGAAGGAAATTTACTCCATCTCTGTTGCTATAGAGATTATCACTATTTAAAATAATTCAAGCTCCTGTACTGCCATCAGTTGCTTTATAATTATCGTCTCATCCGATAATTGAAACAGCATGAGTGTTTTCTCTTCCTGTCCCAACTAGTTCATGCACTTTAATTTTTGAATTAGACTTAGTTGTTACTTCATTATAATATTTGTCATTTGAGACTGTTTTATAGCCTTTTATGGCAACGAACAGCGAGCCATTTTTTACTATATGTTTTTTGATATTTTCATAATCATAGCGATTAAAGTCGACTCTTTCAACTGCTTTTCTAAAATTTTTATGTATATGCTTGTTAAACAAATCTCTTAACTTTTGATGATATATTCCTTTATTTGGAACATAATATAAATCACCAAATTTAAAGTCTGATTCATATGAAATACCATATCTTGAAATAAGCCTGTCATAATCATCAAATCAAGAACCACCACCAACATTATTA
>224 24 135
AAAAAAAAAAAAAGAAAAAAAAAA
>225 27 51
AAAAAAAAAAAAAGAAAAAAAAACAGC
>226 42 145
AAAAAAAAAAAAAGAAAAAAAAATAGCCACAATCAGTGGAAG
>227 1912 31383
AATTCATCATTGCGCTGGCTGTTGATTTGATTTATAATTTTTTGAAATGTTAAAGGAGTAATATGCTTTCTGTTTAATGAAACATTAATTTTAAGTGACTTTAAAACTTCTAAAAAGTATTCTATTTTCTCTTCACTAGGCACTTCATGAATCCGATACATCATAGGCAGCTTAGAGTTAGTTATAAACTTAGCAACTTCCTCATTAGCTCTAACCATGAAGTCTTCAATCATTTTTTCCGATTCGCCTGTTTTTTCGACACTGATGTCTAAAACACGACCATCAGAATCAAGCTCAATATGTGGCTCTTGAATTTCAAAATCAATGTATCCTTGCTTGTTTTTAAACTCTCTTATAATTTGTGAAAGCTCATAGGCATTTTTAAGCATTTTATTAAGCTCTTTATCTTCAAAGTCTTTAGATTCGTTAATAAATTCATTGACTCTTTCATAAGTAAGTCTATATTTAGACTTTATAACTGAAGGCACAATTTTAGTTTCTATGCTTTGACCTAGTTTATTAATTTTAGTTATGCAGCTAATAGTTAATCTTTCTTCATTTGGATTCAATGAACATATGCCATTAGATAATTTAAAAGGAAGCATTGGTACAACTTCATTTAAAAGATAAATACTTGTTCCTCTTTTTAAAGCTTCATCATCCAAAGGAGTATTTTCTTTAACATAGTAAGCAACATCTGCAATGTGCACTCCTAATTCATAGGTGTTTTCGTCAATTTTTACTACGCTTATAGCATCGTCAAAGTCTTTTGTACTAGAACCGTCAATAGTTACAACTAGGTCATTTCTTAAGTCAGTACGCATGCTTAAGTCTTCATTTTTTATATTTTCAGGAATAAATTTTTGAATATATTCATTAACTTCAGCAGGAAATTCCCTTGGCACATTTCTAGCTTCTTCTAATGACTTAACATAAGCCATAGGATCATTAACATCTGTTATTCTTTTGATTATGTTTATTTCTTTATTTCTGTTTTCATAGTTAATAATTTCAGCAACTACAACATCTAAAACCCTAGCTTCACTAGCAATATTTTTTATTCTAAAACTAGTATTTTTATAAATTGGCTCAATTGGCTTGAATGTAACAAAACCATTAACATTGTCTAAAACACCAATTAATGTTTTACAACGACGCTCTATGATTTTTTTAACTTTAGCAAAAGTTCTATTGTTGTCAGGGCTTATAGGCTCAAAAACATCAGCTTCCACAATGTCATTATTAAGTGCTGTATTAAAATTATTGCTGGAAACAAAATAAGAACTTTTGGTTCCATTTTTGCTTAATTCTTCAACATCAACAAAAGCACACTTGCCCTCAGAAGCAAAATGAATCGGCCCTTGAATTGTGTTTATTTTTCTTAATGCTACATATGATGAATCTCTTTTGTCAAAAGCAATTAAATCCCTAGAAGACAGATTTATAAGCATATTGGTCAAAATCTTACTGTGTCTGGGGCTAATATTTAGCTTCCTTAACAAAGTGTTTGTATTTATGTGTGGGTTTTCTTTGATTGTATTTATTACTACTGTTTCATTAATCATATTTATTTAACTAAAGCTCAACAAACAATCGAAATCACTAAGAGGATAAGCCCTAAAGAAACCATTGATCATTTGAGAACTTTCTTAAATCCTCTCTCTTTTGAAGTTTTAAATAACTCTAAGTCACCTGAGCCAACTAAAGCACCAGAAAAAGCATTAGAATCTGGCGACATAAGCAGTGAAATTACTAAAATACCAGCTGAAATAATGACTAAGATAATTGACAAAATTGCTTTAACATCCATTTTCTTATTCTCCTGGTTTAAAATAAATTATTTTATATTATATATTACTTTTGCTTTTCTTGGCCTTTTTATATTCTAATAGCTTATGATTTTTTTAATTTT
>228 32 62
AAAAAAAAGAAATAAAAAAAAAAAAAAAAAAA
>229 46 520
GCTGATGATTGTCTTCATAATAATACAGCATCTTTTAACACAATGC
>230 935 13511
AGCAATATAAAAAAATACAAATGCCATATAAAAATGACATTTGGTATGAAACAGAACTCCCAAAAAAGAGTATGGAGCTCATTGAAAAATCTTGTATAGTTAATTTTTCGGGAAACTTTTATAAGCTCAAAAAAGCTTATTCAGAAAGAATCAAATTCTTATCAGAAAACCAAATCAATAATAATCAACCTGATGCAGTAAATACAGCACAGTAAAAATATAGAAGTAACTGCATATTTTAAAATTTTAATTTTTATAATTATTTATGAGCCTATAAAGGCTCTTTTATTTTTTTAGTAAATTGTTTTTAGGTTGCCTAAAGAGCCTATAAAATAGCCTTTTACAACATATCCTATTATGTTTGATAAACGTATTTTTGAATATAAAGCACAGTATAAGCTATGTAAATTTCAGCACTTGTATAATTATGTTTTTTAGTAAAATTATGTAAATCAGATAAATTCATTAGAATGAATTTGTGACATATGTTAAAACAGGCAGCTTATTTAATAAAGTTAAATTAAAGTCTTGTTTTCGTTTTACTTATATAAAAAAATATTTTATTATTTTTACAAAATTATAGAATGAGGCAATATATATGACAAGATTGAAAAAATTAATGCTTATGTTCAGCTCTGTTGTTACTTTATCAACCCTACCTATTGTTGCTGCTAAATGTGGTGATACTGATAGCAATGCTAAAACTGATGATCCATCTAAGAAAATAGATGATCCAAACAATAATAAAGAAAGTGGAGATCAAAAAAATCCTAATAAAAACCCTAACAACACAGAAAATCCAGATCATAATAATACAGCTGGCAAGACTGATAATGGCAGCAAAGATGACAAAAATAATATGACTCCGAGTGATGACCTTAATGCTCTAAATAAAGACACAGACGAAGAAGAGAAGAGAAAACAAGAAGCCGAAA
>231 86 510
GAGTCAGCAAATTTATTCTTGATTCTGTTTCCGATTATAAGAGTTAACATATTCAAAAACTCACCGCCATAAACGCTTTAGTCATG
>232 121 4186
TTCTTGATTTCACCTAATTGTTGCCCTTGATTAGAAATTAATGCTGGTAAACTTCTCTTCTCAGTTGTAATTTCGCCACCACTATTTTCAGGTGTTCTAGAAGCATTTAAAGTGAATGAAA
>233 42 1064
GATACATATCAATCAGTACTAGACAAGATTGCATCAAAACTA
>234 29 52
AGTGCTTCTTTTGTGGCTTTTTTTTTTTT
>235 990 13102
GGCAGATTTAAAAATTAAGAAGTTTTTAAAATTATTTAACATTGAAGATCTTGAAAACGATAAACCTTACAACTTTTCATCAGGTCAAAAGAAAAAAGTATTACTTATTCAAGCATTATTGCATGATCCTAAATTATTAATTTTGGATGAACCGGCTGCTAACTTAGATCCTACTGCTAGATATGAACTTTTTTCATTATTAAAAAACTTAAATGAAAATGATGGCATAGCAATTTTAATTAGCTCGCACGTTTTATCTGAAATTGATAAATATGTCAATTCAGTAACTCTTATACACAATGGGAACATAATCTATTCTGGGGCTAAAAAAGGCCATTTGGAGACATTGTTTTATGAAAAAGTTATTAACGCTTAGTTCAATATTTCCAATTATGCATTTTGTGCCTGTTTTATAGTGCTAGACATAAATTAAATAATGTAAAGGATTAGTATGAAAAAATCTAAATTTATGTTGTTTGCTGCTATTGCTTTCATACCACCTATACCTCTTATAATTGCCGCAAGCAATCATAATAAAAATACTAATAGCACTGATAATAACAACAATTTAGCACCCAAAATAGACAAATTGTATAAAAATCCTATTGTGAATGAAATGCTTAATTTTTATACTAACAATAATGATGATTTACGTAAAAATTATGTCTCTTTTCAAGAAAACAGATCTAATGCACTTTTCAAAGAACTAGAGTATTCATTTACATATTACCCAATTTTTATTTCAAATAAAGCTTCTGATGGAAGTAGTCATTATTCAAGAATTATAAATAAAGCTAAAGATGCAATACAAAAGCATTTGTCGCAGGATTGGTATTGAGTTTTAAACAATCTTGATCATTTTTGATTTATTTTTTCTCCATATAATGATTTGTATAAAACATTTGAAGGAGAAAAAGAACTTTTTGAAAAAGTTCATAATGAGCTTGGTTCATGAACAACTAATATCAAAAATAAAAAGCCAGAAGCAAT
>236 5565 105971
AAAATAGCCACAAGAACGCCAACTAAAACTTTTCAATTAAAAGGCTTTTTGCTTTTATTTGATGTTTCTTGCATTTCTATTTCCTATTTATTTTTATGACTGTTTTATAGGGATATTAGTTAAATTATTACAATAATTTAAGATCCTTTTTTAATTGCACAACTTCACTTGAAACCTTAGAAGCGTCATAAACTCTAGGTTCATCAAAAGCAAGTATTTCACGTGGGTTATTAATTAAAATATCATCAATAGCTTCCTGTGAAACACCTACTTGCTTAAGTAATGGAATAAATCTTTCAAATAAGTATGAAAGACCAAATGTTTCCTTACCTTTAGTTAAGCCATAGTTTCTTTGGTATAGAATTCTACCAGCGTCTAGACTTAAAGTAATATGTTTTTGTAAGCCTTTATCTACTAAATATTTAATATGATCTGCTAATAATGAATCAGGGTAGTACTTAACTCTGTCTGGTCCATCAAAACAAATAGTTACGCCTGTTTCTTTAATTATTTTTTCATAGTAATATCTGTCAGGATTCTTATTTAAGTGTGAAAGCTGAATTTTTCTAGGATTAGCACCAAAGCCAATTAAATGTTGTGCTACTTCAAGTGCCATTGTACCTAATTGAGTATGAACTAGAATTGGACAACCAGTTGTAATGCTGGTTCTAGCTGCAACTTCAAGAGCTTTTAATTCAAGTCTATCGATTGCTGCATAGCCTGTACCGGCTTTAATGATACCTGCTTTAGCTTTTGAACGCTTAACAACAGGTCCATTATAGTTATATTCGTCCATACCTTCTTCAACTTCAGCAACCATCATCTTAACAATGTCATCAGTTGGCACACATGCTAGTCATGAACTATATTTGTCATAAAAAGCAGCTTTATGAAAACCTGTTGACATCACAATGTTAGCTTTGCCTTTAAATGCTTCAGCAATTTCAAGCATTCTATAAACATCTCTACCAACATTAGGCGGATCCATTGTAACAATTGTTTTACCACCATGGTCAACGTACTCTTGTACTTCTTTCTTAGCTGCTTCAACATCGATCATTAAAAAGTCAGGATGCTCATGCATTTCTGGGCCACCATTTTTAATTAAATGATCATGACAGTCTGTTATTCCAATTGATTCTGCTGGAACATCGCCAAGAACTGTTCTAACAAATTTATCTTTTGCCATAAATCTCCTATTTTGCTTTTAGGCTTATGCCTTTTAATAATGGCAGAATTAACACAAAACCATTACATAAGAATTTTACATTATGCAAAATTGCAAAATATGTGAATATTGGAAGAAACTTCCAATTTTTTATCCTTTAGTTTTTAAATTTTGCTAGTTGACTGCTTATAATAAATAAATAAGCGAAACAATTGCTTTATTATTAAAAGTTTTTTCCAAATTCAAATATGAAGCAAATAAAATTGTGTGGAAACATTCCACATAATATGACACTCACCTTCTTCCTATAAGTCTAAGGGCTCAAAATTAAATAAAATTATATTACTGCTACCCTAGGAGTAAACTATGAGTAAAATTAATCTTAATAATATAAAGTACATTTTCTTTGACCTTGATGGAACCTTGCTAACCAAGGACAAATTAATAACAGATGAAGTTACAAATAAAATAAGAGAATTAAGTAAAAATCACCAAGTCATTATAAACACAGGGCGCCCATGATATATGGCGCAAAAGTTTTATAAACAATTAGATTTAAAAACACCATTTTTAGGTCTAAATGGTGCACTAGTTTATGATTTTGAGTCTAAAAAAGTGTTATACCAAAATCCAATGAGTATGGAAACTAGCTTGAAGTTGCTAAATTTAATACTTAAATATGAAATTGCATTTTTAATATACCTTGATGATGAAATGATTGGAGTGCAAAAATTTAAGCATCCATGATTTGAAAAAGTGGTTTATCCTAAAAATGAATTTAGTGCTAAGTTCACAGAAATAAATGATCCTGTAAATCAATTAAAGTTAGAAAAACCAGTTATTAAGTTCTTGCTTTTAATTGATACTTTAACTGAAAGCCAACTTGAAACACTTAAACAAGAAATAGAATCAATTTCAGATGAAATTTATACAGTAAGATCACAAAAAGCTTGCCTGGATGTTATGCCTAAAGGCTCAGATAAAGGAACTGCAATTGAATGATTTAAGAATAATTACTTAAATCATGAAGACATTTCAAAAAATTCAATAATGTTTGGCGATGCTGCTAATGATATTCCTGCTTTTGAAAAAGTTGCCTACTCTTGTGTATTAAAATCAAGTTCATTGGAAGCCGAAAATGCAGCGAATTATGTTGTTTGCTCTTCAACTGAAAATGGAATAATTGAATTTTTTGAAAAACACACAAATTAATTATTTGCCTGTTTTATAGAGCTATAGGGAGAGTTTGTCTCCTTTTTTGTTAATTAAATGCTAGTCAATTATTACTTATGATGCTGTATAGCCAAAAAATATTTCAACATGCAATTTGACTTAAATATCTATAAAACAGGCTAAAAAAGCAAGGTCTCCCTTGCTTTGCAAATTAACTAATTACAACTTTAAGTGCTTCTGATGCTAACTCGTTATTATTTGGTGCTACTCTGACCAAATATTCGCCTGGATTTAAAGTTAGTTTAGTAGTAGTTATTGGAGTTCATTCAGTAGCATCTTTAAGTCTGTATTCCATAGTGCTATCAACACCAATTAACATATTAGAGTTATATTTTTTAACAATCTTATCTAAATCCCTGCCTTTTGTTATTACAAAATCTTGAATATCAGATTCTAGACTGTTATTTGTGTTTTTAACTCTTATAGAAAAATTACCTAGAAATACTTTGTCTAACACTTGGTTATCGTGCTCAAAACTTTTTCACTCATTTGAATTATTTCTGTATTCCATATTGCTGTTAACGCCAGAAACTTTAATTCTGTTTTCTCCAACAGCATTTATGGTTGCAGCAGGCTTTTGATTTTTTATTACATTAAAGTTAACTTTTTTGTTGCTAATATCAAATTTAAATCCAAGTTTTTTAATGTCTTCTAGCTCAACTTCGACATCGCCATATTTACTAAAATGATCTAGGATTAGAGTGTAGCCATCATTATCTTTTATAGCTTCCTTAACATAGGCATTTTTAACAATAAAATTGCCTGGTTTTAAATCTATGTTATTGTCGGAATTATTAATTTTGACTTTAAGTGCATATTGGCCTAATTCTTTATTACTTAGTGTGTGTTTTTTAACACTAGCATTAACATTTTTAAGTTCAATCTGTTTTGACGGTTGATTAAAATAATAAGTTATTTCATCATATGTAACATATGGGTGAGTAATTTTAGCTGTGGGTCTAGTCTCATTTAATTCCAATTCGGCTGTTTTAAAGGCTTCTAGGACATTTTTATATGAACTTGGTGCTACATTGAATTTGATTGAACTAGGTAATTTGTCCATGCCTCCAAGCTGCCTGTCAATTGAAACTAAAATATCATCTTTGCTATTTACATAGTTACTTATTTTTAAGTTTCTAAAACGCTCGCCAGTTTTCACAATGCCACGGTTAAAAATACTTGCTTTAATAAAGTCATCATCATTCATCATGAAAAAGTTGAACTTACCTTCATTCTCTTTTTCAGCTCTATCCGAAGTAGCATCCACATGGTATCAAACGCCATCAACTTCGACTAAGTTCCAAGCATGATTAGTTATATGACCAGTTAATGTACCGTAATCAGCAGTTCCTGAAATGAATTTGCAAGGCACACCTAGCTCGTCCATTATCATTTTAAATCCTTTTGCATAACCAGTACATACAGTGCTTAATTTAACAAGTGCTGAATAAGCACTTTGATCATCTACTAAGTTTGTTTGAGAATAATCATATTTAACATTTTTAGTCATTCATTTATATGCTTCAGTGATTTTTTCTAAAGTTGGCAAGCCTTGTCACTCTTTAGCAATATCTTTAGCTCTTGCTCTAGCTTGCGCATTTTCACTAATACTTTTAGTAAGATCAACTGAATCAACGTCCACCATTGTTGAATAAAGATAACCTTTATAATGAGCTCAGACCTGAACCTTGCCAAAGTCATTTTTGGTATGACTTTTGCCTTTAATATTTCCGTCAGAAGTAAGAGTTAACTTGCCATCACTAACATCTTCACCAGCTTTAGCAACCTCCTTAGTTGCATATCAATTTCTTTGATATCACTGCACATCATCAGTTACTTTTTCCTTGGTTTTTGAATCAATTAAATTTAATTTGATAGTTTGAGCACCATTAGAATCTAACCTAATATTTTGAGCATCAATAGTGTATTTAGGATGCGAGTAAAAATTAGGAGAAACTCCATAGTTTAAAATCATTGATTCAATTTGGCTTTCACTGAGCTCCTTTTCAACAAAATCTTTCTTTGTATGCTCTATATAAAAGCTGTCCAATTCAGGAACTCTAGACTCAACGCTAGAAATGCTTTGGATATTACTAATATCAATTACTTCAGGACCTAAAATGGTTCTATTTATACTGTTGTAAATAATTTGTGAACTTACAGGAGTGGCTGTTTCATAGGCCTTTTGGTCATTTGAAGGCGCTTTACTTCTATTCCTGTTTTCAGCAGCATTTTCTGTGTTGTGCTCAGCATTAAATTCATTAGATGATGGAGTAAGGCTATTAACAATATTAACAGAGTTGTTAATAACATTTGAACTGCTGTCTGTTCCTTTTGCTATACAGCTAGCACTAGCAAAAACACTAGAAAATGAGCAGGCAAGTGCTAAATTAACATAACACTTTTTAATTCTTTTCATACTGTCCTCATTTCTGTGTTATTTTGCTAAATATCTAGAATAAATTTTAAATTAATGGTTGTTACTTGTTAAATGCTTTTTTGTATGCTTCATCAATTTTTGATTTAACTTTTTTGAATAGTTCAGAAGCTTTTTGCTTGTCACTATTATTTGCATAACTAGGAGTCGCAAGTAAAGATAATGTGTCGTAAAATTCAAAAAGATCAGAAATCAAGCTATCAATAAAATTAGATTCGAAACCTGTGCTTGACAATAATGATTTAATGTTATTAAATTCATACTTTACAATTTTGTATGAAGGATCTAAATCATTATTAATCATTAATATTGTCTCTGCAGACTCTAAATGCTTTTTAATGTCGTTGCCATATTTATTAAATGACATAAATAAAAGATTAAGCTTTTCTTTGGTTTTTTATTCTTGCCTTCTGAGTTATTTTCTTCAGTGTCATTCATTACATCGTCACTTTTTCCTGGTTCATCACTCTGCATTGAATCTGACATATTAGTCTCTTTTTGACTCAAAAGTAGATCAAAATACTCTTTTGTCAATCTACTTGCTGCCTCCTCGTGAAACTCTTTTACTTTTTTATGATAGGGGGGTTGGATTACTGTTGTGGTTTGTTGTTTCGCTGTTACTATTTGTGCTTGAATTATTATTATTGTTGTTGTTTACTAAATTATCTTTATCATTTTTAGCTTGCCCTTGACCATTTGTATCACCATTTTTATTTTGGTTCTGATT
>237 24 124
AAGAAAAAAAAAAAAAAAAAAAAA
>238 27 178
TTTACTAACGCTTGAGAACAGTGGAAA
>239 25 81
AAACAACAAAAAAAAAAAAAAAAAA
>240 27 16
AAACAACAAAAAAAAAAAAAAAACAAA
>241 2414 28852
AAAGTGGAAATAATAAATAAGAAAAAATATTTCTTGCCTACTGCATGAATTTCAATCACCTTTGTTGCTTTGGCTATATTTGTCAGTGTACTTGTGCCAATAATAAATCTATTTTTATTAATTGGAGTTGATAGATCATTAATTCAAGACACTGAATTCACACAGCTATTAGTCGGCAGATTGATGTTAATTATTGTTTTAATACTTTTTATAAGTCTTACTATTATTCCAACACTTATATTGAACAAAATACGAGCTAAAAAATTTGGCTCTTTAGCAAAATATTATGAATATACCAAAAGCAAAATTAAACTATTAAAATTAAACTCTAATACTATAAAATAAGCGCAAAAGCATACTTATACATAAGGTTTTACGGGAGTTAATCATATGAACTTCAAAGATATTTTTATTTGTACAACTGACACAGTCACAGGCATAGGTGGACCAGTTAATGACAATACATTAAAGAGCATTTATTACCTTAAAAACAGGCCTATTAGTAAAAAAATCATTATTTTAGTTGGCTCAGTTGAGCAAGCTAGAGAATTTAAGGAATGAAATCATGAAGCTGATGAATTTGCATCGAAATATTGACCTGGTGCATACTCAGTTATTGTAAATAATCAAGGTTTTAGAATGCCTAATAACTTAAAATTGTGCCAATTTTTACTAAAAAATGGCCCAATGTATGTTACTAGTGCTAATATTTCAGGCCAAGAACCAATTGAGATATCAGAGGCCTCAAAATACTTTCCATTAGTTAAAAATGTTTATGACTTTGGCAAAGGAAATAATAAAGCTAGCCAAATTTATAATCTTGATGAAAAAAAATGAATAAGATAATCATAAATTAAAATAAATATGCGCAGTTCAAAATATTAAAATATATACTTTTAATATAGAAGGCTAGAGGTTTATTATGACACTAAATGAGAAAATTAAATACATTAATGACAATAATTTTATAAAGGAAAAACTGAATTTACACTACTTTTTGCTTTCTCTTTATTCATTATTTTTTACTGCCTTTCTAGTCTTAATAATTTTCTTTTCTAGCCGATGAGATTATTCATTAGGACTTATGACAAGAATTAGCGAAAAAAATCCTTTAGGTTATTTAATCTCTTTCTTAGTGTTTTTTGTTATTGGACTAGTGACTTTTGGAATTTTATTTATAAACTGCTTAATGCTTATACTAGTTAATAAAATGATTAATTACAATATGTTCAGAGCACTAAGATGCTTAAAAATCAAATTGTTTTTTAGTGCAAAATTTCAAATTTTACTGAAGCTAAACAAGGGTGAAGATGACCTAAAACCCTATGAATTAGACTTTTTGGCTTGAGTTAAAAACAAAGGATTTGTCTTGAGCGATTCAAAAGCAATTTCATATTTATATGGAAACTATTGAAGAAGACCAAAAGTATGAACTTTTGTGGCTAATAGCTCTAGGGCAACATTAAAAGACTATGAAATTTATGCTGGTGGTACTATTTTTTCTAAAGAACCAACTAGATTAAAAGTTAAAGTAAATAACCAAGAAATGCATTTTTCATTAGTAAAACTAATACCTGATAAATATATTAAAAACAAATTAGTAGCTAAAGTTCCAAATTCATCATGAATATTAGCCTCTTTAACTTTTAAGCTTATGAATACATTTTTAAGACTTAAAAAAGATAAGCATTCTGAAGAATTAATTAATATGGTTGAAAGACTTTTTAATGATTTAACCTACATTTTCAACAAAAAAATAATTTTTAGACCCAAAAATCATTTAGATGTGTTTAAATCAAACTATATATTTTGGTTTTTTGATTCATATTTTAGTAATTCTGAATTATTCAACTTTTGCGATGATGAGCAAAAGGATGAATTTTTAGAGTTTTTGAACAAATTCACAAATAGATTTGAATATCATAACGAAGTGATTAATTACTTTAAAGCCCTTTTTATAGGCATAAACAGTAATGAAGAGTTCAGAATTATTGTTGATACTGCTATTAAATTAAATAGTCAAAATAAACACTTAAATCTAACTAAACGTTTTAGAAGTGTTGATGGCAAAATCAACTTTATGCGTGATAATTATCCAGAACCAATTACTAATGAATTAATAAAAATTCATATGTATGACTTCTGAAAAGAAGGCCAAAAAAATAACGAAATAGATAGCAGAATTATTTTGCTTAAAGAATTTAATAAATCATTAGAAAACAACAAAACAGTAAAAACACCGGCTAAATAATTGCCTGCTGTTCCTGTTTTATAGGCTTATGTTTCAAATTATTATTAAGCTAAATTCAATGTATTATAAAAGTAGCTTCCAAAAATATGAGCTGCTTTTATTTTTTTAAAATCAAACTTCTAGTAAATTAAAGCAGATTAATACCATTTAAATTGCTAAAAAC
>242 25 99
AAAAAAACAAAAAAAAAACAAAAAA
>243 31 60
AAAAAAACAAAAAAAAAACAAAACAAAAAAA
>244 29 202
CCTTTGGCAAAAGCTACTCTTTGCTTTTG
>245 25 11
TATTTTTTTTTTTTTTTTTTCTTTT
>246 24 11
TTGAATTTTCTTAATAGTGGCTTT
>247 25 46
TTCCAATTTCACTTTCTAAAAGATT
>248 25 8
ATAAAAAAAAAAAACAAAAAAAAAA
>249 3352 55883
ATAAATAAATAGGCGGGTGTTTTGTTTTATGAGCATTAAAAGAAAAGTATTATTCACTAGTGAATCAGTTGGTTTAGGTCATCCTGATAAGATTTGTGACCAAATTAGCGACGCTGTAATTGATGAATTTATCAAACAAGATCCTTACTCAAGATTAGCAATAGAAACTGTTGCTTCTGGCAATCAAATTTATATAACAGGCGAAGTAGCATCTAATGCCACTGTAGATATAAAAGATGTCGCACTTAAAACAATTTTTGATATTGATAAAGATTATCAAATCAATGTACCTGAAGTTATTTTAAATATTAAAAAGCAAAGTGATGATATTGCTCAAGGTGTGCTTTTAGATGATGATGAAATTGGTGCGGGCGATCAAGGAATTATGTTTGGTTACGCAACAAATGAAACTCCAGAATATATGCCTCTTGCCATAACTTTAGCACACAGAATAGTGCAAAAGGCTAGTGAATTAATTAAATCAGGCGAATTTAAGCATGCTAAAAGCGATATGAAAAGTCAAGTAACTTTAGACTTTTCTGAAGAAAAAGTTAAAGTAGACACTGTTTTGTTTTCATGTCAACATGATGAAAATTTTGACGAAAAATCCTTTAAAACAGTCATTAAGGAAAAAATAATTTATCCAATCATGGATGAATATAATATGAATATGCCAAGCAAAATTTTAATAAATCCAACTGGCAGATTTGTAATTGGTGGAATTGTAGGTGATGCTGGTTTAACTGGTAGAAAAATAATTGTTGATACATACGGCGGAACTGCACATCATGGTGGAGGCGCTTTTAGTGGCAAGGATGCTACAAAAGTTGATCGTTCTGCTGCCTATGCATGTCGTTGAATAGCCAAAAATTTAGTCGCTGCTAAAGTCGCTGATAAGCTTGAAATACAAGTATCCTATGCTATAGGTGTTGCTGAACCTGTTTCAATTTTTGTTGATACATTTGGAACCAACAAAGTATCTAATGAATCAATTATTGATGCAACAAATGCTATTTTCGACTTAAGACCAAGAGCTATAATTCATGAATTAGGACTAAGGAAGCCTATTTATAAAAATACAGCTTGCTTTGGCCATTTCGGCCGTAAAGACATTACGTTTCCTTGAGAAAACTTAGACAAAGTCAATGAAATTAAAGAATATTTTGGCATAAAATAAGTATAAAATATTATGCAAACTAAAGCATTATGGTAAAACATATAAATCACCATATTAAAAGGGGTCACACGCATGCGTAAAATTGTTAGAGTCAAGAATAAATTACGTGCTGAAAAAAAGATTACACAAATTACAATTAGAACAAGCACGTGACAAAAGAAGAGCTGAAAGAGCAGCTGCTGAACAAGCTAAATAATCATTTCAAAAAGTAAAAAAAATCAAGCAAACAACTGCTTGATTTTTAATTCTTGATTTAGTTTAATTTTTCCCTTAGCTCTATAAAACAGTTAGATAATAAAATTTCATTATCATTTGTATCTTGTATAAGCAGTCTATAAGCGGCTTTGTTTTTTTTAAAATCTATTTCGTCAAGAATTGAGATGAGCGGAATTAATTGATTATTTTCATTATAGATTGAAGAGTCATATGTTTTTTTATTAAGTTTAAATACTAGTGTAACTGCATCTCTAAAAATATTTAAGCTTGAGTTAGTAAATTCAATCCTAGTAGAGACATTTGTATCAGGTTCTTTAAAAGTGTATGCTTTTGTTTCTATTCCATCAGGACTTTTATAAATTTCGCACTCAGCATCAATTTCAGTTTCAATCTTTACATTTTCAGTATTTGGTTGCTTGACTAGTGAAGTAAATATTAATTTCATTGTGAAAGTCTTTTTAAAATTATGTCTTTGCCAAATAAATAAATTGATTTAGCTAATTCTGGCCCATGCTCAATGTAAGTTGTTGCAAGTCTAATAGGCATAAACAAATTTTTGCCCTTTTTGCCTGTTTTAAAGGCTACTTGGTCAATTGCTTCTTGAATTTGGCTAATTGTAAAATCCTTATTTTGAAACTCATTTTTAAAAGAAAGCACAACTTCAAGATCAGCTTGAGTTAGACTTGGAGCAGTTTCTGAAGGCTTATCATAATTTTCTTTTTCAACTAATAGTTGCTTAAGCGCAAACACACTTTGTTTAAAAGTATCAACAAATAAATTTGTTCACTCATCATTATTTAAATTTAGCTTATTAATAATTGATTCATTATCCATATTTTTAATATATTGTTTTGAGAATCATTGCATTTTTTTAATGTCAAATTTTGAAGGCGACTTACTTAATCTTGAAGGTTCAAATTTAGCAATAATTTCATCATGAGTCATTACTTCAGAATTATCAGCACTAGTTCAACCTAAAAGTGATAAGAAGTTAAAAATAGCGTGCGGATCATAGCCATCGTTTTTATAATCTTCAATAAATTGTTTTAATGATGTATCCCTTTTTGAAAGTTTTTTACCTTCCATATTGGTTATAACTGTAAGGTGTCCAAATTCAGGAGCCTTTCAGCCAAGTGCATTGTAAATTGAAAGCTGTCTAGGAGTATTAGTAATATGCTCTTCTCCTCTTAAAACATGAGTTATTTCCATATCAAAATCGTCAACTACTACTGCAAAATTATATGTAGGATAACCGTCTGATTTTTGAATAACTCAGTCACCAATATCGTTAGAATCAAAGCTAATTTTACCTCTTACAATGTCATCTCATTCATAAACAACATCTTTGGGCATACTAAATCTTATTGAGTATTCGCCGGCTTTATCTCTTTTTTGTTTTTCTTCTTCGCTTATCTTAAGCCAGTTTTTGTCATATCTAAAAGAAGCTATTCCATTCTTTTCAGCTTCAGAGTGCTGCATTTCTAATTCTTCAGAAGTGTCATAAGATTTGTAGGCAAGGCCTTTTTGTACTAATTCATTCGCAATCTGTCTATATCTTTCTAATTTTTCGCTTTGTCTATATTTTCCATATTTTTCATTAGGATTTAATGGGCTTTCATCAGGAATTATTCCTAATCATTTTAAATTTTCTAACTGACTTCTTTCACCATCAGCCACATTTCTTTTAACATCAGTATCTTCTAGCCTAAAAACAAAAGTACCATTGTAGTGTTTAGCAAATAGATAGCAAAAAAGAGCAGTTCTAGCACCACCTATATGTAAGTATCCAGTTGGACTAGGAGCATATCTAGTTCTAACTTTATTCATAAATAATTCTCCGTTTTGATAAAAATAAACTTGTAAGTTTATAAAGTTGATTTAAAAACTAATTATTAGTTTTGCTAATCCTAAATAATATATTTAATATTATAAGCATTTTAATTTACAGTTTTTAAAATT
>250 198 12692
CAACAATTAGGTGAAATCAAGAAGAAAGACAAGGATAGCATTTTAGATGCGTTATTAGCAAAAAATAAAGCACTAAATCTTGACAAATCTCAATTAGATGTTAAAGATATTAAAGATGGGTCAGCAGTTGTTTTTGCTAAAAATGATAGCAAAAAATATAGAGGCCAAATCCTGGTTTCATTCACTTTAAATGCTTCT
>251 24 7
AATATGGCTGGTTTTTTTTTTTTT
>252 24 77
GGCTGTTTTTTTTTTTTTTTTTTT
>253 24 45
CCCCCCACCCCCCCCCCCCCCCCC
>254 27 22
CCCCCCACCCCCCCCCCCCCCCCACCC
>255 5644 125699
TTTGCTTAACTGAGTGGCTGTTTATATTGGTAGTTTTATATTTGGTTCTAAATCACCATTTAACAACAGCTTTGTGTTTAAAAACGCATCAACTGGTTCAGCCCCTATTAACATTTCAGGTGGATTTTTTGACAAAAGTTCATTCTGAATTTTTGGAATAGTACTAGTAGCATTTGTTTCATTAACTTTATATATGATTTTTGCATTTACCTCTTTAGGTTACAAAATCAAAATGAACGGACTTAATAAAGACGCTAGTTCATATGCTGGTGTTAACCAAAAATTAACAACTGTTTTATCAATGGGCTTTTCTGGCGCATTAGCTGGACTTGCTGGATTTATCCACTTTGTCTTTAAAGCTAAGCAGTATGATGTAATTACGCTTTCCAGTCCGCTGCCACTAGGTTTTGACACGATAGCTATATCATTAATTGGTATTAACTCGCCAATAGGAATTCTTTTCTCATCTGTTTTCTACACGATGCTAGAGTTTTCTAGAATTGAATTGATTAGTTTTTACTCAACAAGCGGTGTTAAAGAAGGTGGTATTGATCTAGTTGTTGGTGTTATTATATTCACAACAGCACTTGCCTTAATGTTTACTAATTTTAGGCCTATTCGGAAATTTAGGTTATGAATTTCCTTGCTGACTCAAAAAGAGTACAAAGGGCATTATCAAACCTATAAAGAAAAAGTTAAAGCAGTTAAAGAAAACACTAAATTACTTCTTATTGAAGCTCATAAAGTGTATACAGAAAATAAACTAAAATACAAAGAAATTAAGAGCAAAATTAGAGAGATAGAAAATGAAGCTTTAATTAAAATTAAACAAGGAACTGACAAAAAGCTAGATAAGAAACTATCAAACAACGAGATAGAGAAAATTTTCCAAAAGTTAGCTAAAGATAAAGTTGTACTTAATCAAGAATTAACAAGATATGGTTACTTTGACATTAAAGACATCAAGAATCTTAAAAACGTTAAGCTAACTCAATTGAAAATTGAACTTAAAAAGATACAAGAAGAATTGTTAGATAATTATTTATTTATTGAATTAAGATTAATTTTTGCTCAAGGATCATATGACCAAAAGCACTATAAAATAGTCAAAGAACATAATTTAGAGCAATTCAAAAACGAGCTATTTTATCTATATGAAGATAAAAAACAAATGATTAAGGATCTTAACAAACAACTAAAAAGTGCTCAAGTACAAAATGATGCTGAATTAGTTAATAAATTAACTGCTGAGCTAGCAAAGTCGCAAGAAGAACTTGCTCAAATTAAAACCAGTTATGCTGCTTACAAAAAAGACTTATTAGCTTCATATAAAGGTATTGAAGTTAAAAACGATTCTGGTGATGAAAATTCAAGCATCAGCATAAATCAAGACTTGTTCCATCAATATAAAGAAAAAATTAAAGCAATAGAAGCTGTAGTAACAGGAGGTAATTAATGGAAAGTATAGCATTTATAACTAACGAAACATTATTCTTCGCCTGTGTTCTTGGACTAGCAGCTATTGCCGGAATATTTGCTGAAAGATCAGGAACAGTTAATATTGCAATCGAAGGTACAATGTCAGTCGGCGCACTTGGATACTGTATTACTTCAGCCCTTTTTACAAGTGGCGGAAGAATTAGTGGTCTTAATTTAGATGTGCCCGGTCTTGAGATAATCTCACTTATATTTGCTGCTTTATTTGGCTCACTATTTTCACTATTGCTAGGTTTAGCAACAATAAAACTAAAAGCTGAACACACAATTACTGGTGTTGCGTTGAACCTTTTATCAGTTGGTATTTGTGCTGCTATCATGAACCCTTCTCTTTTAGGTAATGCTCACAAACAAATTGATCATACTGTTAAAGAACTTGCATTAAGCACTAACTACAACAATTTTGGAAACATTTTAAGCTTTAAATTATTCTTACTAATTGCTGTTGTAGTTATTTCATGGTTTGCTTTAAACAAAACAAAATGAGGTTTACGTTTCAAAGCAGTTGGTGAAAATCCACAAGCTGTTGACGTAGCCGGTATTAATGTTTACAAATACAAATGAACAGGAATTGTTATTTCTGGATGTATAGCAGGAATGGCAGGGGGTGTATTTGCCCAAAAATTACCATTTACTGGTCAAACTAACGGTTTTGGTTTCCTTGCCTTAGCAATTATGATTATGTCTCACTGAAATGTCTTAATTGTTCCTGTTTGTGCCTTATTCTTTGGATTCTTCCAACAAATGGGTGCATGATTACTTAGTGTTGAATTCGACAAGGTTGTTACTGTTGAAACAAAAGACAAAGTACAAAAATTTGGTGAACTAATCAAAGCTATTCCATATGTTCTTACACTTATTTCGATTATGGCCTTTAGTGGTCTGGCTCCTGGCCCAGCTGCTTCTGGTATAAATTATGATAAGTCTAAGAGATAATTAACCGCAAATTATTATCAGCTCAGAGAAAAAACTGAGCTGATTTTATTTAATCCTTGCAGTGCTATAAAACAGGCATTATGGACTTTAAACAAAGATATTTAACAAGGGGGTAATTATGCATTTTACAACTTATACAAAACAACCAAAAAACTTGTTTTACAGCGATATAAAACCAAAAATGAAAAAGTTTTTTTCTTTTTCTATACCGGTTCTGATACTTTAATTTTTTGGCTTTTTTAAGTACTTAAAATATGTAAAATAATTATGTTTTTTAAAATTACAAGGAGAATGATATGCTAATAGGAATAAGCGGAATGATAAGCAGTGGCAAAAGCACACTAACAGCAAAATTACACAAGCATTTTAATACTTCATTAATGCTTAAAGAATATGATGAAGATAGCGAAGTGTTTAATACTTTTTTAAAATGACTATATGAAAAACAACCGAACTTAACTATTGGCTTTCAATCATATGTTGTGGAAAACCACACAACTAAATTAAGCGAATTAATCGATGAGTTTAACAAGCTAAATAAAAATTGACAAACAGATCATATATTTTTAGATCGTTTTAGCATTGAGCACTACATATTTGCAAATGTAAATTTAAGACCTAAGGGTCAAAATTACTTAGACGGATATGATGCCTTGTTTACTCACTTAATTACTAAAGATGAAACCCCTGATATTGCCATATATTTAGATATGAGTTGAGAAACGTTCCTTAAAAGAATTTTTGAACGTGGAAGACAAGTTGAAATAGACAATTTTTATGCCAATGAAGAATATTTCAAGACTTTGTATAATTTATACAAAGACTTGTTCATCAAGCAAGCTGAAAAGTTTAAGCTAGAGTACAAAATCATTGAAACCGATAATCTCACTGAAGATGAAGTGTTTGAAAAAGCTTTAGAAATTATTGCAAATCACAAAAGTACTTTCAGAAGGGGTTAGGATGATAATCGGCATAAGCGGAATGATAAGTAGTGGCAAGAGCACACTTGTTAAAAAACTCAGCAATTATTATCCAAATTCAGCATACATTGAAGAATTTAGTGAGAATGATCCAGTTTTTAACACTTTTCTAAGATGATGTTATGAAAAGCAACCTAATACTGATATTGCTTTCCAATCATTTTTGGTTGAATCATTAACTGATTCATTTCATGAGCAAAAAGAAAAATTTCAAAAGACAAATAGCAACCAAAATGGTCATATGTTTTTAGACAGATTCATTTTAGAGCACTACATTTTTGCTGCGGCAACTTTGAGCAAGAAGAAAAATAAGTATTTTGAAGCTTTTGATAAGTTATTCAGTCACATATATGATTCTAACTGCAACCCTGACTTTGCTCTTTTTATTGATATAAATTGAGAAACATTTAAATCAAGAATTTTTCAAAGAGGCAGGAAAGTTGAAATAGATAATTTTAATGAAAATGAAGAGTACTTTAAATATTTACATAAAATTTATAAAGAAACATTCATTGATTTAGCCGCAAAATACAACATTCCATATGAAATAATTGATTCAAATGATAAGTCTGATACTGATGTATTTATTGAAGCAGTGTCAAAAATTGAGAAACATATTAAAGAAGCAAAATAAAATCAGGCAGCTAGTCCTGATTTTCTTATAAGCCTATAAAACAAGATCATAAGTTAGTTTTTGTTTACTATTTCTTGTATGTATGAAACATCAAACAACTTGCTGTAGTCGTTTGAGCCATCAGAATTTTTTGGAAATTCTATATCTGGATCTACTCCATATTCATAGCTTTCAAAGTTTTTATTAGCAAAAACGTTATTACTGCTTAAAACTGCAATATTGCCTGTTGGCAAGACAGACATTTTTAAATAAGAAGCTCCGCCCTGTGTTTTATAACCTATTATTTTTGCTAAATTGTTGTCCTTAACAATACCTGCAAATAAGTTTCCTGATGAATAAGTTACTGGCGAAGTTAAAAGATAAAATTTAAAATCCTTTTTATTTGTTTTTGACTTAACTTTCATTCCATTTTTTGAGCCTGATTGAGGGTTTATTAGATTGTAGCTAAACTCTTTGTCAGTTATAAAACCTAACAATTCATAAACTGCATAAAGCGAGCCACCTAGCATATTAGAAAAATCTAATAAAATATTTTTTACATCTTTTGATTTATGTTCCTCGAACACAGACTCCAAAACACTTGTTATGCCATCAATTAGAGCATCAAAACGCACAATCAACGTTTTACTATCCGGAGTTAAAGTCGTTTTAACAAAGTTATTGTCATTTCTTGGAGACATTTTTTGAAAACTAAAATAAAGCTTTCAATATTCCTTAATTCGTTTGGTATCATCAAAACTGTTATTTAAATCATCATATTGCTTTTCATCCTGATTATATCCATTCATAAACAGTTTGGTATGTAAATCATCCAAGCCATTTATTACTGAGTGGACTGTTTTATAGTGCTTTTCGTCATAATCCAACAAGCCTTATTTATATTTATTTAAGAAGTTTAAAAACCAATTAGGGTCTTTATTTTTTATGCCATAAAAATTATCCAGAAGAAAGTGAAAGAATTGAAATTGATATTCCTTTAAGTCTTCACTTATTACTTTTTTATTTAAGTTAGTGCTGCTTAGCATTTGTCTATAGTCAAGATTTTCGGGATTATGTAATTCATAAAAATTAAAAAATAAGCACTTTATCATTATTAAAATAAAACTGATTTACAGATTCACTTAATAGAACTTGATTTATGACATTAAAAGGAATTAAAATTTTACCTTCATGTTTTATCATTTCAAGTCCATATTTTCTAAAATCAATAACAACTGGCTTATCCTCACTGATTTTTTCATCTTTAATTTCAAATAGCAAGCTTTGTTGATGCTCTCTTGGTAATATCGAGTTTAAAAACTCATAGCTAGATAAAACTATTTGTTGATTTTGATAATCAAACTTAAGTGCATAGTTTTGTTCAAATGAATTATTGCCATTTGATGAATTAAACTTATTTATAGAGTTAATGGTAAAAGTATCATTATCATAGAAAGAGCTAATTTTCTTTTGCAAATCATATGATTTAGATTGATAACTTACATCATAGTAATTTTGTTCAAATTCAAGAATACCATCAGAGATTTTTAAAAAATCATTAACAGAAATGTAATTTATATCATTCAACTCATAAAAATCTACACTGTTAGTGGCAGGG
>256 24 12
CGGCTGTTTTTTTTTTTTTTTTTT
>257 24 860
AAAAAAAAACAAAAAAAAAAAAAA
>258 25 145
AAAAAAAAACAAAAAAAAAAAACAA
>259 24 76
AAAAAAAAACAAAAAAAAAACAAA
>260 24 66
AAAAAAAAACAAAAAAAAAAACAA
>261 24 73
AAAAAAAAACAAAAAAAAAAAAAC
>262 33 100
AAAAAAAAACAAAAAAAAAAACACAAAAAAAAA
>263 24 6
AAAAAAAAACAAAAAAAAAAAACC
>264 47 109
CTACAAAAGGTATTGCGGCCATTTAAGCAACTGATCCAAGTAATAAA
>265 24 23
CAAAAAAAAAAACAAAAAAAAAAA
>266 24 6
CAAAAAAAAAAACAAAAAAAAAAC
>267 25 96
AAAAAAACAAAAAAAAACAAAAAAA
>268 31 64
AAAAAAACAAAAAAAAACAAAAACAAAAAAA
>269 101 1418
AGAAAAGCAAGAGCTGAAGAAGCTAAAGAAGCTGCTAAAGTAGATAAAGAAATAGAAAGAATCAACCATAAAGTTTCTGCTTCAGATATTACTGGCGAATT
>270 26 122
AATAATTCGCCAGTAATATCTGAAGC
>271 25 50
AACAAAAACAAAAAAAAAAAAAAAA
>272 26 17
AACAAAAACAAAAAAAAAAAAAACAA
>273 24 90
AAAAAAAAAAAACAAAACAAAAAA
>274 24 15
GTTTTTTTTTTTTTTTTTTTTTAT
>275 24 4
GTTTTTTTTTTTTTTTTTTTTCTT
>276 24 22
GTTTTTTTTTTTTTTTTTTTTTTA
>277 24 4
GTTTTTTTTTTTTTTTTTTTTATA
>278 24 73
AAAAAAAAAAAACACAAAAAAAAA
>279 36 111
AAAAAAAAAAAACACAAAAAAAACAAAAAAAAAAAA
>280 909 11215
AAGCCATATAGCATAGCCTAACCTTGCAAACATTTTTATTATCCTTTCACTATAATAATTTTTAAAGTTTTATTATGAATTAAATAAAGGGCTAGCTAACTTTTCATACACCCTGTAATATACCCGTTATTACTCCACTTATTGCTCAGGCAATAACAATGAAAATAATAAAACCAGCTAGTCATTTAATTTTCTTTAATTCATTTGCTCTCTGTTCATCAGAATCAGCTTTTGAAGCTTTAAATCAGGCTGTAGCCCCAACAATTAAAATTGCTATTACTAAGATACCTGCTAAAGCACCTAGTGTAATATTTATATATTTTTGTACTGTAGCCGCTAGATCACCTAAATTAGTTTGTAATGTGCTAGTATCAAAAGGCTTAGTTCCACCCATAATATTTATCTCCTTAAAAGTTTTAAATTATTGATATTAATGCACCAATAAATGATGCAATAGTAATTGCACTTAATAAGCCAGTGCTTATTGTTATGCCTAGGCATATTTTTCAACTATGCCCATATAACTCCCTAGCCCTATTTCTAACTACCTTATCTTTTTTAAAGCAGTTTTTAAACTCAATTAATATTAGAGTTATGCTTAGGGAAAATGCTATTAAGCTAAATAGCATAAAAATGAAAATTGGAAAAATTGCTTGAATAGTTTTTCTCCTTTTCTTTTATTAAAAGAAACTAAAAAAGCCAACAATAAAATTTACTGTTGGTATTTACTTATTACTTTAAGAGTTATTCAGATATAAGATCTAAGATAATTTGCTTTACTAAAGGATCATTATCATCAATTACTTCTTCTAATGAATTATCAACATTTTCATTTAAAGACTTAATCAACTCTTTTTTATGATTCTTTTTCTCTAGATTCATCTTCTTTAAATTCTCAACCAAAATTAT
>281 25 11
GCTGTTTTTGTTTTTTTTTTTTTTT
>282 4900 79963
ATTTAAGACTAAATATTAAGATAAGGATTAACAATAGCTATGGATATAAATAAATATATTTCTGCATACTTCCATAAAACTAATGAAATATTAAAAACAGAAAACCCAGATAACATAATAACATTGCAGTTTTTTCAAAGAAGAGATAATACACTGCTAGCTGGGATGGAAGAAGCATTAGAGTTTTTAGAAAAGCACACAGATACATCAAAATATAAGATTAGATATCTTAAAGATGGCTCAGTAATGAATAAATTTGAGGTAGCGCTAGAATTAACAGGTCACTACCAAGATTTTGGCATTTATGAAGGCATTATTGATGGAATTTTAACAAGAAGCACATCAATAGCAACTAATGCATATGAGTGTGTTAAAGCCGCTAATGGCAAGGAAATTATATTTATGGGCGACAGAGCTGATCATTATTTATTGCAAGTAATTGACGGCAAGGCTGTTTCAATAGCTGGTGTAAGTGCAATGTCAACGGATGCTCAAAATGTTAATCCTTCACACTCATCTTTTGGTTCAGTGCCACATATTTTGATTCAAAATTTTGCTGGTAATACTGCTAAAGCAATGGCTGCATATGCAAAAACTTGACCTGGAGACCAAATTATTTCACTAGTTGATTATCACAATAATGTAATTGAGCAGTCATTAGAATCATTTAAGGAATTAGGCAACCGCCTTTATGGTGTAAGGGTGGATACTTCAAAGAATATGAAGGATAAAATGTTTGACAATGAGCCTGATAATAAAGAATATTATGGTGTTAACATTGAGATGATTAAAAGGCTAAGAAAAGCTTTAGATGAAGCAGGTGCTAAGGATGTTAAAATCATTGTTTCATCTGGCTTTAGTGCAGAAAAAATTAGAAAATTTGAAGAAGCCAAAGCCCCAGTTGATTCTTATGGAGTAGGTCAAGCAATGTTTAAGTTTGAGTGCTTTTTCTCAGCTGATGCAGTTTTATTAAATGGAAATAATGAAGCTAAAGAAGGCAGGATGTATCGTCCTAATAGTAAATTAATTGATTATAATTAGCTTATGGTACTATAAAACAGCCATTTTAGTAAAAGCAGCTATTTTTTAATAGCTCTAAATATAAGCGAAGCAAATTATTAAAAACAAAAGAGTCTTATTATTAAGTATAATATTAATATTAAGATAAAAAATATTAGAAACTAATACTCATATATAGGAGATTATATGGCTTACAAAAAACCTCAAATTTCTAATGAAATTGTTCGTTATGTTGGTGAGATTTCAACTACAGTTGGCGGCTATAAAAAAGAGTTGAATCTTATTTCATGAAATGGTGGAGAAGCTAAATACGATATTAGAGACTGAAATAATGATCACTCTCGTTCAAGCAAGGGCATTACATTAACTTTAGAAGAGTTAAAAAATTTAAGAGACTTACTTATCACTGAATTAGCTGATAAATAAATTTATGATTCTTTTTATTTAATTTTTCCTTCATAAGGAATATTTTGTTTTTCTAACAAAAGGAGAAGTATGTTTAAATTATCGAAAGCAGTAGCTAAAGATTTAGATGATATTTTTAGCTTTTTAAATAATGATAAGTTGCTTAACTTCTTTTTTATTGGTGATATTCAAGCATTTGGGCTTGATGCTGAGTTTATGCCTGTGTTTGTTAATAAAGATGATAATAAGGTTAATTGTGTAATTTTAATTTACTATGAAACACTTTTAATTTATGATCCTTTTAACTTAATAACAATTGAGCAATTAGAGAAATTAGTTAAAGAGCATAACATTAAAACAATTAATATTAGTGATAAAATCTTTAGCCATTATGCTGCTTATTTTGAAAAAAATAAGGAAGTCTATGAAGTAAATCATCAAGAATTAGCTTACTGCGATAAAAGCATTAATGATATGGATTTATCGGAAGTAAAAAGGGCTGAGTATGATGATTTAGAGCAAATTGTTGAATCTAGAATGCAAATTGGTGAATTTAAGTTACTAACTTCAAGTTATCAAAAAGAATTGGAAAGTTACCAAAACTCCTATAAAAAAGGCATTTTAGATCCTTTTATTATTAAAAAAGACAACAAGGTAGTTGCTAATGCATTAGTTGCTATTAAAACAAATGATTCAGTTTTAATAGGCGGAGTTTATTGTTTAAATGAATATAGAAACAAAGGATATGCTACTAAAACTGTAGTTGCTTTAACAAATCATATTATTAATGATGAAAAAAAGACTGCAATGCTTTTTTATCACAATCCTGCTGCCGGAAGAATTTATCACAGAATAGGTTTTATACCTTGCGGTAATTTATATACAATTTCAGTCATGAATGAGTAGCACTTAAAAAAAGAGGTAAATATGCTTAATTTTTTAGAAAACAGAATACAAAAGTCTATTAAAAAAATGGCTAGCAAAACTGTTGTTAGTGAAGAAGATATTTTAGGTGTAACTAGAGATATCAAAATGGCCTTGCTAGAAGCTGACGTTAACTTAAAGGTAGTTAAAGATTTTGTGGCTAATGTTAAAGAAAAAGCACTTAGTGCTAATTTAGTTGGCACACTTAATGCTGAACAAACAATGATTAAAATTGTGCACAATGAGCTAGTTGACATTTTAGGCAAAGAAGTTAGGCCAATTGAAATTACAAAAAAGCCATATATTATCATGATGACTGGGCTACAAGGTAGTGGTAAAACCACAGCTTGTGCCAAAATTGCTTATTTTCTAAAGAAGAAAAACCAAATTGAAAAACCTCTTTTAGTTGCTGCTGATATTTATCGTCCTGCTGCTGTGCAACAATTAGTGACACTAGCTAAAGGCATACAAGTTGATTATTTTGAAAAAGGCACTAATTTTTCTGCACAAGAAATAGTTAAAGATGCTTTAGTCTTTGCAAAAGAAAATAAAAATGATCTTATTATCATTGATACTGCAGGTCGTTTGAGTATTGACGAACCTTTAATGAATGAATTATGAGAATTAAAAAACATTAGTGAGCCACAAGAGGTCTTTTTTGTAGCTGATGCACTTAGTGGTCAAGATATTATTAATGTTGCAAGCACTTTTAATGATAGATTAAAATTAACTGGCTCAGTTATAACAAAGCTCGATTCTGATGCGCGTGGTGGTGCTGCACTTAGTTTTTCTAAAGTTTTATCATTACCAATAAGATTTATTGGTACTGGTGAAAAAATTAGCAATCTAGATCTATTTTACCCAGACAGAATGGCTGATAGGATTTTAGGCATGGGCGACGTTATGAGCTTAATTGAAAAAGCTGAAGAAGTTATCGACCCATCAATGGCTAATAATATGGTGGCAAAACTGTTACGTGGCAATTTTACAATTGATGATTTAATGAATAATTTAATGCAAATTAAAAAACTTGGAAAAATGAGCAAAATTTTAAAAATGATTCCTGGTTTAGCCAACAAAATTAATCCTGAAAAAATTGAAGAAGCAGAAAGAAAATTAGCAATTTATGAAATATTAATTAGCTCAATGACGCTTAAAGAAAGAAAAAATCCTAAATTGCTCAAGCAAGCTTCTAGAAAGAAAAGAATTATGGAAGGCTCAGGTAGAAGTGCGCAAGAGTATAACAAGCTTTTAAATGACTTTGACCAGATGTCAAAAAATATGACTGAAATGGCTAAAAGAGTAAAGAGTGGAGACTTCTCTGAGCTTAATAAATTAGGTTTTGGCTCTGGTGGATTTTAATATATAATTGGGAAATATATGAAAGCAATTAATAATTTTCTAGTTCCTAGACTTTTTAGCGAAAAATATATTGAAGGCACTTTGGCATTTAAAAACAACCATGGTGCGCTTTTGTCGCAATCAATTTATTGATCTTTTGTAGCAGCAACATTAGTTGCTTCGTTATTAATAAGCTTATTTAGGCGTGTAATTAAAGAAGATTATGCAAGAGCTACAAAAATAATGTTTATGCAAAAAGTGCTGTTTTGAAGACTTTTTGGGATATTGTCATTATTAGGAATACTAGCAAGAATAGGAATTGTTATATATACTGATTATGCATTTAAATTCGAGGTATTGCCCCTTCATTTTTGCCGGCTTATGGTTATTTTCTTGTCAATTGCAATGATTATTAATCGACCTGATTTAATTAAATACTTCGGATTCTTAAGCGTTTTTGGTGCAATTTCTGCTCTATTTGTACCATCAATGGGTGAATATTCAGGTGCTGATAGCTTCTGATTCTGAGATTATTTACTACTTCATGTTTATTCATTTATTGTTCCATTTATTTTATTTGCGATTTCTAAATTTGAATACACATTTAAAACAACTGTTGAAACAATTGCATTCTTTGTTGTACTTTGTTTAGTAATGTTTGGTTTAAATTTTGCTCTTGATACATATGCAAAAGATCCAAGCTGAAAATCAAATTATTGATACTTAGGTCTTAATGAAAATAATGATTTATATGAAAAATTTGGTAAAGTAATGGCTTGACCAACTCATATCTTGCTTTTCATTTTTTTAGGCATTGTATTAACAGTATTATTTGTTGCCATTTGAGCTCTTTTTGTCAAATTACACATTGTCAAAGTAGAAGGAAAAATTAAAGCTTACACCACTCGCTCTGAGTTTTGAGCAAGTTACAAAGAGTCAATGAAACAATTTTTCAAAAAAGATAAAAAACCTAAAAAAGACGAATTTGCTACCAGCACAAATTAATTGAGCAATTCGCTTTGCTATCTTACATTTTAATATAAAATAATTTTTACAACAAATAGCATATAGAGTTGCGGAGCTTTGCTAGCTATGATGCAAGCCAACCTGCATATTATTGTAAGGTGGACAGCAAGAGATATATTATCTAACATGCTTTATGATAAATTTTCTCCCGACCTATTTGCATAAATAAATAGGCGGGTGTTTT
>283 24 235
AAAAAAATAAAAAAAAAAAAAAAA
>284 31 62
AAAAAAATAAAAAAAAAAAAAAATAAAAAAA
>285 30 179
AAAATGTAACCACCATACATGTTGCTCATC
>286 35 225
TCAGTATAAGTGTCATCAAAAATCTTAGCTATTAC
>287 24 345
AAAAAAAAAAAAAATAAAAAAAAA
>288 27 62
AAAAAAAAAAAAAATAAAAAAAACAAA
>289 2783 33056
AAAAAAAAAAAAAATAAAAAAACAAAAAATAAAAGCAGATAGTGGGTTCTCTGCTTTTGATTTTCTTTTGAATTTTATTTAGAGCAACAAAACCGAAAAATATATAAATTAAAATACAACTATTTTTTTTGCTTTGTATACATATTATAAGCTTCAGTTAATTTTGCTTTTACCTTTGCAAACTTATCAAGAAATTCCTTGCTATTTGTTTTAGGTTCAGAAGAACTTGTTAAATTTGTAACATCATCAAAAATATCACTAAGGTCATTTATATCTTCTTCTTCATAGCCAAATTTTTTCAAGAAATCCTCAACACCTTTATTGAAGTTCTTAATAGTTTTGTTGGATGTAGAATCGAATTCATTTTTTAATATTTTAAGACTGTCTTCAGTTTTTAGTTTCTCTTCAATATTTCCACACCCATTAAAAAAAGTGTATAAAACTTCCAATTTCTTTTCTGGCTCAGATTCAACAGCCTCTGTTTCATTATTTGCAGTACCAGGATCATCTCCCATAGGTTGTTCTCCACTATTAGTGCTATCTCCATTTCTAGGTGTAGTTCCTTCAGTTCCGCTTCCTTGAGTGCCATTGTCTCCATTGTCTGCTGGTTGAGTACTTTCAGGTGATCTAGAGCCTTCAGTTGTTTCGGGAGCGCTAGGGGTCTCATGTTCTGTTGGCATATCAGAAGGAGCAGTTTCATCATTCATCGGAGGCATTTCTTCTCTAGGGCTATTGCCCCCCTGCTTTCATTAGAGCTTCCGTCTTCACTATTTGGAGTAGCTTCACTATTATTTGATTCTTCCCCACTTCCTTGATTTCCTTGGTTATTTTCTGATTGTATTGAACTTCCGTCTTGATTGTCGTCTCTGTTTACAGAATTAGTGTTGGTATTATTATTTATATCTGGTTTATTTTTGTTTTCATCTTTGTTGTTTTTGTCATCTTCTTTATTATTAGTTGATGACGAATCTGTAATATCACATTTTGCAGCAACAAATGGCAAAACACTAAAAGATGCCATTGCTCCCAAAATTGTTAAAAATTTATTAATTTTTTTTCATAATGAGAAAGTATATAGTTTTTGATATCTTTAATACTATTTTCATAAATTAATACTATGGATTCTTAATTTAAAATTAGTTTTATTCAAAAATATGAAAAGTAATTGTTCAAGAAGCTTATGAAGTTTTTGAATGTGAATGAGCAAACAAAATTACTTTTTAAAAGTTTAGCTGATAATTGTGAAGGTAAAATGAAATTAAAATGCTATTTATGATATATCAAAAATTAGTCAAAGATAAGTACAAAACCATTAGGTTAAACAGTAAGATTTTAAAAAGAAAGTAAAAAATGCAGAAACTAAAGCTGCATTTTTTAATTATTTATATAAAAAATAAGAGGGAACTATCTTGAAAGATGATCTTCAGTTGTACCTCATGCTGAAGCCCATCTCTTTTTTAATTCACTTTTAATACTTGAATTTTTAAATATACCTTTAATAACGTTTTTATTAGTAATATTTCAACCATTTATGTCCTGATTAAATTTTGAAACATTGTAAAACGCTTCACTTGTTGTCTTCAAATTCTTTGTATTTCATTTTTCAAGATTATCAATCTTATCTGACTTAAGATTGTGGAATGTTAAATATAATGAATCAATTTTTAGAGGTAAATGTTCAGGAACTTTTGTTGTGTGATGCGGAAGCCCAGTTGCTCTAATTTTTCCATTTTCAAGAAAATAGCCTAATTGAGTTGCTACAAGTTTTTTATTTCTGCCATTTACAGGACTTCAGTTTTTATTTATTTTATTGTCTGAAAGGTTAGATATTATTTTATTTGGCTCTTCTTCAAAATAATATTTTGTCAGAACTTGATCTTTTAATACTTTTCTTAAAGTAACGTTGAAGCTTTGTGTTCCTAGCTTTAAGTTAATTTTATTTTTTCCGCCTTGAACATCAACTTCAAGTTTACTATTTTTATCACTTGGATTTTGAAGGACAATGTTATTTATATTTTTTTCTCTAGCATATAATGCAATTTGATCAAGAAATTCACCTTGAGTGTGGAATGAACCAAAAGCATCTTCATGTATTTTAACTATACTCTTAACAGTTTCAACATCTTTTTTATCTTTTGCTTCTTGTGCTTCTTTTTGTTTCCTTGTAGCTTCTTCTTGCTTTCTTTTTTTCTTCTTGTTGTTTTCTTTCTTCTTCTTTTGCTTTAGTGGCCTCTTCTTGTATTCTTTTTGCTTCCTCTAATGTATGCGGCATAGCATATGTGCCACCATTATTTTCTGAATTATCTGGTTGATCCCCTTGCTCACTATTAGAATGAGTAGTCGAATCACTCATACTATCCATATTATTATCATTATTATTTAGGGGGGGGGTGTCATTTTTAGGATTTGTATTTTCTTCAGTTATAGCACCAGTCATTTCACTCTTATTTTCATCTCTTTTTTTACATGAGGCTGCAATTAAAGGTAGTGAAACTAGAGAAAGTGACAAGCTAGTTAGAATTTTTGTTTTCTTTTTCATGTTTTAAATTTTCCTTTCATTGATTATCACTTACACTTAAGTAAGCAAAAGTAATTGCCATTCTTGATTAATTGTATAAATTTAATAAATAATAAATTAAGATAGCAAAAATATAGTGTCTTTAATTCAAGAAAGAATATTACTAAAAAAATTTATTTTTGAAGCAAGAATTTAAAAATAAAATAGATAGCGTCTATTCTATCTATTACTTAAATGTCTATAAAACAATGCTTTTGGCTGTTTT
>290 38 167
AAAAAAAAAAAAAATAAAAAAAATAAAAAAAAAAAAAA
>291 24 31
ACAAAAAACAAAAAAAAAAAAAAA
>292 25 15
ACAAAAAACAAAAAAAAAAAAAACA
>293 25 8
TATTTTTGTTTAAGTCTTTTTCTTT
>294 24 40
AAACAAAAAAAAAAAAAAAAAAAC
>295 24 54
AAACAAAAAAAAAAAAAAAAACAA
>296 24 609
AAACAAAAAAAAAAAAAAAAAAAA
>297 27 20
AAACAAAAAAAAAAAAAAAACAACAAA
>298 24 51
AAACAAAAAAAAAAAAAAAACAAA
>299 26 20
AAACAAAAAAAAAAAAAAAAACACAA
>300 2588 53293
AAAATGTAAACATAATGGATGTTGACGTTTTTGAATTAGCTACTGCTTACTTAAAAATAATTGAAGATTTGCAAGAAAATGAAATTGATGTGGCAAGTGATTATTTAGTTATGGCTGCAACATTATTAGCGCTTAAAACTAAAATGTTGTTATTTACTCCTGAGCAAAAACCAGAAATTGAAGAAGATAAACGTGAGTTGCTTCGCAGGCTTTATGAATATCAACAAATTAAAGAAGTTACAAAAGTATTACGTGAGCAAGAGGAGTCTAGAAAAGAGATTTTTATCAAAAGTCCTAGCAACATTGACGAGTTTTTGGTTGACGATGATAAAAGCGCGTTAGATGGTTCAAGTAATCCTCTAAAGCTAATTACTGTTTTAAGAAAAATGTTTGAAAGAACATATGCACAACAACTTAGAAGGACAAAATTAGAGACTTTCAATCTAACACCTAAAGATCAAATACCGTTTATTTTAAACTTGTTTGATTCTTGTGACGAAGTAACATTTGAAATGATTTTTAGACAGCCTAGTTTGAATCATTTTGTAATTACACTATTAGCTGTGCTTGATTTATCAAGAAGACAAATTATAAGAATGTATCAAGATAGTCAATTTAGCGAAATTAGGTTTGAAAGGGGGGCAGAGTATGAAAAATAAGATTTTGGAAGCATTATTATATGTTCAAGGTGATGAAGGCCTTACTTTAGAGCAAGTTAAGGACATTTTTGGATTAAATACTATTTCTGAAGCTAGAAAAGTTATGAATGATTTTGTTAGAGCATACAACGACGAAGATAGAGCGCTAAAAGTTGTTAATTTTAATGAGGTGTTTAAATTAGCAACCAGAGAAGCTTACAAAGAATATATAACCAAAATGGTGCAAGTTGTTAAAAAACATCGTTTATCAAATGCTGCTATTGAAGTAGCTGGCATTGTGGCTTACAAGCAACCTGTTACACGTTCACAAATTAACAATTTAAGAGGTGTTGCTAGTGAGCAAGTTTTGAACACATTACTAACTAAAGGTGTTGTGGAAGAGGTTGGAATTAGCCCTACTCCTGGTAATCCAATTCTTTATGGCGTAACCAACAAGTTTTATGACTATTTTAAATTAAAATCAACTTATGAGTTGCCTAAGTTGACTGAATTTAACTATTCTGATGGAACAGAAAATGAGGCAAAAGACTTTAATTTATTTGATGGCATAAGAGTTGATGTTGAATAAGGAGGAGCACTGTGCATAAGTTCATTGCCCAAAGCAGTGATAATGGGAGAAAGTTAATAAAATATATTGGTTCTCTTTTTAAAAAATTACCAGAAGGCCGAATTTATAGGCTTTTTCGTCAAAAAAGTATTAAGGTAAATAATAAAAGAATCACTGACAGTAATTATGTTGTTAAAACAGGCGATGAAATAATTATTTATGGCATAAAGGATGAACCATCATTCGTTATCTATGATAATTCATGAAAATTGGATTCAGAAATTGTGTATGAAGATGACAATATTTTGCTTATTAATAAAAAAGCAGGGACTATAGTGCATGGGGATTCTAATTGTTTGGATAATCAAGTTTTCAGTTATTTCAAATTTAGGCAAAACTCGGCTTTTAGACCTAGTCATGTAGGCAGGTTAGATAAGTGAACCAGTGGACTTATAATGTATGCTAAAAATTATCAAACATTAACAGAATTAAACCATAAAACAGAGTTTTTGGACAAAATTTATGTTTTAAAAAGTGATTATAATCCCCATGATGAAATTGTTTCTGTTTATATTCATCATGATGAGTTGCAGCAAAAAATGGTGGCAACTAAGAATATGCAGCATCCTAATGATAAGATAGCAAAGACCAGATTTTTTAAAAAAGACAATAAACTATATGCACAATTATTTACTGGCAGAAAACATCAAATTAGAGCCACATTAGAATACCTTGGATATCCAATATATGGCGATTCAAAATATGGTTCAAAGACAAAAGGAACCAAAAGAGTTTATTTACACTGCTATAAGTTAAAATTTAATAATTTAGAAAGATCATTAGAGTATTTAAATGGCAAAGAATTTGAATGCAAGGAAGAATGGTAGGCAATATGAAGGAAAATATTAGAGAAGAGTTAAAAGAAATAGCATCATCATTAATGTTTAAAATTGATGACAAGGTTATGGACGACATAATGGAGATTTGGGCAGACTTAAATTCTAGAATTGCATGATTAAAGGATATTGACACAACTAATGTGCTGCCGTTAAGTCATATAAACGAAGAAAAGTTCACTGATTTTTTAAGAGAAGATGCTGAAAATGAAATGATTGTTTCCATTAAAAAACAAGAGTTATTAACTAATGCTGCCGATTATGACAGTGACTATATATTGACTAATAAGGTTGTAAAATAATGGAATTAGTAAATAAAGGCAATTTTGAAAAAGCATTAGAAGAATTAAAAAATAATCAAAATAACTGTGTTTCTAGTTTATATGATGAAAAGATAAAAGTGGGTGATGGCATCTTAAATGAATGTGTGTTTACTATTAAAGATAACTATGCCACTGAAAGCAAAAAAACAACTGCCTCAAGCAA
>301 24 4
GGTTTTTTTTTTTTTTTTTTTTTA
>302 24 234
AAAAAAAATAAAAAAAAAAAAAAA
>303 32 68
AAAAAAAATAAAAAAAAAAAAAACAAAAAAAA
>304 32 76
AAAAAAAATAAAAAAAAAAAAAATAAAAAAAA
>305 32 51
AAAAAAAATAAAAAAAAAAAACATCCACAACA
>306 24 62
AAAAAAAAAACAAAAAAACAAAAA
>307 2943 39962
CTCTTTCTAATAATTGTGAGTGAAGATAAAAAACATCGCCTGGATAAGCTTCACGTCCAGGTGGACGTCTTAGTAAGAGTGATAATGTTCTATAAGCAATAGCATGTTTTGATAAATCATCGTAAATAATTAAGCAGTCTTTACCTTCAGACATTCACTCTTCAGCAATAGCAGTGCCTGAATAAGGAGCAATGTATTGTTGTGGCGCTAGTTCAGAAGCTCCAGAAACAATCACAGTTGTATACTCCATTGCACCTGAATCTTGCAATTTTTTAGTAATTTGTGCTACTGTAGAATTTTTTTGTCCAATAGCTACATAAATACATTTAACATTTTTATCTTTTTGGTTAATGATTGTGTCAATTGCAATTGATGTTTTGCCAGTTTGTCTATCGCCAATGATTAATTCTCTTTGACCTTTACCAATTGGAATCATTGAATCAATTGCAATAATGCCTGTTTCAAGTGGCTCATTCACTTCGACCCTACTCATAACGCCAGGAGCAACTTTAAAAATTTCTCTTCTTTTAGTGCTATTAATTGGTCCTTTACCGTCAATTGGATTGCCAATAGCATTAATAACTCTGCCAGTTAATTCATCGCCAACAGGAACTGCAATAACTTCACCGGTTCTTGTGCATAAATCAGCTTCACTAAGCATATTTGCATCACCAAAAATAGCTACACCAACTACTTCTTCTTCTAAATTTAAAACTAAGCCAGTTATATTGTTTTTAAATTTAACTATTTCACCATTTTTGGCATTATCAAGGCCGTTAACTAAAGCAATTCCATCACCAATAGTTACAATATAACCGATTTCAGAGTAGTCTATTTTTGAATCAAAACGTCTAATTCTATCTTTAATTATTGCGCTTATATCAGTACTTTTACTAGCCATTTAAGTCTCCATTTTTGTTGTTGATTAAAGATGAAATTTTTTCTAAGTCAGCTTTGGCATTTTGTTCAATTATGTCATTGCCTATCACTATCTTAAAGCCAAAAATTAAGCTTTTATCTATGAATGTAGTTAGCTTGATTTTTTTGTTATATTTGTTTTCTAATTTTTCAATAATTTTAATTTTTGTTTGATTATCTATTTCAAAAGCAGAAATTAATTTAGCTCTTAATATATTAAGTTCGCTTTCAACAAGACGAATGTATATTGATAAGGCTTGAAGCAAAAGGGGTGAATTATTTTTCGAGATCAAAAGCTTTAAAAAGTTAGCAAAAGTTTTTAAATTTTTATTCTCTTGCACTAATTCATCAGCTATCTTGTGTTTTTCCTCTAAGCCTATTTTAGAGCTATTAAAGAACGAAAACACTTCTTTGTCATTTGATAAAAGTTCATAAAATGAAAGAATATTTTCATAAGTGCTACTTACATGTTTTTCTTCTTTATGCAAGTCATATAATGCTAAAGCATAACCATCAGCATTAGCCTTAATAAACATAATTATTTATCCTTTAAAAAGTTTTTAATTACTTCGTCTTGTGACTCTTTTGTAACTTCTTTTTGCATAATTTTTTTAGAAATTTCAATAGCAGCTTTGGCTATATTAGATTTAGAATCATCGACCATTTTTTGCCTTTCTGATTCAATTTCCATATGAGCTTTTTCAATAATTCTTTTTGATTTATTTTTGGCTTTGTGTGTATATTCATCAATAACACTTTCGCCATGAATTTTGGCATTTTTAATTAATTCATCTGCCTCAGAATAAGCTTCAGCAAGCCTTTTGTTAGCTTCGTTTAATTTTTGCTTAGAAATATCATTAGTTAATTTTGCTTCATCAATATTTTTTTGTATATAGTCTTGTCTTGCCTTCATTGCCTTTTTTATAGGCTTATGAAGCAAAAATCATAAAATTAAAACTACTAAAATAAATGCAATTAAAGTGGCTAAAAACATTGGCCAGGTTGGGAAAAGTGTTTTAAACTTATCCTTTAGCTCATCTTTTATTCCGCCGCTTTGTGCACTTAAAAGCGTATTAGCTTTTAATGACAAATTGTAAAATAAGTTCATATTAATTAAACATATTAATTAAATGCAAACATTAATAGAATTGATATAACTAATGCATAAATAGCAGCAGATTCAGCAACTGCTTGACCAACAAGCATCATTGTTCTAATTTTGCTTGCTGCTTCAGGATTTCTACCAACTGCTTCAGCAGCTTTACCAGCTGCTAGTCCTTGACCAAGACCAACTCCAAGGCCTGAGATCATACTAATGCCAATGCCAATAGCGATTAATCCTTTTTCCATAATAACTCCTTAATAGATATTTTGAGCAACTTTAAGTTGCTTAACTTTAATTTGATTAGATGAAACATTGCTTTTTTCATCAATTTTCACACTTTTTTCTTCTACTTCTGCCTCTTGCGCTCATCATATTGTGGTCAGCGAGCAGAATACTAATGCTTGAATGAAGGCACTAAATACATCAAAATAAAGGTGTAAAACAGGTGTAAAAATCACTGCTAAAAGTGGTAATGGTGGTGAGCTAGGAATCATTTTTGTTCAAATATAACCAAAAAGTGAATAGATCATAACCATAATGATGCTTCCGCCAATAATGTTTCCAAAAATACGGAAACTAATTGAAATTAATGGTGAGAACTGGCCGATTACTTCAATTGGATTTTTATATTTAGCAAAAAATCTTCACTTTTGGTAAATTAAACCAGTTACATAAATACCTAATCACGACATTAGTCCAAATGTTAGTGCTATAGAATAAGAAGTAGTAACAGGTTCTAAGCCAATTAGTCCTAATAAGTTACCAATAATTAAAAAGGTAGCTAATCCAAAAACATAAAATCTGGCTTTAGGAATCCTTTTGTCAGTATTATCATCAAAAGCATTATCAATGTAATTGACATAGCCTTCCATCACTAAAATAATTCCGCTAGGTGCTTTATCTTCTTTTGCGTATTTTTT
>308 40 97
AAAAAAAAAAAAAAAGAAAAAAAGAAAACTCCGCCATTGG
>309 25 349
AAAAAAAAAAAAAAAGAAAAAAAAA
>310 102 1027
TACTATGCTTTTAGAAATTTAAAACAAGCATCAAAAGAAGAACATGACTTTATGTCAAGTAAAAAAATTTCAATTGAAAGATATGAAAAAATTAAGCACAAA
>311 41 507
TCTTCATCTTTAGTACCACCACATTTAGCTGCTACAAATGG
>312 25 59
ACAAACAAAAAAAAAAAAAAAAAAA
>313 25 12
ACAAACAAAAAAAAAAAAAAAAACA
>314 41 254
GATTTAACTAAAGAAGCGCTGACAAGATATAAAAAACATGG
>315 3438 46202
ATATGGTTTTTTTAAAATGTTTACTATTTTAAGTAAGCAAAAACTAAAGATTAAGCTCAAAAAACATATGAATAAAATAAAAATTTCGCTTTTAATTGCCATTTCTCAAGCACCTTTGATAGTTTCTTCAACTGGATGTTTTGTTTCTGATAAAGAATACAAAACATACTTAAAAAATGTCAAAATAATTGATGATTTTGAGCTAACTAGACCAGTTGTTAATGAGCAAAAGTGAGATGAATATAACCGCAGTTATAAAGCTTTTAAAAAATGGATTAAAAAAAGAGTACAAAAAGTACCACAAAATCCTTATGCTACTCAGGCCTTTGCTACAATGAATGTTATTTTAACTAATGCTAATAAAACATATAGTATCTGATATAATGCAGTTTTAAATAATAAAAACATAAGTGATGATGAGAAAATCAAACCTGAATTTTGAGAAATTGATTTAAGTAAAAGAACAATAGGATAAGCACTATTGTTCTTTTACTCATAGTCCTTGTTTTTAATGCTTTTAGCAACATTAAATGGCACAATTTTTGCTAATTCTTCAACTGATGCATCATAAATCTTGGCATAGCTTTTAAAATGATTTAAAAGCTTTTGCTCCATATTGTGTCCTAGGCCTTTAATGTTTCTTAGTTTACCTTCAAGTGAGCTAATTTTTTGTCTATTTCTAAAGTGCGACTTAGCAAATCTATCTACCTCAATTTGAATTTGTGCTAAATAATTATGCAGTTCTAAGTCATTAACATAAATTTCATTTAAGTTCAAATCAATTAATGCTCTTGTTTTATGATATTCATTTTTTACTAGTCCAATTACAGGTATATTGATGCCTAAGACTTTAAGTGTTTTTTTAGCTTCATTAACTTGTTGTAAGCCGCCATCGGTGATAATTAAGTCAAAGTCTTTTGTGTTTTTATCACTGCTAAAAAACTTTGTAATTGATTGTCTAATATAATCAACATCAGCACTACGATAGCTTAGTGCTTCAAGATTGAATTTTCGATATAAACTTTTGTTTTTAATGCCATTAGTATAAACAATTGCTACGCCTACTGGATTTATGTTATTAATATTAGAGTTATCAAAAATCACAATGTTTTTTAATTTAGGCAAGTTTAAATATTTATTTAGTGAACTAAGCATACTATCAGCTTTTTCAAGCTGATTTTGCATAATAAGATGTTCTTTTTCATAATAATCATTTAAATTAAGCAAAGCAAGATCTAAAACCTTTTTGTTTGTACCTATTTTTGGGCTAATAAATTTATAGTCACTAGATAAGTTAAGATCATATTTTAAGATTTCTTCTTGCACAATAAAATTATCAGGCAATATTTTATCTGCATAAAATTGTTCAAAAAATACTCTAATTGATTCATCAATACTTATTCCTAATGGTATTGTTAAATTTACTTTGTTTATTAAAACGCCATAACGGTAAAAAAGTACAGTAGCATAAATTAATTTTTCATCTGTTTTATAGGCGAATACGTCAATATTTTTATATTGACTAAGCTCAATAATTTGGCTCTCTTTAAGCTTTTTTAAGTATGTTAAACCATCACGTAAAAACAGGGCTAGTTCAAATTGCATATTATTAGCAGCAGTATGCATTTTATTAGTTAATTCATTTAAATAATTATTGTTTTTAAAACTTAGTATTTCCTTAATTTTTGCAAACTGATTTACTCAAAAGCTACTATCATTATTTTTTATTAATAATCCACTTTCATATAAAGCTTCATGCTGTAAAAGTTTTAAAATAGGTTTAGCTCCATAACCAGAAGGAAATGGACCATAGTATAATGTGTTTTTGGTATATTTTGTATTAACTTTTCTAGACAAAGTTATAAGCAGCGAATCTTTTAAAAGTTGGACTTTTAAATAAGGATATTTTCTGTCATCTAAAAGCAAGATATTAAATTCAGGGTTGAATCTATCAACCATAGCTTTTTCTAGTAGTAAAGCTTCCTTATTTGTTTTGCAAATATAAACCTCAAAATCAGCGACTAAAGACATTAGTTTACTTGTTTTATATGAATTAATTGCGCCATCAAAATATTGCAGCAATCTCTTACGCAAATTTTTGGCTTTGCCAACATACAAAACATTTTGCTTAGCATCTTTTCATAAATAAACACCGGGGCTTGTTGATGTATTTTTGAGTTTTAAAATAATTTCATTTTTGTCCATAATGCCTAATTTATAGCCTCTTGCAATCAGTCGATAAGTATTTCTTTAGGATATAGGTTATGTCCTAAATTGTAAACTGTGTTGTTCTTTAGTATGCAAAATGTTGGCGTTTCTAAAACTTGGAATCTAGTGTTTGGCACTTGATAAAGCCCTGATTCAACTGCATCTATTTCAATAAATTTTATGATAGTATATTTATTAAAATAATTCTCAACTTTTGAAACAATCTCTTTCATAAGTCTGCTATTTAAGTCATTTTCTAAAACAAACAGTATAAAAAATATACTGTCAGCATTTCTGGGATTTTCATAAAGACTTTTAGCATCTCTTCAAAACATTTTTGTCATATGTTTCCTTAGTAATTATTTATTGTCAGATAAAATTGGGCTTATTCATGAATTTTTATCATCAAAATTTGAGTATTTTTGGCCTTTTTCATCTATTTTATTAACTAATTTTTTATTATTATCATTTTCAAAATCAAAATCAAGAATCAAGCTTGCATTATTAGATGATTTATTATTAAAATTATCCAATTTAATTGTTTTATAGGACTTTTGGTCATTATTATCAATGTATAACTCACTAGTGTTTATAAAAAAGTAAGGCTCATTAGATTCAGGTAAATCACTACTATTAGTTTGGTTAGAAACTAGGTTAGTTTCTTCATTAGCTATGTTATTTTGTGTTGATTCTGGCTGAGCATTATCTAGTTCAAGCTCAACAGTGTCAATGTTAAAATTAGGCTGATTTATAGGGTTATTTGACACAGCTGCCACAGGTTCTTCATTTAAAATTAAGCTCTCATTTAGGTTATTATTATCAAATTCATTAACAGCTTCATGTGTATCAGTTTGGTATAAAAAGCCTAAATCGGTATTTTGATTTATTTCAGTTGTCTGTATTTGAATATCATCAGTGCTAAATTCATTAGTATATGAACTAAATTCTAATTGCTTAGCATCATACTCATTTACATTTTTAGTATTATCAACTAAAAGTGATTCAGGGTTGACTGACGATATTAATAAGTCAGGCTCAATATTGATTTTTTGAAATATTTTAGCTTCAGGTTTTGAATCATTTGATTTTTTAGTGTTATTATCTGAGCCATTATTCTTGTTTATAAATGCAATAAATTCTTCATTTTGAATAATTTCATCTAAATTATTCTCAATTTTATCTAGTAAAACAGAATATTTAGTTTTATAAATCTCTATTTTCAAAATACTA
>316 987 20478
TAATATTAAAAAATTATAATGTATTATTTGCTTTTGCAACTTCTCTTAAATAAACTTGTTTAAAAAACAAAAAAAGCACGGGTGTGTGCTTTTTTACTTATTCGCCTTTAAATAAGTCAATTTGGTCAGGATGAATAGGGTTTTTATTAACTTCAATTTTTGAAATTCTTCCTTCAACAACATGAACGATTCTGTCCGCCATCGCCGCCATTACTGGGTTATGTGAGACCATAACAACAGTTGTTTTATTTTGCTTGTTTATCTCATATAAAAGTCTTAACACAATTTTAGTTGTGCTTTCATCAAGCGCTCCGGTAGGTTCGTCAGCAAAAATAATTTCAGAATTTTTCGACAGCGCTCTCATTATTGAAACTCTTTGTTGCTGTCCCCCTGACATTTGTGAAGGAAACTTGTGCATTTCTTCTTCCATTTCAAACTTTTTAAACATTCCAACAATGTCTAGTTTCTTGTTTTTATCTGTTTGCAAATATCCACTAGTTTCAACATTGTCATAAGCATTTAAATTAGCTAATAAATTATAGTTTTGAAATATAAAACTAACATGTTTTCTTCTAAATAAAGTCAGCTTGTTATTTGACAAATACGGTAAGTTTTCGTCACAAACTATGACATCGCCTTTACTTGGCCTGTCTAAACCACTAATAAGGTTTAATAGTGTACTTTTCCCTCCACCAGAGATGCCATAAATTAACATTAATTCACCTTGTCTAACATCCATCGAGACATTTTTTAATACTCTGGTCACAATGTTGTCATTAACGTAATATTTACTTGCATTTTTAACCTCAATTACAAGTCCAGGAGTATTTTTTGTATAAAATCCGTCATCATTTTTTCTTTTTCTGCTGTTTATTTTATTCAAAATTGATCTTATTTTTCTAGGAACAATAATGTTTTTCTTCTTGCTATTTTGATCCAAAATATCAAACAAATTATCTTTTGTAATTTTGACGTCTGTGGCTATTT
>317 130 2612
TGTTCTCAAGCGTTAGTAAATTCTTTAAATCTTATGCTTGGAAATTGAGATTTTTCATAACAAAACATCTTATCAAGCAGTCTATTTTTAAGATTTTTTAAGCTAGAAAGCTTACGCTGATGAAGGGTGA
>318 47 326
CCATTTTTATTTTGGTTCTGATTACTTGATGAATTAGTTGGCCTTGT
>319 24 665
TTTTTTTTTTTTTTTTTTGTTTTT
>320 35 229
CTTCAGCATTTCATTGGCTGTTTTTTTTTTTTTTT
>321 1641 25566
TGGTGTTAAAGCTGTGTATGTTTGTTTTTGATTATATTCATTTACAATTTTTGAATCATTAATTTTCTTTGAATAAAATGAGTTGTAACAGTCTATTGTATAAATTAGGTATGAAATGTATTCATTTTCAATATTTGGGATCTCCATATTTGCTGCATAGATATAACTGTTAATTAATTTAACAAAGTTGTAAAAAACATCTGTAAATCTTTTTTTGAATGCAGGATTGTCATCAAAGGTCTTATATTTATTTGTGTGACTTAATAATTTTAAGCTTTCAGTGGATCCTAAAATTTGATTAATTTTAGCTTCATACAATTTAAAGTCAAATAGTTTAAACTGTTTTTCAAATTTTCTTTCAGCATCAGTACTATAGCGTGCACCACATGATGCAGTCGGTAATGAAGAAAGAAGAGCTATAGACATTAATCCCAAGGAGACTAAAACTCTGCTGGTTTTACTTCGTATAAATCTGTGTAACTTTCTAGTCATACATTCTCCTTAAGATGCTCTCAGTATTTTTGTTTAATTTGTGGTATATATTTCTTATATGGCTGCAAAGCAGGATGAGTTGCATCATAATATGAACTATTTGCATCGTTATTATCTAAGGTAATGTTATTTTTGTGTATTATATATTCTCAAAAAAGCTTTAAATATTCTTCTAATTCAGAATATCTTATATAAATTTCATAACTATCAATAGCTATAGGATAAGGTTTAAAAGCAAAGATGCGTTGAACACCAGTATTAGGTTCAGTACTATAAATATATTCTTTCTTTTCAATTTGATTCAAAACCTAAATTTATAAATGATTCTAATTCAGTATCTATGGAATAAAAAGGAGTCTTAATAATATTTCAGCTTGCATCATTTAACTTTTTATATTTTATAGCACCCAATAAATCTGGTAGCCATTTATTTCTAAATCAACTTACGAATGGATTATTATCTAAAATATGTAACTGCCAATATTCAGAAAAAGATTTTTTATGCTTCCAAACAAACGTTGTGGTTCAATATCTTCATTGCACTGGGAAAGTTTCTTTATAGTAAAGTTGTCTTACATTTTTACTTGTTATAAAGTTCTTCCCAAGTTCATGTGGGCGAGTTATTTTAATTTTTTCGCTTTCTTGGATGCTTCTCATTTTAAAATATTTGGGAATCCCAAAACCAGTTTTATTTTTAGACCTATTGGATCTTCAGTATTCATATTCAGAAGACATTTCATCAAAACCAAATTCATTCAATTTTGTTGCCTTGGTGGATGAATAATTAGATGAGCTAGCAAGCAATAACTTAACCTTGGCAATGGATAATTCTTTATTTAATTCACCTTGAAGACGTGATACAAGTCCTGTTATTAATGGAGCAGCCTTACTTGTTCCATTAAAGTTAAATAGATAAGTCATTTTATTTCTAAACTCTTCTGAATCTTTAGTTGATTCAATGTAGTTTTTAATTTTGTAATAATCACGTTTATAATAGTTATTTTTTGTTAGTTCTTCACTATCATTCTTGAGTGTGTCTCCAAATGCAGAAACAAGTGGATAAGTGCCATAATTATCTTTTGCATATGAGCTAAATGTAGTTGCAACATTCCTTCAATTTACTGAACCAACTGAAATAATTCCATCATG
>322 68 541
TCTTCAGCTCTTGCTTTTCTTTCTAACGCTTCTTTGATTGCATCTGTATAAGTGTCATCAAAAATTTT
>323 26 17
AAGAAAAAAAAAAAAGAAAAAAAAAA
>324 4844 90545
TTTATTTATGGAGGTCTTAATGAACCATATTAATATATTTGCTCTTGGTGGACTTGATGAAAATGGCAAAAATTGCTACATTTTGGAAACATTTGATGAAAAAGGCGAAAACAAAAAAATATATGTAATTAACTCAGGTGCTAAAGTTCCTATTAATTCAAGCAATAAAATCGACACTTTGATTCCTAATTTCAACTATTTAATTAAAAACAAGGATGCCATACAAGGCGTTTTTGTTACTGATGTTAAAAATGATTCATTTAGTGCACTTCCATGATTATTAATGAAAATGCCAACAGTGCCTGTTTATACATCTAAGTTCAATAAAGTATTAATTATGGAAAGATTGTCTAAGTATAAGTTAGACTTGAAAAAAGTTAAGATTAATATTTTAGACAGGCCTACCAAAGTTGGCGACATTTTTGTTAATCCAATTGAATTAGCAGGCTCAATGCCAGGACACATTGGTCTTGATTTTATTACTCCTAGTGGTGATTATTTGTTTATGTTCAATTTTGTTGAAGCAAATTTAGGTATATATGGAAACTTAGATTTTGATGAAATGCCTAAAAAATTCTTTGCAAAAAGAAAAATTAAGGCATTAATAGTTGATTCAGGAAACTCAAATCAAAATTGTAGAGCAGCTGACAAAATTGTTTTACCAAGAAATGTAAGAGAAGCATTTTTTAGTGCAAGACCTGATCAAAGAATCATTGTTGGTGCTTATGATGAAGAAATGTATTCGATAAGTCAAATTTTAGATTTTGCATATGAAGCAAAAAGACCAGTAATAGCTTATGGAAAAACATATGGACAAGTTTTAAGTTTGATTAAGTCAGTAGTTCCTGATTTGAGATTGCCTAAAGTTTTAGATTATAAGTATGCTAATAAAGTAAAAAATGCAGTTATTTTAGTTACTGGAACTGTCGAAAGATTGCACTCAAGATTTGCAAGAATTACGGACAACAATGATGTTTATTTAAAACTTCAAGAAAATGACACTGTTATAATGATTGCTCCTGCAATCAATGGATTAGAGTCTTTAGAAGCTGTAGTGCTTGATGATATTGCTAGAGTCAGTCCTAAGGTTATGGAGCTTAATAATTTTGAATTTTTCCACCACCATCCAGCTAGAGAAGATCTTGCAAAGTTAATTAATATTTTAAAACCTGAATATGTAATACCTGTTCAAGGGCTATATAGATACTTGCAAGATGCGCAAAGGTACATTGTTAAAAATGTAGGATTTAACTCTAAAAATGTTTTAGTGTTGCAAAATGGTCAAGTTGCGCATTTTGACAATGGTAAACTTGGCTCATACAAGAGAAAAATCAAAGAAGTTGGCGATGTTATTGTTGATGGTTTTGGTGTTGGCGATATAAATACCGAAGTGCTTAATGAACGTGAAGTTTTAGGTCGTGAAGGTGTGGTTTTAGTTGCTATTAGATATAATCCAATTAAGAAAAAAATAGTTGGAAAAGTGCAAATTAATACAGTTGGCGTAATAAGTAAAGAAGAGAAGTCAGAAGCAAATGACTTAATTAAAGCAACACTTTTAAATGTAATTGAGGGCAAAAAGTTTGAAAGTTTAAGAGAGTTTCAAAATGTTTGCAGGCAAGCAATTAGAAAAAGAATCTTTAAAGTCTTTAGCAAGGAGCCTATTGTTGTTTCAGCTGTAAGCACACAGTAAGAAATCAAAAGAGCTATAAAAAAGACAAAAAAGCGAATTATTCGCTTTTTTTCTTTGATCTTTTTTTGTTTTTTGAGGCTCTGAATTTCTTTGCAATGGAACAATCTTTAATGCCTAAATCGATGTAATAGTTAATTATTTCATCATTAAAAAAGTAGCCCTGTCTTTCGTAATGTTGCATAACTTCTTGCGTGCCGTCTCAAACTAATTGTTTAAGCTTATCTGGATATTTATAACGCCGTGAGTTTTCTTTAAACTCTTCGCTATCCACAATAGAGACAGTGTTTGATGGATAAGCTTTTATATCTAGGTCAAAGTCAATAAACTTTATTGTATTATCTTCGTAAATAGGATATGAAGCAACATTAATATATGAATAATTTTGCTTTTTGCTTGGCTTTAAAAGAATGAGAGCATTATACATTGAACGTTTAGGTAAAAATCATAAGACATAGCCTCTGTAGACTCAATTATGATTATTTTGTTCACTAACTCTTGTTTTATACATTAAAAGTACATAGTGTTTACTGGTATTTCTAAGAACTTTAACACCATTTCATTGTCTATATAGTGTGCCATCATATTTATAGGCTTGTACATCTATAATTGATCCTTCAACAGGGAAAGAAATTCTCTTGCCTTTGTTCTGTTCGGCAATCATAGTTCCCCTTTGTGTAGTGAGAATTTATGTATTTATTAATATTTTTATAAATTATTTGTTTTATTTATGCTTATTTAGTTATTAATTAATATTTTAAATTTAGTAAATGTTATTGTATTTTTGGATACATTATTATTATATTGTAAAAGTGCTAAAAGCTAAGAAAGCAAGGAGCAAAAAACTTGTGTAAAATGTGACTTAAAACCATAATAAACATTTGCCTTTGCTATAATTTAATAAGGTAGACAATAACTTGTCTACTTAAGGAGATTTATGTACAAGTATAAAGCTAAATTAATTGTCAACCAAGAGATTATTGCAACTGCAAATAGTTTGGAAGATATTGAAGCTGCTGTACTAGGATATCGTCGTAAGCAAAAAGTAGGCGAACATACTAGCGGTAACGAAAAAGTAGAGATTATTCATGTTGAAAGAGATTCTCTAAAAGGCAAACATAAATCTAAGGAAGTTGTATTAAAAGTTATTTAATATTCATTTAAGCAGTGGGAATTCCGCTGCTTTTTTGATAAAATTATTTATAAATGAGATTGCGCTATGATAAGAATGCTGAAGGCAAGCTAGAAATGTTCAATTACCTTATAAAACAGGGCGATTCGAAAATTTTGCTGGATGATAAAACAGTATTAGAAATTGGTATGGGTAAGGGTGAAATGATAGTTGAATTAGCTAAAGCCCATCCTGAATTAAACTTTATTGGCTTAGAAAAATATCCAACTGTGGCTGCTAAGTGTATAAAAAAAGCAAACGAATATAATCTTTCAAATTTTAAAATTTTGATTGATGATGCTTTTAAAGTTGACGAGATTTTCGAAGGACAGTGCAAAGTTATATGATTAACTTTTAGTGACCCTTGACCTAAAGCTAGACATGAAAAAAGAAGACTTACACATCCATTGTTTTTAGAAAAATATAGAAAAATTCTTGATAAAGACGGCATTTTGAAGTTTAAAAGTGATAATGATGGCCTTTATGAATTTTCACTTTCATCCCTACAAAACAGCAATTGAAGAATTATTGATCATGGAATTGATTTACACAATTCAAAGTACAATGAAAATAATTATCAAACAGGATACGAGAGAAAATGATCAGCAAGAGGCAAGAAAATTAATTACATTTTTGCACAAAAAGGTGAATAAAATATGCACACAGAAGAGTTAGTAAATAGAGTCAAACCATCATTTTGAAAAGTGCTTTGATTCATTATATTCACTTCGTTTATTGGCTTTGGAGGGGGTAATGCTTTATTGCCAATTTTTAAACGATACTCAGTTGATAAATATCGCTGATTGAGCGAAAAAGAGTTTGAAGAGAATGTTATTTTAACCAACGTGCTTCCCGGCGCTTCAGTTATCGAGGCCTTGAGTTATATTGCTTTTAAAACTTTAGGTTTTTGAAAGGCATTAATTGTTATTGTTTTCGGTGTCTTGCCTCATGTAATTTTTGGTTTCTTGATTTTTTACTTTACTCAATATATTCCTTTTAAATATCTTTTTGTGATTGAAGTTGCTGTCTTATCGACAATAATAGGTTCATTGATTGTTTTTGTTTATAACTACGTTAGAAAAGGACTAAAAGCCATTAAACAATGGCTATGATTTTTACTATTTTTAATAACTATTTTGTATGCACTTTTTGTGCCTGCTCCATATAATATGCCAGTTATTATTATGGTTACAATAATGGTTATTTTTACAATTGTTTACTTTTCAAGAAAGAAAATAATTAGAAACAAGAAAAATCATAAGGGTGATTTGATTCTTTCTAGCGAAGATCATTCGAAAGGCGGTAAATAATGACCTTTTTAATGATACTAACTACCATAATTTTCATTATATTTATTAGTTTGTCAGTATTTGGTGGCGGACAGATCTTTATGCCTATATTTAGCTGACTTTGGGAATTTTTGAATAAGCATTTTGCAACCAATATTGATAGCCAAACTGTGTCAAACTTATTTACAATAAGTAATGCAACTCCAGGCGTTTTTTCTACTAAATTAGCCTTTGCCACAGGCTATTTGGTTGCAAATGGCCACTGATGAGGCTTTATATTTACATTCTTTACTTATTTAACATTTGTTCTTGTACCATTTTTAGCAATGTTTTTCTCAATGAAGCTAATGTCAAGCAAAAATAAGTCACCATTTTTGCAAGGGTTAGTAAAAATTATGAATCCAGTAATTGTTGGAATTATTGGCGCGCTAATTATTCAACTCATAATAGGAATAGCATTCCCACAAGTTATTTTTAATAAATCTATTAGCGACTATGCCAAGATTGATAATATGAAAATAAAGGCTCAATATTTTGAAAAAACAGGCATGCCAATTTTATTCATTTATGTCTTGTTTACAGTCATATTCTCATCAATTATGTACAAAAAGAAATTCCCGGTAGTTCTACTTATTTTAATTAATGTTGTGCTTGCTTTTCTTGTATTTTGTCCTTGATTAGTTAGTTAAATTATTTA
>325 24 36
AAAACAAAAAACAAAAAAAAAAAA
>326 24 99
AAAAAAGAAAAAAAAAAAAAAAAA
>327 38 177
AGCTTTAACAGCTTCTATGGCTTTTTTTTTTTTTTTTT
>328 24 46
AAAAAAAAACAAAAACAAAAAAAA
>329 25 13
AAAAAAAAACAAAAACAAAAAAACA
>330 1264 21467
GAGGGGCTAAAACTAGTGTTTCGTTAATTAATCCTGAATTTGCTATAGCGCTTGATACAACTAGCACTCATGATACAGTTGGTACAATTAAGGGCACAACTGTAATTGGCAAAGGTGCTGCTATAAGAGTAAAAGATGGCGGAATGATGGCTAATCCACAATTGGTTGAATTTATGTGTAAAATAGGCAGAGAAAACAATATTAAGCACTATAAATTTATCTCAATGGGTGGTGGCACTGATGCTGCTGAATTGCAATATGCTAAGGGCGGCGCAATTACTTTAACTATTTCGCTTCCTCAAAGATATTTACACTCACCAATAGGCCTAATATCAATTAATGATTTAATTGATTCAGCTAACTTAATAGCACAGACCATAAAAGCTATTAATGCTGATGTTTATGCTACAATATTTAAATATAAATAAAATTACAAGTTTAGGAGATTTTCATTAAATGGTTTCAACAGGCGCGTGAGTTGGTATAGTTATTGGAGTAGCGCTTTTCCTTGGCATAGTTGGCGGTTTTATTGGCTTTTTTGTAGCAAGAAAGATTTTTGAAAAGCAAATTCGTGAAAATCCCCCAATTACCAGAAATATGATAAAAGCAATGTTTGCACAGATGGGAAGAAAAGCATCTGAGTCACAAATAAATGCTGTCATGCGTTCAATGACTAATGCCAAAAATGCAGAAAAGAAATAATAATTAACATTTTAAGCAGGATAATACCTGCTTTTTTAATTGCTGTTGCTTTAATATTGATTGTTTTTAAGATTTATATTGTTGCAGGAGCTTAATTATAGTTTTCATTGATTAAACAAATAAAAAACCACAAATTTCAAAAATAATATGGAAAATTTGTGGAAAAATAAGCCAAAACAAAAGCTTTTGGGGGGGGGATATTAAAATATATATAAGTTTAAATATTTATATTTGGAGTTCACAGTGAAAAAGAAATGATTACTAAAAGGCGGTTTAATTGCCTTGTTTTCACCATTATTATCTTCAGCCTGTTTTGTGCAAAACAGTGATAAACCAACTGATCCTGCTAACAGGGTGCCTGTAGATGGAGGTACTCCATCTGGCGGGGGAAATAACGGTCAACCTGGCAACAGTACACAGCCTGGTAATGGCGACCAATCTGGCGGTGGAACTAGACCAGGAGATAACAGTCAAGCTAGATTTGTTAATTCATGAGATGAAATTTTTAATGATAGCCCAACTGGTTATGATATTTTCTGACATCCAAGTAAAGATGAGTTAG
>331 36 173
AAAAAAAAAAAATAAAAAAAAAATAAAAAAAAAAAA
>332 24 292
AAAAAAAAAAAATAAAAAAAAAAA
>333 25 40
AAAAAAAAAAAATAAAAAAAAAACA
>334 27 29
AAAAAAAAAAAATAAAAAAAAAAGAAA
>335 2420 31072
ATCGCCTGTTGTCATAACTTAATCCTTATGGAAATATTGTACATTAATATTTGTGTTATTTCTAGCATTGATTTAAAGCATTATTCTAATCTTTTAGCGCATCAATCACCACCGCTAAGTTCAATAATTACATCTATTTCATTATCTTTATAATCTTGATATTGATAAACTTCAGCATCATTTGCTCTAGTATATATTTTTAGATCTCTTATAACTAATGTTTCAAACAAAATGCCGTATAAATTAACATCTTTGGTCAATTTTTTAGCAGCTATATTTAACAAAGCATATGCTAATGATTGGTCGCTAAAATACTTTTTTTCTAATTGTTTAACTCTTAATGATGAACGATAATTAGGAGCAAGTGGTTTTAGGTTGTCAAACAAAAACATTTTATTTAAAAATTCTAAATACATGGATAATGTTGGTTTTGATATATTCTCTGGTTCATTTTGGAAATGTCTGAAATTATTGATCGCTCAGAAACAGTAGTAGAAACATTTTGTGCTAATTATTTTGAAATGAGTTTTATTTTGCCATAGTCAAATTTATTGCCAGATTCATCAACTAATTCCTGACTTAAAATTGCATTAACATATTGCTTAGCAACTAAGTGAGAATCTTTTAAAGGATCATCAATGCCATCTGGCCAGCCACCTCTTATAATTAAATGAGCTAACTTATCAAAACTTAGCTCTTCAACATATTGTGGCTGGAAATTATAATTTTCAGTACATAATTTTTGTAGCGAAACTATGCCAGATGCATATCCCGATTCATAATAAACTCATTGTATTCATTTTAAGTCTACTAATTTTGCCAGCACCACTGTGCAAAACGCCTTTATACTTTGGAGTAGAGGAACCAGTGAGTATAAATAAACCATTTTCACTAATTTCATCAACTTTTGCTCTCGCTGCATCTCAAATAGCAGGCGCTTCCTGTCATTCATCTATCATTCTAGGATTTTCACCTATTAAAACTGATGAAAGGTTTAAATTAGCTAACTGTCTATTTGCAAAATTGTTATATGATCACCTATTAAAAATTCACTTTTAGATGCATATCTAGAAGCTCATGTCTGACCGCACCATTTTGGCTCTTCTATGCAAATTGCATCTGCAATTTTTAAATAGCGAATAGTCACTTTATCAATGATTCTGGGTTTATTATTTTCTTGTTCATAATGCTACATAAAAATCAATGATTTACCAAATTTTGAAATATCCGCTTAAGAAAAAAGTAATTAATAATTATATATTTTATACTGTTTTAGATTGCTAATTTAGATTGCTAAATAATGACACTAAATCAGTTGATGATAAACTATATTGACTCTCTGTGTCAATTACTATTAGCACCATTAAATGCAAATTTGATGAGCTTACTAACTATTTAAAGCATACAATTAATTTACTCTCATCCAAGCCTAAAACAGCACATAAAATCTATGATATAAAGAAATTCATAAGGTTTTATACAACTAATAATAAGTTTATAAATGAGACAATAACAAACAAATACTACACAAGCGGTAATGCTGAAACATTTGTTTCTAAAAAGATATATAGGAAAGAATTTTGAGCTTAAATCAATCGATGCAATCATTAGAACGATAATTTCTGAAACAGACCACAATTTAATAATCATAAATTTGATCAAAAGCACTATAAAACAGTAATAAAAACGCAATATTAAAATATTGTGAATTTTTCTTATGCCAAGAAGTAAAATAGAGTAGAACAAATATTAAAGTAGAATTGAATTACCGTCTTACCCACTTAATACTTTCATTTCCGAAATTTTTCTTTAATTTTTAACTTATCTAGATAATAATTTAATAGTTGCTTACTAGGCAATAATTGTTTTAGGTTAGAAGGAATTTTAGAATTCTCTAGGTAGAATTTAACAGCTAATTTAAGATTATCAATATCATATTTACAATTAGAAATCTGTTTAAGTTTTTCATCGTGATAATAAGTAAAACGAGTTATCTTACCTTCATCATTTTTTGTTTCATACATTGTAATTTTAAGTAAAAAAATACCGCCTAGAGTAATTCATTTTCTAGTTTCTTTTCTAAATATCTTTCAGTTGGGATAAAGGGCTTTTCTTAATGTGTTTCGAAAATACTCTTCTTTATCATTTAACTCTTTTGCTTTGTTTGCATATAACTTATTAGTGGTTTCTAAGATATTATTAAATATATCTACATCTAACTTTTCCATAGCATCTTAATTATATGAAACAATGCATTATTAAAAAACTTAGTATAAAAAATTCACAGGTTATAAGCCTATGAGAGTTGTTAATAAAGTAAAATTATTACTTGTATATTCAAATGGCTCTAGAAGGCTTTATTTGCTTAAATAAAAGCATTCTAGAGCATTAAGCCTGCATCATCTTCTAGAGTGTTAATT
>336 434 4991
ATTAATGTAATGGATAGAGAACTTTTTGAAAGTTTATTTGAAATAGACAATAAATGAAATGATGTTGAATTGGATGCCAAAATTTATAAAGGTGTAATGTCTAAGTTATACTACACGCTTAATTCTAATAAAGTTCAATTTTATCAAGTAAAAGGTTTTGGCAAATATAAAACTGAATTTATAAAAAAAGATTGATAACGAAATTAAAACTGCTGCAATAAGTTTTATAAAAACATATTATGAATTACGTAAGATTTCTTTATGTGAAATAAATGAAGAATTATCCAAACTGCCAAGTGAATATAGTATTCTTAAGGAACACTTTGTAAACTTAGCTAAGCGCAAAGAAAAAGAAAATATAGCACATACTAGCCAGATTAATTCTACTGAACATAATGAAAATGAAAACGAAATTAACACTCTAGAAGATGATG
>337 107 1226
TCTAAGCCTGATTTTGAGTCTCTATATATCCTTGCTTTAATGTTATTTTTAATTTTATTAACTCATTTTTGATGTTCAATGCTGAATAATTCGCCAGTAATATCTGA
>338 237 2230
AATTAACACTCTAGAAGATGATGAAGGATTAATACTCTAAGATGCTTCATTAAAACAAATAAAACAATATAAAAAATTAAACAAAAACAAAAAATGTGCGCTATAATATTTAAGAGATAAATATCTCTATTATTAGGTAGATTATAGTTTCGAACTACCCTCGGGTGTCTGGTCACTCGGAGAACAAAAGAAACAATTGTAGGTTTAAATACCTACATTTTTTATTGTTTTATAATT
>339 81 631
TTATGCAAATTTAGTACTTAATAATAATGCAGAAGGCTTTAAGAAATTAATTCCTGATGCAGAAGAGTATAGAAAAGTTAA
>340 24 30
ACCAAAAAAAAAAAAAAAAAAAAA
>341 25 13
ACCAAAAAAAAAAAAAAAAAAAACA
>342 87 1702
ATTTTTATAAAAATCGTTAACAAGCTCTATTTCTCACTTTTGCTTGTATAAATTCAATGCATCTTCACAAGTGATATCTTGATCTGA
>343 1653 28573
ATTGCTGCTTCATGTAAAAATAACGAAACTAAGGAGCCTAAAAAGGCGCCTGAAATGGATGTTCCAATTGCTCCGCCTACTGATCCTGGAAAAACTGAACCTATGCACAGTGATGAACTTAAAGTTTTAAAAACTAATATTTCTGGTTTAAAGCTTGAATTTAGTCCAACAAATAATACGAATAAAAGTGAAGTTTTAGAACTACTAAAAAAACAACCTAAATTAGAGAATTTGACTGAAAGTGATTTTGACTTCAAATTAGAGCAAAAATCTCTATTAAATAGGGAAGGAAGAATAACCATAAAGGCGAATCAAAACTCTGAAATAATTGAAGGTCAATTTGAAATAAAAATTGAAAAGCTTAAGTCTGTTGCAGCAAAGGAACATGTTTATAACAAGGATAAAACCGAAGTTTTAGAAATTGGTTATGACTCTAAAGGAATCATAAAAAGATTTGACACAAAAGTTAAAAAAGTTTCGGCAAAACTGCCAGAAGAGGTTATTAGTTTATATAGAGCTTTTGAAAACAACGAAAATGAGACTATTGAAAATTTAGGTAAATGAGACACTTCAAATATTGAAAATATGAGTCAAGTGTTTTTTAGAGCCAAAAACTTCAACACAGATATATCAAGCTGGAAGACTGATAAAGTAGAAGACATGAGTTATATGTTTTATGCTACTGAAAAGTTCAATATAAATCTAGATAAATGAAACACTGCAAGTGTTAAAAACATGAATAGAATGTTTCAAGAAGCTAAGATGTTCAATGGCAACGTTTCAAGCTGAAAAACACAAAATGTTACAAATATGGAACATATGTTTGAAAAAGCTACTGCTTTCAATCAAGACTTATCATCATGAAATGTTGAGAATGTGTCGAAAATGAAAAATATGTTTAGTGGTGCCAAGGAATTTAATAAACCATTATTTAAGCTAATTAATCCCAAAGTAAGTGATATGTCATATATGTTTTATGGTGCTGAAAAATTTAATGATTCGTCTGTTTCACAGTGAAATACGACAAGGGTCACTAAGATGAATGCAATGTTCAGAGACGCTAAAGCATTTAATCAAAACTTAAGTAACTGAAAAACTGACAATGTAACATTAATGTCTGATATGTTTTCTGGGGCACTAATTTTCAACAGTGATATAAGCAGGTGAAAAACATCTAAAGTTACAGATATGAGACAAATGTTTAAAGATGCTAAAGCATTTAATCAAAATATATCGAATTGAGATGTTAAAAATGTAACCGATGTGTCAAGCATGTTTGCAAATGCTTTCTCTTTCAAACAAGACTTAGATAAATGAACATTCAACAGTGAAGAAGTTAAATATGAAAACTTTAAAAAGGGAGCACATATTAGTAAACTTCCTAATTTTAATAATAAGGCAAAATAGACTAGATTTATTAACACATAACAAAATGCAGATGTGCTACAGATTTTCTGTTGCACTTTTTTATTACATTTTTTATTGACTAAACTCTTATTTTTAGCTATTCTTCATTCTTTTTCCAAACAATCTTTTTTGATATACTAATTAAAAATTTTTACGCATATAAATCAAATAAAGGAATAAAGAGATATGAATAAGAAAAAATTAATGTTAATTAGGGGGGGTTCTTTTTGCTAGTTCACTTCCTTT
>344 27 387
GACTCCCTAATCACCCTTCATCAGCGT
>345 38 372
AAAAAAAAAAAAAAAAAACCACCCCCCCCCCCCCCCCC
>346 24 51
AAAAAAAAAAAAAAAAAACCACCA
>347 31 410
GGCCATTGAAGCAACTGATCCAAGTAATAAA
>348 1766 24020
TTTAGGATATATAATTGACCACTTTTTTAAAATAGATTTATTTGATCCTGCGTCATTTAATGCTTCCCAATTTGCCTGATTTATAGTACTCTTAGCTTTTGTTTATTTACTACAAAAATTAGTTTTAATTACACAATATTTAATAGTTAACAGAGCCAGTGTAAAAATAGGTTCTCGTATTAGAGTAAATATTTATAAAAAGCTTCAAATAATGCCGTTAAGTTATTTTGAGAATGAAAAAACAGGTGACTTGATGTCAACAGTTACTAATGATATTCAAAATGTTGTACAGTCTATGATTGATGTTATAAGCAACATTATTACAGTAGCATTTACCTTATTAATTACTTTTGGTATTCTAATTTCATACTCATTTATAACTGCACTTATTGCTTTAGTTATTATTCCAATTAACTTTATACCAGTATTAATAATTATTATTAAAAACCAAAAATATTTTGTTTCTAAACAACAAAATTTAGGTAATTTTAATGCTTATTTAGAAGAAATAATTGATGCGCTTCCTATAATAAGAATAAATAATAAGCAAGAAGCTGTTGCAAAAGACTTTGACAAAATTAACAAAGTTTTACTGAAAACTAGTACAGCTATTTCAGTAAGAATTGCCTGATTATATCCTTGATTTTACTTTAGTAAGATACTTAATTTATTAGTAATTGTCGGACTAACTGTTTTATTAAAAAATAATTGATTATCAATGCCTGGTAGAGACAATATAACTAGTGGCGCAATATTATCAATTTCAATTTATGTTTTTACAATTAGTGATAAATTAGGTGAAATTTTAGAAATTGTTTCGAATTTACAATTGGGTTTAGGTTCTGTTGTGCGTGTTAAAAAATTACTTGACTTAATGCCTTCAGTTGATGAATCAAAATTGCCAAACCTAAAGAATGGCGATGGTACAATTGAATTTAAAAATGTATGATTTGCTTATCCATCTAATCCTGATAAATACGTTTTAAAAAATATTTCATTCAAAATAGAGCCAACAAAAACATTGGCACTAGTAGGTCACACAGGCTGTGGCAAAAGCACAATTGCAAAACTGCTTTCTAAATTATATGTTCCAACTAAAGGCGATATCTTAATTAATGGTCAATCAATTTTTGACACAAATGAAAAAAGCTGAAGAAATAATATTGACGTCATTCAGCAAGAAACATATTTATTTAAGGACACAATTAAAAATAATTTAACCTGTGTAAGACCAGAAATTTCAGACGATCAATTAGTAAATATTTCTAAGCAAGTGGGACTTGATGAATTTATTCAAAAATTCCCAAAAGCCTATGAAACAGAGCTAAAAGACAACGGATCAGTTTTAAGCGTTGGCCAAAAACAACTTATAGCTATCACTAGATCAATGATAAGCAGCAAAACAATTTCTATTTTAGATGAAGCAACTAGCGATATTGATACAATCACTGAGATTAAGATTAAAAAAGCTATTTCAGTTTTAAGTAAAAATAAAACACTTTTAATAATTGCTCATAGACTAAGCACTATAAAGAATGCCGACAATATTTTAATGCTTGAAAATGGTGAAATAAAAGAACAAGGCACACATAGTCAGCTAATGTCTAAAAAAGGCCAATACCAAAAAATGTACATTAGTGGAATTGAAGAATAAAAAATCAAGGAGTTGCCTTGATTTTTTAATATGGTGCCCGAGACAGGACTTGAACCTGCATGAGTTGCCTCACTAGATCCTTAGTCTAGCGTGTCTGCCAATTTCACCACTC
>349 508 14650
CTTGAGAACAGGAAAAGTTTGCCAATATTTACCAATTTGCATCTGAGGGAGGGACTCCCTCTACATCTATAAAAAAGTATTATGAGAACGGGACGATACCATTTATAAAGGTTGAAGACACAGTTAATAAATATATTGAAAATGGTAAATATTTTATAACTGAAAATGGATTAATCAACTCTTCTGCATGACTGGCACCAGAAAACAGCATAATTTTTACAAATGGGGCAACAATTGGCAATGTGGCTATAAATAAGATAAAAACGGCAACTAAGCAAGGAATTTTGGGAATAATACCAAAACAAAAATATGATGTGGAATTTATTTATTATCTATTGTCTTCTAAAAACTTTCAAAATGAAGTAAATAGAAAGATAACAATAGGAACCTTTGCCATGATCACTCTTTCTAATCTAGATAAAATAAAAGTCAATTTACCAAATTATGACATTGAAAGAGCCAAAATATCATCCCTATTTTCTCACCTAGACTCCCTAATCACCCTTCA
>350 1388 18107
AAAATTAAAATATAGATTTAAAGTCAGCTAGGATGGAGAATGTGAGTAAAATTTAATGACTGATACAATCAAGTTGTTGAAGTTCCTAAAATTTTTGGGCTAAATCACATTTTGTTCATTTGTGCCGCTATTGCACTGACAATATTTTTACTATTTGTATTCCAAAGTGCAAGCAGAAATGTTGTTCGTGGTGCAATAATATTTGTGTGGATATTTATTTTCCTTTCAGAACTAATTTTCAGACAATTTGGTCAAATTGCATGAATGAAAGTTCATGATGGTGCAAAATATAATTTAGCATATGTGCCAGTGCAAATTGTTTCATTGTACTTTTGGGTATTACCATTTTATTTCTTTATACCAAATAAAAAATGAGAAGCAGCAATGCTGCCATTTATTGGAATATCAGGTTTAACAATTGGGGCAATTTTATTAGTTTATCCAGCAGTAGTATTTTCAAATAATACACCTAACAATGTTTACTACATGTTCCAATCTGCACTAACATTTTCATTAGGGTGTTATTTAATACTTAAAGGTAAGTTACCATTACGTAGTTGAAGAACTTATGTATATCACATAGTGTTTATGGTTTCTATCTTTGTTGCAGCTGTAATATTAAATGAAGTTGTTTATGCTGCAACTTCAAACGAAGCAGTGCACAGGGGTATAAACTTTATGTACTTATCACACAGAGTAAAACCTTTACCATACTACAAAGATATGGTTGATCTTAAGATAATTACAGACACTAAAGAAAATGCAAGACTATTTGTTACAGCATTTGTCTTAGGTTTAGTAATATTGCCAATCGCACCTTATATGCTATTCTTCATTTTATTTAGACCATTTGTAAAAGCTATAGATGATGTTATTGCAAGCTCAGCTAAGTCTGAAAAAGACAAAGCTAATAGCAAAAATGAAGATGTAGAACTTAAAAAAGCTATGGCATAGGAAATAAACACAAAAACTTAGTTTATTGAGAGAGTTATTTACATTATAAAATCAAGTGCCGCCTAGGAAAATTTTTACCTTAAGGTATTGCACTTGATTTTACATTTATGGAAAACATATTATTTTTTTAATTTTTAAATCAGTAAAACAAAAATAAGTTTGATTAATAGTCTTGATAAGGTTTCTACATCTTTAAATTTTTATGGCTCCAAGCAAAAATAAGAGAAAATAATGAATAATAATAAAAAAATAAGAAGGGATAATGAAATACTAATTTATTATGAAAAAGAGTTTTAAGTTATTATTGGCTGCAACTACAATTTCAGTAACTGCAGCCTCTCTTCTATCAGCCTCTTGCGATACCAATGAATCTGAAAAAAGAAAAATAATCAATAACTTAGTTGATAATCCAGAAAAAGACTTAAACAAAAATA
>351 24 4
TAAAAAAAAAAAAAAAAAACAAAC
>352 24 12
TAAAAAAAAAAAAAAAAAACAAAA
>353 24 4
TAAAAAAAAAAAAAAAAAACACAA
>354 249 5063
TTACTTTACTTAAATCATCAACACCAAAAAGCTTTTTAATGACAAGGTCTTTAAATTCAAAAATGTCTAGATTACGGTATGGTTCGTCAAAATAGTCACTTAAAGGAGCCACTCTTTGTCTTATTGATTTAACACCTTTTGCTTCAATTTTTTTACGATTAGGTTTTAATGAATCAACCATTGCGTCATAGTCAACTTTGTATAAAAGAGAGTTACCACCATAAATAACATCGCCATTAAGCATCATGG
>355 4168 67802
AAAAAAAATAGCCAAGGCTTTTTCCTGGCTATTTTTTTGCTATTAGCTCAGCTAAAGCGTTATCATTATAAAAGTCTTCGTAATTTAACTGGTTTTCAGCAGGCACTTCAAAACCGTTTTCGACTGAAACATAGTGCTTTTCGTCTGATTTTGTAACAATTTTAGTGTTTGAGCTAACAACAATCATTGTCCCATCCGAAAGCACAATTGGAATAATAGCACAAGCACCACCACCTGTTTTTTGTCCAATAACTTGCACTTTTGAACTAGATGGACTTAATTTATCAGCTGCTGTATAAGCTACTAAAGCATTAGCAGCACTAAAACTTAGATTGCTAGTTAATAAGAATCATTTATAGTCTTTATTTAAATACTTTTGCGGTATTTCAGCTCTATAAACTGATTCTTCTAGCGTTTTAGTGAGCGTATTATAAGCATACGAATAAGCTTTCCTGTCCTGCTTTCCTTTAATTAGGCCAATTAGTCTATACAGTGCAGCAATATTACCACCACCATTTTGTGAAATGTCTAAAATAATATTACTTATTTTAGAGTGAGTTGCTAACTCCCTTCTTTCAATCACATCAAGCGCGTATTTCATTAATTCAAATGAATCGGCCATATAATGCTTTTCAGGATCACCAGTAAGCTCTTCTGCTGAAATAGTATTAAAGCTGTCCAAAGTAATAACAGCACTCTTATTATCAGGTAAAAATCTTACAACAGGAGTGTTGCTTTCAATTATTGCAGGTCTGCCATTATATTCACCAACTTTTAATAAACGTCTTGAGCCAATAGAATCACTAAATACTGCTTTATCTCTAAGATTACCTAGTTTAAGTTTTAGCTCATTTGCGTTTAGTCATCTTGATTTAAAATCTGGATTAACTTTTTCTCTATATTCAAGTAGTGACTTATCCACTAGACTTTTAATAAATTCGCCATCTGAATAGTCTAATGGTGCATAGTAATTAAATTGTCTTACTGAGGTGTGTAATTCATTAATTTGGCCGTGTAAGGCTTTAAAATAGCCTTTGTTGTAAATTAAAGGGTTTTTGTTAAGTATATCTTTTTTAATGCTTGGATCTAATCAACTTTCAAAGCCAACTTTGTCAAACTTTTTCTCTTCAGCAAGTCCATAAAAATTATCAAAAACGAATCTTAATGACTGAAAGGCATCTTGTCTTTGAGCAGCTGTTTCAGGAGTAAATTTAAATTTATTAGTTATTTCGCTTAATGCTTCTGGTGTTGTTCTAATAGTTGTGTCTATATCAACACCATAGTATTCTGAGCCGTTAAAGCGCAAATTATAATAGTTTTGGCTTAAAAATAGTAAGTTGAAAACAAATAAAGGAATTATAGGCTCTTTGTTTATTGCATGGACTTTTCAGTTATATTTTTTTAAATCAAACTTAATGCTATGTGGCTTACCATCAATATAGCTGCTTTTAAATTGCAACGGTGTTAAACTATGCATAAAGCCTAAGGTTTTTTTGCCACTTAGGATGCCAAAAACTCTAGGATCACTAATTTCAATTGTGTCATTTTCTCAGTCAAATTTTAATGTAGCACCATTAGCCCTATAAATTTGATAATTTTGTCTATGCAAGAAATTATAAGGGGGTTCTCCCATTTGGATTAAATCAGTATTTACCACACCGTTTAAAGCTGAAAGAGCCTGTTTTACAGATACATAAGGAATTCTGTTATTATTAAAATAGTAAGTGTCTATGCCTTCTTTACCAATATGTTCATAGTATTGAACAGCATTAACAAAAGCATGTCTATTAACAGTATAGTTACCTTTAGTATTAACTATTTGGTTATTTACACACTGAGCCGCAATAAAAGGAGCAGTGACTAATGGAAGGCCTAATGACATAAATTTATTAAATGTTTTTTTCACAATTGCTCCTTTATTTAATTAGTATCGTTCTTTTATTCTTTCGTAGTTTTTCTTGTTTTTCACATAATATCAGTGAATTATTTCATCTTCTGAATAATTTAATAACTTAGCAACGCCAAGGGCAATTGCTAGCATTTGCGCTATAACATATTTATTTAAATTATTAATTGCGCTACTGATTGTACTAAACAATAAACAAATTTGTCTGTTTACATTGTTAGATAATATTAGAGGTTCAATATCAGGTTCGACATTATATTTGTATGCAAAAGAGCCAATAAAATGAAGTATATCAGCAAATTCTTCTAAAGCTTTTTCACGGTTGACTGTTTTGTTTGCTTTTCAATATTTAAACGATTGAACTTCATTAGCAAATTCAGCAGTTTCTACCAAAGTTGCTAGCAATTTCATTTCATCAAATTCAGCTTGAGTTATTTTACTGTTTGAAGCATCAACATCATTACGATTGATAATTGCTTTATCTAATTCTCTTTGCATTTCAAATATTTTTTTTAAATTCATGGCTAAAAGTATAAACAATTCCTATATATAGTTAAATAATAAAATTTTAAATTAAGCATCTTAATTTATGAGCAAAAACTTTGCTTATTATGTAAATTTTATACTTTTTAGTGGGCATAAGGTAAATATATTTTTGTGTGTGAGCTAATCTCTAAATTTAGAAAACTAGCATTAGTTAAAAGGTAAGCAAAATAAATTTTAATCAACTTACTAAAAACAAGTTTTTGTGTTCTGGTTCAAAAAACAAAACATCCCTTGAATGCTGTTTTATAGGCTAATAAGCCAATAAACAAAAGAAGCTCATCAAGATAGTGATGATGCTTCTTTATAGTTGTCAATTACTATTATTAGTATTTGTAGTCAATTCCTAATGCTTTTAAAATAGGAACTAAAACGAAGTTAAATGGCTTGTTGAAGTGTGGCAAGAAGTAAACGTCAGTAAGAGCAATTTCAGGAAGTGTTAGTCCTTTTTGGATAGCTAGAGCTAACATGAAAATTGTTTCAGTGTGGATTGAATTTCCTCATGAGCCAATTTGAGCTCCAACTAATTTTAGTGTCTTTGTGTCATAAACGATCTTACATGCAACTTTTTCTGATGTACTCATAAATTCTGGACGGTCAAAGTCTTCAAAGTATACACTAGCTACATCTGTAAGCCCGTTTCTTCTAGCAGCTTCTTCGGTGAAACCTGTACTTGTGTAGTGGCAACCAAAAACATTAATAGCATTTGTTCCAGCAACACCTGGGAATGGTACATTTAATCCTGCAATGTGTAGTGCAGCTACAACACCAGTTTTAACAGCATTTGTTGCTAAAGCAACGTGAGAGTGGTTGCCTGTTACACTGTGTTTAATAGCTGATGAATCACCAATTGCATAGATGTTTTCATCGCCTAAGATTTGTTGGAAGTTATTTACTTTAATAGCACCATTAGGTAATTTTTCAGCATCAACCATTTCTGTTCTTGGTCTAAAGCCAACACTCATTATTACTAAATCAGCAGCATGTTCGCCTTTGTCAGTAACAACAGATGAAACATCTTTTCCGTTAGTTGATTTAAATTCTTTAACCATTTCGCCAAGTGCTAACTTAACACCTTCATTTTTAATATTAGTTTCCATAATATTTGTAAATTCAGGGTCAAAGTAGTTTCCAATAACTCTAGGGTTGTTGTCGATTAAAGTAACGTTTTTGCCTTTTTGTCAAAATGCTTCTGTAAGTTCATTTCCAATATATCCAGCGCCAACTACAACAACATTTTTAATTTTGTCATTGTTTGCTAATTCAACTAAGTGTTGAGCGTGTTGGAATAATTTTGAAAGAACAATATTATTGTATTCAATACCTGGAATCTTAGGTTCAATTGGTCATGTACCACCAGCAAATACTAATTTGTCATAAGTATCTGTAAATTCTTCACCAGTTTTTAGATTCTTAACAACTACTTCTTTTTTGTCTTTGTTAATTTTAATTACTTCATGTTCAGTTTTTAAGTCAACACCATATTTGTCTCTTAAAATTTCAGGAGATGAGTAAAATAGACCATCTGGTTGACTAAATTCACCACCTACTCAAACTGCTATACCACAACCTAAAAATGACACATTTGTGTTTCTGTCATAAGCTGTAATTTGCACGTCTTTATTTACGGTTTTAACTGTCCTGATAAATGAAGTTCCTGCGTGGTTTGCTCCCACTAAAATAATCTTCATATAAGTCCTCCAATTTAATATAGTAAAA
>356 40 71
CTACCTTGTGTATCAGCTGGCTTTTTTTTTTTTTTTTTTT
>357 24 10
GAGAAAAAAAAAAAAAAAAAAAAA
>358 25 94
CGCCCCCCCCCCCCCCCCCCCCCCC
>359 42 128
CTAAAATTTTGCTTGAGGCAGTTTTTTTTTTTTTTTTTTTTT
>360 37 114
AATTCATCATTGCGCTGGCTGTTTTTTTTTTTTTTTT
>361 24 41
AACAAAAAAAAAAAAAAAAAAACA
>362 24 46
AACAAAAAAAAAAAAAAAAACAAA
>363 24 632
AACAAAAAAAAAAAAAAAAAAAAA
>364 26 21
AACAAAAAAAAAAAAAAAAAAAATAA
>365 26 28
AACAAAAAAAAAAAAAAAAACAACAA
>366 24 35
AACAAAAAAAAAAAAAAAAAAAAC
>367 24 48
AACAAAAAAAAAAAAAAAAAACAA
>368 26 23
AACAAAAAAAAAAAAAAAAAACACAA
>369 257 3751
ATTGAGCTAATAAGCAAATATTATCAAGAGAGCGAAGATAAAAGTAATGTTTTATCTGAGATTTTAAATGGTGAGATTGAAAAACTTGAAACCAAAAGCAAGAAAAGTGCTACTAAGGGATATAAATCAAATATTTTTGATAATGAACTAATTCAAGAAAAGTTTTTTAGCGACAAATACTGACTAATGCGTGATAAATCTGATGAATCTGAAAGTCTCAAGAATGAATTAGAGGAATTAGAAAAGTCAATTTCTGA
>370 8507 138983
AACAGCCAGCGCAATGATGAATTTTTAAAAATGCTTTTCTTAAGAACAATGCAAAAAGCAGTTTACTCACCTGATAATATTGGCCACTTTGGGTTAGCCAGTGAATGCTATTGTCACTTCACTAGCCCAATTAGAAGATATCCTGATGTTATTGTTCACAGAGTCTTGTGAGACTTTGTTTTTAAAAAGCAGTTAAATAAAGTTGATGAATTTGCTGCTAATTTGCAAAAAATAGCTGCTATGAACTCAGCTAGTGAAGAAAATGCAGTGCAATTAGAACGCGATGTAAATGATCTTAAGTTTGCTGAATATTTTAAAAGCAAAATCAACAGCGAGTTTGAAGGCCAAGTTTTTGGCATAACTAAATTTGGAATGTTTATTCAGTTTGATAACAAAACTGATGCAATGGTGCACATAAGTAACATTGGCGATGGTGATTTTGAAGCTAATGAACAAATGACCAAGTTATATAGCAAAAATGATCCCAAAAAAGCCTATAAATTAGGTCAAACCGTCAGAGTTGTTATAACAAATGCAGATGAAACAACTGGTAAAATCGATTGTGTTTTAGCTCAAGACTATAAAACCTATTTAAGAAACAAAGTTTCTAAAAACTTTAATCAGCAAAAAGGATTCAATAAGCGTTAAATACTATAAAACAGGCATATATGAAAAATAAACAAGCTAAATTAGTTAAAAATTCATTGGGCTTTGATAGCAATTTATATGTTTATCAAGACAAAAAAATGTTTAATTATTCTGTCGATACAATAATGCTTGGCAATTTTGTTTTCTTGAATCACAAAATTAAAAGAATGCTAGAGATAGGTACAAATAATGGTGCACTGAGCATTTTTATTTCTGAAAGAAGTAAAAATTTAAAAATTGATGCAATTGAAATTCAGGAAAAAGCTGCCAAGCTAGCAGCGAATAATGTTATTTTAAATAACAAACAAGAGCAAATTAATGTAATTCAAGCTGATTTTAATGATTTTTACAAAGAACATACAAAGCTAGTTAAACCTAAATATGAGGCCATTGTGTGCAATCCGCCTTTTTATGTTTATGACAAAAGCAAAATATCAAAGAAAATTAGTGAGGAGGTCTTAATTGCCACTCACGAAGTTAAGCTAAACTTAGAACAAATAATTTCTGGAAGCGCCAAAATTATTGAACAAAAAGGCTATTTAACGCTTGTTATTCCCGCTGAAAGATTAGTTGATTGCTTCTGCTTGATGCGTCAGTACAAGTTTGAGCCTAAGAGAGTGCAATTTATGATACCGCGGGTTTATGATAAGCCTAAGTTAGTTTTAGTCGAAGCTAGATATCAAGCTGGCTGAGGCACTCATTTTTTACCAAATTTATACCTGCATGATCCAAATGATCCACTTAATCATGATTATTTACCTGAAATCAAAAATCTTTATAAACCCATAAAGGTTAATATGGAGTAATTTATGAAAAAAACATTTTATATTACTACACCCATTTACTACACATCTGGTCCATTACACATTGGTCATCTTTACTGCACCACAGTTACTTGGATAATTGCTAACTATAAAAAAATCTTAGGTTTTGACGTAAAGTTTTTAACTGGAAGTGACGAGCATGGTCAAAAAATAGAGCAAAAAGCTGCTGCTGCTAATAAGGATCCACAAACATATGCTGATGAATTAGTTGATTCATATAAAAAAATGTGACAAAAATACAACATAAATTATGACTATTTTAGTCGTACAAGTGATCCTAAACATATGAAAATGGTGCAAGCAATTTTTAGTAAATTTTTAGAGCTTGGCTTTATTTACAAAGGTAAATATGATGGCTTATATTCAGTTAATGATGAAGAGTTTTTAACCAAAAATCAAGCTGTATTAAAAGATGGAGAATACTATCATCCCGTTAGCGGACATAAATTAGTTTTAATGAGTGAAGAGAGCTATTTTTTCAAAATGAAAGAGTTTCAGAACTGGTGATTAAAGGAAGTAGAAAATAATCCTGAATGACTTTTGCCAGCTAAAATGACTAATGAAATGATTACAAACTTTGTTTCAGAAGGACTTGAAGATCTTTCAGTCACTAGAACTAATATTAACTGAGGCATAAAAACTAATGAGGATCCTAAACATACTCTTTATGTGTGATTAGATGCGCTTTTTAATTATGTTAGTGCTTTAGGTTTTGATTTAGAAAATCCAAGTGATGAATATTTAAAGTACTGGCAAAATGGTGATGAAATTGTACACATAATTGGTAAGGAAATTTCGCGTTTTCACTTTATTTACTGAACTATTTTTACAAAAGCTTTAGGAATTAGAATCCCTACCAAAATTTATGCTCATGGTCTTTTAAGAGATAAAAACGGCAGAAAAATGTCTAAGTCATTAAACAATGTCATTGAGCCTGAATATTTATTTAGTAAGTATGATGATGAAATGATTAAATATTATTTTGCTTCAGCAATTTCTTTTGGTGAAGATGGTAATTTTAGCGAAGATAAGCTTATTGACATTATTAATTCTGAGTTAGTTAATAACTATGGCAATTTAGTTTCTAGAACAGTCAAAATGATTAGCAATTCTTCCCCAGAAGGGCTAATTTACAGGCAAAGCAGTAAAATTGAACATTTAGAAATAGAAGAAAAAATTAACTCATTTTCATCTAAATTCATTGAGCTTATGGATGAATTTAGATTAGATAAAGCACTTGAGTACTCAATGAATCTTTCTGATGCATTAAATAAATACATTGATATGCTTAAGCCTTGAACCTTGACTGCGCACGAACATAAAGAAGAGTTAGAAAACATTTTAGTTAGACTGCTCAATGGCATTTATGCAGTTTCTTGAAGCTTGCAAATTGTTATGCCTAATAAAATTACTGAAGTAGCTAGAGCTTTAAATGTTAACTCATTTGAATTAGATAATATTAGCAACTTTTCAAAATTTGATGGAGTTAAAACTGCTGATAAATTTATTCTATATAATAGAATTAAAAAATAGATATCCAGCATAGCGGAAGGAAAAATGATTCACATAATTTATAAAGAAATGGTAATTAGGCAAGAAGCTAAGGAAAGATTTGCTTACTTGATTAGAAACTGAAACGATTTTGTTAAAAAACAAGAATTAAATCTTTCTTTTGACTTATGCTGAAAAAACGAAAACACACTTGTTGTAATCGAAAGATGAAGCACAGCAGCAGCATACAATAATTTTTTAAAGCTTGATGAGGCTAAATTAATCAATAAAGAATTAGAAAAATTCATTGAATATAATGCTAAAGTTGAAAGACTTAATGTCAATGTTTAATACTATAAACTATGTTTATAGTTTTTTTATTTTTTAGTTAGTAGGATATTTTTATATAAAATTGAATTATGGGATTTTTTAGTTATTTAAAAGACAAATTATTTGGTTGAAAAAAGAAGTCTAAAGAAGAAAAATTAGCGCAAAAGCAAGCTGAATTAGAGAAAAAAGAGCAAGAAGAACTTTTGCGTTCGCAAAAGTTAGAAAAGTACCAAGCTGGATTAAGCAAATCAAGCTCACTTGGCGCAAAATTGCTGGATCTTTCAAACAAATACAAAAAAATTGACGAAGAGTACTTTGATGAATTAGAAGAAATTTTAATTATGAGCGATATAAGTGCTAAGCTAGTGTATGCAATTATTACTTATATTAAAAATGAAGTTAAGATCAGAGAGTTAACTAGCACTAAAGATATTGGCGAGCTAATAGCTGACCAAATGTTTGTTGTTTATACCAATAAAAGTGTTGTTGATACAACACTTAATGTTGAAGATGACAGATTAAATATCTTAATATTTATTGGTGTTAATGGCAGTGGCAAAACAACTAGCATTGCTAAAGTTGCACATAAATATATAAAAGAAGGTAAGAAAGTTTTAATTGCTGCTGCTGATACTTTTAGAGCAGGTGCAGTTGATCAAATTGCTATATGATCTGAACGTGTTGGAGCTGATATTGTTAAGCCAATAAAAGAAGGTGCTGATCCAGCGAGCGTTGTTTATAGCGCTTTAGAGAAAGCTAAAGCTGAAAATTATGACTTATTGTTAATTGATACAGCCGGCAGATTGCAAAATAAAATTAACTTAATGAATGAACTTAAAAAAATGTACTCAATTATTAATAAGTTCCAAGAAGGTGCACCACATGAGTGTTTACTAGTTCTTGATGCAACTACTGGCCAAAATGGTGTAAGCCAAGCCAAAGCATTTAGCGAAGTTGCTAATCCTACTGGCATAATCTTAACTAAAATGGATGGTACTTCAAAAGGTGGGATTGTTTTATCAATTAAGGATGAATTTAACATCAATGTTAAATATCTAGGCCTAGGGGAAGGACTTGATGATCTTCAAGAATTTGACTTAGATAATTTCATTTATGAAATGACCAAGGATTTAATTGACAAAAATGAAGAATAATCCCATTAATGACATTAAAAATATTGAACATTTGTGCTCTCTTTTTGAAAAATATGAAGGATTATTAACTCAAACCCAAAAACAAACCTTTAGACTTTATTTCTATGAAAATCTTTCGTATGCTGAAATAGCTAAAATCACGGCCACAACAAGAACTGCTGCTTATGATAGCGTTCATAAAGCTATCAATAATCTAAAAAAAATTGAAGCTAAAACTAGTGAATAAAAAATGAACCTGCTCTGGTTCATTTTTTTGACTGCTGTGCCTTATTTAAAGTACTTTAAGGCAGCTTCATAGTTAGGCTCATTTGAAACAACTGGCACATATTCAACATATTCAACTTTATTGTTTTCATCTAAGACAAATACTGCTCTAGTTAGTAGGCCAACACCTTCTAATAATGTTTGTGTTTTCTTGCCAAAATCATTGTGTTTAAATTCACTAACTAATTTAACTTTTTTATTATCTTTTGCAACACATCAACGATTTTGTGCAAAAGGTGTGTCATATGATACAACCACTACTTCATATTCTTTGTCTTTGAAATAGTTCATAAATTTAGTTGCTTCAATGTCGCAAGTTCCTGTGTCAATTGATGGAACTGATAAAACTAATTTTTTACCTTTTGGCAATGAATAAAATTCAAAATCATTTAATTCACCGTCCACAGCTTTAAAGTTAGGAAATACATCCCCCCCAACTTTAACTTCATTACCTAAAAGGTTTACATCCATATTTACAAATAATACTTTCATAATTCTCCAATCAATAGCTAAGAAATATAATAATTATATATTATGCTTAATAACATTATTTTAATAGGATTATATTTTCATAGTACCAAATTAATTGGTAAATGATTAAGTTATATATCTTTATCTTATGATTGGTGACTTATTTTATGAAGGCGACAACTTTAGGTTTGTTTTATTGAAAGCCTGAAATTTAGATATAAATGCCTGCTCCCTTCTCATTTTGTTAATGAGTATTTTTCGTGTGAGAATCACAAAAAAGTAAAAAAATGGGAAAAAGCAGTGCTTTTCCCAAAATATTTCGCTGTAATTAGTAAGTTAAAATAAGCTTTATATTAAACACAAAAATGCCATGCTTACTACTAAATTACATTTTGTTAATATTTGCCTTAAAATATATGCATTTTTTGGTTTTTTTACTATAATATGTAAATATTAGTTAGGCAATACACATATAAGTTAAATAAAACGGAGATTTATAATGCCAAGAGATGGATTTACATTATTTTGTACTGATTGCAAAATGGAAAACTACATTAGCAAAAAGAACAAAAAAAATACACCAGAAAAAGTAGAATTAAAGAAATTCTGTGCAAAATGCAATGCTAGCACTCTTCACAAGGAAAAGAAATAATCTTTTTATTTAACTCTACATTTTCATTAAAAATAAAATGCCGCTTTTCGGCATTTTTTATGTTCTTTGTGTTGTTTCATTAGCTTTTAATAAAACAGCTAAATTATTTTTGTTGTTCTCAATAATTTCCTTAGTTAAGTGATAGTGGTTAGCAGAAATGGTTTTTAGTTTGCCTTTAAACTGCACTATATAGCCATTAGAATCGCCAATAACTTCATAAATTCTTTGATCATCACTGTGCTCTATTCTAAAATGTGCAGTTGTTGAGCCATTAGCATTATCAATAAATTGATTGATTATTAGTTTTAATTTATTTTTGCTTTTTATACTGCCATTATCTACAATTTTAACTAAATCACGAGATCATAAATACTCGTTTGTAAAATCACTTAAAGTTACAGGTTGTTTGCCCAAAACAATTGTTTCATAGGTTTCTTTGTAAATATTTTTATATCCAGGAATCTTTTTGGTTTCTTCTTTTTCAAAGAAATCTTTGATAACTTGAGCCTCTTTATTTAACTCATCCTGACTAGGATACACGATTGTAAATTCGCCATCTTTAAGTGGCTTTTGCTTAAGCTCTTTTTCTAATTCTTGGCTATTTACCACACCATAATTAGCAAATCTTAAGTCTAAATCTTTAATTCCTAGCCTAAATTCTACAATGTTATCACTATCTGGAGTACACTTAGCAGCCACAACTATGGGAGCTAGTGATGCAAATGAAGATATTAATAATATTTTTCTTTTATTCATTATTTCTCATTTCTACATTATGAATAAATATACCAAAAAAATTGAAAACTGAGTGCCATGAAAATATCTAAATCATTATAAAAATAATTCTTCGCCTGAAGAATTATTTGCTTAATTTATTAGTTGTCTTTGCTTTTTTCTTTATATGGAATTACATGCACATGTGTGTGGAAAATGCTTTGGTCAGCACTTTTACCTGTGTTAATTAAAATCTTAAAGCCAGCAATTCCTTTGTCTAATACTTCTTGCTTGCCTAATTTTCTAGCAGTATTAATCAAGTGTGCAGCAGTAAAGTCATCCGCTTCAGTAATGTTTTTGCTCTTAACTCTAGGCACAACTAGGAAATGTCCTGGTTGAATAGGAAATTTGTCATAGAAAGCTACACAAACATCATCTTTGTAGAAGATTTTTCCTTCTTCTTCACCGCTAATTATTTTTAAAAATAAATCATCCATATTATTTCTCTACCCATACCTTGTCTTTTAATTGTTCATAAAGAGGAGTAATTTCTTTATTAACTTTAATTTTAACACCTAAATGAGCAAATGCTTCAATTGCCTTTTCTAAAAGGTTTTTTGCATCTTTTCCATAAAATAAGTAAGCTAATTTATTTAAGTTTCCTTTATAAATAGAATCTTCAAATGATAATACTTCTACTTCTTTTAGTTTTGAATCTTCAACACTCTTTTTAGTATAGTCTTCTTTAGTTCTTAGTTTAACTTTTTTACCAACAGGTACAATTTGGTTTATGTATGAAACAATTGACTTGCCATCTTTGTCTTTGACATTAACTGATGAGTTTTTCGATTTTAAATCATTAAAGCTAAACAAAATTGAGTTTAAAGCATCATAAACACCATAAGTTCCTGAGCCTTTATTTCTTCTTTTATTATCTGTTTCATCTCAGTTAAGACCATAAGTTCCAGGATCTTTTTGAATGCCAGCATAGCCTTGAAGTTCTTTGTCTTCAGTGTTTGTAGTGATTATTTCTCACTCTTTAGCTTTCTTTTCAGCTTCAGCAGAGTCTTTGAAAAATGCATTGAAATCATCTTTATTTGAAATAGTATTCTTTATTTCTTTTCTAGTAAAAATATCATTAGAAGTTGTTTTATCATCAAAGGTTCTATTTCATAATTGAATGTATTTGTTTTCAAATGCATATTTAACTAAATTATAGTGTTTTAAGTCAAATTTAGCATCCTTACCATCAACATAGTATTCAAACTTTTGGTCTTTAGATTTTTCTTTGTCTTTTTTGCCAACATTAGCAATATTGTTTGCTATTGTTTGTAATTTACTTAAGTCAGAAATTTCAAAGTAAGCTTTAACTAAAAGCATATTGTTAATTTCTTTTCTAATGCCAGTTTTATCTTCCATTCATATTTTGATGAAGTCTTCTTTTTTATCTTCTCCAGGAAAATTCTTTGTGCTAATTCAGTCAAACGGATTAGTCTTGAAAACATCATTCTTTTTTCACTCTAATGACTTTTCAACAAAGTAATATTCATTTTTAGAAAGCTGATCTAAAGCAAATATTTTGTATGCTTCATATGAGTCTTTAAATAATTGAGAACTTTGATTTTGAAACTCTTTTTCAAAATTTTTCTTTCAGCTATTAGCATCATGTTGCTTTGCTGGTTTAAGGTTATAAATGTAGCTTAGAGCAAAGTTGTTTCAAATTTCTTCTAATTCAGCTACCCTTTTATTTTCTTTAAGATCTTTTTGTTGGTTTAGTCTTTCAGTTGTTTCAACATCATTTCCACATTTAGCACTAATAACAGCAACTGAAGGAATAGTTAATAAACTTAATGATGATAGTAATTTTTTGCTTATTTTCTTCATTATTCCCCCAATTATTTATCCTCTAGGTTAAATTGTTTTTTTAAATATTCTAATACTAGTGAAGCAGCTGTTTTT
>371 5743 118324
ACTGCCACAAGATGAAAATGATGACAAAAACATCATTGTAGAAATTAGAGGAGCTGCTGGCGGAGACGAAGCTAATATATTTGCTGGCGATTTATTCAGAATGTACAGCAAATTTGCTGATGAACTTGGATTTAGGTTAAAAATTTTATCAACTAACAGCGCTAGTGCAGGTGGGTTTTCACAAATTGTCTTTTCAATAAAAGGTGAGAAAGCATATTCAAAATTTAAGTTTGAATCAGGCGTGCACAGAGTTCAAAGAGTGCCTGTAACTGAGTCACAGGGAAGGATTCACACATCAACAACAACTGTCACAGTTATGCCTGAAATTGATGATTCAGTAGAAATAGAAATTAAACCAAGTGACCTTAAAATAGACGTCTTTCGTTCAAGTGGTGCTGGTGGACAATCAGTTAACACAACTGATTCAGCTGTTAGAATTACACACTTGCCAACTAATATTGTTGTAACTTCTCAGGATGAAAGAAGTCAGATTGCAAACCGTGAAACTGCTTTAACAATTTTAAAATCTAAGCTATATGATTTAGAAATGCAAAAGAAAGCTGAAGAAGAATCAGGATATAGAAAGCTAGCTGGACATGGTGATAGAAGTGAAAAAATAAGAACTTATAACTATCCACAAGATAGAGTTACAGATCATAGAATTAGTTTTTCAACTAGCTTAAAACCAATTATGGAAGGCAAGCTTACACCTATAATTGATGCCCTTTTAGCTGAAGAACAAAATCAAAAAATCAAGGAAAGTGGATTTTAATGCCCGCTATTGATGACTTGCTTTTAGAAAAAAAGCGTTATGGACTTGAATTAAAAGTTAGCTCATTGGAGCTTGAAAAATTAAACCAAGGATATCCCATTCAATACATAATGGGATATGTTGAGTATGTAAATGTTAGAATCAATCTAAATCACAAGGTTTTGATACCGCGATATGAGACCGAAGAGTTAGTTTATATACTTTTAAATGAGCATTTAAAGCCAGGAATGAAGGTTTTAGATTTATGCACCGGTTCAGGTTTTATTGGAATAGCTTTAAAGAAGAATTTAGATTCAATAAATGTCACATTAAGTGACATTGACAATGAAGCAATTATGCAAGCTAATGAAAATGTAGCATTAAATTTTAAAGACACTGAAGGAATAAAAGTTGTCCAAAGTGACTGTTTCAAAGATATAAAAGGCAAATTTGATTTAATTGTATCTAATCCTCCATACTTAGATTATGATGATAAAGATGTAGACGAATCTGTAAAAAAATTTGAACCAGAAATTGCACTGTTTGCTAAAGATTCAGGCTGATATTTTTATGAGAAAATTTTAAATGAAGCAAAAATTTACTTAAATGTAGGTGGGGTTTTGGCTTTTGAAATAAACCCAAAACACATTGATAGATGGAAGCAAATTAATGGGGCAAAAATTGTGAAAGACATGTCATCAAAAGACAGATTTGCATTCATTAGCTATGAAGATTTAAGATAGAAAATAAAGTTATTTTGATAATTAAAATTCTTTTATAATATGCGTATGCAAGAAAAAGATTTAAAAGACATAATGGATAGAATTCAAAAGCTAACCAAAATTAAAATAAATCCTGAATCGACTTTCCAAGAGTTAAAAATTGATTCTTTATCGCTAGCAGAATTAGTTTTTGATTTAGAAGAGAAATATAATGTGATGATCCCTGATGATGATTTAAAAAACATCAAAAAGGTAAAAGACATAGAACAAGTTTTTAATAAGCTTTTAAAATAATTTAAGTATAATTAACATACTTAAATTGTAGGAGTGTAGTTCAACGGCAGAACAACGGGCTTCAACCCCGTGTGTTATGGGTTCGAATCCTGTCACTCCTGCCATTTTTTTATTCCTTTTTTTCGGAATAAAAAATAAGCCTTATAAGCTTATTAATTTACTTAATTAACTGTTTCATAGGCCTAAAAGAGATAATTTTTCTTTTAAGACATCCATTAAGTCGGTTGGGAAAAGCATAAGGCCTAGAACATGAGTTTCTGGGCCAGTATGTATTTCTATTACAGGCGAGAAACTAAAAATCATAGGATCTTTGTTTCAGTATTGGTGTACAAGTTTTTTGTATTCATCTAAGTCACTTTTTGATACACCTTGGTGAATAATAACAGGAGTAAGAGTAAAGCCAGAAGGAACTTTAAAACTTTCGTGTTTTTGAGTAAGGTTTTTTAAAACAGTTTTTTCAAAGTTACGGCCAGTGTTTTCTTTCATTAGTTGGCCATCTTCTCATTTAATAATAGGAACTAATTTAAGCATTCTAGCAACCAGTGCAGCAGCAGGGTGTAACCTACCGCCTTTTACTAAGTATCTGTTGTATTTTGGGATCACAGAAACTGAGTGCGCTCATGATGGGTTTTCTAGGTGATTAATGTACTCTTTGTACTTAGAAGAGTCAGTTTTAAGCATATGGTCGAATCAAATAACGTCTCATAATAGAGGCATCATAACTTGTTTACTTTGAATAACTCTAAGCTTGTCAAAATCTTTTTCCATTGTTTTAAGAGCTTGATATGAGTTTGATAAATGTTGTGAGATTGGATAAACAAAGACCATGTCATATTCTTTAGACAAGTTTGTAAACAAATCTATTGCATATTGCATATTAAACATTGATGATTTAACATCAGATTCTAATGTAAATTTTTCAAACAATGTGTCAGATGTAATATCAATTCCATCTGCATAATTTACGCCGTCAATAACTAAATTAAGGGGCAAAAAGTGTCAACCTAATTTTTCGGTTTGTGCCTTTGTAAGCCCGATTGACGAATCAGTTACTATTGCATATTTCATAGCAACATTATATAAGAAAACATATAAATTAAATAATTTAAAGTTTTTATATAATTATGATATGGCAATTTTATTTAATATAAGTAGCAAATTTGAAAATAATGCTATTGCATTTTTTAATACAACTATAAATGATTCACAAGCTGATTTTTATGATGATATGGTTGTGTTTCATGATGAAGATTTTAATGTATCATCAGTGAACTTATTAAACTATAAAACAGCTGATTTGGGCAAAAATTTTAAGGTTTTGAATGCTAATGAATTTAGTGAGTTAGAAAGCTTAATATTAAGCAAAAATAATAAGTATAAAATTCAAAAAATTAAGCGCTTCGCAATCGGGAAGATTCTTAAAAGAGAAGCACATCCAAAAAGCCAAAAATTATTTGTTTTGGAAGTTGATTTTAAGGATGCTAAAAGGCAAATAATTACTAATACTACATACACAAATGAAGGCAAATATTTTGTGTGATGTTTGCCCGGTTCAATAACTGCAAATGGATTAAAAATAACTGAAGGCGAAATATTAGAAGTTAAAAGTTATGGAATGTTGTGCAGTGCGCAAAGTTTAGGTTTTAATGATGCTGAAGCTAAAAAATTAGATGAATTATTGCAAAAATGTGATGATTCATATTTAGGACAAGAAGTTAGCAACTTGTTGTAACGGGAGAGTTATGAACATACTTAAAGATTTGGAAGAAAGACTAATTTTAAAAGATATTAGCAACAAGGATAAGTTTGCAAATCTTAGTCCAAGCACAACAGGCGTTTATGTAGGTTTTGATCCAACAGCCGAGAGTTTACATTTAGGAAATTATATTTTGATCTCTGTTTTATTGCGCTTTAAGGAATATGGCTTTAAAACTTATGCAGTTTTAGGTGGGGCAACAGGAATGATTGGTGATCCATCTTTTAAGGATTCAGAAAGAGTTTTATTAGACAATGAAAGTGTTAATAAAAACAAGTCAAAAATAAAAGCACAGCTAGAATCATTTGGTTTAGAAGTGATTGATAATTATGATTTTTACAAAGATATGAATGTTTTAGAGTTTCTAAGAAATGTTGGAAAGCTAGTTAATGTTTCATATATGATGGCCAAAGAATCTGTACAAAAAAGAATTCAAAAAGGGCTTTCTTTTACTGAGTTTACTTATCAGCTACTGCAAGGTTTTGACTTTTTAAAAACTTATCAAGAATTAGGAGTTAAAGTTCAGCTAGGTGGCAGTGATCAATGGGGCAATATTGTCACTGGAATTGATATGATTTCCAAAGTTGTTGGCGATAAACATGAAGCAGTTGGAGTGACTGTTAATTTGCTTAGTGATGAAAATGGCAAAAAAATTGGTAAGTCAACAGGCGGCGGAGCCTTATGAATTGATAAAAACATGTGTTCGCCATTTAAAATGTATCAGTATTTACTCTCGCAAAAGGATTCTAGAATTAAAGAGCTTTTATATTGATTTTCTTTTAAAAGTGTTAGTGAAATTAATGAGGTTTTAGAGAAGCATTTTGCTAATCCATCAACACAAGAGGCGCAAAGGTTTTTAGCTAGTGAGGTTGTTGAAAATATTTTTGGTGCTAATGAACTAAAGCAAGCCAAAAATATTACAAAAATTTTGTTTGATAAGTCTTTTGATGCTAGTGTTTTAACGCTCAATGATTTAGAAATTATTGAAAACTATTTGCCCACTTGCCCTATAAGACAAGGTGATTCGGTAATTGAGACTTTAATTAAAAACAAATTTATTGTTTCAAATAGAGAAGCTAGAGAGTTTATACAGGCTAAGGCCTTGAAGATTGATAATAAAGAAATTGAATTTGATTCAATTTATAGTCCGAGTTTGTTTGAAGGCAAATATGCTTTTTTTAAAAAAGGTAAGAAGCAAGTTATCTTATTTAAAACAGTTTAATTATTAAAATATTTACTAAGATATTTAATACAATTATGTACCTTAGTAGTTATGCCAGTTTCGCTTAGTGGTAAAGCAGCTGATTCGTAACCAGCAGCCACGAGTTCGATCCTCGTAACTGGCACCAATAAAGTTAATGAAAATAGCGAAGAGTATTCGCTATTATTTTTTATTCTTCATTTTTTAATGAATTAAGAATTTGATCAATTTCAAAAGCCTTTTTTTCTACTTCATCAATATAGAAATGCAGCTCAGGAACTTTTCTTCAGTTAAGAGTCTTTGAAAGCCTTTTTCTAATGTAACCTGATGCATTTTTAACTGCATCAAGGCCATCATTTTCTTTTGAACTAAAAGCTAAGAAAACCTTAACATGACCTAGATCAGTTGAGAGTACAACGTCAGTTACTGTTGGATTGTAAATGTTAGCATTTGTTAGTTCATTAGTTATTATTGTTGAAATAAAATTTTTAATCTGAGACTCTTTTCGTAGCACGCTTATACTTTTTTTCATAATGATAATTTTATACATTTATTATTAGTTAGAAAAAATAAAAAAGCGGAAGGCCGCTTATATGTAAGTCATTCAAATGAAATGGTGCCAACAACAGGAATCGAACCTGCGACCCCATCCTTACCATGGATGTGCTCTACCTACTGAGCTATGATGGCGCAAATAACATTATAGTTGAAATAAGTCAAATTAATAATAATTTAGCACTCAAAATACAAATATGCTAAAATTTATTTGTTATGGCAAATAAAGATTACTACAAAATACTATGCGTTGATAAAAAAGCTAGCGATCAAGAAATAAAAGCTGCTTATCGTAAGCTCGCAATGAAGTATCATCCTGATAAATTAAAAGATGGCACAAGCGATCAAAAAATGCAAGAAATTAATGAAGCATATGAAGTCTTGTCTGATCCTAAAAAAAGAGATGAATATGACAGATATGGAAGTGTTGGATCAGCCAATAGAGGCTTTAATATGAATGGCGG
>372 305 5472
CTGACAAGATATAAAAAACATGGCGACAAGCATGCATCTGAATCAGCAAAAATGATTGGTGAATTATTTAGTGACTCGTTTAAAAGATCAATAGAAAGCATAAAGACCAAGATCTATAGAGATTCAATTTCTGGTGAAGATATTAAGACTCATTGAACTAGTGATGATATTGAAAGGGCTATAAATAAGGCTTTGAGGGAAAACTTAGATCTTAATTTATCTAAATTAAACGAGTTCAAAGCAGCTAATGATATTGCTAAAATTTTTGATGATACATACATTGATTTAACTAAAGAAGCGCTGAC
>373 32 360
TTTTGACCTCTACCTTGTGTATCAGCTGGCTT
>374 12652 196390
GTTTTTAATATAATTGCTAAACTGCTTATTTAGTAATGGAGATTTTGGAAGCAATGAAAAAGAAACAAAATGTGTTTATCTTTGTGATAATCATTTGACTTATATTATGTTCGGCAATAATAGTGCCACTAATTCTAAAGTTCATAAATCTATTCACTGTTCCAAATAACTATTCTTTAGCTATTAAAATTGTAATTGTAATATTGCTTATTGCAAATGCGCTTATCTTCTGTTTTTTCTGACTAAAGTCAACAAAAGATATGGTGTTTTCGCTAACTTTTTTATTTTCAAGGAAAAAGCTTGCTAAAAAATTTACGCCAATTATTAACTCAAGCTTAAGTGATGAGTTTAAAAATAAAAGAGTTGTACTGCTTTATTGCACATGTGATGACTTTCATGAAGAATCATTATTAAGTTCAATGAAGCAAGACTATTACAACTATGAAACAGTCATTTTGGATGATAGCAAAAGTGAGGAATACAAAAAAAGAGTTGATGAATTTGCTAAGGAACATGGCCTAAGAGTTGTAAGAAGAGAAAATAAAGAAGGCTTTAAGGCCGGTAATCTAAACAACTATTTAAGAAACAATGATGATTATGACTACTTTGTAGTTTTAGATAGCGATGAAGTGCTTCCAAATGATTTTATTACTCAGTCACTAAAATACTTTCAATTTAATAATAAAATTGGTGCTTTGCAAGCTTATCATATTAATAAAACAAAAATGAATGGGGGGGGAACTTATTCCAATACTTGCTCTCTGTCTCATCTAATGTTTCATCTTTAGACAATCACTATATGCGCCAACTTTATGGAGAAAATTCATTGCTTGGCCATGGTATGATAATTAGCAAAGAAGTTTATCGCCAAACTAATGGATTCCCTCATATCCTAGTTGAGGATACATCTATGAGTGCTGAAATAAGAGCACTTGGTTATGATGTTGTTTATGCGCCCAATATTGTTTGCTATGAAGATTTTCCAAATGATTATATAGCCTTGAAAAAAAGACAATGTAGATGAACTGCAGGTAATGTTCAATATATTAAAAAGTATGCTAAGAAAAATAGGAAATCTAACTATAGATGATTTGAAAGAATTGACTTAGTTCTAAATCACTATTCACTGCCACTCATTCCTGTTTTTGCCATGATTTTCTTAATCAATTTCCTAATTATTGGCTTTTTAGGCTTTAGAATAAGCCCTAGAGAACTAATTTTTGTCATCATATGAATTTCATTTTTAATAGGTACATTATTACTTAGTGCACTGCACTTATCAAAGAGCAGGAACATTTTATTAGCAATACCAGTGTTTTTGATGACCACAATTGTTTATACAGCTATGAATATATCTTTAGTTGTTGCAGTTATTAATGGTTTATTTAATAAAAAACTTAAGTTTATTGTTACACCAAAAGAATCTAAAAAAATTCCTTTTAAATACCTACTTCTTCATTCAATAGTTCCTTTCTTATTTGGAGCAGCCGTTTTAGTTGCTACATACTTTTCATGAGGAACAGTTGTGCCAACTTTAATTGTTTCAATTCCTTGTTTACTATTCCCTATTGTTATAACTTTTTCAAATATCTCATTAACCAAAAAGCCTGCAAAACAGAAACCAAAGGCAAAAGTAAGTGCACAACAAAAATAAGTAAGCTGTTATGCTTAATACAAAATGACAGCTTACTTATTTTTTATATATCATCAAATTTTAAAACCAATTACATTGATACAGGAGCTGAAACTTCTAAAAGTTTTAGCCCGTTTTCAATTGTTATACTTACAGCTTTTACTAAAGCAATTTTGCTTATTTCATTTTCGCTTCCAATAAGTTTAGGACTGTTTGTGTATCATGAATTAAATTCTTTAGCTAGCTTAACTAAATATTGAGTTAATAAATGCGTAGCGTATTTATCAGCTGATTTTTCAACTACTGATGGAAATTCTAATAATGTTGTTATTAAGCTATTGTCACTTTGTTTATCAAAAGAGGTTGCATATAAATTATTTGAATCTATATTTGCCTTTTTAATTAGTGAATGACATCTAGCATTAGCATACTGAACTAAAATTGCTGGATTGTCATTGCTTTGACTAGTAGCTAGGTCTATATCAAAGTCTAATTTTGAATTAAGTGTTCTATCTAAAAGTAAAAATCTAGCAGAATCCTTGCCAACCATTTTAACAAATTCATTTAAGAAAAAGCTAGTTCCTTTTCTTTTAGACATCTTAAATTCTTCGCCGTTTTTAACTAATCTTACTAATTGCATGCATAAAACAACTAAATTTTGTTCATTAAGCCCTAAATCTTTGACAGCACACTGCATTCTTTTTACATAGCCAGAGTGATCAGCGCCTCAGACATTAATGATAGTAGCATCAGCGCCCATTCTTTTATATTTGTCTTGATGATAAACAATATCAGGTAAAAAGTATGTATATGAACCATCGCTTTTAACTAAAACTCTATCTTTATCGTCGCCATGAATTGTGGTTTTTAGCCACAATGCTCCATCATTTTCATAAGCATTTTTTAAATTTTTAATTGTTTCTTTAATTTTGACTTCATCATTTTCATACAAAGACTTCTCGCTAAAATAGTTGTCAAATCAAACACCAAAATTTGCCAAATCTTCCTGTATTTTAGTCATAAAAATACTAATTGCTTCATTTTTAACAAGCTCAAGTAACTCATTATCTAGCTCATAATTTTTAAATTTATCGCCATATTTAGCATAAAACTTTTGAGCACCTCAAACTATATCTTCACCTTTATATGATTCTTCTGGCATAGAGTAATCTGAATAAAAAATTTGCTTGTATCTTGATCATAAACTATTAGCTAAAACATTAATTTGATTACCAGCATCATTAATGTAATACTCTCTTACTACACTATAGCCAGCAAATTCTAAAATATTAGCAATTGTGCTACCAACAGCAGCATTACGGGCATGGCCAACATGTAAAAATCCTGTTGGATTAGCTGAAATAAATTCAACATTTACTTTGCCTACTTTATTCCCTTTGCCATAATTTTTGTCTAATTTTAGAATTTGATTAACGCATGAAACTAAATAATCATCACCAATACTAAAGTTTATAAATCCAGGGTTAGCGACTGAAATGTTTTTGATGCCAAATTCTTCCAAATTAATCATGCTAACTATTTGATTAGCTAACTCCATTGGATTAGTATTTAAATTACCCAAAGCCATATTGGTTGTAAGATCACCGTGCTTTTTTGATTCAGTCAAAAAAACGCTTCTAGTAATGCCTAAAGATGATGCAATTTCTTTAAGTTTGCTTTCTAATTTTTCTTTTAGATCTAACTTATTCATAGTATTTTAAATTTTATATTATTTTGCTCATTTTTTGCTTTTGCATAGGCAATAAAAAAGGAAATACTTGCTCAAATAAGTATTTTCCTTTTTTATTGTGTTTATGACCTAGCCTAACATAGCGCCTAACACTGGGCCAAATGTTGAGTATGAAATAACTAATCAAAGTGGTAAGAATATTAAGGCCAAAAGTGTTGTTAATGACGACACTTGTGCTACATAGACAGTGTATTTATGATCATTAGCAGCTGAATAAATTGATAAAACTCCAGCTGGTGGTGTAGCTGCTAGAAGAACAAATAATGTTCCTATACTTGCAGCTGATTCTTTTGTAAGAATCTTGCCGTGAACAAATCCAGCAAATACAGCATAACTTGCTAATAAAACAATTAATGGTACTGTAACCATTCTACGTGTTGATGTAATTAAAACATCTTTGTCTTTAATAGCTTTTCTAATGCTTCCAGTTGCAAGTGAGCCACCAATAACTAATCATGAAATTGGCGAAACTAAACCTGTACCAATTTGCATTGTTTTATGTATAGCAGGTAAAGCAGTTGGGAATGCTCCTCAGAAAGTAGAACCTTTGCCATCTTTAGATACTTCATAAACATTAACAAATTTAGTATCTAAACCAGGAACAAATTGCAATGCTCATAAAGTTAGTGAGAAAAATAGGGCAATAATTGTTGGATTAAGTGCTAATGACTTAACAACCTTACCAGCTGTTTTCTTAGTTACTTTTTGTCCTGAGAAAAAGACAGGAACGTGTCCAAAAGCACCAATAAGATATGGCACACACCATACTTGTAAAAGTGCTTTAGTAAAAGGTTGGAATATAACTCCATCCGAAAGCGAGTGTACTAACGGAAGGGCAAAAAATTGTAATGAGCCATAAATAAGCATAAATTGACTAGTCATAAGTTTCATCTTATAATCGTCAATCACTTCGTTTTTAATTACAGCTAATGACTTAGTATTTTGTCCTTCAGCAGTATTTGCATTATTTTGTGTATAAATTTCTTCAGCTCTAGCATTAATTCTTTTTGTAACAAAGCGTGGAGCAAATTTAACTAATAAATATGACAGTAATGTAAATAAAATATAGAAAACTAAACTTGATACTAGCACAATACCTACAGCAGCAGCATCCTCTTTGCTAGCATCTTGCATGAATGCGGTAAGTACCATAAATGGTAGGAAGAAATTGAGAACCAATTTAGACATTCTACCATTCATTTCTTTAGTCACTATTTTTGCCCTTGTCGCAGCAAAACCAATAGCAACGAAGACAATGGTAGAAATTACAGCTCCCCACATTCCCTGCGTTGTAATTACTTTTATAAAATTGTCCATTTTAATACCCCTCCCCCACAGCGGTGTGGGGCGATTTAAAAATTAAATTTTGATAAAGGCAACACATTTAAAAGAACATATGAAATTAGACAAAAAGGGTATAAAAAGTTACTCCCTCCATTTTTTTGTAATAAAACAGTAGGCGGGTAACTTAATAACATAACTAATTATTTGAACAAAATTAATTATTCAAATTTAGCGTCAACACCGATTGACTTAAGAATTTCTGTGTGAACTTTAGCAACAGCTTCTGTTGAAGCTTCAAATTTTGCTCATTCTTCTTTTGTTAAACTTGGTTTAAATGGAAGGTATTCATATCCGTTTTCACCAATAATTACAGGAATTGATACATAAATACCTGCATGTTTGTAACCTTCGGGGATTTTAACACCTAAATTCATCACAGTACGTCTATTATCTAAAATTGCTTTTGTAATTTCAAATAATGATGTTGCAATACCAAATTGTGTATTACCTTTACGTGATCAAATGTAGAATGCTTCAGCAATAACTTGTTTAAGAACTTCTTCGTAGTCTTCCTTAGTAATCTTGCCAGATTCTACTAAACCTTCTAAAGTTGTTTCGCCAACTTTGACTGTTGATCAAGCTATCATAGCAGTTGCGCCATGTTCGCCTAATACTGACGCTCTAATTGCATCAGGTGATGTGTTGAATTTTGCGGCAAGCATTTTCTTCAATCTACCAGTTTCTAAGTTTGTACCTGCAGAAATAACTCTGTTAGCTGGAATTTTGCTTCCATAGTGGACAGCAGCAGCCATAACATCACATGGGTTAGCAGCAACTACAACAATACCTTTAAAACCAGCAGCATCTAAGTCTTTAGCAAAGCTTTGCATTAATTTTGCGTTAGCACCTGCTAAAGCCATACGATCTGAGAATGTCTTGTCAGCTGGAATTGATGCTGTAATAACAACAACATCTGCATCCTTAGAATCTTCTAATAATGTACCTGGTCTAAATGTTGAACCATTTCTTGGCATCAATGAAACCATATCTTCAAAATCGTGTGCATGTGCTTCAGCAATTTGAACATTTTTATCAACTAAAACTCATTCAGCTTCAAGTCCTCTTGCTACTGATGTGTTGATGTATGTAAATCCAACATTACCTAGTCCAACTACAATAATTTTTTTCATAAACTCGTCCTTTATATAATATTAAGTGTTAAATAAAAACCATTATTAAAATGACTTTTAACACTAATTTTATTTTACTAAATATAGAATTACAAATTAAGAATATAAAACATTTCCACAACAAAATTTGCTCTTTTTACGCTAATAAAGCAAATAAAAAAATTCAAGGGCATAGCTCTTGAATTTATGATTTTCTAACTAAAATTAGTTTGTTTCAATGTGGAAGATTTCTTCACCAACATGGATTTCTTGACCAGCAGAAATTAAAATCTTAACAATTTTACCTGAAACTGGAGCAGGAATTTCTGTTGTCATTTTGTCAGTTTCAACTGAGAATAAGTCTTGACCTTCTTTAACTTCTTGACCTTCAGTAACAAAAACGTCAACAACTATTCCTTCGTGAAGTCCTTCACCAACGTCTGTAAATTGCATTTTAAACATATTAATTCCTCCTAAATATTTTTGAATTTTGATATCAAAATGATAAATGTTTATATAAACCATTTTCTACAATTAATTATAAATTAATTTGCATTTACTAATTATAATGGTTTATAAAAAACAATCAATTAATGTTTTCTATCTATTTAAAACCACTAATATTGTCACAAAAAAAGCTATTTTTGTAAATAAAAATACTAAAAGAAAAGGAAACTTTTCCATACATTGTTTTTATGCACAAATATAAAATAATATAATTGCTTTAGGGTCTTTATTTTTTAATTTACTTTTTTAAGGAAGGGAAATTATGCACAGTACTTCAAAATTTAGTGGCTATATTAACTCTTTATTAAGAGAAAAGAGCCAAAAGCAAATACTGTCAGTTTTGTTCATTGATGGTGATGATAAAAGGGCTAGAGAAGCTGCATTGTATTTCAAAAATAACAACTTAGCTAAACCAATTATGCTGCTAGAAAATGAAAGCCAAGTTGTTGATGATGGACTAGAAAACATAATCTTAAGTAAGGAAAGTGAATCAATTACGGCATATGCGCAAGAGTTAGTTAAACTTCGTGCTGGCAAAGAAGATTATGAAACTTGTTTTAAAAATATGCAAACTAGACCATATTATGGTGCAATGATGATAAAGCTTAAAGCTGTTGACAGTGCTGTTGGGGGCTTAATTTACTCAACTGCTGACATTTTGCGTGCTGCTTTTAAATGCATTGGGGCAAAGCCAGGAATTAAAACTATTTCTAGTGTTATAGTTATGCATAAAGATGATGAGCAACTTATTTTTACTGACCCATCAACAGTGCAAAAACCAAATGCTGAGCAATTAGTTGATATAGCTGCTAATGCTATTAATTTTGCTAATATGATGAATATGAATAGTCTAGGAGCATTTTTAACTTATTCAACTAATAACTCTGGCAAGGGTGAAAATCCTGACTTAGTTAGAGAAGCAGTAAAAATAGCTACTTCAAAGAGCCTAAATGTAATTAATGGTGAGATGCAATTTGATTCAGCTTATGATCTAAATGTCAGAAAATCTAAGTTTCCTAGTGCACCACAAAAAGAAGCAGGAGTATTTATTTTTCCTAATTTAGAAAGCTGTAATATTGGTTGCAAAATAGCACAAAGAATGGGTAATTATGGCGCTGTTGGAGCAATTTTGCAAGGAATAAATGGGGCAATTAATGACTTTAGCCGCGGGGCAACTGTAGCTGATGTTATTGATGTTACTTCTATTACTATTTTGAACGGATATACCTTTAAATAAGCTTCAAATGGAGAATTATGAAAGAGAAAATTAAGAAAATATTAGTTATCAATGCTGGCAGTAGTTCATTAAAATGAGCTTTATATGCTGATAAAGATTTAGAACTATTAGGCACAGGCATATGCGAAAGAATTGCATTAGATGGCAATTTGATTTTAAAAGATAAAAATAATAAATATGAGCATAAAGAAGACTTGCCAACACACTTAGTTGCTATTGAAAAATTGCTTAAGTATTGAAAAGAGCACAATTTCATTAGCGAATTAGATGAAATTGAAGCAATCGGTTTTAGAATTCCTTATGCAGGCTTTAAATTTTTATCTCCAGTTTTCTACTCGCCTGAAGTTAGAGATAGTATAGTAACTTATGCGGAAAAATTTATCCCATTGCACACTCCACCATTTTTAGCTGCACTAGATGGTTTTATTGAATACTTACCAAATATACCAAAAATTGTAACTCCTGATACAGCATTTCACACTGATATTCCTAAGCTAAATAAACAATTTTCAATTAGCAAGGACTGAGCTACTAAATATAACATTGAAAAATTTGGCTACCATGGTTTAAGTCATGACTATATAACAAGTAGAATGAAACAAATTTTAGGTAAGGAAAAAATTAACATTGTTGTTGCACACCTTGGTTCAGGTAGCTCATTATGTGCTATTAAAGAAGGCAAATCATTTGATATTTCAGTAGGATTTAGTTCAACTGATGGACTTATGATGGGCACAAGATCTGGTGCAATCGATCCTGGAATTGTAGATTATTTAATTAGAATAGAACATAAAGATCCACAAGAAGTTTTTGATATGCTAGTTAAAAATTCAGGCTTATTAGGAGTTTCGGGAATTTCTAGTGATATTAGAGATTTACACAAACTTTCTAGTGAGAATGAAGATGCTAAATTTGCAATTGAATTATATGCTCAAAGAGTAGTTGATTATATGGCAATGTACTTAAATAAAGTACACTACCCTGATGCAATAGTCTTTACTGCTGGTATGGGCGAAAATGATTCAGTTTTAAGAAAAATGATTATTGACAAAGTCAAGTCATATAAATTATGCTTAGATGAAAAGAGTAATTTAGCAAATTATGATGACTATATGCTTATTTCTTCAAAAGAATCAGAGATTCCAATTTATAAAATGCGAACTAATGAGGAAATAGTGATTGCTAAATATGTTAAGGAACTAGTTAATTCACATAACTAAAGGAATAGAATGACAAATTTACCAGGATCGGCTTTACGAAGGTACTGGAATCCAACTGCTTTTGCATTTGAATTTATTACAGTACTTTTTCTTGTATTTTTTGTTTTTACATGAATGTTTTTGTCTTTTTTATCTAAAAAGAACAAAAATAAAGTATTTTTATCAGTTGGTTACACAATAGCAACTGCTTTAGCTTTCTTCTTGCCTTGAGCTTTTGCTAGTATAGGTTCAAAATTACCTGTTTATCCAATGCTTAATCCTCTTGTTGTAATTTTCCAAAGCTTTCTACGCGGTTTTGGTAAAACAGGACAAGTGGTTGGTAATAGTGGTCTTATTGGAGCTCCTTTATGACAAGGATTGCCATATATTTTTGCTGCTCAAATCATAGGTGGTTTTGCCGGATTTGCCTTATTTATAGGCTTATTTTACTCATTTAAATTAATGTTTAAAAATAATAATGAATATGAGTGGCTAAAATCATTTGGATTAGCAGGCTTATTTGTTAAAGACCATCAAATGACTTTAGGCAAATATAGCATCAAAGAAGCAATATTTATTACAATGCTTATTGCTATTTTACCTTTTAGTGCAATGATAGATACTACTAACTATCAACTTAATCATTTCCAAATTAAGTTGATTGAGATATTAATTGTGGGTATTATTATTTTTATAAGCTCATATTTTGACTTTTTTGCATTCCATTTAATTTTCCCATTAATTGAATTAGTTATTAAAACAGCCTTATTGGTAAAAAGCAATAGTGAAAATAAAAAAGAAAATACTAAAGCATACCTACAATCTTTATATAAGTTTTTAATTGTCTTAGCTTTAACAATTATTATTCCTATAATAATTGCGTTTATTGCAATTGCAATAAAGAGCAAGACTGGTGTGATTATTTCAGTGTCATAAATAAATGATATTTTTGACACTTTTTTTATACTTTTTTAACTATTTTATAAGTTTATAAGGATAATTATGAAATCTAAAAAACTAAAAGCAATATTCATTTCACAAGCTGCTGCTTTTACAGCCTTGCTTCCTGTTTTATCTGCAAAATGTAATGATCCAAAAAATAATTCTGATGTAATTATTCATAATAGTAATTCAAATAAGACTTCTGAGTTATTTGAAAAATACAACCAAGTTAACTTGCTTGCTAACATCAAAGATTACTTTGATAAAAATGACCACTCTGAGCTAATTAAATTTGAAGGTGGCGGTAAACCTGAGAGTGTTGAGTATAGTTTAATGATGCAAAATAACTATATGAGTAAGTACATAAAACTTGACACAAAGGCCTTTAAAACAATTGTTAAAGAAAAACTTAACTATAGTGATGAGTTATTAAATAGGCTCAAATTTTCATATGATTACAACAATGTAACTAGAGACCCAGGCAATAATTATGATGTTTTATTTAAAGTTAAAGTAGGGATTCCATTAGCTTCAAATGATAAAGCTAAATACCCAAACGGTTTATACAGCCAACAAATTATTGACTTTAAGCTTAAAAATGTAAAAGTTAAAGACAGCGAAAAACCAATTGCTGATGCACTTAGACCATACTATGAAAAAATTCAAGCGCTAACAAGTCAAGATTTTGAAGTTAAATTACAAAATATTGACGAAGAGTTAATACAAGTTATTAAAAAGCATGGCATTCATGAACTAAGTTCTAAACAATATGAAAAGTTGCTAACAGCTACAAGCTCAAAATTAGATGAAATTTTCAAAGAAAAAGATAAAGAAATTGAAATTAAAGTTGGCAATAAATCTGAAAAATATACACTTAAATTCAGTAAGTTTATTGAAGATATTGACTTAAGTAGTGCTGATCTAGGTGGTGCAAATGCAAAAATAAGAATTGGTGTTTCTTTATTTGATACTAAAAAGAAAACTACAGTTTGAGAAGCAGGCAAGACAGTTCTTGGTAAATTTAGCGTGCCTAAAGAACAAAAATTACTAAGTGACTTACAACTAGGCAAGTTAATTGATGTTCACACAATTGGTAACATTGAACACAATAGTGATTTATCTGCTTTAACAAAAAGCAATTTATTTGTTAATGTAAAGAGTGCAAAAATTGAAAAAGTTGAAATAGAGAAAATTGAAACTAATGAAAATGATTTTAGAAATGCTACAGTAATTCTAAATGTTAAAGTAACAGGGGAATCTAATCCAATAAAGCTTGAAAAACATCTTGGAGTAGGTAGATACTCGCTTCTTTTTGAAGAACAATTTACAAAACAAAACATAAATGCCCCAGCTTTTGCAACTGAAGGAATAACAACTAAAAACTTACCAAGTATTGATAAAACATTCTTTGGTCACTATAATTCACAATTATTCTCTGGTGGTTATGCTTCAGCAAGAGCATTTTATTCAGACAATGTAGTTGTACCTAAATTCTTACACATTGGTGAAGACTATCTTGCTCCTGATTATCAGCCAGTTTTAGCTCCATATGACGGTTAAATTGTGGCTGCTTATGAATTAACAACTAAGGTTGTTGCTACTGGTGTTGGTACTGTTGTTGTAATTAAAATTCCAGTTGGCAACTTAGACTGAAGTCCAAAAGAAAAAGAACTTTATTTAAATGGCAATGATAAACATATTTATATGTCATTCTTGCACCTTGATGCTGGTAAGACATTAAATAACACTGCGCTTGGATGACAATCAGAAACAGTGACATTAGGCAAGGATAGAACAATTAAGGTTGCCCCAACTGTGTCTGCTGATACGCCTACTGAAGTCAAAAAAGGCCAAATTATAGGCTTTTTGGGAACTCAGGACACTAATGGTGGCTGAATGGCACATGCTCATGTTAACTTATACACAAACAGAAATTTATGACTTTCACCAAACCACTTTAACAAAGTAGCAATTCAATCAAACATTGACAAAAGAGTTAAAGAGTATAAAAAAACTGAAAAAGATAAAACAACATACAGAAATGTTGGCAATATAGGTGTTGAAGGTGTTTTAAATCCTAAAGCTGTTCATGAAGTAGATCCAAAAACTGGTCTTGCATTAAAAGATGGACAAGGAAAAGATAAAGTGCTAAAAGAACTTCGCGCATATGTTGATACCATATCAATGCTTAGCAGAGAACAAAGTAAAGGTTATGCCGATCCTAACCTAGTTTATAAATTAAGAGATTCAAGAACATTTGCTTTTGGTATAGAAGACTTATTTGAACTTAATAAATAATTAAACTTAGCCACACAATGTGTGGCTTTTATTTGCTTTACAGAACTCGCTACAATTAATATTAATACTTAAATTTATATGGTAGTAGTGTACAAATAAGCCTGTTTTATGACAAAATTGGTATAATAATTTTGCATATAACTTTGATTGGTATATATGCCAGTAATTGTTCATAGGATTAGTAAAAATATTTATTTCTCTACATATTAACTTACTGAAAACCTTAATTACTATTAAATAAATTTATTTAATATGAAAGGATTCAATGAATCAAAAAATTCATGAATGATCTCAAAAGCATAAAGTAGCATATGGCTTTATCATTTGAGGTTTTATTTCATTTGCATACTTGCTATTTATAGCCAACTGAGGATTCACAGTTGGTTTAGGTGGTAAGGGTGTTGTGGACGGCACCAAACATGCTGGATTCCTTGGCTACTTCAATATTGTTGCTGATAATAGTTTCCAGTTTAAAAATACAGCTGCAAACTGAGCTATTACCTTCGGCCGTGGTTTAGGTTCAGTTGCAGTTGCATTCCTACTAGCTAGATTATTCCACAAATGATCTACATTCATTGCTATAGCAATGTGTTTAGTAGGCATTCCTGCTCAATTTATGCCTGGAAGTGGCGG
>375 24 117
AAAAAAAAAAAAAACAAAACAAAA
>376 40 91
AGAGGCTTTAATATGAATGGCGGGTTTTTTTTTTTTTTTT
>377 25 24
TTTATTTTATCTTTCATATTGTATG
>378 32 51
ATCCTTCTGCTGTGGCTGTTTTTTTTTTTTTT
>379 40 128
GGTGTTGAAGATATTACTGGCGGGTTTTTTTTTTTTTTTT
>380 134 2749
TTAGTCGGCTTTACTGATGATGAATCTAATAATTTATACTTATTCCCTACTGATTTAAATAAAGAAGTTAAAACTGACTTTAGAGACGCTTATAGATGGGCATATTATGAGTATCATTTGTTTATACAGCCAAT
>381 24 97
AAAAAAAAAAAAACAACAAAAAAA
>382 24 19
AAAAAAAAAAAAACAACAAAAAAC
>383 31 189
GGGGGGGGTTATAAATATACCTGTTTTAAGG
>384 42 481
AATTTATCCTTTCTTTAAAGGCTATAAAATAGCCTTAAAAAT
>385 26 132
AAGAAACAATGAACCATTTTTCCAAG
>386 29 49
TTTTTATTTTTTTTTTTTTTTTTATTTTT
>387 26 28
ATCTCTGTTTTATAGGCTTTTTTTTT
>388 24 25
AACAAAACAAAAAAAAAAAAAAAA
>389 26 28
AACAAAACAAAAAAAAAAAAAAACAA
>390 795 10319
TTATACTTGCATACTATTTGGCGGTTAAATAAGATGAGATCAAAAAAATTTGCCTACTGGTGAAGGAATAGCAAAATCAGAAGCTTTTTTAAAAAGATTAGATTATGAACTAAAAATGGTACAAAAGTTAAATTTATTTTATTAATGTATGCCTTAGTAGTTTTAATAATCACTCTTTTTTTACATAGTAAAATAACTCATAACCTTGATTATGTTGCTGAAAACAAAATAACTTTTTGGGATGCTTTTTTCACAACTTGTAGTGCTTTTAGTAACACTGGATTAGTTAGCCATTCTACTTATAAAGCTTGAAATATGTTTGGGCAAAGTTTGATTGCTATTGCTGCTCTTTTAGGTGGTTTTGGGCTTTTTGCACTGAAAATATTTTTAATTAATGTTATTTTCATGAAAGGTCATGTAAGTCTCAGTGATGTTGAATTAGTTTCATATGAAAGAGGGCATTCTGACTTTTTCAAAAACAAAAGAATGATTATCGATTCAATGATCTTTTTGATGGTCACATTGCTTTTAGCTAGCATTGGCTTATCGTTTTATTTTTATTATGTAAGTCCAAAAACTGAATTAGCGCACTTAAGGGAAGTGGTAGGCAATAACAGTGCTAATTTTGATAATCCATATCATAACTGAAGCCATAGTTTTAGATTTGGTGTTTTTCATGCAATAAGTGCGATTAACAACGCCGGCTTTGACATAATTGGTGACAACTCACTAATGCCATATTATAAAAATATTGGCTTACAAGTTATTATTATGGCACTATTTTTAATTGGCGGT
>391 32 48
AAAAAGCCTTGGCTATTTTTTTTTTTTTTTTT
>392 33 107
GTTGGCGTTCTTGTGGCTATTTTTTTTTTTTTT
>393 26 14
AATAAAAAAACAAAAAAAAAAAAAAA
>394 31 156
AAAAAAAAAAAAAAAACACAAAACAAAAACA
>395 24 159
AAAAAAAAAAAAAAAACACAAAAA
>396 39 102
AAAAAAAAAAAAAAAACACAGCCATTGCCATTAAAATGT
>397 28 20
TTTTCTTTTTTTTTTTTTTTCTTTTTTT
>398 25 68
GATATGAAAAAATTAAGCACAAATT
>399 64 611
TCTTTAGTACCACCACACTTAGCAGCCACAAAAGGAATTGAGGCCATTGAAGCAACTGATCCAA
>400 35 109
TTTTTTTTTTTATTTTTTTTTTTATTTTTTTTTTT
>401 42 110
AGAAAAGCAAGAGCTGAAGAAGCCATAGAAGCTGTTAAAGCT
>402 34 187
AAAAAAAAAAATTAAAAAAAAAAAAAAAAAAAAA
>403 3396 48773
AAAAAAAAAAATTAAAAAAAAAATAGCCATTAAAGCCAAAAGATTGAAAAGATTTTTAGTTTGATTAGTTAAATAAAAACCAAGTTTGTTTTTATAAATATATTTTCTAACATCAGGAAGTGTGACTTTATTTACATTTAAGTTCTTTAGATATTCTCTTGGCTTAATTGTAATTAATTTAAGCCATGAGAAGCCGAAAATAAACAGTGCTATTAGTCATGATAAATATGGCGAAAAGGTCAATAAAACAGGCAAATTGAGCAAGGTATCAGCATATGCACCAATGTTAAAACTAGCATTAGGTAATTCATTGCTAAATTTGGTTTTTAAAATGGAATTTTCATTTGTAAATGAATAAATTCAACCCTTTTTAAATATGTCAAGTATTTCATTTTTTGAAATAATTGTTGTATGTAAGTCAACACGGAAAAAAAGTAAAACTGAATGATAGATTATTGTAATAACCAGTAAGTTTAATCATATAAAAATAATTGTTTGTTTTTTTAGTGTTAAATAATTAACTTTTTGATGGCTAAAAAACCAGCGAAAGTATTTATTTTTTAAAAACGGGCTCAGTCAATTTAGAATTAAAGTTAAATAAAAGCCAATTAAAAACAGAATCATTAAATCACCAAAGGCTAGGCCAAAAGTATATAAATATACTAGTCTTAAAATGTCAATTTTATTGCTCTTAGCTATAAAATTGTTGTTATATTGAAGCAAAATGAAAAATGCTGTAATAAACAAGAAAATTATTAATTTTAATAGCTCAATGCCAAAATTGAGCTTTATAAAATATAAAGGCTTGTCACTATCATTATTTTCAATGTTGCTCATGCCAATTTTATTAATGATTTTATTGTAATTAGCTTTCATAGAATTAAATTATATTAGTTATTTACAAATATTATTTTGCTTTATGTTCAAGAAGCATTTTTATTTCCTGATCATAAATAGGTTTATTGTCAACTCAAGGTGTTTCTAAAATAATAGGAATGTTGTCAAAATCTGGATCATGAACAAATTTAGCTAATGTTTCAAGCCCAATAAATCCTTTATCTATATTAGCATGCCTGTCTTTATGGCTGCCAAGTGAGTTTTTTGAATCATTTAAATGAATAACTTTAATGTGTGGAAGCAAGTTGTATTTATTAATTTCTGCCTTAAATTCTTCATATTTGCGTATGTCATAACCAGCATCAAAAATATGACAGGTGTCTAAGCAAACTGCAAATCTGTCGTTTCTTATTTTGTGTATAAAATAGTTGATTTGGTCAAAATTAATGCCTACTTCAGCACCCTTACCAGCCATAGTTTCGACACAGATGACTACATCTTTTGTCCTGCTTAGTATTTGTTTTACTGAAGCAATAAAAGTATCTAAGGACTCTTGCACGGAAAATGTTGTATATGAGCCAGGGTGCAAGACTAAATACTTAGCACCAATATAGTTCATTTTTTCAATTTCTTGAACTAAAAAGTCAATTGCAAACTTGTTTTTGCTTACGCTAGATGGATTTACAATATATGGCGCATGCACAATTATGTCGTCTGGAGTAATTAATTTTGAATACTTTTCTAAGTATTCATTATATTTATATTTTTCAACTGATACTCTTTTAGTTGTTTGTGGAGCACCTAAATATATCATCATGCAATTAGCCTTGTTATTTACTGATTCAGCTGCTGCTCCTAACAAGTAATTAGGAGATTTAAAAGAAATGTGACTACCTAATTTAATCATCTTATGCTCCTTTTATTTTCTTGCCTCTTTCAATAAAGTATTTGTAAATTCCACCATTTTTGCTTTTTGGCGCTATTTCATCAGCTGCACTTTTTAATTTGCTAGTGCCGTTTTTCATGGCAACTAAATGGCCAACAAAAGCTCTAGTGGTAAGGTCTGAATCTGAATCTCCAATATGAACTGCATCTTTAGGATTTATTTGTTTTTCTTGCATATATAATGAAACAGCTAAGCCTTTATTAGTTTTAGCTGAAGTTACTTCTATAACATAGTTTGCGCTAGCTAAATGCGAGTTGCAGTATTGATCAAATAGTGAATTGAACTTAGCTAAAATTTTGTGTGCTTTAAACTTGTTTTTAACAACTAGGGCTATTTTAGTGATATTAATATGATCCATGATATCAAGCTTTTTAAATGTGCTAATAATATGAAACTTAGATGAAGCAAAAAATTTAATAAAAAATTTTTCTATTGCATGTTGTGTGTAAATTGATTCACCATTTTGGTCAAAAATTACTAGCATTAATTTGTTGTTTCTTGCAAATTCTATAATTCCTGGTAAGACATTAGTATCTATAAAAAAGGCATATTTGCGCACATTACTAATGTAAATTTCAGCTCCCGAAGAGCAGATGGCATCACTAATTCCTAGTCTATGCATTGTGTGCATTACATGTTTATCATTATAACTTCGCCCAGTGTTTATTACTATGTTAGCAAAGTTTTTGACTAACAGCATGGCTGTAAGATTTCTGTGGCTAATTCTATCACCAACTTTTTTATCAAATAATGTGCCGTCAAGATCAATAAAATATGTTTTATTGTTTTAAATATCCATATTACTATTATATAAAAAATATTTAGCATAAAGACTTTAGAATGCTGATTAAGTTTGGGTGTAAAAAGTATATAAATTAGCAAAAAGAATAAACAAAAATAGTCCTAGTGAATAAGACTATTTGTTAGTTATATAGTAACTTATTTTTGTTCCATTTTTTGTTCCATCATTGATGGTGATTTTTGTCATGGGAATGTTTTAGCATCATCACGAGGTTCTTTAAGCAATGCAACACCACCAAGGGCAATTAATGTTGTCACAACAATAATTATTGTTTGAATTAATCCAACTGTTTGTTTTGATAATGTGCCACTCAATGGAACTACAGAAATAATAATGAATACTATTGTGTAGAAAATGTAACCGAATCCTCAAATTAAGCTGAACATTCAGCCAATTGTCTTAGGGTCTCTGTCTGCGTATTCATGTGGCAAGTTAAGCATAACACCTTGAATACCTCAAGTACATAAACCTGTTAAGAAACCAAAAATGTATAGAAATACTAATGAAACATAGTACTTGCTGCCAGCTGATGCTTTACCATCTGATAATGCTGCAATTGCTGCATTTTCGCCATTGCCACCAGCAACACCATATACAAAGACAACTGTAGATAAGATAAAGAAGATAACTGCAAGAGTAATAATTGCACCAACAAATCATCTTCTCTTTAAGTTAAATCTTGATCATAGACCAATTGAGATAGGTCCAACAAATACCGCAGCTAAGAAAATAACTTGTCAAATCTTAGCAATCTTTTGGAATTGTGGCAACACTGCAGCATCTGTAATACCAGCCATATTTGGTCAGATAA
>404 24 89
CTCCCCCCCCCCCCCCCCCCCCCC
>405 25 16
CTCCCCCCCCCCCCCCCCCCCCCTC
>406 38 453
GCTTCTGGTTTAGACATTAACATTCACTGAACTAAAGA
>407 25 37
AATTTTGACGTCTGTGGCTATTTTT
>408 2384 60754
AGGAAAGTTATAGAGTCGGTTTTACTATTTCATTAGTTTAATTTGCCTGTTTCACACTGCTATAGGTAAATATTAAATTTAATATAATATATATGGTTTAAAAACTAAACTAGGAAATTTAATTTTTGAACTTTATATATTTGAATTAGGGATCAAAATGAAGAAAAATAAATTCTATCTATTTTTAGGGGCTGCTCCTGTTTTATCAGTACCATTGGTAGCTGCATCTTGTGGTGACAAGTACTTTAAAGAAACAGAAGTTGATGGTGTAAAAACTATTTCAACACTTGCACACATTACTTCTCGTAAAGGGCTTAAACTAAGAGAAGGCTTAACTGTTGAAAATGCACCTAAAGCAACCTTTATAACTGATGAAGGTTCTGTCCATGATGAATCATTTAACCAATCAGGATGAGAAGCAGTTCATAAAGTTTCTTACGAACTAGGCTTAGACAAAGCTCAAGTTAGCGGCAACAAAAATTTAAGAAACAAAGTTTATGAACCTAAAAAAGGTCAATTACTTGAAGCTTACAAAAACGCTATTGACAGTGGCTTCAGATACATTGTTCTTTGTGGATTTACACACCAAGCTTCACTTGTTGGTTTAGATGAAAACTACATCAAGAAAATTAAAGATAATAACATTATCTTTATTACTGTTGACTTTAATCTTTTCACAGAGGATGATGCAAATGTTAAAACATTTATTAAAAAAATAGGTGAAGGACACTTAGTTCCAGTTATCTTTGACACTAAACAAGCTGCATATATAGCTGGACGTGCACTTGCAGATTACTTCTCACAAGTTTATAAAGACCAACCTGAAAAACGTACAATTGGTGCATTTGGTGGTATTCCTTGACCAGCAGTTTCTGACTTTATAGCTGGTACTTTCCAAGGTATTATTGACTGAAATAAAGAACACCCAGAGGCTAAGACTAAGTCATTAAATGAAACTATTGAGCTAAATACTTTATTTACTTCAGGAACACCTCAAGCTACTACAGCTATTAACTCTGTGGTTAAAGCTACAGCTTCTTACCCTGTTGCTGGTTCATTGTCAACTGACACAGCAAAAGAAATTAAAAAATTAGCTGATAAAGATAAATTCATCATTGGTGTTGATGCTGACCAAAAGAATGCATTAAAAGGTCACAGAATCTTTACATCAGTTATGAAATTAATAGGTCAAGCAGTTTACAATATTTTAGCTGACTTATATAGCAAAGGTGAAAACCAACTAGACCTTCAACCAGGATTTGAAATTGGTAAGAAGAATGGTACTCCAACAGTCTTTGGCTATGGTGATACTGAAGACAAACAATATGTAGGCGTTGCAACATCAGGATTATTAGATGATAAAAATGATGAAATAGCTAACAAAGCATTAAAAGATGCAACCGCATACTATGTACAAAAGAAGACAGAGATTCAAAAATCTTTAAAAGATCAAATGGAAACAGCTAAAAAAGCATTAGGAGCTAAATTCCCTTCTGATCCTGGTGGTCAATTCCAAAAAATGGTTGACTGATTGGCTTCTGAAACAAGAAAATAACCTTAATCAACATAAAAAAACCAGGCTTGCTGCCTGGTTTTTGTATATTAATTTTTAGCTAATCTTACTAATCTTATTAGATATACAAGTGCATATATATAGTCGTATGCTAATTTAAATCCAAAGTATATTGTTAGCTTCATGAACTCTTTTTTGGTCGAGTCATTACTTACTGTAGCGTTAAATGCTTTATTGTATCTAGTAATTAATCATCAGTCAAATGCCATATAAGAAATCATTAAAGCAAAGCCTATTGATGGAAATAGTGCATTAATTCATGAGTTGAATATAAAGACGCTTAATATAAAGATGAAAAAGAAGCTAATGGTTAAGAATATTATGATTGCATACACAAATTTTATTTTCATTAAATCAAAGTAGGCTAAGGTTGCAATTATTGATAATATAACAATTGGTAGCAGAATAACTCCAAATGTTTTGGCTAAGGCTGGTGGGTATTTAATACTTGCGCCAGTAGCAAAGGTTCCTAATAATTCTACAAGTGCAAATGATAAAAGAACAATTCCTAGCAGCATCATGCTTAAAGTTATTATTACTAACTGTGCCCAGAAGTTCATTTTTGGGCCTACAATAAACTCGATAAAAATGAGCACTAAAAGGCCTAATGCAAGACCAAGCCCAATAAATGGATTTCTTTGTAAGTAATCTAGTGCTTTAGGAAAGAGTAATAACAGCACAATAGCACTAATAAATGCTATTCCTGTTGCATAAGAGAACCAACCAACAGAAGCTCCTAGAAAAGCATTCTTTCTACTTGCTACAGATGAAGCGTTCTCAAATCTTCTAAAGTTATTTTGGCTGCTATTTT
>409 30 98
AAAAGCCGCAAAATATGACTTAAAAACTAT
>410 1703 25252
TAAATTATAGTTTTATAAATATATAAAGTGCAAAAAAATAACAAAAAAAGCAAAGAAACCTTTGCCTTTTCTTGTTTTTATAGGTTAAGTAAGCATATTATATGATTTACAAAATTGACTTATGTGCCTATAAAATAGCCTAATTTATTATGTAAATAAATTATTTAAGAATTTTGGTTACAGAACCATAACCAACTGTTCTACCGCCTTCACGGATTGAGAACTTTGTTCCTTCTTCAACTGCGATAGGTGCAATAAGTTTAACTTTTAAGTTAACGTTTTCACCTGGTTGAACGAATTCACGGCCTTTTTCAAATTCTAGACCACCTGTAACGTCTGTTGTACGGAAGTAGAATTGTGGTTTATAGTTAACAAAGAATGGAGTGTGACGGCCACCTTCTTCTTTTGTAAGTGCATAAATAGCAGCTTCGAATTCAGCGTGAGGAACAATAGAACCTGGTTTAGCAAGAACTTGTCCACGTTCAATAGCTGATCTTTCAACACCACGAAGTAATAAACCTGCGTTGTCACCAGCTTGAGCTTCTTTTAAGTTCTTTCTGAACATTTCAATACCTGTAACAACAGTTTTCTTTGTTGGTTTAAGACCTACGATTTCAACTTCTTCGTTTAAGCTTAATCTACCACGTTCAACACGACCTGTAGCAACTGTTCCACGACCTGAAATTGTGAAAACGTCTTCAACTGCCATTAAGAATGGTTTTTCAAAGTCTTTAACAGGTGTTTCGATTCATGTGTCAACTGCATTCATTAATTCAAGAATGTTTTCTTCGTATTCTGGTTTACCTTGTAAAGCTTGTAAAGCTGAACCACGTACGAATGGAGTGTTGTCACCATCAAAGCCATATTTTGTAAGTAATTCACGAACTTCCATTTCAACAAGATCGATCATTTCTGCATCTTCAGGCTTGATCATGTCACATTTGTTTAAGAAAACAACCATTTTTGGAACACCAACTTGTTTTGCAAGTAGAACGTGTTCTTTTGTTTGAGGCATTGCACCGTCTGTTGCAGCAACAACAAGGATTGAACCATCCATTTGAGCAGCACCAGTAATCATGTTCTTAATGTAGTCAGCGTGACCAGGACAGTCAACGTGTGCATAGTGACGTTTTTCTGTATTATATTCGATGTGTGATGTATTAATTGTTATACCACGAGCTTTTTCTTCAGGTGCATTGTCAATTGCATCATATGATTTAGCTTCTGATAAACCTTTTTTTGCTAATACTGTCGCAATAGCAGCAGTTAAAGTTGTTTTACCATGGTCAACGTGGCCAATGGTTCCAATATTAACGTGTTCTTTGCTACGGTCAAAATCTAGTTTTGCCATATTAAAATCCTTTCGTAAAAATATTGAGTAATTTTAGCGCTAAAACCTACCTCAGCATGGCCTTTCATCCATGTCCTATCCAAACTTTTAATGCTAATACATAATAAAATAGTATTGAAATTTTAGCAAAAAATAACAAAATTTTAAAAATATTGCAAGGCGCCAAAATCATATTTGAGCATTAAAAATAATACTATTAAAACCTCTTGCTCATTAGTAATCCAATTCTTTTTATAACCAATTTTACCTATAACCCTGTTTTATAGCTGTTTTGATGATTATTCACCCTGTTTTATATATGTTTATATTTCCATATTTATGATTTAGTGCTATCTTGGCATAAATTAATGCT
>411 56 652
TTTAAATTCTCAACCAAAATTATTTTGATAGTGCTTAATTATTTCTTTTGCTTTTT
>412 2852 55253
AAGCCTATAAAACAGGCTTTTTTGTTTTATTAAGCAACTTTTTAAACAATTTATAACATAAAAATAAAGAAATTAATTTTATATATAGATTTAGTCTTAATATAATATATATATGAGTTCTGTTGGTTATAAAAGATTTGAAGCATTTTGCAAGGCTAACAACATAGAAATTAATAGCGAATTACAAGGAACCGAACTGGTTCTTTTTAATCAAAAATATGATGATAATTCAAATGAGAAGCTCAAAATAGAGTTTCGTTTTAAAAATCCTATTTCATATGAAACTATTAAAAAAATAAAGTCATTTATACGTTTAAACAAGGATAGATTAGACGTATCTTTTGTTGTTTCAAACGATTCATACAATAAAAATAGTATCTTACAATATGTTTATCAAATAATAGACAAAACACGTTTTAAGACTTTGAATCAGATTAATTGGGAAAACAAGTTTTATGTAGATGACAACCATACTGGCCACTTTGAAAACATTGACAGAGACTTTGAAAATCAATATGGGATTTTGTTAAGCAAGTTGCTTAATAAACTCAAAGAATATGGATTTGTTTTGCTCAATTTTTCTTATGACTATATTCAATCTTCTCCAGAAAGCTACTCAAAATCGGAGGAAGCAGCAAAACAAAATGAAAAAATAAAGCAAGAGCTCTTGAAAAAAATGATTGAACTAGATTCATCTTCTGATAAATATGATTCTTATAACTCAAACCCACTTAAAGTAAAAAGAAACTTTAATAAAAGCTATACAACTTATTCAATAAAAGATTTAGCTACTGCCCCAAACAGAATAAATGTTGAGTTTGTGGGGTTATTATTTGCATCTAAAAAAAGTTTTTCTAAAAATAAAAAACTTACCATTCAGTTTAAAGTTAGTGATTTTCAAAGTGCAGTTAACTGCACATGATTTTTAGACACTGACTGACTTAGCAATGAGCAAAAAAACTTAATTAATCCAGATAATCAATCGTGAGTAAAAGTTAAGGGATCAATTCCAAGTGCTGAAAAAATTAAGGGCAACAACTTCTTTATTTATGTTGATTCCCTTGAATTAACTGATTCTCCTTTAAACATTAAAGAGGATATAGTAAGCGAAGATAGGAAGAGAGTTGAGTTTCATATTTCGACAAAAATGAACACAATGGATGGTCTTTTTAATGCTGATGATTTTGTAGAAAGAGCAAAAAGATGAAAAATGCCTGCAGTTGGCATAATGGACACTGATGGTGCTCAAGGATATCCAAAGTTATTTAATAAAGCTAAAAAAGCCGGAATAAAAGCTATTTATGGAACTGCTTTTACTACTATAAATAAGGCAAATGAGGCAATTTTGGGAAATGTTCCAAATGGCAACTTTAAAGACTATTCATATGTGTCATTTGACATTGAAACAACAGGTTTAAGTCCCAAATTTCATGAAATAATTGAATTTGGTGCTGTAGATATTAATCAGGATTTAAAAGTTGGAGAAGTAACTCAATTTTTCATTAAACCGCAAGCAAAAATAGGTGCTTTTACAACTGAGCTTACTGGTATCACTCAACAAATGCTTGATTCTGAAGGATTAAGTATAAAAGATGGCTTACAAAGAATTTATGATTGCTTAGATGGCAAAGTTGCAATTGCACACAATGCAAAGTTTGACTTTAATTTTTTAAAAGAGCAATTTAGACTTAATAATGTACCGTTCCCAAATGTTACAGTTATTGATACTTTAATAGCTTCTAGAATAGGCTTTCCAAATTACAAAAGGCATAAATTAGAAGATGTTACATCCAGACTTGGTGTTGTTTATGATCCAAACGTTGCACACCGTGGGGATTATGATGCTAAAGTTCTTGCAAATGTTTGAGTTAACATAATTTCTGAGCTAAATTCTAAAAATATATTTACTTTTGAAGACTTAGGCAACTTTACTTCTAATGATTTATATGCAAAAATGCACGGCTATGAAGTTTCAACTATTGCTTTAAATAACAAAGGATTAAAAAAGCAATTTGAGCTTATAACAGATTGCTTAACTAAAAAATTTATAAATGGCCCAATAACTTTTAAAGAGGATTTTGTCAACTTAGATAGATCTGACGTTTTAGTAGGATCAGGAACTTTAAAAGGCCTTTTGATTGATAAGTACTTTTACTCTTCGCATGATGATTTTATAAAAGAATTAAAACATTATGACTTTATTGAAATCCCAGCACCGCAATGCTTCGAGCACTGAATAAAATATGGCTTCATAACTACTAAGCAGCTACATGATGGCTTAAGTGAAATTATTTCTGAAGCTAAAAAACATTCAAAAATTTGTATAGCTACTGCTGATGTAAAATACCTAGATCCATGGGATAAAGAAATTTTTATGTCCTTAGTTTATGCTAAAGGTATAAAGAATGCAAGACATTACTTATTTGACTATAAAAAAGCCGAAGAAGGAAAATTAGTTATACCAAATCAAAGGTTTTTAACTACCGATGAAATGTTAGAACAATTTGCTTTTTTAAATGATAAAAAGCTAGCTGAAGAAATTGTTATTGACAATACTCAAAAAATTGCCAATATGGCCGAAAATATTGAAGTAATAAAAACTGGCTTATTTACACCAGAATTCGACGATTCTAAGAAAAAATTACATGATTTAGTTTATAAAAATGCTCATGCAAAATATGGCGAAAACTTGCCTGAATTGATTCAAAAAAGAATTGACTCTGAACTTAATCCCATTATCAAATATGGTTTTGATGTGATTTATTGAATTAGTTATAAATTAGTTAAGCTGTCAATTGACCAAGGTTTTATAGTAGGAAGCCGGGGATCAATTGGTTCATCTTTTGTGGCTT
>413 208 2505
ATTGCTGCTTCATGTAAAAATAATGAGATTAAGGAACCTAAAAAGGAACCTGAAATGGATGCTCCAATTGCTCCGCCTGTTGATCCTGGAAAAGATAATCCAGAAAAAACTGATCCTAATCAAAATGAAGAAGTTAAGGTTTTAAAAACTGATATTTCAAAATTAAAACTTCAGACTAATCACACAAATAATACAACCAAAAAAGATA
>414 34 52
CAATAAAGCAATGGTGGTTTTTTTTTTTTTTTTT
>415 1513 23337
TCTGAAATATCTTTATTAAAAAAGGATGAAAGCTTATCGTTTAATAATGATAATAATAAGCCAGCAAATACGTTAATAATTGGCGAAAACTACGATGCTCTTAAAAATCTTATAGTGATCGAGAGAGAGTCGCAGTCAGAGACTGTTAATTACGATGTAATTTATATTGATCCTCCTTATAATACTGAAAGTTCACTAACTGATGGAAATAACCTAAGTGAAAAAGATGAAGTTAGTTCATCAAAATTTATCTATCGTGATAAATTTAGTCGTACTGGTTGACTAAATATGTTAAACGAACGTTTAAGACTATCACACCAACTTTTAAAAGAAGATGGTGTTATTTTTGTTTCAATTGATGACAGCGAACATGCCTATTTGAAAGTGTTAATGGATGAAATCTTTGGTGAAGAAAATTTTGTTTGCAATATTGTATGACAGAGAAAAAATACTGGCGGAGGTTCAGGAAAAGCTGGAATTGATGTTGAAACAGAATATATATTAATATATTCAAAAAATATCAATAAGGTTAACTGAAACAAAAAAGATATAGATTCATCGAAATATACTTTAAAAGATCAATATTTCAATGAAAGAGGCCACTATAAATTAGAAGAATTAGATCGTGTTTGCTCTAAAAGTACTTTTCAATATATTAAATCACTTGATTATCCTATAAAAGCACCTGATGGTCAAATCTTTATTAATCACAGAAACATTGAAAATCCAGAATCTTACAGATACATAGTTGGTAAAGATTTATTTGATTTTCTTAATCAAAATGGCTTTATTGAATTTAAACAAATTAAAAAAGGCAATAATATTTTTTGAAAAGCATCTAGAAAAAAATATGAGCATGTATATGTAGACCCTAAGCTCAAACCTTATATTATTCAAAAAAGATTAAAGGGAAATAATTTTTCGAATATATACAATGAATCAACCACAACCAAAGGAAAACAGATTGTTATTTCAATATTAGAAAATAAGGATTTTTCATTTCCTAAGCCTGTTGATTTAATTAAATTTCTTATTAATCTACACCCTAACAAAGAAACTCGCGTTCTGGATTTTTATGCTGGTTCAGGAACAACTGGTCATGCAGTAATGGAATTAAACAAAGAAGATGGTGGAAATCGAAATTATACATTAGTAACAAATAACGAAAATAACATTGCTACAAATGTTTGTTATGAAAGACTATATCGCATTAATAATGGAATTTCTACAAATAATGAATCTAATTTTGACTGAATTAAGAAAAATGAGCCATACAAATCAAATTTAAATGTTTATAACATTGAATACTATTCAACTAAATTATTTGATGATAATCAAAGTAATATGAGTATAAAAAATCAATATATCAAAATGCTGCAAGATTTTGGAATTAACACAGAAAATAAAGATAGCAATATTGATATTCTAAGAAGTTTAACATCTTTAAAACCTATATCAAAAGAGGATACTGATGCAATTAAGCAATACACAAAACAAAGCCGTTAGTAAAATA
>416 5433 79340
TTACAAATTATGTTTTTATAAATAATTTTAGTTTTGAAAGAGGCAATAAAAAAATGAAATAAGACTTATTTCATTGATTTATAGTAGTTTATGAATTTTATGCAAAGGCAAATTTTGGCCTATGTTTAGTTTTCATAATCAGTTTTTTAAGCTCAAAACAGATGGTATTAACAAAAGCTAAAGGTAGTGATCAAGCTAAGAGAATACCATTATCAAAAGTTAAAAGGTGTTCATACATTCTAAATACTTTAGCTAATTCAGGAACAAAGGCTACTAAAATAACTGATAATGAGCTAAATGATATTGCCGCATAAACATGTCAGTACTTTTTCACACTTGTTTTAAAAATGCTGTTGTCATTAATTAAATTTATAGCATTAATTGAAGTTGCCACACCCATTGTTACAAATGCACAAGTTGAAGCAATAGTTAATAAGTTAAGACCATTATTAATGAGATTACTGTGAAAATGGATAGTATACAAAGCGCCAGCAGTATATGATAAAAGTGACATTAAACTTATAACTAGGGACTGTCATAATAAATTAATACCCATGCCACGAGCAAAAATGCTTTCATTTTTACTAAATGGTGGCCTATTCATTACATTAATTTCTGAATCAATTAAACCAAGGGCAATAGCAGGAAGGCCATGAGTTAGAAGATTAATTCAAAGTAGTTGTGATGCGCTAAAAACATAAAATTCATTATCTGAAAAGTATTGTTTAAAGGCATAGTAGAATGCTATTAGTCCAATAAGCATTACAATTACTTCAGTAACTGATGAAATTAATAGGTTCATAATCACGGTTTTGACTTTGTCATAAATTTGTCTACCGTTTTTAACTGATCTAACAATAGTGTTAAAGTTATCATCAGTTAGAATAAAATCAGCTGACTGTTTTGCTACATCAGTGCCAGTTATACCCATTGCGCAGCCAATATCACTGGCTTTAAGTGCTGGAGCATCATTAACTCCATCACCAGTCATAGCAACTACTTTGTCATATGATTGTCATGCTTTGACTATTCTTAGTTTATCACTAGGATTTACTCTTGAATAAACAGCAATTTTTTGCACATTATTTCTTAATTTATCATCATCTCAGTCTTTTAATTCTGAGCCATCAAGACATATATCATCGCCATTAGGGTCGTATATACCTAAAGTTGTTGCAATTGACTTGGCAGTTATTAAGTTATCACCTGTAATCATTACAACTTTTATTCCTGCATTTTGCGCTTCTAGAACGCTTTTTGCTACATTAGCACGTGGTGGATCAATCATTGCAACTAGCCCAATAAATGTTAAGTTATCTTCATCCTCAAAGTTAATAGAATCATCACTAATATTCTTTTTAGCAAAAGCTAAAACTCTGTATGACTTAGCAGCCCAGTCGTTATTAATTTGCATAATTTCATCTTTATTTATATTATTGCATTTACTAATAACAACATCTGGCGCACCCTTAGTTATCATAATTTTATTTTTATCTTTGTCTTTGACTAAAACAGACATCATTTTTCTATCACTATCAAAAGGTAGAGTACTAATGATATTATTATTTTTAAGCAATTCTTGCTTTGTGACACTATGTTTTAGTGCATAAAGAAGAAGTCCGGTTTCAGTTGGATCGCCAATTTCTTTTATTTCTTCATTATCAATATTTAAGTATGCATCATTGCAAAAGCAAAGTGAGTTTAGTAGCTCATTAAAATCAATGCCGCTTGTTTCTAAGTTGTCCAAAAAGCCTTTTTTATGGAGGTATAGGTCAACAACAGTCATTTTATTTTCAGTTAAAGTGCCTGTTTTGTCAGTGCAAATTATGTTTGCTGAACCTAATGTTTCGACTGCTAAAAGATTTTTAACTAAGCCCTTTTCCTTGCTTATTTTTGAAACGCCAATTGATAAAATCACTGTTGTAAAAGCAATCAATCCTTCCGGTATTGCAGCAACAGCTAAAGAGATACCAGTAATTAATGAATTAGTATAAACATCAGGCTTATTTCATACTCCGCTAGAAACATTATTAAAAATTATTTGCAACAGCATACTTACGAAAAGTAAAATAATGCCTGAATAACCAAATCATTTGCTTAATTTATTTAATTTTGTTTGCAAAGGTGTCAAATTTTTCTTTTGATTTTGTAAACTCGTATTTATTTGACCTATTTGAGTCTTAACTCCCACATTTTCAACAATATAAGAGGCCTTACCATTTGAAACAAATGTTCCAGAGTAAACTAAATGTTTATTTTCTGCTAAAGTTTTATCATCAGTAGCATCTCAATTTGCACATTTTAATACAGCTTCACTTTCACCAGTCAAACTGCTTTCAATTGCATAGAAATTAGATGAATTAACTAGTCTTCCATCAGCATTTATAGTATCACCAGCAGACAAAAGCACTAAATCACCAACAACCAATTCATTAGCTGGAATGCTTATCACTTCATTGTTTCTTATGACAGTCGAATTTGATATAGTTTTGCTTTCTAATGCCCTCACAGCCTGGTCGCTTTTGACTTCTTGATATGCACCAATAGCACTGTTTAATAGTATTACAAGCATAATTATGGCAGGTTCAACATAGCCAATTATTGTTTGTGTGCTAGTTCTACTTCCTTTTAAGTGTTCATAAATTGCTAGGCTAACGCTTATTACTGCTGCTATTATTAGCAAAATAACCATTGGGTCAATAAATTGTTTAAAATAAGCCACTATTGGGTTAATTTTCTTGCTTTTTTTCAAAATATTTTCACCATGTTTTTGTGAACTCAAGGCGACTTGTTCATCACTAAGTCCATTATATTTTTGTGCTTCTTCTCATTTCATATTGAGTACCTCTTATTTAGTATTAAAATAATACATTAAATGCAAAAAATATAACTAATATACTAGCCATAACAATTGATTATTTTTAAAAATAAAATAAAAAAAATGGCGGGGAAGAGAGGGTTCGAACCTCCGCGGGTGTTTTATCACCCCTAACGCGTTAGCAATGCGTCCTCTTCACCAACTTGAGTACTTCCCCACGCAATTGGCTTTTTCATTATAGCAAAATTATTTAATATCAAAAAAATATTTATGTAGCCTTTTTATTATTTTGTTATGTGATAATAAAGACTTATAAAAATAAAAATCTAAAGCTTAGAGCTTCAGCATATTGTTTGTTTTGATTAGCTATTTTATGCCCTATATGACTGTTTTATAGAGTTGAAGGTTATTTTTCTGCTTTTTTAGAAATATACTCAGCAACATCTTCTTTAAGCTCAGCATCATCCAAAGCATAATCAATATTTGCTTGGATAAAGCCTTTAACTGAACCTAAATCATATCTAGTGCCCTCAAATTCAAAGGCATAAATATCCTGTTTATAATCTTTTTGTAGCTTTTCAAAAGCATCAACTACTTGTATTTCATTAATGCCATCATATTCAATTTTGCTTAATATATCTAATATTTCGCTATTAAAAACATATCTGCCTAAAATTGCTTTATGACTCGGCGCTTCACTTAATTTTGGTTTTTCTACAGCACCTTTAATTTTAAAAAACTTATTATCTTTTTCAGATTCATTTAAAGGCGAAACAATGCCATATTTTGATACATCACTATCACATACAGACTGCACACCTAGGATGTTTGAGCCTGTTTTATAGTAAAATTCAATCAATTGCTTAATTGCAGGAGTTTTTGATTTTATTAAATCATCGCCTAATATAATTGCAAAAGGCTCATCTTTAATTTCATCTTTAGCACACGCTAAAGCATGACCTAGTCCATTTTGTGACACTTGAATAACAATTTTAATTAAGCCATTTTTATTAGTAGCTTGCACTTTTTTTAATAAAGATAACTTGTTTTTTGAAGTTAACTCATTTTCTAAATTACTGTTAATTTCAAAGTACTTAGCTATATCTTTTTTTCTTTCGCTGATTATCAAAATTATTTCTTCAATCCCAGATGCAAGAGCTTCATCAACAAGAAGACTAATTAATGGAGTATCTAGAATAGGCAAAAGTTCCTTATGAATAACCTTTGTTAATGGCAAAAATCTAGTGCCTCAGCCTGCTGCAGGAATAATTAGTTTTCTAACTTTTTTGCTCATTTTGCTCCTTAGAATGTATTGAAATTCAAATAGCATCACCTGAAGTTGAAAGAATTTTATGCTTGCTGTTCTTTTTAATAAAAAGACAATCGCCAGCTTGCATATTTATTTTTTTATGACTATCATCAAGCAATGAAGCAGAACCTTGGATTAGAATTGCCAATTCGTCAGTTTGTGCATTAATTAGTCAGTCAGTTGAAGCTGAATTTGAATAAATTAATTCAATCTTACAGTTGCCTAACTGAGCAATATCATAAAATTTTTCACAGCCCAAAATTGGTTTAATTAAATTGTTAGAAAATATATTATTGATTAATTTTACATTAGTATCCATATTTATAAATATTATCATTTTCAAGTAAATAAATAAGCAAGCAAATAAAAAAATGGCAAAGCCATTTTGGTCACTTAAATGAAATGGTGCGAACGAATGGACTTGAACCATCGACCTCACGATTATCAGTCGTGTGCTCTAACCAGCTGAGCTACGCACGCATAATCTCGCCATAATATTATAATGGCGAATTGAATAAAGTTAATGATATTTTTGCAAAAAGTTAACGTTTTGAGAATTGACGAGCACGACGTGCTTTGTTAAGACCAGGTTTTTTACGTTCTACACTACGTGCATCACGAGTTAGCATACCAGCCGGTTTAAGTTTTGCCCTATATGTATCGCTTGCTAATAATAAAGCTCTAGCAATACCTAATCTTATAGCTCCAGCTTGTCCCTTAAGTCCACCACCACGAACATTAACTAAGATATCGAATTGACCTTTTGTTTCAGTTAATACTAAAGGTTGTTCAGCATCTTGAATGTGCAAGTCAGAAAGTAAGTAATTTTTTGCTTCACGATTATTAATTGTGAATTTACCTGAACCAGGTCTAAGAATAACTCTAGCAGTTGATGACTTACGACGACCTAAGCCTCTATATTCAACTATTGATGATTTAGCATTTGCCATATTATCTTACCTCTAGTCTTTCTGGCTTTTGTGCAGCATATTTGTGTTCAGAGCCAGCTACAACAAAAAGATTTCTTCTTTGTTTGTTTCCTAATTTGGTGTGTGGAAGCATACCGTAGATTGCTTTTTCAACGATTGCGGTAGGTTTTTTAGCTCTTAATTTAGCAGCAGTAATGCTTTTTAGTCCACCTGGGTAACCTGAGTGGTGGTAGTAAACCTTATCTTCTTCTTTTTTAGCTGTAAAAATAGCTTTTTCAGCATTTATAATGATTACATAATCGCCCATATCAGCATTAGGAGTGAATGTAGGTTTTGTTTTGCCTCTAAGAACAGAAGCCACAAAAGCAGCTAAACGA
>417 37 1374
AAACTTTGATTTTTTCATAAATTTATCCTTTCTTTAA
>418 106 1908
AAACGTTATACAATGCAATATCCATTATGGAGAATGCTAATAACTTATTTAGAGTTGCAAAAAGCTTTAATTCAAAAGCAAGAGTGGGATAAAGAAAAGTCGCTAA
>419 24 210
AAAAAAAAAAAAAAAAGAAAAAAA
>420 28 75
AAAAACAGCCACAGCAGAAGGATCGCTT
>421 84 675
CTTAATTATTTCTTTTGCTTTTTTTAAAGCTTCTTCTTTGCTTAAAATTCTAGGCTTATCTACTTTATCAGCTACTCTTATATT
>422 35 272
GCGAGTAACAACTAGCTGAAATAAGAAGGGGGGGG
>423 4790 54377
AAGCCTATAAAACAGGCTTTTTTATTTATCTAGAAGTATTTTTTCACAGTCTAATCAGAAAATAAAATACGATATAATCTTTACATGACAAATTCTGAAAAATTAAAAAATCTTGAAAAAACAAAGAAGTTTTCTATAGCTTACTTAGCTTTAGTTTTATCTATGATAGTTATTGCTATAATAACATCTATTGTTGCATATGTTGTTGTTAAAAGTGAAGTTCCAAAATACATTTATAATATTGATCCAAAAACCTTTAACCCAGAAAATTACCTAAAACATTCAGCTAGCACATGGCCTATATGAGCTTTTCTAATTATTTACCTATTAGTATTTCCTACATACATCGCTGCATTTATAATACTTATTTTTGCCGCAATAATTGCTCATAATCAAAAATATTTAGTTTTATTTATACTAGGTGTTACTATTCCGCTTATTGGAATAGTTGGCACAATTTTATACTTAGTTGAATATAAAAAACTACTAAATAATGAATTAGCAAAAACACCACAAATGCCAAGTGAGGAAGTTAAAATGTAAAATGTCTTGTGGCATTTTTTATTCTTTTATCACTATAAAACAGCGTTATATGTAAACTTAGCAACTTAAAAAATACAAAAAACAGCAGTTAAAATTCTGCCGTTTTTAATTATCATTATAAATACTCTTTGTTAAAAATTCCAATATAAGGCAGGTTTCTCATTTCTTCTTGATAGTCTAAACCAAATCCTACCAAAAATTCATCAGGAGCATGGAAGCCAAACATATCAGCATTTAGTGCAACTTTTCTGCGATATGGCTTATCTAATAAAGTTAAAATTCTTATTGATTTAGGATTTCTTGTTTCTAAAATTTCTTTAACTTTATTTAAGGTTATGCCTGAATCAATAACATCTTCAACAATTAAAACATCCTTGCCAGAAATTTCTTCGGCCATGTCCATGATTATCTTAACACTTCCAAGCGATTTAGAACCACCAGCATAGCTTGAAGCTATCATAAAATCAAGTTTATGATCAATAGTTACATCTTTAATTAATTGGGCTAAAAAAGGAACGCAGCCTTTTAGTAAGCCAACTATTATTAATCCATCAGTATTTGCGTAAGTTTTGTTAACTCATGATGCTAATTCTGATATTCTTTTCTCTAATTCCTCTTTAGAATAAATAACTTTAAGAATTCTTTTGTCAATATTATTTTGCATAGCTAATATCTAGAACTTTAATGTTGTATTTTTGAGGAACTTCAACTTCAACAACATCACCAATTCCATTAGCTTCCATAATTGCTTGCGCAACAGGTGATTCGTTACTAATTTTATTTTCAATAGGATTGCTATCGTGTGGCCCCATTATTGTGACAACTAATTCTTTATTTGTTTTCATATTTAGATATCTAACAGTTGCACCAATTCCAGCTTTATTTTGAACAGCACTTTTTGTATCAATTATTTCAGCATTTTCTAAAATACGTTCTAGTTCTAAAATTCTTCTTTCAACTTCACTTTGACGATCACGAGCTGCATCATATTCAGCATTTTCTGACAAGTCACCTTGAGCTCTAGCTTCTTTTAAAGAAGCTTGCACTGCTGGACGCTCAACAGTTACTAACTCTGTATATTCATTTTTATATTTGTTGTATGTCTCTTCTGATAAATAAATTTTTTCATTTCCAAGTAATGCCATTAAGTATTCCGCCTTATGTTTTTACAATTTAATTTTAAATTATATATCAAAAAGCCAATGTTTAAAATTCATAATTTTAAATTAGTATTTTAATTTGTTTATACAGCTGTACAAGCCAAAAATAATAAAAAATGCACCTTATTTAAGCTATATAAGCTATTTTTTAAATGCTGACATCAATTAATTGTTTACATATTTGGCTATAAAACAGGCAAATATGGTAATTACTGATCAATAAAGATTACGATTTATAATCAAACTAAAATGGTATTATTGAATAATTAATTTGAATTATTTTTATGTAATTAGGAACAGTAAAATTTAAGTATGCGATAGCTTTTTAACCCTATGCAATCATTAAAAATTTACATCGTTTTGCAAGAAAACTCAAATAAAATTTTTTGGAGGCAAATTGCAAAAAACTAGGTTTCAAAATTTTTTGCCTAGTTTTTTATTTGCCTTTAAAGGCAAGATAAGGGAGTGTCACAAAGTCCTTACCGGACGACACTTTTATGCTTTCTTTATTTTTTAGAAAAATAAAGATATTAATAGAATTTTTTGTCACAAATGCACCTAATAGTTTTCTTAGTGTCAAAAAATAATAAATTTGCACCAGCTTATTTGTATTAAAATATAAGATATTTTAATAAAATTAGATTAACTTATACTTTACTGTGTAAAGTATAGCAAAATAATTTGTGTATTTATCTAAATATCTAATATTTAGATAGAGAGAATTTATTAATATGTCAATTATTTGAAACATTAAAAAATAATGTTTTTCCCAAAACTTGATAGAAAGTGCTTGAAATTTATATAAAAAATTAAGTCTTAAGTTGATATTTTTTAGTTAAAAAAACAGCAATTTTTTTAGTTTGCTAGTGGAAAATTTTCGCATTTTTTGAATTTTAATAAAAAAGTGTGGCTTGATTTTTTGCAATATTTTTGTAAATTACTCTTAGTTTTATAAGCTCAAAACAGTATAAACTTTGATCTTTTTTAATGTGTTTTTTGAATGAATTGTAGACAAAATGCTCAGTATATGAACTATCATTTTCATTATTTTTAAAGACAGTTAGGGAGTTATTTTTGATGAATTTATAAAAATTTTGTACTTTTTGATGAATAACTTTCGGCATATTTATAATGCTAGAATAAGCAAAAAATTCATTATAAAGTGTATGAAACATTAATTCATTTTTAGTAAAAACTGCATCAGAAAAAGCATTTTTTCATGGCGTATTTAAGCAATAATTTATATTGTTTTTAAAGTATGTTTTATTCTCTTTAGAAGCAAATTTATTTGTGCCAAATGTGTCATTAATTGCTTTTTTGATATGAAAAAGATCTAAGGAATATGAAGCATTTAATTCATTTGCTAAATGCTTTATTCATCTAGCACCATCGCCATTTACAATAATTTCTCTGTTGTTATTAAACTTATTTAATTGTTTACTTACTGTAGTTTTGATAAACTGCATATCATTAAATTTTGTAGTAGCTTCATCAATATTTTTAGTAAAAAACATATTGATTATGTTTGATAATTTGCTTCCATTAACAGTGTGCATTATTACCTGTCTTACTCTCATTTTTCTAATTCTTTCGCTTTTATGAAAGATATAAAAGTCATCCATTTCCAACATTAATTTGCTATTAGTTTTTTGTAAATTAGATTCAATATTAGCTAATATTTCATCATTCTTTTTCTCTATTTTTTCTTTAAGATTAAATGCTTTAAGATAATAATTTATTAGTTGCTTACTAGGAAAAATTCTTTTTAAACTATCAGGAATTTTGTTTCCTTCAAAATAAAATTTAAGTGCTAATTTAATAACATCTTCATCATATTTAAACTTAGATATTTGCTTTAATTTTTCATCGTGATAATATGTAAAACGCTTGCGCTTTCCATTAGCATCAGTAGTTTGATACATTGTAATATTAAGAGTAAAAATACCACCTAAGGTAATTCAGACTCTACTAGTTTTTCTAAAAATTGCTCAGTCAGGATAAAGACTTTTTCTTAGTACTGTTCTAAAGTAAAGTTCTTTATCATTTAACTCTTTAGCTTTAGCTGCATATAGACTTTTAGTAGTGTTTAAGACTTCATCAAAAATATCAATATCGAATTTGTTCATAATATCTAAATTATATGCCTAGCTACTTTTGAAATTAAAACCTGCAAAATAAAAAAGGCCTTTAAATGCCTTTAAAATCGTTATTATTGCTTAAGATGATAAATTATTCATCTTTATTAAAAGTAAGCCTTATTAGGGCTTATTTTGCTTAAATTTAGGGTATTCTAAAATTTATAAAGTAAAACCACGCTTTTCCTTTTGGGATTCATAGATAATATTTTTATATTTGCGTTCTAAACTATTAAAGAATAGATCGTTCATATTATTCGTTATTTCATCGGATAGTTGTTTGCTATAGTATTCACAATATTTTTTAATAATTGCTTCATAGACTTTTTTGTTTTTTAACGCTTCATCATTATTTTTTCATAGTGTTTCAGTTTCACTAAAACCTGCAACTTCGAAATAACCTATCCTATTTATATTCTCATATATTTTTTGCATTACTTTATCATAAATAGCAGCCGAAGTTTGAACATTATTTCATTCGCTATCTTCAACATATAAACTTTCAAAAAGTTTTCTATCCATTACATTTATAACAGAACAGTCGACAGCTATTTCTTTATCATCACCGTATAGATCAGTTTTTAATATTAAGTTACCTTTATCATCTTCAGTAGCTTTTCTATTTTTATCACTTACAGACTTTGCAGATAGATAATAGACTTTATTATCAGAGTAGAAAATTAAGTAAGGCCTGTTTACACCGTGGCTTATAATATCATCTCCGAACTTGCTTTTAGCAATAGGGAGTTTGTTTTCTTTATTTCTCTGCTTATAAACTTTACCAATTAATAATCTGCTCATATTAAAAATTATAAAAAAACAGACTTAAACAAAGCCTGTTTTATACTCTTTTTTTTACTATCTACGACCTTGTTACCAAGATACCATAGAGGGACGGCAAAAGTAATTACAACGCCCTATTCCTTAAGGTAATTTAATTATATATTATTAT
>424 24 27
GCAAAATATGACTTAAAAACTATG
>425 83 959
TATTCAATATATCTAGGGTCTAAAGTATGTTTTTCTGCATTTCAGTTTTGAGAATAAGGCGGATTTGAAACAACAGCATCAAC
>426 25 86
TGCACTATCATGATGGAATTATTTC
>427 24 4
ATATTTTTTTTTTTTTTTTTTTTA
>428 2711 65734
AAAACCGACTCTATAACTTTCCTCTCATTTTTAGTTATTTTCATTGCTTTACCATTAAACATATTAAATACTAAAATACCTATAAATAAGTTAAATGTGATCGATAAGTTGCCTGGATGATATTTACTTCAAATATTTTCCCCGGGCTTTTTGTTCATTAATAAATTCATTCATTTACTTGATGCTAAAAGTGTGCAAAATGGGCCAATTAAAAACACAAGCAGTAAAAAACTCAGTGATGCTACTACACCAAAAGTAATAAGCAAAGTTTTTTGCTTAGAATAAACTAGGGAAAACATAATCATAAAAAAAGTTAAAAGAGCTAGAAAGCCTAGAAAAAATATTATAAGAATTCTAAATTTTTTATTTTGATCATACGAAGCTAGTTTTTCTAATTTTTTGATCTCAATATTCATTAACTTTATATTTTTATTCATAAATTCCCTTACTAATTACTGAATTTAGCATTCCAAAGGCTATCATCAATAAACATTTATATATAATTAAATTGTATTTACTTAAATATATTTTATACAAGAAAGATACAAGAAAGGGGGTTTTATGGAGCATGAATATGCCGTTGAATTTGAGCATGTTACTAAAGACTTTGTTGGTATAAGAGCTAACGATGATGTTACTTTCAAAGTTAAAAAAGGCTCAATTCACGCGCTTATTGGTGAAAATGGTGCTGGCAAAAGTACGCTAACATCAATTTTGTTTGGCTTATATGAACCAACTGAAGGGTCAGTCAAAATTAATGGTAAATCAGTAATTGTTAAGAATCCTAACCAAGCTAATGAAATAGGTATTGGTATGGTTCACCAACATTTTAAATTAGTTGCAGCTTATACTAATTTACAAAATGTGATTATGGGTTCAGAGTTTACTTACAACTATTCAATGGGCACCTTGGATCTTAAGTTAGCTAAAGCTAAAATTAAAAGCATTCAAGAGCTATATGATTTACACTTTAATCTAAACCAAAAAACATCTAAAGCAACTGTGGCAACTCAACAAAAAGTTGAGATTATGAAGATGCTTTATCGTGATGCTGAAATTTTGATTTTTGATGAACCTACAGCTGTTTTAACAGACCAAGAAATTCAAGGTTTACTTAAAACAATGCAAGTGTTTAAGGAAAACGGCAAAACCATCATTTTTATTTCCCATAAACTCAACGAAGTTAAGCAAGTTGCAGATGAAGCAACTGTTTTAAGAAAAGGAAAGGTTATTGGAACATATGATGTGTCCAAGACGTCTATTCCACAGTTAGCTGAGGCTATGGTTGGTCAAAAAGTTGTTGAAACAAAAAATACTGCATTATTTGACAGTTATGATAAACCGGAGCTTATCTCATTTGAAAATGTTTCAACTAAGAAAACTAGAGATTCAGTTTCTTTAAAAGATGTGTCATTTAAAGTTCACCCAGGCGAAATTTTGGCAATAGCTGGTGTTGAGGGCAATGGTCAAGAAACATTAGAATATGTTTTAGCGGGCTTAGTTAAACCTACACATGGTGAAATTAAAATTAAAAATCCTGATTTTGATTCAAGTAATCCAAAATCAATTAATGAATTTAATATTACCAACTGAAGCGTTGATAAAAAGAACAGAGCAGCCAAAATTAACATTGTGCCAGGTGATAGACACAAGCACGGACTAGTTTTAGACTTTAGTATCAGAGATAACTCTATTTTAAGATTGCTAAATGATAAAACTTATGCACCATTTGGTTTTATTAAAGCCAACAAAAAAGAAGAATTGTTCCAAAATGTTGTTGCTAACTTTGATGTTAGAGGTACTAACCACGGTAATTCCTTGGCTAGATCGCTTTCTGGTGGTAACCAACAAAAAGCAATTGTTGGTAGAGAAATGAGCACTGATCATAATCTACTTGTGATAGTACAGCCAACCAGAGGACTTGACGTTGGAGCAATTGACTTAATCCATAAGAAAATTCTCTTAGAAAAACAGGCAGGCAAAGCTATATTATTAATTTCATATGAGCTTGATGAAATTTTAGCTTTAGCCGACACAATTGCCGTTATTAATGATGGCAGAATATTAGATCTTAAACCTGCAGCACAATTTAATAGAACAGAAATCGGTTTATTAATGGCTGCATCAAACAAGGATGATGAAACAGAAGGAGAGGGCAATGAATAAGAGTGCTGAAAAACAACAAAACCCTGTTTTATCATTCTTTAGAAATTTCTGAAGCAAGGTTAAAAAAGGTGTAAACGCCGATAGTGCTGTTTCTACAAGAAGAAAGGCATATAACTCAATTTGATCAGTTGTATTTGGAATTTTTGTCTCAAGCATTGTGCTTTTAGTATTTTTCCAAACCAATCCATTTGAGTTTTTTGCCCAAGTTTTCAATGCAACAGCAACTAAAGGAAACATTGACTGAGTTTATATATTTATTATTTACTCACTGGCATCAATTGGTGTCGGATTCTCCTTTAAAACAGGGCTATTCAACATTGGGGTTGCTGGACAAATGTCACTTTCAGGCGTTATTTGTTTAGCATTAATTAACCAAAGCAATGTAATTGAAAGTAATGGTGCTATTAAAAACCAAGGGTTAGTGTTCTTAATAATGCTGCTTTCAATTGTTATAGGATTTTTATATGCTGCAATAGCTGGATTATGTAAAGCATTTTTCAACATTCACGAAGTTGTTTCAACTATTTTGCTTAACTGAGTGGCTG
>429 133 1673
AGAATATCAATTTCTAAGAAATATTTTTCAGGATCTAGCTTTTTCCCATATAAAAACTCATTATTTAAGAATAATTCATTCGGCTTATTGGCTTCATAGTTATAAAAATCACTATTATTGATCATCCTATTAT
>430 24 57
AGAGGGGCTAAAACTAGTGTTTCG
>431 450 5463
TGTTTTAATTTTAATAATAATATAATTTTATCTACATTATCATATAAATACTAAATTAAAATTCCAGACTGCATTGAAAAGGTAGGGCTTTAAATGACAAACAATGAAGTTGAAAAGATTTTTATAGAAATTTTAGAATCAACACCCGGTGTAAGATTAGATTTAGAAGAAGGCACCACAGATCATATTGCAGATTTTAATGTGCATGAAAGTGATAAAGATATATGGAATTTTAGTGCATCAATAAAAATACTAAAAAACACAAGCGCAAAGGAATTAGTAAAAAATATAAGTAATTTGCTAAAGTATAAGCTTGCTAAAAATGGTCAAAAAGTTGGCAAAATTAATTTATTCATAGGAGAGTTGATAAATGATTAAGAACGCTAAGGTTATTGATGGCACAATTTATTCAAATTTAATTATTTCTGGTGCAAATAATTTAATTAATAA
>432 24 328
AAAAAAAAAAAAATAAAAAAAAAA
>433 35 160
AAAAAAAAAAAAATAAAAAAAAATAAAAAAAAAAA
>434 28 63
AAAAAAAAAAAAATAAAAAAAAACAAAA
>435 24 41
AAAAACAAAAAAAAAACAAAAAAA
>436 29 48
AAAAACAAAAAAAAAACAAAAAACAAAAA
>437 24 71
TGGCTGTTTTTTTTTTTTTTTTTT
>438 26 46
GGCTTTTTTTATTTTTTTTTTTTTTT
>439 33 86
TTTTTTTTTGTTTTTTTTTTTTTATTTTTTTTT
>440 33 69
GATATAAATGGCTGTTTTTTTTTCTTTTTTTTT
>441 3491 69182
CAGATTTTTATTTTTTTAAATACATATGGAAACATATTTATACAAATATGAAATGCATTCCATACCAAGATACTAATAAATGTGTTTTAAGTATACTGATTCGCGAGCTTACCAAAGTTCACTATTCTATATTTTGATTTGAGAGGACAAAATGAAGAAAAACAAATTAATGCTGTTAGCAGCACCTGCAACTTTATTTGCTGCACCAATAGTGGCTGCATCATGTACTGATAACACAGCAGAAATGAACAAAAAAGAAGAGAAAAAAGAAGAAAAGCAAATGAAAATGACTCCTAAAAAGGATGTAATGGAGAAAACTGAAGGCAAAATGGAAGGAAAGGATAAAAAGTCTTTAGCAGTAACTCCTGAGAAGAAAATGGAAAAAGCTCCAATGACTCCACCAATGCCAAAAACAATAGCGAACCAATCAGCATCTAATGGTAGCATTTTTGAATCATGATACACTGGAGCAATTGTTAATGATGTAAATTCAAAGAAAGGCAAAAAAGTGAAAACGGAACCTTCCAAAGAAGTGACAATTTTCGACGGCTTATACCCACACTTAAAAATTAAGGATGAACCAAAAGTTGATCCTTGAACAACTTGAGAAGTAATTTAACAATAACAATAAAAGAGCAGCCTATTTTTTGGTTGCTCTTTCTTTATAATTAATAACTTCAATTTGTCATTTATGCCTGTTTAATAGGTATTGATAACTATTATTGAATGTGTATTTCAATTCATTTATTTCAGGGAAAATATCACTAACAATTTTTTCAATGAAATTAAAAGCCATGATCATTGCTAAAACGTCATTGTGGCAATATTTCTTTAAGTTTGAAAGATTTTCTTCCCAGACATTGCCATCAATTAAGTTAGCATATCTTTTGATAGCAATTTCCATTGCTTCTGAACCATTATGAACTTTTTTAAGATCAGGATAAGGTGTTATCATGTGTTCCAATTGAATCTTTTTAGATGTTATTAAATGCTCAACTTTTTTAATAGAACCCATACCTTTTAAGTCTTTTAAAAACACATTTAAATTAAGAATTGATGACATAGCTGAAGTTTGAACTTCAGTAGGATTTTCTAGTCCATCTAAGGTTTGATTATCAACGTCATTAATTGTAAAGTTAATAAGTTGCTTATCAACTTTTGGTTCTATAATATAGCCTTTTTGGCTAAAAGTAGTAACTGAATTATGTTTGCCTTTAATATTAGAGTTAAGTTTAGATTCATCTATTGCAATATGAATATTTTGGTAAATTTTGCCATCATCAAATTTCATTTTTTTGCTTGGTCTTGAAAATAGCTCATATAAATCTATAGTTCTGCTATTAATATAGTTGGCAAAAGTCATTACATCATCCGGCTTTATTGATAGTTTTTCATTTAACTCTTTAATAAATGATTCATCAAAATTATGATTCTGAGCTCATGTAGCTATCTCCATATTACGTGTATTTTCAAAACCTTTGTTATAGACAATATATTTATCACCTTGTCTATCATATAAATTTTTTAAGATAGAAATGAGGTTAAAAATTGATATATTTTTAGGATCATAAACTATATCTTCTTGTGTATTTGTGATAATTTTGCCGTTAATTGTGTCAATGATTGATACCTGGTTAACTATTTGCGAATAAGGCGAAAAATCATCAATTACTGGCAACAAACTCATAAATGATTCATAGTCATACCAAACTATTTTTTGGTCCTTAATATGAAGCTCACTTAGATATTTTTCAATAACAAGTGATTTGAAAAAATCACCTGTTTTATAGGATTGTTGAACTTTTTCAATAAAGTTTTCTTTAGCTTTATTAAATGTTCTGCCTGCTTTATTATTAGCTATAAGGTTAATTCGTAATTCAGAGAAAATTTGCCTGTTAAAAATATTTTCTTTGCCTAGTGAAGCAAGCAGATAGTCTTTAGCCAAAAGATCATTTTTGCCAAAATGATTATAGTCATTATTAAGTGCAGTATTATCATCAGTTTTTGCATCAAAGAAACTAAGATCAGGCTTGGTTATGCTATATGCACTAATGATTCTGTTGATGATTCTGTCAAAATCCCCTAAATATAGCTCTGAATCAAAAGGTTCATCAACATCAAATTTGAAGAAGTTATTTCTTTTGTCGGCATTTTTAATTGACTTTAATCCATAATTTTTTTTAAGACATTCAACATAATTAAATGTCTTAGGTAGTTTACCATTGTGTTTATTAAAACTAAGCTCATTTTTAACTAGTGCTCATCCTTGATTCATATAATTAATGAACGCTTTTCTGTCTTTAAAGTAAGGGTTCATTTTGTCATTTAAAGCCTGTTTTATAGTATCCCAGGCTTCTTTATCAAAAGTATATTTATTTCTTGACATATGGCATAATTCAGTGCATACAAATTTACAAATTCCTTGAGTTTGTGGCATTTGTGAATCAACAATAATTACATAGGCATTATTTACTTGAATTTTTTGTTTTTGTAATATTTCATATGCGAATTTTAATGATAAAAGTGTGTCAATTTTAACATGTGTAGAAAGCTTAGACAGGTATAGCTTATTTTGCAATTTACTAAAAGCAAAAGGGTTTGTGTAAATGACGAATTCATCTATTTCATAGCCAAAATAGCTATTTATAATTACATCACATGAAGAATCAGCAAGCAATTTATTTGTTTCATTTATTCTAGTTTTTAGGTCGCCTTTAGGAGAAACAATTTTGTATTTTAGTCCGCTGAATAACTCATTAGTTGCTCATAGATTAAGTTGATTTTGGATGCTAGCAAAAATATTGGATTGTGCATTCACGGTTTGCACACTTGTGTCTAAATTTTCATTGATAAGTCTAGTTCAGATCGAACTTCCTATATCTGATTCATCATATTCATCATCTTCTAATAATTCATCTTTTTCATTTGGTAAGATTAAAGGATTTATATAATCAGCTTCAAATTCTTGAGCACTGTGTCATAAAAAGTAGTCTTGATTAAAGTAAGACTTAACAAATTTAGTTTCATTTATGATTTTAGGTTTGCTTGATTCTGTCATGCTTATCTCCATTAAAATCATAGATTATTATTTGAAATTATGCTATATTAGCTGACAAGCATTATTTTAAAAAAGTGCAAGCATTGCTTGCAAATTGACTTATAAGTCTGTAAATTAGCTTAATAAGGAAAGTTAAAATCTCTTGAAGGCTTAAGCACATTTTCTACTTTATCAGAAATATCTGGAATTAATTCATCATATGGGGCTTCTGCTTCTAAAGCAAATGTTATCTTAGGCTTACCACTAGTGTCTCTGTCAATATTTGTGTATATGTCTTGGATTCCGGCATTTACAGTAAGAGTCATTTTGACTTTTAAAATGTCTTGCTTTCTAGAGTTTTTATAAAGATAAACTTTTAAATTATCATCAGTTGGATCATTGTAGATGTTACGGTAGTCCTCAAACAAACCAAAAAATGGATAGACTATAGCGC
>442 285 2550
ACATTAATTACTGAACAGTTAATGGCATTTCCTATAGGAGCTTCATTCCCATAGATATTAATATTAGGGATTATTATATTTTTCTTATCTACATTAGTTGATTTCTTGTTGCTGTTTCGAATAGTTTTAACTGGTAAAAAATAAACTTTATCATTAGAATAAAAGACTACATAAGGACGGTTAAGTTTATAGTTTTTGATAGTTCCAATTGTATTTTCATTTTTATTTATTGCAATAGGTAGATTATTTTTATTGTTTCGAACTTTATAAATTTTCCCAAACATT
>443 31 36
TTGCTTGAGGCAGTTGTTTTTTTTTTTTTTT
>444 24 31
ACACAAAAAAAAAAAAAAAAAAAA
>445 25 12
ACACAAAAAAAAAAAAAAAAAAACA
>446 3593 50389
CACTCACAATTATTAGAAAGAGCTGCTAAAGTTAATTATTCTTATGGTGGCGGCTCAATTACAGCTTTACCAATTATTGAAACACAGCAAGGCGATATTTCTGCTTATATTCCAACTAATGTTATCTCAATTACTGACGGCCAAATTTTTACTCGTGAGAATTTATTCCACTCAGGTCAAAGGCCTGCTGTTGACGTTGGTTTTAGTGTTTCTAGAGTTGGTTCAAGTGCGCAGATTAAAGCCATGAAAGAAGTATCAAGTTCACTTAAGCTTGAGCTTGCTCAATATAACGAAATGCAAGCCTTTGCTCAATTTGGTTCTGACTTAGATGATTCAACTATTGCTATACTAAAACATGGTCATAAAGTTTATGAACTGCTTAAGCAAGAGCAATATTATCCAATTAATCAATTGGCGCAAACGGCTATTTTACTGGGCGTTAAGGAAAAAATCATCAATCCACTTCCTGCTAGTCAATTAAGAAGATATAGAGATGAAGTTATCAAATTTATGACTAAAGAATTAGAAGGCATAAAAATTGGTGAAAAAATTAAGCAAAATAATAATGCCTTAAATAGTAGTATTAAAGAAGAAATTACGACTCATTTAGTCAAAATAGTTAATAAAATAATAGCATCCTTGCATGATTATAAACCTGAAGCAGAGCTACCTATGCCTGCAAAATATTTAGAGATAAATAATGTCTAGTATTCAATCTATACAAAGCAGAATTAAAACTGTTCAGTCAATCAGAAAAATAACACATGCAATGGAGCTAGTTTCATATTCAAAACTCAAAAAAGCAAAAACTGCTTTTGACGAAGTTGAAAAATATAATTTGCTCATTGATCAAACTTTTAACAAAATTTTTGAAAACATTAGCCATGATGATTTAAAAGAGTTAATGAAATCAAGAAACAATAGTAAAAGCAAGCTTTATATTATTGTAACAAGCAACCTAGGCCTTGCTGGAGCTTATAATGCTAATGTTATTAAGCTAGTTAAAGAAACAGTGACAAGTGATGATTATTTAATAATAATTGGCTCATATGGCGTTAGAGCATTAAGACAGCAATATAATGAGCAAATAATTAATCTTAGTGACATAACAACAAGTAAAAGAACTAGTACTTTAGTTTCAAAAATTATCAAAAGAGCCTTTAAATACTACAGAAACGGCGCAGTTAGCTCAATTAATTTCATTTACACTAAGTTCATAAATAATTTAGTTCAAGAAGAATTGTGCGAAAAAGTTTTCCCTTTTGATGAACAAATGATTCGCGAACATATTGACCGTAAAGAAATTGATTATAAATTGGAATTCGAGCCAAGTGCTAAAGATGTTTTAGCTGATGCTATCCCACTTTTTGTTGATTCTAAATTACATTTAGCAATGGCAACTTCGCTTATCAGTGAGCACTCAGCTCGCAGAAGCGCAATGGAAAATGCCACAAGAAATTCCGACAGTTTGATAACTGAATTAGATATGGAATTTAAACGTAAGCGTCAAGCAAAAATCACTAACGAAATAATTGAAATTGTTTCTGGTGCTGATGCTGTTTAGCTCATATAAGCCTGTTTTATAGGGCTAAAAGAAAAATTTATTAAGGAGAGTTTATGAAACAAGATAAAATAAAGAACTCTGAAAATAATAATCTTAGTAACAAGGGCAAGGTTGTACAAATTGTTGGCCCAGTTGTTGACGTGCGTTTTCCTAAAGGTCAATTGCCTTCATTGCTAAATGCTTTAATTATTAACTATGGTGATAATACCTACACACTTGAAGTAGCACAACACATTGGCGATGATACTGTTAGAGCAATTTCAATGGTTTCAACAAGTGGCTTACCACGTGGCATTGATGTTTATGATACTGGCGCACCAATTAGTGTGCCTGTTGGCAATAAAGTTTTAGGCAGAATGTTTGACGTTCTAGGCAATCCAATCGATTTAAAAGATGCTCCTGATGCTGAAAAAATGCCAATTCATGCTCCTGCTCCTTCATATGAAGAGCAAAGCACTGAGAGTGAAATTTTTGAAACCGGTATCAAGGTTATTGATCTTTTAGTTCCATACGTAAAGGGCGGTAAAATAGGTCTTTTCGGCGGTGCTGGTGTCGGAAAAACTGTTTTAGTGCAAGAGTTAATTAATAATATTGCAAGAGAACACGGCGGGCTTTCAGTCTTTGCCGGTGTTGGCGAAAGAACTAGAGAAGGTAATGATTTATATAACGAAATGCTTGCCTCAGGTGTTTTAGAAAAAACGGCCTTAGTCTTTGGTCAAATGAATGAACCTCCTGGAGCTAGAATGAGAGTAGCTTTAACAGGGCTAACAATGGCTGAATATTTTAGAGATAAAGAAAAACAAGATGTTTTATTGTTTATTGACAATATCTTTAGATTTACTCAAGCAGGTTCAGAAGTTAGTGCCTTGCTTGGCCGTATGCCTAGTGCTGTTGGATATCAACCAACATTAGCTACTGAAATGGGGCAATTGCAAGAAAGAATTGCTTCTACTAACAAAGGATCAATTACTTCAGTACAAGCTGTTTATGTTCCTGCTGATGACTTAACAGACCCAGCACCTGCTACTACTTTTAACCACCTTGATGCTAAAACTGTTTTAGATAGAAATATTGCAGCTCTAGGTATTTATCCAGCAGTAGATCCGCTTGAATCATCTTCGCGTTTACTTGACTCACTTGTAATTGGCCAAGAACACTATGAAACAGCCAGAAGAGTCGTTTCTATATTGCAGAGATTTAAAGAATTACAAGACATAATTGCAATTTTAGGTATAGGTGAATTAAGCGAAGAAGATAAAAAAGTTGTAGCAAGAGCAAGAAGAATCAGAAACTTTTTAAGTCAGCCATTTTTTGTAGCTGAAAAATTCTCGGGTAAGCCTGGTAAGTATGTTAAAAGAGACGATACTGTAAGAAGCTTTAAAGAAATTTTAGATGGCAAATATGACCACTGTCCTGAAGAATTTTTCCTATATGTAGGCTCAATTGAAGAAGTTAAAGCAAACTATGATAACTATTTAAGTCAAAATAGCACAAATAATGAAAAAGCTAGTGCTTAGAAAAAAATACCCCTATGCATAGTTATTCAAACTTAAAAATAGTTACTCAAGCTAGAACTTTTTATAATGGCCCTGTTTTAAGTGTTGAACTTAAAACTAAAAGTGGTGGATCAATAGTTTTGCAACCCAATAGAAGTGAGTTATTAACGACCATCGATATCTGTAAACTAGTCATAAAAGATTATCCAGATAACAAAGAAAAAGTGTATTCAATTAGCGATGGCATAGTATATGCTGATAAATCTAGCATCAACATAATCACAAATGATATTATCCTTAATAGTGATATTGATCTTAAAAAAGCTGAAAGTGACAGAGATAAAGCTATTAACATTTTAAGTAGCAACAATGATGTTGAAGTTATTTCACGTTTTGAAATAAAACTTAAAAAAGCAATTAATAGAATTAATGTTTCGCAACACAAGTAATCCTAAACCCCAAATTGAGGGGTTTTTGTATTCAAAAAATGCTTTTTTATGCCATTTTATAGTATTGTTTGTTTAAATAGTATA
>447 42 90
AAAGTTATTTTGGCTGCTATTTTTTTTTTTTATTATTTTTTT
>448 53 812
TAATATTTGCTTATTAGCTCAATGTCATCTTTGATTAAGTCAAAATTATTGAC
>449 501 7615
CAATTTATGCCTGGAAGTGGCGGTGGATATGTTGGTTTTGTTGTTTTAAGAACCATAATGGCAATCGGTGGTACAATGTTAATTATTTTAACTCAACCAGTAGTTGCTAACTTCTTTGGTCCAAAACAAAAAGCACTAATTTCACAATTTGGAATTTGATTCTACCCACTTGGTACAATTATTTCAATTATTCCATTTGTTATTCTTGGAAGCAACGTTGAATCATTACAAAAGAACTGACAACTTGTGTTCACACTTTTAGGTGCATTATCACTTATTCCATTAGTTGTTATTGGAGTATTTGGTACTAAATTTGACGTTCCTGCTAAGATAGAAGGTCAAAACGCTCCTAAAGTAGCTAAAAGAAGTGGTTTTGCAATTCTTGGTGACTACTTAAAGAAAAAATCAACTTATGCATGAATTCTATTATATGGTGGTTGATTAGCAATTGCTGTGTTCCCTACAGCATTAACACATGTTATCTGACCAAATATGGCTGGT
>450 26 246
CTAGACTCCCTAATCACCCTTCATCA
>451 860 14061
TATTTTATCTTTCATATTGTATGCATCAATTTCTTCTAAGAGTTTTAATGATCTTTTAAGCGGATGTATAAAACCAACATTAGATATTAACGCACTGCTATTTATGTCTTTATCACCTATAATTATTCTTTTATTTATGCCTGTTTTTTCCAAAAAATCAGGAAAACTAGTGACATCCACACAATTTCCTGAGCAAGGAAACGAACAAATTACATCTCTAGTTGTTACGTTTAAAGCAATTAAAATAGAGATTTTTTTGCTATTTTTTAGCTTTGATTTGTATGAAAAATCGTTTAATGAATTCACTTTACTATTATTATTTTTTAACATTTCGTCAATTGCAATTTTGTTGCCTTCATCAATTTTGCTAACTCTATTTTGAATAAATTTAAGCACTTTAGAATAGTCCTTCCCAATTCATTTTATTAATGACGAGACATTATTTTTTCCAAGTTTAAGTTCAGGACTTTCAACTGACATAAACGATTCATTAAATACTTCATCTAATTTGTTATTTGTCATTCTTGGATTTATAGAACGAAGTAAAGCAATAGCATATATATGCTTTGCCATATTTTGTGGATACACATTACTTAAATCAGTAAATAGATCCTTTGAAACTGATTTTGCTATTTCATAGTCGCCAAAATTTTTCATTGAAACAGTTATTTTCACTTTTTCTTTTGGCACAAATTTGCCGTCAATTATATGCCCTATAACTTTACCTTCAACTGGCTGGTTCTTTCCATTTTTTTTAACACAACCAACTCTTTCAATAACTGCTCACATTGAACCTGATTTTTTGACAACAGTATTTTTTGGTCTTTCTATTACTCTAATTTCTGCTGGTACTGCCATAT
>452 1761 37575
TAAAAACTTAATAATAAATATAACCGTACGGAGGTAAATATGTTATTTAAAGACACTGGCGAAGAAAAGTCAAGCTGCAAAAAAGCAGATGCGCCTGCTGTTGTAGGACAAATTCAAGTTTCAGATGAATTACTTGATTTTTCTGCATTTGCTAAGCCAAAGAAAAAAGAATCATCATGCAAAGAAAGTGGAGCTTGCTCAAAAGATGATGAAAACCTTACACCTCGTGAAAGAGCTATTAGAGCAAGAAAAGAAGGTAAATAATGGCTGTTGAGCTTGCACAAGTTAAACCGCTAGAAGAAAAAGAAGCTCCTATTTCAGGAATTCGTAAGGCTATTGCTAAAAACTTAAAAGAAGTTTTAGAATCATCAGCATACTGTTCATTAGTTTTAAAAGCTGATGTTACAAACCTTTGAAATTTACGTGCAAAAGTTAAGGACAAAGTTTTTGCAGAACACAATGTTAAATTAACATTTTTATCATGAATAGTTAAAGCTTCTGCTATCGCACTAAGTGAATATCCATCTTTTGCTGCTAGATGAGATGGTGTTGAAGGTAAAGTTTACTACCCAGGTACATTAAACATTGGTATTGCTGTTGACACACCTTTTGGTCTATTTGTGCCTGTAATTAGAGGCGTTGAAAACTTAAGTATTATTGATATTCAAAAAGAAATTGTAAGATTATCAACTCTTGCTAGAGACAAAAAACTAAAAATGTCAGACATGAGCGGTGGTTGTTTTGCAATTACTAACGTTGGTAGTGCTGGCGTTCTATTTGGTTCACCAATTATGAACAAAGGCAACACAGCTATTTCAGCTACTGGTGCAATCATTGATGAATTAAAATTAAACAAAGAAGGTGCTGTTGAAAACAGAAAAGTTATGTACCTTTCAATAGCAGCTGACCACCAATGAGTTGACGGTGCTGACATGGCTCGTTTCCAAGGTAGAATTAAAGAATTAATCGAAAACCCAGAACAATTAGGAGAATTTTAATATGACAGCAGAATCAAAATGCACAAAGTCATGTGCTACAGGCTGTGCATCTAGTTGTGAAGCATCAAAATCATCTTGCGCTTCAAGTTGCGCAAGCCAATCATCATGCAATTCATCATGCCCAAAGAGCACTTGCTCAGAAGCTAAAGAGTGCTCAGCTTGAAAAGATGAAGGCCTTAAATACGAAGGCGAAGTTGCTGATGAATTTGACTTAATAGTAGTTGGTTCAGGCCCTGGTGGATATTTAGCTGCTGAAATGGCAGGTAAAGCAGGCCTAAAAACATTAATTGTTGAAAAAGAATTCTGAGGTGGTGTTTGTTTAAACATAGGATGTATTCCTACAAAAGCTATGCTTAGATCAACTCATGCATTAGAAGAAGTTATTCATGCAGCTAAATTTGGTGTAGTTGCAAACTTAGAAGACTTAAACATTGACTACCAACAATCATGAGCTAAAATGCATGAACGTAAAGCTAAAGTTGTTGCTAAGCTTTCAGGCGGTGTTAAGTTCTTAATGAAAGCTTCAAAAGTACAAACTGAAGAAGGCGTTGCTAAATTTGTTGGTGCAAGAGAAATAGAAGTTAATGGCAAAGTTTACCGTGGTAAAAACGTTATTTTAGCTACCGGTAGCCACTCAAACAGAATGAAATTCCTTGAAGGATTTGAAAAAGGTTATGAAAGTGGCAAATTAATGACTTCTCGTGAAGCTATTAACAATGATAAGTCATTGCCTGCATCAATGGTCATCGTTGGTGGTGGTGTT
>453 25 27
AGGAAAAAAAAAAAAAAAAAAAAAA
>454 41 72
TAAGAATTCGTTCTTTACGGCTGGTTTTTTTTTTTTTTTTT
>455 4270 68500
CTTAAAAATATCAAAAACACATTGCTAGAGAAAATGTTTGTATAGGAGAAGTATGCAATTTAATAGTGAAAAAGATTTTGAAGATGCAGTTGTTCAATGTTTGCAAGAGTGTGGCTGAAAAGGATTCCCTGATAAATTTAGCAGTTCTAAAAAGTACAATGTAATATTGGATAATGTAACTGAAGATGACTTAATTGAAAACTGGAAAAACATATTATTTGAGAACAACAAAGACGTTCTTAATGGCATTGAATTATCTGATGAAGAGATGCAACAGATTATTCAAAAAGTGCAAAATTGCCAAAATCCTGTTGACATAAACACACTTATAAATGGTGAATATATTGGCATTATTAGAACTAATAAATTAGATTTAGTAATGTTTAATAAAGAAGTTCAGCTTAAAATTTTTAAAAGAAGAGACATAAATGCAGGTGAAAGCATTTATCAGATTGCAAGGCAAGTTAGAACTGATGTATTAGAAGATTCAAAACAAAGAAGAGGCGATGTAATGTTGCTCATTAATGGTATGCCATTAATTCATATTGAGCTTAAAAACAGGGGTGAAGAGCTAATTAGAGCCATTACACAAATTAAGAATTACACTAAGTTAGGTCTTTATAAAAGAGGCATTTTTAAGCTAATACAAATTACTGCTGCAATGAAGCCTAATGAAATAATGTATATGCCTAGAGCAAATGATTCTGAGCAAATTGTTACAGAAAAATTTTTGAAATGAACTGATGAAAATAATAAGTTAATTAATGATTGAAAAGAAATCATTGATAAGGTTTTTAGAATCCCTAGAGCACACAGAATGATAGCTGATTTTACAATTGCAGATGCTGCTGACAATACTTTAAAGGTTTTAAGAAGCTATCAAATTCATGCTGTAGAAAAAATACAAGAGAAATTTTTTACCAATAAAGTTTGTAAAGACACTGGAAGCAAAAGAAGCTTAAAAGGTGGCTATGTTTGACACACAACCGGTTCAGGGAAAACATTAACTAGTTTTAAATTAGCAACATTATTATTAGAATGAAATCAAGCTGATATTGTAGTTTTTGTTGTTGATAGAATCGAATTAGGAACTCAAACAAAAAATGCTTTTAAGAACTTTAATTCTTCAGGAAAAATTGAAGTTTCTGAAGCTGATGGTACATATGATTTAGTAAAAAAAAATTATCAACTGCTACTGAATCAATGAAACAAAAATTGGTTATTACGACTATTCAAAAACAGTCTAACATTGATAAAGATTCGTATGCTAAGCAGCTAGAAGAAATAGCTAAAAAAAGAGTTGTGTTTATTTTTGATGAAGCACACAGATCAACAAATGGTGAAATGTATAAAGACATCATTGAAAATAATCCAAATGCAGTTGTTTTTGGCTTTACTGGTACACCAATTTTTGAAAAAAATGCAAAATATGGGCTAACTACTGAAAGCAATTTCGGCCCACTTTTGCATAAGTACACAATGAAAAACGGTATTGAAGATAAAAAAGTTTTAGGCTTAAGTTGTGACTACAAATTTATTGATAAAGTATTGCTTCCTGCGATTAACACAATAGATAGCAACGAAAATGATTCAGTTTTTAACTCTGCAAATGCAGAAATTAAGCTTAATAGTCTTAAGAATTTAATAAATGCTAAAGATGAAGAGTTGCTAAATTATGAAGAAAATCTTTATAACAAAATTAAAAATAGTAGAGACTATAAAGAGCAAGTTGTAACGGAAATCTTAAAAGACTGAAAAAGAAAAAATCTTGATAATAACTTCTCAGCTATTTTTGCAACAAGCAAGATTCAAGATGCGATTGAGTACTATGAAATATTTATCCAAAAAACCAGTGAAACAGGCCAAATGGTCAAATTTACTGCTCTTTTTGATCCTTCCACAGATGTCTCTGAAAATGCTGATAATTATTCAAAAGGACTAATAAAATCTGAAAAAGTTAAACAAATAATTGCTAGATACAATAAAGACTTTGGCACAAAATTTGATGTAAATAATCTTAATAATAACCATTCTAATTTTAAAGTCGATATTCAAAATAGATTAGCTAGAAAATATAATCATAATAATTTAAATAAAGAATTTAAATTAGACATATTAATTGTTGTTGAGCAGTTACTAACTGGGTATGATTCAAAATATATTAACACAGTTTATTTTGATAAAACAATGAACTTTGAACACTTAATTCAAGCTATTTCTAGAACTAACAGAAACTATAATCCAATCACTAAGCCTTATGGCAATGTTGTATTTTTTAGACAACCTGGCAGAATGAGATGAAATATGCATGAAGCCTTAACTGAATATGTTGATATTGATCCAGGAATGGCCTTGCCTAAGAGTCTTGAGAACTTTTATTCTAAAATAAATGAATCATTTAGAAACATACAAAATGTTTTTACTAAATGAGGCTTTAGCAACTTTGAATCAGTGCCTGATGTAGCGGAAATAGATGAAAATGATCAAGAAGCTTTGCATGAGTTTAAAACATTTTTATTTAATTTTCAAAAAATTAGAAAAAATCTAACACCAGCACAGATTTTAGGTTTTGACTGAGAAGAAAATAAAGATTCAGTGAACTTAACCAAAGATCAATATGAACTAATTTATGCCAGAATAAAAGACATCGATTTTTCTAAATTTAAGATTACAGTCGAAAATGAAGATGAAAAGTCTTTGATTTTTGAACTAGCTGATGTAGATAATTCATCAATTAATATAACTATCAATAAAGAATATCTAAATACACTACTTTTAAAAATTAAAAGTAGCTACCATAATCAAGCTAATAATGAAACTGATGCAAGTGTGCAAAATTCTTGAGAAGAAATAAACAAAAAATATATTCATAAGTATCCTAAGGAACACCAAGAATTAGCTAGAGAATGTATCAACGAAGTATTAGAAAATTATGATTCATTCAATGAATTTGATTTTAAAAGCTGTGTTGTTGCCAAAATTCAGAAAAAATACAATGAAAATATTGAAAATTTTGCTAGTGAAATGAATATTGATTCCGATAAGTTAAAAGAAATAATTAATTCTAGTGAACCAGTTAATGCCTATGGTAGATTAGGAAATTTATGTAATGTCAAACTTACTAATGATATTAAGCTAATTATTGCTAAAAAATTAAAGCTTACAAATGCAAACAGCATTAAACCAGGGCAATTTAAAAAATATATTAAAGACTTTATTTTAAAGAAAAGAGAAAGAAAATTTAAAGTTATATAAAAATGCTGCAAATGCAGCATCAATTACGTGGGTAACTATACTTTTTATTAATTAAGTGCAGATATTGATCTCATGACTAGATCAATATCTTTATTTTCGAGTTCATTTATTATATGTAAATAGATTCGCTCAGTTGTATTCATGCTTGAGTGACCTAGTCTTTTAGCTACTGATGCTATTGATACACCTGCATATAACAAAATAGATGCATGTGTATGTCTTAGTCCATGAATGCTAATAACTGCTGGAATTTTAGCTTTTTTACATCTACGCGCTAAAATGTCATTAATTGTTGAATTAAAAACCTTTTCTTTGAAGACAAAAATTGGTTTATTTTTTTCTAGCCCTTGTACTAAAGATGCAAAACGAGAAATTGTTTGTCAGTCTAGCTGAATTTTTCTAACTGAAGACTTATTTTTTGTAGGTAAAAAGCCGCCTAATTCCTTGTAATTTCAAGTTTTAGAAATATTTAAAAGCTGCTTTGTAAAGTCAAAATCATCAGGTGTAAGAGCAACTGCCTCTGAAAATCTAAGCCCTGTTTTAGCGATTAAGAAAATAAGTCAGTCAAAGTTCAATTTGTCCTGTAAATTAAGCTCTTTGAGCAAAAGTTGTAGTTCAAAATTACTCAAAAATTTAATCTTTTTTGGCCTAGCAGCCTTGCCTTTTATTACAACCTTTCTTGTTGGATCTTTAGTTAAAAGGCCCTCATCAAAAGCATCAAGCAAACAGCCTTTTAAATGATGGTGAAAGTCCATTGTAGTTTGCCTTTCATGACATTCAGCATATTCATTTATAATTTGTTGATAGCTTACTCTATCAAGATCACAAATTTTCAAGTCTGGTGCTAATTTTATTATTCAATCAAGAGTTAGTTCATATTTTTTGAAACTAACCTTTCTAATAGAACCTCGTTTGTAAACATTTATTCAATTTTGAAAATATTTGTACAGTAAAATATCTGTTTTTTTCATTTTCCCCTTTCATTTTTACCCACGCTGATGAAGGGTGATTAGGG
>456 554 10071
AAATACGATGGCCACTATAGAGCAATTGGATTAGTAAATAATTATAGTGTTAACCCTAGGTTCTGAGCTGGTGTATCTGATTATGAACTAAATTCAACAGATGAAAGACAAAATAATTGAAAATATGCCCGTGACTATGTGCTTAATTATATTTACTACCATGATAAGTATGATGAGTCATACAATCCAGGCAAAACTAAACGCATGGTATTAATAGAGGACTTGAAAAAAGGCTATATGCCAGTTATTCCTAAATGAACAAGCTAACACAATTAAGCGTCTAAAAAACAAGGCGCTTTTTTGTTTTAAATTTATAATTAATATATGAACAAAGGCGAATTTAAAAATAGATTAGTAAAGTATTTAGAGGCTGAAGGAGTTTCTAGATATGAATCTAATATTGCTAAAATGATGGAAGCAGAAATAAACCAAAACAACTGTTTTACAGTATCTTATGATAATTTTGGCTCTATTATTTTTCACAAAAAATCAAAGTATCCAAATGCACCAAAATTTATGGTTGCTGCTCACATGGATGAAGTTGGCTTTTTAGT
>457 24 33
ACAAAAAAAAAAAAACAAAAAAAA
>458 25 19
ACAAAAAAAAAAAAACAAAAAACAA
>459 25 13
ACAAAAAAAAAAAAACAAAAAAACA
>460 97 1654
CCTACCGAATTTACATATAATGGCAAGGCTTATACAATTAACAGAGAAGATACACTAGATACTAAAGATGCAATTTATGCAAATTTAGTACTTAATA
>461 25 19
TGTTTTTTTTTTTTTTTATTTTTTT
>462 75 952
TTGTTAACGATTTTTATAAAAATCATTAGAGTTAGAAATCGTTAGACAACATCATGACTAAAGCGTTTATGGCGG
>463 27 156
TCATCTAGACTCCCTAATCACCCTTCA
>464 1198 19512
AAGCCATATTTGCCTTTTGAGCCTTGTTTATAGCATCCATTGTTTCAGAAAGGGTTCCAATTTGATTAAGTTTGATTAAAATAGCATTCATTGATTTTTGTTCAATAGCTTTTTCTAATAACTTAGGATTTGTTACAGTTAAATCATCGCCAACTATTTGCACTTTGTGACCATATTTAGCTGTCATTTTAGCAAATCCCTCTCAGTCGCTTTCAGCTAGTCCATCTTCAATAGAAATAATTGGATATTTATCAATTAATTTACCAAAGTATTCAATTAATTCATCACTTGTGTACTCTAACTTAACATCACCTAAGTGTTCAAAACCAGGACGTTTTTCGCTAATGGCTTGTTTAAGCTTTTTAAATGTGTATTTTTTAGTTTTTTCATCATAAAGCTCACTACATGCTGCATCTAATGCAATTGCTATAGCATTTTTACCTTTAGTAGCAGGAGTGTAGCCAGCAATTTTAATCGCTTCAACTAAGTAGTCTAAAACTTCTTCATGACTCTTACAATTTGGTGCAAAACCACCTTCATCACCAACTTGCGTTCCATAGCCAGCTTTTTTAAGCAATTTAGCTAAATTATGGAAAACTTTATTAGCCATTTGCAACGCTTGTCTTAATGATTTAGAACCAACTGGCATAATCATAAATTCTTGAAAATCAACTGTATTAGATGCATGCTCGCCACCATTTAAAACATTTAACATAGGTAATGGAAGCACATGTGCATTAGCACCACCAATATATCTATATAAAGGCATTTCTAGTTCAGCTGCTGCTGCTTTTGCAACTGCTAATGAAACACCTAAAATAGCATTAGCTCCAAGTTTTGACTTAGTTGCTGTGCCATCTAAATCAATCATTATTTTGTCAATTTCTCTCTGATTAAAAACTGATAATCCTTCTAGTTCTAGTGCTATTATTTCATTGACATTGTCAACTGCTGTCATAACACCTTTGCCACCAAATCAGTTATTTTCGTATTTTGTGCCCTTGTCTCTTAATTCTAGTGCTTCTCTACTTCCTGTGCTAGCACCTGAAGGTACATTTGCAACACCAGTAGTTCCATAATCTGTAGTAACTTCCACTTGAATTGTTGGATTGCCACGTGAATCTAATATTTCACGAGCTAAAATTCTCTCTATAATAGGCATTATTCCCCCAAAATAAAATATATTTTTATTATATAA
>465 149 1552
TTTTTTATTTCTTGAATTGTTTTATCTGTTTCATCAACTATTGTTTCAACGCTGCCTCAAGATGATGCTTTATTTATTTTTTTCTCTAGTTTTGATTTTAATAAATTAAATTGACTCTCAAGTTGTTTTATTTTTGTTTCTTTTTTTTT
>466 1385 34688
CAGTGGTGACTTTTTTGCTAAAACCGATATTAGCGAACTTGAAAAAGCTTTAGTTGGTGTAAAAATGGATTATGATGAGCTTTCTAATGCTATAAAACAGGCAAATTTGGAAAAATACTTCTTTAATGAAATAAGTGTGGATGATGTTGTTAAAACAATTTTAAGCGAGGATGATAATGAATAAATATGCACAGCTTTTTAGGTCTTTTAAATTAGGCAGCTACACACTTAAAAATCGTTTTGTCCTTTCACCAATGACTTTAAGCTTGGCAACTAAAGATGGAAAAGTAACAACAGAAGAAGAAAAATACTCAGCCAGAAGAGCAGATTGCGCACCTTTATTAATTTCAGGGGGAACATATTTTGATGACTTTGGTCAGCTTTTTGAATATGGATATAGTGCAAAAAGTGATGATGACATTGAATCATTAAAAAAGCTTGCTAAAGCTATGAAATCGAAAGGCAATGTTGCAATTTTGCAGCTAGCTCATGCAGGTAAATTTTCAAAAGCAAGTCTTAAAAAATATGGTTATCTTTATGGACCATCATACGAAAAAAATCATATCCCTGTTGAACATGAAGTATTTGAATTAAGCATAAGTCAAATAAAACAAATTGTAAAAGATTATGCAAGCGCAACTAAAAGAGCTGTTGCTGCTGGTTTTGATGGAATTGAAATATCAATGGCGCAAAGATTGCTTATTCAAACTTTTTTTAGTTCAATAGTTAACAAGCGCAATGACGAATATTCAGCAAACAGTTTTGAAAACAGATCTAGATTGTGCCTAGAAATAGTTGAAGAAATAAGAAAAGTGATTGATCAATATGCAGATGAAAACTTTCTTTTTGGGTTCCGTGCTACTCCTGAAGAAACATACGGTGCTGAGTTAGGATATAGCATAATTGATTTTATCCAACTTATAGAAGAAATTATTAAAAAGGGCAAGATAAACTACTTAGCAATTGCTTCTTGAGGCCATGATATATATTTAAACAAAGTTAGATCAGAAAATGAGTATAAGGGGCAGTTAGTTAACAAAATTATCTATGACAAATTTAAGGGCATTCTTCCTATAATCTCATCGGGGGGCATTAACACTCCTCAAAAATGTTTAGATGCTCTTGAATATTCTGATTTGGTGGGCTTAAGCTCTGTTTTTGTAGCAGATCCTGAATTTGTTCAAAAAATTGAAAATGATCAAGAGGACAAGATCAATTTAAATATAAGTTTTTCTCAATTAAAAGATTTAGCAATTCCAGAATCATCATTTAAAGGCATTGTTGAAATGTTTGGTTTTTGCGAAACTATTCCAACTGAGTCATTAAAAACTTTAGAAGAGAATTCAAAATCAGAAATAAATTAAAAAAGCCGCTATGGCTTTTTT
>467 35 55
CCCCCCCCCCCTCCCCCCCCCCCTCCCCCCCCCCC
>468 24 33
CCCCCCCCCCCTCCCCCCCCCCCC
>469 67 876
GTATAAGTGTCATCAAAAATTTTGCCAGTAATATCAGCAGACACAATTTTGTCCAATGTGCCTTTAT
>470 37 67
AAAAAAAAAAAAAAAAAAGCCGCAAAATATGACTTAA
>471 24 25
CGAGTGGTGAAATTGGCAGACACG
>472 1649 22594
CTTATTAAAAAGCAAAAATCTTAATGTAGGAGAGATGAAAAAGGAGAAAAAATGAATGATTTACTAGTTTACTTTTCGATTTTGTTTAAAGGAAATAACTTTGAAATTTATAAAGCGCTTAAAAATGGATATAAGGTTGATAAATATAAAGTAGATGAAGAGATAAATAAATTAAAAGAAAGCGGCATTTAAAACTATTACAATTTTTGATACTAACTATCCGCAAGGATTAAAAGAATTAAAATATTCCCCATTTGTTTTGTTTTATAAAGGGAATATTGAACTGCTTAATAAAAATATAGTTTGTGCTACTGGCGATGTAGCTAATGAATTTGTTTTACATAATGTTGTGCAAACATGTAATGAATTAGCCAAAAACACCGTTTTATTGACTAATAACTTCAAAAACATTGATCAAAATATTATTGAAATATTTAATAACAATAAACAAGGAATCATATATTTACTAGCTAATGGTATATCTTATAATTGCCCTGATGTAGATTTTAATAAAGATTTATGTATCACTTTTATACCACCAGATTTGCATCCTAAACTTAGATACTTTAAAGAAAGAAATGTTGTAGCTTCAGCACTAGCAAATAATTTAATTATATTTAGTAGCAAGCGAAATTCAGGACTAATTAACTTAGCTAATTGTTTTGCAAATTTAGGCAAAAATGTTTACTGCTATCCAGGGTTAACATATGATGATGGTAATACTTACTTAATTAAATCAGGAGCAAGTTTAATAACACATTTAGCAGAAGTTAACTACTTTTAATTATTTCTTCTAATTTTATGCCAATTGCTCCTGAATTATAGTGTCCTATAATTTCAGTAGCTACTGCCTTAGCATCATCTGTTGCATTCTCCATTGCAAAACCATAATGAGCATTTTGTAATATTTCTACATCATTACTTGAATCACCAAAAGCATAAATTGTGCAATCATGCAAGTTATATATTTTCATAAATTCTTTTATGCCATTTCACTTTGAAATTCCTAAAGGATTAACATCAGTGTATATTCTATTAGTTAAATAGTCAGAGTACTTATCTTTATATAAATTACTAAAGTGTTTTGTTGTTTTGGTAGCTATTTCGTTTGGATTTCTTATTGCAACTTGTGTAATTATTGAGTTTGAATCGCTTGCCACTTTTGACATTGTTTCATAATCAGAAAACTTAATGTGCGCAAAATCCATAATATCTTGCTTCATAATTCATTCTGGAAAATTGCCATCAGCATCTTTATTTACATATGTAGCAGTAAAATCTGCTGTATCAAGTGAAATTATTAAATTATTCTTGTAAGCATATTCAAACATTTTTTCAAAAACATCAGATTCTAATCTGCCTACAACAATATGTTTTTTGTTTTTTACATCATAAATTAATGCACCGTTTGAGCATATAAAATAGTCTATTCCGTCAAATTCATCTAACAAAGGTAGCACTTTTAAAAGGCCTCTTCCAGTGTTTAAAATATTAATTCCGCCTTTTTTGTGAACATCGTGAAATGCTTTTTTAGTTACAGGATGAACCTTATTGTTACTCATTAGTAATGTGCCATCTAAATCATATGAAAAAATCTTTTTCTTCATTTTGCTCTCCTTGCAAAAGTGCCAAAAATGTTGCTAATAATT
>473 39 355
TTGGATCAGTTGCTTCAATGGCCGCAATACCTTTTGTAG
>474 319 4919
AAAGTGCACGATTATAGGCAGTTATGGTTGCTTTATTGTTTGAATTGATATCAAAGTAAAACAATTTTGTATTTTCATCAAGCTTAATGTCAGACTTGCTTTTATCATTGCAACCTGCTGAAACAAATGAAGCTGTTAGAGAAATTGGAAGAATAGCAAAACCTAGTTTATGTAATTTTTTCATAGACAAATCTCCTATAGAATGCTAATATTTCTTAATAATTATGCAATTATACACAATTTATTCATGCTTTATATTGCTCAATCTACTTGTAAGCAATTAGTTATTAATTAAGGATATATTTTTACTTTGAAAAAA
>475 26 24
TACTAATAATGTTGGTGGTGGTTCTT
>476 35 131
CTAGTCCAAACATTGTGGCTATTTTTTTTTTTTTT
>477 44 795
TCATCAAAAATCTTAGCTATTACATTTGCAGCTTTTAATTCATT
>478 2496 36515
CATAAAATAATTGAATATGGCTGTTTTATAATGGTATAAGTATTAAGAGAGCTATGTAAAATTATTGTTTCAAAAAGCAATGTTTTCTATATATTATGTTAATAATGTGAAAAAGTCAGCAATTTTGCCATATTTGTTCCACATACTGATTGCTTTAAATATCTAAACAAAAAATAAGTTGTCTGAAATATCAAAATAAGACAAACACATAATTTGTTTGTTTGACTTCTTAATAACCTTATCATTTATTCACTTATAAATTTTTCAATTATGCTATTAAGCAAATAACTTTTTTCTTTATACACCATATGTGCAGAATCTTTTATTACTTCTATTTTTGCAATAGGAATAATTTCATCAAAATAAATTTGACTCGTTTGGCAATCTATAAGCTTGTCACTATCAGCCAATACTATTAAAGTCGGAATTTTTACCGACAAGTATGCTTGTTCTATTTCATTGTGAATTTTAGTGCTTGTTAATTCTTTATCTAGAGTTTTAACCCACTCATTATTGTAATAATTTGTATTAAATTTTGATTTAGCCGCAGAGACTCAGTTACTATCATTTTGTAACGATTCTCAGTTATAGTAAATTAAAGGAACAAAGTTATTTAGATATTCATCAAAATTTGAAGAAAGATATTTTTTATCTTTTCATACATCCAAATTTAATTGTGTTTTATTAATTGGAGTTATTAAAATTAATTTTTCAAATAACTCAGGCCTTGTTTTATAGGCTAATACAGCAGTTGCTGCTCCCATTGATTTACCTATAAGAGTAATATTTTTAATATTATTTTTGTTAATAAAATCTATTAATAATTTAGCATAGTAAATCACTGAAATTTTATGATTTTTAACAGGCTTAGTCAAATTAGAGCCCGGGAACTGCAAAGCATAATAATTAAATTTTTGATGCTGGCTAGAAAACAATTCTAAAGCTGTATGTTTTGAATTAAAACCATGGCAAAATATAATATTTTGCTCACTATTATTGTCTTTAAAGTAATATGAATAGTCATAAACAATTTTTGATTTAGACATTAATTATATTTTATAGATATTGCTTGTAAATGCTTTTAAAATTTTATGCTCGTGCAGAATAGTCAAATCAGACTAGTTTTAAGTTTAAGTGCTATAAAACAGACCTATATGTAATAACCTTTCATGTAATTCAAGTATAGAAATTATTTATCCCAATAATCACAAATTAACAAAGCAAATTTATTAAAAATATACTGCTTATGTTAAAAAGGTTTCGGCAGTATATTCATATAAAGTTTTAATTAATTTTACCAATTAGGGAGGCTGTCTATTTATTTTTTTAAGTCTATTGTTATTGTTGACTGACCAGATATTTGTGACACTTCTGGATCTGTGCCTTTGCCAAAAAATTTACCGACACTGTATTTAACTGTAATGTCAAACTTATCTTCTTTTTCTTTTTTTGAAATCTCAAAATTTAGCTCATTAAATAAATTAGTGAACTCATGATCATCTTCTTCTTTTACTTTGATTGTCGGCATTTTATCATTTACAAGTTGAATTTCACCTTTAATTTTGTCTGAGTTTTGTAATTCAAATAAAACAAATTTGACTTCAATTGTGTTGTTTTTATCAAGTGGCGATTCTTTTCCTTCAACTAGTCAGATACATCTTTTGTCTTTATCATACCAGAGAGAATATTTTGAACTATCATCTTTTAACTTAATTAAGTATTCTTTGTCTTCGTCAGCAGCAACATAACTTAATATATTGGTTAAACCTTTTACAATCTCATCAAGCTCACTAGGTTCTTTTTCTGCCTTATCTTCCTTTTCTTCTTTAGGCTCATTACTAGGCATATCTGCAGGCGGAACTACTGGTGGAATTGATTCATTATTATTGGGTTCCTCTTTATCAGGTTCCTTCTTGTTTTCGGGCATATCTCTGTCAGTTTTAGGCTCTTCATTATTTTTTTCAGGCATTTTTGGAGCATTTTTTTCTTTTTTGTCTTTATTTGGTTCTAATTCCCTTTTGTCTTCATCTGGTTTCTTTTGTGGCTCATCCTTTTGCTTGCCTGAATCACCATTGCCGTTTTGGTCATTTGAGTTTTTATTTATAGGATTTGTTGGAGCTGCAGGTTCAGTTTCTTTCTTTTCTTTTTTTAATTCTTCAAATTTTTTATTTAGTTCTTCAGCTGCTTGTTTAAATTCATCGGAAGTTTTTAAGATCTTAAGTTTGTCTTTTGATTCTTCAACTAGTTTTTTTAATTTTTGCTTAACATTATCACTTAAGTTTGCATTAGAGTTTAGCTCAGACTCTATTTTGTCTATTTGTGATTGTAGTTCATTCTTTTCTTTAATTTCATCATGTTTAACTGGTTCATTGTTATCGCATGAAGCTGCTAAAGCAGCAGTAGCAAATATTGCTGCAGGAGTTAACACAAATAATAATCTAGTACTCTTTTTCATAGTTATTTCTCTTATTTTCTCGGCTTTAGATTTTCTTAATT
>479 6683 125855
CTTCCACTGATTGTGGCTATTTTATAGCCATATTCATCGCATAAAGCTTGTAATTTCTCTAATGATGGAATTATTGACTTTGGAGCAACATCCCTTCCATCTCCAATAGGATGAACAGACACCTTTTTAAGCCCATAATTATGCGCCATTTCAAGCAATTTAAACAAATGATCTTCTAGTGAATGTACACCACCAGGGCTTAGTAAACCCATTAAGTGTAAAGTAGTGTTTTTGTCTTTAACGTCTTTAAATATTTCGTTAAACACAGGATTTTTTTCAAATTCCCCGTCCTTAATTGCCTTATTAATTAAGCTTAAGCCAGTGTAAACAACTGTGCCAGCTCCTATATTAAGGTGACCTACTTCAGAATTACCCATTTGTCCGGCAGGCAAGCCTACAAATTCACCACTAGCTTGTATTATACTGTTAGGGTATTGGCTAAAAAGCATATCAAAAGTGGGTGTGTTTGCTAACTTAAATCCATTACCTTGCTTTTGTTCTCTAAGCCCTAGCCCGTCAATAACTATTAAAATAGTTTTTTTCATATTTTGATCTCCACGCAAAGTCATATCTAATATATGACAGCTATTTAAATTTTATTATAAATAAGGCAATAAAAAAGGGCTTTAAGCCCCGGGAAAGTATATTTATGGGTATATTTGCACAAGACTTACTCATGTTCTATGTATCTATGATATAGGTCATAAAACATATTAATGTTAGCAATTTTGTTATTTACTCTTAGCCTGTCATAATCTTGCACTAGTCAGTAGTAAATATATTTTTCTATATTTTTATCTTTAATTGAATCTACTGTATTGCTAAATGATAATTTTGAATATTGGAAAGTATATTTTGAATGAACTACGTCAATTTGCTCACAAATAACTTCTTTGTCAAAAAGCTGTGTTAACTCAACTCAATCTGGGTTTAAAGAATTTAGTTTTTTTCACTTTAAAAATTTTACTAGCAGTACTATAACATAAGCAAAAAAGGCAAAATCAATGATGCCAAAGAGCACAATAAAAAGAATTGCAACTTTAAAGAGGCTATCTGCATTATCATGCGTGTTTTTAGCTAAAAACACTGAAATAACAATCAAAAGAAAGTTTATGATTAATGGCACAATGTAATAATGAGAGCAATTCTTAATACAGAATTAGCCTCTTCAAAAAACATATTATTAACCTTAATTTTATGTTTTATTAGGTATTTTTTTGCATAGGTTATTTTGGTGTGAAAATGCTTAGCTTTTGATGAAAGCAGCAAAATCAAAATTGTTGCATGCAAGGAAAAAAGAATAGCCAGGATAATAAATAATTCTTTAAATTCCATTACTCAGCCTTTCTGATAGTGATAATTTGCCTATTTTACTGTTTTATAGCGCTTTTGGTAAATTAGATGCTTAAAATTTGTGCTAATTTATATACAAAAAATAATTTTCAAAATTCTTATTGAATTATGCTTATTTATTACTAGTGTGTTAGCTATATGGAAATGATAATAAAAGGTGAATTCAATATACAAATCAATACAATTTAATATATTATAATATTTAAAATAAAGCATCTTTTTGGGGTAATGTATGTCTTATAAAGCATTGTATAGAAAATATAGACCTAAGTGTTTTGATGATGTAAAAGGGCAGGATTACATTATTCAAACACTCAAAAACATTATAAGAAACAGAAAAATAAGCCATGCATATCTATTTTGTGGCCCAAGAGGTGTTGGAAAGACCTCGGTTGCTCGAATTTTTGCAAATTTAATCAACTGCTATCACAACAATGATGACTATAGCAAGCTATGCCAAATATGCGAAGAAAACGGCAGCAATACTATTGATATTATTGAAATGGATGCAGCTTCAAATAATGGTGTAGATTCAATTAGAGAACTTAGAGACAAAATTCAGCACCTACCTTCAGTAGGCAATTATAAAATTTACATAATTGATGAAGTTCATATGCTTTCTAAAGGAGCTTTTAATGCTTTATTAAAAACATTAGAAGAGCCACCAGCACATGTTATTTTCATTTTTGCAACAACGGATCCTCAAAAAATACCTTTAACAATTTTATCTAGGGTGCAGAGATTTAATTTTAGAAGAATGAGCAATGACACGCTTGTTAAGCAAATTAAAAGCATTTTAGAACAAGAAGGCATAAAGTACGATGCAGAAGCATTGCCTTATATTGCAAGATTAGCGGTAGGAAGTATGAGAGATGCTTTGTCAATTATTGACCAAGCTAATGCATATGGTAATGGTTATATAAAATTCTCAGATGTTATGTATTCATTTGGCATAACTAGTAATGACAATTTGATAAAAATCATTAACAGTTTATATAATGGCAAGTCTGAAGAAGCATTGATGTTACTCCAGGATTTAAAAAATGGTGGTATTGATCCTAAGCAGCTTGTAGAAAGCTTATTATCTATTTTTAAAGACTTTATAATCTACGAAAAAACTTATAAAGATTCGCTGTTTGAAATTTTAACCCTAGATCAGTTTAATACACTGGAGTTTGATTTACGATACGCAGTGAATTCTTCCGAATTACTCTATAAATTAGTCAAAGAAATGTACTATGCTAGTGGCAATTTATTCCAGTTAATTGAATTGTACCTAGTTAAAATGGCTAGAGAAATAGAGCCTAAAGAAGAAAAAAAGGAACAGGTAATAATGCAAGTTGATAAAGATGAAAAGAAAGCTAGAATTGATAGTATAAATGAGATATTAAGTCAGACACAAGAAATTGTGCTTGAATCTAATAATGATTCGTCAATAAACGACATTCTTTCAAGTGACATATTAACAAATGAGCAAGGTGATTCTGAAAGTGATTTTTCAGAAGAAAGTCCATTAATTAACACAAGTGAAATTGACCTTACTCAGTTTGACGAAGATGAACCAAAAATTAAGTTGTTTCCAAAATATGATAAAAGTTTTGATTATGCTAAGGAATTTACTCCGAAGTTTAGCGTTGAGCAACTAAAAAGTGCTTTAATTTTGTCTGATCAGCAACAGTTAAAAAGTGCTTCGATGACTTTAAATTATTTAGTGAACTTATCTAATAACAAGGAATACAAAGAACTTATAGATGTGCTTAAAAATACAAATATTAAGGCTGCTGGGGAAAATTATATTGTGCTCACATCTGCTAATATTTCAGCTCTTAATTATTTGCAAGCAATTAGTTATAAGCAAAATTTTCAAGAATTTATTAAAGAAAATTTTGGCTCATATAAACATATGATTTTTTATGAAAAATCTAAGTTTAAGGAAGTGGCCTTAGAAGTTGTTTCGATACTTAGAAGTGATAATGCTGATGAGATTAAAAAGGCAAAAGCTTTCGCTGACGTTGTGGTTGAGAAAGAGCACAGTAGCAATAAACAGTTGTTTGATTTATTAAGCTCTATAAAATAGGAAAGTAGGTAAAATTATGGATCAAAATACGCTGAGAAAAATGCAAAAATTGCAAAAGGAATTAGAGCAAAAAACTGAAGAATTTATGGAGCAAGAATTTAAGGCTTCTAAACATGGTGTGACAGTGGTTGCAAAGGGTAGTAAAAAAATTGTGTCGATTAAAATTGAAGACTCCAATTTATTAGATCCAGAAGATCCTGAAATTATTGAAGATGTAATTCTTTTACTTTTAAATGAATTATTTACAGAAATTGATGAAAAACAACAGGCACTTATGCCAGCAATGCCTTCAGGTTTTGGTTTTTAATTATGAACATTAAAACTATTGATGAATTAACCAAGAAGTTATTGTCAATACCAACAATAACTAAAAAGCAGGCTGAAAAGCTTGCAGATTATATTTTGAAAAGTCCTAAGGATGAAATCAAGCAAACACTAGAGTATATTTTGGAGACTAAGGATAAAATTGGATTTTGTGAAAAGTGCAATTTTATAGTTGAAAACGGAAAATGTGCCAACTGTGATCGATTTAATTTATGAAACACTTTGATTGTTGTTGAAAGTGTTGCAAGTGTTAAAAAGATTTTTGATACCGATTTTTATAATGGATACTTTTTTGTCTTGCCATACTTATTGTCTATGTCGCCAAAAAATGCCAAAGTTGATTTTAATTATGAGCACTTAGTTAATTTCATTAAGACCAAGAAAATAACTGAAGTAATAATTGTGCTTAGCCCTACTATTGAAGGGCAAATGACGACAGCGCAACTAATGCAAATTTGTAGAGAAATTGACGTCAAAGTAACTAGGGCTGCTGTAGGGCTTCCATTAAATGCTAATATCGAATATATTGACGAATTCACCATTAAACAAGCCATAGAGAACAGAACAAAATAATTTTTTTAGGAGCAGTATGTTTATAACTTTTGAAGGTTTGGACGGAAGCGGAAAAACTACTATTGTACAAAAATTAGTTGAAAAACTATTAGAGAAAAAGCCTGCTCTAAGTTTTATAGTAACTAGAGAACCAGGCGGTAAAAATGTTAGAGAATCAGAAAAAATTAGGGAGCTAATTTTAGACAAAGAGTCGCGTTTGTCGCCAATTTCTGAAGCTCTTTTGTACACTGCTAGCAGACGGATTCATATTGAAAAAGTTATACTTCCTGCACTTAAAGAAAACAAATTAGTTTTATGCGATAGATATATCGATAGTTTCTATGCATATCAAGGTATAGTTAGGGGTTTAGGCTTATCATTTGCAAAGCAACTTACTGAAATGGTTATTGAGAGCACTATTCCTGATATAACTATTTTTATTGACATAACTGCTGAGCAAAGTGAATACCGTAGAAATGTTTCAAGACTAATTAGTGATCGTCTTGATTCAGAAAGCTTAGAATTTCATAAAAAAGTTTTTGACGCTTACAAAGAAGTAATTAATTTAGACCCTAAGCGTTTTATTATTGTTAATGGCTTGCAAAGTATTCCTGAAATCTTAGATGAAATAGTTGAGAAGCTGTTCCAAAATAAGAAGTTTGATGAGTGATGAAAGAATAATTAATGATTAGCGAAAATTTAATAAAAATTTTAGATAATTCAATTTCTCAAAATAAGATTAGCCATTGCTATTTGCTTAGTTCTAGTTCAAATATTGATATTAATGAATCGCTTATTTACTTTATTAACAGGGTCAATAACAGTCAAATCACATCATTAAATGAGCAAGAGTTGCCTGCTAATGTTATGTTTTTTAATGAAGATTTATCTAAGTCTAAAATTGTATCTGTAATGGAAAACAGCACACTGGCTTCATTTGTCCAAAATGCCTATAAAATAATCATTTTGAAAGAAATTGACAAAGCTTCAAATGCTAGTTTGAATGCGCTATTAAAGAATATTGAAGAGCCAAGTTCAGACACAATATTTTTGCTTACTACAAGAAATATTAATTCAGTTTTGCCAACAATACAATCACGTTCAATCGTTATTAATATTAAAGCCCCTAGTTATTTAGACATAGAAGCAGAATTAATAAATAAAAACTATCCTAAAGAACAAGCATGATTTTTTAGTTATGTATTTAATGATTTATCGCAGTCTGAGAAATATTTAAATAATGATTCATATGAATTAGTATTAAATTTATTAGAAGCTGTGAACAAAAGCTTTAAAGAAAAATATCATTTATATGTCTTTTTGACTAAATTTAGTAAAAAAGAGAACAAAAACACAATGGCTTTTTTAGTCTTGTGTCTTAAGTTTATTTTTTCATGAATTTGAAATAAATTCAGTTTAAAGAATCCATTAATGAAAAAAGTAGCAAGCAAACTAAAGGAAGCAAAAATTGACTATTTTGCCTTGTTTACAACCATAGACGAATATCTTGAGAGTTTAGAATCTAACGAAAATTACTTTTTGCAAACTGAGAGAATGCTGACTAAAATAGTAGGTGCTTATGAGTAAAATTTACATTGTTGGTACACCAATTGGTAATCTAAAAGACATAACTTATAGAGCAGTAGAAACTCTAAGGTCAGTTGACTGAATTGCTTGTGAAGATACAAGAGTGACTGCAAAGCTTTTGGCAGCCTATGATATAAAAAAACCATTAGTAATCCATAATAAAAATAATGAAAAGAGCTCTGCCAAGTCAATAATTGATAGATTAGTACAGAATGAGCAAAACATTGCCTTAGTTTCTGATGCAGGCATGCCATTAATTAATGATCCAGGTTTTGAAATTGTTAAATTAGCTAATGAAAATAACATAAGTATTGAAATTATTCCGGGTGTCAGTGCATCAATTACAGCATTTGCGCTTAGCGGACTATCAAGCACATTTGTGTACATGGGTTTTCCTAAAGAAAAAGAAGGTCAAAGAATTAAACAGATTGAATCTTTTAGCTCTGAGCATGCTCATGTATTTTATGTAGGCAATAGTAAGATTGAGAAATTTTTAACTGAGATTTATAAAGTATGAAATAGTGATGCAACTGTGTTTTTGGCTAGAGAAATGACCAAAATTCATGAGCAGTTTTATTACGGAGATGCAAGCAAAGTTTTAAATGAATTAAAGAGTGGATCTGCTAAAGGCGAGTTTACAATTGTTATTAAACTAAAAGAAGCAAAAAGAGAAAAAATCAATAAGTATGCTGATTTTTCTAAAGTCAAATAGCTCTATTTTAAAGTTAAATTAGTAAATTTTGTATATGTTAATATTTACACATTAGCATATTTTTTTATTTATTAATTT
>480 25 113
AAAAACAAAAAAAAAAAAAAAAACA
>481 25 93
AAAAACAAAAAAAAAAAAAACAAAA
>482 29 73
AAAAACAAAAAAAAAAAAAACAACAAAAA
>483 29 30
AAAAACAAAAAAAAAAAAAAAAATAAAAA
>484 24 39
AAAAACAAAAAAAAAAAAAAACAA
>485 24 54
AAAAACAAAAAAAAAAAAAAAACA
>486 29 49
AAAAACAAAAAAAAAAAAAAACACAAAAA
>487 34 110
CCTTAACTTCCTCGGCTGTTTTTTTTTTTTTTTT
>488 24 431
AAAAAAAAAAAAAAAAAACAAAAC
>489 24 2514
AAAAAAAAAAAAAAAAAACAAAAA
>490 24 432
AAAAAAAAAAAAAAAAAACAAACA
>491 42 353
AAAAAAAAAAAAAAAAAACAACACCCCCCCCCCCCCCCCCCC
>492 42 306
AAAAAAAAAAAAAAAAAACAAACCACCCCCCCCCCCCCCCCC
>493 24 313
AAAAAAAAAAAAAAAAAACACAAA
>494 24 107
AAAAAAAAAAAAAAAAAACAACCA
>495 24 340
AAAAAAAAAAAAAAAAAACAACAA
>496 24 57
AAAAAAAAAAAAAAAAAACAACCC
>497 24 104
AAAAAAAAAAAAAAAAAACACCCC
>498 43 111
AAAAAAAAAAAAAAAAAACACCCACACCCCCCCCCCCCCCCCC
>499 42 232
AAAAAAAAAAAAAAAAAACAAAATAAAAAAAAAAAAAAAAAA
>500 24 122
AAAAAAAAAAAAAAAAAACACAAC
>501 37 66
AAAAAAAAAAAAAAAAAACACCCGCCTATTTATTTAT
>502 25 60
AAAAAAAAAAAAAAAAAACAAAAGA
>503 26 33
AAAAAAAAAAAAAAAAAACAACATAA
>504 27 39
AAAAAAAAAAAAAAAAAACAACAGCCA
>505 25 30
AAAAAAAAAAAAAAAAAACACAGCC
>506 39 90
AAAAAAAAAAAAAAAAAACAGCCTCTTTATTAAGCAATG
>507 25 21
GGGGGGGGGGGGGGGGGGGGTGTGG
>508 47 276
TATATTAATTAAGTCATAAAAGCTGCAAAATATGACTTAAAAACTAT
>509 1635 25677
CAGCCACAGCAGAAGGATCGCTTAAATCATCCATTGGTAAAAATACAGTTTGAAATGATGTTATAGCTCCATTTTTGTTTTTAAACAATCTGTTTTGAACATTAGCTACATCACTTTCAAGTGTTGATTGATAACCACCAACAGAAGGCTTTTTACCTAAAGTAGCACTAACTTCGTTTTCAGCTTGCACAAAACGGTAAATGTTGTCAATAAAAAGCAGTACATCTTCTTTTTGCTTATCTCTTAAATATTCAGCAGCGGTTATACCAATAGGTACAATTGACATTCTTGCACCAGCAGATTCGTTCATTTTTGAAATGTACATTGTTGAATTTTGCATTAAGTTTGATTGCACTAATTCATCATAAAGCTCAATACCTTCTCTAGAACGTTCTCCAGAACCTATGAAGATATTTGAAGTGTTTTTATTTTTATTATTTACATTGAAAATTATTTCTTTCATTAAAACAGTTTTTCCAACACCAGCACCGCCGAAAATGCCTAATTTAAAGCCTTTTACTATTGGTATGAAAAAATCAATTGCTTTAATTCCGGTTTCAATTAATTCGAATTTTGTATTTATTTCTCTATCGTTATTTATTAACGAGTTCATTTCTACATACTCAGGGCTAGGAGCAGTAGGATTATTTAAAGAAAGACCTTTAAAGCTATAGATATTACCTTTAGCTAAAGGACCAACGGGCACCATAAAACTTCTCTTTGTATTTACTACCTTGTCGCTTAATGAAATTGAACTAAATGAATAAATGATTATTGCCTTGATAGTTGTTTCATTGATAACTGACTTAACTAATAAATAAGTTTGGCCATTGTGTGTAGTTAGCAAGTGATTTACTAAAGGTAAATTGTCTTTGCTAAACTCAACTTCAACAACATCTCCAAGTATGTTTATAACTCTTCCATTCATTATTTATCTCCTAATTTAAGTGCAACTTCATTTAAGAATTTTTCTGAAATAGGCAAGAAACTGTGCTCATTTTGTAATTCTCAGCCTAAATTTGCATAATTTGAATACTCTTGCAAGGCAAATGCAAAGTAACTTTTCATTATTTCATCATCATAGGTAGTATTTGATTTCATTATTTCGAATTGTTTTTTTCCATCAGCATAGTTATTGATAAATTCATCAATAAACATTAATGCTTTTTGTTCATCTTTTACATTTTTAATTAATGATCATTGAATAATTTTGCTCATCATAAGTACAAAATTATATGAATAAAGTGAATAACCTCTTTGTGCAAAAAGTTTATCAACCATTTTACCTTTATACATTAAGTTAGAAACTTCTTTATTTAATTCGTAATCAAGCATTGAAAGCTTAAGATGTCTTTTGTATTTTCTATAAATTTTATTAATTACACCAGCAACTTTAGCTATTGTTCTATCTTGAACACTTGAACCTGTTCTTGAAACTGAAAAATCAATATCAATAGCTGGCAAAATACCTTTAGCAAATAATTTTGCACTAGTTACAATTTGCCCGTCTGTTATCGAAATAACATTAGAAGCAATTAAGCTAGTAATATCACCATCAACTGTTTGAATAATAGGAAGAGCTGTAATAGTTTTTTTACCTTTATATGAACCTGCTCTTTCTAATAATTGTGAGTG
>510 24 34
AAACAAAAAAAACAAAAAAAAAAA
>511 27 21
AAACAAAAAAAACAAAAAAAAAACAAA
>512 25 27
ACACCACCCCCCCCCCCCCCCCCCC
>513 2137 33499
AACAATAAAATAGATAAAAAAGTAGAAAAAACAGAATCACACAATCTAAAAAGTAGCACAAATAATGGATTAGAAGATAAAAAAGAAAACGAGACAATAGAAAAAGATAAGCCAATTACTATTCTAGAGAAAATAGAAACTCCAGAAATTCCAAAAACAAAGCAAGATAAATCAAAAGAAGCAAAATGCAAAGAAGAAACAAAAAAAGAAGAAAAAAAGAATGAAGAAGAGACAGACGATGACTTTAGCTTATTTAACTTCAATATGTCATCAAAAGCAGATCAAAATCCTGAAAATGAATCAGAAAGTTTAAATGAAGATACATTGACAAGCTATAAATCTAAAATATCTAGTGAGATCAGCGAACTGAATAAAGAAGTGAAAAATTACAACGGATTTATCAATGATGAAATAAAATCACAGTTTGAAGAGTTGAAAGAAAAACTTAATAAGTTACTTACAAGTGCAAGTACAAGTGATGATATTGAAAAAATACTCACACAACTTGATTTTTTCAGCGAGCAATTTGAAGGATACAATATAAAAATTGAATCAATGAAAAATAACAAGGAAAATTAACCAATAACACGATAAAACAGCATTTTTGGATAATTTTTGAAAACAAAATAAAGTGAATGTTTGTTCACTTTTTTTGTTTGAATATGAAAAACTAGAAAAAAATTTTTTGCAAAAAGTTTGCAAAATAGTTGCCCCCCCCCTATTCTGTTATAATGTGCCTGAACATTATAGAAAATATATGAACATGGGGAGGAAAAAATTAATATGAAAAAAATTAAATTTTTATTAGCTAGTTTTGCTACATCATTAGCAGCAATTCCTTTTATAGCTGCAAAGTGCGGCATTACTGATGATAGTAAAAAACCAACTGAAACACCTGCTGAAAATCCTGCATTAGCAAAAGTTAAAGAAGCATGAAATAACAATATAAAAGACAAAATCAGCAGTGCAAAAAATTACACAATGATTCTAACTATGTTAAAAGATAGCATTACTGATGCATCACTAAAAGAATCAATTTCTCTATTTAATGTTGATGAAGCAAGAAAAAGACCAGTAAAAGAACAAAAAGGTCAAACAATCATGTTCAAAGTTGGCTCAGATCAGTTAGATTTAGAATTAGGCAAAGTTGTTGCAGGTATGCAAAAAACAATTTATGTTGATAAAGAAGGCAAAAATCAAGAAACTGATGCTCAAGATTTATCAACAGTTGATGGAGCTAATGAAGCAACTAAAATAGTTCAAATTGGATACTATGACGATGGTAAAACAATTAGAGTTGCACAAATGCCTAAAACTGTAACAGAAGTTCCAACTGAGTTACCTAAAGAAATAACCAACTTGCACAAAATGTTTTTAGAATCAAAAGAATTTGACCAAGATATTTCATCATGAGACTTAAGTGGTGTTTACAACACAAGTTTTATGTTTCATAAAGCAGAAAAATTCAACCAAGATATAACAAAGTGAAATACTGAAAATGTAACAAACATGAGAAGTATGTTTTATGGAACAAAAGCATTTGATAAAGATTTATCAAAACTAAATGTTTCATCAGTTAAGGACGCTGTAGAGTTTGCAAAGAATGCTAAAACTGATTGAAAAACAGAAAAGCAACCAAAGTTCAATGAAGGAACTTTACTAGAAAGAAAAAACGAACAAAAATAAAAAATATGGACAGAGCAATAGTCCATATTTTTTTATCAGTTAATTAAAATCTCTCTTAATCTGATTTTTCACTATCTCTTTTGGCCAATTTGACTGTTTTAAGGCCGTATTTGACTTGTATATGATTATCGCCTACAAAATTTATGTTGCTTGCACCTGTTTCAATTAACTTATCTTCATTAACTAAATTTTTATCAACAATATCATATCTAAGCTTAGTTGCACAATTACGATATTTAGAAATATTATCTAGTCCACCTAAAGCTGAAATTATTTGTTTTGGTTGATTATATTGCTCATTATTAGTATCTATCATTTTAGTTTCTTTAGTCATAGTTATAACCTCTAATTTTTAGCATACTCAATTTTATTACATATAAAGCATAACTCTTATTTATGGAAGCAATTCCATAAATTCTGACTCTCTCTCTCTCTCTCTCTGGTTATTTTT
>514 24 14
TCTGTTTTATAGGCTTTTTTTTTT
>515 24 175
AAAAAAAAAAAAAAAACAACAAAA
>516 32 154
AAAAAAAAAAAAAAAACAACAAACAAACAAAA
>517 1607 26318
AAACAGCCAATGAAATGCTGAAGTATGAGCCGAATATAAAGGCAATTTATATAGAGCAATTGTTTCTGTTGGAAATGAAGATGAAGACAGAAAATTAAAAGAAGAAAAAGAAGCTAGAGAAGCAGCTAAAAAATAGTAGCTGAGTGAAAAAGATCTATCTACATTAGAAAAAATAATTAAAGCACACGAGTGATTAACTGCTAATGTTACATATGTTGATACTGGTGATATTTGAAAAGATCAATCAGCTCATTCGGCACTTATTGAAAAAAATGCAATATGTACTGGATATGCAAATGGATTCAACATGCTAATGCATGAAATGAAAATTTTAAGCATAATGATGACTGGAAATATAGCTAGTTGAAGAAGTGTAAAACATGCTTGAAACTTAGTTGAAATTGAAGGCAAATGATATCATGTTGATACAACATCTGACAGGGTTGATTTGACTAAAGGCAAAGCAATAGATAGAGTTGACAAACACAAAGTCACATACAATTACTTCTTAATGCATGATGATGATTTTTCATATGCTAAAGGCTTTTACAACCACTACAAAGACAGAATGGGCAATCGTTTTAGAAATCACAAAAATGCAAGTTATGTTTCTAATGTTGATGAAGCAATGGCATTATTTGACCAAAAATTTGAAAAAGCAAGTGACTTTAGTGACTCGAATTGACTAGATGTTTATGCGCTACCACATAATTTAGAGAATTTATCACGCAAATTAGAAGAGCGTGGAGTAAGAATCGATAAATATCACGAGTCTCCTATTTCATGAGTAAGTTATAAAAAAATAAGATACGCATTCAAGGACTTTAGCAATAATTTCCAACTTAAAGAAATTAGTGCATCAGTAAGCCAAAATAGTAATTTAGGCAAAACATTTGGCAAATATTCACTAAAAGTTACATTAAATCCAAATGAAGTATCTTTAGATAAAGGAAACTTTATTGTAACAAATGCAATGGTTAACAATGTTGAAAAAGTTAGTGATGGCTATATTGTTTACCTAGATCACTTTACAAAATATGAAAAAACTAAAGTTAAACTAGATATTAAAAAATATGGTCATAAATTTAATATTACTGGCACAAATGAATTTGAATTTGATGTTCAAAAACATCAAACACCAGAAGCTAAAATAATTTCATTAAGCGATAATTCAATTAAGCTAACTAATGTTTCATCAGGTATGGAATCCCGTAATAATTTTGGTGAGTGAAAAAATATTACAAACGATAACTTTGAAATAAATAATGTTGTGCTCGGTTCAATCTCGGTTCGTCATAAACACAGTGCCAATATGTATGAATCAGATATTCAAGTTATTCCACTTTTAAAAGGTAATGACAACGATCTTAGAAACAAAGTTAGGGTTCATAACAGAGTAATTGTTGGTGTTGATAACTCAATGGAATTTCGTTTAGAAAATCAAGGTAGCTGAACAAAAATAACAACTAGAAAGCTTTCTAATTTAGCTAGTGGTACTTACCAAATAAGAACAATTGCAAATGAAAACACATTAGCTTCAGAAGCAATTACAGTTACAATCAACTAAAGTAGAAAATAAAAACTCCAATGGCGGAGTTTTCTTTTTT
>518 1938 37951
TTAATAAATATAAAATGAAAAATTTTAAAGGCTCTAATTATTTTTGCGCTGATACATTTGTTCAATTTGCCGATAATAGGTAAAATAAATTCTTCTTTAAATCTTCTTTCTTTTGTCTTTAGCATTATTCTGGTTCCAATATTTGAAATATACTATTTGATGTCAATAATTTTCTTTTGGAGCATAGAGTTTATGAACTTTATGTACTATGTTTTGGATGAATTATTGAACATCCTGATAGATTTTTTATTCCCATTAACAGTTAAAGCATACTCATCCTGACTATTAGTGTCAATTAACATATTTACCTGATTTATAGTGCTATTTGTCATTAGTGTAGTTAGAAATAATAAAAAAATTAGGCAAGTTGCCTAATTTGATAACAATGTTATATGGCGCGCCCAAGAGGAGTCGAACCCCTAACCTTTTGGTCCGTAGCCAAACACTCTGTCCAGTTGAGCTATGGGCGCATAATATGGAGGCACCAACCGGACTCGAACCGGTAAATCGGAGTTTTGCAGACTCGTGCCTTGGCCTTTTGGCTATGGTGCCACGATGACCGATCTCTAATTGCCGTGTAATGTATTATATATTAATAGCTTTATATAAAAAGCATATTTATAAAATAGAGATCGATTAAATTAAACTGTCATGATTTCTTTTTCTTTTTTAGATACTAGTTCATCAACGTGTTCAATGTTCTTGTCAACAATTTTTTGTACGTCTGCTAAGTATCTTTTTTGCATATCTTCAGAAATTTCTTCGTTGGCTTTTATTACTTTATTTGCATTTTGACGGGCGTTTCTAATAGCAACTTTTGCGGTTTCAGAATGTTTTGATAATGATTTAACTAATTCTCTTTTTCTTTCAGTTGTTAGAGGCGGAAATTTGATACGAATTTGGCTTCCTTCATCAACAGGATTAATACCTAACTGAGCACTTGTAATAGCTTTTATTATGTCTCTAACAGTTGTTGCATCAAAAGGCTTAATTAGTAATTGTTGAGCTTCAGGAACACTAATGTTTGATAATTCTTCAATTGGTGTTAGCGTGTCATAATAATTAATTTTGATGCCTCTAATTAGTTGTGGATTAGCTCTTCCGGTTGAAGTTTTTGAAAGTTCAAAAACTAAGTGATTTATAGCTTTATCAATTTCTTCTTCTAGTTGTAAAATAAATAATTCATCCATTAGCTTATTACCTCAGTGTGATCTATATCTCCATCAATAGCTCTTAAAATAGCATTTGGCTCATTGATGTTAAAAATAATTAAGTTGATTTTATTATCTCTTGCCATACTTGTAGCTGTTAAGTCCATAACTTGTAGCTTTTTATCCAAAATTTCATCATAAGAAATTTTTCCAAATTTCTTAGCATCCTTGTTAGCTTTTGGATCTGAATCATAAATGCCAGAAACACCATTTTTGCCCATCAAAATGACTTCTGCACCTATTTCAGAGGCAAATAAGGTTGCTGCTGTATCTGTTGTGAAATATGGTCTTCCTGTTCCACCAACAAAGATAACAACTTCACCTTCTTCTAAATATTTAATTGTTTTTTCATTAACATAGTTTTCAGCAACTTTTTGGTCAACAACTAAAGATGACTGAATACGAGTTTTTAAGCCAATTCTTTCGAACCCGCTTTTTAATGCTAAACCGTTCATTATTGTGGCTAACATTCCAATATAATCTGCCCTATTTCTAGGAATGCCATTTTTTTCAGCACTTGCCCCTCTGAAGAAATTGCCACCACCAATAACAATGCTTATTTGTATTCCTCTGTCTGAAATTTGTTTTAATTGGCGTGCAATATCACCAACTAAATCATAGTCGATCGCTAAGCTTTTTTCCTTATTAACTAACCCTTCACCTGAAAGTTTAATTAATATTCTTTTGTACTTATTATCCATCTATCCGCCCAATACATTTATTATTT
>519 44 590
ACTTTATCAGCTACTCTTATATTTTCTCAAATAAAGTCATAGTA
>520 34 81
TCGTTTAGCTGCTTTTGTGGCTTTTTTTTTTTTT
>521 11983 249093
ATCTCTGTTTTATAGGCTTTTTTGAATTTTTCTATATCAATTTTAGACTTTACATAATCCAATGTTCACTTAACTGTATTAGTGGCTTTATCATACTTAGCTTTAGTTAAGTCAACATTAACAAACTCTAGTCATTTTTTGTAATCATCAAATTCAATAGAGCCATCTTTCATAACTTCATTAGCAAATGAATTAAATAAACCAGTTAACACATTATGATCTAAACGTTTTAAGCTTTCTGTATAGTTCATTTTTAATTTAGTTACTTGTGTAAAATCAGCTTGTGAAGTATCTGGGAATGTAACAATTTGCCCTGAACTATTAAGCATATTTCAAACACCATTAGGATTAGCGCTTGATGTTATGAAAGTTGGTGTGTATTTAGACAATCATTTAATGATTTTCTTAGAGTTAAATACTTGTAGATAATCACTAGGAAGTGTTTGAGCAAAGAAAGGATCAGTAAATGCTGTTTCCAACTTAACGTTAGGCATATACATTGTGTCTTTGTCAATTCACAACACTTGGCCAGCGCCACCATTTATGTTGTTGTTTAGTGAGTTTCCTGAATTGAATAATGCACTAAGAACATGACCTAGTTTTACCTGTTCAGAAGCACCGTTTGTGCTTGCTGGAGCACCATTACCATTCTTTCTTATGTAATCTTTAGGATTTCCATAAATCAAGTTACTTGGAACAGCTTTAGGGAAGTTTGACGAGTTATTTTCTGAACCATCCTTGTTGTAGTATTTTATAGATGGCGCCTGTCCATCTTTCCCTTTTTTATAGGTTCCTTGGTCAGGATCTCTGTTAGTAAGATAATTCTTGTAAATGTTAAAGAACATCTTTGTTACATCACTTGGCAATCCTGCACCAAATATATTTCTAGTTTCAGGATAATCAACAATAATTTTTGGATCTAACGACAAACGAGCGTCAGAAGTGTTTCAACCATTAATATTAAACCTGTCAACTATTAATGACTTAATTGTTTTAACAATTGTATTTATTTTGTCATTAACAAATTTAACAGCATTTTTATCATAATATGCACTCTTTGTGTCAGTTAAATCAACATTTAAAGGAACACTAATTACAGGAGAGCCATCAGCATTATGCATTAGAACTTTAGTTATTAATTTATAGTTGCCTTCGGCATCTTTAATTCCTTCAACAACTTTAGGTTCAATTTGTTTTGAACCATTTTTAGTAACTTCTTCAAACTCAATTAGATTGCCTTTACCATCTTTGATTATGCCTTTAAGCATTGAAAGGCTAGCCTCTTTGAACTCGTACTCGCCTTTATCATTCTTAACCATATATTTAACCTTAGCAGCATCTTTTAATGCGCTGTTAACAGTAGGGTTAAGTGTACCTGAGTAGTAGTCAATAGCATTAATAACTCACATATCAAAAGGACTTAGTCATTTTTCATCCTCTTTAGCTGTTAAGCCATTTTGTGTCCTTCTATTTTTAACAGCTTCTAACATTCCAGCAAAGTCTTGCAAGAAACGTCTGTTCTTGTTTGATAGGGCTTTTCATAAATCTCTGTCTTCTAAACCAACACCTCAAATGTCTGATTCCTTTTCCAAAGATTTAATTACATCATCAGCCTTATCTTCAAAAGTGATTTTTCCATCTTTGCCCTTTTTAGCAAAACGGAATTCAGCATATTCACCATAGTCTTTTAAAGCACCAAATTCATCTAGTAAACGTTTTGTGCCTAGCTCAACATGAGTACGTGCTTTTAAGTATAACTCAACAGCATCCTTGCTGTAGTAGTTGTTAATGTTAGGTGTTGAGTTTGGTGTAAGAGCACTAACAAATATTGGATCACTTCCTTTATTACTTAAGTCATGAGCACCATTTAAGGTTATATGGTGGCCATATTCGTGAGCTCCAACAAATTTAAGAAAGTCGGTTGATATACCTTTAAAGTTTGGATCAGACATTTTTAAAATAGCTCATAATCCAACACGGCTGTTTTTGGTAAAACCTAAATATTTACCATTTTCTAATGAGTATTCCATAACCCCATCAGAGTTAATTGATTTTTTAATATGTAAGCCATCTAGTCATTCACCAGCATAAGGCACTTCTTTTAAAAGCTCGTCTGTTAATCCTTCATATGCATCAGCAAAAACATCATATGATCTTTCAGATTTGCCTGTTTCAGGGTTGTTAACTTCGTTTTCTTCTTTTATAACTGAAGGAGCAACCATTTTCTTGTAGCCTAATACTGAGAAAAATTCATTCATATTTTTAAGAACATTTTTATCAGCATTAGCATCTACTGAAAACTTAACAAATTTGCTTCCAAATTTAGTTTGTGAACCAAAAGGATTTTCAGGATCAACATTTTTGATAGTTACATCAAGCATACTTCCTTTTTTACTAATATCAGAAATGTCAGCTTTGAATATTAATTTATCAATTTCTTCTTTTGTAGCATTAGGTTTAAGAATATTTTTCTTGGTTAGTATGCCGATAAGCTCAATTTTTGACTTAGCAACAATAACATCATCTTCATTAGTTATTTGTCTTGCTTGGACATTTTTATCTAGTTCTCTAGCTTCTTTTAGCAATTGAGTTTTTCTAATGTTTTCAACAATTTTAGCTGAATGCTCTAATGAGTGATTGTATGCTTCATATAATTTATGATCTCTTAAAGCTGGTGCAATTAAAGTATCAAAGTATTCGCCTAAGTTGCTTAAATAATCTCCAAATTGCTCGATGCTTTTGTCAATGTTCTTTTCAACATCATTCATTCTTTTAACAAATGAGTTAAAAAGAACTTCAGGATTTATTGCACTTGTGTGAGCTCTTGGAGTTAGCTGTGGAAGAGTCTTAAATTCAGCAAGTTCAGCTTCAATTTTGTCTAAGTTTTTAACCTCTAAAGCCTGTAAATAAGTCTTTTTGGTTGCTTCATCTAAGTCTTTCTTTTTGTTAATATAATCTGTAAGTTTTTCTAATTTGGTCTTATCAGATTTAAGCAGCTCAATAAATGGTGTAGTAAATCATGATGTTTGGAATTTTAAAATATTAGCATTTGTTCTTGTTTCCCAACCTTTATTGTTTAGAAAACCTAATACTAATGTTTTGTAAGCTGATAGATCCTTAACAGTTTCTTCTAGTCTTCTGGTTAAATTATTAAACTCAGCCACATAGTTAGCTAGTTCACCATTTTGTGATGTTTCAATATTAAATTTTTTATTGAATTCTGAAACTATATTTGAAAGTGCAGACAAGCCAGAAACAACATTTGAGTTGTCATAGTCATCTTTACCAATTTGCTTGTAAATTGATTCAACTTCTGTGTTAAAGTGTTTTAGAAGTTCATTAGAAAATTTATCTTTTTGAGATTTATGCTTTTGGTTTTCATTAAGTATTTTAGAAACTAAACTAGTTGCTTTTTTCTGCAATTCAGCAACAAATTTTTTAAATGTTTCAATTGTTGAAACTTCAACACCATTAATGTTAGAAAATAGGGCTTTTAGGAAATTATCAAGTTCAGAATTTGATTGGTTTCTTGTACCGCTGCTGCTAGGAAGAGGCAAGCTTCTTCTTAATCTGCTTACTCTATCTCTAACAGATCCGCCGCCATTAGATGCTCTTTCAAATTTCTTTAAAAACTCAGGAACTTTCTTGTTACCTTCAGATTCATTTTCTTCGCCAGCTTTTGAAGCTTTAAGTTCTCTAAAAAGAAGTTTGTATTGTTCAACAATTATGTTTTCCTTGAAAGTTTTTATAAAGGTTTCTGCTTCTTTTTCATATGCGCCTGTTATTGTTTCTTTAAATTCCTTTAGATCCTTGCCTAGTTTTGAAGAGTTTTCTGATGCTTCAATTTTCTTCATTTCACTAGCAAGTGTAGAATTAGGTTTCTTAAATTCATTTAAGTATGAGGTAGCTCTTGCTACAACTTCATCATGCATAATATCTTTAGCTAAAGCATTTGTAAAGCTTGACAAATCTTTTTTAAATGTTGCAACATTTGCTTTCTTACTTTCTGCATTAGATTCAAATATTGAAAGAAGATCATCTTTTAGTGACAAAGAACCAAGCAATGATGCTTCATTTTTGTTAGAATCTTCTTCAAACTTTTTGTAAAGATTGTTGTAGAAGTCAGCATATTCTGGATGCTCTTTGTCTCTTTTTAATCCCATAAGGTACTTATTGCCTTGTTCTAATAAGTCCTTGTCAGCTTTCAATCCATCAAGCTCTGTTTTGTAAGTTAGGTATGACTCATATGCTTCAAAGTAAGCCTTAGCTTCGTTATGAACCATTGGTTTAATTTTGGTTCTTATTTCTGAATTTATTTCACCTAAAACTTTTTTAAGCCTATTAAGTTCCTTAAATAAGTTAGTTTCCAATATAGAATTTTTATCATTTAAGAACATACTTAATTCAGCTTCAAGTTTGTTGAACGGAATTAATAAATGTAAGGCAGGAAGAGAGTTAGAATTAATTTTTTTCTTAATATCATTTAATTCATTAAAGCCTGTTTTATGCCAGTTTCTGAAAAATTTGAGTTGCTCTAATTGCTCAGCAATAACAACTGATTCGGCAAAAAGTTTATCTATTTCCTGATTTAATTTAGTAATTTTTGCAGCACTTTCAGATTTATCATTTAAAGAAGCCTTTTCAGATTTTTTACTCTTTAGAGAATCCTCAACTTTTTTCAAATCATCTGCACATTTCTTTTTAAGTTGGTCATAAACTGACTGCGATTGATTTGTTGCTTTTTCAAAAAATTCTTTAATTATATCTAGCACACGGTCAGCATATGACTTTAAAGTATCTGTTAATGTTTTAGAATCATCAAGCTTGTGACTATTAAGCGCTTCAACTAATGGTTTGTTTGCTATTTTTTCTCATTTTGCTTTAAATGAACTCTCTTTAGTTTCTCTTTTTCTAATTACTTTTTGAGTTTCTTTTAATTTTTTCCCAATAGCAGCTTCATCACCATGTTTTAGTAATGAATATCAGCCAGCATAATCTTCATTGCTTAAAGTCCTAGCAATTTGCTTCTTGTTCTCTTCAACTAAATTAATATACTCTTCAACTTTTTTATTCAAGTTAGCTGATGAGTTGTTAAATGAATTAATTAGCTTTTTATACGCATTTGCTAATTCGCTATTCTCTTTAACATTTTGAGAGCTTAAAAATCTTAATTGGTAGTCTGACAACTGCATTAAAAATGTTGAGTTATATCTTTTTGCAATATTTTTCTTATACTCAGCAATATCTTTTTTAAGTTCTTTAACCAAGTTGATTGCTTTCTGGAAATCAATTTTAGCATTTATAACTCTAGCAATTTTGTTTTTAATGTGGTCATCATTTTCATCAATTTTATCTCTAAGATCTCTAATCTTTTTACCTAGTTCTATTTCTTTTAATTTATCATCAGTTGATTTGCCGGAATTAATTTTTTCAATTAATTTTGAACTTTCAGCAAAAAGTTGAGTTAGTTCAGTGAACTCTGCTTGACTGTGTTTTTTGATAAAACCATTAATTGTTTTGCCTTCTTCATCATTAGTGCCATTTTCATCACCTAAAGCTTTTGTTAAGTATTCTAAGACTACATCAGCATTAGAACTTCAAAATTCATCAAAATTCTTTTTGTTAGTTTTAGGATCTAAAACTTCAGAATATAGCAATGAAAATTCAGCAGGGAACAAGTCCTTGTTTTCAAAATAAGGCGCAACAAGTTTTTTAACGGATTCAACTTTATTGTCAAATTTAGCTATCTCAGCATCTACCTTTGCTAAATCTTCTTTAACAGATTCACGCTTGTCAGAAATTTTGGAATAATCAAAATCAGCCCCCAAGTGTGCATTTTTCTTGCTTAATTCATCTTTTTGGTCATTAACAAACTTAGAGTAAGCAAAAAATTCTGTTGCTCCATCAGGCAAAATATTTTTTCTGTCTTTAACAAATTCATCTAAGTTGTAAAAATCTCTTCAATTTAGTTTTGCTTTAGTATTAGCATCAACTAATGTTTCAATAGAAATTAGTTCATTAGGTAAGTAAGCCACATCGACTGCAAAATAGTCTTTTTCGACAAATTGATCAGTTGGATTTGTTCCAGTAACTAGTCTGTTTAATTGTTGATTAGTCTCAAAAACAGTTTTATCAACTTGCTTTAAAAGCTTAACTTTTTCATCAGAGTTTTTAGATGAAAATGATTCTGCTTGCAATTTATCAATGCTTGGATCATTAGTAAATGAATCATACATTGCAACAAGTGCATTTAATGTTTCAATTTCATCTGTTTTAATGCCAAATTGAGAAGCTAATTTACTTGTAAGCTCAGTTATTTTTCCAGATTTTTTGACTGTGTCTAATAAAGCTGATGCTCTTTTTTTGTTTTCTTCAATAACTTTTGTTAAAGATTCCAAAAGCTTCTTTTGTCCTTCTGAATTAGTTGAGTTGTTCCCATTCCCACTATTTGTAGTATGGTTTACATCCTTAAGTGCCTCAAGAAGCTTTGTATCGTCATCATTTAATTGTTTTGTGTTTTTTAAAGTAAATTCTGTGTTTTTTAACTCTTTTTCTAATGTGTGTTTTAGTTTAGGATCAGATTCTGCTTTTTTAATTGCTTCTTTTAATTTGTTTATAACATCTTCAAGTGTTTTAATAAAGTTATTTCTATCCTCAATTCTCTTCTGACGAGTTGTTTTAAATATATTAACATTGATAACACTTTCTGCTCTTGTCTTGTCCGCAATTGCTTTCTTCTTTTGCGCTTCAAGATTTGCCTTATCGCCGTTCATTGCTGTTTTTAGCTTTTCTTCTATTTCTTTTTGAAGTTTTTCAGAGTCTTCAATAACTTTTTTTGCTCCCACATAGTTACGTAAGTCAGCCTCCATATTTTCTATGGTTTGTCTTAATGTTAGTCACTCTCTATATAGCCCATTTAACTCACCAATTGCGGTAGTGATTTTTTTAAGAACTTCTTCAGAAAATTTGTTTGGTGCAAATCTAACTCTAATTTGCTCAATGAAACGAGAAGCTAAGTCTTCAATTAAGTTTTTAGCATCTTTTAATGCTTTATCAAATTGCACATATTTGCCTAAAGTTTTAAATGATTTTTTACCATTTTGCTCTGTTGTTGCATTTAAAATTTCACCAAAAGCACTGTGAATTGTGTATGATGAACCATCTTCAAAATGAATAAGTAAGTGTTTGTCCACTATTTCATTTGTATTGTTGTATTCATTTACTTTAATTTCAGCATTAGCAATAACTTTTTCTTCAAATTTAACATTTTCAGCACTAAAACCATCTAAAAGCTTCAGTGAATCTTTATCTTTGTATTCTTTTAGCTTACTTGCAAATTTTTCCTTAGCTTCAGCCAAATTATTAGCAGCTACAACTAATAAATAAGGTGATTTTTGAACTAATCTGTTCTTTTCAACAATTGAATAAGTAGTTTTTAAAACTTCTTTTTCTCATTCAGGACGTCTTAGTGCATAAACTTTCTGATTTTTTAGATATCTAACATTTGTAATTCCTCTAAAGAATTGCTCATTGATAGTTTTGTTTGAAATATTAGCAAGAGCATTATACTTGCCAATGTTTTCTAAAAACTTTCTTAATTCAGGTTCACTTAATACACTTTTGTTTAGTTTGTAAGTTAGTGAATCTTGAGCATTACCTCTGCCACTTAGGCTAGAGTAAATTGGAAGTGTGCCAAAAAATGCATCAGGAAAAAACTTGATGGTTGTGTATTCTTTGTTTTTGTTTGAGTGTGAACCTAAAGTTATGCTGTTTCCAGTCATTTCAACACCTTTGACAATTGAAAATGACTTAAGAGTGATAATTTCAGGGCCTCAAGACACATTTTTCATGAATCATTCAGTGAATTTGTAAAACTCTAGTGGGCTAACAGCTTCAATGTATTGGTTATAGAAGTTGAATGAACCATATTTTATGTTCAAATATGGCAAAGCATGGTGCTTTGCATAATATTTGTCCAAGTACTCAGTTGAAATTAATTTAGTTTTGCCATCAGTTACAACTTCGGTGAGCGGATCATAGTGCACTTTGTGCTTATTATTGTGTACTTCTAAAAAATATGATTCAGGCTTAGCATTTCTGTCTATAAAAATATTTTTTAATTCAGCTTCATCAGTAAAGTTTTTTCTTCCTAACTTTTCATTTGAAGTTTTTGAATAACCATACATTGCACCAAGTGTTATTGCTGTTATTCCAGCTAAAACACCACCAGAGATTGCATACTTATGTCACACATGTTTTTTAAGATTAATTTTAGGCATAAAGCCTCCATATTAGGCTAATTTATAGCATTATTAGTATCTAAATTATTTAAAAAAGTTTCAGTGTTATGAACTAAGGAGTTGAAAGTTAATAAAAAACAAAATAAAGAAGGATTTTGCCCTACTTTATTTCGCTACTGATAAATTAACAAAACAATAAATATTATTTTTTGAAAATACCTAATAAATTAGAGCCAAATTAAAACATCATTAAGAAAATATTCTTAATGTTCATAATTGTGCTCTTTCGATTATATAGGTTGTGAAAATTCATAACATATTTATTTTAAATAAAAAATTAAAAATGTTAACAAAATTTTAAAATTAATTTATAGTTATAAGTTTTATATTTTAATGCAAGCAAAATTTATAAAGCTCAGTGCATAAATTGTTCTATTAAAAATCAAATATTAAAAAGCTGTAAACAATCAATAATTGCTTACTATAATATAATTTTGTTATGTTAAAAATTTATGTTTGTGGGCCGACTGTTTATAACGAACCTCATATAGGAAATCTAAGGCCAATTATTACTTTTGACTTTATGCTTAAGGCTTATAGGGAATTGAACAAGGAATTTAAATTTGTTCACAACATTACTGATGTTGATGACAAAATCATTAATAAAGCAATTCAGATGGACGTTAAAGAAAGTGAAGTTGCTTCGTTTTATTTTAAAAGCTATCAAAGATTGTTAAGAATGCTTAATGTGAATACAATTAGCAAAATTGAAAAAGTAACTAAAAATATAAATGTCATCAATAAATATGTTGAAAAACTATATCAGACTGAAAATGCATATAAAGATGCAAATGGTAATGTTTGGTTTGATGTTTTAAGAAATAAAGGTAACTATGGACTAGTTTCTAATCAAAATATTGACAATATGGTTTTTGACGAAAACAGCTTGCTTAAAAGGTTTAAAGGCGATTTTGCGCTTTGAAAATCTACAGCAGTAGGCATTAAATTTAGATCTAGTTTTGGTATGGGCAGGCCTGGTTGACACACTGAATGTAGTGCACTTATTGACAAGCATTTTGGAAGCGATGGTGTTGATATCCATGGCGGCGGAATGGATTTAACATTTCCACACCATGAAAATGAAAATATTCAACACTATGCCTTATATCAAAAGCAATTAGCTAAAGAGTGAATTCGTTGTGGGCAGCTTAATCTTGATTGCGAAAAAATGTCTAAATCAGTAGGCAACGTTATACTTGCAGAAGATTTTATAAATAAATATGGAGCAGCAATTTTAAAGTTGATATTTTTCAATGCTAAAGTTAGTGCAAGTATTAATATAACTAGTGAGCTTATTGAAAACATGAAAGCTATTGAAAATAAGTATAAGAAAGTGTTATTTAAGATTTTTATAAATTACAAAAATGAAATTCTTAACAGAGAAAACTACAGTAAATCTGAGTTTGTTACTAAAGCCTTAGAAGCAGTATCACAGCTTGAGTTTTCTGACTTTAACTTTATGCTAAATAATGAAATTAAGCAATTTAATAAAGAACCATCATTAGAGAGGGCAAAAGATTTATTTTTCTTACTTTCACTTTTCCACAAAGAATTAACAAACATAAGTTTTTATAATAGATATTTAGAGATATATGACCAATGACGCTATTTTATAGGCATAAAAGACTATAAAAAAGCCGACAAATTAAGAGAAAAATTAATTAAAAATAGCTTAATTTAACACTTATCAACACTGAACTAATTTATTAAAAATTGAGGGTATCTTTATGAAAAAATTATATATGTGTGGCAAAAACTCAGTTATAGACGCAATTAAGGCCAAATTGCCAATTGAAGCAGTTTATGTTCTAAGTAAATCACACGCTGATAAACTTAAGGAGTTTTCAAATATAAAAATAGTAGTCAAAGATGCTTCATTTTTTAAAGAATATAACTCAGAAAATCATCAAGGATACTTGCTGTTTTTAAAAGATTTTAATTACTATGAAATAGATGTAATTAAAAAAGATAATCCCAAAACCGTGTTAATTTTAGACCATATACATGATCCGCATAATTTTGGTGCAATCATAAGAACAGCAAATGCAGCAGGAATCAAGCATATTATTATTCCCAAAGATAGATCTACCGATGTTACTTCAACAGTTTTAAAAGTAAGTTCAGGCGGGTTTGTAGGAGTCAAAATCATTAAAGTTAGCAACATTGCCTCAAGCATTGAAAAGCTTAAAAAATGAGGTTTTTGAATTTACTCTTCATTACTAGATGAAAATGCAGTGCCTTATAACAAAGTTCAATATGCAGGCAATTGCGCACTAGTAGTTGGTAATGAAGAAAAAGGCATTTCTAAACCAGTAGTTAATGCAACGGATGTTAAAGTTTATATTCCACAATTTGGTACTGTCCAGTCAATGAATGTATCTGTAGCTACAGGAATTTTATTATTTGAATTAGTTAATAGAAGTGAATAAAAGTATTTTTATGTTTAAAAAACACTTAACAAATAATAATAAGCAATTGGAGCAAATATTGCCCAATATGTCTAATTTAGAAATCATTATGGCAATTAATCATTGCCTAAAACAAGAAATTTATAATGCAATTAACAAGGCTATTTTTTCATATAAAAAAGTGCCAATCACTGCTGATGATATTTACAATGAATTTTTATATGAATGCCCTAATATTTTACGTAAGTATAGATACCAAAGCGATTCTAATTTCTATGCTTATGTTAGCCAAGTAGTCAAAAATTTTTGCTTAAACAAGCTTAATTTTTGACTACGCAAAAAACGCTCTATTGATTTAAACATGTCATCAATTGATGAAATGATTTATATTACTGATGATTCAGCAGAGAATGAAGTCTATCAAAAGGCTTATGAAGAAGACTTTAAGAGGCTGTTTTATAGGTATTTTAGTAAAAATGATGTTCATAATATTCAGCTGCTTTTGTCTAAAAAATGATCACCGCATTCAACATATAAATTGAATCTCTTTAGAGAAATTATTGTTAGCAAAATAATAACTTTTTATTCTGCCTAAGTCTTATAGAATTTAAAAGCTTAAAATTTTAAGATTTTATATATAATTAAAACTATGCTTAGAAAAAAAGTAACACTAAGTTGTGAAGAATGCCACAGCATGAATTATTCCACCAATAAAAGCCTGATGTCAGTTGATAGAATTACAGTTAAAAAGTTTTGTAGAAAATGCAATAAGCACACAATGCACAAGGAAGAAAAATAATGGTTAAGAAAAATAAAATTGAAGCAGAGACAAAAGAAGCGAAAAAGAAAAAGTTTTTGGTGCGTAAATTTGTTAAAGAATTAAAAAGAGTTAGATGGCCGTCATCTAAGAAAAGTTGAGCAGCTTTTGTGCAAGTTATTGTTTTCTCAATGATATTTACTTTAATTGTTGTTGGTTTTGTTACTTTAATTACTTTTATTTTCACAAAATCAGGAATTAAAACAGGAGGCGTTTAGTACTTATGCAACGTTTTATGTGATATATGATTAGTACGGTTTCAGGTAAAGAGGACAAGGTTGTTGAGTCTTTAAAAAACCGTATTGTTAGTGAACAAGTTGAAGAGTGTTTTAATCAAAATGCTACTGAAGAAGGCGCATTCAAAATTTTCAGAAAGCCCGTTTTAACCACTAAAGAAGCTGAGAAAAAAGCGCTTGGCGAGCCATATAAAGTTAAGATGAGCAACATGTATGGTGGTT
>522 43 170
AAAGTGCACGATTATAGGCAGTTTTTGTTTTTTTTTTTTTTTT
>523 4265 52085
TTTAAACACATATATTAAAAAGATTTATAAAAGGTAAATATGCAGCCAAGCAAAATTTTTGTCACAAAAGAGAATCAAAGTCTTACTGAAGTAGCTAATTATGTTTTGAATAATTTAACTAAAAGTAAATTATTACTTTTAAATGGGGAATTAGGTGCTGGCAAGACTACATTATTAAAAGAAATAGCTAAGATAATTGGAATAAAAGAGCCTATCACTTCGCCAACTTTTAACTATATGAAAACATATAATGGGCTAGTTCATATTGATGCATATCATCTTAGTGGCGAGATAGATGAATTTATTGACTATGCTGATGAGAATGATATTATAGCTATTGAATGGCCTTCTAAAATAATTCATTATTATTCAAATTATGTAAGTGTAGACATTGTTTTGGATGAAAAAAATAATCATATTTTTACTATAAAGGTGGTTGAATAATGAAATTATATTTAGACACTGCTAACAATGATTTTGTTTTAGCTACCTTTGATGAAAACTTAAACTTAAAGTATTCTAAAGTTTTGCAAAAGTATCAAAAAAAAGTTGAATTAATACCACTAAGCATTAGCGAAATGCTTAATGAATTGAATGTAAAAATTAGCGATTTTGATGAATTTTATACAAATTTAGGCCCTGGTTATTTTACTGGAGTAAGAATCTCTTTAGTTTATTTAAGAACAATTGCAACAATTAAAAAAATTAAAATTTTTACAGTTAGTACAATGCAAATTCTAAGCCAGCAAAATAAAGGTAAAAATGCATTTTATATAAATGCAAAGGGCGAAAAGTATTTTGAATATTTGGTAAATCAAGAACCATTTGATCCTAGCCAAATAACCTGTAAAACAGGAATAAAAGACAATTATGATAGTGTAAATTATGAGCAGTTTTTAAATAATTTTAATGACTACAAACAATTATTTATTGATTATGATGATTTAAATAAAATTGAGCCTTATTACATAAAAATGCCACAAATAGGAGCTAAAAAATAATATGAAAATATTAGGAATTGAAACTAGTCATGATGATACTTCCATTGCTATTTTAGAAAATAATAAGGTAGTTGCCTTAGAAACAATTAGCCAAGTTGATATTTTTAAGGAATTTGGTGGCACAATTCCTGAAATATCATCAAGAGAACATGTTAAAAACATAAACTTAATTTTAGAGATATTGATCAAAAAACATGATTTATCTACTATAGATTATGTAGCTTATACTAAAGAACCAGGATTAGTTGGAACACTGCAAATTGGATATTTATTCGCTAATGCAGTTTCATTAGCTTACAATAAGCCAATAATTCCTATTAATCACCTAGCCGGACACTTTTATTCATGCGCAATAGATCACGAAATAAATTATCCTTCATTATGTTTATTAGTTTCAGGCGGTCATACTCAATTAATGCTTATTAATAATCCAAATGATTTTCAAATAATAGGTCAAACATTAGATGATGCTGTCGGCGAAGCATTTGATAAAGTTAGTTCAAAATTACAATTAGGATTTCCTGGCGGGCCTATAATTGATAAAATATATAAAAATTATAATGGTGAGTTTATTAAATTCACTGAGCCTCATGCTCCCGGCGAATATAATTTTTCATTTAGTGGGCTTAAGTCACAAGTTATAAATTACTATCATAATAAAATACAAAGAAATGAAGCAATTGATATTAATCAAATTGCTGCTAGTTTTCAAGATTGTGCAGTTAGTTATTTAATTAATCAAACTAAAAAAGCACTTAGAAAATACAATGTTAAGTCACTAGTTTTAGCTGGCGGAGTTAGTGCTAATAGTGAGTTAAGAAAAAGATTTTTAGAAATCAGTAATATTGCCATAATCCCTGATTTAAAGTATGCAACAGACAATGGAGCAATGATTGCTTCATGTGCTTATCAAATGCTAAAAGAAAAGTAAAAGTTCTTGTAGAAAATGTATATATGAGTAAAAAAATAAATTTATTACTGCCAATAACTATTAGCACTCTGCCTGTGCTAATTTCATCATCATGCAATAATGAAGATGACATTTTTAATTTAAAAATAAATTCGGATGTAAAAGCCAGTGACATTTTTTATAAAACCTTTTTGTCGCAATTAAAAACCTATACATTAGATTCACTATTTAATAACTTGCAAGGTGGCATATTGACACTCAATCTTCCTAATAAAGTTGATGAATTTAAGTTAACCAGTAATAAAGATGACATTATTTTTAAGTATAAAAATAAAAAATATTCGTTAAAAAATGTCGCAAGTAAAATAAATGGTTTTGACTTTTCTGAAATTTTAAGACCTTTTACATATGAAAATGAAGATGGTAAATTTATTGTAAAAAGAACCAGAAATATCAATGACAATACTGACATAGATATTTTATTTAAGTTAAAAACAGAAGGTAAATTAGATTATTCCGACTTCTTTGAATACAAAAGTAAAATTTTCCAAAATTACTATAAAAAAGGCATATTGGATGACTTAAGTATCCCTGATTTACAATATATGTTACAAAGTGCTTTCATTAATAGTAATTCACAATTTCCTATACAAGTATTATCAATTAATACAAGGAGCAAGGCATTTTTTAAGTCTAAATTCCAACAAGATATTTTAGAGAAGCGACTTTCAAATGAGTTAAAAATTTATAATTTTACTTCTAATGGGTTAATTTTTGACCATGTAAAATTTAATAATTTAAAAATTGATACTGACACTATTAAACTAAATATTGACCTGCTTGATGCTAATGATAATTCTCTTCTTAGTGATAAGTACAAAAGTTTAGAATTTAAATTAACTAACTTTTCCAAAGGCCAAAGCGATATATATTTTGATTTAAAAACTAAGGCAAAGCTTACTATTGATAATGATGAAGTTAAGTTTAATGAATTAGTCAATAATCCTGAAATTAAATTTAAGCCTAATCCATTATCATACAAAACTATTGATGATTTAATGCACCCTACTAAGGGATATGAAGCATTTAATTTAAATAATACTGAAATGCTACTTAGTGAATTAAAAGATGATATTTTATTATCTAATACACCTGCCGAATTTGACTTTAAAATAGACAAATTCGAAAAAACTAAACTATTAAATAATTCATTATCAATTGGCAAATTAATTATAAATGATGCTAAAACAGGCCAAGAATATAATTGATATTCAATTGATTTTACACCGCACAAACACATTTTTTCAAATGGTTTATATTTAAAAAATGAATTAGGGACAATTAATAAAAATAAAGATACATATTTTAGTTATTCAGTAAATGACAATAACTTTGATAATAAAGGCAATTTAAATATCACACAAGGAATTAAAGCAGCTGACTTTATTGAAAATTCATTTAATGATATTGCAAACTTTTTAATTTATCAAAATAAAGATAACTTATTATTATGACAAAATAATGCTATGTCAAATTTGCCTGTTTTAGAAGTGTTAAAACATAAACACTTTTATGAAAAATGATTATCTATAATATTTTCTCAATATACACTTTTATATAATATTAATAATGATGCTGATGACGATGGTTTAATCAAGAAAGTAGATGTAAAACTTATTGATTCTAATAAATATGAAGCATCAAAACATGGTCTAGGTACTGTTCCTATATCAATCAATTTTATTAATCATAGAAATCAAAAAATGCTACAAACAGATTACCATTACAACTTAATTGGCTTTAAAGGATACGATAAAGGAATAATAGAATCTAAGAAAGCTGAATTAAAAGAAGAATATAAAAGCGATTTACCACTTAAGAATAAAACACTTCCATATTTAATAAGAGTCAAATAAAAAACTTGTTGTTGTGTTACAAGTTTTTTGTTTATAAAGCTGTTTTATAGGGATAGACAGCTATTTTGTAATTTCGCTATTTAACTCTTCTCTTAGTTTTTTGGCATAATCACCAACAACTAGTGAAACATTGTTAGATGAAATCATAATTCCACTAACGTATTTCAATTGTTCTAATTTATCTTTTTGAACAATTGACTTATCATTAATAATTACTTTGATTCTTGATATAGTGTTTGAGACACCAGAAATATTGCTTTTTCCACCCAATAAGTTAATTAACTCAAGCGTATCCATGCTTGAGTCTAATTTATTAATTTTGCCTTTTTTAAGTTTCTTAACTTTTTTATTTTTAACACTTCAGTATACTCAGCAAAATCCCAATGTAAATATTGTTAAAGTAGCTATTTTTCACTTATCGCCTGTTGTCATAACTTA
>524 25 422
AAAAAAAAAAAAAAAACAAAAAACA
>525 24 1884
AAAAAAAAAAAAAAAACAAAAAAA
>526 28 233
AAAAAAAAAAAAAAAACAAAACACAAAA
>527 29 160
AAAAAAAAAAAAAAAACAAACACAACAAA
>528 39 86
AAAAAAAAAAAAAAAACAAAAAAGAATATGACTCTAAGT
>529 24 191
AAAAAAAAAAAAAAAACAAAACAA
>530 40 105
AAAAAAAAAAAAAAAACAAACACCCCCCCCCCCCCCCCCC
>531 28 119
AAAAAAAAAAAAAAAACAAAAACCAAAA
>532 40 180
AAAAAAAAAAAAAAAACAAAAAATAAAAAAAAAAAAAAAA
>533 24 7
GAAAAACAAAAAAAAAAAAAAAAA
>534 28 72
AATTTTCGTATATGGCTGTTTTTTTTTT
>535 26 14
CCTCCACCCCCCCCCCCCCCCCCCCC
>536 6329 89000
AAAAATAAAAAGCCAGAAGCAATTTTTAAATATAAGTTTCCTGATGCTTCATCAATTATTAAAAAATGAGTAGATAAAAACAAGGATAAGTACAAAAATATTGATCCTAAATCTTATGTGCAAAATTCAATTAGTCAAATTGAATCATGGTACTTAATTTTTGACACTAATAAAGCTATAAAAGTGTTGAAATATTTAGAAGACGGCAAACCAAAATTGCAAATTTTGACTGACTTATTACTCTTCAAAGAATCAGCAACTCTTGAAGAACAAATTTTGGCACTTGAGAATGAAATAAATAGTAAACGTGAAAAAGATTTATTAGATGATATTGAAGAAAAAATTGGTGAAGCAGAAGATTATGCTAATGATGATAATGATGCAAATACTGAAGCCAATGAAGAAGGTGAATCTAGATTACTTCGCGCAACTGAATCGCATAGCATTGACATAAATAAGGTATTAACAGAATTTTTAAAATCAAAAGGTGATAAAAAATTCTTCGAGTTTCATGCTAAGCATCAATATAACTCACATTTTGTTGATGCTATAAATACTATAAATAAGGATAATTTGTCAATCTATAGATTTACAATGAGGAATATTGATTATGAAAAGTAGAAAATTTGTATTAATATCTCCACTAGTAATTATGCCTGTTACAGTCTCTACAGTTTCATGTATAAAAACATCTAATTTATCTACTTCATCAAATCTTTTACAACATATTCCAAAAGAATATGACATCATCCCACAAGTGCTTAGCAACAAAGAAGTAGTTACTGAAAATATAATAAAAAGCCTTCTATCATTAACTTTCGAAGATGACATTGTTAAGAAAAATGAATATGTCAAGTCTCAAGAAGATGAGAAAAAGCTATTTAGTGAAATTAAAGAATTAAGCAAGAAAGTTCCTTATTTTGTTAGAAAAGGAAAAAATCAAAAGCCTGGCCATGGTCATTTAGAAATTGTGAAAAACCACAAAGAAGAATTAAATAATTTTTACTCTAAAAATTGATTGTTTATGCTTAAAAATATTGACAAATTTGCAGTTAGACCTTTTGAAGTTTGAACTTTAGAAAAAACTGGCAATGCTGAGCATTCTCCAGAATTTCTAAATAAAAGCAAAGATCAAAACCCTGGCATAGATAGTTTTTCATTTGTTAACAAAAATCTTGATTCTTTAATTCAAGGTGGTGAGTCAGCTCATACTCCTGGTAAAAAAGTTATATACATTAAAAAAGACAAACTTATTATTAGGGTTGTTATATCAAAAGATGCCCAATACCCTTTTAAAATAGACAAATTCATCCATTTTAGCTTGTATTCTAGAGACAACAAAATATCTATGAAATTTATTTCAGACATAATCCACTCAGCAATATATCATAAAGACCCAAAGGGCTATGAAAGCTTTGAAGAAGATTTAGTGAAGAAAAATTATAATTATCCTTTCTTATCAACCTTGACATTAAAAGAAGGGGGAAATGATGAAAAATAAAAAATATTTTAGTTACATAATACCTTCTTCTTTTCCACTAATTGCACTTTCATCAGTTTCATGTACTAATAAACAAAGTAATAGTGAAACAAATTTAATAAAAAATGATAACCATAACAAAAGCTGAGATGCTTTCTTAAATTATGACTATGTCCAAGCTATTTTAAATAAAGCATATGGAAATAACAAAGAATTAAAAGATAAGTATGTTGAAGAACAAAGAAATATCAATCTAGATTACTTAAAAGACATAAAGTCATATTTAGGCTACAAAAACAACATTGTAAGTAGCTATGGATCGAATGATTCATATGGCAAGGGTGATGCTTATCCTATTGAAGTGTTAGATTCAAAGCTTGATGAAGCTTATAAGAAAAATTGATTATGATTCTTATATAACTTAGATAGATTTGTTTTTGTTCTTTATGATGTATCTGACCAATTTAAAGCAGTGCATGAAAAGGCTAATATTGATGCACAAAAAAGTAGTGTTGAACTTGGTGCATTTCATAAACCAAAAACAAATGACGTTGCTAAATATATAATTGGCAAGAAAAATCAAGAAACCAATGAAGAAAATGTCTACTTATTATTAAAAGATGGCAATATCTTGCGTGTTGATTTAACAAAAGATAAAAAAGACATGACTAAGCCTGCTAATGTCTCAGTATACACTTACACATACTTTTATCCTGGAGTCTTAAATAATGACACTGAAATTAAAAATTTCGATCTTAATAAGTATGTAAAAGCTGAATTAATTCATTATAATGATAATCATTCGCCATTTAAAACACTTTTTAATGAAGAATATGGCGGAGACCCTCTAAGAGCTACATTGATTGATGTAGATTTAAAAAATAATAAAAATTAAGGCAGCCCTTAATTTTTTTATTTTCCTATAGAATAGACTTTATCGTTTCTTTAAACTTGTTTAATTTTTGCTGTGCTAAGTCAATTGTTTTATCAAAAGCAAAGACATAAAACTTAATTTTAGGCTCAGTTCCTGATGGTCTTAGCGCTAATCAAGAATTATCGTTTTTAAACTTAATTTGAATCATGTTTGACTTCATAAAGCTTGATTTTAAATTAAAGTCCTCAATTATTTTGTTTTCAAAATTTAAATTCTTAAATTTTTCTTGCAATAAAGCTAAATCAGTACTTTCATCAACCTCAATTTCAATATTTTCACTGGCAACATAACCGACTGTTTCATAAACTTCATTAAGTATGTCGATTAAAGTTTTATTTTGCTTTTTGTAGTAAGAAGCCATTTTAGTCAGTATTGCAATTGATTGCAATGCATCTTTATCTCTTGAAAGATTTTCATCAATTAATGATCCATAACTTTCTTCAAAGGCAAACATAAATTTTTTGCCTTCATTAGAAAACTCATTGATTATTTTGCCTATTCATTTAAACCCAGTAGGCACCACTACTGATTTAATCCCTTCTGATAAAGCCAATATTTCAGGAATGTTAGTTGAAACAAAAGAGTAAACAATATAATGATTATTAGGCTGTTTTATAGTACTTTTGACTAAATCTAGCAAGAATTTAAAAACTATTATTGCAGTTTCATTACCATTTAAAATTCTGTATTCATCACTATGCTTAACTGCTAGCCCAACTCTATCACTATCAGGGTCGCTCATTAATAAAATGTCTGCATCTTTTTGCTTGCCTAATTTTATTAATAATTCATAGGCTGAATGCTTTTCAGGATTAGGATATTGAACATATTTAAAATTTGCATCAATTTTCATGTGTTCTTTAACATAAAAGATGCTTTCATTTATGTCATAAGCTGATTCAGAAAATAATTTTTTGAATAATTTTGGGACAAATTTAGAACCTGTTCCGTGTAATGGTGAGTAAACTACTTTAATATTTTCTGGATTTAAATTTACAGATTTATCTAAATTATTTGCTATTTGTGCAACTGAATTTAGGTATTTATCTTTAACTTTTTCTGAAATAAATTCTAAATTATTAAACTCAGACTTTTTGATGCTTTTGACTGTTTTATAGGGCTCTAGGTACTTTTCATAATCATCAAAATAGCTAGAAACTTCTTGAATTTCTTCAGGAAGCATTTGAAAAGCAGATTCATTATAAAGTTTAATTCCATTGTACTCTTTTGGATTATGACTAGCCGTTATATTAATGCCCCCATGCGCTTTATAGTGCATAATTGAATAGCTAACAAAAGGTGTAGGGCAAATATTTTTAGAAAAGTAAACCTTAATTCCATATGAATCTAATATTTGTGCACTGCAAAGTGCAAAACTATATGACTTTCTTCTATTATCTCTTCCAATAACTATTTTAATTTCTTGCTTAGCATACTTGTTTAGTAAATATTTAGCATACCCATGCATTATTCTTCTAACATGAGCTATATTTAAATTCTCGACTCCTGATCCTATTTTTCCACGGATTCCAGCAGTTCCAAACTCTAATTTATTCATGTTTATATTATACAAATTTAATATTGTGGTATTATAAATTTACTATGGAGGGTATATATAGTAGCAAAGAATTAAAATCTGTTGCAACTGCAACAGATTGACTTATTGAAAAACCTGTTGAAAAAAAGGAAAGTAAATTTATCTCAAATATTAAAGCTCTGTTTGAAAAACCATTTCGTTTTACAGTAATGGAGCTTGCAATTTCTGGCTTAGTTATTAGCTTATTTTTAGTAACATCATCAATATTGTATTTTGTCGGCTTAAGCAAACTTATTAAGGCTGAAATATTATTCTGTATATTGTACGGAATAATACTTGGACCAATTAAAGGAGCTTTTTTAGGTGTTATAGCCGATGTCTTAGCACTGTTATTGACGGGAAGAATTGGTTTATGATACTGGACATACCAATTAGTTCCTGCAATAATAGCCTTTTTAAGTGCTATTTACTTTGCTTTGTTTAAATCATCAGTAATAGCACGCTTAATTATTCCATTTGTAGTTATTATTTCGGCAATGGCAACAATGATTTACATCTATACGCAAAACATTGTTAAGCTTGAAGACGGAAGCACTGGAATTAGTTTTGCTAACTATGAAAAGAAAATAAAAGATAAAACAATTGAATATCCTTATTTATTGACCTTAATTGGCATTATTATTTATTTATCTCTTTCATTAGTTACTGTTATTACATTAGTTTCGTTCTATTTAAAGAGTAAAAACCCTAAGTTTTTAGATTACCTTTTAATATTTAGTATTGTTACATTTATTCAAGTAATTTACCGTTGAATATTTGGGCCAATTCTTTATATCCAATATAGAAATTACATTGACAACAAAAATTGAGGATATGCTGATAAATATGTAACATTTGCTATTCCAATTATTGTTAAATCAATGGTTAATATTCCAATTTATACATTTGTATTATCTGCAATTTATCCTGTAGTTAGCCTGCTTTGTGATAAATATGTAGGTGAGAGAAAACAAGTTTCATATTAGTTTTTTGAAAGAGTTAGAAATGAAATCAAGAAGAGAATACCGCCTTGGCGTAATTAATGTTCTATATAAGTATGAACTTCTAGAAGCAAAGCTTTTGCCTAGCCAAATATTCTCTGATGAAAGTGATATTGATAACGAACAATTTAAGCAATTAGAACTAATTAGCCTAAATTATGACTACTATCAAAAAACTATTCTAAAATTTTTAAATCAAAACACAGCTTGAACTAAACTTCCAGCATTAATTAGAGCAATTTTACTTAACGCAACTCATGAACTTTTGTCAATTAGCCCCAAAATTGTGATAAACGAGGCTGTTGAAATAACAAAATCATTTTATGAACAAGAAGCAAACTTTTACAAACTAGTTAATGCTCTTTTGCAAAATATATACAAATATTTTGTGATTAATGAAGCAATTGAAAGCAAAGAAAAATAAAAAATTAAAAAAGCTAAGTTTTTGCTCTTAGCTTTTTTATTACAGTTTCCAGTTTTCCCTATAAAACAGGCTTAAACAAATTGTTTTGCCAGCTAGTTAATTAGTATTTTTCAACTAATTCATTCATTTGATCTTCTAATTCAGCTAATATTTCACTAAAGCTCATCTTGTTTTTAGGAGCAACTTTTGTGCCATCAATTAATAATGAATTAATTTTTTTAGCTCCTAAAAACTTAAATGTTCCTTTTAAGTTTCTAACATGGTCGCCAAATAAATATCATCCTTTTGGTGCCCCTTGAGTAGCAACAATAATAACTTTTAGCTTGTCGATTAATCCTCTTGAAGCTCCTTTTGTTACATATTTATATGTAAAAGATTTATCAGCAACACAAATTGAATCGATAAAGTTTTTTAGTGCTCCTGAGTAGTTAAAGTTAATCATTGGAGTAGAAAGAATTAAAATATCAATTTCCTTAAGCTTGTCAATTCAGTAATCTGATTCAGTTTCAGTTCAAAATGTTGGTTTAGATGGAACAGTAAGAGAGTTTGTTGCAAATGGTGTATTGTTTAAATCAACTAATGTAAACTCACTATTAGGATATTTTTTTCTGAGCAATTCAGCAACCTTAACGTTAGCAGCTGATGATAGCGATGGATTGTTTGGTGAAGCCATAATTGAAAGAATTTTTTTTGGTTTTGCCATGTATCAACCTCCAAGTTTTATATGTTTCTTATTATATAAGGTTTTCTACATAGATATAACATTCATTTTATATTTGCATTATTTAAGAAAATTAACATACAAATTTAGCCTAATTACATTGTTTTATAGCGATAGAAGTCAAATTAGGTATGTAAATATTTACATTTTATTACTATTTCCATAATCTTTATATAAAAATTATGATGCTTAA
>537 24 65
AAAAAAAAAACAAAACAAAAAAAA
>538 1686 31625
ATTATAAATTAAAAATGCGAATTTGTCAAAAACTAAGGCAAACCAGATGCTTAAGTAATCAAAAAATAATCATAGCAATAATATTTTTCAAATGATAGTTTTACCAAAATGTCTGTTTTATAGGCTAATAAAAAACACTCTAATAAAACTTTCTAAATCATATCTTTTTGGCAACTGTATATCTTGAATAAAATGTTTTATAAAAAGCTGCATTTGTTATTATGCCTAAATACATAAAATAAGACATTGTCGAAACAAGCAAAGCAATATACATAAAAATTCCAAATATACCAAATTTATAGTAGTCAATTAGTGATGTAAGATATCCAAATATCGTTATAAAAACCATAGTTGGTAATGAGGCAATAAGCACTCCAGGAAGTAATGATGATCATGGCACTTTAAATGCAGGACTGACTTTAAACAATAATGATAGTCCTACATACAAATTGAGCATTAAATAAAGTGAAAAAACAATGTAAAAATAAATACTTCTGCCTAGGTCGCTGGCTTTATGCACTCCAAACAGTTTGTAAATTGATAAGTATAGTAAAGAAGATATGAAAATATAAAGTGCTATGCAAACAACAATTAAAAATCCTTTGAGTCTATTGAAAAAGTAATTACCTGTTGTTTCATGTTTATAAATATAATTTATGCTATAGGTAAACTTACCAAAACCACTAGATGAAATAATTAAAGAAGCTAAAAATAAAGTAATTATCAAAATGTATGTTTTAGCATTTCAAGTCTGTGGTATTGAATTTATAAATGATTCTAGTCCTGGAATTATTCTTCTAAGAATTTCATCATTAAATAAGCTACTAAAATTACCAGGAATTAATGATATTGCAACACTAACACTCATTATTATTGGTATAAATGAAACTAGTGAATAAAATGCAAATGATACAGGAATAAAAACAAATTCCCTGCTAGTAAATCTTTTGTAAACTCTACCCACAAGCTCGCTTAATTTGTTTTTATTCTTCTTTAGTCTTATAGGCACAGCAATTAGCATAATTATTTTGATAAAAAACTTAATCACAATTTCCAAAAGCGATGTTTTAGATTTTTTAACAGACAAAATATTTTTGCTAAATAATGATTTTTTTAGCATCCTATTATATGTTCTGTTCATTTTCTTAACATTTTTATTAGTGTATAGATTCATTATGCTACCTTATTAAAAATTATACTTGCTTTAGTAGTATTTTTGCTATGAATGCTTTTACTAAGGAGCTGTATTATTAAAAGTTAAATTAAGGGTATAAAAAATAGAAGCACCCTTCTATTTAATCTTAATTATCTTTCCTTGCTTTCAACTACAGAATAATCAAAGTCAGTTGGAACTTTTTTGCCAAAGTGTTCAACTTCAACAGTAACTTTGTGAATAGATTCATTTGCCTCTAACACTTTGCCAATTGTGCCCTTGAATGGACCATCAATAATTTCCACTATTTCACCAACAGTAAATTTATCAATTATTTTACCTGCGTTAAAGTCTTCAATTAATTGTTTCTCCTTTTCAAAGGCTAAATCAATTTCTTTTTTAGTAACAGGAGTTGGTTTGGTTCCTTTTCCAGCAGAACCAATAAGCCCTGTCACATATTGTGTGTTACGCACAACAAATCAGGCTTTATCAGTCATATCCATGTTAATGAAAATGTAACCACCATACATGTT
>539 554 15674
AAGTTATCAAGCTTTGCTAACTCTTCCTTACTTATACCACCATGCATGAGTGAATAAAGATCATGCTGCTCTTGTTTTTTAAAGTTGTCAATATATCTAGATATATTAAGATTGTAATCATTTGCAACAATTTCATCAAGCAACACACGACGTGAAAAGTTTTCTATTTCAATTCTATTATTTACTACATCAGCAATTTTTTTAATATGTGACTTAGAAAATTTATTGTTTTTACCTTCTTTAACATAAAGTTTTGAAGCATCAACAAATAAAATATCTTTTTCGCTTCTGTGTTTTTTAAGAATCATAATTATTGTTGGAATTCCAGTGCCATAGAACATATTGGCAGGTAAGCCAATAATTGTATCTATTTGTTGTTTTTGAATCAAAGTCTTACGAATTTGACCTTCAGAATTTCCTCTAAATAAAACTCCATGTGGCAAGACTATTGCCATAATGCCATCAGGTTGCACGTGGTAAAGATCATGAAGTAAAAATGCATAATCTGCTTTTGTCTTAGGTGCTATGCCATATTCAATATATCTAGGGTCTAA
>540 182 4268
GACATTAATTCTGACACTTCATGAGGAGTATAAAACTCACCAGCTTTTTTGCCAGCTGATGAAGCAAAACGGGCAATAAGATATTCATAAATGTATCCTAAAACATCATAATCTTGATTAGTTGAAGGAATATCATTAATAATATCTAGCAAGTCAGAAATTACTTTAGTTTGCTCGTTAGT
>541 25 9
TATTTTTTTTTTTTTTTTTCTTTTT
>542 25 8
GCTATTTTTTTTTTTTTTTTTTTAT
>543 447 3775
CAGATTTTTATTTTTTTAAATACTGCTGTTGTTTATAAATTCTGTAGCAAAAAAACTTGGCTAAATACAATTATAAGCTATGTTTTTTCTGTTTGTAATAAAATGTTGAAACTTGTTGTAGGCTAAAAATATTTTTTGCATTGCTTATCACCAAAACACTTTTAAATAAGCATACTAATATATTTTCATTTATTATGAATTAATTACCTTTTTCATTATTTAAAAAAAGCAAATGATTTGTTTTTTTTAAACCTTTTTTATAATTCAATTAGGCACTTTATATTTATTTTAGCTCATATTGTATTAATTTATGCTAGTATCAAACTAAACTATACAATTAAAAATTTACAATTGATATAATAACAATTATAGGTGGCATTTTTTATTTTATTTATAAATCTTTATATAATTTAAGGCTTTTTCTTTTGTGCTACTTACATAAAGAAT
>544 38 139
TATTTTGCTTAACTGAGTGGCTGGTTTTTTTTTTTTTT
>545 1461 22318
AAAAATAACCAGAGAGAGAGAGACGAGCCAAAATATGAAATTGTTTCCTTAAGCAAAATAGTGGCTTTTTTTGCTTGCTAAAATGAAGCCTTAAAACAAAATTTGTGCCCATTGTTAAAAGTAATTTATACAAATGCAAACTTTGCCTAAATAATTGTTTTATAGTGCTGTAAGCAAATTGAAACAACAAAAAACACCCTGAATTTAAATAATCAGGATGTTTCTTAAAAAGGTAATTTAATTATTTTCTAAAGTCAATAACAGCTCTTCCTAAGAACTCGCCTTTTTGAAGTTTGTCAAAAATGTCAGAAACTTCTTCTAGCTTAACTACCTTAGTAACTTCTGATTTGACTTTTCCTTCAGCAGCATATTCTAATGCTTCAGCTAAATCTTGTCTAGTACCTACAATTGAGCCTGCTAATTCACGTTCTAATAATACTGATCAGAAAATTGAAACTTTGAAGTCATCTTTGCCATGCTTATCTTTGGCTGGTAAGCCAACTAATACTTGACGACCACCACGACGAAGCATGTCCATACCTTGTTCAGCAGCACTAGGGTGCACTGATGTATTAACTACAGCGTGTACACCACCATTAGTAACTTCGATGATTTTTTCAATAAATTTAGGATCTTTAGCTGAATTAAATGCATATTCAGCACCTGATTTAAGGGCTAATTCGCATTTTTCATCTGATAAGTCAATGCCAATAGGTCTTAGACCCATAGCTTTAGCATATTGAATAGCCATTTGACCTAAGCCGCCAACACCAATAACAGCTACAAAATTGCCTGCTTTAGCTTTAGTTTGTTTTAATGACTTGTATGTTGTTACACCAGCACAAACAACAGGTGCGCCTGTAATTATGTCTAATTTCTCGGGCACTAGCCCAACATAATCTTCATGACCAATAGCATATTCAGCATATGAGCCATCTTTAGTATAAGCTGACATATTTTGATTTGGACAAAGAGTCTCTCTACCTGTTAAACAATATTCACAGTAACCACAAGCATCATGTAATCATGCTAAAGCAACTCTGTCACCAATTTTCAAGCGTGTGCATCCTTCCCCTAATGCAACAACTTTTCCAATTCCTTCATGCCCTGGTATTAATGGATATTTTGGTTCCACTAATCAATCATAATTTGCAGCATGCAAGTCTGTATGACAAATACCTGAAGTTTCCATTTCAATTAAAACTTCTTTGTATTTTGGCTTAGGTACATCCACTTCCTTAACACTTCACTTTTTAGGTTCAGTCACAACAAAAGCTTTCATTTTTGCTGGAATTTCTTTCATTTGAATCTCCTTATGAATATAAAATTTATTACCTTACAATTAAATTTTACAACTATTAATAAGGCGTATTTGATTATTTACTGCTTTTAAGACTAAAATAAGACTTTTAAAAAAATAACTGGGAAAAATCAAGCTTTTTTCCCATTTTTTTCCTTTTT
>546 28 23
AAAACAAAAAAAAAAAACAAAAACAAAA
>547 28 153
AAAACAAAAAAAAAAAACAAAAAAAAAA
>548 38 172
GGCTCAAAAGGCAAATATGGCTTTTTTTTTTTTTTTTT
>549 2709 36815
AATAATCAATCACAGAAACATCAATAAAGAATCAAGCGAAAAAGATTTAATTAAAATTGATGATCATAACCAAATTGACTTGCAGCTATTTAAAGAAAATACAAAAAATAAAGCGCAAAAGCAATTTAACAACGTGCCAATTTTAACCTTAGTGGGTCCTCCTGGCACTGGTAAGACATCACTTGCTCGTTCAATTGCGGAAGCTCTAGACAAAAGCTATGTAAAGCTTAGTCTTGGTGGCTTACATGACGAATCTGAAATTAGAGGCCACAGAAAGACTTATGTAGGTGCTATGCCAGGTAAAATCATTAAAGGTCTTCAGTCAGCTGGTGTGTCAAATCCACTTATTTTATTGGATGAAATAGACAAAATGTCAAGCGACATAAAAGGTGATCCTACTTCAGCTATGCTTGAAGTTTTAGACCCTGAACAAAATACTAAGTTTCAAGATAATTACATTGAACATGAATATGACTTATCAAAAGTGTTATTTATAGCAACAGCAAACTATTATGAAAATATTCCTGCTCCATTACTAGATCGTGTTGAAATTATTGAATTAAATAGTTACACAATTAATGAAAAAATTAAGATTGCTAAAGAACACTTAGTTGAAGTTGTATTAGCACAAGCTGGCTTAAAACCTGATCAATTTATCATTGATGATAAAGCATTAGAGTTTATAATTAAGCACTATACTGCTGAAGCAGGTGTTAGATCATTAAAGAGAAATTTAGACAAAATAGCCCGTAAAATAGTCACAAAAATCGTTTCTGGCGAAAAAATTGATAAGTTTGTTATAGACCAAAACAATATTCCTGAATTATTAGGTACTCCAAAAATTAGCGAATCCGAAAAAGAAATGCAACCACAAATTGGTTCTGTCAATGGCTTAGCCTTTACATCAATTGGTGGTACAACATTACAAATTGAAGTTTCATGATTTAAATCAAAACAACCCGGTATTAGACTAACTGGACAGCTTAAAGAAGTAATGCAAGAATCAGCTAAAATTGCGCTTTCATATGTAAGAGCTAATGCTGAAAAGTTTGGTATCAAAAACGTTGATTTTGATACAACTGAAATTCATGTCCATGTACCTGAAGGAGCTGTTCCTAAAGATGGCCCTAGTGCTGGTGTAACATTTACAACTGCTTTAATTTCTGCTCTAGCTAAAATTCCTGTCTCGCAAGAAGTAGCTATGACTGGTGAAATCACGCTAAGAGGTAAAGTCTTAGAAATTGGCGGACTAAAAGAAAAGTCATTTGCTGCTTTTAAAAAAGGCATTAAAACTGTCTTTATTCCAAAAAATAATGAAAAGAATTTAAGTGATATTCCCGAAGAAGTAAAAGAAGCAATTAACTTTATTCCTGTTTCACACTATGAACAAATTTGAGAGCATTTATTCAAAGGCAAAAAGTCTGATGAAAGTGAAACTGAAAGCAAAAAGAAAAAGCAGTCTAAATAAATAATTTATTGCCTTTACTTATGCAAAAAATGCACATTAGTAGTGTGCATTTTTAACTTTCAAAATTTAATTGATTATTAAATGTGTAAAATATTACAGTATGAATATACTGTATAGCATTTTAATAAATTTAGCATTATTTTTACTTGGATATCTACTTTTAGGATCTTTTAATACATCAATAATATTAAGTAGAAGAGTCAAAAATGATGATATTAGAGAACATAATAGCAAAAATGCAGGAGCAACAAACAGTTTAAGAACTTATGGAGCTAAATTTGCATTAATTGTCTTTGCTACAGATGTACTTAAAACACTTCTTCCTATATTAATAATTTCAGCTATAGTTAATCATGTGCCAGCAGTAAATGCTTTTTCATATGCTTCATATATTAGCCCGCAAGCACTTGGACTTGGAGTAGTAATTGGTCACATTTTTCCTGCTTATTACAAATTTAAAGGTGGCAAGGGAGCAGCTTGTACAGTTGGCTTAATAATTTCTATTAATATTATTTTATTTTTAATTGCATTCTTAATATTTTTACTAGTTGTTGGAATAAGTAAAATTGTTTCGCTAGGCTCAATTACCGTTGCATTCTCACTGCTTTTATTTGTTTGAATGCCATGAATGATTCAAGGCCCAACTGGATACTGAACTAATGCTGTTGAATATACTAATTCATTTACAACACTTGTAAATTACTGATATGTTAGCCCAATAATTTATACTTTATGTGCTTTTCTAGTGCTTGTAAGTCACCGTGATAATTTCAAAAGATTGATTAATAAAAGTGAAAGAAAATTTGCAATCAAAAAAGCTGTTTAGCATAAAACTGGCGGCTTTTTTTATTGGCATTTATATATATCAACAAATTATTAACAGTATAAATTTTGCAAAAGTTTAATTTTTGGCCAAAGAAATGGCCTAATTTAGCACTTTTACCACTTATCTACAAAAAGTGCTTGAGGGAAAAAGTTGTTAAAAATTGGCCCTATGTATTTTTTAAAATAATATTATGCAAAATGAAAGTAAAATAGAAGTATTACCAGTCTTAAAACCAATATCATTATTTCCTGAATTTATAGAGAAAATTGATGGAGAAAACAAATTAAAGTCTAATGTTATAACATTGATTGCAATAGATAATAATGATGTTTACTTTGTCGCTGGACTATTAGAAGAAAATAATGATATTTCTAATGAAAATATAATTAATATTGATACAGAAGACGGCATACTT
>550 2697 40924
CCCCGCCATATATTAAGTCATATGCTGGTAATTTGTACTCACCAAAAAGGCCTTGATAATCATAACCATATGATCTAAATGCTGCTGCTAAACCTGTTTTAGCTGAATTATTTGCAGTATGGAATACAGCTATTAATTCATTATTTTTGTTTCTTACACTTGAGCCTGAAGCTCCACCAGAAGGAACATACGATCTAGGCATTATGTGTAAACCATAGTTAAAGTAGCTTTTTCCATTAATTGAGTATAGTTCATTTCCAGTTCTACTTGCTGCTAAAAATCCATCAGTTAAACCAGGTTTATCAGTAAATGAACGATAACCTATTTCATAAGATAAAAACTCACCTCTTTCCAAGTTTTCTTTTGGATGATTTGAAGGAGCACCTTCTTGTGAAGATACATTTTTATAGTATTTTTCATCAGCATTAATTCACATTGAAAAGTTAGTTTTAACAACTTTTTGTTGATCTTCATCAATATAGTTTTCTAGGAAATAGTCACCTGTTGATGAAGGATAACCAAGAATGTATAAGCTATCTAAAGCATTAAATTTCTTAACTTCTTCTGACTTTTTAGTATCAAGAATTATAGGTCTGTCAATTTTGCTATAGTCTTTAAGATATGAATCTGCTCTAAATTTAACATGTTTGTCAGTTTTAGATTGGTAATTGTTAGTAATTCATTTGACAATGTCTTCTGTACTTTTACTTGAATAATTAGAAGTAAGATTTTTGCCATTAGATATTGCGCTGAAATTTTGATCTTTATTATTGTTTAGGATTTTCTCAAAGTCAATTTCAATAACTGCAAAGTCCATAAATTCTTCGACACCCTTGAACTTCTCTTTTTGTGAAGATTCTAAAAAGTCATATGGCTTACTGTCTAAAAAGTCAGTCGCTTGGAAAATAACATTTATTGCGCCTTTTTCAACATTATCAAAAAGGAATCTGGTAAATCTATCATCTAAATCATTAAGTCTAAAATGTGAGCCAACTCCGACATTTTCATTCATTCTTGACATAGAAAATTTAGTTGTTTTATCAGTTAGACCTTTAGCAACGTGTGAGTTAGTACCAAAATAAAATTTAGTTGCGCCTTTGCCATTATCAGGAATCATAAAGTCCATTAGTCACATTGTTCCTGAAACAGATGAATATGTTCTTCCTTCGCTTTTTAGTTGCCTATAGTTTTCTATATGCTTTTCAATTTCTTTTTTTAATTCATCATTAGTTATGTTTTCAAGTCTGCTGTTTTCTTTTTGAAAATCATCATCAAGTTTTTTTCTTCTGTCTTGAAAACTTTGCTCTAATCCTCTTAGTGCTTCTTTGCTTAGACTCTTTTTTTCTAATTCTAATTGATAAACATCAGTTTCATAATTTGCTTTAAGATTAGCCCTGTCTTTTGCTGTGAATGAATTTATCTGATCTCTGTTTCAATTTGTAATCTGATTTTTTAAGTTTTCAGCTTGCTTAATTTCATCATCAAAATCTTTTAAGGTTGTAAATGAAACTTGAAAAGTTTGCTCAGCAATAGTTTTGTAAGTTTCATTTAATAGTGTTCTAGCTAAACCACTTGATCTATAAATGTTTCTGCCGATTGTATCAATTGGAGATGGACCTTTTGACATTTCTGGCGCATCATAAACTTTAAGCTTGGGATTGTTGTCACCATTTTCATAAACCGGAATAGTAAATCCTTTTAATGCAGCATTTTCATAAGAATCAAAATTCACTAATTTGGCTGTTTCATTGAACTTTTTGACTTGTTCATCAGTTGTTGATATGCTTCTAAAACTCTTAAAGTCTACTTCCTTGCCTGTGCTACGACTTAGCATACCTTTAAGCTGATTAATATACTCGTTATTATCTTTTTTGAATCTTTCTGCTTGTGTTTTATTATGATAATCAAGATACCCTTGTTTTCCACCAATAGCTGCAAGTGAATCTCCTGATAATCTGCCATTATGATCAGCTCCAACAGAATTATTTGCTAGCCCTTTAAGAGTAAAGTTTTTATAAATTTCCTTACTTGTACTTTTGTTTGTAAAACTTACATAAACACTAACTTCACCTTTAATATTAGATATATTCCTTGAAGTATCTTTTTCAGTTGATGCTCCTTGAACTTTAACAATAATGCTTTCTGAATATTTATCTTTAACACTAATTTTTAGATTTCCAGGGTTTTCTTCAATTTCAGTTGGCAATGTTTTATCTAAAGATTTGCTTTGGCCAAAGTTTGCACTAAAAGATAATGATGCAAGATCATTTAAATCATTTGTTTCATTAACTAATTTTTCAAATTCGCTATCACTAAGTAAAGTTATTTTCTTCTCTTCTTTAGAATCCTTTTTTGAATCATTATTACACTTAGCAGCTATTAATAATGCTGGCAAAAGCATTGAAGATGAGCATAATAGCAAAGTTTTCTTTAGTTTTTTCATAAATTAATTTCCTTTTAAAAAGTAAATTCTATGTATATGTTATATTGCCGTCACTGTTTTCAACTTTATAGCCTAAATTAATTAATTGATCTCTTAATTCAGTTGCATTTTCTGGAACTTTAATACTTTTAGTTGACTTAAGTTTTTCATTGTATTCAAAAAACTTAGATAAGTTTCATATAGCTTGTGAATCTAATTTATTAGAATCGCTTATTCTAATTGAATCAGTTATATCGCCATTACTAAACATAATT
>551 38 64
TCACTGAGGGTAATATCGGCTGTTTTTTTTTTTTTTTT
>552 4122 71805
ACAGCCATTAACGAATGCAGGGTCAATTGCAGCCACTCATTTATTTTTAACAGCAGGGAATAAGAGCATTGTTTCAACATTTTCAGCAAAAAGTTTAATTGCTTCGCTTTCAGCTCGAGCAAAAAGGCCAGATTTAATTTCTCTAATAATTGAAGGAAGAATTAATCTTTCTAAACTATCAATAATTGAAGCATGAATAATTTTGCCCGTTGTCTTTATTTTAAAGTACTTTTGGTTTAAATCATATGTTATTTTTGCTTGATTAAATTCTTCAATGTTGTAACTAATTATTTTCAAATTTTCAGCTCTAGAAATTGCTAATACTCTATGATTAGGAATTTTGCTTACTCTTTCCTTATGGTCATAATACATATGGAAAGTTTCTTTTTCATCCTCAGCATTTTTCTTCTTTTTCGTGATGATATAACCATAGTCATATATTTGTTTTTTGACCATTTCACGGTTAGCAACATCTTGTGACACTATCTGACTAATAATGTATTGAGCTTGTTCAATAGCAAACTCAACACTTTGTACTTTTTCATTAAGATATTTTTCTGCTTCTTTATAAGGATTAAATCTTGGATTTTCGGCCTCTAGAATTGATAATGCAAGTTGCTCTAAACCTAAAGCAATAGCTTCTGTTGCCTTAGTTTTTTTGCCAACTTTAAATGGCTCATAAATATTTTCTAAAGCTGCTTTAGTATCAACTTCGTCAATTTTGGTTTTTAATTCAGCAGTTAAAAGCTTCTTTTCTTCCAATATTTTAATAATAGCTTCCTTACGCTTATTAAGTTCAATATTGTAAGTATACATTTGGTGAATTTCTTGAATAACTTCTTCATCAAGGCCACCAGTTAAAGCTTTTCTATATCTAGCAATAAAAGGAACTGTAGCTCCTTCATCTAATAAATTAAGTACTGTTGAAACTTGGTCTTCGTTAAGTTTAAGTTGATTAGCTACATATGTAATTGATATATTCATTTTTACCCCCTTTTTTCTAAAAATGCTATAAAACAGGCATTTTGTTAAAATGATTCAAATGGAATGTCATCATCTATTTTACCCATTTGTTTTCATTTATTAAAAAGTTCTCTTCTTTCATTTTCATTCTTGCATCTAAGGTAGTCAACTTGATCTTTGTCATTTATTAAGTCATACTTAGGCGATCTTTTTTCTTTATAAACACTGTATCTTTTGTGAAATTCTATTATTTTTTGAATATCATCTTTTATTTGCATTTGCAAATCAGGATTATTTTTTAGTGAGTAGTGAAATACTTCAATTTTTCTTTTGGCAACATCTACATCTTCAGGATTAGCATAATCATCATCATTTAAAAAGCAACCAACAATAATGTATGAATCATAGCCGAGCAAACTTGCATATAACTGTGCTTGCTTTTTATAATTAAGTGGAACACCATCTTTTTTTAACTTGTTAGCTTGATTGTTTAAAGTTCAAGAATCATAGTTTTTTATATTTGTTGTTTTGATCTCAAAAACAATTTTTTCATTTTCAGCTAAAGCATCAGGCACCCCACCAATAATATCTAAATTTTTAAAGTAATCATAATCGACATCTTTTGCCTCAATATGCTTAATTATAGTGTTTTTGAGCAATTTTTTGGTATAAAATTCTTGCAAATTTTCAATGATTTTAGGTTCCAATATTTGACCAGCATTTACATATTTTTTTTGCAAAACCGGAAGGGCAAGCCTTGCAATATGACAAAAGGCTTTAAATTCACTATTAAAACGGTCAGGAGTTAAAATATTCGAAATAGATGAGCCACCCAGCTTTTTGAATTTTAAAAATTTATTAGATCCCAGCAGTTGCTCTTGAAAATTGTTCATTAATATTACTTGATGATTTTCTTCATCTAAAATGTAATGTATGCCATTGTAGTATTTTGCCATTTGTTAACCTCATTAGTAATAACAATCATTATGAATTATATTTTAAAATTATTAAATAAATGGGACTAGAAGGCATTTTTTGCCACCATTATTCAATATTCATATAAGATATATAAATATATAAATCTTTTGTTTTTGGAGATAATAATTAATAATGGAAAAATATACTGAGCAAGAGCAAGTCAGACGTAATAAATTAAATTTTTATAATGAAAATAACATTGCTCCATTTAAAAAAGCTTACGACTTAGGCAAGTTAGTTTTAAGTCAAGAAATAGTTAATAATTATGACTCTTTTTCTAGGGAAGAATTAGAAGAAAAAAATATTAGTGTTAATGTAGCCGGCAGATTAATGACTGTAAGAGGGCCATTTTTAGTATTAAATGACTCTAAAGGCTTAGTTCAAGTTTATTTCAATAAAAAAAGTGATGAAAATGTAGCTAAAATAGTAGGCACATTTGATATTGGTGATATTTTATGAGTGAGTGGTACTGTTATGAAAACTCACACTAATGCACTTACCTTAAAGTGCAATAAAATAGAACTTTTAACTAAAGCACTTAAGCCACTACCTGAAAAATATCATGGGCTTGTTGATACTGAAGAGAGATACAGACGCAGATGAGTTGACTTAATTACTAATGAAGAGTCAAAAAATAAGTTCATTTTAAGAACTAAAATTATTAAATGAATTAAAGAATACTTTGATAATTTAGATTATTTGGAAGTTGAAACACCTTTCTTACAAGACTATGTTTCAGGAGCTGCTGCTAAACCTTTTACAACTCATCACAATTCTTTAAATCAAGAGTTTGTTTTAAGAATTGCTACAGAAATTCCGCTTAAAAAATGTGTAGTTGGCGGACTTGAAAGAGTTTATGAATTAGGCAGAATTTTTAGAAATGAAGGATATGACACAACTCATAATCCTGAATTTACTACAATTGAGTTTTATGAAGCTTATTCTAATGTTGAAGGCATGATGGACAGAACTGAAGAATTGTTTAAGGTTTTATGTCAAAAATTAGGTAAGTCAGTTTTTGTTAACAATGGTACTGAAGTTGATTTATCAAAACCATTTAAGAGAATTAATATGGTGGATGCAGTTAATGAAAAAACTGGTAAGGACTTTAAAAACATTAGTTTGGACGAGGCTATTTTAGAGGCCAAAAAGCACAATATTAAAATTGAAAAATTCTGAACAACAGGGCATATAATTAATGCTCTCTATGAAGAGTTAGTGGAAAGCTCACTTATTCAACCAACCTTTATTTATGGTCATCCTATTGAAGTTTCACCTCTAAGTGCTAAAGCTAGCGATCCTAGATTTACTGAAAGAGCCGAATTATTTATTAATACTAAAGAATATGCAAACATGTACACTGAGTTAAGTGATCCAATAGACCAGTTAGAAAGGTTTAAAAGTCAAATTGATGAAAAGAAAGCTGGCAATGATGAAGCTAGCGATATTGACTGAGATTTTGTGGACGCACTAGAATATGGAATGCCACCAACAGGCGGTTGCGGCATCGGTATTGATAGATTAATTATGCTTTTAACAGAAACTAGTTCAATAAGGGACGTGTTATTATTCCCAACACTTAAAAGAGCGAATAAAAAATAAACGGAAAGAGCCGTTTATTTTTTACTAAAAGTGATTTGATTGTCCTTTAAGCCTATAAATTGGGCAAATTCAGCCAATTTATCAGCACCAGCAACTGCTTCAATTTTAAGGTTTTTAATTTTTAGCTTGAATGAATTTTTTAGATCCTTAAAAGCATATTGACCAATATTAAGTTTGCTACCATTATCTAACTGTGAATTAAGCACTAATGAAAATTTGTCATTTTTTATATTAGCAAAGGCATATGAGGCAATTGAAGAAAGTTTTTTATGTAAGATAACATTTTCTAAATTAGTATTAGCAAAAGCGCTAATGTTAATTGCTTCTAGTTCTGAAGCTTCACTAAATTTGATTGATTTTAGTTTAGAACTATTAGCAAAAGCTCTGTCGCCAATAAATTTTATTTCGTTTGAAAATTCAACCTCTTCTAAATTGGCTAATTCCATAAATGATTCTGAGCCAATTGAATCAACAACATATTCAACATTTTTGTATTTAACTTTTTCAGGAATTTTGATTGTTTTACTTTGAGCAACAATATTGTTAAAATTGTCGAAAAGTGCACGATTATAGGCAGTT
>553 3634 74477
AATTGGTTCATCTTTTGTGGCTTCATTAATTGGTATTTCTGAAGTTAATCCACTTGTGCCTCATTATTGCTGTCCTAAGTGTAAGCATTTTGAAATAGCTAATGTTTCAGGTATCACTAGTGGATATGATTTGCCTGATAAGACTTGCCCACAGTGTCATACGAAAATTAAGGGCGATGGACAAAGCATTCCGTTTGAAACATTTTTAGGCTTCAATGCTGATAAAGTTCCTGATATTGACCTTAACTTTACCGGAGAATTTCAAGGCGTGGTTCACGAAGAAATCCTTAAGCTTTTTGGAGAAAGCCATACTTTTAGGGCTGGTACCATATCAAAAGTTGCTGAAAAAACAGCTTTTGGCTATGTAAAGTCATATGCTGAGCAAACTAGACAGAACATACCACAAATTTTTGTTGAGTTTTTAGCTAACAGAATTAAGGATGTTAAAAGAACAACAGGTCAGCATCCTGGAGGAATAATTATTATTCCAAAGCAGTTTGATATTTTTGACTTTACCCCAATCAACTATCCAGCTAATGACCAAAGTTCTTCATGATTAACAACTCACTTCGATTACAAAGCAATTCATGATAATGTTCTAAAATTTGACATCTTAGGACATGATAACCCAACTTCAATTAAATTATTAGAGCAATACACTGGTATAAATATTTATGACGTTCCCAAAAATGATGAAAGTGTTATAAAGCTTTTTAGCTCTACTGAACCAATGGGAATTAAACCTGATCAAATTTCAAATGAAAAAACTGGAGCTATTGGTTTGCCAGAATTTGGTACTTCTTTTGTTAGACAAATGCTTAATGATATTAAGCCAAAAACTGTAGCTGACTTAATTTCAATTTCGGGTCTTAGTCACGGAACTAATGTTTGAATAAACAATGCAGATGAGTTAGTTTTAGAAAAAGGCCGCAAGCTTAATGAAGTTGTTTGTTGTAGGGACGACATTATGCCTATGCTAATTGCTAAAGGCATTGAACCTCTTATGTCATTTACTTTGATGGAAAAAGTTAGAAAAGGAAAAGGACTTTCGAACGAAGAAGTTGGGCTTTTAGAAAAACATAATGTTCCAGACTGGCTAATTAAAAGTATGCAAAAAATTGAGTACCTTTTCCCAAAAGCGCATGCTACCGCCTATGTTACAATGGCACTATGAATAGCCTGATTTAAGCTTTATGAACCTTTGGCATTTTATGCTAGTTATTTTACAGCTCACTCAAAAGCTGATGACATAGAAAATATGATTGATAAGCCAAATGGTATTAAAGTGTCAAAAAGGCTTTATGAATTAAAGAAAACTGAAGACAGAAGTAATAAAGAAAATGATCTTATTGGTGTGTTCGAAGTTGCTGAAGAATTATATGCTCGTGGTTTTTATATATCTAATGTTGATATTGATAAATCACAAGCCGAAAAGTGATTAATTGATAAGGAAAGAGGCTGCTTAATTCCGCCATTTTCAACAATTGAGAGCTTAGGGTCAGTTAAGGCAAACGATATTGTTAATGCCAGAGCAGAAAAAGCATTTTTATCTAAAGAAGATTTCAAAATTAGGACTGGAGTTTCTAAAACTGTTTTTGATACCATGAACAGAATGAAAATTTTAGATAGCCTAAATGATTCTGATCAATTAACTCTGTTTTAACCAATAAGCCTATAAAATAGGGACATAAGTCATCCCTATTTTTTTATATTTATATTGTTGCAAAAACAAAAAAATTTACTATAATACTGTAACAGTGGTCGCGTAGCTCAGCAGGATAGAGCACAAGCCTTCTAAGCTTGTTGTCAGAGGTTCGAATCCTCTCGTGATCGCCATTTTTTTATTTTTGCAAGAAAAAATAAAAGTGACGCTTATTTTTATAATAAAATTTTATAACTGTGTGTTCACATAGCTCACCAGGTAGAGCACAAGCCTCCTAAGCTTGGGGTAATGGGTTCAATTCCCATTGTGAACGCCATTTTTTTATTCACTTTTATTAAGCAATGAGCATAATTTTGGGATTTTTTAAAAAAAGTTAAAAACTCATTAAAAAGCTTTAAAATTTATTAATATGAAAAATTTAGCAAATGAATTAAGACCTAAAACGTTGGACGATATTATTGGGCAAAAATCTGTTGTGGAGTTACTAAAAAAAGTTGCCAGAGATAAAATTTACTCAAGTTTTATATTTTTTGGTGAATCAGGCACTGGCAAGACATCAGCAGCAGTTGCACTAGCTAATGACTTAGGTCTAAAATATGATTATTTTAATGCTTCAGTCAACTCAAAAGCTGAATTAATCAAGATGCTTGCGGATAATGACGTTTTAATAATTGATGAAATTCATAGGCTAAATAAAGATAAGCAAGATATTTTACTTTCATACTTAGAGTTTGACAAAATAATTATTTATGCAACAACTACGGAAAATCCTTATTTTAGAGTAAATCCAGCCCTAAGAAGTAGAATGCAAATTTTGCAATTTACTAAATTAAGCGAACAAGAAATGTTTGAAGGCATAAAACATAATTTAAAAAAGTATTTTCCTGATTACCAAATGGATGAATCAACAATTAAGGTGTTTGTAAAGTTATCTAATGGCGACTATAGATCATGTCTTAACAATTTGCAAATTTTGACTTTGATGAGTAAAAACAAGCAAATAAGTTTAGATGACATTAAAAAATTCGTACCAAATATCTCGTTTTATAGTGATGAAAATTCATCAGCTCACTATAACAATCTTTCAGCTTTTCATAAATCTCTTCGTGGTTCTGATGTAGATGCAGCATTATATTACGGAGCAATTATTGTTAAGTCAGGTGATTTGCAAGGATTGTTTAGAAGGCTAATAGCATGTAGCTATGAAGATGTAGGGTTAGCTGATCCTAATTTGCAAATTAGAGTAAAAAACGCTATTGATTGTGCTGAGTTACTTGGTTTACCTGAAGCAAGATTACCCATTTTTTATGCGATTATATCTGTAGCCTTAGCGTCCAAGAGCAATTCAGTTTATGAAGCTATTTCAAATGTTGAAGGTTATATTAATCAAGGAAATATTTACGATGTACCTAAATTTTTGCGTGATGGTCACTATGCATCAGCAGTTAAACTAGGAGATTCTATAGGTTATAAATATCCACATGATTTTCCTAATCACATTGTAAAACAGGAGTATTTGCCGAAAGAAGCTAAAGGAAATCAATTCTTTTTTCCAAAAGAAACCGATTCTAAGAAAATAACAGAATACTATAAGTTTATAAAACAACTACAAGGAGAAAAATAATGAGTTCTAAGATAAATTGAGAAGAAATAAAAAGTTTTGAAGAGTATAAGCAAGCTAAAAATCTAGTTTTTGGTGCAGGCAGCGAGATTGAAGAATTAAAGGCAAAAATCAAAAATTCTAGCCCTGAAGAGCGTAAATTAATTGGTATTAAAATCAGTGAGCTAAAGATATTTTATGAAGCTAAGTTTAAAGAGGTTGAGAAGAGGCTTGAAAAGGAGAAAATAAATAAAATCATTGAAAGTGAATTTATTGATGTAACTAAGCCATTAAAACAATTAGGCTCATTGCACCCAATTAGTATTATTGAACAAAGGCTTAGGGATTGATTTGTCCAAAATGGCTATTTT
>554 15951 213389
AACAGCCAATTTAAAGTCACTAATGAACGTTTTAACACTTGGTGTTAAGCAAAATGACTCAATTACAATCAAATTTAATGGAGATGATGAAGAAGTTGCGTCTACTGGAATTCTTGAAGTTCTAAAAGACAACAAAATTATTAAATAGTCAATCTTCATTGTAGAAAGATTGCAATGAATTTTTACAAATATGCATTCAAGAAAATACTTTTTGCCTTCATAGGTATTTTTCTTATAACATTATCATTTTATGTGCTTTTGTCTCAATTCATTGCCAATGATAAATTCAATAACGAGCCTTTGAGTAAGCATTTTTTACTTTTCTTAGGTTCTATTTTTTCTAATTTTGGACAAGTTTATAACTCTAGCAGCTTTAATAATGCATTAGAGTACTTTAGATACTATTTTAAATACAGTTTGCTCTTTGAAACTATTGCTTTTATTTTAAGCATAGTTTTTGGATATTTATTAGGCATATTGCTTGCCTATAAAAACGGAAAGCTAACTGATACAGTAATTAGCCTTCTTATTTTTATTTTTGCTTCCATTCCTGCCATTGTTTTAGCCCCATTAATGATGATTTTGGCAGAATTCACAGACTTGCCAGTAAATTTTGTTTCTGCTGATTCAATAAATGTTGGTTACATGCTTTTATCATTGCTTTTGCCTGTTTCGATAATATTAATAATAACTGTGTCATTTTTTGCAATAGTAGTCAAAAACGCTATGCTTAATATACTTAGTAAAGATTATATAAAGGTTTTAAAAACCTTGGGCTTGAGTAACCAAAAAGTCTTTTTTATAGGCATATTGAAAAATTTAATCATTGAAACAATTAATAGAATTCTTGCTGTTTTAATTTTTATTATTAGCTTAGGCATAATTATGGAAAGAATTTTCCAAATACCAGGACAAAGCTTAATTTTAACCTCTGCTTTTGCTAATGGAGAAATTAATGTTTTAATGTGTTTAGTGTTTTATAAAGCATTTGTGATATTTGTATTCTCAGCTATTAATGAAATAATTTATGACGTTTTAAAAGTTGAAAATAACTTTAATTTTAGAATAAGGTTTCGTAGACCAATAAAAGTAGCAAAAGGAGACCTTTAGATGAGTAGCTCTAACAACTTGCTTTTGGCCAATGAATCTAAAGAATCCTTTTCATTGACTAAAAGTAAAAAACAAATTGCTAAAGTAGCAAATTACAAAAGCAATTTTCAACTGTTTTGGAATAGATTTTTTGCTAAAAAGATTAATTATTTTTGACTCTTTTTATTTTTGTCTTTTATTTTGCTAATAATATGTATATCATCAATTGCTTTTGTGCTTAATTACTCACCTTATAAACCAGTTTTAGATAGTGAACTAGCAACTAATTTACCAAATTATTATAGCCCAATTACTAGTAGAAAATTTTTTACTGATAGTCCTGTTTTACAGATCATTAGGGAAAATAATGATTTGCACCATGCAATAATTAAAAGCACCTTAAATGTAAATGATTATGTCATTCTTGAATATGACCCTTATGCTTTAATAAAATCTTTATCAGGAAAAAATTATTACTTCCTTTTTGGCACTAATGCCTTTAGAATAGACAGATTCAGCTTTTTTGTTTACTCATTTTTGGTAACAATTTCTCTCTCTATTTTAGCAATTATTTTTCAATGCTTAATTGGAACATTTTTAGGTTCAATCATTGGCTTTTATTCTAATAAAACTACAAGTAAAATAAGCTATTATCTTTTTAGTTCAATAAACATTTTTCCATTTTTAATAATAAACATTTTGCTTTTTAAAGTTGTTGGCTATAGTTATGCTAATGCGCTTGCAATTATAAGTATATTTGGATCAATTAGCTTTTTCTACATTGCATATGCAAACACATTGGACTTAAAAAATAAAGAATTTATATTTGCGTACCGTTCATTTGGAGCTTCACCAATGTGAATATTAATGCACATAATTTTTGTAGAAAATATTTGGCTTAATTTAACTCTTTTTTCAGATAACTTATCACTAAATATGCTTGTTTTAGCAGCTCTGTCATTCTTTAATATTAAAAATGTTGAGGAATCATTAAACATTGGCAATATATTTAAAGACTTAATTGCAGACTTATCGAACATTGGCTACACTTTATTTGTTATTGTAATTACCAGTCTTTTCATAATTATTAACAAAATTTTTAGCATTGTAATGTATAGAAATTCAAGAGTAAGGGAGTAATGTATGAGTAAAAAAATCTTGTCACTTTTACCAATTGTTGCTCTTCCTTCACTAGCACTTAGCTGTAATATAAGAAATGACAGAAGTAGATTTGAATATATCAAATCAATAAATGAACCTAATTACATCAAAAGCGTTATAACTAACAGTAATAAGTCAATAGAAACTGATCATGAATCACTACTTAGTGCTCCTTTAATTAGGTGAAAAACCTCAGGAAAAGCAAAATTTGACAACCTTAATAAAAAGTTTTTCAGTGTGACTAACAAATATTTAGAATTTGAATTAGCCCAAAAGATAAACATAACACTTTTAGATGGCAAAGTTGTTGAATACTCTAAAGATTCAGTCAAGCCATATTCAAAACTTAGTGATACTGGCATTGTGAATGTCACAACAGATGAAGAAGGAAACATTAACAATCCGTTATTTATTAAACATTTAAAAAGTGCTAAAAAAGTGGATTTTATTCTTAAGGATGGAATACATTTTGTTGACAAAAATGGCAATAAAACAGGGATATTAGTCAAAAATGAGCATTACTGAAGCTCTTATAATTATAAAAATAATTTCGGTGAGTTGCAAAACATTACAAGTGAATATGGAATAGAACAACTTAAAGCTGATGCACCACTTACATTTGTAAAATCTAATAATGCTAATGGCAAGATGGATCATTTTGTAACAAAAGTATTAACTAACAATATGATTTTTATGCCGCTATTTTCAGCTGATGCAAATGATAATAGCGCCTTATTTGCCAGCCCATATGTAGTAAATAGCTTTGGAATAGATAAAGCAGTTTATATAAAAAATAATTTTTATGCCAAGCAATCATTTGTTAAGGATGAAAAAACTTTAAAAAAAGTAATACTAAAGTTCAATCCAGTTCCGATCGATGAGCCAACTTATAGGCTGCAAACCTATAATGCTTATAGACAAAACCTTATTTCAGAAGCTAGTTACAATTTATTTAATGATACTCAAAAAGAAGACATTGAAAATAACCCTAAAATTTACGGACTTTCATTTGCTTTTACTAAAAAAAGCAATGAGAATGTCAACAAATACTTCTATAACTACAACCTAAACAAAGATTTTATGGCTAATGATGCATTTTCTAAACTTGTTTTTAATACCTATAAAACAGGCTTAAACAGAAACAGCTTTATAAATCTTTATTCTCCTAGATCATTGACATTTTTAAGCATTATTAATAATTTAATGAATCAATATACAGCAACTAAACTGCTAGGAAATAATACTTATTGAAACTCATTTATGCCTCAGTCGCTATATTTTGACACTGAAAGTAACAGTGGTGATTACTTGTTTAATTTAATTAATGACATCAATAGAATAAGATTTAACTATTATAGTGATGGTGAGTTTAAAACAAAAACAATTGAATTTTCTGATTTTTTAAACAATAACTTTGATCTAAAAAATGATTCATACAATGGAAGCAAAATATTAGATATTAATGAGCAACTTAAAACCAGCAATTGAAGCTTGTTTAAAGATTTGATGAAGAAACTATTGGATAAATTTTATGAAGAAAATAGGGAACTTCAGAATCAAAAAATTGAATGAGTGATACCTGTTTTTAGTCAAAAATCACTCAGAATAGATAATTATTATCAAAAATTAATTTCATTTATAAAAGCATTAGATAGTAGGCTAAACCCATCATATAAATATTTGAGCTCAGATGAATCAAACTATCTTTATTCATATAATTCTTATGCACTGGTAAATAATTCTTATGCAGAAAATTTGTTTGCTTTGCTGAATCTAGAAAACTCATCAATTTTGACTAATATTGCTGTTTTACAGCATTATTATTACAAAAAGATGAATAAACCTCCTTTTTATGATGAGATATTAAAAATTGACAAAATTTTAAAAGAGTTGATAAGCCAAAATTGAGCAGCTAGCATATTAAGTAGTGATAAATCCCTTAATTTAAGCTCTCTACTAAATACTTATTCTAAAGATATAAATACATTTAAATCAGAATTTATTAACAAAATAAATTCACAGTTTAATAAAACTGAACAATTTGCTTTACTTAGATCAGTTGACGATCTTTTGATTGTAAGGCAAAATGAAACAAATTATCTTTTTACAAATGATTATGAAAAGATAATTGTTCAATATTTCTACACAAAACCACTTAACGATGCTGGTTTTACATATTATCAAGACATTATTGTTTTTTAACTAAAAGGCTGATTTATAGCCTGAAAGGATAAAATGGCTGTTGGCATAGTTGTTGAATATAATCCTTTTCACAATGGTCATATTAGGCAAATTAAGTGAATAAAGAATAAATTCCCAAATGAAAAAATTATTGTAGTAATGAGTGATAAATTTACCCAAAGAGGAGAGCTAGCAGTAGCTTCATTTTCAAAGCGTGCTAGAATTGCTAAAAAATATGGAGTCGACAAAGTGCTAAAGCTTAGCTTTAAAGAAACAGTGCAAGCTGCTCATGTATTTGCTCATAATGCAGTTATGAAACTGTATAAAAAAGGGGAAATTGACAAGTTAGTTTTTGGCTCAGAGTCAAATAATGTCGAATTAATGATTGCAGTTGCTAAAGGACTAAAAGAAAAAGAAAAAGAATTTTATCAATTAGTTAAAACACTGCAAAAAAAGGAAAAAATTAGTTTTCCTAAAGCTTCTTCAATGGCAATAAACATATTGTTTGGCCATAATTTTATTATGCCAAACGACATTTTGTCTTTTGAATATATCAAAACAATTATTAACAATAATTTGCCTATTATTCCGTATTCAATAGAAAGAAATGTTGGTTTTCATTCTGAACAAACTAATGACATATATGCTTCAGCATCATCGTTGAGAAAAATGATTTTTGAAAGAAAAGATATATCTAATTTTTCGCCAATGAAGTTTAAGAGAACTCCTAAATCAGTTGCATCTTTATACAAAACATTTCAAACAAAAGTGTTAAATAACAAAGAAAAAATCAAAGACTTTCCCGTTGTTTCTGAAGGGCTAGAAAACTTAATAATAAAAAATATAGAACAGCCTGACTATGATTCTTTTGTTGAAAAGTGCACTTCAAAACGGTATACATCCTCAAGAATCAAAAGAATTATTGCTTGAGTACTGCATGAATTATAAAAACCAATAGCCTTGTTTTATAGCGCTATTGGTTTTTAGATTATTTATGCCTTGATTAATGTTAAAAGTGATCCTCAGTTTTCACTTGTTAAAATTTTTTCATATGCAGAGACTTTATCGCCTTCGCCCTTAAGATTTGCTTTTAATTCCTTAATTGCATCATCTAACTTTTTAATTTGCTTAGCATGTGCTTTTTGTTTGGCTTCATTTTTTGAAATTTCATTAAATTTTTGTTCAAAAATTTTGAAGATGTTTTCAAGAATAACTAATTTTACTATGCTAAATTCTTTATCAAAGGCTTTGACTTCTTTTTTATGTTCATCTTGAGCCTTTTTTTCTAGTTTAGCAAGTTTTTTCTTATCAATGTTTTTAGGCTCTTTAATATTTTTTTTCTTAAATTCATTCAAGGATTCTGAATTTAAAATAAAAACATTTGATATTTCAGATTTAATTTCAAAATCCACTTTGTCATTTCCGAAAATTCATTTGTTAGTATCGTCTTCAAATTTAAGCATTTGACTAAGCGAGTATGCATGCTTTTCTTTATCAAAAATACTATTAATTTTGGCAATAGCTTTATTTCTGAATCCTTTATTAAACTTTGCTGCATCTTCAGATTTAAATTCATTTAATTTTCCACATTGTGCAGAAGCAAAAACTAATGAAATTGATAAACCACCAGCTATAAATGAATTGACTAATTTTCTATTCATAAAAGCTCCTTTTTTTCCTATGATTAAGTATCATATACCAAATTCTACAATTCTTATATTTTATTACAAAATTTAATGCTTGTTAGTTTTAAGCAGCTTATTATACACTCTTTAATTAAGACTTAAGATGTAGTTTTATGACGGTAATTTAGCTAAGAAAAAATCTGTTATTTTGCTATCAAAAATTATGATGTTTATGTTAAAATACTATAGCAATATTTAATTGCAGAAGTAGATTAAATTCTCACCTGATGGCCATAGCCTTGGGTTCTAGCTACAATTAAAAATATCAATGATGTTTTTTGTAGATAGAAGTGATGAGAATCACTTTATTTTTATGTTTAATTTTTATCAAAAAACTAAGGAGTTATTATACAAAATTTCAAGAAAATAAAGAAGCCTGAACAAGAACACATGATTAATGAAAACATACCTTTTCAAAAAGTGTTCTTAATCGGTGCTGATGGTGAAAAAATAGGCGTTAAAAATACCTTTGAAGCCATTGAAATAGCCAAAGACAGCAAAATGGATTTAGTTTTAATTGCTGTTGAGCCAAAGCCAATTGCCAGAATTTTAGACTATGGTAAGTTTAAATATGAACGTAAAAAGAAGCAAAAGGCTGCTAAAGAAAAACAAACAATAATTCAAAATCGTCAAATTAGATTAACAGCTATGACTGGTGATCATGATTTAAAAACTAAAGCTAGAAAAGCATTTGAGTTCTTATTAGATGGCGACAGAATCAAGGTTAGTTTGAAATTTAGAGGTCGTGAAATAACTAGACCTGAATTAGGCTACACTATGATGAATAAATTTTATGAATTAGTAGAGGCTGTAGCTGAAAAAACAAAGGAACCTGAAATAATTGGCGAGCGTTTTCTTGATATGTATCTCCAACCTAATAAGGTCAAAGTTAATAAATACAAAAGAGAACATAACATAGTTGAAAATAAATCATCTGATTCAAATTCAAAAGATTCTGATGATGATAAAGGAGCAAAAGATGCCAAAGATGAAGACTAAAAGCGCTCTTAAAAAAAGAATTAAAGTAACAGCAACTGGTAAAGTTATCCGTGAGCAAGCTTATCGTTCACATTTAGCCCAAAATAAAACCACAAAACAAAAACGTCAATCTCGTAAATCTGCGCAAATGCACAGTTCTGATCTAAAGAGATTCAAGGCATTAATTTAATAATTTTTTATTAAGAAGGTAATATTATGAGAGTAAAAGGTGGAACAGTTACAAGAGCTAGAAGAAAGAAATGAATAAAACTAGCTAAGGGTTATTTTGGACACAAATCAATCGGATATAAAGTTGCTAAACAAGCTGTTGTTAAGTCTTGAACATACGCTTTTAGAGACCGTAAACAAGTTAAAAGAGACTATAGAAAATTATGAATTTCTCGTATAAGTGCTGCTGTTAGATTAGAAGGCTTATCTTATTCAAAATTTATTAATGGTCTTAAAAAATCAAACATTACTATTAACCGTAAAATGTTATCAGAACTAGCTATTAATGAACCTCAAGTGTTTTCACAACTAATTGCTATTGCAAGAGATTCTGAATAATTAAAGAAGTAGATAGATTACTATCTGCTTTTTTAATTTATGTAACAAAAAAAGCAAGATTTTATTCTCTTGCTTTTTTTAATCTTTTAAGTCAATAATTGCGGTATTAATTATTGTTTCTCTGCTTAAAATTTGCTCTCATTTCTTAACATTTTCTTCAAATGATTCATTGTTTGCCAATTTATCTTTATTATCTAAATAGTCATTTGAAAGTTCTGATGATTCTAGGCTTATATTGCTTGTATTATTATTTTGGGGTATCTGTTCTGCTTCTAATGTATGAGTTTGACTAACATAATTATTTAAGTTATTAGAACTATCAAATTCGCTTTTTTATAGGATTTTTCGTCAGATAGTTCATTATCATAATTATCTGTAAATTCATTATTATTAACAACACTGTTTTCAATATAGTTAATTATTTCATCATAGATTTTATCTTTAGTTGTAGCTCAGCTCAAGCTATTAACTAAATAGATATTATATTTTTTGCTCTTTATAAATTTATATAAGTCTTTTTGCAAGATATACTTTTCTATATCGTTTTGATACTCGTAATTATCAATTATGAAGCACATTATATTTTTGTTATTGTGCTTTAAAATGTAATCAATTTTGAGTGTTCCAATAGACTCATTGCTTGCAAGAGTCATACTATCATAGTCTTTAATTAACTCATTGATTGAGTTTTCTAGTTGAATTTGAAACTCTGGTTTTTCAACTTCTATACCTATATTTAGCTCACTTTGGGCAAAATTGTCATTAGATACAAATTCTTGCTTTTCTTTAGAATCTAACTCCAAAAACTCTAGTCATTTTTTAAAAACATAAACATCTTCATTGCCAGTTAACACACTAACATCACTAGAATTAAGACTTTTGAGCACTATCATCTTATCCTTAGCTCTTGATATTGCAACATTTAATGCATTTTTACCGCCAGGACGTCCAACATATGTTGAGTGAAATAAAACACTGCTATCATACGCTATAGAAGCTATAACTAAGTCTGCTTCATCACCTTGAATATTTTCAATATTTCTTAAAAGTAGCTTACCTTCAATTATTGCATTTTCCAAATTTGACTCTTGTTTAAAAATTTTGGTAGTTATATAATCTTGCTGTTTGGCATTAAAACATAATAAAATTATTTTCTCATATTTATCCAAGTTTTCTTTGGCAATTTTAATTGCTAAATTAGCTTCAATTTCATTTTTATTATCTTCTCAAGCACCATTAGCGTCAATAACTTCAATTGATTGATAATTTTTATTATTTAAATTAGTATCAATTACATCAAGCGAGCTGTTATAAAAATATTTACTACTAAAAGTCATTAAGGATGCATAATTTGACCGGTAGTTTTTATCTAATAGGATATTATAAACCCCTACACCTTTAGCAAAATCAAGCATTGAATCAACTTTGCCAAAAATAGTTTCTTCGTCGCTTACTCTAACACCAAATCAATTACTTGGTTTCATTTGCTGATCATCGCCGGCCAACACTTTTATTTTTGACAAATATAATACTGGTAAGCCTTTTTCAATAAAAATTTGGCTAGATTCATCCAGTATGCCATAGTCTAATTCTCCTTTATTTCAGGCAGATAAGTCAGCTTCAGGTGTAACAATTATTATTGGAAAAAGCTTTTTGATCATATTCGGAAAGCGTTTCATAAACTTATATGGCTCAATAATAGCAAGCCTTGCAGTAGCAGCAAATTCAGTATATTCAGCCTTTTCATCATCATTAAATTGCATAATTGAATTAATGATGTTTTTAGTTATAAAGCGTTTAAGCTCATTTTGGTCACTAGTTTGCTCATTATCATAATTAGGCAATATGATTGCAAGACTCTTTATGTAATCAAAATCAGATGGTGTTAAATTTTTCTTAAGCCTTACAATTTCATCCAAATTGCCTGTAAAATTGTTGAATTCGTCAAATAATTGTCTTGATAGTTTGCTAATTAATCAATAATTTTTCTTGTGTATTTTAAAGCTTAAGTTATTGTCTTTTAGCATAAATTTTCTTAGCTCTCAAGCACTAGAAAATTTAAATTTCATTGGATATTTAATACTATCAGGCAAATTAATAATTTTTTCTCATAGTTCATTAGTTAAACTTGAACCTGCTTTATGAATAGGATTAATTAATCTGAGCGCATGATTAAATCTCTTGTCATTCGAAATCATTTGGATGTCATTAACAAAATTTATTTCATCATTTGTAATGATTCTTAGTGGTTTTAAATTATCAACTTCTTCGTAATTTTCTAAGTAGTCTAGATATTCTTTAATAGGCTCATAAAATGACTTTTTGTTCATATTTTTAGAATTAAGCATAAACAAGCAAAAGATTTTTAGTATTCCCATTCTGTTTCTAATAACTTCTAAAGCTGCCTTTTTTTGTGAACAAACTATTGCTGTTTTTGAATATACTAAAACATTAGTTAGAATGTTAACTATTGTTTGACTTTTACCAGTTCCTGGAGGCCCTCAAATAATTGTGTTTTGGTTAAGTGAACTTGCAATAGCTCTATCTTGTGAATAATTAGTGGCTGCTATTTTAAAAAGGCTTGTTTTAGGATTAAACAAAATGTCGTTTATCCTTTTTTTATAGATGTTTTTGTTAAATTCAACTTGCAAAATTTTGTTAAGCTCGTTGTTATTGATTATTTCAAGCATTCTGTTTCTAATATAGCCACCAGAAGGCTGAAAAAGTCCTAGAACTACTCCGCCAGCAAATTGTAATGATTCATTAATGATTTCTTCAGCACTTAAGGAATTAAATGAAGAATTTAAATTCACTTTAAGCTCATAAATTTGCCCTCAGAGCTCATGCAAATTTTTTATTAATTCTTTTATGCTTCAGTCACCATAATTGTCAGTCACTTCTAGGTCAAAACCTGCATTATTAAGTAAAAATAAAAGCTTTTCATTAGGCTTAATGTCGCCATTAGAAATCAAAAATGGTCTAGCATTTCTAATTTCTAAATACACTTCTTTAAAAAACAAAGGAGCATAAACGCTCTTGCCATCAATAGAAACTTGTACAAATAAAAAACCTAGATGCATAGGTCAAATGTTTGTTTCAGCGTTTATTTCGTTAGCTTTATTTAAAAATAACTTTCATTTGAGTGATTGTCGTTGAAAATTAGCCCTAATTTCATTGATTATTTTGTTTTTTGTAAAATGAAAATCTTTTTTAAGCTGGTTAAGCCTTTGCGTACTTAATTCATAGTTATTTTCTTCTAATATTGCAATGGTTTCGTCATAATCATTAGACTTTTCTAAAAGCTGACAAACTCTGATTAAATTAACTTCCAAAATAGGAATATCAAAATTCTTATTCGAATAAATTAAATCAAAAGCTTCTGGACCAAAAAGGGAATAAAAATCAAAACAATACTTGTTATTTACCTTAGTAAAAATTGCTTGATCAGATGGATTTACATCTAAAAGATTATTTAAAATGCTTTGGTATTGTTTAGTTTTATTATTTTTATTTTCCATAGTTTGTCCTTAATAATTTATTAATAGTGATATTATATATTTCTAAAAAAGCAATTATTCAATTTTGCTAATATTAATTGATTTTTGGATGATTATTTGGTTGCAGTATTAATGAGTTAAAGGTGTATAAAATTTACCAAAACGCCTGTTTTATAGGAAAATAAAAACAAAACCTGAGTTTTGTTTCTTTATTTTATATTAGTTTCATAGTGTTGTGAATGCAAAACTATTGCATTTCTAAAGTTTGCGCCCTAATGCTCCTGTTAACTCTTTTAACAGTAGCTAATTCAATGCAAACTAGAATTAGTTGTGCTACAAGAATACCTGATAGTATTCAAATTAATCATTTGTTTATAAAAATAACTAAGTTACTGTTTGCAGCTGATTTGATTACATTTTTAATCATAAAAGGCTCGAAGTATAATAATGCATATAATGCTGTTGCACCTGCAAATAGTAGCAGTGAAAATAAAGCGTATAGAATAAATGATTTGCCTTTGAATAAATTAAAAATTCCGTAGGCAATAAGCACATGTAATAATCAAATTATTGACAAAATCAAGAAAAGCTGAGAACCAGCAAATGCTAATATTATCAAAAGAATGTCAGCAATACCAAGATTAGATCATTTAGAAGCTAAAACTTGGAAGTATGCTTTATAAAAATGAACAAAAAATCCACCAGTTCCGTCCTCGGCTGTTGCAAAATTCATCTTAATGTTTGTTGCTGTTAGTTTTACATATCTAACAATTCATACAGTTGATTCAGATGAATTTGGTGCAAGAAAAACATTAGCCATTAATGGAGAGGCTGCCATTAGTAAAAATATAGTAAGTACTATAAATCCTTTTACTCTAAATCTAACTTCTTTTTTCTTACTCATATTCCCTCAATTATACTAATAACTAGTAATGTGTTTGTTGATAAATTAATTTAAGAAAATTAAAAACCTCTAAGTTGGCTTAATTCTTTGTCATATTTATAAAGTCTTTCTTCATAAATTTTAGTTGAAAAAGGTACTGTCTCTTGTGCGTAAGCTCATAAAATAACTAAATAATTAACAAGCATTTTGTGTCTGAGCAAAAATAATTCATCATATTCGCCATATGAATCCAAAAATAACTTCTCTTGCTCTTTATTTAAGTTTGCACTTTCGATAAAGTAAGCTAATTCAAAATTTGAATCACCCATAGTTGCATACTCTCAGTCGCAAATAAAGATTTTTTCTGTTTGATCCTGTAAAACAAGGTTAAAAGTTCATAAATCATTATGGCATGGAACATTTTTATTCATGTTGCTTAAAGTTTTATTAATGTTACGGTAAAAATCATTTAAAGCTTTAATGTTTACGTTTTTTTCTTTTAAAACTTTACGATAATGCTTAACTCTAGCAGCATGATTTGATGGTGGAAAATTAAGCTTTGAATTATGAACAATATATAAAAGTTTAGCAATTTTTACTATATTTTCATTAGTTAATTCTGGTTCAGTGCCCTTAATAAATTCTCACTCTGTTTTTTCCTTATTCTCGTTTAATAATTTAGGTACAAAATCAAAATTAGCTAGTATTTTATAGTCAATTTTGTGATTAAACCCTGTATATACTTTTTCTTGTACAAAAATTCCATTAAGCAAATATGAGACATTAGTATGCCCCTTAGTAATAAATTGTTTTTCCTTAAAGCTTTCTTGATAATCCATAATTTATAACTATACTATATAATTAATTTATTTAAAAATATTTTATTTTTCTACATTTACAAAATGACGGTAACAATATGGACAAGAGCAAGATTAGAAATTTTTCAATAATAGCACACATAGATCATGGTAAAAGTACACTTGCTGACAGAATTTTAGAATTAACAAATACAGTGGCTGCTAGAGATTTAGAGGAGCAGTTTTTAGACCAAATGGATTTAGAAAGAGAAAGAGGAATCACAATTAAGCTTAATGCTGTTCAAATTAAGTATAAGGATTACACTTTCCATCTAATTGATACTCCTGGACATGTCGACTTTACTTATGAAGTTTCTAGATCATTAGCTGCTTCTGAAGGTGCTTTGTTACTAGTTGATGCTACTCAAGGCATTGAAGCTCAGACTCTTGCCAATGTTTATCTAGCTTTAGAAAATAATTTAGAAATTATTCCAATAATTAATAAAATTGATCTCCCTTCTGCTAATGTTGAAAAAACAAAAGAGGAAATTGAAAATGTTATTGGCATTCCAGCTGATAATGCCGTGTGTGTCAGTGCAAAAACTGGGCTAAACTGCGAAAAAGTTTTAGACGCAATAGTTGATTATGTTCCTGCGCCAAAAGATGCTGATGATAATAAACCACTAAAAGCATTGATTTTTGATTCATATTTTGATGAATACCGTGGTGTTATTATGCTTATTAGAGTTTTTCAAGGCAAGCTAAAAGTTGGCGATGATTTTAAGTTTATGTCAAATAATGCTAACTATCATGTTATTGAGCTAGGTGTAAGAAATCCTAAAGAAACTAAAAAAGAATATTTAGAAGCTGGCGAAGTAGGTTATGTTGCTGCCACAATTAGAGATGCTAAAGAAGTACATGTTGGTGATACTATTACTTTAGTTGAAAATCCTGCACTAGAACCTCTACCAGGCTATAAACGTAAAAAGCCTGTGCTTTTTACAGGATTTTATCCTATTGATACAAGAGACTATGCCGAACTTAAAAAGAGCTTAGATAAAATTTCACTAAGCGATAGCTCACTAACTTGAGAGCAAGAAACCTCTAAAGCTCTAGGCTTTGGCTTTAGAGTTGGTTTTCTAGGTATGCTCCATATGGATGTTATTCAAGAGAGACTAAGCAGAGAATACAAAGTGGGAATTATTGCTACTAGTCCTAGTGTTGAATATAAAGTTGTTAAAACTAATGGCACATTTGAAATGATTTCTAACCCATCATTAATGCCAGATAGAACATACATAGATCATATTGAAGAGCCTTATATTGAAGCTACAATAATCTTGCCTAATGAATACATCGGTAACATTATGGACTTGTGCCAAAATAAACGTGGAATTTATAAGTCTTTAGACTACATTGACGATTCTAGAAGCAGATTAATTTATGAAATGCCTTTAGGTGAAATTGTTTTTGATTTCTTTGATAAAATGAAGAGCTTAAGTAAGGGATATGCTTCATTTGAATATGACCTAATAGGCTATAAAACAAGCGATTTAGTAAAAGTAGACATACTATTAAACGGCGACAAAATAGATGCTTTTTCAATCATTACTCATAAAGATTCAGCTTATGAAAAGTCTAGAGATCTAACCAAAAGATTAAAAGATGCTATCCCTAGACAAAATTTTGAAGTGCCTGTGCAAGCTACAATTGGCGGAAAAATTATTGCTCGTGAAACAATTAAAGCTTTTAGAAAAGATGTTACTCACAAATTGCATGCTTCAGACATAAGTAGATACAAAAAGCTTTTGGAAAAACAAAAAGCCGGTAAGAAAAAGATGAAGATGTTAGGCTCAGTAGAAGTGCCTCAAGAAGCATTTTTAGACATTTTAAAAACTAATGTTGATAAATAGACTGCAAAACATTGCAGTTTTTATTTTACAAACTAGAATTCATCATTAATTATTCATTGCAATATTAAATATATAATTAAGTTGCTATGAATGAATATGAGTTTTTAGAATCTAGAATTGAAAAGGATTTACTTAACAAACTTTCTAACATAAAGTTTTATTACAAAGGCTTTCATAATTACACTTTTAAGGTTGATTATGAGGGCAAAACATGCCAATTAAGAGTTCCTATTACTAATTTAGTAGATCATCAGGTTGAATCATTATTTATGGATAAGTTGCCTGGCGTTTATTACTATAAAAAAGGCGTATTAGTCAGAAAATGATTTGAAGGGAAAACATTAGAGAAGGTCAATTTAACCCTAAAAGTACAAAAGGCTGTTATAGACAAAATTAAAGAGTTTCATAAAATTGAAATAGATCTTCCTGCAATTGACCTTTTTTACTATGGAAAAGGAAGCAAAAAGTATCAGACATATGTAGAAAAATACAATAATGATGCTCCTTTAGTTACCTGTCACTGTGATTTAAACCTCAAAAACATTTTAATAAATGAAAAAAATGAAGTTGAGCTAATTGATTTTGAGTGAGTTAGAAAAGCAAACCCACTTTTTGATGTTATGTCATTGATTCATATGAATTTTGACTCAAACTTAGTAAAAAAAGAGTTTAAAATTTCCCAAAATAAGTATAAAGAAGCCTTATATGTATGTAATGAATTTTCAAGAATGTCTTATGAACATATTTATAAAGATCTTTTACTAGATGAAAATAAAACTCAATTACATGAAGGATATACAAACTTATCCTATGTTAAAAATGATTTATTTATTCAAAAAAAACAAAAAAATGGTTTTAATCATTTAAATAAATTAGAAAAATTTAGCAATCTTGGCATAACTGAAAATGTTATATATGAAGATGATGAAGTTATTGTCAGACATTTTATTAATAAAATCCCAATTGACTTTCAAAACAGCCATATTCGGCTAAAAATTGCTCAAAAACTTGCCACACTTCATAGTTCAAAAATCAAACTTATTAAAAATCAAATTGCTAAAAGAATTAATTTTTATTACAAAGCAAATAAAGACCACGAACTGTTTAATAAAACATTTAGTACTGAAGTAAAAAGTAAGATCCTAGAAGCAGCTAAATTACTAAAAAATGAAATTCCAAGCCACAATGATTTAAATCGTG
>555 24 7
CCCACACCCCCCCCCCCCCCCCCC
>556 36 57
CATAAAATAATTGAATATGGCTGGTTTTTTTTTTTT
>557 25 88
TATCGCCATTACTAAACATAATTTT
>558 577 9028
GTAAAACAGCCAGAGACAGAAATTACTAAATCAGATGAAATTAGTGGTGAAGTTAATATCAATAACGCAGCAAATGCCATCAATACATCTACAACCACACCTACAAGTGCTTCAACAACAGCTGAAAATAACACAAGCAGCACAAGTTCTATAAATTATTCAAGCAATGCAAGTGAACTACCAACTTCAACTTCAGTTGCAACAGAATCTGCAATTAAATACCCTGTGCAATATGATGAGCCTTTTGAAGAAAGAGCGCTTTCAAAAGAACAAGTTCATAAATTACTTTTAGACAAAAATGAAATGAAAGCTTGAAACTATTATTCACATCCTAAGTATGCTCTTAACATGCAAAATGTTACCGTTATGGGCAATGGCTCTGAGAAAAAACAACTTTCTTTAATAGATAATGAAACTAAGCAAGTTGTTGAAGGTGTTAAATGATATCAAAAGACTTCATATCCTGAAGATTTAGTTTTTGATGCAAATCAGGACAATGATAAAACATATTTAACACTTGACGAAAAAGGCTATATTTCAGGTAAAAAACACACAAACAGCCAATGAAATGCTGAAG
>559 39 130
TTGTACATTAAGCAAAGCGGCTTTTTTTTTTTTTTTTTT
>560 10475 176345
CTAAAAAACCAGCAGCTAAAAAATCAACTACAAGTGCAAAAAGCACAACTAAAACTGTAGCGGCTGAAAAAACTAAGTCAACAAGTACTACAACTAAAAAAGCTACAAGTGCTAAAGCAGCTTCAGAAGCTAAAGAAACAGTTAAAAAGCCTGCTGTTAGTGCTGAAAAATTTGAAAAGAGTGCAAAATTAGAATTTGATACATCTAAACTTAATCCTAAGTTATTTGCATCAGACAAAATTTACTCACAAGCAATTTTTGACACCATTATTTCAGACAGAGCTTCAAGACGTCAAGGTACTCATGATGTAAAAAGCCGTGCTGAAGTACGTGGTGGTGGTAAAAAACCTTGAAGACAAAAAGGCACAGGTAGAGCACGTGCTGGTTCAACTAGATCACCAATATGAGTAGGTGGTGGTAGAGCATTTGGTCCAACACCAGTTAGAAACTACAAGCTTAAAGTTAACAAGAAAGTTCGTTTCAATGCTTTTGTTTCAGTCTTAACCTTATTAGCACAAAGCAAAGCTGTTGTTGTTGATGACTTCAAATTAGAATCAATTTCAACAAAAGCTGCTATTAACAAATTAAGCGAACTAGGCATTAAAGAACAAAAACACATTTTGATTGCTACAAATGACGAAGTTACCTATAAATCAGTTGCAAACTTACAAAATGTAATTTGTGTAAAACCAACATCTGTATCTGTTGAAAACTTAATTTGAGCTGATGTTTTAGTACTTTCAACTGAAGGCTACGAAAACTTTGAAGGGAGAATTAAATAATGGAAATAACTCGTGTTATCAAAAGTCCAGTTCTTACTGAAAAGTCAAACGAAGCTTTAGGTAAAAATGTGTACACATTTGAAGTTGATTGAGCAGCTAACAAGTTTCAAATTAAAAAAGCTGTTGAGTTCATCTTTAAAGTTAAGGTGTTATCAGTTAACACACTTAAAGTTGACAAGCAACCTAAAAATTTAGGTCGTTTCCACGGATTTACAAACAAATACAAAAAAGCTTTTGTTAAATTAGCTGACGGCTATTCAATTTCATTCTACCCACAAGAAGAAGAAAAACAAGATAAAGCTAAAGTTGAAAAAGAAAAAGCTGAAGCTATTAAAGCTGAAAAAGAAAAGAATGCAGAAAAAGAAGCTAAATTAGCAGAAAAAATTGCTGCTAAAAAAGCTAAAAAATCATCTGCAACCAAAGAAAAAGAAGAAAAATAAATTTACTGAGGATTAATTTTGCTTAAAAGATGAATTCCTCAACTATTTTTAAGCAAGGAGAAATATTAGAAATGGCAGTTAAACATTACAAGCCAGTTACAAATGGTCGCCGTAATATGTCATCTCTAGATTATTCAAAAAATCTAAGCGGTCACGCACCTGAAAAATCATTATTAGTGATTTTAAAAAAAAATTCAGGTCGTAATAACCAAGGTAAAATTACAGTTAGACACCAAGGTGGCCGTGTAAAGAGATACTATCGTATTATTGACTTTAAACGTAACAAAGACGATATTCCAGCAACTGTTAAATCAATCGAATATGACCCAAACAGATCGGCAAATATTTGTTTATTAGCATATGCTGATGGTGAAAAAAGATATATTTTAGCACCTGAAGGTATTAAAGTCGGTCAAAAAGTTGTTTCAGGAAACAATGTTGATATTTTAGTAGGTAACTCATTACCACTTTCAAATATTCCTGAAGGTACATTTGTACACAACGTTGAAATGCAACCTGGTGGTGGCGGAATTATCGCTAGAAGTGCAGGAACATCTGCACAAATCTTAGGTAAAGATGATGACGGTAAATATGTGGTATTACGTCTTAAATCAGGCGAAATGCGTAGAATTTTAGCACGTTGCCGTGCAACAATTGGTACAGTTGGCAACGGTGAACATTCATTAGTTCTTTTAGGTAAAGCTGGTAGAAGTAGACATTTAGGTGTTCGTCCAACAGTTCGTGGTTCTGTTATGAACCCAATCGATCACCCACATGGTGGTGGTGTAAGTAAGCAACCTATTGGACGTAAGGCTCCTTTAACTCCTTGAGGTAAAAAAGCTCTTGGTGTTAAAACAAGAAAAACTAAGAAATCTTCAACAAAATTGATTTTAAGAAGAAGAAAGGACTCTAAATAATGGCTCGTAGTCTTAAAAAAGGCCCTTTTGCTGATGAACACTTACTTAAAAAAGTAGATGCTATTTTAGAAGGAAAAATGCCAAAGAAGCCAATTAAAACTTGATCAAGAAGATCAACCATCTTCCCAAGTTTTATAGGTTTAACATTCCAAGTTCACAACGGCCACCAACATATTGATGTTTATGTAACTGATGATATGGTTGGTCACAAGTTAGGTGAATTTGTTCCAACTAGAACATACTCAGGTCATGGTGCTGAAAAAGGTAAGAAGAAATAATTATGAACAATCAAAGTGCTAAAGCAGTTGTTAAAATTCAAAGAATTTCACCAAGAAAAGCACGTTTAGTTGCTGACTTATTCAGAGGTAAAGACGTTAAAGTTGCTCTTGGTATTCTAAACAACACAAACAAAAAAGCATCACAATTATTTATTAAATTATTAAATTCAGCTATTGCTAACGCAACAAACAACCATGGTATGGATGCATCTAAATTATTTGTTAAAGAAGTATTAGTTAATGAAGGTCCAACACTTAAAAGATATCAACCACGTTCACAAGGTAGAGCTTATTCTATTTTCAAAAGAACATCTAATTTATCAATAACATTGGAAGAAAGGGTATAGTCATGGGACAAAAGGTTAATCCAAATGGCTTCCGTTATGGAATTACAAAGCCTATTAACTCTGTTTGATTTGCTGAAAAGCAAAACTATGGAGACTTATTAGTTCAAGATGCTAAAATTTACAAATTCTTCGATAAATTAGTTAGAAAATACCAAATTGGCAACACCTCAATTAAAAGAACTAAAGCACAAAAAGTTACCGTTGTATTACAAACTAGCCAACCAGCTAAATTACTTGGCGAAAATGGCGCAAATATTGAAAAAATTACCCAAGATTTGCACAAATATTTAAAAAATAAATCACTTGATATTAATTTACAAGTTTCATTATTGAAACAACCTGAATTAAATGCTAGACTAGCTGCTGAAGCTATAGCACAAAAATTAGAAAACCGTGAAAGTTTTCGTGTTGCCCAAAAGCTAGTTATTAATGATGCACTTAGAGCTGGTGCAAAAGGAATTAAAACCCAAGTTTCAGGACGTTTAAATGGTGTAGATATGGCTAGAGCAGAAGGCTACAGCAGTGGTGAAATGCGACTTCACACTTTAAGACAAGATGTTGACTTTGCTAAGGCAACAGCAAGAACCATTTATGGTGCTATTGGTGTGAAAGTATGAATTTCTAAAGGTGAACTTTTGGAAGGAGATAAATAATGCTTCAACCCAAAAGAACTAAATATCGTAAGCCTTTTTTAGTACGTCATGATAAAAGAAAAGCTCACAAAGGTAATACAGTAGAGTTTGGCGAATTTGGTCTACAAGCAGTTACTTCAGCTTGAGTAGATGCTCGTCAAATCGAAGCTGCACGTATTGCTATTACACGTAGAATGGGTCGTGAAGGTAATGTTATTATTAGAATTTTCCCTCACTTCTCAAAAACATCTAAACCTATCGGTGTACGTATGGGTTCAGGTAAAGGTTCTCCTGAAAAATGATATACAGCTGTTAAGGTAAACACTGTTATGTTCGAAGTTTCAGGTGTTTCTGAAGAAATTGCACGTGATGCACTTAGACTAGGTGGTCACAAATTACCAGTGTCATGAAAAATTATTACTAAAAGTGAAGGAGATAATCAATAATGCTTTACAAAGATATTAAAGTTAGTCACTTGATGAACTCCAATGATGAACTCCAAAAACTAGTGAAAGACTTTGAAGCTGAATTATGAACATTAAATTTCAAAAAGTCAGTTGGAAGCTTAGACCAAAGCCACAAAATTAGAGCAATTAGAAGAGACATTGCCAGAATAAAGACTGAGTTAAATGCAAGAGAAAAGGGAGCTAAATAATGGAAAGAAATACACGTAAAACATTACAAGGCAAAGTTACATCTGCTCGTGGTGATAAAACTATCATTGTTGAAGTTGAAAGCCACAGATCACATGCTTTGTATTCAAAACGTTATAGAGTAGCCAAAAAATTTGCTGTACATGATGAAAATAACATTGCTAAAGTTAACGATATCGTGACAATTATGGAAACAAGACCACTTTCAAAGACAAAACATTTCCGTTTAGTTGCAGTTAAACAAGCTGCTATGCAAGGAGAAAAATAATCTATGGTTTTAGAACTATCCAAATTAAATGTTGCTGATAACTCAGGAGCAAAAGAAGTTGGTGTTATTAGAGTTCTTGGTGGTTCACGTAAAAAAACAGCAAACATTGGTGACGTAATTATTTGCTCAGTTAAAAAAGCTATTCCTACAGGTATTGTTAAAGAAGGTCAAGTAGTTAAAGCTGTTATTGTTAGATCAGTTTACGGTATTCACCGTGAAAATGGTCAACACATTCGTTTCGATGACAATGCAGTTGTAATTATTAAAGATGACAAAACTCCTAGAGGAACTCGTGTATTCGGTCCTGTGGCACGTGAATTGCGTGATAAAGGTTACTTAAAAATTGTCTCACTTGCACCAGAAGTGCTATAAAAAAGGATTATTATGAAAATCAAATTTAAGAAAAATGATGAAGTAATAGTTATTGCTGGTTCACATAAGGGCAAAACTGGCCGTATTGTTAAGGTTGATATTAACAACAATACAGCTATAGTTAAAGACATTAACATAGTAACAAAACACGTAAAACCTGGTCAAGGCAATGATGGCTCAATTAAGAAAATGGAAGCTCCAATTCATGTTTCAAATCTTTCAATCTTAGTTAAAAAAGCAACTAAAACATCTCCAGCACAATTTTCTAAAATTGGATACAAATTTGACAAAGATAATAAAAAAGTACGTATCTTACGTAAAACTAAGAAGGAAATTTAGTTATGAACTTAAAGCAAAAATATTTAACTGATGTAGTTCCTGCTTTAATGAAGCAATATGGCTATAAATCAATTATGCAAGTTCCAAGATTAGAAAAAATAGTGCTAAATATGACGGCTGGTAAAGAAGTTACAAACTCAAAAGCAATTGAAGAAGTACTTAACGAATTAACTCAAATTTCAGGACAAAAACCTTTCCAAACTCGTGCTAAAAAATCAAATGCTTCATGAAAACTTCGTGAAGGAATGGCGATGGGTGGTAAAGTAACATTAAGAAGAGACAGAATGTGAGACTTTTTGGAAAAATTCATTAATGTTGCTATGCCTCGTATTCGTGACTTCCGTGGTGCTAATCCTAAAGCATTTGACGGTAGAGGAAATTACTCATTTGGAGTAAAGGAAGAAATCATCTTCCCAGAAATTGAATTTGACAAAATTAGAAGAATTAAAGGCCTTGATGTGCAAATTATTACATCAGTTAACAATGACAAAGAAGCTAGAAGTTTATTAGAATTAATCGGAATGCCTTTTAGTAAGGGAGAAAAATAGTTATGGCTAAAAGTTCATTAAAAGCTAAACAAAAGAAACACGCTAAATTCTCAACACGTGCTTACACACGTTGTGAATTATGTGGACGTGTACATGCAGTTTTAAGAAAATACAAAATCTGCCGTATTTGTTTCCGTGAATTAGCACACCAAGGCAAAATACCTGGTATGAAGAAAGCGAGTTGATAATATGTTTATAACAGATCCTATTTCAGATATGATTGTTAGAATCAAAAATGCAAATCAAAGAAAATTTAAAACTGTACTAATTCCTTATTCAAATAAAAAGGCAAAAATTCTAGAAATTCTTTTAAACGAAGGTTACATTTCAAGTTTTGTTACAAAAGGTGAAGGCAAAGACAAAACTTTAGAAGTAGCATTAAAATACAAAGGCAATCAATCAGCAATTATTGACTTCAAACGTATTTCAAAACCAGGGCTAAGGGTATATGCTGCTGCAAATAATTTATCATCAGTATTATCAGGCTATGGTACAGTTATAATCTCAACTTCTAAAGGTGTAATGACTGAAAAACAAGCTCGTAAGGAAAATGTAGGTGGTGAAGTACTTGCCTACATTTGATAGGAGGTTTTGATGTCTCGTGTCGGAAATAGAATATTAAGTATTCCTGCAAATGTTTCACTTACTCAAGATGGTACACTTTTAACAATTGAAGGTCCACTTGGTAAATTACAAAGAAACATCAGCCCATTAATTGCGCTTAAAGTGGAAAATAATACAATTAGCACAATTAGAGCAAATGAAGAAAAGTCTACAAAGCAATTACATGGAACTACTAATGCACTTATTTCAAATATGTTAATTGGTGTTTCAAAAGGCTATAAAAAAGAATTAGTTATCAAAGGTGTTGGTTTTAAATTCACACTTAAAGGTGATATTTTAGAAGTTTCTGCTGGTTACTCACACTTAGTAAACTTAGATATTCCTGCTGGATTAAAAGTTGAAGTACCTAAACCAGTTGAATTAGTAATTTCAGGTATCGATAAAGAAATTGTTGGTCAATTTGCAGCTGTTGTTAGAGCTGTAAGAAAACCTATACCATACTCAGGTAAAGGTATTGCATACAAAGATGAAGTTATTCGTCGTAAAGAAGGAAAAACTGCTTCTAAGTAGTTGGATAAGAAAGGATTTTAAAAAATGGCAACATTATCAAGAAATCAAGCACGTCAAATTAAACACAGACGCGAACGTCAACACATTAGTGGTACAGCAGAAAAACCTAGATTATGCGTATTTAAATCACTTCAAAACTTTTATGCACAATTAATTGACGATACTAAAGGAATTACATTAGCTAGTGTTTCAACATTAGAAAAAGGCAAATACAACGGAAATATTCAAGCTGCAACTGCTGCCGGTGAGAAAATGGGTGAAATTATTAAAGGCTTAAAAATTAAAAGCATTGTCTTCGACCGTTCAGGTTACATTTATCACGGAAGAGTTAAGGCATTTGCTGATGCAGTAAGATCAAAAGGAGTTAAATTCTAATTATGGCAGATTTAGAAAACAAAACAGTTAAGGCTAATGTAGAAAACAAGCCAGGTGCAGCTAAAACACAAAGTGTTAGTGCACCAAAGAGAACTGAATCAGGCGCTAAAAAACAAATTTGAGAAAAAAGAAGCGCACATGATTCTAAAGATATGCCTAAAAAGAGTGTTGATAGAGCTAATAAAGTTAAAAACCGTACACGTTTTGGTGAAGCAAACAACGAATTTAGCGAAAAAGTAGTTAATATTAGCCGTGTTACAAAAGTTGTTAAAGGTGGACGTAGATTCTCATTCTCAGCTTTTGTAGTAGTTGGGGATAAAAAAGGTAAAGTTGGTTTTGGTCACGGAAAAGCAAATGAAGTTCCTGATGCAATTAAAAAAGCTGTTAAGGATGCTAGAAATCATCTTATCAGTGTTCCTATTCAAAACAAAATCACAGTGCCTCATGAAATTCATGCTAAATTCTTAGCTTCTAAAGTTATGCTTAAACCAGCTCCTAAAGGTAAAGGTATAGTTGCTTCAGGAACTGTACGTGCAGTTGTTGAACTAGCAGGTTATACTGATATTTACACAAAAACATATGGTTCTCGTTCAAAAGCTAACATTGTTAGAGCAACTCTTAAAGCCTTACAACAATTAAGAACACCTGAACAAATTGCTGAAATTAGAGACAAAGACGTTAAAGACCTTTTAGGTTAATCATTAATTAGGAGAGTAAAATGAAATTACATACATTAAAGTCAACTCCTGGTGCACGTGTTGAAAAACACCGTGTTGGTAGAGGCCATGCTGCTGGTAAAGGTAAGCAAGCTGGTAAAGGTCAATCAGGTCAAAACAAACGTCACGGTCACAGATTAGGATTTGAAGGTGGTCAAACCCCATGATTCCGTCGTATTGGTAAAAGAGGATTTACAAATGTAAATCACGTTGAATACCAAGTAGTAAATCTTAAAGATTTAGAACAAAACTTTAAAGCTAATGCAACAGTAGATTTAGAGTCATTATTCAAAGCTAACTTAATCAAAAGATCAATGCCAGTTAAATTATTAGGTAATGGTAAGTTAACTAAAAAACTTAATGTAACATTACATGCAGCTTCAAAAAGTGCTATTGATGCAGTTGAACAAGCTGGTGGAAAATTTACAATTCTTTAATTAATTCATTTTAATAATTCAATTAACTTTTAAACTAAATGTGTTTCTTGCCTTTTTGTGCAACATAAACACATTTTTTTATTATTCTTGTATAAAATTAAAATATTAAGAACCTGAAAGATATTAAATGAACAATTTAAGCCACAATATTATTTTAAATAAAGCTCAATATGAACAATTTTTAAACACATTTAGACTTAATATTGAATATTTAAGCGAGTTTTTAGTTTCAAAAATTCATGAAGATAAAGCACAAAATGAGTTAATATTTTGCATTCAAAATTTTGATAATAAAGAGCAAATTTTTACCAAAGTAGCCTATTTAAAGGGCTCATATGTTTATTTTGAAATATTTAACTTACTTATAAATGATTTTGAATGCTTTGTTTTTGATATGGGCGGAACACTTTTAGATAGTAAAAAGATGCTGCAAAATGAAAATATTAAAAAAGTTAATGAACTAGCAAGAATAGGCAAAAAAATTATTATAGCTACTAGTGGCTCATACTTTAATTTTGAAAACTACTTTGAAAAAATAAATTTTAATATGCCACTAATTTGTGCTAATGGCGCAATGATTTATGATAATAAAACTTTGAATCTTACATCTGGTTTAGAAATGCTTAAAGAAGAAGCGAATGAAATTATGAATAAGTGCAACGAGCTTGGATTAGCCTATTATATTTTTCATGATTCTGGTATGGCTGGTATAAATGTAGAAAATTCATCGGCATATAAGCAAAATAAAGAAGCTACAGGAATGAAAAAAGAAAGCCGAGTACTCAATCCTGAAAGTAACTTTTTTGATGATAAAAAAATTTATAAAGTTTTTGTAACTTTTGAAAGTTATCAAGCTGACAAAATAAAAGCACTAATTTCATTTTGCAAAAAGTTTAAAAAACTTCATACAATGCAAACTCATAGTAATTTTTTAGACATTGGAATTGCTTGCTCAAAAGCAAGTGCTCTAAACAATATTTCTAATGAACACAAAATTAATTTAGCAAAAACTGCTGTTTTTGGTGATTCAGACAACGATTTACCTTTATTTGATATTGCAAAAGTTAGTTTCGCTCACTCAAGCGCAAGGCTAAGTGTTTTAAAAAGTGTGCATTATGTTTCATCTAAAGATAATAATGAAAACTGAATTAGTTGGTTAATTGATAATTTATTTGTTTAAAAATAAAAAAGTGGACATATACTAGGACACTTTATTTTAATTTCAAATTAGTACCTAAAGAAACAATTTTTGGTTCAGCATTTATATTAAAGTTAACTATATCTTTATAATCAAAATAAGCTAACTCTAAATCAAAAGTTTTGTCATCATACACAGTAAAAATCAATTTTGAGCCAATAGGATACTTTTCAAGTTGATTAAGATTAGGTACACCTATATCTAAAACACCTAAAACAGTTGCTAAGTTCGTATCATGTCCGACTAAAATGCTTAAGTCATAGTTTGTATAAAATTGACTTTTAAGCAGCTTATAAATGTTTTTTGACTTTCTAAAGCAAGTGTGGGATTATTTCAAATCAAATCGATTACAAAATCTTTAGCTTTTAAAAGAAGTTTTAAGTCTTTTAAAAAATCAGATGACTTAAAAATCTCACTTTCATTAAAACCGTGATAATACATAGACTGCATAACATCTGAAGCACTTGATGAGAAAAACAATCTGCCAGTAGGCTTAAGTCACTCATTTTCTACAAAGTCTATTTGACTTTGACTTTGCACATACAAACAATTATTATCTAAATTAAATAACTCTTTAAATTTATCATATATGCCTAGATTACTTGCTTTTTGGTCAAAATCATTAATGCGCTTATTGTCTATATATGATTTAGATGGATAATTAAGTTCAAATCAAGGATCTCTTTTTGAAAAAGATGAATCAGAGCACTCAATTTTAATATTTTTCTCAGGTACAAGACCTAAAGCCAAAAGTCTTGCAGTTTCGTATGTTCTATGAGTTGAATTAGCTACTATATTTATATTCATACTACTATCAACGTTTAAGTATTTTTTTAAAAACTTAGCGAATAATAATTCTAATAAAGCACCCTTATTACTCAAGTGTGTACTTAGCTCTGGATCAAATTGTCATTTAAGAATATCTTTGTCAAAAATTTTTTTAAATTTGCTTTCAAATTCAAAAGGATATTTTACACCATGTCTTGAAACTATTATTTTTTTCATTTTAGCCTCTCAGTAGACATTTTTATCTATTAAA
>561 24 61
AAAAAAAACAAAAAAAAACAAAAA
>562 32 74
AAAAAAAACAAAAAAAAACAAAACAAAAAAAA
>563 24 29
TTGGCTGTTTTTTTTTTTTTTTTT
>564 26 104
AAAAACAAAAAAAAACAAAAAAAAAA
>565 29 38
AAAAACAAAAAAAAACAAAAAAACAAAAA
>566 48 260
GTGTCTGCCAATTTCACCACTCGGGCAAAATGCATAATTAATTATATA
>567 160 1294
TAAGCATAAATGGCAAAAATATAAAAAACACAATAATAACAAAATTTTTCCTTTTATGCCTATTTTATAGGTATATTGGGATAAGTTATTTAATTAGCCCTAAAATTAGGCTAAAAAATCAAAATTACAGTCCTTGTGTTTTTCTTAATATCTTTAAAAC
>568 27 272
AAAAAAAAAAAACAACAAAAAAAAAAA
>569 31 81
AAAAAAAAAAAACAACAAAAAACAAAAAAAA
>570 25 42
AAAAAAAAAAAACAACAAAAAAACA
>571 25 90
ATGGATGAAGTTGGCTTTTTAGTTA
>572 24 50
CCCCCCCCCACCCCCCCCCCCCCC
>573 40 676
AGCCTTAAAAATGCTTTATAAATCTATTAATAAATATCAA
>574 2202 42000
CTTGCATTATAGCTGTTATTTTTGCTTTGATTATCTTGGTTAGTATTTTCTAGTTTTTCCATACAACCTCCATAAGATTTATACATAAATGTATAAATAAATATAATGAATTATACCAAAAAGCAGAAAAATGAGTGACAGAAAAAGTACTAATTTGGCTATTAACTTATATGAAAACAAATATTTTTTAATTTTTCCCAAATTAGTGCTTTTATTTGATTTTTAAGCCTATTTTAATATAATTTATATGCAATAAAGCATATTTTTTTTATTCTTTATTTGAGCGAAATGAGGCATACAATGAATAATGAAACACAAGATAAAAAAGTTACAAATGAGACAAACGATTCTCAAAAAGAGTTTAATGTAAATGAAGTGTTAAATAATAAACCAGAATCTGTTGACGAGAACTCAGCACTTGCAAATCAATTAGTCGACGAAAACCACAATAAAAAGAAGATTGTGGACAAAAAGAATACGCAATATAGATACACAAAAATGTCTAACTTTATTCTCAAATTATCTAGATTTTATGTCTTGATGCCACTTTGAAAATTAGGGCTCATAACAGCAGGATTAGCTATTTTATTTGGAGTTGTAGGTATCTTTTTAGTTAAAAACCCCGGAATTTATAATTTTGGGCTAGCTGCCTTTGGACAAGCAATTTCTAAAATTGTAGTAACTAGTTTGCGTAGCAATGCAGCAATCACTAAGCCAATAATGAACGCCATAGACCACTCACTTTTCTGAATTTTGTATTTAGTGCTAAGCATTCCAATATTTGTTTTTGGATGAAAGAAATTAGGCAAAGTATATATTTTATTATCGCTTGAGTTTTTGGTCTTAAGTAGCTTAGTTTCAGCAGGATTAGGACAAATTCCTGCATTAAACCAATTTACGCTTTTTGGTAAATTTAACCACCCTGAAATAACTGAAAATATGAAGGTTGCATTAGTTAATCATGCAGGCTGAAATAACGAAAATATTAATTATTTAATTAAACTATTGCCATTACAGTGAAATGATGGTGGCAACACTATTGTTCAAATTTTGTTTGCGATTATTTATGGTATTTTGCTAACTTACTTTTTTGCAATTATTGCAATAATTGGCGGATCAGCCGGTGTTACAGGGATAATTGGCGAATATATGTCTGTTTATAAACAAAAGAATTTTGGAATAATAAATGGATATATAAACATAGTAATTATTCTAATTAGTGTTGTTATTGGGACTTATATTCCAGGAAGTATGATTGCTAATGACTTTAAGACTATTAGTGAGATTGCTGAAGTTAAAAATTCATTAAGTGTCACTGAATTAGCTACAGTTAAAGCAATTAGCGAGCTTAGATGACAAGCTGATTTGTATTTTTCACCTAACTTTGTGTCAACTTACTTATGTAACTTTATATTTGTTATTTACTTAAATAATTTATTCCCAAGATTTAAAATTGTACAGTTCAAAGTTTACTCTCACAAGATGGAAGAAATTAGGAAAGCTATTATTACTGATAAAAGGACAATTAACAGCTTCACATTGCAAAATGGTGAAGGTGGTTATTCAGCAAGCAAGCTTCAAATTTTATCTTCTATCACGCTTTATAGACAAATTCCAAGACTGATTAAAAAGGTGAGAACAGCTGATGCTGATGCCTTAATTACAGTAAGTAATGTTGCATCTGTTGATGGAAAGTTATATATTCCAGAGCAAAAGTTTTAGCAACAGATGTAAAGATTAAAGCAAAAAATCAGAGCAAAATTATTGCCTGATTTTTTAATTAGCAAGCCTATAAAACAACGCTTTTAATCAAATTAGTAGCTCCAATTTAAATATTATTAAAATATTTAAATTTTCAATATAATATAAAAACCATGGAAAAGACAATGTTTAAATCACTATCTGAAATCAAACAAAGTTACTTAGAATTATTAAAGAAAATTGATGACCCTGAAGTTATTAGCAACATAAAAGAATACTCAGCAATTAATAAAGAAATTGCAAAAATTAGAGAGATTTCGGAAAAATTTATTACTTATGAAAACATTTTAAAAGATGTTGAGCAAGCTAAAATTATGCTTGAGTCTAAGAATGAAGAAGAAGTAGAGTTTGCTAAAATGATAATTGACGAAAACTCCCTTAAATTAGACGAATTAGAAGAAAAGCTTAAGATTTTAATACTGCCACAAGATGAAAATGATG
>575 25 9
CTGTGGCTGTTTTTTTTTTTTTTTT
>576 348 7302
TCTCTTTTAGCTTTTTCAATTTCCTTAAGATGATCATTGCTAAATAATTCACCAGTTACTCTCGACGCATACTCTTCTTTTTTAGCAATAGAATAAGCATTCATTTCTGATGCTACTTGTTCATTTAAGTCTTTAATTTCCTTAAGCAAGGCATCAACTCACTCTTGCTGTTTATCCAAGTCAGCTTTTTTTGCTTTTTCAATACTTGCTTTGTTAATTTCTTTAGTCAATAAAGCAAATAATTCACCTGTAATATCAGAAGCTGAAATCAAATGTTCAGTTAATCAGATTTCAGCATCAACCTTGACTGCTTCTCTGGCTTCAACAGCTCTTGCTTTTCTTTCGATT
>577 559 7302
TGAAAAAAACAGTGGTGCAGATAAAAAAGACAGTACATCTGAAAATTCAACTATTGACAAAAAAGAAAATGAATCAGCACCTAAGAAACAATTAAAAAACGAAAATCCAAAAAATGAAAAAAGTGTTTTAGGAAGCGAAAAGTCTCAAGTTGTTCCATCAGTTGGTGATTCAGCAAATAATATGAACACTAAAATGCCAAAAGTTACTGAAAGGGATGCAAATGAAACTGATGCATCAGGATATGACATTGGCAGAGTATACAGTTCAATTGATGATGGCCAATCAGTTTCTGATATTTTAGATGATGAAGCCAAAAAAGACTATAAAAAAGAAATCGATGCTGAATATGAAAATATTGAAAAAATGATCAATGATGTATTAAAAAGTGATTCTGAAAACAAAAATAAAGTTTTAGATGAATTTAAAAAATTAAAGACATTACTAAACTCTATGTTTCATAATGCTAAAACATTCAAAGATCTAGATAAAATATTTACTTATTTAGAAAAAGTTGGTGCTGAAGGCAAAACAAAATAAAACAGCCAAAAGCATTGTTTT
>578 67 754
CTCAGTTGTCTCTTAGAACTTTGCTAGTTCATCTGTCTAAATCCTCTTTAGTTCAGTGAATGTTAAT
>579 25 12
ACAAAAAAAAAAAAATAAAAAAAAA
>580 25 10
TCTTTTTTTTTTTTTTTTTTTTTCT
>581 24 5
CTTTTTTTTTTTTTTTTTTTTTTC
>582 4810 102594
TAATATGAATATCAACAGCCCAAATGATAAAGAAATTGCTTTAAAGTCATATACCGAAACTTTTTTGGATATTCTTAGACAAGAATTAGGTGACCAGATGCTTTATAAAAACTTTTTTGCCAACTTCGAAATCAAAGACGTCTCAAAAATTGGCCATATAACTATCGGAACAACTAACGTAACCCCAAACTCACAATATGTTATAAGAGCTTATGAAAGCAGTATTCAAAAATCTTTAGATGAAACTTTTGAACGCAAGTGTACATTTAGCTTTGTTTTACTTGATTCTGCTGTTAAAAAGAAAGTAAAAAGAGAGCGAAAAGAAGCAGCTATAGAAAACATTGAACTTTCGAATCGCGAAGTCGATAAAACTAAAACTTTTGAAAACTATGTAGAAGGCAACTTTAACAAAGAAGCAATTAGAATAGCAAAACTAATTGTTGAAGGTGAAGAAGACTATAATCCTATATTTATTTACGGCAAATCTGGAATAGGAAAAACTCACTTGCTTAATGCGATATGTAATGAGCTTCTTAAAAAAGAGGTCTCAGTTAAGTACATAAATGCTAATTCTTTTACAAGAGACATTTCATATTTTCTCCAAGAAAATGACCAACGTAAACTAAAGCAAATAAGAAATCATTTTGATAACGCTGATATTGTTATGTTTGATGACTTCCAAAGTTACGGAATCGGCAATAAAAAAGCCACAATCGAACTAATCTTCAATATTTTAGATAGCAGAATAAATCAAAAAAGAACAACAATAATTTGTTCGGATAGACCTATCTATTCATTACAAAATTCATTCGACGCTCGTTTAATTAGTCGTCTTTCAATGGGCTTACAACTTTCAATTGATGAACCTCAAAAAGCTGATCTTTTGAAAATTTTGGACTACATGATTGACATTAACAAGATGACGCCTGAATTATGAGAAGATGATGCTAAAAATTTCATTGTTAAAAACTATGCCAACAGCATCAGAAGCTTAATAGGAGCCGTAAATAGACTAAGGTTTTACAACTCGGAAATCGTCAAAACAAATTCTAGATATACATTAGCTATAGTTAACTCCATTCTTAAAGATATCCAGCAAGTTAAAGAAAAAGTTACACCTGATGTGATTATTGAATACGTCGCAAAATACTACAAATTATCTCGCTCTGAAATATTAGGCAAAAGTAGAAGAAAAGATGTTGTTTTAGCAAGACACATAGCTATTTGGATTGTTAAAAAACAATTAGATCTTTCTTTAGAACAAATTGGTAGATTTTTTGGCAACAGAGATCACTCAACCATCATTAATGCAGTTAGAAAAATCGAAAAAGAAACAGAGCAATCAGACATAACTTTTAAGAGAACTATATCAGAGATAAGCAATGAGATTTTTAAGAAAAATTAACATTTTAAAAAGCAGTTTTAAACTCTTAAAAAAGTACAAAAATGCCAAAAAAAGTTTAAAAATTCGTTAAAAATTGCATTTTTGCTACTTATCCACAAATTAACAAAACATATATTTATTATTTAAGGAAAACATGAAAATTATTGTAAATAAAATTTTTTTAGATGACATTATTGAAGTTGTTTCCAGATTTTCTGATCCAATTAGTTCTCTATATGGAATGAGATGTATAAAAATAACTGCAAACCATAATTTTGTTAAATTTGAAGCAACAAATGAAATAACAAATATTGTTAGAAAAATTAAAGTTGATGACAACAAAATTATTGTCGAAGAAGACGGAGAATTATTAGTTCAAGCTAACTATTTCAAAAATATAATTAAAAAACTAAATGGCTTTATTGAAATAAAAACTTATTTTAATAAAATGGAAATAAAACAACAAGATTCAGTTTATACACTAACATTAAATGAAATTAGTTCATTTCCTCAAATTGATGAAAACATTAACATTAAAAAGTTCCAAATTAATACTGAAGAGTTTAAAAAAGCAGTAAAAAACGTTGCTTTTGCTGCAAGTAATGGTGCTAATTTGATTTATAAATGCATTAATTTCAAAAGTTCAGGAAATAAATTAAATTTAGCAGCAACAGATACATTCAGACTAGCTTATTACACAATTAAAACAAATCAGATTTTAGAAGATTTTGACTTCAGTGTTAATGCAAAAGATGTTAAAGAATTACTTCCTACTGATGCTCCCAAGACTGTCACAATGTTTTATAACTCAATTAAATTTGGTGTTGAATACAATGACACCACAATAACCGCAAGAATTACCGATTTACCTTACCATAATGTTGAGCAGCTATTTAACAAAGCAATATCGGAAACTAAACATAAAATTACTATTGAAAAATCAGAATTCAATAATCTTTTAAATAAGATATGAATAAACTCATCCGCAGATAAACAAAATAGAATTGAACTTAAAATTTCTAACCAAGAAATAAATGTTTACACAAAGATAGATGAATTAGGCGATTCAAATGTTAAAACAACCAAATTTACTTTAGAAGGATCTTCCTTTGTTTTTGATATGAATTTCAATTACTTAAAAGATGCTATTTCTATAACCGAAGGCGAAACATATATTTTAATTGATGAAAAAATTCAAAATATTGTTTTATTTTCAAAAGATAATCCTAATTCAAAACAAATAATAACTCCTCTTAGAAGGTAAAATGAAACCAGAAATTTTTATCCAAGAAGACTTTATTACTATTGGTCAGCTATTAAAAAAAATTGGATTTATCCAAACAGGTGGTGGAGCTAAGTTTTATTTAGAAAAAAATAAAGTTTTAATTAATAATAAAAAGCCCGAAGGAAGAAATTCTAAAGTTAAAAGCGGCGATTTGCTAACTATTAATAGCAACATTTATATTATTAAAAAAGAACCAGATATTTAATAATTAAATTGTTTTTATTTTATTTGATGTTATAATATTTTTGCTATTTTTTTAAAATAGCTTTTGGAGGGGTAGCGAAGCGGCCAAACGCGGGTGGCTGTAACCCACTTCCTCACGGTTCGGGGGTTCGAATCCCTCCCCCTCCACCATTTTGCCCCATAGCCAAGCGGTAAGGCAACGGGTTTTGGTTCCGTCACGCGTTAGTTCGAATCTAACTGGGGCAGCCATTTGTTCTCGAAAGAGAGCATTTTTTTTATTTCCTTTTTTTCCAATTTATTTGTTTTATAGGCTTAAATGTATAATTTTATTATGAAGCCAATTTATAAATATAATGTTGTTTTTAAAGATAATAACAACCCAAACGAGAATATAATTTTTTGCCATGGACTTAATTCAACAGCAGACAGATTTGATATTTTTAAAAATTATTGAACAAAGTCAAACTATTATTCACTCCAGTTTCCAGCAAGTAATTTAACACCTGTTTTAGAAGGTGATGAACCTAGTGTTTTTTGTTTTGCAAAATTATTAGTTGAATTTGTTGAGAAAAATAATCTAAAAAATGTTACCTTAATAGGTCATTCATTAGGAGGCGGAACTATTTCTTTAGCTTATCAATTAAGACCTGATTTATTTAAGAAACTAGTTTATTTAGCGCCAATGAACAAGCCAGCCTTGGCATTGTATGACAGATATAAAAAAGACTATTTTCCTAATGATTACGAAGGTTTTTTAGATCTTATGCGCTCTCTTTATTATGATATTTCTAAGTTTACATCTGATCCAAATTGAGTTAAAGAGCAAAAAGAAAATTTTGATCCTTACTTGTATAATAATCCTGATATTGTTAAACTTGGAACACCTGATATGAATGTTTTTAACGCAATAAAAGAAACTTTGAAAATTATCAATGTTCCAACTTTACTAATTTTAGGTGAAAAAGACGGCGTAATCTTAAGAGAAGAGTGTATTGACTATTTTAAAAAGTATGTAAAAGATGTCGAAACTCACTGGATTCCAAAAACAGGGCATATGACGTATTTAGAAGACTGAGATTCATTTATAAAAATTCTAGAACCATTTTTGGACAAATAATATGAATGTAATTTATAAATATGATTTTGTTTTCAAAGATAACAATAATCCAAATGAAAACATAATTTTCTGTCATGGATTTAATTCATCGCCAAATTCATTTAGAATTTTTGAAAACTACTGAACTAAGTCAAATTATTATGCCTTGCAATTTCCTGGTAATAATCACACTAAAATTAAAGAAGGTGATGAAGCCACTGTTGAGTGTTATTCTAATTTATTAATCAAGTTTATAGAAGATAATAAATTGAAAAACATTATCTTAATAGGCCATTCTATGGGCGGAGGCACCATTTCTCTTGCTTATCAAAAAAGACCTGAATTATTTAAAAAATTAATTTACTTAGCTCCAACAAATAAGTCATCACAAAATGTTACTGAAGCCTTTTTAAGAGATTACTTTCCCAAAACTTTTGATGAATTTATAGGCTTTTTTAAATCGTTATATTATGATGTAACAAAATTTACTTCAAATGAATCTTGAATGAGACTTGTAAAAAATACATTTGATCCATATGATTTTAATAATCCAACAATAGTTGGCTTAGGTCAATATTTAATAAGCAACTATTTTCATGATAAATTAGAGCTTGCTTTACAGTCTGTTAATGTTCCTGCTTTATTGATTTTAGGTGAAGATGATGGAGTAGTAGACAGGGATTTGTGTCTTAATTATTTTAAAGAAAATGTCAAAGGTGTTCAGGCATTATGAATGCCTAAAACAGGACACATGATGTTTGAGGAAGACTGAGAAAACTTTATAAAAATTGTTGAAGAATTTATTAATAGACCTGAATTAGCCAGTCCAAAAGCATTATAAAAAAGCCATAGCGGCTTTTTT
>583 24 9
AAAAAAAGAAAAAAAAAAAAAAAC
>584 1653 27392
TTTAGCTGCTGGTTTTTTAGCAGTTGAAGTAGATTTCTTGGTTGTTGTTTTCATTTCTTTTTCTAAATCAGCCATTATTTATCTCCTTCAGCAGCTTGTTCTTCTTCAGCTTTGTGAATTAATGGTTCTAATTCAGCCGAAGTCATACCAACTGTAACTTCAATATTGAATTTCTTAGCTTTTTCAATAAGCTCATTCATCTTAACAACTTCTTTAACGTTAACTAACTTGATTGCCTCCTTAGTTGGAAGACCTTTAACAGCTTGCTTAATAATCACAAATGATTTTTTAGCACCTGGAATTGAACCTTTAACTAAAAGTAGGTTGTTCACTGTGTCAACTTTAACAATTTCCAAGTTTTGTACTGTTGTTTTTTCTGAACCTAAGTGACCTGGCATTGTCATACCTTTAACAACACGGTTACCTGATATATCACCAAGAGAGCCAGTTTGTCTAACAGGTTGACTACCACCACCACCACCGTGCGATTTAGGTCCTATGTGTTGGTTTCATCTTTTAATTGTTCCGGCAAATCCTTTACCTTTAGAAATACCGGTAATGTCAACTAGTTCGCCAGCCGAAAAAATGCTTGCATTAACTTCTTGACCTAATTCATAGCCTTCCATGCCACGAATTTCTTTAATGTATTGCTTAGGTGTTGTTTTAGCTTGAATAAATTGACCAGCTAATGGTCTGTTTACTCTCTTAGCTTTTTTCTCAACAGTAGCTAATTGTGTTGCAAAATAACCATTTTTTTCTACTGTTAGAACTTTTGAAACAACATTTGGTTTAACTTCAACAACAGTAACTGGTATTCTTTGACCAAGTTCTGTGTAGATTTGAGTCATTCCAACCTTACGTCCTAAGATTCCTTTCATATTCATCTCCTAATCTAATTTTGATGACCATAGCTTGCATTAAAGCAAGTTGGATTTATTTTTGTGAAACTTGAATTTCAACACCTGAAGGTAATTCAAGTCTTTTAAGTTTGTCAATTGTTTGTTCACTAGGGTTAATGAAAACAATCAATCTTTGGAAAGTTCTACTTTCAAACTGTTCACGTGACTTTTTGTTAATGTGAACTGATCTTAAGATAGTAACCACTTCTCTTTTGGTAGGAAGTGGAACTGGACCACTGAATTTAGTATTGCTTTTGGTTGCTAATTCAATTATTTTTTTAGCCCCAAAATCAGCTAATGAGTGATCAAAACTTTTCACTTTGATATTAACTTTACTCATGTTGCCTCCTTTGTTCATAAATGAACCTTACTCCACAAAAATTTCTTAGTTATCCATAGACAACAAAACGGCTTAACTAACAACCTTTTGCTTCTTAGTAAATGTTGCATTTACAATTATAGTCAAAAAGTATTTATTTGTTAGTTTTTATTTAATAAATTTTTGAAATTAAAATTTTAGATTTAAAATAGGCCAAAAATGCACTAAAATCACGTGTTTTACTCACTAAAATGAGCTGTTTTTAACAGCATCCCAAACTTATTTAAATCTCTGATACACCAAAAAGAGTTGTAAGTTTGCTAAACACTAATTATTTATCTATTTTACACTTAAAAAATCAATTAGGCAGAAACAAATACATAAATAAATATAAAATTAAATACTTAACTATTAATAATATATGTATGTAAATTG
>585 26 62
TCAGTATAAGTGTCATCAAAAATTTT
>586 24 56
TGGCTGGTTTTTTTTTTTTTTTTT
>587 4203 87801
AAAAAATGGATAGACTATAGCGCCATGTTTACGTGATATTATATCCATGAGAGTCAGCTTTTTGCTATTAGTTTTATATATTTCAAGATAATCATTTGCATTAACAGGTATTTGCCTTGATGCATTTGGCAAAGCAAGAAGTCTTTTAATAACTGTTCAGCCTGTGCCATTAATTTCAACAGGGGTAGGGCTATCATTTATATAGTTTCTAAGTACTTTTCTAGCAATATATTCGTAAAGACTAGTTCCTTTTTCATAAGAGTTTAGCAAGTTTTCCTTACCATAATTTAGTTTTATAACATTTTTATTGCTATCTGAGGCATCAAATTTCCTAAAGCCAGTAAATTCTAGTTTTTGAACATATTTGTTGTCTTTATTGTTCTCAATATTTGATTCAGGCTTATGAAGAATTTGAACAGCTAGAGCTAAAGTGCCTTCCAGGTCATTAAAACCAGCGCCAATAATTTTAGCATCATATCTAGAAGCGTACTCAGGATTTAAACTAAGAAAGATTTGCTTCATTCCATTAGCAAAAGAAGGCGTATCAATTGCAAAAAGATCTTTTTGATTTTCAATAATAAAATCAAAGCCATCTTTAATTTCTGATTCAAAAACACTTGATTCAGGCTTTTCTTTTTCGCTCTTTTCTTTTACTTCTTTTGCCTTCTTCACTTTTTCAACATTATTCAAGATTAAAGCACCAAGCATTGAAGGAAACATGCTTAAAATTTGGTTTGGTAAGTTTGCTTGAGTAACAAATTTATGTCTTACATCAGGAACATGAGTGTTAGTGCTACTTATTAATGATTAGTTATTTTGATTTTGACAACTAGCTGATAATAATGGTATTGATATAGGCAAAGTGGCAATTGATGATGATAATATTTTAGCTACAGTTCTGTTCATTTATATCCTTAAAATAAGCATAAAAATAATCTTAGATAATTATATATATTTAGTTATTTTAAGCGTTAAGGATGGAAAAGCAGGCAGAATTTTTTCAAAAAAGCACCCTGAGAAGGATGCCTTATAAATGAATAATATTATTCATCATCAACTTCATCTCTGAAGTCTTCTGTAAATTCGTTTGAAGTTCCAAAAATCTCTTCTTGAAGTTCTTTAAGAACTTTTTGATTTGCTTCTCTTTTCTTAGAATCAATGTTTTTGTTTTCAAATTTAATTGTTGCCTTTTCAAAAAGAGGGTCAGTTTCTTCCTTAGTAAACAAGAAAGTAGGAATAATAATAGGTCTACGACGTTTTTCCTTATAAAACAAGGATTCTAGTCGATCTATGATTAACTGTTTTAGTTCAACAATGTTTCAAGTTTGGCTATTTTTGATGTGATAAAGCACAGCACCATGAGCTATACGCTTAGCTTCTTCAACTAGAGCTAAAGAAGTTTTGACATAGAAGCTTCCACGACTAATAAGATGTGGTCTGCCAACTATTTCGTTTTTGTCTTTATCAATTGTCATAATTATATTAACAAAGCCGCTGTTAGCTAGCTCGTTTCTTTCTTTTAGTGTGCTACCAGTTACACTTAGTGTGGTTGTTCCATCGATGTAAATTGGGCCGTATTCAATTTTTTCAGTTGTTGGAATAATTTGGTTGTCAACCATATTGAATACTTGACCAATTTCAGGAATGAAAATGTTGTTTTTGTTTACACCATTACGCACAGCGCTTTCACCATGGGCTACACACATTCTATATTCACCATGGTATGGTATAAAGAATTTAGGTCTAGTTAGCTGGAAGATTTTATCATGTTCATGTTTGTAGGCGTGTCCTGAAGTGTGCAAGTAACCATCTGGACCATTTTCTTTGATAATGGCTCCTAGTTTTGCTAAACGGTTAATAAGAAGTTCAACAACCATTCTGTTACCAGGAATAGGGTTTGATGAAAAGATAACCATATCACCTTTTTCTATTTTGATATTAGCATGCTTGCCATAGCTCATTCTTGATAGTGCAGCTAATTGCTCACCTTGGCTACCAGTTGTTAAAACAACTAATTGATTCTCGGGAACTTTTGATATTTCTCTTTTTTCAATAAAAATGCTTGCTGGAGCTTTTATGTTTCCTAATTTACGGCCAATTTTGATGCCTTGAACCATTGAACGACCAAAGCAAGCCACTTTTTTCTTTAATTTAACTGCAAGGTCAATGATAGCTTTTACTCTAGTTAAGTTAGAAGCAAAGGCAGTAACTATTATTTTTCTAGTAGCTGAACGCATATGACGTTCAATATCTATTAAGATATCATTTTCACTTGGTGAGTGAAAAGGACGCATAGCATTAGTTGAATCAGATAATAAGACGGTAAGACCTTCTTTTCCTATAGCATCAAGCTTAGTAAAATCAGTATAGATTTCACCAATAGGGTTATAGTCAAATCTAAAGTCACCAGTACACATAACTGAACCATTAGGAGTAGTAACTCTAATACCAAAAGCATCAGGAATTGAGTGCTGTGCTGTTCAAAAGTCTACTTTTACTTGACCATTTCCAAATTCATGGACAGCAGATTTTTCAATTTCAATAAATTCTACTTTGTGAGTGATTTTGTGCTCTTCAAATTTAAGTTTTAAATATTGAATTGCTATTCTGGGAGCATAAATTCTTTTTAGATGAACTTGCTTAACTAAATAAACAACGCCACCAATATGATCCTCGTGACCGTGGGTTATAAAAAGACCTTCGATGTTGTCTTTTCTTTCTTTTAAGTATTTATAATCAGGAACAATGCCTTTGATACCGGTCGTTGCTGTGTCAGCAAATTTAATACCTGCATCAATAATTACAATGTGTTTGCCATGCTCAATTATTAAAGTAGATTTACCTATTTCTTGTACTCCACCTAATGGAATTATGCGTGTAGGCGTCATATAACCTCCGTTGTTAAATATATAATTAATAGCTTGAATTTACTAGAAATTATTGCTTATATTATGCTAGCAATAATATTATTCAAATAATACCAAAAAATAATTTTTTAGAATAAATTAAAAGCAATCAACATTTAGTCGATTGCTCAAGGTCTATTATATTTAAGATATGGTACGTCGTACAGGGCTCGAACCTGTGACCCGCTGGTTAAGAGCCAGCTGCTCTACCAACTGAGCTAACGACGCATAACAAAAATATTATAAATTAAATTTTATGATTGCAAAATAAAATTGATGCTGTAAGTTAGAATATAAAGCTACGTCTTGCATAAGCATTCTACTTACTATTAAGCATTATTTTTCTATAAATTCGATAGTTTTCATTTTCATCTAATTGCTGGTAGGCAAATGTAGTTGCTATACTTGAATGACCCATTTGCCTTTGCACCATTTTAGGCAATGCTCCTTTTTTTAGCATAAATGAAGCAAATGATCTACGCAATGAATGGGGGCTATATTCATTGCCTAAAAAATGCTTAATGGCCTTTGAAACAGTGATATACGACACTGTTTTGATTTTATCTTTAAACATCTTTAAGTTTTCATAAGTTTCAGCATTATAAAAAACCTGACGGTCTTTATTGCCCTTGCCATTAACATATATGCGCTTGTCTTCTTCATTAATTGTTTTAAGTTCACCTATTCTAATTCCTGTTTCAAACATAAAGCGGATAAGTAGTTTGTAAAACACTACTTTAGGCTTATCCTTATGCATAATATTAGTTCTTCTATATACTTGTGCTTTTGTAAGAACAGGTCTATAAATAGATTGCACAGGCTTTACTTTTAGTACAGCTATATCTTTATAGTTTTTCTTTTGATTACTAAATTTTAAGTATAAGGCATACACTTGCCTGTAAAGACGTTGCGTGTTTGCTTTGAGTTGTTGATTTGTTATTATTTTCATAATAGCAAGATGTTTGTTAGTTTCAACTGACAAAATATTCAAAAGAATATTTTTGTAAGCATCAATAGTGCTTTTTGCTAAATTCTTACGTTCGCAAAATGTGATAAAGGTTTCTACCATATTGACTCCTATGTTTTTTGATTTATTAGACTCTAATATTGATAGCCCATTTATATAAATAAGATTATGAATTGTCTAGAAAAATAGATGATTAATGCCCCATAATTAGAGCCCAATAATTACTTATTTTAAACTTTGTTATAGCTTGTGGGCTTCTTTTTGTATATTGGTTTGAATTTAACAGCATAACTTATCATAAATTAATTACTTTTGATATTTATTAATAGA
>588 12838 280377
[truncated: 517,226 more chars]
