# Supplementary material for: DecGPU: distributed error correction on massively parallel graphics processing units using CUDA and MPI
Source: BMC Bioinformatics. 2011 Mar 29;12:85. doi: 10.1186/1471-2105-12-85 (PMC3072957; doi:10.1186/1471-2105-12-85)
Supplement: Additional file 1 — Assembled sequences of different assemblers. This file contains the assembled sequences (contigs or scaffolds) for the assemblers Velvet, ABySS, DecGPU-Velvet and DecGPU-ABySS for the three real datasets. [file 1471-2105-12-85-S1.ZIP › DecGPU_Additional_file_1/Outcome(I)/ABySS/SRR016146-contigs.fa]

>0 18865 329291
AAAGAGCAAAGTTAAAAGCTTTATGTGGTTTTGATTAAACTGACGTTCCCTTCATCTCTTTTAACCACAGAGATGCGTTAGAAGTTCTTCTAATACAATTTATACAACGCCATTCCCTACACACTCTTATAAAAGAGATTCACGCGCGTCAATAAATTGTATTACATACTAACTAAAAAGCTTTTCTTAATCGTACTAACGAAGTTAGAGGTTCTTATGTGATTGGACAACTGTTCTCCCTACTAGACTTTTAGCATAGCTGGTTAAAAGTACTATTACAGATTGTTCAATTGTATGCCCCTTTCCTTTGAACGGAATATAAAAAGCTATGTGCAGTAACTTTTAATAGGCATACCACTTTTGCATCAAGCTATAAATAATCGCATACTTTGATATTTAATCTGGCCTATCAAAGTAAATATCTATGGTTTCCTCCCCCCATAGATCCTTAAGCCACACTCATCCGATGTCATATGAGTGTGGCTATTTTTTGTGAATGCACTTATCTTCATCTTTAAATGACTTCGATTAATCTATCTCCTCCAATTTTTAAAACTTATTTCAATTAAATCTCAAATGTTAATAATTCGTATAGTTTAAAACTATCTATTCAATTTCTCTAAAATAAAAGGGATTGATGAAAAGCCATTCAGTTTTTCATCAATCCCTTTTAGCATAATTACGAACTACGTCATACTATCTACAATAACCATTTCATCATAATTGATTGCTTCTCTTAGTTTTAACGCTGTACCTTCTGATACTTCATCTGTATCAATCAACTCACGTAAAATGCGACGTTGTTCTCTCAATGCATTTAATTTAATTTTAGTAATCGTATCTTCACTTGCTGAATTGAAGAAATTAGACGGTGTTAAGTTTTCAATTCGCATTAAATAACCGTCACAAACCATTCCAACTTCAAGTGTATTATCTTTTGTTGTTTCCTTAGACAAACGACTAACCACATTATAATGGACTAATTTATTAATTTTATTTAATTCCATTAAGTTATCCGTAACACTAAGTGAAGATGCCGAGTTCACTCTCGTTTGTACTCTTCGTTTTAATAAAGCACCTCGTAATAATACAATCATTCTTCTTATTAATGATGCTTGTCTATATACTTGTGTTCTTTCAGCATAACGCATATAGTTTTCAAGTACACTATTCGTTATTTGTCCTTCATCTACTAAAGACTCTAATGTTTTTGTTTCTACATTAAAAGCTATTTTTTGTAGACGTTCTAATTCTTTAGAGTTTTCATCATCTTTCTCTACAGTTTTTAAAAATGCTAATTTATCATGATATTCTTTAATCACATTACCATATTTAAAACTTGTTTCGAAAGTAGATTTTTGATTTAGATAATCAATAACTTGTTCTAATATATAAATTCTAGCAACTTTAAACGACATATTGCCAATTACTGTTTTAGGTGCAGGTTTCGTTAATAATGGCAATAATACTTGCGCAACTACCAAACTAATAATAACCATACCAGATGCAATAAATAATAAGTCGTTTCTATACGTAAAAGCATGATGCCCTGCTAAAAAATACGGTAACGTTAATGCGATTGCTAAAGAAATTGTTCCATGCACACCACATAACGTCATAATTAAAGCGTATAAACTTCGCTTTGGTGGTTTCTCAGTCGTTGGATTATCATCATCATTTTTAGTCATCATTTTTTGGAATGGACTGATGGCTAAATAAAAATAAGGATATAACACATAAACCCAAACAAATCTAAATAGATAGACAGCTAAAGCAACAACAATAGTGATGCCTATTAAAAAGATTAAATTGTGCGGTTCTGTTTTGATAATTTTAATAATAACTTCAGGTACTAAAAATCCTAATATTGAAAAAACAAAGCCATTTAAAACATAACCTAGTATATTCCATGTATGATTGTAACTCATTTGCAGTTGTGTACGTACTTGCATAATTCTGTCACGTTCGAAACCATGTACAAGTCCTGCAACTACTGCTGCAATGATTCCTGATGCGTGAAACAATTCAGCAATTAAATACGTAACAAATGGTGTTACCAATTGAATAATTGTAAACATATTAATGTTTTCATATCCTCGACGCATCAATGTTAATCGGAACCTTACTAATGCCATACCTATAAGTAAACCAACCACTGCGCCACCAATTGATGCAATTAAAAACAACTGAACAGCATCAACAAGTGAAAAAGCACCTGTAACTAATACTCCAACAGCTATTTTAAATGAAATAATACCAGCAGCATCATTCAATAATGACTCACCTTCAAGAATTGTCATTGCTCCTTTTGGCAAGACCTTTCCTTTAGTGATTGCTTGCACTGCTACTGCATCAGTAGGACAAAGAATGGCAGCAATTGCAAATGCTGCTCCAATAGGTAAATCTGGCCAAATCCAATGAATAAATAAACCTACACCTATCACAGTAGTAATGACTAATCCTAATGCCATCATCATCACTGGCTTAATATATTTCCTTAAATGGACTCTAGAAACATTAACACCTTCTACAAATAACAAAGGCGCAATCATTGTTACCATAAACAATTCAGAATCAAAATTAAATTGAACAGGGATTGGGGTAATAAATAGTAACATGCCCAAGAAAATTTGTATAAATGCTAGGGGTACTTTGGGTATGAAAGTATGGACAAACGAACTTAGTATCACAACAGCTATAAATATAAGAATTGTTTCAAATATTTCCAAACTTTCACCTCTCTATAAAGTATTGTTTAATTGAAAATTAAGTATCACATCTCGTTGTAATTATACTTTAGAGGATAAATTGAGTTAGCGACCACAAAAGCACTTTAATATAGATATATGTCTACGATTGCAGTACTTAAATTTGCAATTATTTAATTTTATTTTATCACTAATTGTTTGTATAAATAAACAACTTGCTTTCACATAACAACATTAACTTATAATACAAAAAATGAGCACCTTAAAATCGACTAACCAATTTCAAAGTACTCTTTTAATGATTAAATTTGAAAACAAATCTTCAACAGCATTGTTATGCTTAACAATTTAGCCAACACTTCAATCGTTTTGATACCATTTCTTACGATGCTCTTCTCGTTTTTTAGCACGTAATTGTAATGCTTCTGTAGAGTTTTGTTCATTTGAACTTAATAATATTGATGCATGTGTGTGATCATCATTTTTTCGATACATATAAGCGCCGTTGCGATAAGCAGCGCGAGCGACTAAGTGCATGCCGACGGGTGAAGTTAAATTAATAAAAACAAGTGACAGTAATAAACGCACACTGAAAAATCCTGTATTCACAATAAAATAAATTAATACACCGATTAAAGTTAATAACACGGATAAAGTTGAACTTTTTGTCGCAGCATGACTTCTTAAGAAAACATCTTGGAATTTCACGATACCTATTGCACTAATAAGAGCAATAAAACTACCTAACAACAACATCACAGCAGCAATAAGACTAAAGATTTCTTTTGTTATTTCCATTAAACACATACCCCCCACCAATAAATCTTGAAATCGATACAGAACTTACAAAAGATATAATGGCAATGAGCATGATTGAATCTAAGAAAGAAACGGTGCCCATTAGTACACTTAAGACACCCACAATAGACATGACAACAGCACTTGTTGTATCAAATGTAACGACACGATCTGCTGTTGTAGGTCCCTTGATTAATCTAAATAAACAGATGATTAATGCAATTCCAAAAATAATGAGTGAACTAATAATCATAATATGTGTGATTGTTTGTATCATCGCGACACCTCCAATATTAAGTCTTCATAATGCTTAATACTTCTTAACAAACTATCTTTTTCTTTTTCAGACACGTCGATACTATGAATAAAAAACTTTTTTGAGTCTTGAGAAATTCGTATTACTGTAGACCCTGGAGTTATAATAATTAAAATTGTTAAAAATGTTATTGCCCAGTCACTTGTTAGTCTTGTTTCATATGAAAGTAATCCAGGGTTCATATCTTTTGTTTTAAAAAGAATATAATTAATCGTGCTAATGCTAGATGTTATTAATTGATATAAATAAACGCCTAAAAATTTAATAGCTACCCAAATTTTTCTAACATAAAAATCATCGCTGAAAAACCTGTGTAATATATAAATGACAATTAAACCAATTAGATATCCAGAAAAGAAAGTCGAGAATTTAAAATGATCTTCATCTTGAAATAAAACCCATAAGAATGCAATGATAATATTTAAAACAATTTGATTCATTTATTCCTCTCCTTTCAAATGTGGATTAACAAGCTTTTGATATAATTGATCGTTCGTATTAAGCTCTGTTGCATCATTAGTTATTTTTAACAGCACAGGCGCTGCAATCCCGATTGCGATAACCACAACTACTAAAATACTTAAAATACCTTTACGATATTGTGGGATTTTCTTAAAATGAACTTCTTCGCCATCTTTATCTCCAAAATACATATAGAAAAGTATTCTAAACAAGCTGTACATAGCAATTAAACTAGTAATGATTATTAACGTGAGTCCTATATAATTACCGTTTTGTAATGCACCTTGGAAAATAAGTACTTTTCCTGGAAAACCACTAAATGGTGGTACGCCCCCAATAGCAAAAATCATTATAATAAATGCAACACCAAAGAATGGTTCTTTTTTCGCTAAACCATTTAAATATTGATATTGTCGATAACCAGTAATATAAACTAAACTACCAATAATAAAGAATAGCAATGTTTTCACAACAATATCATTTACTAAATAAAATATTGCACCATTAATACCTGCAAACGTGTTTGTTCCTAAACCTAAAATGATAAATCCTATTGAGATTATGACTTGGTAAGCTGCAATCTTTTTAATATCTTTATAAGCAATGACACCTATAGCGCCGATGACCATTGTTAAAGCTGCCATTGTTGCTAGCAATGGATGTATAAGATCATTATGTTGGTCAAATAATAATGTAAAGAAGCGAATCAATGCATAAGCGCCCACTTTGGTCATTAACGCTGCAAATAATGCCGCAAGTTCAGTATTTAACACAGCGTAGGCTTTCGGTAGCCACATAAAAAGGACCAGCGCTGCTTTCGCACTAAATGCGACTAAGAAGATTAATGAAATCATTGTAACAGTGCGATTATCTCCCATGTCATTCAAACGCATTGCAATATGTGAAAAGTTTAATGTACCTACTGTTTTATAAAGTAAACCTATACCTAATAAGAATAGCCATGAACCAATAATATTCAAGACAACATAAATAATTGCAGCACGTAATTGTTCTACAGATTGTCCAAGTGTAATGAGTACAAATGACGCTAGTAACATAATTTCAAACATGACGTATAAATTAAATAAATCTGATGTTAGAAAAGAGCCTATCACACCAACACTTAAAAATAATATAAATGAAGGTAAATGATAACGATTTGCTTTATGTTCGCCACGCCCAAATCCATATGCCATAATTAAAGTAATCACAAACGAAGCGGTTGTAACCATGATTAAACTTAACGAATCTCCTAAAAACTGTATTCCAAATGGTGCAGTCCAACCACCAAAATCCAATGTAATTGGACGATGACGCTGAACATAAATTAAAAGCATTAATGAAATAATTGTGGTGATAGTCATTGTGCCTAAGTATAAATATTTAGAAATACGGTCATTATTTTTTAGAAATACTAGGATTAAGGCACAAAGGAATGGTAATAACATTGGTAAAATCAATAAGTTACTTAGCATCATCTTCCCCCCTTAAGCCTTCAATTTCGTCTTCTTTAGTTACTTTATAAGTTCTATAAACGAGGACAAGTAAAAACGCAGTCATCCCAAAACCTATAACTATTGCAGTTAATACAATAGCTTGCAACAGTGGGTCGACAAACAATTGATTTCCACCTGTAATCAGCGGTTCTGATTTATTAGAGCCGTAAGTGCCCATACTCATGATAATAAGGTTACCAGCATGTGTATAAATTGAAATACCTATGACAATACGAATTAAATTTATAGATAATATCATATATGTCCCTATAAATACTAAAAATCCTATAACTAGTAATAAAATTAAATTCATGATCGACCTCCACTAAGAGACAGCATCACCGTTACAATAACCCCGACAACCGAGAACAAAATGCCCAATTCAAACAGTGTTATTGTCGTTACGTGAATGTGCCCTAAAATTGGTAGTGTCAATGTTGTTTCATATTGCGACAAAAAAGGTTTTCCAAAAAATGTTGGCATTATCGCAGTAATTGATGAAACTAATGCACCAATAATCATTAAAATTCTAAAATCTATCGGTAAGCTTTCTAATACTTCTTCAACATTAAAAGCTAGAAACATTAAAATAAACGCGGAACTAAATATTAAACCACCTATAAAGCCACCACCTGGGTTATTGTGGCCAGCGAAGAAGACGTAGAATCCGAAAGTCAATAAAATAAATACAACGAGTTTCGTGACCGTTCTTAAAACGACATCATTCTCTTTCATCTTGTCCCCTCCTATCTTGGTAATTTAATAATGTGTAAATACCTAATCCAGTAATAATTAATACTAAACCTTCAAACAATGTATCTAATGCTCTAAAGTCTCCTAAAATCGCATTCACAATGTTTTTGCCACCTGTTAATTTATCCGCTCTAAGATAAAAATTAGAAATCAATGCCAATCCATCTGCTTGTTGCGCGATGAAAATAAGTGACACAACAATCAGCGCCATCATAAGAGATACTGAAATTTTAATTATTTCTCGTTTTTTATTAACTTTAGACCTTGGTACGTTGGGTAATCTTGAAAAGCTAACAATAAATAAAATCGTCGTAATGGTTTCAACCACAAGTTGTGTCAATGCTAAATCAGGTGCTTTCATTGCTATAAAGAATAAAGTCACAACAAAACCGATGACTCCATTTAAAATGACCATTGTCAGTCGTTGACGTATAAAAATTAAAGAAATACCAATTGTGACAGTTACGATTGCTAATATAATTTCTAATGCCCCAAATTCAGAAACATGTAACTGATGTACTTTAGGAAGTCCAATTCGAATATAACCATATCCAATGATAATCATAAATATGCCTAAAGTCATAATAATGTATTGGTTTAAACGATCTTGCATAACACGTTTAAATCGCTTCGTAGCAAACTTTTCAAATTGTCGGTAAACCATTTCGTACCCTTTTGAAACTGAAATCTGTCTGATTTTACCCGTGAACACTTTTTTCCAATCTACTTTGATTGCTAGTACACTACCCAATAAAATAATGATGATGGTTAAAAGAAGCGGTATGTTAAATCCATGCCATTGCGAAACATGTGGTGCCAATTGATCAATTTGATGATTACCACCTGATACAGCTCTTAACGCAGGAACAATAATCCCTTTCCCAAGTATATTTGGCACGAAAAAGATGATTGGTATCAATCCCATTAATAAAAGAGATGGTAAACTAAACAACCATGGTTCGTGGATATTTTTTTTAGTAAAAACCTTAGAATCATATTTTGTCCAAAATACTTCTTTAACCATGTAAAGTGCATATGTGAATGTAAAAACACTCGCAATAACACCAACAAACACGATAGCTATCATTGAAATCAAACTAAATTGGGATAATTGTCCAGTTTGTGTTAATGCATCTAGGAACATTTCTTTACTTAAAAATCCATTTAAAAATGGTATTCCAGCCATAGATAGAGCCGCTATCGTCATGACTAGATTCATTTTTGGAAATAATTGGCGCATGCCACTTAAAATTCGTATGTCCCTTGAACCTGCTTCATGATCTAAAATCCCTACACCCATGAAAAGCGCACACTTGAAAATAGCATGATTCATAAGATGGAACAATGCTGCAAATAACACAAATACATAAATAGATGCTATTGCGTCTTGTTGGTGTTGAGCATATCCGCCACCTATACCCACCATAGCCATAATCATCCCAAGTTGACTGATTGTAGAGTATGCTAGGATTCCTTTTAAATCCCATTGTTTTAAAGCTGTGATTGAGCCAAATAACATAGTTATTAAACCAACAAACGTGACGATATATATGTACATATTGCTAAGACCTAATAATGGTGTAAATCGAAGTAATAAAAAGATACCAGCTTTTACCATCGTGGCTGAATGTAAATATGCACTTACAGGTGTAGGCGCTGCCATTGCCCTTGGTAACCAAATATGAAATGGGAATTGTGCAGACTTTGTAAATGCACCTAATAAAAACATGATAATCATAGGGATAAATAAAGCATGGTTCTTAATAAGATCTGCTTGTCCTAATATCTCTGTGATGTTATTCGTTCCTGTCATGATATACAACATGATAAAACCAACTAATAATGCTAAACCACCAAATACTGTAATCATAAATGATTGCATCGCACCAAATTGACTATCTCCGTTGTTATACCAATATGAAATTAATAGAAATGATGATACGCTAGTTAGTTCCCAAAACACATACATTAATATTGTATTATCAGCTAATACAATACCGAGCATGCTAAACATAAATAGCGTTAAGTATAAGTAAAACCTTGGTAAATTATCTTTACGAGAGGATAAATATTGTGTTGCATAGAAGAATACAGCGATTCCAATAAGGGAAATAATAAGGGAAAACATTAAACTCAAACCATCTAAACGTAAATCTACATTAATATCTAATGAGGTCATCCACGGAATGGAAACAGACAAATAATGCTGTTTAATTACTGATGGAACTTGTAACAAAAAATAAATAGATGCTATTACAGGTGCAGTCAGCGCTATGTATCCTGCATATTTAGCCATTGCTCTACGTTTAGATGTTAATAATATCATCGCCATAATTACTAGTATGGCAATTAATAGATAAACCAAACTCATTATTAGCCTCCTTTGTCGTTATAATTGTAATGAAATATAAATACTGTGTTCACATTCATTTTCTAAACCGATAAAATTCAATGTTTCTATAGCTGATTGATGCCCTAAATACTTTTGAATGACAGGAATAGGTATGCCCTTTTGATATGCATGATACGCAAATGTCTTACGCAATGTCGTTAGTCCTACATTCTCTATGCCAGCCTTAATTGCTGCTTGATGAATAATACGATAGGCTTGTTGCCTAGATAATACTTGATTAGTTCTCAATGATTGAAATAATACATCTTCATTTGACAGACTTTTGTTTTCAATATAATGAAGTAACTCATTAGATAATGTTTCTGGCAATCTAATTTTAATCAATGAGTGATAATGGGCTTTACACAATTCGCTTAGTGTCCCCTTTTCAATCAGTCGTTTAGTATCTTCAACGGTAATTGTTAATAATTCTGTAATTTTCATACCACTATGTATAGCTAATTTAAAAAACAAATAATCCCTATCAGATCGAGCTTTGAGCGCGTCATACATTTTATTAATATCATCATTGCATTTAATTACTTCTACCTTGTTCATATGTCCCTCCTTGCTTTAAGTGTCTTAATCATAAACATTAAGTATTTAAGTCACATATAATTATAACCTTTTTTATAGAATTTAAACAAGAATAATAAAATTAACCCAATTATTTTTTTCTTTCGATATATAGTGTGAAAGGAGGTTTTAAAATATGAGTAAAACAAATCACATTACAATTGTATTATCATTTACAAAACTAGATACAAATGGTAAACAAACAGAATTTAAACGTCGATTCGCCAATATTAATCCTGAAGTATCAAACGACCAAATTAAAACATTTAGCAAACTTATCGAGCGACTTACTGGAGAAACATACAATAACATCGAAGTCATCAAATCTGTATCAATTTAATCAGGAGGACACTTTCATGACCAAAACACTTGAATTAAGTTTTAAATCTTCATTAGACAAACCTGTCAAATTGCAATTACCACAATTAAACAACATCATAACCGAGCAAGTTGCACGTGATAGTATGAATGCATTAGTAGATTTAAATATTTTAAAGTCTAATAGTGGCGCTATCACCAAAGTACATTCTGCTCAAATTATTGATAAAACGACGACCGTTTTATTTGAAGATAAGAAATAGATATAAAGAAAGCGTAATTAATTTAGTATAAATACTAACACCCTAGACTTTCATCATGATTGTCTAGGGTGATTTTGTTGTGTCAATGTCCTGTTTTTTTCAACATTATTAAAAATGAGTTGTATATTTTCTCTATAATGATAATGTATACATATGATTTTTATTATTAACTTTGGAAAGTGAGACTTTATTCATATGCTTCTTTTCTATATCATTGGTGTCCTAGTTGGAATGCTTATTCCTATCCAAACATCTGTCAATTCAAGACTATCACTGTATACTAAATCACCTTTCTATACTTCATTCATTTCATTTTCAGTTGGAACAATTTGTTTAATTATTTTAAACATCATTATCAATCCAGAAGTATTTACTATTCACTTTTACAATAATCAATCATTTAACTACACATGGATAGTCGGTGGTTTGCTTGGGGTTAGCTTTTTAACTGGAAATTTATTGTTATTGCCAAAATTAGGTGCAACATTAACTGTAATTGCAACAGTTGCGGGTCAAATTATTATGGGTGTCATTATTGATACATTTGGCTTATTTGGTGCTACAATTCATGATTTTAATTTAATTAAAGCAATTGGAGTATTGTTACTCATTATCGGTATCGTCATAATGAATCAATTTAACAAGAATAATTTATTACTAACTGATCAAAAGTATTTATTGTTTTGGCTTCTCTTAGGATTTATATTTGGTTTCTTTCCACCTATTCAAACGACAATTAATAGTGCTTTAGCAAGTCATACTCATTCACCAGCCTTTGCATCATTAGTATCATTTACAATTGGGTCAATAACGTTGTTGATTTTAACCGCTATTTTTAATCGTTCTTTAAAACTAAAAACAAGTCATTTAAAATTCGGTAAATTAAAACCTATCTATTTTACTGGCGGTATACTTGGCATGGCTTTTGTAACAGCTAACATTATCTTAATGCCTCATATGGGTGCAGCATTAACAACACTTATTGGGATGTTTGGCCAGATTCTAATGGGCATATTGATAGATCACTTTGGATTATTTGGTTCACCTAAAATAGCAATGACATCCAGAAAAACTATTGGTCTATTATGTATTTTGACAGGGATTATACTTTTAAGATTATTTTAAATTAACTTTTAGCTTATCATTTTAACTTGTAATTATTTTTAAAAGTGATAAGCTATTTTTTTGCAGTCTAAATTAGTTTTAATAAGTACTAATATGGGTAGTATGCTTTGACACAACAAATTTTAATTTAGCAAATTCGATAGTCAACTCATTCTTAAGACCTAAATTAATGTTATTTTTTAATAATTTACACCAAATTAATAGCAAAAATTATGTTATTCGTGCTAATATTTCATAGTTGGTTATTCAATTAATTAAAAATAAGTCAAAATGTACAACTTTAATTCATTCATTGAGTCGACTTTAAAGATTGAAGATGCTTTAAATTATGAACCATAATCGTACTTTCTAATATTGATTACTTGTTATCAATCGGATTACTATACATTTACTTTAAAGTGCTATAGTTTTACTTTTGTCATTAAAAAAGTGTGTTTTTCTTATCATTAAAACTGCACTGAGAATTACTAAATTAAAAAAATTATAAAAATTTTTCTTTTTTAGTGATAAAAGTTCGAAAAATGGGTATAAATATTAGAAGAAGTTAACTTAAAAGCGTTAAGCTATGACAATGAATCACTTTAGATACACATTGAATATTGAAACATTTAATTGCGCTAAATCGTTTCATTAAATAAATTACCTTGTACTGACGATTAAATTAAGGTAAATTATAAAAAATGCTGATCTTTTTGACTAATCCAAATGCTAACCCAGAAATACAATCACTGTGTCTAATGAATAATTTGTTTTATAAACACTTTTTTGTTTACTTCTCATTTTTAATTAGTTATAATTAACTAAATAATAGAGCATTAAATATATTTAATAAAACTTATTTAATGCAAAATTATGACTAACATATCTATAATAAATAAAGATTAGATATCAATATATTATCGGGCAAATGTATCGAGCAAGATGCATCAAATAGGGAGGTTTTAAACATGGCAATTACAAAAATCAATGATTGCTTTGAGTTGTTATCAATGGTCACTTATGCTGACAAATTAAAAAGTTTAATTAAAAAGGAATTTTCAATTAGCTTTGAAGAATTCGCTGTATTGACATACATCAGCGAAAACAAAGAGAAAGAATACTATCTTAAAGATATTATTAATCATTTAAACTACAAACAACCACAAGTTGTTAAAGCAGTTAAAATTTTATCTCAAGAAGATTACTTCGATAAAAAACGTAATGAGCATGATGAAAGAACTGTATTAATTCTTGTTAATGCACAACAACGTAAAAAAATCGAATCATTATTGAGTCGAGTAAATAAACGAATCACTGAAGCAAACAACGAAATTGAACTATAATTTTGTTTAGCGCAATTTGGTGAAGTTTGATAGATGATACATTCTATTAAACTTCCTTTTTTTATGTCTTTTTTTACCTAATTGTTAAGCGGTTTTGCACTAATAGCACTTAATATAAGGAAGATAGCCGTATAACGAGCAGTATATATCAAATACATTTCAAAAAAAGCTGATTTCTATCAAATAATGAGTAGTAATCAGCTTTTTCACATTGCCTAAGGACTTTATGCCCTAGGTTGATATATCACATATTATGATACGCTTTTTAAGAAATTTAGATAATAACTTAGAAATGCTTCTGGTTCTTCAATATGCGGTGCATGTCCTGAATGTTCGAAGATTTTTTTCGTTACATTTAAAAAATGCGATTCTAATTTAAAATGATTCTTATCTTTAATCAAAGGATCATGTTCCCCATTAATTAACAAAGTAGGTACACATGTACGTTTTTTTAAATACATAGGTTCATCTTTATGCAAAATTAATGAACGAATTGCCACCGCACTATCATCCTCAGACTTAATGCTATATATTCTTTGTTTTTGATACCATTTCATCGTCTTCTCTTGATTTCTAAACAATTTAGAAAATAAAAGAATATACGCTTCAGACTTATTAAAACCCGCTATATCATCTTGATATTGTATTAACAATTGAGTAAAGCTGTGTATTAAGTCATCTTTCTTCGATGCAATGGTAGTTAATGATTTTACACGATAAGCATATTTATCTGTAAATAACTTAGCAACTACCCCACCTAAATCATGTCCTAGAATATGTGCCTCATGAATATTTAACTTCTCCATTAGAATTTTTAAATCCTCAACGTGATCGTTTAAATCGTATGATTCACTTTTAGAAGACTTGCCATGACCTCTTAAATCGTAAGTAAGTACTTTATATGATGATGCTAGTTGATGTTGCAAATCTTCAAATCCAGCTAAATTACCATCCAATCCATGAAGTAATATTATAGGATCCCCTTTACCTTCAATTTGATAAGTTAATTGGATTTGAGGATTAATTGTGACTTTATTCATTGTGACACCTCCCTCAATAAACTATATACCCAACCTTCATTCTATGTACGCTTCCATTTTATAAACAATTTTTTTAAATTATTTATAAATTACCAAAAGTTATTCCAACAATAAAAAAACTATTCATCTCAATTAATACAATTAATCAAGTGAATAGTTTTATCATATTTATAATCTTGTACGTGAAGATAATCTAATTGTGAAATATATAACTAGAACTACTAATAATATCCATATAATTAATGAAAAAGTCTGGGCTGATTGTGGATTATGAATCATTGCATCTACGGTTTTTTGACAAAATAATAAGCCAATTCCCGAAAACTCAAGTCGCTTATAAAAAATGCCGGCAATTACTAAAATAATACCAATGAAAAAAAAAATTGATGTCCAAAATTTGTAATTGGTATAACGCCCCATGTAATATTAAATGCTTGTAATATAATTAATAACAGGGATATGATAGCGATAATTGTACCCATAATCATTTCTATTTTATTACTACGCAAGTAATTCTTTTGAGACACCCTTAGGTATACAACAATAGTCATTGGAAAAATCACTAAACAATAAAATAGACTCATTCCAGTAATAGCTTGAAACTGAACATACTGTTTATCATATAAATAGGATATGAGAATGAAATTTAAAATAAAGAAAATAACTGGATTCATTTGTAAAGCAAACAAATTCCTTTGAATCATTAATATGATTTGTGCTGGAGATTTTCTTTTATATTCAATATAATCTTGATCTTTCTTTTCAGAATTTTTTATATCAGTAATTACTTTCTCTTTAATATCATCAATCAAATGCGGTGATAAACCTTTATGATTAAAGTAATCTTCTATATTTTCTAGTAAAATTTTATCGTTAATACGCATTGGTAGTACTCCTTTAAAATGAAACATCTTTATTTATTGTATTGGTTTAATATCCCCTTCGCAAATCATAAAAATTAATATTCACTGTATTATGCCATGTAATAAAATAACCGACAAGTATTGCGATTTAACTTGTCGGTTAAGCACGATTAATTTAATTATTATTTTTCCAAATCAATACGATATAATTTTATGTTTTTATCTTTTGGTGCTGAGGCAAATTGATAAGTCGTTTTGCCTTTTTCAATATATCCAAAATTACCAGCAACTTTGCTATATTCCGTATGTGTTACTGCTTTGCCAACATAATTTTTAACAGCTTGATATGTTGGACCATTAGCATCATTATACATCATTGAAATATGAGTTACTTTACCATTGTTTTTCTTACCATCAGTAGTTACTAATAACATACCTTTTTTAGTATGGAATTCGTAATAATGTTCAGTTCCATTTTCATTGTAAGAATACATCGGATTTTTGTACTTAGTTAAAACATCTTTAATAGATTCGCCAATTTTCACATTTTCTAATGACTGATCACCCTTAATTAATTGTTTAACAGTATCAATAGAGTTGCCACTTGCTGCTTCGGCACTAGTGTTCACTAAGCCTACTCCCATTACAACAGAACATGCAATTATACTTGCCGTTAGTAGCTTTTTCATAAGCACTCTCTCCTTTTATTTATATCGTCTTGTGCTCACAACCATTATACAACAATCATTTCTAAAACAACAGCCATATTACAATTATATTACAAATAATAATTACTACTTTTATATTTCACTTATCACTTAAAATTAAACATGCTTTTCATCGTGATGTTTGTTGATAAATGAAGCTGTATCTTCGACGAATCTTTCTTGCTCTTCAACAAATGGGAATGCACTTGATTCTTGATATACTTCAAAGTCTGCATTTTGGATTAAATCAGCTACTTCTTTAGCTTCTAATCTTGTTGTTCTTTCACCGAATTCTCCTGCAATAATTTTTGTCGGTACTACGACATGTCTATAAGTTTGAGAAATATCAGCGTTTTTGAATACCTCTTTAACTGCTTGAATTTCTTCTTTAGTTGATATTTCATTTGTATCTACGACATGTTTGAGGAATCGATTCATTTTTCTCGGACGATAATACTTACGCTTATTTAAAAATTTATCTTGTTTTTCAGGATCCCAGTTTCGAATAATATGAGCATATTTTCTAAATAAACGTTCTTCCGGTAATTCACCTTCAATAGATGTTGGATTTACCAACATAAGTGATGATGTAAATTCAGGATAACGTACTGAAATATCCGCACCAATAATTCCACCCATTTCATGGCATACAAATGCAACTTCTTCAATGTATAGATATTTAAGTAATTCAACAATGTCATCAGAAAAATCTTTTATTTCAATGTGACGAGGTTTATCAGAATAGCCATGTCCACGTAAATCAATTAACACAACTTGAAATGATTTTGCTAATTCTGCTGCTAATTTATTAAACACAGAATAATTATCAAGTACAGTATGAATCAATACGATAGGATAGCCTTCACCTAATGTACTGTAATGTATCGATGTTCCATCTTTTCTAGTAAATAGATCCATAATTTTCTCCTTTATTATCAATTTTTATTGGTAAAATGGTTAATAATTCTTCCACTGTTGTAATTGTAAAATCAACTTCTTCTTCGAGCGGTTCTATTTCTGCATCTTCTTGTTTATACCATACACTAACCATGCCCATAGCTCGTGCTGGAGCTACATCATTTAACGCATCATCGCCAACATACATAATTTGCTCAGGTAATACCCCTAGTTGATCAATCATATCTTCAAAAATTTTAGGATGTGGTTTACGAAAGCCAACTGTTTCTGATGTTGATAAATAATTAATAACATGCATCAAACCAAGTGAATGTAATCGGAATTGTTTAATCTTAGATTTACCATTTGCGATAACACCAATTTGAAAGCCTTTTTGCGATAGCTTTTCTAGTGTATACAAAGTATCGTAATAAGGAAATACATAACGATAAAAATGCATTTCAAAATCGTTAAATAAGTCTTTCCAAGTTAACCTATCTACATGGAAACGTTTAATGATTTCTTTATATAAATCAGGTTTATCATTATCTTCATCGTCATCTAGCTCAATAAATGCTTTTTTAAAATCTGCCAGTTGAACATGAATTAAGTAGTCATGAAATCGTTCATATTGCTCTTCGATAAATTTCTCTCGAGATTTAACTCTGTCCAACAACGTACCTTCTAAATCAAATACAACTGCTTTAATTTGATTCAAATCCATCGCTTATGCCCTCTTTATGTTTATAGTTATTTTTATTTTAGCAAATGTCATGTGCTAGTGTAACCGTTTCGACTGAGATATTAGCATGTAAAATAACACTGGTATACCAATTAATGCAATGATAATACTTGCCGGTATTTGTACTGGTGACAATATATGGCTACCAATAAAATCTGCCATAACCATTATTTGTCCTCCAATTACAATATTCAAAGCCAATTGTCTTCCTAACGATTGTTTCCACTGCCATTTTCTAATGAGTTGTGGTATCACCATACCAATGAATCCAATGATGCCAACATATGCGACATTTATCGCCGTTATCATAGAAGCTATACATAACGCGATATATGTAATTATTTGAACATTTAAGCCTAGTGACTGACTTTTTAGTTCTCCTAATTGCAATAACTTTAGTTGATTAAGAATGATAAATATACCAAACAGTGCAATGATAAATGTGATTGCTATTATGGATACATTTGAGTATTCTGCATCAGCAAAACCACCAAACAGATAATTGGCAATTGTATTTAATTTGCGAGGTTTTAATAAAATCAAAAAATATAGAAGTGAATTGAATAATGCACCAATCATTAAACCACTTAATATTAAGATTCTAACTGGATAGCCTTGGCTCAATACCGACGTAATGACTAATACAGTTATTAATGTTATTAAACTAAATGTTATTGAAAATACTGGAATCCATAACGTTGTTAATCCTAAAAATAATGCTAATCCTGAACCAAATGTAGCACCGCTTGCCAATCCTAATGTAAAGCTATCTGCCAATGCATTATTTAAAACTGTTTGAAATATAAGACCTGCAACAGTTAATATCATACCTGTCAACAATGCTTCTAATAATCTCGGTAATCTAACATTGATTAAAATAGACTGGTTAAATACATCATTGATATCCCCCAACTGCCAAAATAGATATATGCTAGTTGTTATAATCAATATGACTATCCAGCTCAATAATACTTTATTAAATGTCATAGTATTCACTTTTCTTTCATCGATAATTACATTCATTATAGCAATCACATACTCGCGTTGCTATCATTCACTAAATATATTTTAAAAACCCCTTATCTCAAACATGTATTTTTTTACATGTAGCAATAAGGGGCATAATTAGAATGGTTTATTTTCTGTAAATTGCATCTCTTAATTCTTTTAATCCTTCATCAATACGTGGACCCGGTCTTGATACTTCATCACCATTTACAACTTCAATACGTGTATTCTTGACAGCATTAATTTTATTGAATCCACCTCTTTTTTTGATGATATCCATATAATCTGATCTTGTCTTAGCTTCCGTCGAAATTAATATATCTGGGTTCTTTTTAATAATACTTTCCTTCGTTACAGGGTTCCAACCATTAATGTCACTATAAACATTTTGGGCTTCTAATTTTTCTAACATATCATTGAAGAATGTATGCTTCCCTGCTGTATATATTTCAGGCTTTGATGAAACCTCAATAAATACTTTTGATTTTTTATGATGAGCAGGAATTGAATCTATGACTTTATCGATATTATCTTTAGTTTCTTCAACAAGTTGTTCAGCCTGCTTTTCATGATGCGTTAATTTCCCAATTTGCTTAAATGTGTTGTAAGTTTCATCAATTGATTGTGCATCTTTAACATACACAACTTTGATGCCTTGTTTCTCTAATGATGACAATACTTTATTAGCAGTTGCCTTTTGCGACTCATGCGCAAGAATTAGATCTGGCTTTGCCTTTAAAAGTTCCTCTTTATTTAGATTCAAAGCATCAAATTGTTTCTTACCCTTTTTCACATCTTTTGGATAATCATCAACCGTTGAAACACCAACTATGTATTTACCTAATCCTAATTCATATAAAATTTCAGTATTACTAGGCATTAACGAATCAATTCTATGGTACGGCGTTTTAGACGAGCCATTATCATCGCTACCTTGTTTATCATTATCTTTCATACCACAGCCACTCAGAACAAGCATAAAAATTAAAATAAAAGCAATTAACGATTTCTTCACACTATCACATCTCCTTTTTAATCCCACTTTTCGCTTTAGCGATTAGACGCTTTTATGCAGTTGT
>1 35 80
CTATCTGAATCTGAGTCGCTATCTGAATCTGAGTC
>2 35 81
CTATCTGAATCTGAGTCGCTATCTGAATCTGAATC
>3 50 289
TCATTCGCAATCTCGTTGTACATTTGACTTAATTTTTCTTCGAAAGTCAT
>4 45 164
TGCAAGTTGGGGATGGGCCCCAACAAAGAGAAATTGGATTCCCAA
>5 45 137
TGCAAGTTGGGGATGGGCCCCAACAAAGAGAATTTCGAAAAGAAA
>6 9894 199539
TCCTCGAGATTCTTAATTGGATACATATCTAATGTTTTCGCAAAGCTCTTTTTGATTTGTGTTTCTTTTGAATCTTCTTTTATTTCATTACCTTTGCCACAACCTGCTATAACAACTATTAAAATTAAGATACTTATGTACCATGAAAGCCTTTTTAAATATCCCATCGCTTCACGTCTCTCTGTTTTATACTTCTTTTATATTCTCTTTTCATATAAATAATTAATTATTTTGTATATTTCTCTTTTACGTTACCAAAATATACATATACAATCAATTTTATTTCTTAATTAAATTTGTACTTATTATTATGTTGCGTCATTTTTTTATTATTGTTTCATTTGATTTAAACCCTCTTTGAAATCAAGGTTTTAGTAGGAAAATCCATAAGCATCGCACTAAAGATTAATTGCTTTTTAGCAATATTTGCCACTTTAACTATTTATTAAAAATTATTAATTCGACTTAATAAACGTAATTTTCTTAATATTCAGTGTTATGATAGAGTTACAATTTTTAGAGGAGTGATAGATATGAAATTTAAAAAAGTTTTAGTAGCTACGGCAATGGTAGGTGTATTAGCAACTGGGGTTGTTGGATATGGTAATCAAGCAGATGCAAAAGTTTATTCTCAAAATGGACTCGTACTACATGATGATGCAAACTTCTTAGAACATGAATTAAGCTATATCGATGTGTTATTAGATAAGAATGCTGACCAAGCTACAAAAGACAACTTAAGATCATACTTCGCCGATAAAGGACTACATTCAATCAAAGACATTATCAACAAAGCTAAGCAAGACGGCTTTGATGTTTCAAAATATGAACACGTAAAATAAATTCAATAATGCTTTGTAACGAAGCAAATAAAAAACAGCTCAATGACGTAGAAGTCAGTGATTAACTCACTAGTTTCATTACATCATTAAGCTGTTTTATTTAATTAGTATTGGCGAAGAACTTTTTCCAGTTCTTTCTTATCAAGTGCATCAAACCAAGTTGATACACCACCCTCAGTATCAAATCCAATTATTTTGTCTCCGTGTAATTGATAATAAGCCGGAATACTTTCAAGTTTTTCATCAAATTCTCGCTCTTTCTTTTGCTCAGGCGATTCATAAACATCTATATTTTTGCTAACAAATCCTTGACTAAGCAAGTCTCCAGTAATTGGATCTACAACAGTAAAGTTCAACTTTTCGCCATTGTATAATCTATAACCAGCGTCAAACGAATTAAAAGTGAATTCCCCATTTTCATTAACTTGTAAATCTGGGAATTCTTGACCTTCACCTAATTCAGAATCAACTTTTACAACTGCATTCGCAAATTTTGTTTTACCTTTAATTTCTTTAGTACTATGGCTATTATTTTGAGGAATTCCTCTTCCTTGTTCACTTTTATATTCAAAGCCATAAATATCTTCAACTACTAAGTCTTCTTTTACATTAGTAAGAGTTGTTACTTTATTGACATTTTTAGGATTATAGCTAGTTATAGCAGATTCAATATTATCAAAACTTGTTACTTTTGTTTTAAATATAATTGGCTTTAAAGCTTCTTCTTCATCGTTTGGCAAGAATGTTAATGACACATTATCATCTGGATTCAATTTTAAGTTATCATATGGTTTACGTTTGAAATCAAATTCAAAATAACCTTTATCATCTATATGTTTCCAAATACCTTGATACCTAGTTTTTCCTTGGTCTTCAGTTAAACGATTTTCAACATCAGTACTATCACCAAGATTAATAAATTTATTATTAATTGAAAGAGCAACTTTTCCTTTCACCGAAGTATGACCTTTAATAATACCAGATCCTGCGGTAATTGGTTCAACTAATACTTGATGATGTCCATTTTCTTGTTTTAATTGCTGATTTGGAACTTTATATGCTTTTTCATACCTTGGTGTTGTGACAGTAGATTTAGCACCTGTTTCCTCTTCTTGAACTTCTTCTTTTTCTTCAACCTCTTCCTCTTCATCACCTAAATCATCTAAAGATGATGATGAAACTTCAACTTCTTGATTATGGACTATTTTACGGTCTTTTAAATCATAATTGAAGTTACCTTTATCATCTGACATAACAAGCTCTCCATCAGAGCCTTCAAATGAATCGGCACTTTGTCTGTCTATATTCAATAAAATTATATGATTTGGTAATGTTTTACCTTTAATTGATGTATCACCTGGCTTAACATCTTCCAAATTTACAAAATTAGCTGGCTTGTCAGTTGCAGTTTTAACATCAGTGTTTTTAACCTGTGCATTATTTTTTTCTGTATGAGCTTTTTCATTACTTTCTTGCTGATTGTTATTTTCTTTTTCTGATGCGTCCGCTTGTCCGTTTGTCATAATATATAACATTGTAATTGCTACAGATACTAAACCGACTTTCATTTTACGTAACTTAAAATTTTCCCTCATGATATACTCCCTCGAATAATATTATAAATTCACTTCAATTTTCTCTATTTTTCTACCATCAATCACATCACCCATACGATGAGTTTGTAACTTTTTATTCAATTCAAAAGTATAAAAATCACCATTTTTCATAGTAACTCTAATTTTACTGTCTTTAGGCTCTGTCTTATAAAGATCATGTTTATCAATTAAGTGCTTTCTTAATTTAAAATCAAGTTCTTTTAATGAGATTTCCTCTTTATTTATGTAAAAATCAGTATCACTTTTAACCGTTGTAAACATTCCTCTTTCTCTTTTAACTTCTATATGAGGTCTATTTACATAATCTTTGTAATTTTCCCCATTGGTTTTTGAAATTCCTCCAATTGAATAATCTGTTGCTTGCCTACCAGATCCTTCTCTCACAACAAACACATCCACATTTTGTATTCCATTTCCATCTTCAAACTTATTTTTTTCATTTTCGGTTAAATTTACATCTATTTGCTGTGAATTAAAAATAAATGTTGCGATATTACCTTCTCTATACCCTTTTAAATTTTTATAATCAAAACTTGTTCCTGTATAATAATCTTTCAATTTTTGAGTATCATTAGAAATAGCAGTTAATGAGCTATCCATACTTTCTGCTTTTACTGGCTGAGCAGTAGTTGTAATCATCCCTGTTGTTAAAATCCCTAGTGCTAAACTTGCTTTAGCAATATTTTTTAATTTCATAATTCTATGCTCCCAATTTTTAGTCTATTTGATTTATTCTATTACGCAATACGAACAATCCTCATTCATTATAATGAGCAACGGTCGTGCTTCACATTAAACTTACTTTAACTAAAAATTAATCATTATTAAGTAATTTAATAAATAGTTAACTAATATCATTCAATTCCTATCGATCTACTCTCTTTTATTTACGAATAACACTTTATCTCAACTTAATCTTTATTTAACTACTTATTCTGTACACAATTTCGACACAAAAAGACACCGTGCTATCACAGTGCCTAAATTTAATGTTCGTTTTTGATTTTGAAGCTTCATAAATAAACTCCACTTATTAATCGAGTGATGAAACATCATCATTTCCTATAAAATAAACTTCAGCAGATTTAAATAAACATCGATTTAAGTAAGGCTTTTTTTCGTTGTTGAAGTAATTCTATTTTTATTAATTGTTTATTCACTAATTTATCTATTTCAATCAACAGTTTAGCTACCTTCTCTTGTTCATCTTTTATTGGTACTAAATATTTTATAAACTTAAATTGAGAAACTTTCACACTTGGTTGTACAGCCCCCATTTGAATTCTTTTTATTTTTTTCTGATTTCCCTTATACGATAGCATATAGTAAATAAATGAAGGGAGGTTATTATTATTTACCCTTAATCCTACGATATTTTGAGCTATTACAGCTTTGTAATTATCCATAAGACTAACTATTCCAGTATTTCCTACAGTAGAAAAAAGAATATCATTTTCTTTTAAATGTTCTCTAAACCAGTTATTATAAGTGTTTTCACTAACAAATTTACTTACTTTTATATATGCTGGACGATAATATCCTAATGCATTCACTTCTAATAAAGGATATTTTTCACTAGGAGCATTATCTGGTGTTTTCCCTCTATTATCCACAATGTTTTCTAAAATATTTTTTAATTCAATTGTTCTCCAATTCGGATAATCATTTCCATTCTCATCTTTGAATCGCAATTCTTGTGAGAAGATTTTCTGCATATATCCTTTTTTCTGTTGTTGAAGTAATTCAAGTTTTTGTTCTTCTAGTTCAATTTGTCGATCGAGTTTGCTGAAGAAGTCACCTATTTTTTTCTGTTCTTTAGCAGAAACAGGGTATATGACTTTCATTCTATTAATTGCGGTACCTGATGTTAAAGCTCTAGTTGTCATAGAACTTTTTGTAATCATTTCTTTTCTAAATGAATTAGTAAAAAAGACATATCTTTTAAAATTATTATTTATTAAATCAATTCCTGATTTAGGCCGCCCTCTTAATACAAATCCACTAAACACAGTATTTTCAGGGTCATTTAAAATTACAGACGGATAACCTATTTCACCAATCACCTCACTAGTCCTTGTAAAAAAAACATCACCCTTTTCAACGGAATAATTCTTCAGTTCTTTGCTATTCACATTAACTTTTCCAGTCAGATTATTTGTATTTATGCTCCGGTTATTAAATACATCTTTGAAGTTAACAATCGACGATCCTGAGCCAAAATATTCCTTTCCTTTATTTAAACCATTTTTAAATTCTAATAACTCGCCAACCTTCTTCTCTTCCCATTCGCCTTCAAACCCTGGGAATCTCAACTCTGGCACATTTTTCTTTTGTGTATTACTCATCTTTCAACACCCCAAGTTCTTTTAGGTATGCATTGATTTCTTGTTCAACTTGTGCGATTTCTTTATCGATATTTTTCAAATCTTGCTGGACCTGCTCTAAGTCAATCGGTTCTTCTTCTTCGAATGTATCAACGTATCTCGGTATGTTTAGGTTATAATCGTTCTCGGCAATCTCTTGTAATGTCGCGCTGTAGCTATATTTATCAATCGTTTCTTTACACTTATATGTGTTAATAATTCGTTCGACTTGGGCATCGGTTAAATGGTTTTGATTTTTTCCTTTTTCAAAATCATTGGATGCATCGATAAATAGTACGTTGTCGTCTTGTTGGCGACATTTTTTAAATACTAAAATACATGTTGGAATACTTGTCCCATAGAAAATATTCGCTGGTAAGCCAATCACGGCTTCTAAGTAGTTCTTTTCTTCAATTAAATAACGACGAATGACACCTTCTGCAGCCCCACGGAATAATACACCATGTGGGAGTACGACTGCCATGGTACCTTCATCGTCTAGGTAATGTACCATGTGTTGAATAAAGGCAAAGTCTGCTTTAGACTTTGGCGCAAGTTTGCCGTAACCACTGAATCGTTCGTCATTTTCAAATTTTGAATCTGCTGTCCATTTCGCACTGTATGGTGGGTTCGCAATAACCGCATCAAATGTATGACCTAAAAAGGCTGGATTTTCCAACGTGTCATCATTACGGATATCGAAATTTTCATAACGTACATCATGTAATAACATGTTCATGCGCGCTAAGTTGTAAGTGGTATTGTTACGTTCTTGTCCGAAATAACGATACACTTGTGTCTCTTTACCTACACGTAACAGTAATGAACCGGAACCACATGTTGGGTCATACACGTGACGTAATTTATCTTTACCGTCTGTGACAATCTTCGCCAGTATCTTAGATACTTGTTGTGGTGTATAGAACTCGCCTGCTTTTTTACCCGCTGTCGCCGCAAATCGCCCGATAAGGAATTCGTATGCATCACCTAACATATCAATTTCCATGTCACTGTGAACGAATGGTAAGTCGTCAAGATTAACCATGACTTTGGAAATTAGTGCAGTACGTTCTTTGACATTGTTACCTAGTCGCGTTGAACTTAAGTCCATATCGCTGAACAGTCCGATAAAGTCATTTTCACTTTCTTCACCTAGTGTTGATGTTTCAACTTTACGAATTGCCGTCGCCAGATGTTCGATATCGAAATCTTGTGTTTCAATTTCACGAATCATCGCACTGAATAAATCTTGTGGTTCAATGAAGTAACCGACTTGATCAATTAATTCTGCTTTTAAGTCTTCACGGTATTCTTCGTCTGCCCATGCCTCTTGATACGTGATATCTTCACCTGCCAAGGCATCTGCGTATTCTTGTTCCGCTTTTTCAGATAGGAAGCGATAGAAAATCAAGCCTAGAATGTAATTACGGAATTCACTCGCATCCATGTTTCCTCTTAAATCATTCGCAATCGACCATAATTTTTTATGTAATTCAGCTTGTTGCTGACGTTGTTTTTCAGTAATAGACATGTGATTCCTCCGCCTTTGAATAAGTAATTTATCTCTTTGTGTAATAGATTTATTATAACATTTGGTTTTGTTGCGATGTTGAGAATTTTGATGTCGGTGGTGGAAATTTTTATATTCATGGAGATTGGGATAGAATTCATAAAACGCAAACAAAACGGCTTAACGACGATATCGATTGACGCATCCTTATTTGTAAGGTATGCGCACCAATTTACTTTTCATCGTTAAGCCGCTTCAATTACTTTTTATTGTTCGTAATTAATTACTTTAAGTTAACTTCAATATCTTTAATTTGTTTGCTTTCTATGACTTCCCCCATATATTTGAACGCTAATTTACACCTTAGATTAAGGTTATAAAAGCTGCCATCTTTCATGTTGATTTTAACACTACCATGTTTTGAAATCGTTTTATACAAGCCATATTTCTCAATTAAATGCTTTCTCAACTTAAAATCTAATTCTTTTAGTGATATTTCTTCTTTTTTAATATCATAAGGGTATCCTCTCACAAAAGCATCTTCACCATTTTCTTTTATAACATTTAATCTTGGTGTGCTGACAAAGCCGGATGTTTTATTGGTCTTTGTTACACCACCAACAGTATATGATATGTCGTGCTTGTCTCTTCTTTCTTGAACAAAAAACACATCTAAGCCCGTATGTCTTCGCTGTTGATATTTACGGTACTCATCTCCAGGCAATAATACTTGAGTCTTCATACCTCTATATTTAAAACGTAAGTTGTTTTTACCATGTTTCAAAGCATTAATGTTTTTCATTTCCTTAAAGTTTCCACTGTAGTATCGGTGTAATGCTTCTTTGTCATGTTTGTTTACTGACTTATGAATTTGTTTTGCATGACCTGAATGGGCCTCTGTTGTTAAAGTTCCTGTTGTTAAAATCCCTAATGCTAATGTAGCTTTTGCTAATACTGTCAATTTCATATTTATTTACTCCAATCTTAATATATTGGATTGTTTTCATTACGTAATTTGAATCATATAGGCTTATTATAACGTCTATCATTTAACGCGATAATTAACCTCGATTTAAATATGCGTGAATTATTATTAATGAAAAACAAATATATTTTAATGTTCAGATTCAATGCCTTTCACGCTTTACATGTCGTTGTTTAGCTGAGTCATTGTTTACTACAACAAATGTTGATACTCTGTTCTGCACTTTGAAATGCAAAAAACAACTTAACAACAGTAATGTATTTAACACGGTTCCTTATATAAGGACACGGGTGTCAATGCACATTTTGTCGTTAAGCCGCTTCTTAATCTATTATGCTTAATTAATTCAAATTCACTTCAATATTTTTAATTTGCTTACTATCTATTACATCAAACATACGATCAAAACTTAATTTTTCACTTAAATCAATTTCATGCTTCTTTTCGTCTTTCATATTAATAACGATTCTACCTTTATCTGACGCGCCTTTATACAATCTATATTTTTCGACTAACATTTTTCTTATTTTAAAATCAAGTTCCTTCAACGATACTTCTTCCTTTTGAATAAAGAACAACTCTTTTATCGAAAAGCCATCTTTAGGATCAACTTTTTTAACTTGCAGTCCTGGATGACTTACATAGCCAAACACGGATCTCACATTTTTCTTTGTTATACCGCCAACGGTATATATGCCGCCTTTAGTATCTATTAATTCAGGTACTGCAAAGACATCACGGCCATGCATCAGTTCTTTATATTTATTTCTATCGTCGCCAATTAGAAATACTTTGAAATTTTTATTTCGTTGGTTAAAGTTTAAAACGTTAGACCCATAATAATCTTCACTTTTAACACTAATGTTTGTTGATTCATAGCTTTCTTGAGAATAGTAATCTTTTAGCATATTTATATAATATTGGCGTTGTGTTTCATCCAACTTTACTTTCGCGTGAACAGTTTGACTTTCTGCTGTCATCACACCAGTAGTTAATAAACCTAATGCTAATGTTGCTTTAGCTAACGTTTTTAATTTCATAGTATTATTCTCCCAATCTATTTATAAATTTTGTCTTAATATATGTTTATGTGATTAATTCAATTACGTAATACGAACAATCTACTATCATTATATATGCAGGATACTGCGCTATGAATTAACCCCATTTTAACTATTCCTGAACCAACGTTAAGCTAATTAATGGAATCCTAACAGTATTAATCATTTTTTATAACACTATGCTATTTTTTTCACCATTCACACTTTCCTTCAATTTAATTATGTTTTCCACATTGTTTCATGTCACCAATGCGACACCGTGCAACTATAGGTATCAACCATTTTCACAAGTTTTATTGTCGTTATCATCTTTCATCGACCCACTTCACTTCCGATTATCATGACTCAAAAAAGAAGCTAAGCAACCTATGCTGCCTAGCTCATCTATACTATCCATATTTTACTATTATCCATGTTTTGTTGAATTATCTAATATTGGCTTCTATTTTATCAATATTTCTGCCATCTATGACGTCACTCATTCGGTTTGTTTGTAACTTTTTATTGAGTTCAAACGTATAATAGCCGCCATCTTTCATTGTCACTTTTATCTTGCTAGCTTTAGGAAACTTTTTATACAAATCAAAATCTTGAATTAAATACTGTCGTAATTTAAAATCAAGTTCTTTCAGCGAAATCTCTTCCTTATAAATGTAGTATCTTTTAACATGTACAGAAACACCTGCACCTACTTCTTTTTTAATAACGAATCTAGGTGCGCTTAAGTAATCATAATAAGCACCTTTATTTTTCTTAGTAACACCACCATATGAATACACTGTGCCGTTGCGATTTTCCGCTTCTTTAACTACAAATATATCGAGACCTGGATTTTTACGTGCTTTAATCCTTTCTATATCTTTACCAAAAATTTGTATTCTTGTGAACTTTCTATTTTTATCAAAGATAAGGTAGTGCTTGCCACCTTTGCTATAACGATAGCCAGTAACATTTTTAAGTTCCTTACTTGCGCCACTATAGTAATCTCTTAAGTCAAAGATATCTTTTGTCACATTTTCATATTTTGATTCATGTTCGCTCGCATCTACAGTTTGAGCCGTAGATGTTATAACCCCAGTTGCTAAAATACTTAGAGCTAAACTGGCTTTCGCAATTGCTGTCATCTTCATAGTTGTATGCTCCAATCGTAATTATTAGATTTGTTCGATTACGTTTATTGAATCATACAGCTTTATTATAGTTGGCGTATGTCTCTATTCACATTAAACCTTGTTTAACTATATTTGAATCATCGTTAATTAAATTAAAGAATCCATAATGTTCGTTAAATAAAAATGACTTTTGTTGTACTTCAACGCTTGATAGATTGGTATTTTTAGACACATATAGGACATAAGCATGTTGTGTTTGGTCAACATCAAATATTCGCCTTCTTATACCACTGCGTAACACGAAAGAAGCTGAGCAACATGTAAATCGTTGTCACTCAACTTCTCATTTCATCGTTCAACGGTTCTATGCAGTATCCATCACGATGATTTTAGATTCACTTCAAT
>7 92 1573
ACTGAAAACAATCATCATATTTCTCATTCTGGATTAGGTACTGAAAATGGTCACGGTAACTATGGCGTGATTGAAGAAATCGAAGAAAATAG
>8 92 1568
ACTGAAAACAATCATCATATTTCTCATTCTGGTTTAGGAACTGAAAATGGTCACGGTAATTATGGCGTGATTGAAGAAATCGAAGAAAATAG
>9 91 601
TAAATTAATAATTAGATAATATCATAAACGAAAAAAGAAATGTTACTGATGTGTATTACTTTTCAATTCTAGTCAGGGGCCCCAACACAGA
>10 75 1374
AATTGATAATGATGTTCTGGTGACCCATATGCAACAAAATCAGCTTTTTTGTTTTCATTGATGTAACCTTCAATT
>11 53 1062
GGGAGTGGGACAGAAATGATATTTTCGTAAAATTTATTTCGTCGTCCCACCCC
>12 35 131
TCTTGAACACCGTTTTTATTTGTATCTTCCCATAC
>13 57 1944
TGGTAGAGCATCTGACTTTTAATCAGAGGGTCAGAGGTTCGAATCCTCTATGGCTCA
>14 49 161
TTTTCAATTCTAGTCAGGGGCCCCAACAAAGAGAATTTCGAAAAGAAAT
>15 42 170
GTTTGTTGTTGTCTTCTTTACCAGGTTTGTTGTTGTCTTCTT
>16 35 58
TCGCTTACTCATTTAGCTCTACTAAACTCGTTGCG
>17 339 4087
ATCAATCCAACAATCACGATAGAGGCACAAGATCAAATTAGAAAAGCAATTATTAGCCAATCTGACGTGTTAGCAAGAATGACAATTGAAGAGAATGAACAAGACGGCGAAAAATCCTATCAATATGTACTTAACGCAGAACCATCAGATTTATTTGAGACTAAGATAAGACATGCTAGCAATATAACAATTTCAAGTAAAAAATTCGTTAATCCTAGTATTAATGATGTAGTTCAAGCAATCAGAAATGGAAACTAGAAATTAACTAAAGGCGGTAAAAAATCATGAAAATTAGAGGTAGAGCACTATACATTCAAGAAACTAATCAAGAGGCATTCA
>18 342 6148
ATCAATCCAACAATCACGATAGAGGCACAAGACCAAATAAAAAAAGCAGTCATCAGTCAATCTGACGTGTTAGCAAGAATGACAATAGAAGAACATGAGCAAGACGGTGAAAAAACTTATCAATATGTACTTAACGCTGAACCATCAAATTTATTCGAGACAAAGATAAGACACTCAAGCAACATCAAAATTAACAACAAACGTTTCATTAATCCAAGTATTAACGATGTTGTACAAGCAATTAGAAATGGTAATTAAAAATTAATTAAAAGGGCGGTATAAAAATTATGAAAATCACTGGTAGAACACAATACATTCAAGAAACTAATCAAGAGGCATTCA
>19 34 113
CTCACTTCCCCAAAACCTCCTTGACTCGATCTAA
>20 36 1149
TGCCTGGCAACGTTCTACTCTAGCGGAACGTAAGTT
>21 36 110
CCTTTTTGAATGAATCATCATTTCTCCACCTTATAT
>22 62 1434
GACTCAGACAGTGAGTCAGATTCAGACAGCGAGTCAGATTCAGACAGCGATTCGGATTCAGA
>23 101 1433
TACATTTGACTTAATTTTTCTTCGAAAGTCATGTTATCTCCCCTATATTTCAGCTTCATCTTGCTCTTCAACATATTGCTCGATTTCTTTAACTTTATTAA
>24 34 240
CCCCAACTTGCACATTATTGTAAGCTGACTTTCC
>25 34 231
CCCCAACTTGCACATTATTGTAAGCTGACTTTTC
>26 2335 40320
TGAACACCGTTTTTATTTGTATCTTCCCATACGTAGTTACCAATTTTATATACTTCTTGACCAGCGCCGCCACTTTGGTTATTAGTGAATCCTAAAGCATTACCCATTGAGGCAGATTTACTATTGTCTGAACTTAATGTAACCATTTGAACAAGTGTTGGGCTTTCGCTAGTTGTATATTGGAATTTTGTATTAACCATTACAACATAAGCAGAATCTGCATTTCCAAAATCAATAACAGCGCTATTGTTGTCGCCATATGTAATTTTCTGCAAGTATTGATTTGTTACATCTGTAAGCTCTTTAGTATTCACATCGTATCCTTTATTTAATGTATAACCTTTAGGAACTTGATATATTTTTATATCTGTTACCTCTTTATTTATTTGCCCGATATTATTAGGATAACTTGAGTGGTAAGCTTGAACTTTTAGTTTGGCATTTGTTAAAGAATTTTCCGATGGATTTACATAAATCGTTTGTTTATAGTACCCCGGATTTTCTTTATTTCCAACATGTGAAACTGTTTCAGTGAACGCTGATCCAATTGAATTTTTCTCATTTACAACATAATCTGGATATTGAATGTTTGCAGTAGTCTTTGTTGTATCATTACCTATCGTAACATTAAACTCAACATCGTTTTTACTAACAGGAATTGTATCAGCATCCATATAAATTGAATAATTAATTCCCATTTGTACAGAATTAAACCTATCGACATAATCTGTAAATGTATATGTAATTAAATTATTTGCAGTATCATGTTTTGCAGTCGCAATTGTTTCACCATTATTTGGATCTTTAATATCACCAATATTTTTAATATCTTCCGGATTCAATCCATATACTTGTACTGTATCTGAGTATTTTATTGTGAAATAATCACCTGATTTAACTTTGTCATCAACTTTAATTTGTGATTTTAATGCTAGATAATCTTGTGCAGGTACAATTTTATTGTTTTTATCTGCATCAACGACAGTTAAAGTTGTAGTTGAAGTAATTAAATTATTAACATTTTTAGAGTCTGTTGATGATGGTTGTACTGCTGCTATACGCATTCTTGTATTCAAACGTTTAGGTGCTGTACTTTTTGGCATAATCACATCTGAACCATTTGCATTGTCAGTATTATCGCTTTTTTCTCCTACATTTCTTACTTCTTCACTATTAATTTTTAAGTCATCTTTACTTACATTAATTGGTGCTGCCGACATTGTTGCATTTGAAGTTGTGTTATCAGTATTTAATTGCTGTGAATTAACTGTAGTAGTAACTTGATCATCTGAAGTTGCATTATTATCCTCAGTTTTTTTAACATCCGACGTTTGTAATTTTCCATTTTCAGATGGCTGAGAGTTATTATTTTTTTCTGAAGCGACACTATTTTCTACTCTAGTTACTTCTTTTTGATTAGCAACTTTATTAATATTCTCATCATTTAGTTGCTCTGTATCAACTTTACTAGTATTACCATCCTTATTTAGTTGCCCTGTATCAACTTTTTTAGACACTTGATCATTATTTACTGATGTTGCATCTTCCTTCATTTCCTTGTTGGTTACTTCTGCAGCTTTAGCTTCTTGGCTCCCTATACCAAAAATCAAAGTTGTACCAACCAGTATTGATGCTGTTCCCACTGTGTACTTTCTAATCGAAAATTTATTTAATCGATTGGATACCATGCCTTTTCTTGTCATTGCCGTTTTATTTTCTCTGTTTAGCATTAGATTACTCCTAATTCATCAAATTTTTAAATAATACAATTGTTTTAAATACAAAAATGTATATCAATATAGTATTACAATTTTAGATAAAGCACAATACTTTAATTATTTTTCTTTATCGTAAAACTTTATTTAACATTTGCGTTTAAATAAAAGTTTTTATGAGTTTTGTAATCTTTATTTAATCATCATAAAAAATAATATTATTTACCCTTAAAATTAATATCTTAGCTTTTCTAATTCATAGACAATTACTTTTCTGTAACAAATTAAATTGCATCTATTCCTTAAAGATTTTTGGTTTTATATCTGGGAATTTCTAAACAGAAAAACCAGGCCACACGGACCTGGTTAAGCTAATCATATTATTTGTTTTGTTTTTTACGACGACCGAATAGTAATAATGATCCTAATGCCGCGAATAATCCACCGAATAATGTGCCATTATTTGAATTATTATTTTCAGTACCTGTTTCCGGTAATGCTTTCGCTTTATTGTTATGGTCTTTAACTGCACTCATTGGTTTAGCCGGTGTATGTTTACCTGCATTTGAGTCGGAGTCGCTGTCTGAATCTGAATCGCTGTCCGAATCTGAATCGCTGTC
>27 42 649
AGGCAATGCGAGTTGGGGTGTGGGCCCCAACAAAGAGAAATT
>28 35 154
GATTCAGATAGCGACTCAGATTCAGACAGCGACTC
>29 33 44
ACGAAATAAATTTTGAGAAAATATCATTTCTGT
>30 47 713
TCAGATAGCGATTCGGATTCAGACAGCGATTCGGATTCAGACAGCGA
>31 197 2640
TAAAGGTTAGTTTCTTCTTGCTCTTTAACATAATTTTTTATTTTTTCAACCCAATTTATGGCATATTCTTTTTCAGGCCAAATTCCAAATTTTTTATACATGTAATAATGTTCTCTTCCCATTTGTCCAAACTCTGAATTCGCCCAATCAATATAATCAAATGAAACATTCAATTTGCCGTCTCTTGTAAAGTCAAA
>32 38 406
GCTTTTATGCAGTTGTGCGGTAGCATCCAACTGCGTTC
>33 914 21750
TAATTACGATTGGAGCATACAACTATGAAAATAAGAACAATTGTGAAAGCGAGTTTAGCGTTAGGGCTTGTAACAACAGGTGCAAGTATAGTAACAACGCAATCGGCCAAAGCAGAAGTAGCATCAGCACTTAAATCAGAACAGTTAGCAATGATAAGCGTATCACCAAGCGCAATCACAACTACAACGCAAGCAGTGAACGCAGAACAAAATCATACGGCTAATCCTGAACAGGCGGCAAAGTCTAACACAGAAAATGTATCAACATCGCCTTCAACTAAAACAGAACAGACACCAAAATCTAACATACAAAAAGCAACCCAACAAACACCAAGCGTAACTACAACACCTCCACCAAATGCACAACCGCAATCAACACAACCAACACCAAAACCAACAACACCGCCTTCATCTAGTGTAGAAACGCCTCAACCGCAATCGCCTACCACAAAACAAGCACAAAAGAAAATAAACCCTAAATTTAAAGGTTTAAGATCATATTATACGAAACCAAGTTTAGAATTTAAAAATGAGTTGGGTATTATTATCAAAAAATGGACAACAATAAGATTTATGAATATTGTTCCAGATTATTTCATATATAAAATAGCTTTAGTTGGAAAAGATGATAAGAAATATGGTGAAGGCGTGCACCGACATGTCGATGTATTTATCGTTTTAGAACAAAATAAATATGGCGTAGACAAATACTCGGTCGGTGGTATCACAAAAGCAAATAGAAAGAAAGTTGATTACAAAGCAGGAATCAGTATTACTAAAGAAGATAAAAACGGTACAATCTCACATGATGTTTCAGAATACAAGATTACTAAAGAAGAGATTTCCTTGAAAGAACTTGATTTTAAATTGAGAAAACAACTTATTGAACAACATAATCTGTACGGTAATATTGG
>34 65 492
ATGTCAACGTTAATTCCAAAAAACGTAACTATTAGTTACAAACATTATTTAGTATTTATGAGCTA
>35 52 611
ATGATACCGGTAGAGTGGGAAAAAGTATATACAATGGCTTATATAGATGATG
>36 46 1167
AAATCGAACGTCCAGAAGTTCGAAAATCGAACGTCCAGAAGTTCGA
>37 1240 39321
AAATCGAACGTCCAGAAGTTCGAAAATCGAACACTAATGATACTGACTTTAATGACATTGACTTTAATGATACTGAGAATAATGATATGAATGACTTGAATGATATAAAGTACAAAAATGAAATTAGTAATCATTCAAATCATTCAAATCAATTTACACATAATTTTGATGATAAAGAAATGCTATTGCAAGAATTCCCAGAACAACTAACTAATTATTTATTAAAATATGATTATAGAGATTTAGAAATCATAAAGGCTGTTATTCTTAAAGCAAAAAAATCATTTAATTCAAGGCATGAAGATATGCATTACATGTTAGAGGACATTGAGGATGAAATATTAACTTCTTTAAAAAGACTTAAAAAAGCTATACATGATAGGGGAGTTAAAGGCCAAAAGGAAACAATCAAGTCAATGCAAGCTTATTTAATGCAAACAATTCTAACTGAACTTGAAGAAACACATGCCCTTTATATGCGCCGTAAAAACATGAAACAATATAATATCTTTAATCAATAATTCAAATGATTTTATAACACTCGAAGAGACATCAAAATATTCCGTTAAATCATCTGACTTTTTAACTGATGACGACGAAAAAAATCAAGAAATTGTAAGTGATTTAGAAAAAGGTTTGTATCGAAAACGTATGTTAAGTTATGGTGGATTGCTTAAACAAAAGCATAAAATTTTAAACTTAGACGATGCCGAAGATGGTAATTTGATTAATACAAGTGATGAAGATAAAACGACAGACGAAGAAAAAAAGCACATTCAATTACCGCAATTTGGAATTTCGAAAAGCAAAATTATTATTTAAGACATTAGTGATAACTGATGTCTTTTTTTATTGTTTTTCTGTAAAAAAGTGCTGTCTTATTTTTGTGACAAATGCTGTATGTAGTGTCACAAAAGTGTGACACTACAGCTTTGTATGATATCACTTTAAAATAACTTAAAACCCTTGGAATGTCTGGCCTTGCCAGATCTATCATTTTTGAATGATAGCAAATTTCCCTTATGCTCTTACGGAGATTTTAGAGTTAAATTAAAATTTCTAAGTTTTTGATAAGAAAAGCCCTGCAGGAATTTAGAAAAACATGGGGAAGTTTTAAAGTATTTTATGCTAATTTTTAAATTTGCATGTAAATGGGCAGTATCTAAAAAATTAGTCACTGATTTTGCTGAAATTTTTGTTTGTGAAATTAGCATATATTTATTTGGCTCATATTTGCGTT
>38 58 1544
TATGCGAGCGCTTGACTAAAAAGAAATTGTACATTGAAAACTAGATAAGTAAGTAAAA
>39 52 245
CGATTTCTTTAACTTTATTAATTTCATATTCCGTTTCTGGTAAAACACCAAA
>40 3001 62215
CATTTGGGCTTCAAATTCATCTAGTAGTGCTCGTGCTTCTGCTTAATTTGAATCATACAAGGTGTTTTTTGTTATTCCTAAAATTTGGCATAGCTCAATAAACCTGTATTATCTATTTGTCTTTTTTGGCATTTATGATAACCCAAGTATCTTTTGGAACGGTAACTGTAGTTGTTGATTGAATTAATTCGTTTTCACTTTCATCGAAGCTTAGTAATGATTTATATAAATCTGATTTCCAAACCCAAACTTCTTTTTGAGTTTGCTGTGTTGCTTTATCAGTATTCTTCACTTCATATTTAGCTTGATGCTTAATGGACTCAGATATATTATTTTTATCCATTTTAGGCTTGAAATGAGTTGTAGGTTTTTTATCCTTAGGATGATTTCTATAGACCATGACATAGTTATTTGTATTTTTTCCTATTTCATTGATTATTAATATATTAGCTGGATTATTTTTAGGACCACCAGTAAAAATTTCTTTTTTATTTGATGTGATTACTTTCTTTTCCATACCCCAATGGTTAGTCATATTAGCTGTAATACCAATGATTGTTAGTGTCAACGCAAGAGTAAATAATGTTCCTAATATATAGCGTGTGATTTTATGAGGAATTAATAACCAACTAACAAAAGTACATAAAGTTAAAACAATCGTTGTTATCATATTATTTATCCTCACTTTCAATAATATTCATTTTTAAAAATGGAACTAAAATGATACCTATAATTGCAAAGAAAATGCCAATTATAAATGCAGTATTAAAGCCATCGATTGATGCTTGTTGAGCAAGGTGTGCATATTTGAGTGGATTGCTTTCTTTTAAACTATCTGCAGGCATATGGTTGTTAATAATATTTTGAGTAACAGATGTCAGTAATGCTACTGCTATAGATGATGCTACTTGTCTAGCAGTATTATTTACTGCTGTAGCATGTGTACCTTTTTCAACTGGTAAAGCATCCATCGCATTTGTTGTGAGTGGCATCATTAAAATTGCCACACCAAACATTCTTACTGCATATAGAACAAGAATAAGTGTTGGTGATGTGTTAACTGTTAAAAATCCAAATGGAACTGAAGCTAAAGTCAAAATAGTGAAACCAACGAACGCTAATCTTTTAATGCCAATTTTATTGTACAGTATTCCTGAAATTGGAGAGATAAATCCTAACATCAGCGCTCCAGCTAAAAGTGTTAAACCAGATTCAAATGGTGAGAAACCGTGTATATTCTGTAAGTAAGTGGGTAACATCATTTCAACACCATACATTGCCATAGTTACAACGATTAAACCAATTGTCGCTATCATGAAACCTTTAGATTTAAAAACGCGTAAATCCAAGAAAGGATCTTTAGATTTTAATTGTTTGATAACGAACAAAGTGAGAATAAAGATACTTAAAAAAATTGGTAAAATAACGTAATTTATATTTCCCCATCCTTCGCTTGCAACGTTTGAAAATCCCCATAAAAATAATCCGAAACCGATACAAGAAAGTATTAGAGAATAGAGATCTAATTTAAGTTTACGATTAGGTATAACATCTTTCATGAAGAAGAAGCTTAATATAAATGCTATCGCTATAATAATGATTGGAAGAACAAAAATATTACGCCATGAGTCTGAAATTGTAATACCTAGTACCACGTGGTTTTTGTTTAATATCCAACCAGCAAAAGTTGGACCCATTGCAGGTGCGAGACCTACTGCTAAACCACTCAGACCCATTGCAGTACCACGTTGTTTTATTGGAAACATATAAATAATGATGATTTGTAACAATGGCATCATTAAACCAACAGCAATTGCTGTAACAATACGTCCAGCTAGAAATATTAACCAGCCATCTTGATTTGATGGTGCGATTGCAGTAAGAATTAATCCGAATAATAGGGCGCCGTAAGAGTATACATGTAACAATCTAGTAGATATACGCGTCGCTAAAAATGCCGAAAGTGGTACCATAATACCATTTGCGAGTAAAAACCAAGTTGTTGCTTGTTGAGCAGTACTAAAATCGATATCAAAATCGTTCATCAAAGTAGGTAGAGCGGTACCTAATGAAGTCTGCATCAATGCACCAGAGAATGTAGCTAATAATATAATGCTCATTATAATTTTGGGTTTATATTGATTGCCATGAATATCTAAATTCATTGCATTACTTTTTTGAGTAGACATAAAGCCGGCCTCCTATAGTTTTTTAAAATTAATACTTTGAAAATATAACACCTACTTTATAAACAGAACAGAACAAAATCATATACTTTGTACAATTTGAGACACTTTGTTTTATTTTGTGTTATATTCATTTATAGGAGTGATTATATGGGTTATAAAAGGAAAACGGTCTTAACTCAGCGTAATATAAAAAATGCTTTAGTGAGTTTATTAGAGAACAATAAGTTTGATTTCATTACAATCAATCAAATAGTAGAAGAAGCGGAAATAACAAGAAGTACTTTTTACAGGTATTATGATGATAAATATGAATTAATATCAGAAATAGAAGAAGAAATTTTAGAACATATTCATAAAGAAAGGCAAAAGATAGACGAGAACGCTTCAGAGAAGAATTTATTAGATATTGAGATGTTTAAATATCTGTTTGAAACATTAGAGCCATATTCGAACACGATATATCGATTGTTAGGATATAATGGTGATTCCAGTTTTGAGATGAAACTCAAGAATGAAATATCAAGAAGATTTATAGATATAGAACAACGTAATCATATTTCTCAAGTACGAGCAGACTTAGTAAAGGAATATGTATTTGTTATTATGATAAAAACATTACAATATTGGTCAGCTCATAAAGACGAAGTAGATATTGATGAAATAGCTTTAACAATTAGGGATATCCAGTTAAAAGGATTAAGAAAAGCAATAGGGTTATAATTTTAATGAATAACAAAAAAGGAGGAAACTTAAATTCCTCCTCAACCTTTATTACTCATACTATAATTCTATTTTAACGTCTTCGTCCATTT
>41 35 175
GAATCGCTGTCTGAATCTGAGTCGCTATCTGAATC
>42 35 203
GAATCGCTGTCTGAATCTGAGTCGCTATCTGAGTC
>43 33 58
GAGGGTCAGAGGTTCGAATCCTCTATGGCTCAC
>44 55 1658
TTGGTTCTGGATCTGGCGTTGGCTCCGGTTCTGGGTCTGGACTTGGTTCTGGATC
>45 76 1027
TGACATATTGTCATTCAGTTTTCAATGTTCATCGTGTAAAAATAAATGGTGGAGACTAGCGGGATCGAACCGCTGA
>46 54 352
CGCAAAATTTATTTCGTCGTCCCACCCCAACTCGCATTGCCTGTAGAATTTCTT
>47 77 3554
GCCGGCCTAGCTCAATTGGTAGAGCAACTGACTTGTAATCAGTAGGTTGGGGGTTCAAGTCCTCTGGCCGGCACCAT
>48 33 121
GACGACGAAATAAATTTTGCGAAAATATCATTT
>49 16477 399349
GACGACGAAATAAATTTTGCGAAAATATCATTACTGTCCCACTCCCAATTAAAAAACAGCCATGACAAAGTAAAGTCATAGCTGTTTTTGTATAGATGTCATTTATTTTTACGTTTAGTTAAATACTTCAAACCAAGTGCAAAGACCGTGTACCCGGCTATAGTTTGTATCAATGTTTTAATTAAATTATTATTTTTAACAATAATATTTGCAGTAACAATACTTACGAAATATAATGCAAATACTTTTACGTAACGTTGATTAAGTTTCATATGAGCACTAAACCTCTTTTCTCAGTTATACTGCAACGCTTAGTCTTGGAATAAATGTTTCGTAGTGTACGCGATCCATATCGTAATTTAAAGATTTAAGTGCTTCGATCATAGATTGTAAGAATTTTGTACCACCACAGATATAAATTTCAGGTTTATTTGCTAAAAATACTTGTAATTCTTCAGCGCCAATATAGCCTTGTTTATCTTTTAAGTGAGTATATAACTTAGCGTTGTCATGATGGCTTGCGATACTGTTGAAGTTGTCTTTGAAAGGTAAATGTTGTTCATTTTCAGCAACTTGAACCATCTGTGTATCTAAACCTTTGGCAGAGGCAGTTTCATACATTGCTACTAAAGGTGTGACGCCAATACCTGAACCTAAGAAAAGTTGTGGTTCAGTCGTATTCTCTAATACGAATCCACCTACAGGCGCAGCTAGATTAATCATATCGCCTTCTTTAATCTCATCGTGTAAAATTGTTGAAACTTCGCCTTCATGTTCTGTTGTGACATCACGTTTAACGCCAAAAGTTAAATGATTTTTATCACCTGATACGATAGAATAGTGACGTTTAGCTCTATATGGAAGTTTATCACTAGAAACATCAACTGTGATGTATTGGCCTGGTGTAAATTCACTAAAGTCATATTCTTCAGTTTCAACTGTAAATGATTTAATGTCTTCAGATTCTTGTTTAATATTGGTAATTTTGAATGGTTTAAAACCAATCCACATCATTTGATCATAAATTTCTTTTTCAATTTGGATGAACACATCCGCAATAGCGCCATATGCTTTCGCCCAAGCTTGAATGACAGGGTCATCTTCTTCTAATCCTGTCACGTCTTGAATAGCTTTTAATAAATTTTCCCCCACAATTGGATAATGTTCAGCATAAACTTGTAGTGCGCAGTGTTTATATGCAACTGGCATAATGACTGGTTTAATAATACTTAAATTATCGATGTTAACAGCTGCAGCCATTACTGCTTGTGCTAATGCTGAAGATTGCATGCCTCGTTTTTGGTTCGTTTGATTAAACATATTTAAAAGTTCAGGATGTGCCTTAAACATTTTCGGATAAAAAGTTGACGTAATTTCTGTTCCTTTTTCTTTAAGCAATGGCACCGTTTGTTTGATTATGTCTTTCTCTTGTTCTGTAAGCATGATACTCCTCCTTTAATCTGTCTATTTTGATTATTCTACTAAAAATTTCGATATTCAATTAATTGGTTTGAGAAAATATAAATAAAATGGCAAATTTGATAATTGTATGACATTTTTAATTTTTTAAATACTTATCAATAAGTATTGTGTACAATTGTCTGTTTGCACACCGACGATTGTACGCATTTATTTGGCTAATTCAAAAAACATTGTTGTTTTCTTAGAAAAAAGTAAACATGATAATAAAAATGTGAAAGTGTAAATAATCACTGGCGAAGTACGAAGACTAAAGACATCTAAGATGTAATCGTATACAAATTAAAAAGGTGTAAAAATTAAAATAAAATGTGAAATAAATCACAATTTAATATTGACCCAGTACTTAATGCATGTTACATTTTATATGTGAAATAAATCACAAACTTAAAAGCGGATGACACATGACCTTTTAAGTTATGCGTTGAAAATAAAAGAGATGTTTATTTGCTTTTGTATCGTCAATAAGCAGCATTAAACTAACATATTTGAAACTACACGTATGTTAGTGAATTAATCATAAGGGAGTTTTTGTAATGAACAAATTTAAAGGGAACAAAGTTGTATTAATAGGTAATGGTGCAGTAGGTTCAAGCTACGCATTTTCATTAGTAAACCAAAGCATTGTTGATGAATTAGTCATCATTGATTTAGACACTGATAAAGTTCGAGGAGATGTTATGGATTTAAAACATGCCACACCATATTCTCCAACAACAGTTCGTGTGAAAGCTGGCGAATACAGTGATTGTCATGATGCGGATCTAGTTGTCATCTGTGCTGGTGCTGCACAAAAACCTGGAGAAACACGTTTAGATTTAGTATCTAAAAACTTGAAAATATTCAAATCAATTGTTGGTGAAGTAATGGCATCAAAATTTGATGGTATTTTCTTGGTAGCTACAAATCCTGTTGATATTTTAGCGTATGCAACATGGAAATTCTCTGGTTTACCTAAAGAACGCGTTATAGGTTCTGGTACAATTTTAGATTCTGCACGCTTTAGATTATTGTTAAGCGAAGCGTTCGATGTTGCGCCACGTAGCGTCGATGCTCTAATTATTGGTGAACATGGTGACACTGAATTACCAGTATGGTCACACGCTAATATTGCGGGTCAACCTTTGAAGACATTACTTGAACAACGTCCTGAGGGCAAAGCGCAAATTGAACAAATTTTTGTTCAAACACGTGATGCAGCATATGACATTATTCAAGCTAAAGGTGCCACTTATTATGGTGTTGCAATGGGATTAGCTAGAATTACTGAAGCGATTTTCAGAAATGAAGATGCCGTATTGACTGTATCAGCATTATTAGAAGGCGAATATGATGAAGAAGATGTTTATATTGGTGTTCCAGCAGTCATCAATAGAAACGGTATTCGCAACGTCGTAGAAATCCCATTAAACGACGAAGAACAAAGCAAGTTCGCACATTCAGCTAAAACATTAAAAGATATTATGGCTGAAGCAGAAGAACTTAAATAACTTTTTATAAAATCTATACCATTCCAAAAATTGTAAAACCTTACCCCAAAAAATTGTATAAAGGGCTATTTGATACAACTTTATGTGTCGAGTAGCCCTATTTTTAATGTAGTGAAAGTCGTTGTTGAAATTAAATTCAAATCTGGCACTTAAGCTTTAATCATAGCATTAAGATGATTGTCTAGCAGAGGCGATTTGCGGGCTTACTACAGTGCATGATGAACTTAATGCTTCAAATGTAACATTAAAAATAAAAGCAACGATGTCACTTCTTACTTCGTACATCGTTGCCATTAGTTCTGTTGATATTTCGGTTAGTCTTAATCCCCGAGCAATTCTTCAATTTCATTTTTGATAACTGTAACGTGAGGCCCATAAATTACTTGCACACCAGTGCCTTGCTGGATTACACCTTTGGCACCAGTACTTTCGAGTAATACTTTATCGACTTTGTCATTTTGATGAAGTGTGACGCGTAGTCTCGTTGCACAACAGTCAACGATTTCAATGTTATCTTCGCCTCCCAAACCAGCAACAATAGTTTGTGCTCTTTCAGTAGCCTCAACTTGTTGTGCTGCAACTTTATCTTCACGACCAGGTGTTTTGAAATTAAATTTCGTAATTAAGAATCTGAAAACGATGTAATACAAACAGAACCACACAATTCCAATAGGTATGACATATAGGTAGTTTGTTTTACTATTACCTTGTAGCACACCAAAAAGTAAGAAATCGATAAAGCCTCCACTGAAGGTTTGACCAATTGTAATGTTGAAAATGTCTGCCATCATAAATGCTAATCCATCAAAGAAGGCATGGATTACATAAAGAATAGGTGCGACAAACAAGAAACTAAACTCTAAAGGTTCGGTAATACCTGTTAAAAATGAAGTGAGTGCAGCGGATAACATTAAACCGCCGACAACTTTTTTATGTTCAGGTTTAGCCGTGTGATAAATTGCAAGTGCGGCACCACATAAGCCGAACATCATCGTAATAAAACGGCCTGACATAAAGCGCGACACACCTGAATAATACTTCGTCACATCTGGATCACCAAGTTGAGCAAAGAAGATGTTCTGCGTACCTTGAACTAAGTGCCCTTTGACTTCTAAAGTACCACCAAGTGCCGTCTGCCAAAACGGTAAGTAAAAAATATGATGTAAACCGAGTGGACCTAACAATCTTAAGATGAAGCCATAAACAAAAGTACCGATGGCACCTGTTTTCGTTACAAATCCACCAACATGATAAATGCCGGCTTGTATGCTTGGCCAAATGAAAAACATCAATACACCTAAAAAGATTGCGGCAAATGCTGTAACAATAGGGACAAATCTAGAGCCACCAAAGAAACCTAAATACGGTGGTAATACCACTTTGTGATATTTGTTGTGAAGTATTGCGGTCATAATACCTGTGATAATCCCGCCAAAAACACCGGTTTCAACCGTTTGTATACCGAGCACTATGCCTTGTCCATTTTGTGCAAGTTGATCTTTTGCCAATGTGCCTGTGATAGTTAATAAGCCATTCATAGTTGCGTTCATAATTAAGAAACCGAGCAGTGCAGCTAAACCTGCAGTACCTTTATCGCTTCTAGATAATCCGATTGCGACACCAATTGCAAAGATGACTGGTAAATTTTGGAAAACAATACTACCTGCAGCTGACATTAATGTAAAAATATTTTGTAATAAGGTAATATCTAAAATAGGGTATGCTTTAACGGTGTTTGGATTACTTAATGCACCACCGATACCCAACAATAGACCTGCAGCTGGTAAGATTGCGATAGGTAACATAAAGGACTTGCCGAACTGCTGTGCTTTTTCAAATAAAGATTTCATCAACATCCCTCCTAATTATTTTCAATATAGCTTTTGAGAAATTTAATATCAATATATATTCTGTGGATGAAAATATTTTTCATAAAAATTGTTTGAATCATGTAACAATCATATAAATTGCTGTTTATATTGTTGTGAAAATGAGTTGACAAAAGTCGGTATAGTTCTGTAGACATCCTATTTTTTAGCGAGGTAAGGTGACAAAGAATATCGGATAAATTTATAAGCCATAAAATAGATAAATAGTTTTTGTATCCAAAACTATGAGAAAGTTAAAACTATTTTTCAAAATAAACATGATTAACCACATAAATAAATATACATAAGCTATCGATAACAACTTAAGAAAGGTGGAATTTTGAATGAAGAGAAAGATAATTATGGATTGTGATCCAGGACACGATGATGCAATAGCATTAATTTTAGCGGGGGCAATTGACAGTCCACTAGAGATATTAGCTGTAACCACAGTCGCAGGTAATCAATCAGTTGACAAGAATACGACAAACGCCTTGAACGTATTGGATATTATGGGACGCCAAGATATAGCAGTAGCGAAAGGTGCGGATAGGCCGTTAATTAAACCAGCTGCCTTTGCTTCTGAAATACATGGGGAATCTGGATTAGATGGTCCGAAACTACCGGCGACACCATCACGTCAAGCAGTTGCAATGCCAGCATCAGATGTGATTATTAACAAAGTGATGACGAGTGATACACCTGTAACAATTGTAGCGACAGGTCCTCTTACGAATGTAGCAACGGCATTGATTCGTGAGCCAAGAATCGCTGAGCATATTGAATCTATTACTTTGATGGGTGGTGGTACATTTGGAAATTGGACGCCTACAGCAGAATTCAATATTTGGGTAGATGCTGAAGCAGCGAAGCGTGTTTTTGAAAGTGGGATTACTATAAATGTGTTTGGTTTGGATGTAACACATCAAGTTTTAGCCGACGATCACGTGATTGAACGCTTTGAAAGTATCAATAATCCTGTTGCGCAGTTCGTCGTAGAATTATTGCAATTCTTTAAGAAGACATACAAGACTCACTTTAATATGGACGGTGGTCCAATACATGATGCTTGTACAATTTTGTATTTGTTACAACCAGAATTGTTTACAATGGTACCTGTTAATATCGAAATTGAACATCAAAGTCCACTAACTTATGGCACTATGGCTGTCGATTTAAATCATGTTACAGGTAAGCCTGCCAATGCTTATTTTGCTACAACAGTTGATGTTGAAGAAGTGTGGAACTTGATAGATCATAAGTTACGTACATACGAATAATAATACTTAATTAAATAGATACAGTTAACCCTAAGGCGCCTGATATAAGCGTCCTTAGGGTTTTTGTAGTGGATTACATTGGTCATGACAATTTGATAATGACTGAGATATGTAAATTAAAAATGCACTCGAAAAACTCGAAATACAAATAGATATGTAAAAATTTCAATTGCTTTATTTTAAAAGATTAAAATTGCAAATAATACCGATATAATTGGAATGCTGTCAAAACATCACAATGATGTACATACTCATTTTGAAAATATGTGTTCAAAGTGTGTACATCGGTGTGACGATTGATGATAAATTGAGCTCAGATGCTCAAAGGAGGATCGAACATGAACGGGGATAATCAGCAAATACTCAGAGAAATTGTATTGAATCCTACTATTCATGGTAAAGAACTTGAATCGATATTTGGTTTGTCTCGTAGACAACTAGGATATCGCATTCAAAAAATCAATTTGTGGCTTGAACAAGAGGGCTATCCAAAACTTGAAAGAACAAGCCAAGGAAATTTTATTGTAAGTTCTGAAATCATGACGTTATTCAAACGAGATGTATCGGAGCAGCAAATGTTAAACGGCAACAATATCATTTTTAGCATAGAAACACGTCGTTATTATTTAATGCTCATGCTTTTTAGTAAGGAAAACGCAATGTCTCTAAACCATTTTTCAATTGATTTACAAGTCAGTAAAAATACTGTCATTCACGATATAAATCATGTAAAAGAGCAATTGGAAGATCATGGTTTGTCACTTAAGTATTCTCGAAAACATGGTTATGAAATTGTTGGTGATGAATTTGAAGTTCGCCGTTTCTTCATTAAGTTGATTGATCAAAGGTTGAATCATGATATTACTAAAAGTGAAGTCTTAAAGGCGCTCAACTTAACATTCGAAGATATCGCATATCAAAAAGACAAGATCAAACAGGTAGAACAATTTTTGAAGAGTCGCTTTATAGACAAATCACTTAGTTCATTGCCTTATGTCCTTTGTGTGATTCGTAGACGAATTCAAAGTGGTCATGTGATTAATCCATTAAATATTAATTATCAGTATTTGAGGGATACGAAAGAATATCAAGCAACGGAGATTATGACGCAACATGAGCCGGATTTGCCAGAAGCGGAAAAGTTATATTTGACATTACACTTACTTTCAACAAGTGTGCAATGGACTGATTTGCAGGAATCAGATAACATATCGAATTTAACGATGGCCATCGCTCAAATGATTCACCATTTTGAACAAATCACTTTTATTAACATTGAAGATAAGGAGAAATTATCACAGCAACTCTTGTTACATTTAACGCCTGCTTTTTATAGGATTAAATATAACTTAACGGATCGTGATGAATTAATAAATCCTTTACAAGGAAATTATCAATCGTTATTTCATATGGTGAAACAATCATGTCAATCGTTAACTGAATATTTCGGAAAATCGTTACCTGATAATGAAATAGCATATTTAACCATGTTGTTCGGAGGTAGTTTGAGACGTCAAGATGAAAACTTCGATGGCAAGATAAAAGCTATTATCGTGTGTACACAAGGCACGTCAGTATCACAAATGATGTTATACGAGTTGCGAAACTTATTTCCAGAAATTATTTTCTTAGATGCGATTTCACTTAGAACATTTGAAAATTACACATTAGATTATGACATCGTCTTTTCGCCAATGTTTGTCCTAACACATAAAAAATTATTTATCACAAAAGTAGCGTTATCTGAAAATGAGCAACGAAAGTTACGTAAAGAAGTGATGAAGTACATTAATAAGGAATCGGCTGACATTGATAAGGAAATAAACAAGTTAATGGCATTAATTGAACGTACTACGACAGTTAATGACATTACAGAACTACGTGATGGTTTAGAAGATTTTATTGCGAATTATAATTCGATTTTAACCATTAATGGATCGATTGTCACACAAAATAAGACATTAGATTTAGCTGACTTGATACCAGCAAGGCACGTGAAAAGAATACATCATGTTGAAAATATTGATGAAGCTATTGCTAAAGCAAGTGATGTGTTAGTTGCTAATCATTTTATTGATATTAAATATATTCATGAGATGCAACAGGTATTTGATGATTCGTATATGGTTATCATGCAAAATATTGCTATTCCACATGCATACTCTGAAAAGCATGTACATAAAACAGCGATGAGTATGTTGATTTTACAAGAACCAATATACATGTCAGATGGCACAGCAATCCATATTATTGTACCTATTGCTGCTGTTGATAAAGTGACACACTTAAGAGCGTTATTACAATTGAGAGATGTGGCGCAAGACAATGACGCAATTGAGCGCATCATACAAAGTCGCAGAAATTCTGATGTTAATGAGATTTTAAAAAATTATTCAAATAAAGAAGCGAGGGAAAATGGATGGGACAGCAATTAGTGCATGAAGAAAATATAATGCTCAATTTGTCGGCAACTGATAAAGAATCCGTATTGTCACAAATGTCAGATGTTTTATTTCAAAACGGATTTGTAAAAGCAACGTTTAAAGATGCAGTTATCGACAGAGAAAAGGAATTTGCGACAGGATTACCGACGCATTTATGTTCGGTCGCCATACCACATACAGATGTCGAACATATTAACCATAGAACAATTGGTGTGGCTGTTTTAGAAAAAGAAGTGCCATTTGTTGAAATGGGAACACTTGATCAACAGACAGAAGTGAAAATTGTCTTCATGCTAGCTATGGATAAAGTGGATGATCAACTTAAACTATTACAGCAGTTGATGCAAATTTTTCAAAATGAAGAAAAATTGGAGCAGATTCTACGAACGAAAGACGAAACAATTTTAGCAACACTAATCAATGATTATTTGGAATATAACTAAAAATTAATTGGAGGAATTGAAAATGAAACAAGTATTAGTAGCGTGTGGTGCAGGTATTGCAACGTCAACAGTAGTAAATAATGCAATTGAGGAAATGGCGAAGGAACACAATATTAAAGTAGATATTAAACAAATCAAAATTACAGAAGTTGGGCCTTATGAAGACACTGCAGATTTATTAGTTACAACTGCAATGACAAAGAAAGAATATAAATTCCCAGTTATCAACGCACGTAATTTCTTAACTGGTATTGGTATTGAAGAAACAAAGCAACAAATCTTAACAGAGTTACAAAAATAACTGAATTGATATGTACCGTGGGTCAATAACATATAAATATATGCAAATTGCATATAAATGACTATCACGACAAATGATTGTTGATGACATAGAAACGCAGTGACTGTAATTCAAAGGGATTGCAGTCGAATGTAGCAAGGGTAGTCGTTGAAATGACCGTAACGACAAATGTAATCACAATTGGAAAATATCGTGACAATGCATATATAACAGGGAGGGTTTAAATATGAGTTACTTCACTGATTTTGTAAGGGGATTTTTAGATTTAGGTGCAACTGTTATTTTACCGGTTGTCATATTCTTGCTTGGCCTATTCTTTAGGCAGAAAATTGGCGCGGCATTTAGGTCTGGTTTAACAATAGGTGTGGCTTTTGTAGGGATTTTCTTAGTCATCGATTTATTAGTTAAAAATTTAGGGCCAGCAGCACAAGCGATGGTTAAAAATTTAGGCGTCAGTCTGAATGTGATTGATGTAGGTTGGCCAGCAACATCATCTATCGCTTGGGCATCATCTGTCGCAGCATTTATTATTCCACTCGGAATCATAGTTAACGTTGTATTGCTAGTAACTAAAGTGACAAAGACGATGAATGTAGATATTTGGAATTTTTGGCATTATACGTTTACAGCAGCAATGGTTTATGCCGTATCAGGCAGTATTTGGCAAGCGTTATTAGCAGCAGTTATTTTCCAAGTTATCTGTTTGAAAGTAGCAGATTGGACAGCACCGATGATGAGTGAGTTCTTTGATTTACCAGGTGTATCGATTGCTACAGGAAGTACAATTTCTTATGCACCAGGTATTTACTTAGTTAAATTGTTACAAAGAGTACCCGGTCTGAATAAGTTAGATGCTGATCCTGAAACAATTCAAAAACGTTTTGGCGCATTTGGAGAGTCTATCTTTTTCGGATTAATTTTAGGTTTAGGTATTGGTGTGTTAGCAGGTTACAAACCTGGAGACATCATTAATTTAGGAATGTCAATGGCTGCAGTAATGGTATTAATGCCTAGAATGGTAAAAATCTTAATGGAAGGTTTAATGCCAGTTTCAGAGTCTGCAAGAACATGGCTAAATAAACGTTTTGGCGAACGTGAAATTTATATAGGATTGGATGCGGCTGTAGCATTAGGTCATCCAGCGGTTATTTCGACAGCATTAATTTTAGTACCTATCACTGTTTTGTTAGCCGTTATTTTACCAGGAAACCAAGTACTACCTTTTGGTGACTTAGCAACGATACCATTTGTTGTCGCGTTTATTGTTGGTGCAGCAAGAGGAAACATTATTCATTCTGTCATTGTGGGTACGATTATGATTGCAATTTCACTATATATTGCAACAGACGTAGCACCTATTTTCACAGATATGGCGAAAGGTACGAATGTACAAATGCCAAAAGGTTCATCTGAAATTTCAAGTATTGATCAAGGTGGTAATATCGTTAACTATCTTATCTTTAAACTATTTAGTCTATTCAATTAAAAATCGAGGTGTTTGTGGTGAAAGCTTTAGTAAAAACAAGAGAAGGATATGGCAACTTAGAACTTCTTGATAAAGAAGTTGCAACACCGCTAGATGATAAAGTAAAGATTGAAGTACATTATGCAGGAATTTGTGGCACAGATATTCATACTTATGAAGGTCATTATAAAGTTAATTTTCCAGTGACATTAGGTCATGAATTTTCTGGTGAAATCGTTGAAGTTGGAGCAGACGTTAAAGATTTTAAAGTTGGTGACCGTGTCACTTCTGAAACGACATTCTATGTTTGTAATGAGTGTGAATAATGTAAATCCAAAGACTATAATTTATGCAACCATCGAAAAGGTATTGGAACACAAGTAGATGGCGCATTTACAAATTATGTCATTGCACGTGAAGAAAGTTTGCATCATATTCCAGACGAAGTATCGTACCAGTCTGCAGCTATGACAGAACCATTAGCATGTGCACATCATGGCGTTTCTAAGATTCAAGTGAACTCTGGTGATATAGCAGTTGTAATGGGGCCTGGGCCAATCGGATTACTTGTAGCACAAGTGTTAAAAAGTAAAGGCGCAACTGTTGTGGTAACTGGATTGGACAATGATAAAGTCAGATTAGGTAAAGCAGAAGCATTGCACATGGATTATGTAGTCAATTTACAACAAACAGACTTAAAAACGTATATCAATGGAATTACAGACGGTTACGGGGCAGATGTTGTTGTTGAATGTTCAGGTGCAGTTCCAGCAGCACGACAAGGTTTGGATATTTTACGCAAAAAAGGTTTCTACAGTCAAATAGGTATTTTTAAGGATGCTGAAATTCCATTTGATATGGAAAAAGTGATTCAAAAAGAAATAACAGTTGTTGGTAGTAGAAGTCAAAAGCCAGCAGATTGGGAACCTTCATTACAACTGATGGCAGATGGATTAGTGGATGCTGAAGCTTTGGTGACAAAAATATATGATATTTCGAAATGGGACGAGGCGTATCAACATTTAAAATCTGGCGAAGGTATTAAAGCATTACTTAAGCCGCTCGATTTAGATGAAAATGAAGGAGAGAATTAATATGGTAGAATCAATGCTAACTTTTATGCTTGGGCCATTGAGACAAATCACTGATTTTTATATGGAACATCTGCTTGTAAGTAATTCTATCGTCATTGCAGGTTATTTTGCGACAGGTATTTTTAAAAAGAAAAAAGTTGTGAATTAAATCAAAGTTGAGGTGATTTACAAGTGAAAGCATTGAAATTATATGGCGTGGAAGATTTACGGTATGAGGATAATGAAAAGCCAATCATTGAAAGTGCGAATGACGTTATTGTTAAAGTGCGAGCGACTGGCATATGTGGTTCAGATACGTCACGATACAAAAAAATGGGGCCATACATTAAAGGTATGCCATTTGGTCATGAATTTTCAGGTGTTGTAGATGCCATTGGAAGTGATGTTACGCATGTTAAGGTCGGCGACAAAGTCACAGGTTGTCCAGCAATACCTTGTTATCAATGTGAGTATTGTTTAAAAGGTGAATATGCACGATGTGAAAAGTTATTCGTCATTGGCTCATATGAACCTGGATCGTTCGCGGAATATGTCAAATTGCCAGCGCAAAATGTTTTAAAGGTTCCAGACAATGTTGATTACATTGAAGCAGCAATGGTTGAGCCATCAGCCGTTGTTGCGCATGGGTTTTATAAATCGAATATACAACCTGGTATGACTGTTGCAGTAATGGGGTGTGGCAGTATAGGTTTGTTAGCTATTCAATGGGCACGAATATTTGGTGCTGCACATATCATCGCTATAGATATAGATGCACATAAACTAGAAATTGCAAAATCATTGGGCGCACATCAAACAATCAATTCAAAAGAAGAAAATCTTGAGAAATTCATCGAAAATCATTACGCCAATCAAATCGATTTAGCTATAGAATCATCAGGGGCTAAAGTTACGATTGGTCAAATATTGACGCTACCTAAAAAAGGAGGCGAGGTGGTATTACTCGGAATACCATATGATGATATTGAGATTGATCGCGTTCATTTTGAAAAAATTCTGCGTAACGAGTTGACAGTATGTGGCTCTTGGAACTGTTTGTCCAGTAATTTCCCGGGGAAAGAGTGGATGGCAACCTTACATTATATGAAGACGAAAGATATTAATGTAAAGCCTATTATTTCTCATTTTTTACCGTTAGAAAAAGGCACGGAGACATTTGATAAATTAGTTAACAAGAAAGAACGATTTGATAAAGTTATGTTTACGATTTATTAGTATGCACCTTTGAGGACGAAAACGCTGGTATAGTTATAGCTATGAAAGTGCGAATGCCGTCTGGTCTACAGATACTATCGAAATAATTCATCTTCGAATATACGTTGCTAAATAGCCGGTTTACTTGTGTGAAATATGCTTGTGAATCGGTTGTTTTGCATTTTGTATACTTAAAATGAGATGGCAATATTTGATGATTTTTAGAGTGAAAATCAAGTACAGCCACTTAATAAGATAAATTTATTATAATATATGGTAAAATGATGGCAGTAATAATGAATTTGAAAAAGAGTAAACATTAATACCTTTAACAATTTAATATCGTCAGTGTTAATGATTAACTGCATGACACAACAACTTAGAATGGTCAGTTACAAAAATACATTTTTATAAAAAATTATCACACTATTGCGACAACTGCCTTTGGCTTAATAAAAGAGGCAAATGAGCAATAGGTTAGGCTTATGTGCGGGCATAGGTCAGTAATGTATTAATGAAAATGATGTAATGACAGAATGGAGGACAACATGATTTATGCAGGTATTTTAGCAGGAGGTATTGGTTCGAGAATGGGAAACGTGCCATTACCAAAACAATTTTTAGATATTGATAATAAACCGATTTTAATTCATACAATTGAGAAGTTCATTTTAGTGAGTGAATTTAATGAGATTATTATCGCAACGCCAGCACAGTGGATTTCCCATACACAGGATATTTTAAAAAAATATAACATTACAGATCAACGTGTCAAAGTAGTTGCAGGTGGTACGGATCGAAACGAAACAATTATGAATATTATCGACTATATTCGCAATGTAAATGGAATTAATAATGATGATGTGATTGTAACTCATGATGCCGTAAGACCATTTTTAACTCAACGTATTATTAAAGAGAATATTGAAGTAGCAGAAAAATATGGTGCAGTAGATACAGTCATTGAAGCAATCGATACGATTGTAATGTCTAAAGATAAACAGAACATACACAGTATCCCTGTAAGGAATGAAATGTATCAAGGCCAAACACCACAATCATTTAATATTAAATTATTACAAGATAGTTATCGCGCCTTAAGTAGTGAACAAAAAGAAATCTTATCAGATGCATGTAAAATCATTGTCGAATCTGGACATGCAGTTAAATTGGTACGTGGAGAACTATACAACATTAAAGTGACAACACCGTATGATTTAAAAGTAGCAAATGCCATTATTCAAGGTGATATTGCCGATGATTAATCAAGTATATCAACTCGTTGCACCGAGACAGTTCGACGTCACATATAATAATGTTGATATTTATGGTAATCATGTCATCGTAAGACCTTTATACTTGTCTATTTGTGCAGCTGATCAAAGGTATTACACAGGTCGAAGAGATGAAAATGTACTGCGCAAAAAATTACCAATGTCACTAGTTCATGAAGCTGTTGGTGAAGTTGTATTTGATAGTAAAGGGGTATTTGAAAAAGGTACGAAAGTAGTAATGGTGCCGAATACACCTACAGAGCAACATCATATTATTGCGGAGAATTACTTAGCCTCTAGTTATTTTAGATCTAGTGGTTATGATGGTTTTATGCAAGACTACGTTGTGATGGCACATGATCGTATCGTTCCGCTGCCTAATGACATTGACTTGAGTACGATTTCATACACAGAGTTAGTGTCAGTAAGTTATCATGCTATACAACGATTTGAACGTAAATCTATACCTTTGAAAACCAGCTTTGGTATTTGGGGTGATGGCAACTTAGGTTATATTACTGCTATTTTGCTACGTAAGTTGTACCCAGAAGCTAAAATTTATGTATTTGGTAAGACAGACTATAAATTAAGTCATTTTTCATTTGTAGATGACATCTATACATTAAATCAAATACCAGATGATCTTAAAATTGATCATGCATTTGAATGTGTTGGAGGTAAAGGAAGTCAAGTTGCACTTCAACAAATAGTTGAACATATTTCACCAGAAGGCAGTATTGCTTTGTTAGGCGTAAGTGAATTACCCGTGGAAGTGAATACACGATTAGTACTTGAAAAAGGATTAACGTTGATTGGTAGTAGTCGAAGCGGCTCTAAAGATTTTGAGCAAGTTGTTGATTTATATCGTAAGTACCCAGACATTGTTGAAAAGTTAGCCTTATTAAAAGGACATGAAATTAATGTATGTACGATGCAAGATATCGTCCAAGCGTTTGAAATGGATTTATCGACATCTTGGGGAAAAACAGTATTGAAATGGACGATTTAATAAACCGATGGGGGAATAACAATGACAAAAACGAAACAAGCAATACATATTGATAACATATACTGGGAACGTGTTCAGTTATATATTGAAGGACATAGTGAAGGTGTCGATTTAACATCAGGACAATTTGTTCTGAGGAATTTAACCGAAACAAAAACATTAGAAGCAAATGAAATGAAAATAGACGGTAATACATTTAAATGTAGATTCAACGTCGCAATATTAGACGATGGATATTATTTACCAATGGATAAATATTTATTTGTTTATCATGACCAGTTAGAGTATATTGGACAACTTAATCCAAATATTATTGATCAAGCTTATGCAGCATTAAATGAAGAGCAAATTGAAGAATACAATGAGCTGACTACACAAAATGGAAAAGCAAACTATGTGTTAGCCAACGAAGCTAAAGTTTTCCGCAAAGGTGGGGTATCACAACATACGGTTTATACCATTACTCCAGAAATAGCAAGTGACGTTAACGAATTTGTATTTGATATTGAAATCACCTTACCTCAAGAGAAATTAGGGGTCATTGCGACAAGCGCACACTGGCTTCATAAACAAGGCCATAAAGCTTCATTTGAAAGTAGAAGTTTCTTATTTAAAGCTATTTTTAATATTACAAAGTTACTACATATTAAAAGAAGCAAAACAATATTATTCACATCAGATTCGCGTCCGAATTTATCAGGGAATTTCAAGTATGTATATGATGAGTTACTACGCCAAAAAGTAGATTTTGATTATGATATTAAAACGATATTTAAGGCGAATATTACGGATAGACGTAAATGGAGAGACAAGTTTAGATTGCCATATTTACTTGGTAAGGCTGATTATATTTTTGTCGATGATTTCCATCCATTAATTTATACGGTTCGCTTTAGACCATCACAAGAAATTATTCAAGTGTGGCATGCCGTTGGTGCTTTTAAAACAGTTGGCTTTAGTCGTACAGGTAAAAAAGGGGGTCCGTTTATCGATTCATTAAACCATCGTAGTTACACGAAAGCATATGTATCATCAGAAACCGATATTCCATTTTATGCTGAAGCATTTGGAATTAGAGAAGAAAATGTTGTACCAACAGGTGTACCACGTACTGATGTACTATTTGATGAAGCTTA
>50 62 421
TACAATAATGTGCAAGTTGGGGAACGGGGCCCCAACATAGAGAATTTCAAAAAGAAATTCTA
>51 61 561
TACAATAATGTGCAAGTTGGGGAACGGGGCCCAACATAGAGAATTTCAAAAAGAAATTCTA
>52 75 617
ATGGCGGAGGAAGAGGGATTCGAACCCCCGCGGCCCGTTAAGGCCCTGTCGGTTTTCAAGACCGATCCCTTCAGC
>53 36 40
ATGGCGGAGGAAGAGGGATTCGAACCCCCGCGAGCC
>54 35 398
GACTCAGACAGTGACTCAGATTCAGATAGCGATTC
>55 46 726
CTGCTGTTCTCTATTTATACAATACTTCGTATTGAATGGCTTCGCT
>56 50 576
TAAAAGCAACTGCATAAGAGCCCCTAATTATTTACAATATATAAGGGGCT
>57 41 642
GACTCAGATTCAGACAGCGACTCAGACTCAGATAGCGATTC
>58 43 116
TTTTCTATAGAAATTAGTATTTCTTATGCATGAGTTTTACTCA
>59 52 429
CGTCCACAAATCATAAAATACTTTTTCAGAGACATTATACTCTCTAGGGATA
>60 16284 298314
GAAAACTGTCTAAAAAATTGTTGACATACCAAGGTATGCTACAGCTTGCGAGTAAGTAGCGTCTAATAATTGACTATATTCATTATATTTAGCTGTATATTCGTTTTTCTCCATTTCAATAAACCTCTTTTCAAACTTTATAAAATGAAATACTTGTAACTTAGAAAGAATAAAATCAATACCCACTTAGTTACGTTCGACTTTTATATGTCTATTACTTTTGTATAACGCGCCAATTGATTAATATTTTGTCATTGAATTCTACACTTTTGTATTGTTTTAATAGTTCTTCAGATCTTTGTAAACAGACTGTAACTGTATCATCAATTGATAAATTAAATGCTGCAAAGTCTTCTAACTCTGTCCCTTTGTGAATTAAATCGATAATGTCTGGTTTCACACCTAGGGAAGAGAGTGTTTCCATCATATAAGGTGTAAAGAGCAAATGCTCTGCATTGTCGATTGAAATAATACCGAGTTTAAGTTGATTAAAAAGACCATGCATAGTCATTAAGGTGTATTTTTCAAGTTGTTGTATATTTTCAAATGTTATCATAGCGGTTCTCCTAAAAATTACAATTAATCAAAGTATGCCATTATTTAACTTTAGTTTCTTCAGAATTATTTGTACGGTTATCGTGTTTTTCTTCTTTATTAACAGCATTTTTATCACTTTTATCATCGACTTTTTGATCTGGTGTATCATTTTGAATGGCTTTGTTATTGTCAATATCATGATGTTGAATGTCTTCTGACTCACCATCTGTTTCATCATGATCACTCATACCTGGGTTGTATTTAGGGCTTCTCTTTTTAAATGCTTCAAATTCTTCTTTATCTTTTTCTGACATATCATCAAAAATATTAATAATCGTACCATTGTGTCGATTAACAATAGCACAACGTTTTAATGGTGTGCCAACTGCATCGCGGACTAGATGTTCAACATAATATTCATATTCATTACTTCGTTCAAGATTTGTTTTATAATTTAATGTTTGATTTTCGTTAGCACCTCTTGCTTTGTAATCGTTTCGAACGATATCTTCGGCTTCTTGTGGTGTCATTTGCTTTTCTGTATTTGACTGTGTAGTGTTGTCAGTTTGTTGCGTCTTTTTATTAATGTCATTTGATTTACTACTATTTTCTTTATGTTGATTAGCACCACAGGCAGTTAATAGTGACAATGATAATGTGATTGCAACGATAGCTTTGAATTTCATTTTTTTATCTCCTTGATTTGATTATGTATAATTAATTTTTCCGTAAAAGAAGGGTAGCCGAGCTACCCTGAAATTTTATTCTGTTGAAGCGTCGTACATACTATTTTCATTGTGAATATTTTGACTAGGTGGTGCTTCACTAGTGGTAGGTTTGCTATGGGGCATGGGCTCTACAGGAGCAGTTTCCTCATTAGATTCACTTTTTTCTACACTAGATTTATCACTTTTAGACGCATTCTGCTTATCCTCATCTTTACTAGACTTTTCGCTATCTTCAGAATCAGTATCCGCACTAGAAGTTGTAGCAGGTGTAGTAGCCGAAGCTTCATAATTTACATTATCGCTATTTGAACTCGTAACAGCTACTTCTGTATCTTGCTTGTCTTTTTTAGCTTTTGATGTTTTTTTAGCATCGGATAAATCAAATGTAATCTTCTTGACGCTAAATAAACTAGAAATAACTTCTAATTTTTTATCTTTTGCGTTGGCTATGTTTTCTGACACATCGAAAACAATTTTACCTTGAGCAGTGCTATCTGGATTTATACGCTGTAAGAAAAATGAATTTTCTATACTACCATTGTCATTTTGATTAGCAGACATTGAACCTGTATTATCTGCTTCAAATGTTTTATCACCGGATTTTAGCTTAAACATTGAACTATCAATTGTTAACGCTTCTTTACCTTTGTTTTTAATCGTCACATCAGCAACGACAAATGTACCTTTAGCATTTGTTGGCGCGATAGATGGACCAACTGATTTCATAGTTTCAACTGAATTAACTGTGACTTCAAGATCACCATTTTTTACAGTCTCTCCAATTTTATGGGTTTTGTTCGTTTCTTTAGAACTATTTCCGCCAAGGTTACCTGTAATACCAGCTGTACAAGCTGAAATACCGATGATAATTAAAATAAATAATACTAGACAACCACCACAGCCCCAGAACCATCCTTTTTTAGATTTCTTTTGTCCGTATTGCTGGTACTGTTGGTTTTGTTGATTTTGGAAAGCTTGGAATTGTTCCCATTGTCTTCGCTCTTCTTCGCTTTTAAATTGATTGCTCATGCCTAAAAAATCTCCCTCATTTTTTACTATGTGATTAGTGCATAAAGCTAAATACAATTTGAATTCAATTCGCTTGTTGTTTAATATTTATCAGGTTCACATGCACGTTTATCTTTATCTCTATCTAAATGTGGTCGATATGCTGGATGATCGGCAGTGACACCATTCGGATAAACTTGTCTAAGTTGCTTACAATTAGCAAATGATTGTTGCTTGTTTGTTTCAGTTGATGGTGAAGTCTTAGGTTGAGTGGATTGATGATGGTCACTTGGTTGTTGCTTTTCATTTAAATCATCTTTCAAGTCGTCTTGTGATTTATCTTCTGCAACGTTTGGTGTGTTAATTTCATCATCTGATTGATCTTTTGTTGTTGTTTCATCAATTTCATGTTGATTCTTTTCAGTATTTTCATTTGCGGGTACTTCTTCGGTTGATTGTAAATCCTTATCTGTTTCTGATTCTGATTTTTCTTCAGGCATATTTTCACTTTTATCTTCGTCTTTTTGAGTTAATTGCGTTTTTGATGATTGATTACTAGTGGAATTGTCATTATTACTAAACATCATTGAACAGGCTGATAATAAGATAATTAATATAATAAAAGAAATAAGGCAACCGCCGCATCCTTTTAACATGCCACGTCTTTCAGAATTTTTAGCAGATTGGTTTTGATTCTTGTTGTTCTCTGTATTCAAAGGTAAATCTCCTCTATATTTATATGTTATTTTCATGATTTACTACATAAAACCTGGATGCATTTAAGAGGGAGTTATTAAGTGTAAAACGCTTTCACTATATCACATAATCATATTTTACCAAATTAGTAGTGGAAATACTTTAATTTTTTTCAAAACTTTAAAAATATTTTTGGATTGCAGAAGTGTTAATTTAATAATTTTAAAGTTGTATTACGACTCAAAATGACACGAACATGACAACATAATTTAACAAAATAATAATTTCTATTTGATATAATATATTGTATTTATATTTAGAGGTGTTGCTTTTGAAAAAGTTTTTAAAATTCAAGGGGATGAAAATATGTTTAATGCTATATCTACTGATTTTTTTAAGTAGTTGTGGCACAAATAATAAAATAGTAGGCCAACGATTTGAAATACAACAACATAATGAAACAATAGGTAGTATTTACTTTTCAGCAGACTATGCACATATAAGAGGTATAGAAAAAGGCACTGCAAAATATTTCGTAGACAAAGTAGGCAGCAAACGTTACTTATTTATTGAATATATTCCGGACAATGTATTGAATTGCAAGCCGGAATTTTGGAAAACGTTAAAATATAAAAAGGACAAGGTAACATATTATGTATATCTCATTGAAAATTTAGATGATGAAGTATTCCATTTAAGTGCATTACAAGACATGAATCGTATACCAATTGACATTGCAGATGATGTGGCAACAATGGGTAAATCACCACATCAGAATGACAGACTTACACTAAAATTAAATAAAAATAACTGATAATAGTAGACGAGTGATATAACGATATGTATTGAGCATTATAACAATCATATCAATGAATCAATTCGTCTACTTTTTTATATTTTTAAACATAACCACTGCTAGAATGTCATAAAATCGTTATAATTATAATGTAAATGATTTTGGAGGAATAGCGCATGGACTTTTGGTTATATAAACAAGCACAACAAAATGGACATCATATTGCGATAACAGATGGTCAAGAATCTTATACTTATCAAAATTTATACTGTGAAGCGAGTCTATTGGCTAGAAGACTCAAGGCTTATCAACAATCTCGTGTTGGGCTATACATAGATAATTCGATTCAATCGATTATTTTAATACATGCATGTTGGTTGGCAAATATTGAAATTGCGATGATTAATACAAGGTTGACACCTAATGAGATGAAGAATCAGATGAGATCAATCGATGTACAATTGATTTTTTGTACCTTGCCACTGGAATTGCGAGGGTTTCAAATTGTATCGCTGGATGATATTGAATTCGCTGGAACGGATATTACAATGAACGATTTAATGGACAACACATTGGACATCCAATATGATACATTGAATGAAACTGTGGTGCCGAAAGATTCGCCGTCCAACATATTAAATACATCATTTAATATAGATGACATTGCATCGATTATGTTTACATCAGGGACAACTGGCCCTCAAAAAGCGGTGCCACAAACGTTTCGTAATCATTATGCCAGTGCAATCGGATGTAAAGAGAGCTTGGGATTTGATCATGATACTAATTGGCTATCTGTCTTGCCGATTTATCATATTTCGGGTCTCAGTGTACTTTTAAGAGCAGTTATTGAAGGGTTTACTGTGCGCATTGTTGATAAATTTAATGCCGAACAAATTTTAACGATGATAAAAAATGAACGCATCACGCACATTTCGCTTGTGCCACAAACTTTAAATTGGCTTATGCAACAAGGTTTACATGAACCTCATGATTTACAAAAAATATTACTCGGCGGTGCGAAATTATCTGCCACTATGATAGAGACGGCATTACAATATAACCTGCCAATTTATAATTCATTTGGTATGACTGAGACATGTTCACAATTTTTAACTGCAACACCGCAAATGTTGCATGAACGTCCTGATACCGTTGGCATGCCAAGTGCCAATGTTGACGTAAAAGTTAAAAATCCTAATAAAGAAGGTCATGGAGAATTAATGATTAAAGGTGCCAATGTGATGAATGGATATTTGTATCCAACAGATTTAACGGATACGTTTGAAAATGGTTATTTTAATACGGGTGACATTGCTGAAATAGATCATGAAGGTTATGTCATGATTTATGACCGACGTAAAGATTTAATTATTAGTGGCGGTGAAAATATTTATCCATATCAAATTGAAACGGTAGCGAAGCAATTTCCAGGTATCAGTGACGCAGTATGTATAGGGCATCCTGATGATACTTGGGGCCAAGTGCCTAAATTATATTTTGTCAGTGAAAGCGACATTTCAAAGGCACAATTGATTGCATATTTATCACAACATTTAGCGAAATATAAAGTACCGAAACACTTTGAAAAGGTTGATACTTTACCTTATACATCAACAGGTAAATTACAAAGAAATAAGTTGTATAGAGGATGATTTGATGAAGTTGACAGCTTTGCATTTTTATAAATATAGTGAGCCATTTAAGTCACAAATTGTAACACCGAAAGTCACTTTAACGCATCGTGATTGTTTGTTTATCGAATTGATTGATGATAAAGGAAATGCATATTTCGGGGAATGTAACGCTTTTCAAACAGATTGGTATGATCATGAAACAATTGCTTCAGTGAAACATGTAATTGAGCAATGGTTCGAAGATAATAGAAATAAATCATTTGAAACGTATGAAGCTGCACTAAAACTAGTAGATTCATTGGAAAATACGCCTGCTGCAAGGGCAACTATTGTCATGGCATTGTATCAAATGTTTCATGTACTGCCTTCATTTTCAGTAGCATATGGAGCGACAGCGAGCGGCTTATCAAATAAACAATTAGAGTCATTGAAAGCAACAAAGCCGACCAGAATTAAATTAAAATGGACACCTCAAATCATGCATCAAATTAGAGTGTTACGGGAATTAGACTTTCACTTTCAATTGGTTATAGATGCAAATGAGTCCTTGATTCGTCAAGATTTCACACAGTTACAGTTATTAGCGAGTGAACAGGTTCTTTATATCGAAGAGCCATTTAAAGATATCTCAATGCTTGATGAAGTAGTGGATGGAACAATACCTCCAATAGCTCTTGATGAAAAGGCGACGTCGTTGTCGAACATTATTAATTTAATAGAATTATACAATGTGAAAGTTGTTGTATTAAAACCATTTCGTCTAGGTGGCATTGATAAAGTGCAAACGGCAATTGATACTTTGAAAAGTCATGGTGTAAAAGTGGTTATTGGCGGCATGTATGAATATGGTTTAAGCCGTTATTTTACAGCGATGCTTGCTCGTAAAGGTGATTATCCAGGAGATGTTACACCAGCAGGTTATTATTTTGAACAAGATGTGGTGGCGCATTCAGGCATATTAAAAGAGGGACGACTCGAATTTCGCCCCCCTTTAGTAGATATAACTCAATTACAACCATATTAATGGTTATGTTTATGTGAATGCTTGCTTGCTGACTTGTCTTTTTTTAATGGAACAGGGTCAAAGCCACCTTTATGAAACGGGTGACATTTTAAAATACGACGGATACCTAAATAAAGGCCTTTGAAAGCACCGTGGTATTGAATCGCTTCTCTAGTGTACTCTGAACATGTTGGATAAAAACGACAAGTTGGTGGAGTGAGTGGCGAAATGAAACGTTGATATAAATGAATCATCGCCAAGAATATCTTTTTCATAATTAATGCCTCCAACAATAGTGATTAACTATTATATTAACATACAATGTAGGGATGTGATGCGCGTGAAGTTTAGGGATAAAGATAATCGTCAAGTTAATTTGACATTTAAAAAGGATAATGAGATAGCAGATGGTAATCATGTGCTAGCTATTCCAACGTTTAAAAATCAATTGCTTTTTACCAAACATAATTTACGGGGTATTGAATTTCCTGGTGGTAAAAGGGAACGCGGGGAAAGTAGTGCTGAAGCAGTTACCCGTGAATTATATGAAGAAACAGGCGCCAAAGTTAAAAATATTCATTACATAGCGCAATATACCATTGAAACACATGATCAAACTGATTTTGTAAAAGATGTATATTTTATCGAAGTTGAATCATTGGTAAGCAAGAATGATTATTTAGAAACAGCAGGGCCAGTGTTGTTTAACTGTATCAATGATATTGAACTCGCACAACGGAGTTTCTTACTACAAGATAGTACCATTTTAAAATGCGTAGAGAGGGTGCAATCACTTGGATTTTATCAAACGTAAACGAATGCCAATTGAATCTGTTACGCATCAATTCGAAGAAATTACATATTTGTCAGATGATTTACAAGTCAAAGCTTTAATGATGACACCACTTCATGAAGTAAAACGCATTGTAGTATATTTGCGAGGTGGCAAAGGCCAAGTAGGACGTGTGCGCGCAGGTAGATTAATGCAATTTTCAGATAGTCAAACTTTAGTGATTGGGCCATACTACCGAGGTAACAATGGGAGTGAAGGTAAAGATGAATTTTATCGTGGCGATTTAAATGATGTGACTGAATTATTAAGGTTGCTACATGATAAATATCCGCAAGCTTTTATTCATATGGTTGGTTTCTCAAGAGGTGGACTACAAGGATTGTTGACATTTCAAGACTTACCAGTAACAAGTTATACAATCTGGGGTGGTGTCTCAGATATTGATTTAATGTATGAAGAACGTGTCGATTTAAGAGGCATGCTACGAAGAATGATTGGTCATCCGAAAAAAGATCGAGCGGCATATGAGGCACGCCAAGCGATTCCAAACATTAATGAAAACAGTCCGCCGATATTAATTGTACATGGAGGGAAAGACCAACAAGTTGGTATTCATCATGCGTATTATTTAGCGGACCAACTAGAGTTAAAAGGTGCCACGCATGAAAGATTTTATCAAATGGCAGAAGGACATGTGCCAAGACCACCAGCGATGGTTGAAACATTGACTTATATTAAAGAATTTATGAACCAAGTTGAGTTGCATAGCTAGTATAAAATTTGGTGTGCGCATGGGAACTATCAATCTTTGAAGATGTGGTGCTACATGCGTTGAATGAGCGGTACGCGCTTTCAATGAAAATGTGCTCCATGCAGATAACTGTATGTGCTTTTTGTGAATAGGAACAACTTGCGTTGAGTTAACGATAAGTACTTTATGCAAAGCGGGGCAACATGCATAGCGTAAAGGATCGGTACTTTATGTGAAGACGTGGTGCTTCCATTGAATGAGTGATGTGAGTTTGGCATGAAGGTCACCTTAAATGTGATTGTTGTAATAAAATTGCCTATAAATTTTTACCATATAAAATAAGAGGAGCCAACCATTGTTAGACTATAACAACGGTTGGCTCTTTAATTAGTATGCAAATTTATTTGTTGAAACTACCTTTTTCAGCAATATGTTCAACTTTTTCACCAAATTTTTCGAAGTTCTTTTCAAAACGTTGAATTAAATCTTCTGCTTGTGCTTTATATTTCTCTTTGTCGCTCCAAGCATTAATTGGATTTAAAATAGTTTTCGGTACATCTTCAATTTCTACAGGAATGCTTAAACCAAACGTACTATCTTTTGTATATTCTGCATTTTTCAATTTACCAGAAATCGCTTGGTTTACCATTTGACGTGTGTAATGTAAGCTGATTCTTCGTCCTACACCATATTTTCCGCCAGTCCATCCAGTATTAACAAGATAAACATCAACATCATGTAAATCGATAAGTTCACCTAATAAATCAGCGTAAACAGTAGGGTGTAACGGGAAGAAAGGTGCTCCGAAACATGTTGAGAATGATGGTTCAGGTTCTGTCACACCACGCTCCGTACCAGCTAATTTAGAAGTGAAACCACTCAAGAAATGATACATTGCTTGGTCTTTATTTAACTTTGAAATCGGTGGAATAACACCAAATGCATCCGCAGTTAAGAAAATAATTGTATTTGGATGTGCTGCTTTTGATGGTACTACAATATTGTCAATGTGATTAATTGGATAAGCGGCACGCGTGTTTTCTGTATAACGATTGTCTTCAAAGTCCACTGAACCATCTTCTGAAACAACCGTGTTTTCTAGGATTGCACCATATTTGATTGCGTCAAAGATTTGTGGTTCTTTTTCTTTGGAAAGATTGATTGCTTTCGCATAGCAGCCACCTTCGATATTGAAGACCCCGTTTTTATTCCAGCCGTGTTCATCATCACCGATTAGTTTACGGTGTGGGTCAGCCGATAAGGTTGTTTTACCTGTGCCAGATAGACCAAAGAATAATGCGACATCGCCTTTTTCACCAACGTTTGCAGAGCAATGCATGCTCATAATATCTTGCATCGGTAATAGATAATTCATTACAGAGAAGATACCTTTTTTCATTTCACCAGCGTATTCAGTACCGCCGATTAAAATGACTTTGTGTTTAAATGAAATAATGACAAAGGTTTCAGATTTAGTACCATCAACTTCTGGATCTGCTTTAAAATGTGGGGCAGAAACGATAGTGAAGTTAGGTTTAATCTTTGTAGCTTCTTCTTTTGATTCAGGTCTAATAAACATATTTTTAGCAAATAAATTATGCCATGCTAATTCATTGATGACTGTAAGTTTTAACATTGTATCTTTATCGCTACCAGCGTAGCCTTTAAATACGTATAATTCATCTTTTTTATCTAAATAGTCTAGTACTTTATGGTATAACTTCAAGAAAGTTTCTTCATCGATAGGTTGATTAATTTCTCCCCAGTCAATGTTATCTCTATATGAAGGTTCAGAGACAAAAAATTTGTCTTTAGGCGAACGACCAGTATATTTTCCAGTACTTGCATTAACAGCACCAAGTTCTGTTAATACCCCTTCGTTATTGTCTAAGATTTTATTATAAAGTTGTGTCGTCGAAAGTTGAAAATGTGACGTTGGTTTTTTCAGTAATTTGTCAATTTTAGTTGTTTCAGTGTATGTGTCTACTGACATCCTAAATCCCTCCAAAGCGATAATTTAAATGTAAGCCTTTACATTTAATTAGTATAACACATTAACATAATTAATCTACAATATTTTACTGGAAATTTATTTATGAAAAATTGACATTAATTCATTAATTAGGTACTATTATTTTTAACGGATTCTCTTATCCTGAGTGGTGGAGGGACATGGACCCAATGAAACCCAGCAACCTCTTTTTTTATAAAAGAAAGGTGCCAAACCGTTTGCAGACAAATAGGTCTGAACGATAAGAGCGAATGGACGTATTAGGCCTTCTCTCTATATTAATAGTTAGAAGGTCTTTTTTATTTAGCTCACAGAGAGAGAATTTTCGTAATATAAATTTAAAGGAGCAAACTATGTTAAATAACAAACGATTATTTACTTCAGAGTCTGTTACAGAAGGACACCCAGATAAAATCGCTGACCAAGTGTCAGATGCAATATTAGATGCTATTTTAAAAGACGATCCAAATGCTCGTGTAGCTTGTGAAACAACTGTTACAACAGGTATGGCATTGATCGCCGGCGAAATTTCTACAACAACATATGTTGATATTCCGAAAGTTGTAAGAGAAACAATCAAAGAAATTGGATACACAAGAGCAAAATATGGCTATGATTATGAAACAATGGCAATTTTAACTGCGATTGATGAACAATCACCTGACATTGCACAAGGCGTGGATAAAGCATTAGAGTATCGTGATAAAGATAGCGAAGAAGAAATTGAAGCAACAGGTGCAGGTGACCAAGGTTTAATGTTTGGTTACGCAACGAATGAAACAGAGACGTATATGCCTCTAGCAATTTATTTATCACATCAATTGGCAAAACGTTTATCAGATGTGCGTAAAGATGGTACGTTAAATTATTTACGACCAGACGGTAAAGTTCAGGTCACTGTTGAATATGATGAAAATGATAACCCTGTACGTATTGATACGATTGTCGTATCAACACAACATGCTGAGGATGTGACACTTGAACAAATTCAAGAAGACATTAAAGCGCATGTCATTTATCCAACTGTTCCTGAAAACTTGATTAATGACCAAACTAAATTTTACATCAATCCTACAGGACGCTTTGTAATCGGTGGACCTCAAGGTGATGCAGGATTAACAGGACGTAAAATCATTGTTGATACGTACGGTGGCTATGCACGTCATGGTGGCGGATGCTTCAGTGGTAAGGATCCTACAAAAGTAGACCGTTCAGCTGCATATGCTGCACGTTATGTGGCTAAAAATATTGTTGCAGCAGGTTTAGCAGATCAATGTGAAGTACAATTGGCATATGCGATTGGTGTTGCAGAACCAGTGTCAATTGCAATTGATACATTTGGAACAGGTAAAGTTTCTGAAGGGCAACTTGTCGAAGCAGTTAGAAAACACTTTGACCTAAGACCTGCAGGTATTATTAAAATGCTTGATTTGAAACAACCGATTTACAAACAAACTGCTGCTTATGGTCATTTTGGACGTACAGATGTCTTATTCCCATGGGAAAAATTAGACAAAGTGGAAGAATTAAAAGACGCAGTAAAATAATAAGATGAATTGAATATAGCTAAATAAAAGATTTTCGGTATATAAATGATAATATGTATCGAAAATCTTTAGCTTTTCTATTATAATTAAAGTTATTCATATATTAAAAAGGAGCGTTGTTGTGATGGATTTATCTTCACCGGTAGTCATTGGACTCATTATTGCAGTAGTCATTGCATTAATCTTTTTTGTCCTTTTCTTAGTTGCCTTAGGTAGTAAGAAAAAAGTTAAGCGACAAACAGAAGAAAAGTATGAACAACAAGAACAAAACATTAAAAAGTCTCATGAAGAAGCTTTAGAGAAAGAGCGTATTCAAAATAAAAAGACAATTACAAAACAACAAGAAGATTATAATCACATGGTTAGTACAAAAGATCGTGAGATTGACGCATTAAAATTGTTCTCGAAAAATCATAGTGAATATGTAACGGACATGAGATTAATTGGTATTCGTGAAAGATTAGTTAAAGAAAAACGAATTCGACCAGAAGATATGCACATTATGGCAAATATCTTTTTACCAAAGGATGGCTTTAATAATATTGAACGTATTAGTCATTTAGTATTAACAAGAACTGGTCTTTATATTATTGATTCTCAATTGTTAAAAGGTCATGTTTATAATGGTATTAGTGGCGGTCAATTTAAAGATTTACCACCAATGGAACAAGTATTTGATACATTAGATTTAGATAAATCTAGACCGCAAACTATTGTGATGGATCAAAATGATGACAAACGTTCATTATCATTTGTAAATTATTCAGATCAAATTGAGGCGATTAAACAATTGGCTGAAGACTTACAAAAACATTTAGGTGCTAAATATACACCGACTTCAATTTTATACTTTAATCCTAAAAATGAAGGCGATGTAACGATTTCAAATTACAATCAAAATAGTGCAGTCAAAGTACTTGTGGGCGCTGAACAATTAGACGAATTCTTTAACAAATTTGTATTCCATGGTCGTATTCAATACAACGTGGAAGACTTACAACAAATGATGGATAAAATTGAATCATTCAATTAAATGTTAGGCTGAAGTGATGACTATATGTTGTTACTTCGGCTTTTTTAGTTTGTCATAAATTAAACAGAATTTCTTTAACATTTTGATTAATATTTGAAAGATATTACTAGCATTTTAGTGGTTGATTGCTGTAAGTGTTTTTTATCATGTATTCAACTCAGATTTGTTATGATAACAGGGTATAATACATCAAAAAGGTGAGGCGATATTTATGGAGGTTAAAACATTTTATAATGGAAACACGATGCCACAAATTGGTTTAGGGACATTTCGTGTGGAAAATGATGAAAATTGCATGGAAAGTGTTAAGTATGCCATTGAACAAGGATATCGTAGTATTGATACCGCAAAAGTTTATGGGAATGAAGAACAAGTTGGTACTGGTATTCGTGCCGGATTGGAATCAACTGGTATTGCTAGAGAAGACTTATTTATTACTTCAAAATTATATTTTGAGGATTTTGGTCGTGAAAATGTAGCAGCTGCTTACGAAGCTAGTTTATCTAGATTAGGTTTAAAATACTTAGATTTGTATCTAGTACATTGGCCAGGTACGAACGAAGCCGTAATGGTTGATACATGGAAAGGTATGGAAGATTTATATAAAAATAATAAAGTTAAAAATATAGGTGTCAGCAATTTTGAACCTGAACATTTGGAAGCTTTGTTGGCACAAGTGTCAATTAAACCTGTAATTAATCAGGTTGAATATCATCCATATTTAACGCAACATAAATTGAAATTATATTTGGCAGCACAACATATCGTGATGGAATCTTGGTCACCATTGATGAATGCACAAATTTTAAATGATGAGACAATTAAAGACATTGCTCAAGAATTAGGAAAGTCACCTGCCCAAGTTGTTTTAAGATGGAATGTGCAGCATGGAGTGGTTACAATCCCTAAATCGGTGACACCAAACAGAATCTCTGAAAACTTCCGAATATTTGATTTCGAATTATCAGATGAACAAATGACGCGAATTGATGGTTTAAATCAAGATAAGAGAATTGGACCTGATCCAAAAACTTTTGAAGGCTAGGAAACAAATCGGTGAATTTTTGATATGGTCAGATAAATTGTCAACGTTAGGTAATAGACATATTGCTTAACGTTTTATTTTCGACTAGTTTGGGGAATTTATTGACATTCACATTATTTAAACGGCAACAAAGATTGTTTTATTTTGATAGGCATTATATGGTGTTAAAAAATTTGCATGAAAATTAAAAAATGCTTCGTTCAGGAAGGTGTCATTATTTACCTATTTGCTGAATGAAGCATTTTATTTTTAAATATGATAGCCAATATAACAAGCTATAAATCCAATGATGAATTGTAAAAGTGAATAATTGAGAAAAAGGTTAATATTAAATTTTGGTGTCATCATTAATGTAAGTTCCTTGGCTAACGTTGAGAAAGTTGTTAAGCCACCTAAAAAACCGGTAACAAAGAACGCAGGGAACCATGAGATTGAAATTGATAAGCCTATAGTTAATCCAATTAAAAAACTACCAACAAGATTTACTATCAATGTTGCGATAGGTAACTTGGAAGTAAATATATGATTAAAATAATCAGTAACGGCACTTCTAGCTATTGCACCCAAACCGCCGCCAATTATGACTAAAATGATTGATATCATGATAAACCACCACCTAGTTTTATACCGACGTAACATAACAAAATACCAAAGACATAACTTGTTACAGCATATAGTAGTAAAGTTATAAATTGTTGATGATCAAACATGTGTATTAATTCTAATTGAAATGTTGAAAAAGTCGTTAAAGCACCAAGAAAACCAGTCGTAATAGCTTTTTTTAGGGTTGGATGGTTTGAAAAAAATTCAATTGTTAAGGCTGTTAGCAATCCCATTACAAAGGCACCAGTCAAATTTGCTATCAGTGTTCCGATTGGAAAACCTCCGTCAGTATTCAGAAAAGAAATGAGGTAACGTAATAAAGCGCCTAAAGCACCACCGATAAAAATATATACATATTGCATTTGGTTCACCTCGAAAAGAAATAGTTTGAATTTAAAAAAGAGGTTTTGGCAACGCGACGACAAAAATTGTCGATGCATTATCAAACCTCATTATATGTTATATCTTGTTGTATAACTATAGCGATTAGATGCATAGTTATGATTTCGAAAATCTAATATTTTTTATACGCAACAACGTCATCAAATGGATTTACTCATTTTAGTATGATACATTGTATTGTTTTGTATTAAGGCTACATTGACATTTTATCTTTTTTAAATAAAACCGAATGTGTGAACAATCGAAAAGATATGTACTAAAATAACGATTAGAATAATCCAAGGCAAACTTTTACTCGCAATTCTAATCCAATCTGCATCAGGCTTTAGTGATTTAATTGAACGATCTGCAAAAATTATAGACAATATTAGTATAATTGAGTTAATAACACTGCAGAAAAGTATTAATTTAATAAAAGAATTAAAAAGCCCACTTAGGAAAACGTTATTTGTATTAAAGAAAAAGCTTAAAATAATCATTAAGCTAGATAAGTAAAAGTATTTTTTTGAACGAGACATGCTAGACCTCCTGGATGGTTATCATTTACATATCGTATCATAAACAATCATAAAACAATAGTTTAATTACCTTGTTGACACAATGTTGCTAAAGTCATTTTTAAGAAATATAGGCAAAAAATTAGCTATATATTATAAAAGCGTGATATAAATGTTTTATATAACAAAGAAATAAAAATCATTTTTTACAAATGGTTGTAAGAAAAAGACATGCAGATGTTGTTAAAATTTTAATAAGAATCAAGGAGGCTATATTATATGGCTAAACTAAATGTAGAAGTATTTGCGGATGGTGCAGATATTGAAGAAATGAAAGCAGCTTATAAAAACAAACAAGTGGATGGTTTTACAACAAATCCTAGTTTAATGGCGAAAGCGGGCGTAACAGATTACAAAGCTTTTGCTGAAGAAGCTGTGAAAGAAATTCCAGATGCTTCAATTTCATTTGAAGTATTTGCAGACGATTTAGAAACTATGGAAAAAGAAGCAGCAATTTTAAAACAATATGGCGAAAATGTATTTGTTAAAATTCCTATTGTAAATACAAAAGGTGAATCAACGATTCCTTTAATTAAAAAACTTTCAGCTGACAATGTGAGATTAAACGTTACGGCTGTTTATACAATTGAACAAGTTAAAGAAATAACTGAAGCAGTAACTGAAGGTGTGCCAACATATGTTTCAGTATTTGCAGGACGTATTGCAGATACAGGCGTAGATCCATTACCATTAATGAAAGAGGCTGTAAAAGTTACGCATAGTAAAGACGGCGTTAAATTATTATGGGCAAGTTGCCGCGAATTATTCAATGTGATTCAAGCTGATGAAATTGGTGCAGATATTATTACATGCCCAGCAGATGTTGTGAAAAAAGTGAATACAAACTTAGGTCGCGATATTAACGAATTATCAGTAGATACAGTTAAAGGCTTTGCGAAAGATATTCAATCTTCAGGTCTTTCTATTTTATAATATATAAATATATTTAAACCCTCATAGGCATTGTGCTTATGGGGGTTTAAATATTGGAGTCAATTTTAAATTAATATGTATTTCATTGCCTGTAGAAATTGAAATACAATTTCTCTATGTTGGGCACCGCCATCTTGCACATTATTGTGAGTTAATCTTTCCTATGTTGGGGCCCGTACCCCAACGCGCATTGCTTGTAGAATT
>61 65 732
GGCAATGCAAGTTGGGGTGGGACGACGAAATATATTTTGCGAAAATATCATTTCTGTCCCACTCC
>62 36 163
GGACAACGAAATAAATTTTGTGAAAATATCATTTCT
>63 77 1119
TGCGCTCTAACCAGCTGAGCTATAGGCCCATTAATTTGAATGAACAAACATTCAAAACTGAATACAATATGTCACGT
>64 42 365
TTGTTAATTAGGGGAGAGATGATACTTAAATAGTTAGTTGTT
>65 33 48
CTCGTACTTCTCTTTCGCTTCTTCTTTACTCTC
>66 65 637
TGCAAGTTGGCGGGGCCCCAACATAGAAGCTGACGGAAAGTCAGCTTACAATAATGTGCAAGTTG
>67 34107 629742
CTGAAATGATTATAGTCAAACGAAAACATCAAACTAAAGTTCACTGAAATGATTATAATAAAAGTTATATGGTATGATGACATTGGTGATATATATGATAAACATCGGATTAACAGGTTGGGGTGATCACTATTCATTATATGAAGATTTAGAACGCCAAACCGATAAACTTAAAACATATGCTGGACATTTTCCGGTTGTCGAATTAGATGCGACATACTATGCGATACAACCGGAAAGAAATATATTGAAATGGATAAAAGAAACGCCTGATACATTTGAATTTGTGGTCAAAATTCATCAAGCACTCACATTGCATGCAGACTACAAATCATTTGCAGATACAAGGCAAGAACTATTTGATCAATTTAAGAATATGTTAGAGCCCTTACATACACAGAAAAGGTTAGCAATGGTATTGGTTCAATTTCCGCCATGGTTTGACTGCAATGCACAAAATATCAAATATATTTTGTATGTAAGACAGCAATTACAAGCATTTCCAATGTGTGTAGAATTTAGGCATCAATCATGGTTTAGTGATGCATTTAAAGAACAAACATTGGCATTTTTAACAGAACATCAAATCATTCATGCAGTAGTTGATGAACCACAAGTGAAAGATGGCAGTGTACCTTTAGTCAATCGAATCACAAATGAAATTGCGTTTGTACGTTATCATGGACGTAATCATTACGGTTGGACTAAGAAAGATATGTCAGATCAAGAATGGCGAGATGTACGCTATTTATATGATTATAATGAGCAAGAATTGATAGACTTGGCACAAAAGGCACAAATATTAGCACAAAAAGCTAAGAAAGTTTACGTCATATTTAACAATAATTCTGGTGGTCATGCAGCTAATAATGCCAAAACATATCAGCGATTATTGAATATAGAATATGAAGGGTTAGCACCACAACAATTAAAATTATTTTAAGAGGCGACGACTATGTTATTAACAATTACATTATTAGTTCTAATCGGTGGTTTGTCAGCAATCATCGGATCAATCGTAGGCATTGGAGGCGGTATTATTATCGTTCCAACAATGGTTTACCTCGGTGTTGAACATGGATTACTACATAATATTACAACACAAGTAGCGATAGGGACGTCTTCAGTCATTCTAATTGTGACTGGACTTTCTTCATCGCTTGGATATCTAAAAACAAAACAAGTTGATATTAAAAATGGTTCCATCTTTTTATTTGGACTATTACCAGGTTCATTGCTTGGGTCCTTCATTAGTAGATATTTAACATTTGAGTCATTTAATTTATATTTTGGTATCTTTTTAATTTTCGTAGCCATTTTATTAATGATAAGAAATAAGATTAAACCGTTTAAAATATTTGATAAACCAAAATATGAAAAAACTTATGTAGACGCTAAAGGTAAAACATATCATTATAGTGTGCCGCCTTTATTCGCTTTTGTTACTACATTTTTAATTGGTATTTTGACAGGTTTATTTGGTATTGGAGGTGGCGCACTAATGACGCCACTAATGCTTATTGTATTTAGATTTCCACCTCATGTAGCTGTTGGAACAAGTATGATGATGATTTTCTTTTCAAGTGTCATGAGTTCTATAGGGCATATTGCTCAAGGGCACGTAGCATGGGGTTATGCAATCATTTTAATTATTTCTAGTTATTTTGGTGCGAAAATCGGTGTCAAAGTGAATCAGTCAATTAAGTCAGATACGGTAGTAACATTATTGAGAACAGTAATGTTGTTAATGGGTATATATTTAATTATTCGTGCGTTGATTTAATACAACTTAAAAAGGAGGACGTCAATTTGAGGCTTACAATTTATCATACTAACGATATTCATAGTCATTTACATGAATACGAACGCATTAAAGTATATATGGCAGAACAACGGCCACGACTTAATCATCCTTCTTTATATGTTGATCTAGGTGATCATGTAGATTTATCCGCACCTATAACTGAAGCAACTTTAGGTAAAAAGAATGTGGCATTACTAAATGAAGCAAAATGTGATGTTGCAACCATCGGTAATAATGAAGGGATGACCATTTCACATGAAGCTTTAAATCACCTTTACGACGAAGCAAAATTTATAGTGACATGTAGCAATGTTATAGATGAATCAGGTCATTTACCAAATAATATCGTTTCTTCTTATATTAAGGATATAGACGGTGTGAAAATACTATTCGTTGCAGCGACAGCACCTTTTACCCCATTTTATCGTGCACTAGATTGGATTGTTACCGATCCACTTGATTCTATAAAAGAAGAAATTGAACTTCAACGAGGTAAATTTGATGTATTAATCGTGCTAAGTCATTGTGGCATTTTCTTCGATGAAACATTATGCCAAGAATTGCCTGAAATTGATGTCATTTTTGGTAGTCATACGCATCATTATTTTGAACATGGTGAAATTAATAATGGTGTACTGATGGCGGCAGCTGGAAAGTATGGTAATTATCTTGGAGAGGTTAATTTAACTTTTGAGGCACATAAAGTAGTACATAAAACTGCAAAGATTATTCCTTTAGAAACATTACCTGAAGTTAAAACTTCATTTGAAGAAGAAGGAAAAACGCTAATGTCTAATCCGGTAATTCAACATCCAGTAGTGCTTAAGCGTAGTATGAACCACATAACTGAAGCTGCATACTTATTAGCTCAAAGTGTTTGTGAGTATACACATGCACAATGTGCCATCATCAATGCTGGCTTACTCGTTAAAGATATTGTAAAAGATGAAGTGACAGAATATGACATTCATCAAATGTTACCGCATCCGATTAATATGGTAAGGGTTAGACTTTCTGGTGTGAAATTAAAAGAGATTATAGCTAAAAGTAATAAGCAAGAATATATGTATGAACATGCACAAGGTTTGGGTTTCAGAGGGAATATATTTGGAGGATATATTCTTTATAATTTAGGGTACATTCATTCTACAGGGCGTTACTATCTGAATGGAGAAGAAATCGAAGACGACAAAGAATATGTACTAGGTACGATAGATATGTATACGTTCGGTCGTTATTTCCCAACATTGAAAGAATTACCAAAAGAGTATTTAATGCCAGAGTTTTTAAGAGATATATTTAAAGAAAAATTATTGGAATATTAAAAAGTAAGATTATTGGATTTTCATTTGTCATGAATTTCGATATAATGTTTAAAGATACACTTAACAGGAGGGTATGTGTTGTTATGGCGACAAAAAACGAGGAAATATTACGTAAACCGGATTGGTTGAAAATAAAATTAAATACCAACGAAAACTATACAGGACTTAAGAAGATGATGAGGGAAAAAAATCTTAATACTGTATGTGAAGAAGCTAAATGTCCTAATATACATGAATGTTGGGGTGCACGTCGTACAGCGACATTTATGATTTTAGGTGCCGTATGTACAAGAGCTTGTCGTTTTTGTGCGGTTAAGACAGGTTTACCTAATGAACTTGATTTAAATGAGCCTGAACGTGTAGCTGAATCAGTTGAATTAATGAACTTGAAACACGTTGTTATCACTGCTGTTGCGCGTGATGATTTAAGAGATGCTGGTTCAAATGTTTATGCTGAGACAGTACGTAAAGTTAGAGAAAGAAATCCATTTACAACGATTGAAATTTTACCATCAGATATGGGCGGGGACTATGATGCGTTAGAAACATTAATGGCTTCAAGACCTGACATTTTAAACCATAATATTGAAACTGTTCGTCGATTAACACCGAGAGTTCGTGCGCGTGCGACATACGACAGAACATTAGAGTTTTTACGTCGTTCAAAAGAATTACAACCGGATATCCCAACTAAATCAAGTATTATGGTTGGATTAGGTGAAACTATAGAAGAAATTTATGAAACGATGGATGATTTACGTGCGAATGATGTAGATATTTTAACGATTGGTCAATATTTACAACCTTCACGTAAACATTTAAAGGTTCAAAAATATTACACGCCTTTAGAGTTTGGTAAATTAAGAAAAGTGGCAATGGATAAAGGGTTTAAACATTGCCAAGCTGGACCTTTAGTACGTAGTTCTTATCATGCGGATGAGCAAGTAAATGAAGCTGCTAAAGAAAAGCAACGCCAAGGTGAGGCACAGTTAAATAGTTAATATTTAACCATTAATAAGGCATAAAGGCTTAGTTTGTACAAAACGAACGTGTCATAGAAGTAATCATTATTTTTATGAAACACTAAAAGTATAAACTGAGCCTTTCATTGTCATAGATAGGTGAAGAATTTGATAAAAGTAGATCAACATTACTTTGAATTAATAGAAAATTATCGCGAATGTTTTAATGAAGAACAATTTATTGCTAGGTATTCAGATATTTTAGATAAATATGATTACATTGTTGGTGACTATGGTTACGATCAATTACGATTAAAAGGTTTTTACAAAGATTCTAATAAAAAAGCAGAGATGAGTAAACGTTTTTCAAATATTCAAGATTACATATTTGAATATTGTAACTTTGGTTGTCCTTACTTTGTATTAAGACATTTGTCTAAACAAGAGGTTAAAAAGTTAATCGAAGAAGTTCATCCGTCTGATGTGATAGATGACGACAATAAACTTCAAGATGTGAAGATTAAGCCAACCATTCAAGATACTGAACATTAATAAAACCCTTAGCTAGATTGAAAATGGGAATCATGCAATTCAAGCATGGACCTGTAATCTAGTTAGGGGTTTTTATCTTTAATGAATGACTTCATTTAAATACTCAGTAATTTCATCGCCTTCTTCAGCATTTACACCTAAAATATGAGCGATATAGCCTTCTTCTTTTAAATCATCAGTACCGATAATACCGAATTTATTTGTTTGCATATTAAGTACGAGTGTCTTACCATAATGTCTATTTGTATGGACTAACATTAAATCATATCGACCATGCTCGCCAACAAAACCAACAAACTGAACTTGACTCTCTTCGTTGTCATCATATAAATACATATCAATCATTTTGTAGCGACTCCTTTTAAAAGTAGTAAAGTTAGTATAACGACAAATGAAGTATACTGCAAAATTATGATAATATATAAGCGAGAGGTGACAAGGAATGTATTTTGTAGACAAAGATAAACTAACTCAGAAATTAGCCTATTTACAAGCATTAACTGATGATTATTATGAGAGTAAGCACAATCATTATGCATTTGAACGTATTGCTCAAATGTTGATAGAATCATCGGTAGATATAGGGAATATGATTATCGATGCATTTATTTTAAGGGATCCTGGTAATTATAAAGATGTGATTGATATATTAGAACTAGAAAATGTTATTACTAAAGAAACACAGCAGGCGATTAATAAAACTGTCGATATTCGTAAACAATTTACATATGATTACACAGTCTTAGATATTAAGGTTATCATGCCAATGTTTGATGACGCATTACCTTATTACAAACAATTTATTACAGAAGTAACGACATTTTTACATCAAGAAAATGTACCAGTAACAGCTTTTGGTAAAGGAGAAAATCAATAATGAAACAGTATAAAGCGTATTTAATCGATTTAGATGGCACAATGTATATGGGAACAGATGAGATTGATGGAGCAAAACAATTCATCGATTATTTAAATGTAAAAGGCATTCCTCATTTATACGTAACTAATAATTCAACGAAAACACCTGAGCAAGTAACTGAAAAATTACGTGAAATGCACATTGATGCTAAACCAGAAGAGGTTGTAACGTCAGCGTTAGCCACTGCTGATTATATTTCAGAACAATCACCAGGAGCATCAGTATATATGTTAGGTGGGAGCGGTTTAAATACTGCGTTAACCGAAGCGGGACTTGTCATTAAAAATGACGAGCATGTTGATTATGTAGTTATTGGACTTGACGAACAAGTTACATATGAAAAGCTTGCGATTGCAACGTTAGGTGTAAGAAATGGAGCAACATTTATTTCTACAAATCCAGATGTGTCAATTCCAAAAGAACGAGGATTTTTACCAGGGAATGGTGCTATTACAAGTGTTGTAAGTGTATCGACAGGCGTATCGCCACAATTTATTGGTAAACCAGAACCGATCATTATGGTTAAAGCATTAGAAATTTTAGGATTAGATAAATCCGAAGTTGCTATGGTAGGCGATTTGTACGATACCGATATTATGTCTGGTATTAACGTAGGTATGGATACGATTCATGTACAAACAGGTGTATCTACGTTAGAAGATGTGCAAAATAAAAATGTGCCACCAACGTATTCTTTTAAAGATTTAAATGAAGCAATAGCTGAATTAGAAAAATAGATATAGTCATTTTATAAAGTAGGTGAATTGATTTGGTAAAAATAGTTGTTTCGAGGAAAATTCCGGATAAATTTTATCAACAATTAAGTAAACTTGGTGACGTTATTATGTGGCAAAAATCATTAGTGCCTATGCCTAAAGATCAATTTGTGACAGCACTTCGTGACGCAGATGCTTGTTTTATCACATTAAGTGAACAGATCGATGCAGAAATTTTAGCACAATCACCAAATTTAAAAGTAATTGCGAATATGGCTGTAGGGTATGACAACATCGATGTTGAAAGTGCAACAGCGAACAACGTGGTTGTTACGAATACACCAAATGTACTTACTGAAACAACTGCAGAATTAGGATTTACATTAATGCTTGCTACAGCACGCCGTATTGTAGAAGCTGAAAAATATGTAGAAGCAGATGCATGGCAAAGCTGGGGTCCTTATTTATTATCAGGTAAAGATGTCTTCAATTCAACTATTGGAATATATGGTATGGGAGATATTGGTAAAGCTTTTGCAAGAAGGTTGCAAGGGTTTAATACTAAAATTCTTTATCATAATCGATCAAGACATAATGATGCAGAGGCGGACTTTAATGCAACATATGTTTCTTTTGAAACGTTGTTAGCAGAAAGTGATTTTATCATCTGTACAGCGCCACTTACAAAAGAAACACATCATAAATTTAATGCTGAAGTATTTGAACAAATGAAAAATGATGCAATTTTCATTAATATCGGTAGAGGGCAAATTGTAGATGAAACAGCATTAATCGATGCACTAGACAATAAAGAAATTTTAGCATGTGGTTTAGATGTATTAGCAAATGAACCAATTGATCATACACATCCATTAATGGGACGTGATAATGTTCTGATTACACCACACATTGGTAGCGCATCAGTAACAACACGGGACAATATGATTCAATTATGTATTAATAATATAGAAGCGGTTATGACAAATCAGGTACCACATACTCCAGTAAATTGAAAATAAGTATGGTTTTTTAATCATTGGTAAAACAAGCAAAGCAATTGTAAAATTGGTTATGTTTGACTTGCGAATGTATATATTTGCGCTGATGATAATTCCATAACATTATAAACTCGTCATATTAATGTGATGAGTTTATTTGATTTTGACGTATATAACAAAATTGTTATATAGACTGTAATTGTTTATTGTTTAAATAACCTTTAAAATGAATGATGTTCTCAACAAAGTGTATCATTTAAAATAATTGAGTGATGACAACCAATTACTATGTTGAATCTATAAAATTAAAATTGAATTTCATTATGAATATCGATATAATGAATTGTAAAAAACAAATTTTAAAACGTATTTTATATTGAACGGTCTTTATAAAGACGTTTTTACTAAGAACTTTAAGAGGTGCAATATGAAATCTAAAAGTAAACAGCCACCTAATAAATATGTTGAAGCATTCAAACCATATTTATTAACACTATTGTATTTGGCAATATTTATTACTTTATATTTAATTTATGGCAGTGGCGACACACACAATAACTTCATTTATAATGAGTTCTAATGAGGGAGACTTAATATGACAGATATTATTAACAAGCTGCAAGCGTTTGCGGATGCAAATCCACAAAGCATTGCTGTTAGACACACAACTGATGAATTAACTTATCAACAGTTAATGGATGAGTCTAGTAAATTAGCACATCGATTACAAGGTAGTAAGAAACCGATGATTTTATTCGGTCACATGTCACCATATATGATTGTTGGGATGATTGGTGCCATTAAAGCAGGATGTGGATATGTACCTGTAGACACTTCAATTCCTGAAGACCGTATTAAAATGATTATTAACAAGGTTCAACCAGAGTTTGTATTTAATACGACTGATGAATCATTTGAAAGTTTAGCAGGCGAAGTATTTACAATAGAAGATATTAAAACATCTCAAGACCCAGTAATTTTTGATAGTCAGATTAAAGATAACGACACAGTATACACAATCTTTACATCTGGTTCTACTGGGGAACCTAAAGGTGTTCAAATTGAATATGCAAGTTTAGTTCAATTTACTGAGTGGATGTTAGAACTTAATAAATCAGGAAATGAACAACAATGGCTTAACCAAGCACCATTTTCATTTGATTTATCTGTAATGGCTATTTATCCATGTTTAGCATCAGGCGGTACATTAAATCTTGTAGATAAAAACATGATTAATAAACCTAAATTATTAAATGAAATGCTAACAGCAACACCGATTAACATTTGGGTATCAACACCATCATTTATGGAAATGTGTTTATTATTACCAACGCTTAATGAAGAACAGTATGGTAGTCTTAACGAATTCTTCTTCTGTGGTGAAATTCTACCTCACAGAGCAGCAAAAGCGTTAGTAAGCCGTTTCCCAAATGCGACGATTTACAACACATATGGTCCAACTGAAGCTACGGTAGCAGTTACAAGTATTCAAATTACACAAGAAATATTAGATCAATATCCGACATTACCTGTTGGTGTTGAAAGACCAGGCGCAAGATTATCTACTACAGATGAAGGTGAACTTGTTATCGAAGGTCAAAGTGTAAGTTTAGGATACTTAAAAAATGACCAAAAAACAGCTGAAGTATTTAATTTCGATGACGGTATTCGTACTTATCACACTGGTGATAAAGCGAAGTTTGAAAATGGTCAATGGTTCATTCAAGGTCGTATTGATTTCCAAATCAAATTGAATGGCTACAGAATGGAATTAGAAGAAATTGAAACACAATTACGCCAGTCTGAGTTCGTAAAAGAAGCGATTGTTGTACCTGTATATAAAAATGATAAAGTTATTCATTTAATTGGTGCAATTGTGCCAACGACTGAAGTTACGGACAATGCAGAAATGACTAAAAATATTAAAAATGACTTGAAATCACGCTTACCAGAGTATATGATTCCTAGAAAGTTTGAATGGATGGAACAATTGCCATTGACTTCAAATGGTAAAATTGACAGAAAGAAAATTGCAGAGGTAATTAACGGATGATTCCATATGGTGATTTTACATTCTTCTTAATTGCTTTAATTGCATTATTACCAGTCATTATACTTGGATTTTTAGGTAAGCGAAGTTACATTTATAATGGCGTAGTTACAGCATTTATGATTGTGTTAATCTTTTCTTCTGATAAACATAATCTGTTTGACCAAAAGTATTTAAGTGTTCAATTAATTAGTTTTATTATTTACGTCGTATGGCAAGTTTTATTGATAATGTTTTATTATCATTCAAAACCAAAAAATAATTCATTTTCAAAATTTGTAACTGTAATGGTTTTATCAATATTGCCATTAGCACTTGTGAAAGTGTTACAAAGTACATGGTTAGGTGGACATCAGATTCACTTCCATGAAAGTAAATTAATTGAGTTTGTTGGTTTCTTAGGAATTTCTTATGTTACATTCAAAAGTGTGCAGTTAATTATGGAAATTCGTGATGGTTCTATCAAAGAAATTAAAGTATGGAAATTAATTCAATTTATTTCATTCTTCCCAACGATTTCATCTGGACCAATCGATCGTTACAAACGTTTCGTTAAAGACGATAAAAAAGTACCAACAGGCAATGAATACCGTGAATTAGTATTAAAAGCAATTCACATGATTATGCTTGGTTTCTTGTATAAATATATTGTTGCTTACTTTATTAACACATATGCAATCATGCCGTTACAATTAGACTTACATGGCTTTGTCAATTTGTGGTTATATATGTACGCATACAGCTTATATTTATTCTTTGACTTTGCAGGTTATAGTTTATTTGCGATAGCATTTAGTTATTTATTCGGTATTAAAACACCACCAAACTTCGATAAACCTTTCAAAGCGAAAAATATTAAAGATTTCTGGAATAGATGGCATATGACATTATCATTCTGGTTCAGAGATTGTATTTACATGAGATCTTTATTCTACATGTCTCGTAAAAAATTATTGAAGAGTCAATTTGCAATGTCTAACGTGGCATTCTTAATCAACTTCTTCATAATGGGAATTTGGCATGGTATCGAAGTGTATTACATTGTTTATGGTTTATACCATGCAGCATTGTTTATAGGTTATGGCTATTATGAACGTTGGCGCAAGAAACATCCGCCACGTTGGCAAAATGGTTTCACAACAGCACTTAGCATTGTGATTACATTCCACTTTGTAACATTTGGCTTTTTAATCTTCTCAGGTAAACTTATATAATAAAGGAGAATTTAATTATGGAATTTAGAGAACAAGTATTAAATTTATTAGCAGAAGTAGCAGAAAATGATATTGTAAAAGAAAATCCAGACGTAGAAATTTTTGAAGAAGGTATTATTGATTCTTTCCAAACAGTTGGATTATTATTAGAGATTCAAAATAAACTTGATATCGAAGTATCTATTATGGACTTTGATAGAGATGAGTGGGCAACACCAAATAAAATAGTTGAAGCATTAGAAGAGTTACGATGAAATTAAAACCTTTTTTACCCATTTTAATTAGTGGAGCGGTATTCATTGTCTTTCTATTATTACCAGCACGTTGGTTTACAGGCTTAGTAACTGAAAAGACTGTAGAAGATAATAGAACTTCATTGACAGATCAAGTACTAAAAGGCACACTCATTCAAGATAAGTTATACGAATCAAACAAGTATTATCCTATATACGGCTCTAGTGAATTAGGTAAAGATGACCCATTTAATCCTGCAATTGCATTAAATAAGCATAACGCCAACAAAAAAGCATTCTTATTAGGTGCTGGTGGCTCTACAGACTTAATTAACGCGGTTGAACTTGCATCACAGTATGATAAATTAAAAGGTAAGAAATTAACATTTATTATTTCACCACAATGGTTTACAAACCATGGTTTAACGAATCAAAACTTTGATGCTCGTATGTCTCAAACTCAAATTAATCAAATGTTCCAGCAGAAAAACATGTCTACTGAATTAAAACGTCGTTATGCACAGCGTTTATTACAGTTTCCACATGTACACAATAAAGAATACTTGAAATCTTATGCTAAAAACCCTAAAGAAACTAAAGATAGTTATATTTCTGGTTTTAAAGAGAATCAATTGATTAAAATAGAAGCGATTAAATCATTGTTTGCAATGGATAAATCTCCATTAGAACATGTTAAACCTGCTACAAAACCAGACGCTTCTTGGGATGAGATGAAACAAAAAGCAGTTGAAATTGGTAAAGCTGATACTACATCGAATAAATTTGGTATTAGAGATCAATACTGGAAATTAATTCAAGAAAGTAAGCGTAAAGTTAGACGTGACTATGAATTCAATGTTAATTCTCCAGAATTCCAAGATTTAGAATTACTTGTAAAAACAATGCGTGCTGCTGGTGCAGATGTTCAATATGTAAGTATTCCATCAAACGGTGTATGGTATGACCACATTGGCATCGACAAAGAACGTCGTCAAGCAGTGTATAAAAAAATCCATTCTACTGTTGTAGATAATGGTGGTAAAATTTACGATATGACTGATAAAGATTATGAAAAATATGTTATCAGTGATGCCGTACACATCGGTTGGAAAGGTTGGGTTTATATGGATGAGCAAATTGCGAAACATATGAAAGGTGAACCACAACCTGAAGTAGATAAACCTAAAAATTAAAATACAAATAGCACATAACTCAACGATTTTGATTGAGGGTATGTGCTATTTTTATATTTTAAATTTCATAGAATAGAATAGTAATATGCGCTTGGATATGTGGCTATAATAAAATAATTAATCAGATAAATAGTGTAAAATAACTTTCCCATCAGTCCAATTTGACAGCGAAAAAAGACAGGTAATAACTGATTATAAATAATTCAGTATTCCTGTCTTTGTTGTTATTCATAATATGTTCTGTTAACTTAATATCTTTATATTAGAATACTTGTTCTACTTCTATTACACCAGGCACTTCTTCGTGTAATGCACGCTCAATACCAGCTTTAAGAGTGATTGTAGAACTTGGGCATGTACCACATGCACCATGTAATTGTAATTTAACAATACCGTCTTCCACGTCAATCAATGAGCAGTCGCCACCATCACGTAATAAAAATGGGCGAAGACGTTCAATAACTTCTGCTACTTGATCAAACATCGTTGTATCTTCAGTAGGCATCAGGCAAGTCTCCTTTCGAGAGATGAATTTGATAATCTTTATTAGTATATTATAATAGATAGTGTAACAAAAATCTATCAAACCAATGGGGGATAAATATATGGAGCACGTGAGTGTGGTAGTATATGGGGCAGATGTTATATGTGCAAGTTGCGTTAATGCGCCAACATCGAAAGATATTTATGACTGGCTACAGCCACTATTAAAAAGAAAATACCCAAATATATCATTTAAATATACGTATATAGATATTACAAAAGATAATGACAACTTAACAGATCATGATTTACAATTTATTGAAAGAATAGAACAAGATGAACTATTTTATCCATTAATTACAATGAACGATGAATATGTAGCAGATGGTTATATACAAACAAAGCAAATCACTCGATTTATAGACCAAAAGCTTGTGAATGAATAATATACACATAATAAAAAGCAATGTCAGTAATAGTGTGAACTGACATTGCTTTTTAATTTTTAACCATTATGATATTTATATAACCAAAGTACGCCGGATTTTAAAATAGAAGCGAGTCGTCCTGTTACAGTGCGATCCATGATATATGCAAAACCTTGTTTATCTCCTAATGACCCAACGATACCTTGTACCTTTAGTTCCGGCATTTTGTCAGGTAATGGTTCATTTAGCCATTGCTTTTTAAGCACATCGGCAATTTGATCACCTTGAACTTCGGCTAACTGAGCACTTGGCGCATGTGGTAAATCAGCACAATCACCAACTACATAGACGTTACGATATGTTGGTACTTGATGATACTGGTTAACTATCACGCGTCCATTACTATTTATATCAATCGGCAAGTTACGAACAACTTCAACAGGTTGAATTCCTGCTGTCCATACAACTAAATCAATATCTTTAGGTTCATCACAGTTATATATTTTACCAGGTTCAACTTTATTAATATTTGAATTTGGAACAACGGTAACATTATTTTTGGCGAACCATTTCGCAACATACTTACTTAATTTTTCAGGAAAATTTCTTAAAATTCGCGGCCCACGGTCATAAAGATATATTTCCAAGTCTGATCTACTTTCTCTTAATTCGCTGGCAAGTTCTATGCCACTTAATCCAGCACCAACGATACCAACTTTAGCACCTTCTGGTAGTTCACTAATACTATGGAAAGTATCCCGAGCCTTTGAGAGTGTTTGAATACTATGTGTATATTCTTCGGCTCCTGGAACGTTATGATATTTATCTTCACATCCTAAACCAATGATTAGCTCATCATAATCAATTTTAGAATTACCGACTGAGACAATTTGAGCATCTAAATCTATGTCGTTAATTTCACCATAAACCGTATTCACTTGTGGATGATTAGGGAATTTCATGCGAACATCTTTATCTGATTTCGTGCCCGCAGCTAAAGCATAAAATTCTGGTTTCAATCCATGAAATGGCATACGATCAACTAATGTGACTGTATAATCTTGTGGTAAAGATGTAGTTAAAATGCGTGACATGATACGCATATTACCATATCCGCCGCCTAACAAAACTAAGTTTTTCATAATGAAGTACCCCTTTTATATGTTAATATTTACTTTAATTTTGAAAAGATCAAAGTGCATAGATATATTTGTTAATGAACAGTTATAAAATGCAAGTGTCTTTGATTCATCAATAACCCCTAAAAAAGTAAATATGTATTTATATGCTTATTATATATTTTTTTGAAAATGACTACAAATAAATATTTGTACCAACTAAGGCACTATTGCATAACTGGGATAAGAAACATCAGTTGTTGCTAATTGAGCACATCATGTTAAAATACCAGTTTTAAAATGCTATAATATTGTAACAAATGAAATAAGAAGGTGAAGTATGAATCCGATCGTAGAATTTTGTCTCTCTAACATGGCAAAAGGTGGAGATTATGTTTTTAATCAACTGGAAAATGACCCAGATGTCGATGTGTTAGAGTATGGTTGCCTGACACATTGTGGTATATGTTCAGCCGGGTTGTATGCTTTAGTAAATGGTGATATTGTTGAAGGTGATTCGCCGGAAGAATTATTACAAAATATATATGCACATATAAAAGAAACTTGGATTTTTTAAGGAGGAGTTATCATGCCAACAGTTATATTAACAGAAGCAGCTGCCTACGAAGTAAAAGATATGCTTAAAGCAAATGAAATGCCAGATGGCTATTTAAAAATTAAAGTGAATGGTGGCGGGTGCACTGGTTTAACATACGGTATGGGTGCAGAAGAAGCGCCTGGTGAAAATGATGAAGTCTTAGAATACTTTGGATTAAAAGTTTTAGTGGACAAAAAAGATGCACCCGTATTAAATGGTACGACTATTGATTTTAAGCAATCATTAATGGGTGGCGGTTTCCAAATCGACAATCCTAATGCAATTGCATCATGTGGCTGTGGTAGTTCATTTAGAACTGCAAAAGTTGCAGGTAATCCTGAAAACTGCTAATAAAATAACTTTTTAATGATTAACCCAATTTTTGGGATACAAATTGATATCAATTACGATTAGGGACATATTTGATTATGTCCTATTTTTGCGTAAAGATATTTTGTTTTATTAAAAAGCTTATTAAAAATTAAGAATCTGACTATTAATAGTATTTTAAATGATTGTGATAGCGGATACATTTTTAATCGAAATCAGGCTACGAAAAAATTAATTAATTTTTTCACAATCTGACTGAATCTTGCTTGAAAATATAACATAAAAGCTATAGAATTAGTATTGGATTAAAAATGTCTTTTTTGTGAACATCACAGGTTTTTACATAATTTAAAAGACTTAAATAACAAAATGATGATAAACTAGTATACATTGTGGTAAAAGTAGGAATGACCAGTTGTTACTAGTAATTATCAGCATTTGGTTAAAAAAATATGAAAGCTTAGGTGAAATTAAATGGCTCAAGATCGTAAAAAAGTACTTGTACTTGGTGCTGGTTATGCAGGTTTACAAACTGTAACTAAATTGCAAAAAGCGATATCAACAGAAGAAGCAGAAATTACGCTTATTAATAAAAATGAATATCACTATGAAGCGACATGGTTACATGAAGCATCAGCAGGTACACTAAACTATGAAGATGTATTATATCCTGTGGAAAGTGTCTTGAAGAAAGACAAAGTGAACTTTGTTCAAGCAGAAGTAACAAAAATTGACCGTGATGCTAAAAAGGTAGAAACAAATCAAGGTATTTATGACTTTGATATTTTAGTAGTAGCATTAGGTTTCGTTAGTGAAACATTCGGCATCGAAGGTATGAAAGATCATGCTTTCCAAATTGAAAATGTTATCACAGCACGTGAATTATCACGTCATATCGAAGACAAATTTGCTAACTATGCAGCATCAAAAGAAAAAGATGATAACGATTTATCTATCTTAGTTGGTGGTGCTGGATTCACTGGTGTTGAATTCTTAGGTGAATTAACAGACAGAATTCCTGAATTATGTAGCAAATATGGTGTGGATCAAAATAAAGTTAAAATCACTTGTGTTGAAGCAGCACCTAAAATGTTACCAATGTTCTCAGAAGAATTAGTTAACCACGCAGTTAGCTACTTAGAAGACCGCGGTGTTGAATTTAAAATTGCTACACCAATCGTTGCTTGTAACGAAAAAGGTTTTGTAGTTGAAGTAGACGGTGAAAAACAACAATTAAATGCAGGTACTTCAGTATGGGCAGCTGGTGTACGTGGTAGTAAATTAATGGAAGAATCATTTGAAGGCGTTAAACGTGGACGTATCGTTACAAAGCAAGATTTAACAATCAATGGTTACGACAACATTTTTGTTATTGGTGATTGTTCAGCGTTTATCCCAGCTGGAGAAGAACGTCCATTACCAACTACAGCACAAATTGCAATGCAACAAGGTGAAAGTGTTGCTAAAAACATTAAACGCATCTTAAACGGTGAATCAACTGAAGAATTCGAATACGTTGATCGTGGAACTGTTTGTTCTTTAGGTTCACATGACGGTGTAGGTATGGTATTTGGTAAACCTATCGCTGGTAAAAAAGCAGCATTCATGAAAAAAGTGATTGATACACGTGCGGTATTCAAAATCGGTGGTATCGGTTTAGCATTCAAAAAAGGTAAATTCTAGGCTTTAGATTAAGATACAGCTAAACGCATAAAATTAAATTATTCATTTATAAAGTCCTTCAGTGTCACTGAAGGGCTTTATTGTTGTACAATTTGAAGTGAGTAACATATCAAATCTAAGGAGGTACATTATGAATTTTAAATTAAATAACACATTAAGCAACGAAATAAATACGTTGATTATTGGTATACCAGAACATTTAAATCAGTTAGAACGCATTAGTTTTAATCATATCGATATTACAGAATCACTTGAAAGACTAAAACATCAACATATTATTGGTAGTAAAGTTGGGAAGATTTATACAACTGCATTTGATGTACAAGATCAAACATATCGTTTAATTACAGTTGGTTTAGGAAACTTAAAAACACGTAGTTATCAAGATATGTTGAAAATATGGGGACATCTTTTCCAATACATAAAGTCAGAACACATTGAAGATACGTATTTACTTATGGATTCATTTATTTCAAAATATGATCAGTTATCAGATGTATTAATGGCATGCGGTATTCAAAGTGAGCGTGCAACATATGAATTCGATCATTATAAATCAAGTAAGAAGGCACCGTTTAAGACGAATTTAAACCTTATTAGTGAATCATTAATTGAATTAGATTTCATTCATGAGGGTATCAGTATTGGCCTATCCATTAATTTGGCAAGAGACTTTAGTAATATGCCACCGAATGTATTAACACCACAAACATTTGCAGAAGATATTGTTAATCATTTTAAAAATACAAAGGTCAAAGTAGAGGTTAAAGATTATGACACTATAGTTTCTGAAGGATTTGGACTTTTACAAGCGGTAGGTAAAGGTAGTAAGCATAAACCGAGATTAGTAACCATCACATATAATGGCAAAGACAAAGATGAAGCACCAATTGCCTTAGTTGGTAAAGGTATAACGTATGATTCTGGTGGTTATAGTATTAAAACGAAGAATGGCATGGCTACAATGAAGTTTGACATGTGTGGCGCTGCGAATGTCGTTGGTATCATTGAAGCGGCTAGTCGTTTACAACTGCCTGTAAATATTGTCGGAGTGCTTGCTTGTGCTGAAAATATGATAAATGAAGCGTCAATGAAGCCTGACGATGTATTTACAGCATTGAGTGGTGAAACTGTAGAAGTAATGAATACAGACGCTGAAGGTAGATTAGTCCTTGCAGATGCTGTGTATTATGCAAATCAATATCAGCCTAGTGTGATTATGGACTTTGCTACATTAACGGGTGCAGCAATTGTTGCACTAGGCGACGATAAAGCTGCTGCATTTGAATCGAATAGTAAAGTGATATTAAAAGACATATTACAAATAAGTTCCAAAGTCGATGAAATGGTATTTGAATTACCGATTACTGCAACCGAACGTGCAAGTATTAAACACAGTGATATCGCTGATTTAGTTAACCATACGAATGGACAAGGTAAAGCGCTATTTGCGGCAAGTTTTGTAACACATTTTAGTGGTCAAACACCCCACATTCATTTCGATATTGCAGGTCCAGCAACGACTAATAAAGCTTCATATAATGGTCCAAAAGGGCCAACAGGATTTATGATTCCGACGATAGTACAATGGTTAAAACAACAATAATTTAATTAATTGCCTGATACAACTTGTGTCTTGTTTTACATTTCTAATTTAACTCTTGAAAGTATAAAGGATCGCATTGTATCAGGCATTTTTATTGTTGTAAGAAAATATAAATCGCATATCCTTGTGAGCATAAATCAACTTGACTAGCATTGCAAAAACTTAATGTAATCATATGTTCATTCAGTCAACGACTACTAATATAACATTATAGAACTTAGGATTTTGATTGGTGTTCCAGGCTTGTAAAATTGTTTAATTTAATGAAAGCGAAAATTATTTTAAGAAAGACAATTAACTAAAAAATAAAGATTATTGGTATAGTTTGCTATTGACAGGTGTTAAAGCTACTGATACTATGTAGTCTATAAACGCTTTAGTTCGATAGAGTGGTAAAGGATGGTTGTCATATGATAAATGCAGTAGTAATAGCAGTAATATTAATGATTGTGCTATGTTTATGTCGATTAAACGTAGTTATAAGCTTATTTATCAGTGCGCTAGTTGGTGGCTTAATTTCAGGCATGAGCATTGAAAAAGTTATAAATGTATTTGGGAAAAATATAGTCGATGGTGCTGAGGTAGCATTAAGCTATGCCTTATTAGGTGGATTTGCAGCATTAATTTCATACAGTGGTATCACAGACTATTTAGTAGGAAAAATTATAAATGCAATTCACGCTGAAAATAGTCGATGGTCAAGAGTTAAAGTAAAAGTGACAATAATCATTGCATTATTAGCTATGAGTATCATGAGTCAAAACTTAATTCCTGTACATATTGCATTCATTCCAATTGTCATCCCACCATTATTAAGTCTGTTTAATGACTTAAAAATAGATAGACGTTTAATCGGTTTGATTATCGGTTTTGGTTTATGTTTCCCGTATGTGTTATTACCATATGGATTCGGTCAAATTTTCCAGCAAATTATTCAAAGTGGCTTTGCAAAGGCGAATCACCCAATTGAGTTTAATATGATTTGGAAAGCAATGCTTATTCCTTCAATGGGGTATATTGTTGGCTTACTTATCGGTTTATATGTATATCGTAAACCACGTGAATATGAAACACGTAAAATTTCAGATAGTGACAATGTTACAGAGTTAAAACCATATATCTTAATAGTAACAATTGTAGCAATACTAGCTACATTTTTAGTACAAACGTTTACAGATTCAATGATTTTTGGTGCCCTGGCAGGGGTACTCGTATTCTTTATTTCACGTGCATATAATTGGTATGAATTAGATGCTAAGTTTGTTGAAGGTATTAAAATTATGGCTTATATTGGTGTAGTTATTTTAACAGCAAATGGATTTGCTGGTGTAATGAATGCTACTGGTGATATAGATGAATTAGTTAAAACTTTAACAAGTATTACTGGTGATAATAAATTATTTAGCATTATCATGATGTATGTGATAGGTTTAATTGTCACTTTAGGTATAGGATCATCATTTGCAACAATTCCTATTATCGCATCATTATTCATTCCATTTGGAGCGTCAATTGGACTAAATACAATGGCATTAATCGCATTGATTGGAACAGCGAGTGCATTAGGTGACTCAGGTTCACCTGCAAGTGATTCAACATTAGGACCTACTGCGGGATTAAATGTTGATGGCCAACATGATCATATACGCGATACATGTGTACCAAACTTCTTGTTTTATAATATTCCTTTAATGATTTTCGGTACTATTGCTGCTATGGTACTATAAGCATAAAGAGGTGAAAATATGACTCATTTATTAGAGACATTTGAGATGTCAATAGATCACCAGGAAGATGGTTTAGTTGTTATTTCTATGCCTGTTACTGATAAAGTAAAACAACCATTTGGATATTTACATGGTGGTGCTTCGATTGCTTTAGGTGAAACAGCATGTTCATTAGGATCTGCTAATTTAATTGATACAACCAAATTTATTCCATTAGGTTTAGAGATGAATGCCAATCATATTCATTCTGCTAAAGATGGTCGTGTTACTGCGACAGCTGAAATTATTCATCAAGGTAAGTCGACACATGTATGGGATATAAAAATTAAGAATGACAAAGAACAATTAATTACAGTTATGCGTGGTACAGTTGCTATTAAACCTTTAAAATAAAAGAACTGCTAGCTGAAAAGTTATGAGATATTCATAACTACGGCTAGCAGTTTTTTTATGCGCTATATTGTTGTAGTTTTAGAAATGCTTGTTCAATGCGTTCGGCAGCTTTACGGCCACCCATAACATTTCTACCAAATGGTCCTAATTCTAAGTCTGCAAAGCATCCTGCGACAAATAGATTTGGTATCCATTCTAATTTTTCGGAAATAACAGGGTAATTACATTCGTTAATAGGTGCATCATAATTTTGTATTAATTGCTTAATAAGTGGTTGTGACATAAAATCTTGTTCAAAACCAGTTGCAACCATAATCTGTTGATATGGAACAGAATCATTTTCAGTGTTAATTAAACCATCACTAATTTGAGTGATAGGTGTTTTATGCACATTTATACGACCATTTTTAATATGTTTTTTAAGGCGTAAGTACAGTTCGTGAGGCATTGATCCTTTATGACGTTCACGTTGTACAATGGCATTTCTTTCAGGCATGCTTTTAGTACTTAAAAATGAAGACATATTTTTCGGACCTAACCAACCAGGATCAGCATCAAAGTCATGTATTTCAATATCCTTATTTAGCCATAAATGAATTTTTTTATCGTCATCATGATTTAACAATTTAAGTGCAAGATGTGCAGCAGTAATGCCACTACCAACGATATGATCGGTCTTATCATATACTACTTGATCATGTTCTTTCTCGAAGATATGTTTTACATTCTGTTTGTCTTTTAAAATGTCAGGCATAAACGGAATATTTGTACTGCCTATTGCAATAACGACGCAATCTGTAGTGATAATTTGTCCATCTTCTAACTTGATATGCCATTTGTCTTCTTGTTTATCTAAAGTTTGAACTAAACCTTGAACCAAGCAATCCTCTAATTGATATTGTTTAGAAGCATGTGCAATATGATCCATAAACATTGTCAATTCAGGTCGTTGATAAGGACCATAAAAAGCATTTGTATATTGGTGCTGTTTAGCGAATTGTTTTAGATGGAACGGTTGTGGATGTACGTGATGTACAATCGGTGATCTTAAATAAGGCATTTCTATTCGATTTGTATATGAGTTAAACCTTTGACAAAAAGTTTCGTGTGGGTCAATGATTGTTAATCGGTCTGTTGTTAATCCGCTTGATAATAGTTTTTGTGCGATTGCAGTTCCCTGTATGCCACCGCCGATAATTGTCCAATGCATAATAAAACCTCTCTCTTTTTAAAGCGTAATCGTTACGATTTATAATTATTATTATCATAATACATAACGACATGAAAGGCAATTAAATTAAAGAGATATACGTAGATAGGGCGAAGCTGTAGTCAAAGAAGTATGTACTAAACTAAATTCATTGAAAAAGGGGTAACAATGTCAAAAGAAAACAGCAGTAAAATCATTCCTAATTTGGAATCATCTTACTGCTGTTTGTTGTTGATTTATATTCATGACTTTGTTATATAATCTACAATTTTGTGTCTTTTAAGTCTTCTGAAATTTCATCGACTTTAGTCTTTTTAGTATAAGGCGTTTTAATATTATATGCTGCTTTCATAATCATATGACTTGAAAGAGGACCTGTAATTAATACAAAGATAATCGCAACGATTAATTGCATATTTACAAAACCTTGAGTAGCAATAAAATATAAAAATGTACCAAATAGTAATGACATTGCACCTAATGTTGATGCTTTTCCGGCAGCATGTGCACGTGAATATACATCTTCAAGTCTCAATAATCCTATAGCTGCTAGGGCGCTAATTAAAGCACCGATGATAACAAAGATAAGTGCAAGACTAATCAGTATGATTTTGATCATGTTCAATCACCTTACCTTTGTCCATAAATTTAGAGAATACTGCAGTACCTAAAAAGGCTAATATACCAATCATCATAATAACGACAATCATGTATTTAATATTTAATAAGATACTGAATAATGCTATAACTGCCATTAATTGAAGACCAATCGCATCTAATGCGACAACACGATCGGCAAGTGATGGGCCTAGCACAACGCGAATGAGCATAGCTAACATAGAAATGACAACTATGATTAATGCAATAACGATAATAACATTATGATTCATTATATTTCGCCCACCTCTCTTACAATTTTCTCTAATGATGTTTTAATACTTTCCACTTCTTGCTCTTTAGTTGAAAAATCTATGGCATGAATATAAATTTTTGTACGATCATCACTTACACCAAGCACTACAGTACCAGGTGTTAATGTAATTAAATTAGACAACAAGACAATTTGCCAATCTTTTTTTAAATCTGTGTGATAAACAAAGAATCCTGGTTCATTTTTAATCGAAGGTTTGATAATAATTTTTAGAACATCAAAATTAGCTTTAATCAGTTCGATTAAGAAAATAATAACTAATTTAATAATACGATATAGCGTGATGACATAAAATCTACCTGGTAACACTCTGTGTAAGAGGTAAACAAGAACTAGGCCAAAGATGAAACCTAACACAAAGTTATTTGTTGTGTAACTATTTGTCACAAACAACCAAAACACTGCGATAATAAAGTTTAATACTAATTGTACAGCCATGTTATTTACCTCCTAATACAGCTTTAACGTAGGTTGATGGATTGTAGAATGTTTCTGCACCAGCTTTTACCATTGGATATAAGTAATCTGCTGACAATCCATATAAAACAGTTATCACAACTGCAACGATTGCAATCGTAGTTAAATATTTGACGTCGACTTTGTTATTAAGATCATATCCTTTTGGTTGACCGAAAAAGCCTTGTAGGAATATGCGAATGACAGAATATAATACGACTAAACTTGATAATAAGACGATGACACCACTTAAATAAAATCCTCTTTCAAATGTTGATTGGACAATGAAAAATTTTCCATAAAAGCCACTGAGTGGGGGAATGCCAGCTAAACTTAATGCTGCGATAAAGAATGACCAACCAAGTACGGGATATCGTTTAATTAAGCCACCAAATTGTCTTAAATCAGCAGTGCCTGTAATTTTAATCATAATTCCAATAAGCAAGAATAATGCAAGTTTTACTAACATGTCGTGCAATGTATAGTAAATAGCACCAATCATACCTGACTCTGTCATCATTGCAACGCCGACTAAGATCACACCTACAGCAATCATGACATTGTATAGGATGATTTTTTTAATGTTGGCATATGCAACAGCACCGACACAACCAAAGATGATCGTTAATAGTGCTAAGAATAAAATGACATAATGTGAAAAGCTTACATTATCACTAAAGAATAGGCTCAATGTTCTAGCGATTGCATAAACACCAACTTTTGTTAACAAAGCGCCAAAGAATGCAATGATTGGAATTGGTGGTGCATAGTATGCACTAGGTAACCAAACAAACATTGGGAATACGCCAGCTTTTGTAGCAAAAACAAAGATAAATAGTATGAAAACGATATTGACTAAGCCACTGTCATGCGCTGAAAGGTTAGCTAATTTATTGCTTATATCTGCTAGATTCAATGTTCCTACTACTGAATATAAAATCGCTACACCCATTACGAAGAAGGACGACGATACAACGTTAACAAGAACATATTTTATTGTTTCTTGTAATTGAATTTTTGTAGAACCTATAACTAATAAGAAATATGATGACATTAGAAATACTTCGAAAAATACGAATAGGTTGAAAATGTCACCAGTTGTAAAGGCACCAATGATACCTATTAACATAAATAGTACTGAAAAATAATAATAATATCTTTCACGTTCAATACCAATTGTTTGGTATGAATATAAAATCACAATAGCTGTAATTATAATACTAGTAATAATTAGTAGGGCACTGAATATGTCTAATACAAAGACAATACTATATGGTGCTTTCCATGAACCTAGCTCTACACGTATTGGTCCATGTTTTACAACATTTGCTAAATTGATAATTGCCGCGACCAAGGTTAATAATGTACCGCCTAGTGCGACATAACGCTTTATAATAGGGCGCTTTCCAATAAAGACAAGTAATATGGCTGTAATTACTGGAATGACGAGCGTTAACACAAGCATATTACTTTCAATCATCTTCTGGAACTCCTTTCATACTCTCAACGTTATCTGTGCCTAATTCTTTATATGTTCTAAATGCTAATACTAAGAAAAAGGCTGTTGTCGCAAAGGCGATAACGATTGCTGTTAAAATAAGTGCTTGCGGGATAGGATCAACATAGCTTTTTACGTTCGCTTCATAAATTGGAACAGTACCATGTTTAAGTCCACCCATAGTTATTAAAAATAAATTTGCTGCATGTGTTAGTAGTGTAGTTCCCATAACAATTCGTATCAGACTTTTAGACAAAACGAGATAGACACTAATTGCTGTGAGAATACCACTAACAAAAATCATAATAATTTCCACTATTCGTTCTCTCCAATCGAAATAATAATTGTCATGACAGTACCAACTACTGCACATAAAACACCGAAATCAAAGAATACTGCTGTTGTCATATGAACAGGTTCTAATATAAATAACGGTATATCAAATGTGACATGCGTAAAGAAATTTTTACCTAAAAACCAACTTGCGATAGGCGTCGCAATACAAAAAACTAATCCAATACCTATCAAGATTTTAAAATCTAATGGGAAAATTTTACGCATTGTTTCTATATCAAATGCAATCGTAATGATAACAAGTGAACTTGCGAATAATAATCCGCCGACGAAACCGCCACCAGGTGTATAATGTCCTGCTAAGAAAAGTGAAAAACCAAAGACCATTACCATGAAAAAGATAATAACTGCAGCAAATTGCAAAATTAGATCATTTTGTTGTCTATTCATGATTTTTCACCTCGTTACCTTGCGTTTGACGCTTTTTACGTAATTTAATCATTGTATATACAGCTAATCCTGCGATACCAAGGACAGATGACTCGAATAAAGTATCCATACCACGGAAATCAACAAGTATAACGTTTACCATGTTTTTACCGTGAGCTAAATCATAAACGTGCTCTTGATAAAACTTAGATATCGATTCAAAATGTCTATTTCCGTATGCAATTAAACCGATAATAATGACGGACAAACCAACACCACCAGCAATTAAAGCATTAGTAAGCTGGAATGAGCGCTTTTCATTATAACGATTTAAATTTGGTAAGTGGTAGAAGCATAATAAGAACAATGCTGTTGAAATAGATTCAACGACAAACTGTGTCAATGCTAAGTCGGGTGCTTTAAAGAATATAAACAATACAGACACAGCATATCCAACTGCACTTAACATAATGATGCTAAATAATCTTGATTTAGCGAAAAGAATTAAAAAGGCAGCACTTAATAATAAAATTACGATACAAACTTCGAAAATTCTAATCGGACTAACGTCTTTAAAATTAATGTTGAAAGGTACTGAGAATACAGTGACAAATGTTAATAAAATTAATGCACCAAAAATGATAACTAAATTATTACGTGAATAATCGGTAACATAGCTATTCGTCATCTTTTCAGAGTAGTTTGGAATAACATTTGCACTTCTGTTGTACCAATAATTGAATGTTAGTTTATCAGGTTGTCGTTGCAACAATTTCACCCAATAACTAAATGTCACAATTAGTAAGATACCTAAAATATAAATCACTAATGTTGATAAAAAGGCAGGCGTTAATCCATGGAACATATGGAATTCAACATCATCAATGACTGTATGATTAATCGAAGATGTAGCTGGTTCAATAATCGAATTAGTTAAAATGCCAGGGAATAAACCAAATACAATTACTAATGTAGCTAAAATAGCTGGTGATAAAAGCATTAATATTGATACTTCGTGTGCTTTTTTAGGTAATTGTTCAGGTTTATATTGTCCGAAAAATATATGCATTATAAATTTAATTGAATATACAAATGTGAAGACACTGCCCACTATACCAATGATTGGGAATAGGTAGCCTAATATATCAACACTGAATAAATTTGCTTGGCTTGCTGTAAATGTTGTTTCTAAAAATGATTCTTTTGATAAGAAACCATTGAACGGTGGTACACCAGCCATACTTAATGCTGTAATAACAGTGATTGTAAATGAGATAGGCATAATTGTTAGTAAGCCACCTAATTTCTTAACATCACGTGTACCAGTAGAATGATCCACTGCACCTGTAATCATAAATAGGGCACCTTTAAATGTTGCATGGTTGATTAAATGGAATATTGCAGCCGTAAATGCAGCAGCATATATTTTGCTATCATCGCCTTGATAGTGATAACTAATGGCACCGATTCCAAGCATCGCCATAATCATACCTAATTGGGATACTGTTGAAAATGCCAGTATACCTTTCAAGTCTTGTTGTTTTGTTGCGTTTAGCGAAGCCCAGAATAACGTAATTAAACCAACGAGTGTGACAGTCCATATCCAACCTTGCGATGCTGCGAAGATTGGTGTCATTCGAGCGATTAAATATAAACCTGCTTTAACCATTGTTGCTGAATGAAGATAAGCACTGACTGGTGTAGGTGCTTCCATTGCATCTGGTAGCCAAATATAAAATGGAAACTGAGCAGATTTTGTAAAAGCACCAATCATGATTAAAATCATCGCAAAAATGAAGAATGGGCTATTTTGAATTTCAGAAGCATGTTGAATCATGTACTGAATGCTAAATGATTGCGTTGGTAAAGCGAGTAAGATGATACCACCTAATAATGATAAACCACCAAATACTGTGATTATGAGCGATTTTTGAGCACCATATATAGATGCTTGTCGTTCGCGCCAGAATGAAATAAGTAAAAAACTAGAAAATGACGTTAGCTCCCAGAATAAATATAGAATAATAACATTATCTGAAAGTACGACACCTAACATTGCACCCATAAATAGTAATAAATAACAATAAAAATTCCCTAGTTGTTCTGACTTACTTAAGTAGCCGATTGAATATAATACTACTAAACTGCCGATTCCTGAAATAAGCAAACTAAAGAGTAAACCTAAGCCATCAAGATATAAATCAAAGTTCATACCAAAATGAGGCATCCAATTTAAGGTTTTCATTACAGTATTACCTGACATCGTCGTTTTAATTAATGTAAGCATATAAATAAATATGACGATAGGGACAGGTAATACGAACCATCCTAAATGTATACGTTTAAAAAATCTATACAGGATAGGAATAATGAGTGCGAATATTAACGGTAATATCACCGCAATATGTAACAAACTCACTATGTTGTCCTCCTTTAAAAAATATTTATGTTATTCATTATACATGAATGATATAGTTCTGAAAAACGTACACACTCCTTGTTGTGCTTTATTTTCAGAAGTATTTAAATAAGAAGAAACACGTCATTTTTTATTTAAAATTTTCTTTGTATTGAAGTGAATAATCTTCTTTTAAGCGTGCTAAACTAGCTAAAGACATTTCAGCATGTTTTGTTTGCTGAGCTTTAAGTTTAGTTTCTAAATCTGTAATTGCTTGTTGAAGTGAATCTTCATAGCGCAATACATCAACATTGAAGTCGCGTAATTGTGAACGTTTCGTATAGCGTTTTTCAAAATGACTTAATGCTTTGCGTTCATGGAAAAATACACCTTCAGTTTCAGTAGGGTTATGTAAATCACCTTGTTTCGGGTGTTTGATAACTTGTTCAACTTTAACTAGTACATCGTCTCCATTTTCTTCAACAATCGTGACACCATAGCTACCTGTTTTGTGTGAAAATCGATATAACTTCATGCTATTTTCCTCCCTTAAAAGTATGTTAATATATATGTATCATAACATGAATGGAGAATATAAATGGCTAACTATCCACAGTTAAACAAAGAAGTACAACAAGGTGAAATTAAAGTGGTTATGCACACAAATAAAGGTGACATGACATTCAAATTATTTCCAAATATTGCACCAAAAACAGTTGAAAATTTTGTGACACATGCAAAAAATGGTTATTATAATGGAATAACATTCCACCGTGTCATTAATGACTTCATGATTCAAGGTGGCGATCCAACAGCTACTGGTATGGGTGGCGAAAGTATTTATGGCGGTGCTTTTGAAGATGAATTTTCATTAAATGCATTTAACTTATATGGCGCATTATCAATGGCTAACTCAGGACCTAATACAAATGGTTCACAATTTTTCATTGTTCAAATGAAAGAAGTACCTCAAAATATGTTAAGTCAACTTGCAGATGGTGGTTGGCCACAACCAATCGTTGATGCATATGGCGAGAAGGGTGGTACACCATGGTTAGATCAAAAACATACAGTATTCGGTCAAATCATTGATGGTGAAACTACATTAGAAGATATTGCAAATACAAAAGTGGGACCACAAGATAAACCACTTCATGATGTTGTAATTGAATCTATTGATGTTGAAGAATAATATCTAAACATAATTAACTACCAACATTTTAAACTCGGATAAAGCTAATTTATGAATGGATTAGTGTATATTCCAACGAAAACAAATAAACTAATATGATGAGCAATCTCAATATATTTATCAAGAAAGCACAGTTTTTAAATAGATGTGTATTCTAAAGATAATAGTTGAGGTTGCTTTTTATGTTTTTACAGAGAATTGCTATTCAAATAGTTAATAAATTGAAAACAAAGTAGCTGGATATCATATTGATTTAGATATGAATTTGTTGCTGATTTTATTTGTAAATCCCAGTTTGTAGTATTCTTATTCATTTATAAAATAATATTCGTATGATTTGATGTTTTAATTAGTCCACCATTTCGATTTGTGCTATGATAATAGTGTTAAGTAAACGAAATAAGGGGTTATTAAGTTGAATAACTACAAAATTGGCCAACATATCAAGGTGCGTGTAACTGGTATTCAACCATACGGTGCGTTTGTTGAGACCCCTAATCATACTGAAGGACTGATTCATATATCAGAAATTATGGATGACTACGTTCATAATTTGAAGAAATTTCTATCAGAAGGCCAAATTGTTAAAGCTAAAATTTTGTCTATAGATGATGAAGGAAAGCTTAATCTATCATTAAAGGATAATGATTACTTCAAAAATTATGAGCGTAAGAAGGAAAAACAATCAGTATTAGATGAAATCAGAGAAACAGAAAAATATGGGTTTCAAACACTTAAAGAACGCTTACCAATCTGGATAAAACAGTCAAAGCGAGCAATTCGAAACGACTAAAGGAACAGATAAATCGTACCGAAAATCATACAAAGGGTCTGAAATGAAAGTTTCTTAGACTATAAAAGAGATTAGTATCTATTAAATTTTATTAGATACTAATCTCTTTTTGTCTACGATAACCTAATAAGATTGATTCTATTTACACATACAAATGGTTTAAGGTGACATATCCATTATCTTTGTTAGATAGAGTCGTTTATTTGCAATAATGTATGTGGTTTTGTTTTTTAATTTATTTTAGAAATGAGAACTACAACTTAAAGCATTAAACGAAATGTAACTATATAAACAGATAATTGGAGAATGAAAAAATTACATGTTATAGTCAACTCAATAATTTTAAGGAGGAATTAAGTAATGAAAAGTAAATACGAACCATTGTTTGATAAAGTAGAATTACCAAATGGAGTAGAGTTGAGAAATCGATTTGTGTTAGCCCCTTTAACACATATTTCTTCAAATGATGATGGTACTATTTCAGATATAGAACTTCCTTATATTGAAAAGCGTTCACAAGATGTTGGTATTACAATTAATGCTGCGAGTAATGTGAGTGATGTCGGAAAAGCATTTCCAGGACAGCCATCAATCGCGCATGACAGTGATATTGAAGGACTAAAACGATTAGCTACAGCAATGAAGAAAAACGGTGCCAAAGCACTCGTACAAATACATCATGGCGGTGCACAAGCATTGCCTGAATTAACACCTGATGGAGACGTCGTAGCACCAAGTCCAATTTCTTTAAAAAGTTTCGGTCAGAAACAAGAGCATAGTGCAAGAGAAATGACGGCTCAAGAAATTGAACAAGCGATAAAAGATTTTGGAGAGGCAACGCGACGTGCAATTGAAGCAGGGTTTGATGGTGTTGAAATACATGGCGCGAATCATTACTTAATTCATCAATTTGTATCACCATACTATAATAGAAGAAATGATGTATGGGCAAATCAATATAAATTCCCGATCGCTGTGATTGAAGAAGTGCTTAAAGCGAAAGAAATGTATGGTAATAAAGACTTTATAGTTGGATACAGATTATCTCCAGAGGAAGCGGAGTCTCCAGGAATCACAATGGAAATTACAGAGGAACTCGTTAATAAAATTAGCCATATGCCAATCGACTATATTCATGTTTCAATGATGGATACGCATGCAACGACTCGTGAAGGTAAATACGCTGGACAAGAAAGACTGCCTTTAATTCACAAATGGATAAATGGTCGTATGCCACTTATCGGTATTGGTTCAATTTTCACAGCTGACGAAGCTTTAGATGCAGTTGAAAATGTTGGTGTTGACTTAGTAGCCATTGGTAGAGAGCTACTACTGGATTATCAATTTGTTGAAAAAATTAAAGATGGACGGGAAGATGAAATTATTAATTACTTTGATCCAGAGAGAGAAGATAATCATCACTTAACTCCTAATTTATGGCATCAATTTAATGAAGGGTTCTATCCATTACCACGTAAAGATAAATAAGTGTTTAACTGTTACCACTAATGATATTGTGTATGCAATTTGTTAGTGGTTTTCAATATTTATAAATAAAAATATTCTTAGTAAAATATACTTTTGATTAAGTGTAAAATTATCAATTCTTTTGCTTGTAATCATTTAAGTAATTATGTCATTATAAATGTAAGGGTTTTCAAAATAGACAAATTTAATGAAACTTAGTGATTATTTCATCTTTTTTGGTGGAAAAGTATCTGCTTTGAAAACTAATGTAATTATTTGGATAATGTTTCATGTATAATAGTTATAAATGATGAAAAGGGGAGATATGATGACTAAATCTGAAAAAATTATTGAGTTAACAAATCATTACGGAGCACATAATTATTTACCATTGCCAATTGTCATTTCAGAAGCTGAAGGGGTATGGGTTAAAGATCCTGAAGGCAATAAATATATGGATATGTTATCTGCATATTCCGCTGTTAACCAAGGTCATAGACATCCGAAAATTATTCAAGCATTAAAAGATCAAGCTGATAAAGTGACTCTAGTTTCACGTGCTTTTCATAGTGATAACTTAGGAGAATGGTACGAAAAAATTTGTAAACTGGCAGGTAAAGATAAAGCTTTACCAATGAATACAGGTGCTGAAGCAGTAGAAACAGCTTTGAAAGCAGCACGACGCTGGGCATACGATGTTAAAGGAATTGAGCCAAATAAAGCAGAAATCATTGCATTTAATGGTAACTTCCATGGTCGAACAATGGCGCCAGTTTCATTATCATCAGAAGCAGAATACCAACGTGGTTATGGTCCGTTATTAGATGGATTTAGAAAAGTTGATTTTGGAGATGTAGATGCATTGAAAGCTGCAATTAATGAAAATACTGCAGCAGTTTTAGTAGAACCAATTCAAGGTGAAGCGGGTATAAATATACCACCAGAAGGATATTTGAAAGCAATTAGAGAATTATGTGATGAACATAATGTCTTATTTATTGCTGACGAAATCCAAGCAGGATTAGGTCGTTCGGGTAAATTATTTGCTACGGATTGGGATAATGTAAAACCTGATGTCTATATTTTAGGTAAAGCACTAGGTGGTGGTGTCTTCCCAATTTCTGTTGTATTAGCAGATAAAGAAGTATTAGATGTCTTTACACCTGGCTCACATGGTTCAACATTTGGTGGTAATCCACTTGCTTGTGCTGCATCAATTGCTGCATTAGATGTTATCGTTGATGAGGATTTACCAGGGCGCTCTTTAGAATTAGGAGATTATTTTAAAGAACAATTAAAGCAAATTGATCATCCATCAATTAAAGAAGTCCGTGGACGTGGTTTGTTTATAGGTGTGGAACTTAATGAAAGTGCTAGACCATATTGTGAAGCTTTGAAAGAAGAAGGCTTATTATGTAAAGAAACGCATGATACTGTCATTCGTTTTGCACCACCATTAATTATTACTAAAGAAGAATTGGACCTTGCACTTGAAAAAATAAGACATGTATTTCAATAATGTCAAAAAGTTGTAACAATCAGTTTGTAAGGGCTTTAAAAAGGAATACGTTATGTTACAATATGTTTGAAAGCGAAATCATTAGGTAAAGAAGAGGCGAAAAGGATCATGACTGAGAACAATAATTTAGTAACTTCTACTCAAGGAATTATTAAAGAAGCATTGCATAAATTGGGATTTGACGAAGGAATGTACGATTTAATTAAAGAACCTTTAAGAATGTTACAAGTGCGTATCCCTGTACGAATGGATGATGGCACTGTTAAAACATTCACAGGTTACCGTGCGCAACATAATGATGCTGTTGGACCAACAAAAGGGGGCGTGCGTTTCCACCCAGATGTTGATGAAGAAGAAGTAAAAGCATTATCAATGTGGATGACTTTGAAATGTGGCATTGTTAACTTACCATACGGTGGTGGTAAGGGTGGTATCGTTTGTGATCCACGTCAAATGAGCATTCATGAAGTTGAACGTTTATCACGCGGATATGTAAGAGCAATTTCACAATTCGTAGGTCCGAACAAAGATATTCCAGCACCAGATGTATTTACAAACTCACAAATTATGGCTTGGATGATGGATGAATATAGTGCATTAGATAAATTTAATTCACCAGGTTTCATCACAGGTAAACCAATTGTATTGGGTGGTTCTCATGGACGCGACAGATCAACTGCACTAGGTGTAGTTATTGCAATTGAACAAGCTGCAAAACGTCGTAATATGCAAATTGAAGGTGCCAAGGTTGTTATTCAAGGTTTCGGTAATGCCGGAAGTTTCTTAGCTAAATTCTTATATGATTTAGGTGCAAAAATTGTAGGTATCTCTGATGCTTATGGTGCATTACACGATCCAAATGGCTTAGATATAGATTATTTATTAGACCGTCGTGATAGTTTTGGTACGGTAACAAATTTATTTGAAGAAACAATCTCAAATAAAGAATTGTTTGAATTAGATTGTGACATTTTAGTACCAGCGGCTATTTCAAACCAAATTACAGAAGACAATGCACATGATATTAAAGCTAGCATCGTTGTTGAAGCTGCTAATGGACCTACAACACCAGAAGCAACACGTATTTTAACTGAACGTGGTATATTATTAGTTCCAGACGTATTAGCAAGTGCTGGTGGTGTAACGGTTTCTTATTTCGAATGGGTACAAAATAATCAAGGTTATTATTGGTCTGAAGAAGAAGTTAATGAAAAGCTACGTGAAAAATTAGAAGCGGCATTTGATACGATTTACGAATTGTCTCAAAATCGAAAAATAGATATGAGACTTGCAGCATATATCATAGGTATTAAACGTACAGCAGAAGCAGCTAGATATCGTGGTTGGGCATAATTAATTATCATATGTGATTTAACGAGCTTGGGACAGAAAACAAAGCCCTAAGCTCGTTAATTTTATTTTAGCAGTAGTTGACTGAATAAAAATACACTTGTAACAAGCTTATTTCAAAAATAGCCGGGGCCCCAACACAGAGAAATTTAGGAGCCAATTTCTACAGACAATACAAGTTGGCGGGGCCCCAACACAGAAGCTGGCGAAAAGTCAGCTTACAATAATGTGCAAGTTG
>68 39 124
CCAACACAGAAGCTGACGAAAAGTCAGCTTACGATAATG
>69 35 215
CTGTCTGAGTCTGAGTCGCTGTCTGAATCTGAGTC
>70 236 7441
CGATTTTTTATGCATGATGATATTACCACAAAAGACGAACTTATACAAAAGGAATTTTAGTTGATACAACCATTTGAAAGGGAAGTCTACGAGTAGTCTAAAATGAATGTAGTGGTAAGTTGATCAATACACAGATCAAGGATTATCGTATTAAATTGTTCATTATTAATGATACACTACTTATGAATATGATTCAGAATTTTCTTTGGCTACATATACAGTAAAGCGATTTTTTA
>71 6351 115720
GTCAGCTTACAATAATGTGCAAGTTGGGGTGGACAACGAAAAAAATTTGTAAAAATATCATTTTTGTCCCACTCCCTTCTATTTGCTGATATTACATATAGATATAACTTTAAAGTCACTTATGAATATTGGTTGATTAATTTTAAAGTAAATACGAAAAGGCCACTTGAAACAAAATGTTCAAATGACCTTTTACTACTTTATAAAATTAAATGTATGATTTGTATTTAGGATACCAAATTTCAGCTTCAATTGCTTTGTCAATATCATCAATAGTTTCAGCGTTTAATCCTTGATCAATGACACTTTGTGCAACCGCTTTGGCTATGGCACGAGAACATTGATGTATTTTCTCAACAGGTGGTAAGACTGCAGCACCTGGTTCATCTGGATTGACCATGCCACCAAGTGCATGACTCGCAGCTGATAGAATCTGTTGATTTACTTTCTTCGCATTTGACGCAATAAGACCCAAACCTAAACCAGGATACATCAATGCATTATTTGCTTGACCAATACTGTAATTCACACCATTGTATTCAATGTCATTATATGGTATACCAGTTCCAATTAATGCTTTTCCGTTAGTCCATTTTAATAAATCTTGTGCAGTTGCTTCTGATAATTTTGTAGGATTAGACAATGGGAAAATCACCGGACGTTCTGTATGTTTAAACATCTCTTTTACTGCATCTTCTGTAAATGCACCTGTTTGAGTTGATGTACCGATTAAAACAGTAGGCTTGATATTTTCAATTACTTCATTTAAATTTTTCCAGTTTACTGTATTTGAAAATTCATTCCTATTTTTAGCAAATACTTGTTGCGCTTCAGTTAAATCATCCATATCATCAAACAGCAATCCTTGTTTATCCATAATATAGAAATGCTGATTTGCTTTTTCTTCTGAAACACCCTGTTTAATTAGTTCATCTTTTAAAATATTGGTAATACCCATACCAGCTGTACCACCACCATAAACTAAAAACGTCTGATTCGTATAATCTACTTTAGAAATATTTAATGCACCTAGTACGCCAGCTAATGTAACTATACCTGTACCTTGAATATCATCATTAAAAGTTGGTAACGTATCTTCATATTTATCTAAAATATTTTTGGCATGCCCTCTACCAAAATCTTCCCAATGTAATAGTGCATTAGGATATTCTTTACGCACTGCACTCACAAATTTATCTACAAATGCGTAATATGTCTCATCATCGACACGTTTATGACGATTTCCTAAATAAAGGTCATCATTCAATAATTGTTCATTATTAGTACCAACATCTAAAGATACAGGTAATACTTGAGAAGGATTTATTCCAGCTGCCCCTGTATATACTATTAATTTTCCTATTGCAATATCTACACCATCAACGCCCCAATCGCCGATACCTAATATACCTTCCGCATCTGTCACTACGATTAATCGAATATCTCTGTCATTTGCAACGTTGCGCAATTCTTGTTCAATTTGGTCTTGTCTATCAACAGATAAAAATACTGCATCTTGGGGTCTGCTGAAATTCTCATTATATTGTTCAATCGATTGTGCAATAACAGGGTCATAAATAATTGGCATAAATTCAACTAAATGCTCTGAAGTCAATTTGTAAAACAATGTACGATTACGATTAAAAATTGCCATTAAAAATAAACGTTTCTCAAAATCGGTTTGTTTCGCCTTGAATTGTTCATAACATTGTTCTGCTTGTTGTTCTAAAGTTCGAACATTCGCAGGTAATAAACCTTCAAGCCCTAACTGTTTTCTTTCTTCGTTAGTAAAAGCTGTACCTTTGTTTAAAAATGGATTGTTAAGTAATTCAATGCCTTTCATAAAATCATCCTTTATATTTGTTAGATTGTAGAACCGCAGAAACAACGTGTCTAATTAAATTCTCACAAACATTTTTACCCGTTATTTTTTGCTTTTACTCGAAATATTTTGAACAATTTATTGATACCTTGGTTTACTCATACAAAAAGAGCAGACTGCTTAGTCTACTCTTTACTTTGAATTATTTTGTTTCAGGTACCATCACTTCATCAATTAAGCCATATTCTTTAGCTTCTTCTGCAGTTAAGAAGTTATCACGATCTGTATCTTTTTGTATTTTTTCAATACTTTGACCAGTACGCTCTGATAAAATGCGGTTTAATTTTTCACGTGTTTTTAAAATGTGATTTGCAGCAATTTCGATTTCAGTTGCTTGTCCTTGAGCACCACCTAATGGTTGGTGAATCATTACTTCTGCATTTGGTAACGCGAAACGTTTACCTTTTGCACCAGCTGCTAATAAGAATGATCCCATTGATGCAGCCATACCGATACAAATTGTTTGAACATCAGGTTTAATGTGTTGAATTGTATCATAAATCGCAAAACCAGCTGTTACACTTCCACCTGGTGAATTAATGTATAAATAAATATCTTTCTCTGAGTCTTGTGCTTGTAAGAATAATAACTGTGATACGATTGAATTTGCTACGTTGTCATCAATTTGTGAACCTAACATAATAATACGGTCTTTTAATAAACGTGAGTATATATCGTATGCACGTTCACCGCGATTTGTTGTTTCAATAACTGTAGGAATTAAATTCATCTATATTTCCTCCTTGTAATAACTGTTACTCATTATTTTACATATTAAGTCAAATTTGGTCAAACACTTTGACTTTAAATAGTTACATTGTTTGACGCTTGTCTCTTTCCTTTGTAAACTGATAATATCTATTTTAGATTGTACTTATTTTACTTCTGATAGTACAGTGATTTGATTAACATATTTACTCCTTGTGGTGTAATGGATAACACGTAAGATTCCGGTTCTTAAGATAGGGGTTCAATTCCCTTCAAGGAGGCATTTAAATAAAATACAATACTTTTCAATACAGAGAATCCCGCAATGTCGGGATTCTTTTTTATGCTGATTTTTTTGTCTGTGATCAAGGACTCTATTAATTATCACATTCATATTTTCTTATGACCAAATTGATATATATATGATGCTATTTAATGAGAAAATTAGGTAACGCTTGGTTATTGAATTTCCTTCATTAAACTTTCCAGCTCAATTTAATAGTTAGTCGACTATTATTCATTTAACACTTTTTAATCATAAAAAAGGTATTTTTGATAATTCACTACCAAAAACACCTTCTTACTTATAATTCTATTTGTTCACCATTTCTAATCTTATCGGCTAAATCATTAAGTTTTCTTAATCGATGATTTACACCTGATTTTGAAATTGGACCAGTTGATACCATTTCTCCAAGCTCTTTCAACGAAATTTCTTGATGTTCTACTCGAATTCTAGCAATCTCTCTCAACCTGTCTGGTAAATTTTCAATACCAATTTCTTTATCAATCAATTTAATACTCTCAACTTGTTTCATCGCAGCACTAACTGTTTTATTTAGATTTGCCGTTTCACAATTAACGAGTCGGTTAACAGAATTACGCATATCTCTTACAATACGTACGTCTTCAAATTTTAATAACGCTTGATAACCACCTATCAAACTAAGAAAATCCGAAATCTTTTCCGCTTCTTTTAAATACGTAATACTTCCTTTTTTTCGCTCTAAATGTTTGGCATTCAACTCATAACTATTCATTAGTTTCGTTAAGCCTTCTGCATGACTCTCATTTTGAGAAAAAATTTCCAAATGATACGAAGATGTTTCAGGGTTATTCACTGAACCACCTGCCAGAAAAGCTCCTCTCAAGTAACTGCGTCTCATTTCGTCATCTTGAATCATTGAATGATCAATTTCATGCGTAAAAATGCCGTCTTTTAAAATTCCTAATTCATCAAGAATTTCTTTCGCTTTCATCTTTGTACGACAAATATAAATATTATTTTTTTTAAGTTTCATTTTTTTACGGACTAATATTTCAACTTCCACATTAAAGACACGTTTAATCAACGAATAAATACGTCTTGCCGTTGTTGCATTTTCCGTTTGAACATTTATAACAAATTGTTGATTTGAAAGACTAAGTGCACCATTCATTCGAATCAGTGCACTGAGCTCTGCTTTTGCATTCATTTCATCGACGTCTATTCTAGTTAATTCATTTTTCATTTCTGATGCAAAGCTCATCGTACAGTCATTCCTTTCTTGTTCAAAACATGATTCACCTTAGAACCACTGTCTATTTTCATTTTTTTACACAGCTCTATTATCATATCATAATATGATTACGTTCTATATTATTTACGTTTATCACTTGGTACGAAAGGAATAGTACTAATTAATTCTAAAGCTATGTCATAAATCATTGTCGATAACACTTTAGTATTATGTCTTACTAAATGATTTTCAGAAATTTCAACTAAATTAGAAGATGTTTTTACATTTATGCTTTCTTTTTCAAGTTCAGCCTTATTAACTTCAACTGGCTTAGAATGTTTTTCTTCGTATTTTTTCAAAACTTGAGCATTGAAAGTTTGTGTACTACAAATGACATAATCAATAAACGGTTGTCCAGCTTGTCTATGAATCGCGTCGATATGATCTTTCACGCTATAACCATCTGTTTCCCCAGGTTGCGTCATCACATTAGATACATATAGCTTAGGCGCATCAGAATGAATTAACGCATCTGAAATACCATTGACACATAAGTTAGAAATAACGCTCGTATATAATGACCCTGGTCCAAGAACGATTAAATCTGCTTCCCTTAAAGCATCGATAGCTTCTTCCATTGGTTGCACATCGTTAGGTTCTAAAAACACACGATCAATTTTTTTATGTTTTTTAGGAATATTTGTTTCTCCAAAAACAATTTCTCCATCTTCCATAACAGCATTTAATTGCACACTTGTATTTGTAGATGGAATGACTCTACCTTTAATATTTAAAATTTTACTTAATGCTTTAATGGCATGTCCGAAATCATTCGTAATATTAGTCATACCTGCGATTAATAAATTACCTAACGAGTGACCGCTAATTTGATTTTCTTCAAAACGATACTGAAAAAGTTGGCTTAAAACTGACTCAGAATCACTTAAAGCTGCAATCACATTTCTGATGTCTCCTGGTGCTGGTATATCCATTTCATCTCTGATTTTCCCTGTACTCCCACCATTATCAGCAACTGTTACAATCGCTGTAATATCAATTGGAAATTCTCTTAATCCCCTAGCCATGACTGATAAGCCAGTGCCACCACCGATAAGTACAACTTTTATTTGTCTCATTTTTTCTCGCCACTTTCAATATGTGCGTCCCTATGATGCACATAAACATTATATTCAAATACTTCATTTAGATAATTACCTAGTCGTTCTGCTAATGCTACAGATCTATGCTGTCCACCCGTACAACCGATGGCAATTACTAATTGAGATTTCCCTTCTTTTTTATACCCGGGTATCATAAAATCTAACAAATCAGTTAATTTTTCAAAGAAAATCTCTGTCTCTTTCCATTTCATAACATAATTATAAACGTCTTTATCTAATCCTGTTAAAGGTCTTAAATCTACTACATAATATGGATTTGGTAAAAATCGCACATCAAATACTAAATCTGCATCCATCTGAATCCCATGTTTAAAACCGAAACTTGTGACATTAATTGTAAAAGTTTCAAACTCTTCATCTTCATAGTATCGACGAATGCGTTCTTTTAATTCTTTAGGTGATAACTTTGTAGTATCTATAACAAAATTAGCTATACTTCTAATTTGGGACAAATGCTCTCGCTCATCATTAATTGCATTGATTAACGATCTTTTACCTTGTTCCATCAAAGGATGTGCACGACGCGTTTCCTTATATCTTGAAATTAATTTTTCAGTACTTGCTTCTAAAAACATAACATCAATGATGACGTCACTTTCACTTTTGACTTTATCCACTACTGCAACTAATGAATTAAATAGTTCCTTACCTCTTAAATCAATTGCAATTGCCACTTTTCTTAAGGATGGATTTCCTTGTTCCATCAACTCTACAAATTTAGGCAATAACACTGGTGGTAGATTATCTACACAAAAATATCCCATGTCTTCTAAACATTGAATAACCAAAGATTTACCTGCACCAGATAAACCTGTGACAACTAATAGTTCACTTTTACTTTTTTCTTTTTCATTATTATCCATTATTTTTTCACCGCCAAAACGAATTTCATGATGTTAATTTAAATGTTCTATGACAAAATTAAGCAACGATGTTTTATATTTATTTTCAACTATGTCTAGATTAAATTTATAAAAATCTACATCATTTAAAAGGAGATTGGGACATAAATCAATGTCCTAGAGTCTATAATATTATATTGCTAGTATTTGACTGAATGAAAATGCGCTTGCAACAAGCT
>72 27421 570363
ATCGATTTGCGTACGTGTTGACTCAGGCTTCAGTAAAGTGTGATCAATCAATTTTGCACTATTCATTTTCTATCTCCTCCTTTATGGTTGATTATAAAAATACGGTTGTAAATTAGTTGATTGAGCGTCAGGTTCATTTAAATATCAGGTTAGATGTCCGCTTTTTATGTAACCGCATACATATACTATTACATTAATTCATTTCCCATAAACAAACAATACAATTGAACATGATATCTTCATTATGAACGATGACTTGCCAACAAGCTAATCAGGATTATATTTTTATAATTCTTTAATTCTATAGTACAAAAATTCGCAAAAAAGGGAAACAAATGTTATCTTAAAATTATTAATGAATATTAAGGAGAAGATAACAAATGACAAAAGGTACACCACATATTCAACCAAATGGAGTAAAAATTGCTAAAACAGTATTAATGCCTGGCGATCCGCTACGCGCAAAATATATTGCTGATAATTTTTTAGAAAATGTTGAACAATTTAACGATGTACGTAACATGTTTGGTTACACTGGTACATATAAAGGTAAAGAAGTTTCTGTAATGGGTTCTGGTATGGGTATTCCAAGTATCGGTATTTACTCATATGAGTTATACAACTTCTTTGATGTAGATACAATCATTCGTATCGGTTCTTGTGGCGCATTACAAGAAAATGTTAACTTATACGATGTTATTATTGCACAAGCTGCATCAACTAATTCAAATTATGTAGATCAATACAATATTCCAGGTCATTTCGCGCCTATCGCTGACTTCGAATTAGTAACTAAAGCTAAAAATGTCGCTGACCAAATCGGTGCTACTACGCACGTAGGCAACGTATTATCTTCTGATACATTTTACAATGCCGATCCAACATTCAATGATGCTTGGAAAAAAATGGGTATTTTAGGTATCGAAATGGAATCAGCTGGTTTATATTTAAATGCGATTCATGCTGGTAAAAAAGCACTTGGTATTTTCACAGTAAGTGATCATATTTTACGTGACGAAGCTACTACACCTGAAGAACGTCAAAATTCATTTACACAAATGATGGAAATCGCTTTAGAAATCGCAGAATAACTTATTTAAATTGACTTTAATTGCTCTTTAACAATGCGATTAAACTCAAAAAGCCAACACATTCTGGGCGTATCCCCATTTATGTGTTGGCTTTTATTTATATTATTACTTATCTGTAGATTAGCTTAAGTAAGATTTAAACATCCAATTATGTTTATCTACTGATGTTTGCATACCTATAAACATATCTTCTGATACATCATCACCGGCATTTCCAGCAATTTCAATCGCTTTTTCTAATTGTTTTGAGATATTAGTGAAATCTTGAGATAATTCTTCAACCATTTGTTCTGCAGAGTAACCTTTCGCAGCTTCTTTAACAATTGATTGCTCTAAACATTCAGTTAATGTACCTACAGGGTTTCCTCCTACAGCTAAAATTCTTTCAGCTAATTCGTCTACATATTGACTTGCTTCATTATATAATTCTTCAAATTTAACGTGTAATGAGAAGAAGTTAGGTCCTTTCACATACCAGTGGAAATTATGTAGCTTTGTATAAGCTACTGTCCAGTTTGCTACTTGTTGATTCAATTCTTTTACAACATCTTGTTGATTACTCATATTTAATACACTCCTTAAAATTGTCTACGTCTTTCTTGTTTATATTAATTATTATATTATAATGATTATAATCTGTAAAGTGTTTTTACTCTCTTTTTTATAATTATTCTAATTTAATTGTGAGGTGTTTCGCTTTTTAAATGCCTAAATTTTAATCCATCATCTAGTATGTCTATTATCAATTAATAACTATGTTTTATCAATCAGTAAGTTTTACTTTCGCATTATCATCTAAAAAGAATGATTTTTCATAATCATTTGGTTGGTGCCATGTTGTTTTCCACATTCTATTTCTATTATTAGCAAACATTCGATAACCGAAATTACGTACTGGTTTAGGTACAAGCCATAAACCTACGCCCAATAATTTAGTTCGATTAGGTAGTGCTGTGATTAGTTGAATAATCGCCTGCGATTCAAAATATATACGATCACCTTTCTGTAAAATCACACTATTTTTATTTGCCGCTTCTGGATGTTGTTTAAAAAATTGTTGTCCAACTTCACCTTTTAACGTGGCAAATTGATAATTTCTTGGTAGGTCATGTTGAATTAACCAAATGACATAGTTATAACAATATATACAGTTTCCATCATAATATACGATTGGCATAATTTATTCGCTCCTTCAATACTACTTATAGTCATTTTTCCTAATTTAAAAACATTTAAACAAGGTTGTCACTTAATAAGTCCTCGCTACACGAAATTGCCATAAAATTTATTTTTCAGTTTTATATTTATTGTATAATGCATTTTTTATTTACTTTAAATTTCTCAATCTACAGTGTAATATTATTTCTTATTATCAACTTAGCGTTTAGTCGTTCGTCTTATTCAATATACCACTGGAAAACTCATATAAAGTTTTAATCCATTAACATAAATTCATTTATATTCATATACTGTCTTTATTATTTATTAAAATAAAAACGAGTAATCTATCATAAGCTCTTAATTAGCTCTTATGGTTGATTACCCGTCATTTTTTCTTTATGCGGTTATTCAAATATGCAATTATGCAATTTTTAATCTTATCCTTACTTCTTTTCAAAAACTATCATATATCATTAGTCATGTTTGACTTTGACTATACGTGTGTATTTTAAAAACTGCTCTGAATATTTCTCCTTAATTTCCTCTAAACTGTCATATGTAATACCTACAATATGCCAATTAGGATTGAAATAATAGAAAGAATCTTTTTGTCGTGACCATTTAATCATATTACCGTCTTTATTATAACGTGGTAATGTTACTTCATAGCCTTCTAACACATTAATATACGTTTGGAAAATGTCTGTATCTATACGATTAAAATTATCAATAACTAAATAACTTTTATCCTTTTTAGGCATTAATTGAGTAATAAATCCTTCACGATAGTATAATGCCCCTGTTTCATTTGGTAAATACTTGCCATAAAGCATATCTTCTGAAAAATCAGGATGACCTGTTGTTATAACAGGATTTGCATTCGCTTTTTGCAATAAGTCATTAGCCGCTTTTAAGCCTTCTTCTTTTCGATCTACAACAAGTAAAATAAATGGCTTTAATGCTTCTTCTTTTTCACTTTCAAGCATATCTGGTTTTTGAACCATTTCAAATGGAGATTTCAACCCATTATTATCGCTCATTTCAATAATTGCATCATACTGTGCTTGTGACATACTTGCAATAGCCTGTTTTGCATTTTCTTGTAGGAAATATAAATTTTTCAATTTAGGATGCTTATTTAATGTACTTAATGTAATCGGCGTAATGTCTTTCTCATAAGACACTTCAATCACTGTACTATTTGTTCTACCAGGAATTGGTGGTTTTTCATGAATATGCTTTGATACTTCTCCAATTCCAACGACAGATTGATTTTTCGTTCGATTATAAAAAATAATATTGTCGCCTTCTTCTAACTGAGTATAAAAATGATAACCATTACGTTTAATACCGTTGTACGTGTGCGTATAGATCGTATATTGGTTTCCAGGTTCAAATTCTTCAGTTTCAGCTAAAAAGAAATAACGTGGTATCTTAATTTCGCCTTTACCAAGACCACTTATTAAATCAAACTCTTCTGCAGTGATTTGGTTGAACAATGTCTCTTTCATATTACTCATACGAAATTCCAAAGCTTCACTACGCTTTAAATAATCTGCTGTTAATGGTTTCAATTGTTCATTAAAACGAAACTGTACACGTATTTTATTTTGTGCACCTGTTTCAACACTAATTATTTCACCACATCCAAGTAGTCCAGTATCCGTCTGAACTTGATAAAAGATGACTTGATCTCCTACTTTAGCCTTTTTAAACGCTCTAAATCCTTGAGATGGGTTAAAATGTGCGCCTGATTCAAATAAAGCTGTTTGTCCTACTAACGGTTCATTATGATTCCAACGGTTATATCCACAATTCAACCAAAAATAATTCGTTTCTGCTGTCATCTTAATACTCCTTAACCTGAATAAATTTTAGAAACACTATGAATTACATTCTTTTAGTGTTTCTTATGCAGTTGGGCGCGTATGCGATCAACTGTATCCCCTTTGTTCACTGCGATTTTAATCGCATTTCCTATAACATTGTAGCGCCTAGGACATTAATTTATGTCCCAGACCCTTATCGTTTTCACTTCTAAGTAAATCGAACTATTTTGCTTTACAACAAGTGCGACTCTATATGCAGTTGGACACACACATACGATTAACTGTATAACTTTTAATCAGTTTTCTATATTTTATTTATTATATCTGTCTTAATGATAAAAATTGTTACAAACAGTTTAACATATTTAGCTACCTATTTTGCATATAAAAAAACATACTTACATACATTATGCAATAAAAACTACAAATTTATATATGATACCACTATGCTTGCTTATCTCTATAGCGCCATTGATACGCATTTTTAAAAATCTATACGCCTTTAGAATTTTAGCATGTCTTAATTTTCATTAAATATTAATTACTTCATTTTATATACACCAACAAAAACCCCCTCACTACTATGCAAGTGAGAGGTTATGTTGATGTGCTTTATTTTCATCAATGTCATTAACACAATCATATTTCTGCTGTTAATGCACTGTACTATATTCAAACGCGCTATCGACAATTAATTTGAAGCTACAAAGGTACCGCATAATGGCAGCACATTAATTAACAATGCGCTAAACTTTAATGAGGCGCTGATTTGCTTGTCTTTAAAAGTCAACATAGCACTGATAATTCCTAAAATAGCCACTATACGTGGAATTGTCATGCTCGGATACTGCGGTATATGTACGAAAGCACCAAGACCTGCTATCACACCACATACTAACGCAATATATAGAAATTGCTTCAAATCATTCACTCCTAAATTGTTATTACACTATTACACATAGCTAATCATCAATGTGAAATCACCTTCAAAGACACTATCCAAATCTTCAGAAGTCAAAATAAAGTTTGTACCAGTAGTCAGTTTGAAAATTTCACCATCGACAATCATTTGCCCTTCACCTTCCAACACTGTAACTAAACAGAACTCTCTAGGCTTCATATAATTTAACGTGCCAGAAATTTCCCATTTAACCAATGTAAAGAAATCATTCGATACAATGTGTGTACACTTATGGTTTTCAATAATTTCACTTTCAGGCAAAATATTAGGTAATGGTGCATTGTACTGAATAACGTCTAAAGCTTTTTCAATATTTAACGGTCTATCATTATATTGATTATCTTGACGATTGAAATCATAAAGTCTATATGTAATGTCTGACGATTGCATCGTTTCGTATGCTAGTATTCCTGAAGAAATAGTATGTACTGTTCCTGCTGGAATAAAATAGAATTCTCCAGGTTTTACTTTAATATATCTAAGTATCGACTCTATCGTTCCGTGTTGAACATGATTCGCAACTTCTTCTCTAGACTCTGCTAATGTCCCTATAACTATTTCTGCATCTTCTTCTGCATCTATAATATACCAACATTCAGATTTGCCATATTGCCCATTTTCATGCTCATAAGCATAATAATTATCAGGGTGCACATGAATAGAAAGTGATTCTCTTGCATCCACTATTTTAGTTAGAAGCGGAAAATCTTTGCTTGGGAAATCACCAAACAATTCACGATGTTCTGACCAAATACGGTCTAATGTTTGACCTTGATATGGTCCATTAATAATCTCGCTCGTACCATTTGGATGTGCTGACACACACCAACATTCCCCAGTTGTATCATTGTCTAATTGATATCCAAACTCACTTAGACGTTGACCGCCCCATAATTTTGTTTTTAAAATTGGTTGTAAAAATAATGGCATTGTTGCACCTCCATTGTGATTAAGTAAGCAATAGAACTCTGATGTTGTTGTTCCATTATATTTTGATTTTGTTCTCATTTATATCGTATTATAAACTTCCACATTTCAAATTAACTATTAGTGATTGTACCATATTTACTAACATTGCAGTACTGCCAATTAAAGCGCTTCACTTAAATTTACAGTACTTTAACATATGTAAAATTTTATAGCATAGAGATTATATCTCTCTTACATTTGTACATATTTCCCTTTAAATTTACTCGCCCATTATACCAATTAATAAACAACTTTAATAGTTGTGCCATACATTGTTCAAATTCATTGTAAAACGCATAGACAATACGTACTTATTCATACTTATAATTCATCATTTTTAAAAAAATAACGAGTTACGAAAAAGTAACCCGCTTCAAATCATATTTACTATCCTTATTAATCCGTTTCATTTTCAAATTGAGTTAAAGCATCTTTAATGTCCTGGTCACCACTAATAATTTGAAACTCTTGGTGATTAAAATGATTGGATGTGACAATTTCTTTTAATACTGTCGCAACATCTTCTCTAGGAATTTCACCTTTACCTTCAAAATATTGTGCAGCTTCTATCTTTCCAGATCCTGCTGCATTTGTAAGTGCCCCTGGATGTAAAATTGTATAATTCAAACCTGAACGTCTTAAATAGTCATCAGCGTAATGTTTAGCAATTGTATATGGCTTTAAATCACCGCTATCATCAAAAGCCTGACGTCTCGAATCATATGTTGAAACCATGACATAGTGTTTAATATTAGCCTCTTTACTCGCAATCATTGATTTAACAGCACCATCTAAATCGACAATAATTGTTTTATCTGCACCTGTGTTCCCTCCAGAACCTACTGAAAAGATAACTTTATCGAATGGTTTAAACGTCTCAGTTAAAGTCTCTATTGAATCATTTTCAACATCAACAAGAATTGCTTTCATACCTTGTGATTTTAACGCATTAAGTTGATCGGATTGCCTAACACCTGCAGTAAATGGTACATTTTCTTTTGCTAATTGTTGCACTAGTAACGAACCTACACCGCCATTAGCACCTATAACCAAAATATTCATTTACAACACTCTCCTATTTATTATTCCCTATGCCATACCACTTTATGAGATATGTAAAACTTGTTACAACTATAAAAATCAATTGACATACTACTGGGAACGTATTAAATTAATATATGAACAAATATTCATATGAAGGGATTTTCATATAATGTCAGAACAATATTCAGAAATAAATACAGATACATTAGAACGCGTAACTGAAATTTTCAAGGCATTAGGCGATTACAATCGAATACGTATCATGGAATTGTTATCAGTCAGTGAAGCAAGTGTTGGTCACATTTCACATCAATTGAATTTATCTCAATCAAATGTCTCGCACCAATTAAAATTACTTAAAAGTGTGCATCTTGTGAAAGCAAAACGACAAGGCCAATCAATGATTTATTCATTAGATGACATCCACGTAGCAACTATGTTAAAGCAAGCCATACATCACGCGAATCATCCTAAAGAAAGTGGGTTATAATATGTCTCATTCACATCATCATGATCATATGCATAGTCATGTAACTACAAATAATAAGAAAGTATTGTTTATATCGTTTTTAATAATCGGTCTATACATGTTTATCGAAATCATCGGCGGTCTCCTTGCTAACAGCTTGGCATTACTATCTGATGGTATCCATATGTTTAGCGACACATTCTCATTAGGTGTTGCTTTAATCGCATTTATATATGCAGAAAAGAACGCCACAGCTACGAAAACATTTGGTTATAAACGTTTCGAAGTACTCGCAGCGTTATTTAACGGGGTAACGCTTTTTGTGATAAGTATTTTGATTGTTTTTGAAGCAATTAAACGATTCTTTGTTCCTTCTGAAGTTCAATCAAAAGAAATGTTAATCATTAGCATTATTGGTTTAATTGTCAATATCGTTGTTGCATTCTTTATGTTTAAAGGCGGCGACACTTCACACAATTTAAATATGCGCGGTGCTTTTCTACATGTTATCGGAGACTTATTAGGTTCAGTTGGCGCCATTACTGCAGCTATTTTAATTTGGGCATTTGGATGGACAATCGCCGATCCTATCGCAAGTATTTTAGTTTCCGTTATTATTTTAAAAAGTGCTTGGGGTATCACAAAATCTTCAATTAACATTTTAATGGAAGGCACACCAAGTGATGTTGATATAGATGAAGTTATAACTACTATTAAAAAGGATTCACGAATACAAAGTGTGCATGATTGCCATGTTTGGACAATTTCAAATGATATGAATGCATTAAGTTGTCATGTTGTTGTAGACCATACATTGACAATGAAAGAATGTGAATTATTATTAGAAAACATTGAGCATGATTTATTACATTTAAACATTCACCATATGACTATTCAATTAGAAACGCCTAATCACAAACATGATGAATCGATTATATGTTCAGGAACACATAGTCATTCACATAACCATCATGCTCATCATCACGCGCATGTACATTAATAATTTTAACCTACTGCCATTGCATCGATTAAACTTTTCAATGGCAATAGGTTTTTTATGTCTTTATGGCGACTTGTTTGGTCTTTGTTGATGCAATGTTTATTAACAAATTTTCAACTATTATTTCTTACATTAGTCATATTTTTGACAATTTACTATTATAATTCTCTAACTTTAGTCACTTTAATTAATTTTTATTAGATATTAATATGAAAATAACGTGTTTTTTGTTATTGTATTTATATGAAGAAAAGGAGGCACCACTTTGTTTACTTACTTTAAATCAGCATTTAAAAATGCTAAACCACAATTATTAATAACATTGATATATGCACTTATAGCATTTGCTGTAATTGCAGTTGTATATTTACTTGCTAATTTCCAGCTTGCTAAGTATGTACAAACTATTGCAATTTATTCACAATTTGGGCAAAAACCACCAGGAGATGCATATTTAAAAGTTATCGCTGTATTACTTATAGCAGCTGTAGTTTCACTGTTTGTTTTAGCTCAAATTTTCATCGGAATTACAAATGTTATGAAACGAGCAATGAGTCATGAAAAAGTAAAATTTACCGATTTATTTATTGCATTTAAAAAAGGTAATTATTTAAAGAGCGTTCTGATCGGCCTTGTATCTGTAGCAATGATTATCGTTCTTTCACTTCTGACATCATTACTATACAAATTATTTTCTCCAGTATCAGAAATGATTATGAATTCAGTACAATCATCATATGCAGATAGTACACACCTGGTTGGTATTGCTATTACAACTCAAAGCATCATAATCATTGTTGTTTTATTGATTAAAGCAATTATTACTTGGTTATTGTTAATACCTGTTTTCAACATTATGACTAGTTTCGTTGAATCAACTAACGATAAAGTAAAAACACACTTAGCTAATGGATTTAAAGCAATGAAAAATGGTCAAAAAACATTTTTCAAATTTTTCATTGGAATACTATTATTAAACTTAATTATTATTTTATTTAAAACACCTGTTGGTTACTTGATTTCATTTAATACGCAATCACTCTCTCAAAGTGTTGCAGAAAATATCATAAGAGTTTATACAGTAATGACAATCATTTTATTCGTTGTTATTCATGCAATCATTTTAATGGGTATCGTTCAATATTACTTAAAACGCGGCCAAAAAATTACTAAAGATAAAGTAAAAGCAGCTGACAAGAACAAAAAAGTTGTCACTGAACCAAAAAATACAAAAGTAGAAAATGATAAAGTGACAACATCTGTTGAAACAAAAACAGAAAAAGCACAAGATTCATTAAATGATAATACTACAAAAACAATGACTTCAGATAAACCAGAAGACAATCAACCAAAATAAATTTTAGAGCCCCTTACAACTTTAGTTGTTAGGGGCTCTTATGCATGCGCTTAGCGCAGGCGCTCCTACTCTTAAACTTTAGTTGTTAGGGGCTCTTATGCAGTTGATGCGTAGCATCTAACTGTGTTCCTCTATTTTTAATACAGCTATAGTTGATGTCATATGATATTTTAATATTAGTTTAAACTTATATCCACTCAACATAAAAAGGAGAGGTAAAGATGACATATGGTTCAATCATCGCTATCGCTTGTGCACTATTTGTAATCTTCTTTATACCGTATATGGAAAAGAACAATAAAAAGAAGAAATAACACAAGCGTCTGGATTTCTAGTATACAAGAGGCTGGCACATAAATCCGTAAAAAACAGCAGTAAGATATTTTTTAATCAGAAAATATCTTACTGCTGTTTTGTATATTGCTCATCAACTATTTTAAATTAATTATTAAAACACCAATTAATCAGCTAAAAAATGCTTTGCTAAATATTTTGCTGCGCCATCCTCTTCATTCGTATATGCCGTTACATCTGAAGTTAATGCTTGGATTTCAGGGCGTGCATTTTTCATTGCGACTGTGTAATGTCCAAATTCAAACATTGCTCTATCATTGTCGCTATCTCCAATAACTAACGTTTCTTCTTGATTGATGCCAAAATGTTCAATCATTTCTTTAATGCCTGTACCTTTATCAGTTTGATAAGCCATTGTTTCCGCATTAAATCTTGATGAATTTGAAACACTAATCTGTAGTTGCACATGATTTTGCTTTAATTCATTTCTAAATGCTGTTATTTTTTCTAAATTCGAACTGAATAGATAAATTTTTGAATATTCACCTTCAGGAAACTTAGTTACCCAATCTATCTTACCAGCAAGCGCATCTTGTCTTGAAGACCATTCACTATGACTTACGCCATTAATAGGATCTTGACTACGAATCATATCTCGCATCCATGTTTCATCTTCTTTTAAAGAAACTCTATTACCTTCAAAAGGAAATACCTCATAATAAATTTGTTGGCGCTTAGCTAAATTAATAATTTGTTGCACTTGAGCCAATGATAAACCATGTTTGAAGATAATTTCTCCATCTACTTCTCCAATGGTTCCATTTGAACTAATGATGCCATTTACCGCAAAATCTTGTGGTACAAGTTGATGTATTTCAGAATGCGAACGTCCAGTCGCCAAAAATACTTTATATCCTTTCTCTATCAATCGATTAATGACATCTTTCGTATACGTTGATGCTTGATTATTTTCATGTAAAATTGTACCATCCATATCCAAAAATATTGCTTTTACGTTATCCATATTGCCCTCCACTGTCAATTTTAGCTTAATTAAATTTTGTCATTATTAGTTAGTATTTGCAAAATATTTACTCTAACATCGCCATAGAAAATCGATTATTCCACCTTTGAACTGCTACTTTTTTCCGGAAGAAATAAGACATGTTTTCAGATGTCAAAATATCATCTATTAATCCTTGTTGTACACTTTCCCCATCTTTTAATAACAAAATTTTAGTAAAGTTACCAGTAATTTCTTCAATAAAGTGCGTCACATAAATCATCGCAAGCGTTGGATATGAATCTGACAATGAGTCAAGTATACTTAACAACGATTCTCGTGCAATAAAGTCTAAACCAGCTGCTGGCTCATCTAAAATTAAAACCTGGGGTTGCCCCATTAAAGCTCGCGCAATCATCACTCGTTGTTTTTCACCTGTAGATAAATAACCAATATATTGTTGCGCTTTAGCAGACATTCCAACTAATTTAAGTAATTGATGTGCTTCATTACGTACCTTATCATCAATATCTTGATAAACACCAATTGATTTAAAAGCACCGCTTATCACCACATCGATTACTCTTTCACCCTCTTGAAACTTTTCCAGTAAACTATGAGATACAAAACCTATATGTTGTCGTACAGTCTCTGCAGAATACCCTACCTTGCCTGGCATTTTACCAAATAGATTAACACCGCCAGTTGTCGCAGGTTCATACGCATTTAATATATTTAATAGCGTTGTCTTACCAGCACCATTCAATCCATATAATATCCATTTGTCACCTTTAGCAATTTGCCAAGAAATATTTTTTAAAATTGTTTTTCCTTGCTTCATTCGCCCAACTTGTTCTAATTGAATTAACATGCGAGGTCACCCCTTTATTGCTACTCCATACTTCTCATAAAATCATATTAACATACCACTCTTAATTGTCAGACTATTTAAATAAATAAACTGCTTCATTTTTGCATTTTACTGCCGAATTAAGATGAAGTAAAAGCTAAATCGACCTAAAAAAGCACCCTTCTAGTCGATTAATCTAAAAGGGTGCCATATACTTTAATTTTAATGCATGCTTGTTTCAAAAAGCAGTGAATTATTCTACAGTGACTGATTTAGCAAGGTTACGTGGTTTATCTACATCTAAATCTCTGTGCAATGCTGCATAATATGAAATTAATTGTAATGCAACTACAGACACTAATGGTGTTAATAATTCATGTACATGTGGAATGACATAAGTGTCGCCTTCTTTTTCAAGACCTTCCATAGAAATGATACATGGGTGCGCACCACGTGCTACTACCTCTTTAACGTTACCACGAATTGATAAATTAACTTTCTCTTGCGTTGCTAAACCTACAACTGGTGTACCTTCTTCGATTAAGGCAATTGTACCGTGTTTAAGTTCGCCACCTGCAAAACCTTCAGCTTGAATGTAAGAGATTTCTTTAAGTTTTAACGCACCTTCTAAACTTACGTTATAGTCAATAGTACGTCCGATAAAGAATGCATTGCGTGTTGTTTCTAAGAAATCTGTCGCAATTTGTTCCATAATTGGTGCATCGTCAACAATCGCTTCAATTGCTGTTGTTACTTTTGCTAATTCTCTCAATAAATCAATATCTGCTTCACGACCGTGCTCTTTTGCAACGATTTGAGACAAGATTGATAATACTGCAATTTGTGCAGTATATGCTTTTGTAGATGCAACTGCGATTTCAGGACCCGCGTGTAATAACAATGTGTGGTCTGCTTCACGTGATAAAGTTGAACCTGCAACATTAGTGATTGTTAATGATTTATGACCTAATTTATTAGTTTCAACTAATACTGCACGGCTATCTGCAGTTTCACCTGATTGAGAAATATATACAAATAGTGGTTTTTCAGATAATAATGGCATGTTATATACAAACTCAGATGCAACATATACTTCAGTTGGTACACCAGCCCATTTTTCTAAAAATTCTTTACCTACTAAACCTGCATGGTAGCTTGTACCTGCTGCAATAACGTAAATGCGGTCTGCTTCTTTAACATCATTGATGATGTCTTGATCAATTTTCAAGTTACCTTCTGCATCTTGATATTCTTGAATAATACGACGCATTACTGCTGGTTGTTCATGAATTTCTTTTAACATGTAGTGTGCATAAACACCTTTTTCAGCATCTGATGCATCAATTTCAGCAATATATGAATCACGTTCTACAACGTTTCCATCTGCATCTTTAATAATAACTTCATCTTTTTTAACAATAACGATTTCATGGTCATGGATTTCTTTATATTCGCTTGTCACTTGTAACATTGCAAGTGCATCTGATGCGATAACATTGAAACCTTCACCAACACCTAATAATAATGGTGATTTATTTTTAGCAACATAGATTGTGTCTTTGTCTTCAGCATCTAATAAACCTAATGCATATGAACCATGTAATAATGACACAACTTTTGTAAATGCTTCTTCAGTTGAAAGTCCTTGATTTGAAAAGTATTCAACTAATTGAACGATAACTTCTGTATCTGTTTCTGAAATGAATGATACACCTTGTAAGTATTCACCTTTTAACTCTTCATAGTTTTCAATAACACCGTTATGAACTAGAGTAAAACGGCCATTTGATGATTGATGTGGATGAGAGTTTTCATGATTCGGTACACCGTGTGTTGCCCAACGTGTGTGACCGATTCCAACAGGTCCATCAAAATCGCTACTATCAGCAACTTTACGTAATTCTGCAATACGACCTTTTTCTTTAAATACAGTTGTATTATCATCATTTACTACTGCGATACCTGCAGAGTCATAACCTCTGTATTCTAATTTTTCTAAACCTTTTAATAATAATTCTTTGGCATTATCATAGCCAATATAACCAACAATTCCACACATAACGACATTTTCCTCCATATTGGAATAGTACGCGTAAATTATGATTTATTGCCGATAATTTAGATTGACAATCTGCTTTCATAATATAAATAGGAACATGCTATCATCGCATTCATCCATAACAAATTAAGCATAGTTATTTTTACAACTATACAAATTGCTCACACTGTACTTTCCATATTAATATTTTTTATATTCAATTTCTGGCGATCTTATTAACTTTGTCCATTAAGTCACCCTAATGTTTTACTTAATAAGCTAACGAATGAGCCACATCCGGGATAGCATCCGCCGATCTATTCGATCACTATCCTCCTCGTCTACAAATACATATATTGCACTCTATAAAGGCCACTCATATATTAACCTTTAATCTTCAAATACAAATATTTATTTGCACAGGCGCTTTAACTGTACTGCCGAACTTTCCCCCTTTCCATTAATCATTATTGTACAACGGTGTTGTTTTGTTTTGCAAATATTTTCACAATAAAACTTTAAAAATCCTAAAACAATTTTTTTGTTTTACTTTTTCAAAATATCTATACCGTCACATTTATGACACTTTATTTAATTTTGTCACATTTATTTTGACAAAGTTGATTTTTGTTTATATTGAGTAAAAAGTAACGGCTCTATACACTATATATAGTCACATATATTAAAAAAGAGGTGTAAATATGTCACAAACTGAAGAGAAAAAAGGTATAGGACGTCGTGTTCAAGCATTTGGCTCATTCTTAAGTAGTATGATTATGCCAAACATTGGGGCTTTCATCGCTTGGGGTTTTATCGCGGCCATTTTTATAGATAATGGTTGGTTACCTAATAAAGATTTAGCTACTTTAGCTGGACCAATGATTACGTACTTAATCCCATTATTAATCGCATTTAGTGGTGGTCGTTTAATTTATGATTTACGTGGTGGTATCATCGCAGCAACGGCAACTATGGGGGTCATCGTTGCATTACCTGATACACCAATGTTACTTGGCGCTATGATTATGGGTCCACTTGTTGGTTGGTTAATGAAAAAGACAGACCAATTGATCCAACCTAGAACACCACAAGGTTTTGAAATGCTATTTAATAATTTTTCAGCTGGTATTTTAGGATTTATCATGACAATTGCAGGATTTAAAATTTTAGCACCACTTATGAAATTTATTATGCATATTTTATCAGTGGCAGTTGAAGCATTAGTACATGCTCACCTACTTCCACTTGTAAGTATTTTAGTAGAACCTGCAAAAATTGTATTTTTAAACAATGCGATTAACCATGGTGTATTCACACCACTTGGTGCAGATCAAGCTGCAAAAGCTGGTCAATCTATTTTATACACAATTGAATCTAACCCTGGACCAGGTTTAGGAATTTTACTTGCTTATATGATTTTTGGGAAAGGTACTGCAAAAGCAACGTCATATGGTGCTGGAATTATCCACTTCTTCGGTGGTATTCATGAAATTTATTTCCCATATGTATTAATGCGTCCTTTATTATTCATCGCTGTTATTTTAGGCGGAATGACTGGTGTTGCAACTTATCAAGCAACAGGATTTGGATTTAAAAGTCCAGCGTCACCAGGTTCATTTATTGTTTACTGTTTAAATGCACCTAGAGGTGAGTTCTTGCACATGTTACTCGGTGTATTCCTTGCTGCACTTGTATCATTTGTCGTAGCAGCTTTAATTATGAAGTTCACTAAAGAACCTAAACAAGATTTAGAAGCTGCAACTGCTCAAATGGAAACTACTAAAGGTAAAAAATCTAGTGTTGCATCTAAGTTAGTATCTTCTGATAAAGATGCAGAAGTTGAAGCGAATGCAAGTACTGAAGCAAAAACGAATGCGGATGTAACATCTACATTAGAGGATGATCCTGAAGCATTATTGGATAATTACAATACTGAAGATGTTGATGCACACAATTACAATAATATAGACCATGTTATATTTGCCTGCGATGCGGGTATGGGTTCTAGTGCAATGGGTGCAAGTATGTTACGCAACAAATTCAAAAAAGCAGGCATTAATGATATTACTGTAACAAATACTGCGATTAATCAATTGCCAAAAGATGCTCAATTAGTTATCACTCAGAAAAAACTAACTGATCGTGCTATTAAACAAACACCAAATGCCATCCATATATCAGTGGATAATTTCCTTAATTCACCAAGATATGAAGAACTTTTAAATAATCTAAAAAAAGATGATCAAGCATAATAATTAAATAAATTAAAAAATGGAGGATACCGCCATGTTATTGAGTACACGTGAAAAAGAAATGATAGCCCTATTGATTAAGTACCACGGTCAATATATCACTATACACGACATTGCTCAGCAACTTGCGGTGTCCTCTCGTACTATTCACCGTGAATTAAAAGGTGTTGAAGCATATTTAACTTCATTTTCATTAACTTTAGAACGCGCAAACAAAAAAGGGCTACGCATTGCTGGCGAAGAGTCTGATTTAAACGATTTGAAGCAATCAATCGCAAAACATCAAACCATTGACTTATCTGTTGAAGAGCAGAAAGTAATTATTATATACGCTTTGATACAAGCCAAGGAGCCAGTTAAACAATATAGTTTAGCGCAAGAAATTGGCGTTTCTGTCCAGACTTTAGCAAAGATGTTAGATGATTTAGAGCTCGATTTAAATAAGTACCAACTATCTTTATCTCGAAAGCGTGGCGAAGGTATTTACTTGGTAGGTACTGAATCAAAGAAACGTGAATTTTTAAGTCAATTAATGGTGAATAACTTAAATAGTACTAGCGTTTATTCAGTAATAGAAAATCATTTTGTCTTTCATTCATTAAATCAAATCCACAAAGACTTTGTTGACTTAGAGCGTATTTTTAATGTTGAAAGACTATTAATGGACTACCTAAGTGCCTTACCCTACCAACTTACCGAATCAAGTTATTTAACTTTAACTGTCCATATCGTGCTATCCATTTCACGTATAAAAAATGGAGAGTATGTCGCATTAAACGACGATATTTATGATTCTGTACAAAACACATTTGAACACAAAGTAGCAAGCGAACTTGCTGATAAACTTGGTCAAATATATGACGTCACGTTTAATCAGGCAGAAATTGCTTTCATTACTATCCATTTACGTGGAGCTAAACGAAAAAATCTTAATGATACATCAGTAAATAATCGTTGTGAAGAGAACAAAATTAAAGCGTTTGTTAAAAAAGTAGAAATGATTTCAGGTATGACATTTGCAGATTTGGATACTTTAGTTGATGGACTGACGCTACACCTTAATCCTGCAATCAATCGTTTGCAAGCTAATATCGAGACCTATAATCCGTTAACAGACATGATTAAGTTCAAATATCCAAGACTATTTGAAAATGTAAGATTAGCTTTAAATGATAGTTGGCCTGATTTGATTTTTCCAGAGAGTGAAATTGCTTTTATAGTTTTACACTTTGGTGGCTCGATTAAAAACCAAGGTAATCGTTTTTTAAACATATTAGTCGTTTGCAGCAGTGGTATGGGAACTAGCCGTCTATTATCAACTCGTCTAGAGCAAGTTTTTAGTGAGATTGAGTGTATTACACAAGCATCAGTCAGCGATTTGAAGTCACTAGATTTAAGTCAATATGATGGCATTATTTCTACTGTGAATTTAGACATCGACTCCCCCTATTTAACGGTAAACCCATTATTACCAGATAGTGATATCAGTTATGTCGCACAGTTTTTAAATACAAAGTCTACGTTCCAAGAGACGCATGATCAATCATCAAACATGATTGATAAGAATGATGTTCATGTTGAAACGAAAGATATTGATGGCAACACATCTTTTGAAAATGAACAAACTTCATACTTAACTTCAATTTTCGAAAAACATTTAAGTGACGAAAAATCAGAACAATTAATGCATCATATGCGTTCGGGTTTAACTTTGCTTGATTCAGTGAAAATAGTTAGTACCGAAGTTAAACAGTGGCAAACATATATCGCAGATTATCTATATCAATCCGATGTAATAAACGATCCAACGTCATTCGCTGAACTACTAGAGCAACGATTGATTGACAATCCTGGATGGATATTAAGTCCATATCCTGTTGCAATACCACATCTAAGAGACAATATGATTAAACACCCTATGATTCTAATCACAGTTTTAGAAGAACCGTTAACATTGCCTAGTATTCAAAATGACAATCAAACAATTAAATATATGATTTCCATGTTTATTCCTGACAATGATTTTATGGCATCACTGGTAAGTGACTTGTCCGAATTTTTAAGTTTGAAATTAGAATCTATTGATACTTTTATGGAAAATCCACAGGAACTTGAAACATTATTAAGAAACAAATTTTTAGAACGAATTAAAAAACAATTTATTTAGGAGTGTACAAAATGAGCGAATTATTTAGTAATGACAATATCTTTTTAAATGTAAATGTTAACAGCCAAAATGAAGCAATTGAACAAGCAGGTAAAGCCTTAGTTGATAGTGGTGCTGTAACAGATGCTTATATTCAAGCAATGAAAGATCGTGAGCAAGTCGTATCAACATTTATGGGAAATGGCTTAGCAATTCCTCATGGCACAGATGAAGCTAAAACAAATGTGATTCACTCAGGTTTAACATTATTACAAATCCCTGAAGGCGTTGACTGGGATGGCGAAGTAGTTAAAGTTGTCGTGGGAATCGCTGGTAAAGATGGCGAACATTTAGACTTGTTATCTAAAATTGCAATAACATTTAGCGAAGAAGAAAATGTCGATCGTATCGTTCAAGCAAAATCTGCAGAAGAAATTAAACAAGTATTCGAGGAGGCAGATGCATAATGAAAGCAGTTCACTTTGGTGCTGGTAACATAGGTCGTGGTTTCATTGGTTATATTCTTGCAGACAACAATGTTAAAGTAACATTTGCAGACGTCAATGAAGAAATCATTAATGCTTTAGCTCATGATCATCAATACGATGTTATTTTAGCTGATGAGTCTAAAACAACGACGCGTGTGAATAATGTTGATGCAATTAATTCAATGCAACCTTCTGAAGCGTTGAAACAAGCAATTCTAGAAGCTGATATTATTACAACAGCTGTTGGTGTTAACATACTACCTATTATTGCTAAATCTTTTGCGCCTTTCTTAAAAGAAAAAACAAACCATGTTAATATTGTTGCTTGTGAGAATGCTATTATGGCAACTGATACATTGAAAAAAGCGGTACTTGATATTACTGGCCCTCTTGGTAACAATATTCATTTTGCTAACTCAGCAGTTGATAGAATTGTACCATTACAAAAGAATGAAAATATATTAGACGTTATGGTTGAGCCATTTTACGAATGGGTTGTTGAAAAAGATGCATGGTATGGCCCAGAACTAAATCATATTAAATATGTTGATGATTTAACACCATATATTGAGCGTAAATTATTAACTGTGAATACAGGACATGCATATTTAGCGTATGCTGGTAAATTTGCAGGTAAAGCTACCGTATTAGACGCTGTAAAAGATAGTTCAATTGAAGCTGGCTTACGCCGTGTTTTAGCTGAAACAAGTCAATATATTACTAATGAATTTGATTTTACTGAAGCGGAACAAGCTGGTTATGTCGAAAAAATAATAGACCGTTTCAACAATTCTTATTTATCTGATGAAGTAACACGTGTCGGACGAGGTACGTTACGTAAAATTGGCCCTAAAGATAGAATTATAAAGCCATTAACATATCTTTATAATAAAGATTTAGAACGCACTGGTTTATTAAATACAGCTGCATTGTTATTAAAGTATGATGATACAGCAGACCAAGAAACTGTTGAGAAAAATAATTACATTAAAGAACACGATTTAAAAGCGTTCTTAAGCGAATATGCTAAAGTTGACGATGGCTTAGCCGATGAAATAATCGAAGCGTACAATTCACTTTCATAATTTATTGAGCTTTGTTTGAAACAAGAAGTTTCCAACGTTATGCGTTAACAATCAGTAATAATGTAGTAGTTCCGTTGAATTAACAATATTACATTTCTGAACATAAAAAATACTCCCTTCAACATAGACACTTAACTTGTGTTATGTATGAAAGGAGTATTTTTGCGTTAATGATTTGTTTGTTTTACTTTCGAGCCACAGCCACCTTTTCAATGGCTATTGGTCATTACTAAAACAAATTCATATTAACTGTTAGACTTGGTTACTTAGTAAGGAATATTTCCCAATGAAATAACTAGATGTTCACATTCTTAAATAAATTTTATTCTTCAGTTTGTTGGTCTTTCTTAGTGAATCTTCTAATTAAGAATGCCATACCTGCACCTAGAGCTAATTCAGCATATGGTAAATCATCATTATGTGACATACCAGTATCTGGTAAAGTTTTAGCTTGTTGTTTTGCTTTATTTTCTTTACCTTGTTGCGCTGATGTTGCCTTAGCTTCGTGTTTGTCAGTGTTAGTTACTTTAAGCATATCATGATGCATACTATGACTACCATTAGAAACTGTTACTGGAGATGCATTGGCACCGTCGTTTTGCATAGCTTTATTGTTTACATCTGCAGTTGCACCAATTGCTGCTTGATTATCTTTTGTATCTGCTGTTGCCATGTCAGCTTTTTGACTATCCTCAGTCGAAGTCGCTTTATCTTTTGTTTCTGAAGATGCAGATGTTGATGGTTTATTCGAAACTGCAGTATCAGCTTTGCTTGGCGATTTATCTGCTTCATTAGATGCAACGTTAGTTTCAGACTTAAGTTGTCCTGCATCAGTTTGATTTGACGTACTTTCCTCTTTATCTTTTGATGTATTAGAAGGTACATTTGGTTCTGTTATGTCTGCTGAAGGCAATGTTTCAGTTGTTGATTCGACCATACTTTGATTTGTTGAATCTCTACCATCTTTTTCTACCTTAGCTTTATTTTCAGATTTTGGTTGTGCAACCTTGCCATTAATTGGTTGAGATTCAGCACTATTATTTACTTCAGCATTTTGATTTGAAGCATTTACAGATGCATTATCTTTTCTATCAGCAGTTGATGTTGTTTCTGTGCTCTCAGTAGTTGCTGGTTTATCAGTTGTGCCGTTATTAGTTAGTTCTACTGCTGGTTTATCAGTTGTACCATTACCCGTTGCCGAATTGTCTGTTGATGCATCTACACTAGAATTGTTATTAGCTGTCGGTTTATCATTTGCATCATCAGTTGATGAATTGTTTGTTGATGTTCCTGTTGTTTCACCTGTTGCTGAATCATTATGATTATTTGTCGTTGTTGAAGACGTATCTGCATTGGCATTATCTGTTGACTCAGTTACATTAGGTTGTCCAGTATTTTCTGGTGTTGCATTAGTATTTGAATTTGCTGTTGCATCATTATTATCTGAACCACTATTAGTATCATTAGCATTTGGATCCTTCTGAGGTACAATCGCTTCAATTGCAGGTATCGTTACATTTTGTAATTCATCAACTTCTGCATTTGTTTGTGTTTTATCTAATTTATCAGCAAATCTGTCAAAATATCTACCTAAATCCGTACGTGCAATTTCTTTCGCCGATGCATCTGCATCTGCATTTTTAATTATTTCTATTTGCTTGTTAACCACTTCTCTAATTGCTTCCAAAGCATTTTTCTTAACTTCTGGATTAATACGTTGTGCTTTAAGTTGTTCAAGCGCACTATTTTTGACAGTAGCGATTTCTGCATTTGTAGTTTGATCAGAAATATCTTCAGTTGCTTTTGATAAAATGTCTTCTAAAGCATTCGTAAACGCTTCTTTTTCTTCAGTTGTAGCATCAGAGTCGACATTTACACCTGCTTCAATCTGGTCTAGTGCAGTTTCTAATTCTTCGATAGCTTTTTGTTTTTCTGTTGAGTCAATTTGAATGTTATCAAACGCCTCAAGTCCTTGAGCTTTCGCTTTTTCAACTTCGGCAGTTGTTGCTGCATCAGTAATGCCTTGTTTAGCTTGATCTGTAATTTGTTTAATCGTTGCTAATGCTTCAGTTTTTTCTTCAGCAGTTAACTGGTCACTTTGATCAATAGATTCTTTCGTTTCCTCTGCTTTAGCTTCAATAGCTTGGTTCGCTTTAGGTTTAACAGAAGCGTCAACTTGAACTGCATCAATAGTCGCTTTACCTTGTGTTAATGCATCATCAACGTCACCATTATCCACACCATTATTAATGCTTTCTAATGCAGTTTGAACATTTTGGTCAACTTGCTTGATTGCTTGTTGTTTTTCATCTTGTGTTGCAATAGTGTCAGCTGAAATATTATTTTTCTTCTGATCTGCATAGGCATATAAATCTGTTGTAGCTGATTCTTTTTTACCTGTTGGAATTGTGTAATCGTTAATATTATCTAAGTCATTATGAATTTGTACCTCTATGTCATCTTTAGAAGTAGCTTGATTAACGTTTTGATCCGCAGTTTGTTTCAATTCAGCAAGTTTTTGTTTCGCTTCAGCAATTTCACTTGAAGTCGATGCATTAGAGTTATCCGCTTCGTTTACTTTAGCATTATATGCATCTGCAATTTTAGCTAAAGCATCTTTTTTATACTCACTAAATGTTTTAACTGCATTAATTTTAGCTTTTCCATCTCTAACCGCTGCATCTACATAGTCATCAGTCGAAGATTGATCAATATTTGTTTTCGCTTGATTTAATACTGTATCAACTTCTTGTTTTGCATCATTAATTTCTTGTTGTGACGCATTTGGCGTTTGTTCAATTTGTGTTTTCTTATCAGCTGCAGCTTGATCTAATGCAGTTTTACCTGAAGGCTTCTTAACAGGATTTGCATGAAGTTGTTGAACTTTTTGTACTGCTGCGTCTTTAGCAGTTGTTACATCACCTGTTGTAGTTGATGTATTAATATTATTTAAACCTTCTTCATATGCTGCTCTAACTGGCCCTATATCTTTACCTTTTTCTTCATTGGTAGTCGTATTATCATTAAGGATTTCAGTTATTTTATTTTGCATTTCATTTAACAATTCAGCTCTTGCATTCGTTTTAACATCTGTTGATGCTTGAATTGGGTCGATGGCTTGAATTGCATTATCTTTTGCAGTGTTTACGTCATCAATTGACTGTGCATTTTCAATATTTTGATTTCCTTGTGTTAATTGTGCGTCTACTTGTTGATTTGCTTGTTCTTTTTCTTCAGTAGTCGCATCTGCAGTTTGTGCAATAAGCGCTTTTTGTTCATTTGCTTTTGCTGTTAGTTCACCTTTAGCAACATCTTTAATTGTCGTATCGGCAGTAATACCTTGAATGTCAGTAACTGCTTGATCTTTAATTTGCGTAACATCGTTAGTCGTTTGCGCATTTAAAATATCTTGATATGCTTTTTCTTTAGCTTTTAAAACTAAATCTTTTGCTGCATTTTTCTCTTCAGTTGTAGCATCAGTTGTATTATCAATAGCTTGATTTTGAGTTGTCACAGCTTGATCAACATCATTTTTAGCATTTGATTTAACTGCTGTTGCTGGTTGTGTACTTTGAATCGAATTTTTACCTGCATCTTTCGCCGTGTCTACCCCATTATTGTCAGTTGCAGCTGTAATGTTATTTTTCGCGTCTGTAACTGCTGTTGCTAGTTGTTGAATCGCCGCTTCTTTTTCTTCATTTGTTGCATTTTGATCGTTATTAATAATCGCTGTTTGTACTGCTTGTAATTGATCGATCTCATCTTTCGCTGCTTGTTTCTTCATAACTTTTGGTGTTACAGCGTTAATTGCCACTTCTGCATTCGCTTTTGCATCATCTACTTCTGCATTTGTTGTTGCTGCTGTGATGGCGTGATTTGCTTTAGCATTTTCTGTATTAGCTTCAAGATCTGCTTCTTGTTTTTCTTCATCTGTTGCATCCGGTGTAGCTTGAATCTCTTGCAACTTGTTGTTTAATGCAGTAGTGATTTCATTACGCGCTGTTGCTTTTTTATTAACAGTTGGTGTCACTTGATCAATACTAGATTCACCTGTTGTCTTCGCTTGATCAACTTCATTTTGACTATTAGCAGCTTCAATATGGCTATTTGCTTCTGTCACAGCATTATCTACATTCGCATTAGCCGCTTCAATTTCTTCTGCTGTAATGTCTTGCGTTTGAGCAATGGCTGCTTTACGTTCATTCGCTTTCGTAGCTATGGCTTGTTTCGCATCATCTTTCGTTGTTGTCGCTGGTTGAATTGCTTCAATTTTAGCAATTTCTGCATTTTTAGCCGCTTCTACTTCTGCATTTGAATGTGCACCATCTATTGCTGCATCAGCTGTCGTTTTTTCTGTTTGAACTTGTTGTTTCGCAGCATTTTTTTCTTCTGTTGTTGCACCGTTATTAGCATCAATTGCTGTTTCTTGTGCTTGTACTTTATCTGCAATTGCTTGTTTCGCTGTTGATTTAACATTTGCATCTGGCGTAATGGCTGCAATTGTAGCTTCATTTGTAGCTTTTGCATTATCCACATCTGTATTTGCTGCGGCATTATCAATGTCAGCGTTTGCAGTAACTACTGCTTGATCAACTTTGTCTTTAGCTGCTTGTTGTTCTTCAGTAGTCGAATCATTCATTGCTTCGATTGCTGTTTTACGTTCACTTGCTTTTTGAGCGATTTCCGCTTTTGCATCCGATTTCTTAGTTGTGGCAGCTTGAACTTGATTAATTGCAGCAATACCATTGTCTTTAGCTGTTGTTACAGCACTGTTTGTATTTGCAGCATCAAGATTCGTTCTTGCCTCTTGTTTTTTAGCATCTAATTGCGTATATGCCGCTTCTTTTTCTTCTGTTGTTGAAGCGTTACTATTTTGGATTTCTTGTTTACGTGTATTATATGCGTTGTCTACTTCCCTATCCGCTGCAGGTTTAACTCTTGCTTGTGTTTGAATGGCATTGATTTTATCTAATACTTTTGCTTTAGTATCAGCCACTTCTTGTTGAGATTTAACAACTTGGATGTCATGTAAACCTTCTGTTTGAGCTGCATCTACTGCTGCATTTGCCTCTGCTACTTCTTCATCAGTTGCATTTGAAACTGTTGCATTTTGAGCTTTTCTAGCTGTAGCAGCTTGTTTAACTTCTTTATAGGCATCCATTTTAGTTTGAGTTGAGTCCGTAATATTCTCAATTTTGAATATTTCCTCGTTTTTAACGCGTTCTAACTCTTGTGCAGTCGTTGTCGCTTCTATCGCTTTAACACCTGAAACTTTAGCTTTATTAATACGTTCAATGGCCTCCGCTACTTCTTCATTTGTTGTATCAGGATTTAAAGGTGCTTGATCAATTTGTGCTTGAACAACTTCGTCAAATTCTTCAAGAGCTGCTGCTTTAGCTGTTGTAGCAGGTGCAGTTTGATTAATATCATTGATTGCTTTTGTTTTAATGGCTTCTACTTGTGCATTTGTAGTTGCTGCATCAATATCTTTTATTGCCTTTGTTTCAATTTTACCAATTTTATCATTTGCTACATCTTTTTCATCTTGTAATGATGCATTTGACTTTTTAATTTGTTGTTTGCGTGTCGTAACAGCTTGAATAATATCTTGTTTCGCTTGTGGTTTAACAGTTGGTGTAATTACATCTTGTTCTAACACTGCGATACCATTATCTTTTTCAGTTGTAACACCTTGCGCTGTTGTTTGTTTATTAATTTCTGCGATTGCATTATTTTTATCATTGTTAATTTTAGTTACAAGTGCTGCCACTTCATCTTGCGTAACTTTTTTACTTTGTTGTGCTGCTGTAACCTTTTCTTGTGCTTTAGCATCTAATTCAGCAATTGCTGCTTGATTATCAATTAATGCAGCTTGTAATTTTGTTACTAAACCGTCAATATCCGCTTGAGATGCACGATTTGCAGTTTCAACATGATTCGCATCTTCATTTAAAATAGTGTCTGCTTGTTGTTTAAGTTTATTGTATTCTGCAATTGATGCTGTTGTGTAATGACTATCATCAACTTGTGAGTTAACTTGTTGTTGCAACGCATCTTTGTTCATTTCAACCGCTACTGAAAATGGATCTGCAGTTAGGGTAACTTCTGGTTGCGCATTATTAATTACAACATCTGAAGCAGTACGATATGTTAATTTTTCATTAAAATCAATATTTTTAGGTGTATCAATATTCGCAACATTAACTTTATATGATAATTTTAAAGATTTATCTGGGAATAAAACTTCTTTCGTATGTGTACCACGTGCTGTTGTCACACCTTGGCTTGTAAATGTAACTTTATTTGCATTTTGATCATAATTGACAGTCATATTTTTCAATACTGTACTGTCTTCATTACCGTTAGGGAATGTTGTAGTTAATGAATCATTAACGTAAGTTACACCTTGTGGTAATGTTACTTCATATTTAAATTGATCTGCTTTTAATGAAGCGCCAAAATTACCATTGTTACCGATTTCAGTATTAATAGTATATTCTTTATTGTTAGTTGCTTTCGGTGCTAAATCTCTATTTTTGACATATAAATGAGAACCTGAGAATAGACCTACATTATCAATGAATGAATAGTATTTATAACCATCTTTATTTGTTGTAATTCTTGAAGCATCAGCAACTGCTGTATTGTCAGGAATAAATTGTAAATCTAAACGATCAGCATCTGTTGGTACTTTAAATAAATGTGCAGTACCAGTCTTAGCTACATTTACAGTTGCTAATTCAGTATTTTTCTTAGCATCTTTAATAACTAAATTTGTTGCACCTTGCTTACTATTCGTTTGCATAGTAGTAAAGTTAATAATTAATTCTGAATCTGGTTTTACATTTACAGTTTTTGAAATACCGTTAAAGTTACCATGATCTGTAGAATCATTTGCATTCACACGACCTAATGCAGCTACATTCCCTCTAGCTTGGTAGTTTTGAGGGTTATTCTTATCAAACATATCGCTTCGTCTTAATTCGGAGTTAACGAAACCAATCTTACCATTGTTAATTAATGAATAACCATTTACATGATCTGTAACCGTTACAGTTGGATCCTGTCTGTTATCGTTTGTTGAAATGGCAGGGTCATCAAACGTTAATGTTGTATTAATACTGCCTTCACCTGTATTATTAGCATTTGGATCTTGTGGTTGTGCATTTGCTGCTACAGGTGCAGCTGGTTGCGCTGCTGCTGGAGCATTTGCTGGCTGTGTTTGATTTGCAGGCGCTGCATTATTAGGTGTTGCTTGGTTATTTCCTTGACCTGCTTGGTTTGCTGGTGCAGCTTGATTTCCAGGTTGTGCTTGTACAGCGTTATTCGGATCAGCTTGATTACCTTGTCCAGCTGGTTGTGTTGTTCCTGCTGCTGGTTGTGT
>73 153 1861
ATGTCCATGGTTCTAAATCTTCTTCTTTAAATAAATCCCTTAAATTCATAAACAAGTAATAAAGATTCATCCATAAATCATCAAATATTTCTTCTGAAATATTATAATCTCTAGATATATCCGTGTAATAATTCAATTCATCGCTACCTGGTT
>74 35 150
GAATCGCTATCTGAGTCTGAGTCGCTGTCTGAGTC
>75 33 38
AGAAGGTGACGAAAAGTCAGCATACAATAATGT
>76 57 707
CCCTTTTAATTTATTAATTAGGGGCTCTTATGCAGTTGGTGCGTTAGCATCCAACTG
>77 37 43
TGTACAAAAAATTTGGGGTTATACCAGAAATGGAATA
>78 211 3606
TAGAACCTACGGATGAGCCTTTTAAATCGCCATCACCTTTCAACAATAGTTCTGGTGCTTGTTTCGTTGGTATATCATATCTTCTTCTTAATTGTCGGACATTATAATCATCATTACTTAATTGATATTTTGCCGAATAACTTGGTACGTTTGGATTGTATGAAATATTCCCATTTTTGTAATCTTTAAAATCTTTAAAGTTGCCATATTG
>79 50 1419
TTAGCGACGATGGTAGCCAACTTACGTTCCGCTAGAGTAGAACGTTGCCA
>80 33 39
ATAATATTATAGACCCTAGGACATTGATTTATG
>81 4397 58902
TATTAGGTGACTTATGGGGAGAAATCAGTTAGGATGAAAAAGTGGATAATCCTTTTTTAGGCAGGTACTTCGGTACTTGCCTATTTTTTTATGTTATAATCTTTCTAGACGTATTCAAGGGACGTCTTTTTAGATTGTATGTTATAGCTAGCTTTCGGGCTAGTTTTTTGTTATGATGTGTTACACATGCATCAACTATTTACATCTATCCTTGTTCACCCAAGCATGTCACTGGGTGTTTTTTCTTATGATAGAGAGCATAGTTTTCATACTACTCCCTCGTAGTATATATGACTTTAGCATTCCCGTATAATAGTTTACGGGGTGCTTTTTATGTTATAATTAACTGTATATAGTAGGAGTGAACTATATAGCCTGTTAAGTGGCCTAGTAACCTAACACTTATCCTGCAATTGATATCCTTTTTGCCCTTCACTCGATACATATATCTCAACAACATAGAAATATTACAGTCGCTACACCGCATCTTAAATGGTGTGGTTATTTTTATTGGAAGTGTGTATCAGGTATCAGTAATGTTAAAACACCAGCTAAAAATGAAAAGAATTCACCAGTGCCAGCAGGTTATACACTCGATAAAAACAATGTACCGTATAAAAAAGAGACTGGTTATTACACAGTTGCCAATGTTAAAGGTAATAACGTGAGGGATGGCTATTCAACTAATTCAAGAATTACAGGTGTATTACCCAATAACGCAACTATCAAATATGACGGCGCATATTGCATTAATGGCTATAGATGGATTACTTATATTGCTAATAGTGGACAACGTCGTTATATAGCGACAGGAGAGGTAGACAAGGCAGGTAATAGAATAAGCAGTTTTGGTAAGTTTAGTGCAGTTTGATAATTAGATATATAAAGGTTTGGCAAGTTATGAAATGTCTGCCAAACCTTTATATAAAAAAGAAATATCTACCTTTTAATTTATGTAACTACTATTAGTATGCATATTCATTAGTTTTTCCAGGACCATTAATTACATAAGATGATTTAGACTCTCCTTTTTTAAAGAAGTATGTTTTATACATTTTACCTAGTAACTCAACATTTTTTCTATCTTCAGCAAGTGGTGTATTCAGATATACTGTATAGTAACCTTTATTTTCAGTTAAAATAACCATTTTTTCAAATTGAGCAGAATTTTTTGTGCCTTTCTTTAAATAATTTCTCAAACGTTCATCTAATTTTCCTAGCGTTGTAGGAAGACCACTATTTTTAAATGATTCTTTATAAGCTTTTTCTTTCTCTAACATTTTCTTATTTGATTCTATTTCTTCATTTGTAGGAAACGGTTCAAAAGTAAAAGCTTTCGCTGAATGATGGTGTGTACTGATTCCTGCCGTTAAAAAACTTAATGCTAAAACTGTTGTTGCTAATTTCTTTTTCATAATGATGTTAATTCTCCTTAAATTCTATATTTAAATTTATAGTTAGTTTTGCGAAATTCCTAAAATGAGTTTAATCTAATCGACGAAATATATTAATTAACTTGAAATTAATAAAAGATTAATTATTTTTAACTAAAAATTAAAATTCAATTAGTGTTTTGATGAATTTGGTCTCGATAAATTGAAATAATCTAAAAAACGCTATAATTTTTCTATTAATAGTAATTAATATGTGCTATATTTATCTTAGACACAGCAATGTGTTCAAATTTTCATCTATTCATAAGCTAGCCTTCGGGCTAGTTTTTTTGTGCTATATATATTTGTTTTAATTAAATAAAATTAGATAATGCAATAGTAGCCATTTTATGTTAATATTACCTTGGGCGTTTTCAAGGAGCGCCTTTCATTTTTTATGTATTGCTCCCCTTCGGGCTAGTATATTAAATTTATTTTTGCGCTTTCCAAATCAATGTATATGTGTTATATTGTTTATGGGAAGTAGGTAAGCATTTCGGTGCTTACCTTTTTTTGTTTTTCTATAAATACAATAAGGTATGTCAATTTGATAATTTATTAATTTTCATTTAATAAGAAGATCTATATAGTTAATGAATAATTAATGTACTTTTTTTAGTTAGTCATTAAAATAAATTAGTACTAATTACTAAGGAGAATAAAAAATGAAAATTAGAAAATCTATACTTGCGGGAACTTTAGCAATCGTTTTAGCATCACCACTAGTAACTAATCTAGATAAAAATGAGGCACAAGCTAGCACAAGCTTGCCAACATCGAATGAATATCAAAACGAAAAGTTAGCTAATGAATTAAAATCGTTATTAGATGAACTAAATGTTAATGAATTAGCTACTGGAAGTTTAAACACTTATTATAAGCGAACTATAAAAATTTCAGGTCAAAAAGCAATGTATGCTCTTAAGTCAAAAGACTTTAAGAAAATGTCAGAAGCAAAATATCAACTTCAAAAGATTTATAACGAAATTGACGAAGCACTAAAAAGTAAATATTAAAAAAACCACCCTTTTACGGGTGGTTTTAATTTTCTAGATAATATAAAAGTGTTCATAAATAAAACAGTATAGGCAAACAATAAAGTATTGAAAAAAGTAAGTTTAATATGAAAATTGTTAAATGAACGACATCTTTTGTTTTTATAAATATCAAGAAAATAATCAAACTCAAAATAAATAACGTAACTGTAGTCATAGGCGTCCATACATAATCAGCATTAGTCATTAAGAATGGTGCAGCCATTATGAAAAAATTTATAATGCAGATGAAATAGACAATTAGACTATAAATTAGATAAATAACAATACACACCCTTCATAAATAAATAATTTAAATCCTATATATTTTAACAAAAGTAACACACAGAAGTGTAGAAAATAAAAAATATTGGTAAATAAAATCAATAAGTTTAACCAATATGTTGCTCGCTTCATACCGTATATTGCAACAAAAATTCCGATTAAGAAAAATATAGCCCCTATGATAAAACAGAAATCCGATGCTGAATTATTAAAAAATGAGGTGTTTAGAGTTAGAAAATGAGTTAATGAGTTGACTATAACTAATAAGATATTAATTATATTTGTATGGTTCTTCACATGATACCTCCAAGTAAAAAAATCTAATTAATAAAGTGAATGCTTGATGAACAAGCAGTTATTCCAAACAGAATCAATAAGAAAAGTAGAATCAACATGCTAATGCCCCATAAACAACCCTTTTCACTTTCTCTATTATTAATTTCTTGACTTCTTTTAAAGATATTATTACTTTTACATTCTTTAGTTGTTTTAAATTTCACGTTTTTATTACTTCCTTTTGTCTAAAAGTTTACAATGAATTTTTGATTATAATAATATATTCAAAATAGTACTATCTAGTTTGATATGTCAAGCAATATTATTATAAAATTGGAATTCTGAGTTGTCTACTCTAATTTATTATATTTACCTATAAAAATACACCTCAAAAAATAGATTTTTCAGTCTAGCTTTTGGGGTGTACATTCCACACAAACATGTGATTATTTTGATGTTTCTATTAAACTTGTAATTTTAAATTTAAAGTCCCTAAAAAGTCCCTAAAATTTTATTTTATATGAGGTATTATTGATAATGATAAAGTTATAAACCTTGATATTATGCTGTTTTACTTTTTGAATGATAAGTAATTTTATGTTAAAAGTCTCCAATTCGGATACAATACGGTCGATAACATATAAACGTTATGACTGACTAATTTTAAATCAGTATCATCTTTCTTAGTTTCTGCTTTGGCACTATTGTCTGTCAGTGCCCCAATTAATAATAAATTTGCTAATGCAAGTGTTGCAGCTTTTTTTAGTGTGTTGGATTTTGTTTTTTTCACCATCATTATCACTCCTTTTATATAGCTTACAACAAAATAGATGCAAAATTGATTAACTAAATTTAAATTAATTATTAAATCGAATTTATATTTTTAAGTAAATGTTTTTTGAGTATAAAGATGCTGTAAATATAATCGACAAATGTAATCGGAATTAAGAAATGAAGGTTGTAATGACATTTAAGTTTGAAGCTTGGTATAAACAAAATCAAACAGCATTTTAGTCATAGCAAATAGAGCAGTTAATCAAAATTAAAAGAACTTTTAACAGTGTTAAAAAATTATTGTTAAAGATAATTTATTATTAATATTCAGTTAATTCAAAAAATAGAGAAAGTCTGGCTATAATTAAGTTGCAATCACGAATTACATAAAAAAGGAGAGATAATTTATGAAATTTAAGTCATTGATTACAACAACATTAGCATTAGGCGTTATAGCATCAACAGGAGCAAACTTTAATACTAACGAAGCATCTGCCGCAGCTAAGCAAATAGATAAATCATCAAGTTCATTACACCATGGATATTCTAAAATACAGATTCCATATACAATCACTGTGAATGGTACAAGCCAAAA
>82 35 78
ATCATTTCTCCACCTTATATTTTTAATACTGACTC
>83 236 4682
CTGTCTGAGTCTGAATCACTGTCTGAGTCTGAATCGCTATCTGATGTATCTTCTTCGAAGTAACCGTTGTCTATTGTAAAATCATCATGATCTGTAATTGTTACATCTACTTCTCCACCATCAGCATCTTTATCATCTTCAGTTGTATTTGTACCTGTTTGAATTAAGCCAGCAGGCTTTTCAAAAATAACTTTGTATTTACCGCTATCTAAATTATCGAAACGATATTTACCATT
>84 33 8
CGGGGGGGGGGGGGGGGGGGGGGGGGGGGGGGG
>85 1360 22778
ACATCAATTAGTAAGACGCCAAAAGTAACAGGTAAAGGACAACAATACTTTGTTAACAAGTTTTTAGGAGAAAAACAAACATCTTAAAAGGAGGAACTACAAATGTTACAAAAATTTAGAATCGCTAAAGAAAAAAGTAAATTAAAACTCAATTTACTAAAACATGCAAACAGTAATTTAGAAACAAGAAACAACCCTGAACTGTTGCGAGCAGTTGCAGAGTTGCTTAAAGAGATTAATCGATAAATCCGACAACTAATCATCATTTGAATTTGAAAAACTGGTTAATAGATAGCAAAAATACGCTATAAAAAGTACCGAAATATAAAAAGGAGTATTTATTGGTTCGTTGTTAATAAACTTTAATAAAAAGTCCCAAATAGCATTACCGCTTACACCTACAGAACTAGCATTAATAAAACCTAAACTGGAGTGATTAATATGCATTATGTCGACAATTTTTTTACCGCTGTAATTATTGCTTTCATGTTGTTTTTGCTCTACTGGATGGGCAGGATTGATGGATTTAATAAAAGTAGAACTATTAGCTACATCGACATTCAAATTTCTAAGAGCATAAGACATTTTCAAAATATCGTTTTTAGGAATGCTCGTAGATTTTATAAAACTATTAAGAACCTCATTAGAAAATAAATTAGATTTGAACATTGGATGATTCTTAGTTACTTGATGCATATAGGAAGCCCAATTAGATAATTTCGATTGGTTAATTCTAATGCTATTCATAACATTATTAACCGTCGATTGAATTTCCAGAGCGTTCATAACATACGAATTATTCATAGTATTTGCGGCTTTAGCGTAAGCTTCGACAGGCAATTTAGACAAGATAGCTTGATTTTTCTTTATTAAATCTAACTGTCGTTGAGTGAGATTTATATTATTCATAATTATCACCTCCTTTCACTAGGAGATAACTAAATTATACACAACACAAAAATAAAAAGGAGAAAAAGATATGATAAAAAATAGTTTGCAAGCTAAAGAACTTGCGGTAATTTTATCTGTTTCAAAATCCAAAGCAGGACAAATAATAAGAGAACTGAATAAAGAGCTTGAAAATGAAGGATACATTGCGATACGAGGCAGAATACCAGTCCAATTAGCTAGGAAAAAATTCCCTTATCACGACTTATCAGACGAGAGAATAATGGAGGAGTTGAAAAAAGTAAATGAGCAACATTTATAAAAGCTACCTATTAGCAGTATTGTGCTTCACAGTCTTAGCAATTGTATTCATGCCGTTTCTATACTTCACTACAGCGTGGTCAATTGCAGGATTCGCAAGCATAGCGACATTCATATTTTATAAGGAATACTTTTATGAAGAATAAAAAAA
>86 1208 22924
ACATCAATTAGTAAGACGCCAAAAGTAACAGGCAAAGGACAACAATACTTTGTTAATAAGTTTTTAGGAGAAAAACAAACATCTTAATAGGAGGAACGAACAATGCAAGCTCAAAACAAAAAAGTCATCTATTACTACTATGACGAAGAAGGTAATAGACGACCCGTTAATATTCAATACAACGATGGCTACGACTTAATGATAGACCAGCGTTTTATTGAAATGACGCTTGAAAGACATCCGCATTTAAAAAATAACTTTTATGGATTAATAGATGGAAAAGAATTTAAGTTAGATTAAATTTTTGTGTTAGATAATTAAAAGCTAATTTGCTTAGCAATGTTACGGACATACTAGTGGTTTTGTTTGCGACTTTTTTAACTTCTTTCCAAGTGTGATTGTCTCGGATATTATCTAAAAATTCATGTCCTGACCAAGTTATATCGTTAATTGTATAACCATAAATATGTCCATCTTCCCAACCGAATTTAACACTAACATACTTTGCTTCTTCCAGTTTTAATAATGCATATATTACAGTTTCAAAATCATATTTTCCAAATACAACATTATCTTTGAAATTGTATTCGGTGAGCGGTTCACCAATCTTTTTATTAGTTTCAATTTCTAACAAAAGATGTCTAACACAATCATGATCTAATTTCATACTTATCACTACCTTAGGTTGATAACAACATTATACACGAAAGGAAAGATAGAAATGCCACATATTTTAAACGTAACAGTTCCAATACCTGAAACACACGTGCTTATCACAAAAGATGAATATGAAGAGTTAATAGCTTACTCATTAGACCCTGTATGGAACATGAGCGACTTAAAGAAGAAATTAAAAATTGCATCTGATGAAACAATCAAAGACAGGTTATTATTTCACCCTAGACTCGAAAAAGAGTTAAGAGCACAAGGTATCGTACATTATCCTGATGAGAATTTTAATCGTTGGAGGTTTAACGCAAGAAGGATGCATAAGTTTGTAGATGAACATTTTAATGAGATTTACAAAGGAGGGCACAACAAATGAGTAAAACTTATAAAAGCTACCTAGTAGCAGTACTATGCTTCACAGTCTTAGCGATTGTACTTATGCCGTTTCTATACTTCACTACAGCATGGTCAATTGCAGGATTCGCAAGTATCGCAACATTCATATTCTATAAGGAATACTTTTATGAAGAATAAAAAAA
>87 38 84
ATAATACTAGTTAATATTAAAATTTTCTTTTTCGACAT
>88 1273 20085
CTATTAATTATTTGATAGAAATCAGCTTTTTTTAAATGTATTTGATAATATACAGCTCGTCGAGCTACTATTTTCCTTATATTAAGTGCCATTAATACAAAACCTAGCTCTCGTTTAACTTTATTTATTCCTCGAACTGACATTCGAGTGAAACCCAAAATAGCCTTCATAAATCCAAAAACAGGCTCTACATCAATTTTTCTTTGACTATAGATTTTTTTCGTTTCTGGTTCAGAAAGCTTTTGATTAATTTGGGCTTTAAAGTATTCCCAATTATAATTCTTCATGATTTTCTTATTGGATTTCGAATTTGGCTTCATGCATTGTTGCCTCAAAGAACATGCTGAACAGTCATCGCATTCATATAGTTTGAAGTCACGTTTAAAACCATATCTATCATTACGGTATGCATATCTTTTAAAACCTATTCTTTTGTTATTAGGACATATAAATTCATCATTAAGTTCGTCATATTTCCAATTTTGAGTGTTGAAAATGTCACTTTTAAACTTTCTAGTTTTATCTTTAATAAACATGCCATACGTAATAAGTGGCGTTTTATTAAAATCATCTATAATAGCCATATAGTTTTGCTCACTACCATAACCTGCATCAGCTACAATATACTCTGGTAAATAACCGAAGGTATTTTGAATCATTGTTAAAAATGGAATTAAAGTTCTAGTATCTGTTGGTTTTTGAAATAGGTCATAGGATAAAACAAATTGAGAATTTGTCGCTATTTGTAAATTGTATCCTGGCTTAAGTTGGCCATTTTTCATATGGTCTTCCTTCATTCTCATAAAAGTTGCATCATGATCAGTTTTAGAAAAGCTATTTCTATCTTTAAGAATCGATTTTTGCCCTTCATATTTACTTTTTCTTTCAGAATAATCATCAAATTTATTTTTGAACTTCTTAATCTTAGTTCTTTTTTTACGGGTCTGTTTTCTAATTTGAGCACAATCTTCGTTCTCAATAGAATGATTTAAATCTTCGATTTATTTATCTAAATGAGTACCTATTAAATCAATTTCTTTTGTTGTTAAATCGCTATCTCCATCTTCTTTAATCTCTGGTATTATTTTTTCTTCGACTAAGTCACGATATAATGCTTTTGAATTTTCGTTCAATTTCGATTCGTGATTTTGAATACTTTTCTTCCACACAAATGTATATCTATTGGCACTAGCTTCTACTTTTGTACCATCAATAAGATTTTACTTTAAACATTGACTATGGAACTGAATAAATAAAGATTCAATTAACGCAT
>89 8636 172183
TAAAATTATTAAATTTAATATAAAAATTCGACTCATAGATAGAATGAATAAAAATCCGAAATATAGAATTATCAACTACAAAGATGAATGTTTTATAATGGATATCCCATGTTAATATTAACAGTTTTAATTTCTTTGTTATGCAAATCAAAACATTATAGTATTTCTAATTAAATTTTTAATGGCTTTAATGTTGTCGTTCTTAAATGTTTTTCAATTTCTGATTCAAAAGTACATGTAATTTAAAGGCTAACGAGCAATCGCGCTATGTGAATATCAACTTAAGCAATACTTATTTTAACTGAGTTCTACATAACATTTTTCTAATACACCGCCCAAATTCAAACCCTAATTCAAACATTTGGAAGTTGTATTAAATCATGATAGTGTGATAGTGGAAAAGTTATAAAGATAAGGAGCTGGGTCTAATGAAGCAATTTGTAAACTTAGGTAAATCTGATGTTGAAGTGTTTCCAATCGCACTTGGGACGAACGCAGTAGGTGGGCATAATTTATATCCGAACTTAGATGAAGAACAAGGAAAAGATGTTGTTCGTCAAGCCATTAATCATGGTATTAATTTATTAGATACGGCATATATTTATGGGCCAGAACGATCAGAAGAATTGGTTGGAGAAGTTGTTAAAGAATATCCGCGAGAGCAAATTAAAATTGCTACGAAAGGGTCTCATGAATTTGATGAAAATCAAGAAGTACATCAGAACAATCAACCGGAATATTTAAAACAACAAGTTGAGAATAGTTTGAAACGTCTACAAACTGATTATATCGATTTATATTATATTCATTTTCCGGATGACAACACTCCGAAAGATCAAGCAGTTGCAGCATTACAAGAGCTTAAGGAACAAGGGAAGATTAAAGCCATTGGTGTATCAAATTTCACATTAGATCAACTTAAAGAAGCAAATAAAGATGGTTACGTTGATGTTGTACAGTTAGAATATAATTTATTGCATCGCGAAAATGAGGCAGTATTACAATATTGTGTTGATCACCAAATCACATTTATTCCATATTTCCCATTAGCATCTGGTATTTTAGCTGGAAAATATGATGAGAACACTAAATTTAGTGACCATCGTACTACACGTCGTGATTTTAAACCAGGTGTATTTGAAGAAAATGTGCGTCGCGTAAAAGCTTTGGAAAGCATAGCTGCAGCACATCAAACTTCAATTGCGAACATTGTATTAGCATTTTATTTAACGAGACCAGCTATCGATGTGATTATTCCTGGTGCAAAACGTGCAGAACAAGTCGTTGAAAATATTAAAGCTGCAGATATCGTTTTATCAGATGATGAGATTCAATATATCGATGAACTGTTTCCAATTGAAGACTAAATGAATTGTATTTAATGGTGACATATGTATCTAATTCATCATGAATTAGCCCCGTATCACAAACGACGTTATATAAGGTATGACGAAATTTCGTCAAATTTATATAAAAGTTGTAAGCGTTTTACTATTCGGTAGGCAAAGCTTATGATAGTATAATTAGGTAACGAAAAACACAGATATTTATTAATCAAAAGTGAGGTTAGGCTAAAATGATTACTGTTTTGTTTGGTGGGAGTAGACCAAACGGTAATACTGCACAATTAACAAAATTCGCTTTGCAAGATCTAGAGTATCAATGGATTGACGTGACACAACATCAGTTTAAACCGATACGTGACGTGAGACATACAACAGAGACTATTACTTCATATGACGATGACTATTTGCCGATTCTAGATAAAATATTGGCTAGTGATACAATTATTTTTGCATCACCAGTGTATTGGTATAGCATTTCATCGCCATTAAAAGCATTTATAGAACATTGGTCAGAAACACTACAAGATAAACGTTATCCTAATTTTAAGGCACAAATGGCCGAAAAGGATTTTAGAGTTATTTTAGTTGGTGGAGATTGCCCAAAAATAAAAGCGAAGCCAGCAATTACTCAAATGAAATATAGTTTAGACTTTTTAGGTGCCACTTTAAATGGCTATATTATTGGAACTGCTGAAAAGCCTGGTGACATCATGAAAGACAACTATGCCTTAGCACGTGCGACAGAATGGAATCAACTATTGCAATAAGACATACCTCATACTAAACGAAGTGATTTTTTGCTTCGTTATTTTTTATTTTTAATTTTAACGGAAAATATAAATATATAAATTGAATAGACAATCATTGTTTATTAAGTATTGAGCAAGTTGTGGTATAATGCCGTTATTAAAACTTGTTAATAAGGGGAGAAAGTCATGTTCAAGGTAAGACAAGCAACTGAAAAAGATGTTGTTCAAATTAGAGATGTCGCAACTAAAGCTTGGTTTAATACATACTTAAATATATACGCTGCGACAACAGTTAATCATTTGTTAGAAGCTTCATATAATGAACATCATTTAAAGAAAAGACTTCAAGAACAATTATTCTTAGTCGTTGAAGAAGGTAATGACATCGTTGGCTTTGCTAACTTTATTTACGGTGAAGAATTATATTTATCAGCTCATTATGTTAAACCAGAATCGCAACATACAGGTTATGGTACAGCATTATTAAATGAAGGATTATCACGTTTTGAAGATAAATTTGAAGGTGTTTACTTAGAAGTAGATAATAAAAATGAAGAAGCAGTAGCTTACTATAAAGAGCAAGGTTTTAAAATCTTACGCTCTTATCAGCCAGAAATGTATGGCGAAAAGTTAGACTTAGCACTTATGTACAAAGTATTTTAAGCGCGTTAAATAAAAAAATTGAAAAGGAGGGGAATAATGACTAACGCATATGTAGATTTAAAATTAGTAGAAGAAAAAGTTTTTAAAGACCCGATACATCGATATATTCATGTTGAAGATCAATTGATATGGGATTTAATTAAAACTAAGGAATTCCAAAGGTTACGTCGAATTAGACAATTAGGAACACTGTACCTATCTTTTCACACAGCAGAACATAGTCGCTTTGGACATTCTTTAGGTGTGTATGAAATAGTTAGACGATTAATTGATGAGTCATTTATTGGTCATGATGCATGGGACAATAAAGATAGACCGTTGGCATTATGTGCTGCATTATTACATGATTTAGGACATGGTCCATTTTCACATAGTTTTGAAAAAATATTTAATACAGACCATGAAGCATACACTCAAGCGATTATTACTGGAGATACTGAGGTGAATGCTGTATTACGTAAAGTATCGCCTGAGTTTCCAAGAGAAGTTGCGGAAGTAATTAATAAAACGCATCATAATAAATTGGTCATTTCGATGATTTCTTCACAAATCGATGCGGATAGAATGGATTATTTACAACGTGATGCGTATTTCACAGGTGTGTCATATGGTGCTTTTGATATGGAACGTATTTTAAGATTAATGCGACCTTCTAAAGATGAAGTACTAATTAAAGAAAGTGGTATGCATGCAGTTGAAAACTTTATTATGAGTCGTTATCAAATGTATTGGCAGATTTATTTCCACCCAGTTAGTCGTGGTGGAGAAGTGCTGCTTAATAATTGTTTGAAACGCGCAAAACAGCTTTATAATGAAGGCTATGAATTTAAGTTGCATCCACATGATTTTATTCCATTTTTTGAAGAGACAGTTACGATTGAACAATATGTTGAACTCGATGAAGCGGTAGTTACGTATTATTTGGAAAAATGGACAAAAGAAGATGATGCCATTTTAAGTGATTTAGCAAGTCGATTTATTAATCGAGACTTATTTAAATATATTCCATTTGATGGCTCAATTATTACAATATCAGAACTGCAAGAACTGTTTGAAGCAGGTGGTATTAATCCAGATTATTATTTTGTGAGTGAAGCATTTTCGGATTTGCCATATGACTATGATCGACCGGGGTCAAATCGCAAACCGATTCATTTATTAAGACAAGATGGTACGATTAGAGAAATAAGCAATCAATCTTTAGTCATTCATAGTATTACAGGCATTAATCGCCAAGACTATAAATTATATTATCCTAGAGAAATGGTTGCAAAGATTAAAGATAAGACAATTAGAGAAGCTATTGAAAATTTGATTAACGAGCTTAATTAAACAGGGCTAAAATTGTTATCGTTAAATATGGAGGTTATATCATTGTCTGAGAAAAAAGGCTTTAATTTTAATATCATTAAGAATGACCCTTTAGACGGTCATAAAGGTACAAATATCGGTTCAATCAGCTTAGACAATATTGCGCCAGTTTTTATTGATGTTGCTAACAAAGAAGCATTTATTGATATTGGAGGCATGCATGCTCGCGCCAAAGTTGAAAAAGGCGTGAAATGGATTACTGATAAAGCTGCTGTTGAAGGCGATGAAGCTAAAGAATATTGGTTGTGTTGGGTAACAACAGAACGTAATGAACAAGGACCATATTATGCTGGTTTAACAGCGTGCTATTTATTAGTGAATAAAGCAATTCGTCGTGGTTATAAAAGTATGCCTGAACATGTTAATATGATGGATAAATCAATGAAACATCATATTATCATTGATCATATTGGTGACGAGAATAAAGCTATTTTAAAAGACTTTTTAATGAACCATGATGAAGGTATGTGGAAGCATTCTTCTGATGCTTTACATCAAGCATTTAATTAAATATTAGAAACTAAAATTTCCCAATTAATCTATAGAGATATGATTCATTTCTCAATGACGACGTAAATCATGAGGTGAAAATAAAGTCTTAGATTGATTGGGAGTTTTTTTAATTTTTTTGAAATTAAATTAATCTGTAGTTAATAAAAAATTTGAATAACTGACACATTTTTTTGATCATAGCTATATACTTTGTGAATTAATTCACATTATAATAAGAGTGAAGATAAGAGTATTATAAATTATCTTTAAATAAATATATGTGAAGTAAAAATTACACGTTAGCATATCGATTATGTCATTTCTTTTAACATATTAACTAGGGAAACGTTAAAAGTTAACGGTTGATATCTAACAAAAAACAAAGTCACAGTAGTATGTTTTAATTTGGCGTCTATTACAAATAAAAATTACATCTATAATTATTCGTTTTCATTTTTGAAAGTAATCACCAATTAATATCATACATACTGGAGTGACTATAAGGAGGACATTATTATGAGAGCAGCAGTTGTAACGAAAGATCACAAAGTAAGTATTGAGGACAAAAAGTTAAGAGCTTTAAAACCTGGTGAAGCATTGGTACAAACGGAATATTGTGGCGTTTGTCATACCGATTTACATGTTAAGAATGCTGATTTTGGTGATGTTACAGGCGTTACTTTAGGTCATGAAGGTATTGGTAAAGTCATCGAAGTTGCAGAAGATGTAGAATCATTAAAAATTGGAGACCGTGTGTCTATCGCTTGGATGTTCGAAAGCTGTGGAAGATGTGAATATTGTACAACAGGTCGTGAAACACTTTGCCGTAGTGTGAAAAATGCTGGTTATACAGTAGATGGTGCAATGGCTGAACAAGTTATTGTTACTGCAGATTATGCTGTGAAAGTACCTGAAAAATTAGATCCAGCAGCAGCGTCTTCTATTACATGCGCAGGTGTGACAACTTATAAAGCTGTAAAAGTAAGTAATGTAAAACCTGGACAATGGTTAGGTGTTTTTGGTATAGGTGGTTTAGGTAACCTAGCTTTACAATATGCTAAAAACGTTATGGGGGCTAAAATTGTTGCCTTCGACATTAATGATGATAAATTAGCATTCGCGAAAGAATTAGGTGCAGATGCCATTATTAATTCTAAAAATGTAGACCCAGTTGCAGAAGTTATGAAATTAACTGATAACAAAGGATTAGATGCAACAGTGGTAACTTCAGTTGCTAAGACGCCATTTAACCAAGCGGTTGATGTTGTAAAAGCTGGTGCAAGAGTTGTTGCCGTTGGTTTACCTGTTGATAAAATGAACTTAGATATCCCAAGATTAGTGCTTGATGGTATTGAAGTAGTAGGTTCACTTGTTGGTACAAGACAAGACTTACGTGAAGCGTTTGAATTTGCTGCTGAAAATAAAGTAACACCTAAAGTTCAATTAAGAAAATTAGAAGAAATCAATGATATTTTTGAAGAAATGGAAAATGGTACTATAACTGGTAGAATGGTTATTAAATTTTAAAAATATCAAATGACTTTATAGATAAAGAAGGTAGTGCTCTAAACACTATCATTATAATCAAACACGAGGTTTTCATGTAAGATAGTGAAAATCTCGTGTTTTTTGGTTTTGAGGTGTTATTTGTATTTTATAAAATGGCTTACATATATGAAGCGTTGATTAAGTATGAAATTGTTAATTAATTGAACCTATTTAGCTTTAAGAAGGCATAACAAGATGACCTTATTTTATGCTATAATATTTCTATTATGCGAAGATTAAGGTGAGTAGTAAATTGGATAAAAAAGTAAGTATTCAAACAAAGCAAGTGTTGAAACAGCACAACGAAAAAGAAAAATTTGAATTTACTACTGAAGGAACTTGGCAACAAAGGCAATCTAACTTTATTCGGTATGTAGAACAAATTGAGGATGCAACAGTTAATGTTACAATAAAAGTGGATGATGATAGCGTTAAGTTGATTCGTAAAGGCGACATTAATATGAATTTGCATTTTGTTGAAGGACAAACGACAACAACTTTTTACGATATATCGGCTGGACGAATTCCACTAGAAGTTAAAACATTACGCATTTTACATTTCGTAAGTGGAGACGGTGGCAAGTTAAAGATTCATTATGAATTATATCAAGATAATGAAAAAATGGGTTCTTATCAATATGAAATTAACTATAAGGAGATAGGCGAATGAATATTATTGATCAAGTGAAACAAACATTAGTAGAAGAAATTGCAGCAAGTATTAACAAAGCAGGATTAGCAGATGAGATTCCTGATATTAAAATTGAAGTTCCTAAAGATACAAAAAATGGAGATTATGCTACTAATATTGCGATGGTACTGACTAAGATTGCAAAGCGTAATCCTCGTGAAATTGCTCAAGCGATAGTTGATAACTTAGATACTGAAAAAGCACATGTAAAACAAATTGACATTGCTGGTCCAGGATTCATTAATTTTTACTTAGATAATCAGTATTTAACAGCAATTATTCCTGAAGCAATTGAAAAAGGTGACCAATTTGGACATGTAAATGAATCAAAAGGTCAAAATGTATTGCTTGAGTATGTTTCAGCTAACCCTACAGGAGATTTACATATTGGTCATGCTAGAAATGCAGCAGTTGGTGATGCTTTAGCTAATATTTTAACTGCAGCTGGCTATAATGTAACACGTGAATATTATATTAATGATGCTGGTAATCAAATTACTAACTTAGCGCGTTCAATTGAAACACGTTTCTTTGAAGCATTAGGTGATAACAGCTATTCAATGCCTGAAGATGGCTATAATGGTAAAGATATTATTGAAATAGGAAAAGATTTAGCAGAGAAACACCCTGAAATTAAAGATTATTCTGAAGAAGCACGTTTGAAAGAATTTAGAAAATTAGGCGTAGAATATGAGATGGCTAAACTGAAAAATGATTTAGCAGAGTTTAATACGCATTTTGATAACTGGTTTAGTGAAACATCTTTATATGAAAAAGGTGAAATTCTTGAAGTTTTAGCTAAGATGAAAGAATTAGGTTATACGTATGAAGCAGATGGTGCAACGTGGTTACGTACAACTGATTTTAAAGATGACAAAGACAGAGTATTAATTAAAAATGACGGAACATATACGTATTTCTTACCGGATATTGCGTATCACTTTGATAAAGTTAAACGTGGTAATGATATTTTAATTGATTTATTTGGTGCTGATCATCATGGATATATTAATCGTTTGAAAGCATCTCTTGAAACGTTTGGTGTGGATAGCAATCGTTTAGAAATCCAAATCATGCAAATGGTTCGTTTAATGGAAAACGGTAAAGAAGTTAAGATGAGTAAACGTACTGGTAATGCCATTACTTTAAGAGAAATTATGGACGAAGTTGGCGTTGATGCTGCACGTTATTTCTTAACTATGCGTAGTCCTGATAGCCACTTTGATTTTGATATGGAATTAGCGAAAGAGCAATCTCAAGATAACCCAGTTTATTATGCTCAATATGCTCACGCACGTATTTGTTCAATTTTAAAACAAGCAAAAGAGCAAGGTATTGAAGTGACTGCTGCGAATGATTTTACAACGATTACAAATGAAAAAGCGATTGAATTGTTGAAAAAAGTAGCTGACTTTGAGCCTACAATTGAAAGTGCTGCAGAACATAGATCAGCACATAGAATTACTAACTATATTCAAGACTTGGCTGCTCATTTCCATAAATTCTACAATGCTGAAAAAGTATTAACAGATGATATTGAAAAAACAAAAGCACATATCGCTATGATTGAAGCGGTCAGAATTACATTGAAAAATGCATTGGCAATGGTCGGTGTAAGCGCACCTGAATCAATGTAAGAACATTTATATACACTCCAACGTTGAGTTTCTCGAAAGATACTTTGTGTTGGAGTGTTTTTTATTAGGTATGTGACATATTGGGGAATGCTTAGTATGTGAATAAGGTTAAAGAATACAGTTGGCTTGCTTGCGCAGC
>90 160 3009
TATCTTTATTTGTATCTTCTTCAATAATTTCAGTGTGCTTATTGAATCCGTGTATATGTGGCACACTGTCGAAGTCGATATCAATAATGTTACCGCCATGTTCATACTTAGGTTTGTCTTTTTCTGTATCTTCTTCAAATGATTGATTGCCAATATTTTG
>91 140 1785
TTTGTTGAAATTTTCTTTAATTTGTTTATCTTTACTGCTTTCTTCCTTTTTCATTCCGCAAGCCCCTATAAAAACAGATAGTATTATCAAGCATAGACACAATTTTACCCTTTTTGAATGAATCATCATTTCTCCACCTT
>92 38 251
AGAAACAGATAAAAGTGCAGCTGTATCAAATGAAGAAT
>93 83 2143
GGGAGTGGGACAGAAATGATAAAGAGCCACTAATGATTTATTATGTAGTGGTTCTTACACATTAGCCACAGCTAATGTGTACT
>94 662 21149
TCTCAACATCAATAAATTTTTTCGGCATAAATGCGTGTCTATGCGTAGACATGGAGACACTTCAGAATTATGGAGTGATTACATGAGTTTAACTATTTTTCTTTATTCAGTTTTAGGAAGTTTATTAGCAAATTATATCTACGAAAAATCTTCAAAATAAATAACTTTTTCGGTTCTACTTTGTACACTTTATCTACCTGGTAGACCTAATTGTTATTGCTTTACAGGTCTAAAATTCGTCGTTATAATCTAGTTAAATCCCGTAAGGGCGCACTTATACGTCGGATAAATCGACATGTGCAAAAACGTAATCGACCTTCGTCGATTTTTTTATTTCAAAATTAAAGAAACGGCTTGAGATATTCCGAGCAGTTATAAAAATTAATTTGCGTTGAATATTGCTACTACATTCTTGAAAAAGTGATGTAGATTTATAGCCCATAACTTTTTTGAATTACATCGACGATACGGCGTCGAAAGAAAAATAAATAGACCGTATGAAAGAAAAAGCTACCTCACTTTATCTGGGGTAGCTTTTATTTTTTATGCCCTTATTTTGAATTTTAAGAGGGCATTTTAAAGATTTAGGGGTGATTCATATAGTTTTATATCTAAAACTTATATATGCTTTTAAAACGCAAATATGAGCCAAATAAATATAT
>95 35 78
TTCCCAATTTCTACAGACAATGCAAGTTGGGGTGG
>96 867 20563
GCAACTAACTTTATTTTAGAGGAGATGGAAATAATGAAAATCAAAGTTAAAAAAGAAATGAGATTAGATGAATTAATTAAATGGGCTCGAAGTAATCCGGAGTTATCAAAGGGCAAAAATTTTTTTACAACAGGTAACGGCGATGGCATCGTTCGTTTTCAAAAGGACACAAATGAGTGTACGACATCAGTCTGTGTGCCACTTGATGCTCCTTTCGAAGTCGAAGTGGAAGAGGAAATCACAGAAGAGACTAAGTTTGATAGGTTGTTTGAAGTATTCGAGGTCTCAGAAGGAGAATATAGTCCTACATCAAATAGGAATACTAGTATAAACGAAAGTTTAAATGACGACAGATGTTTCCCTATCAAAGCGTTCTATATCTTAAACGACGACCTAAATATGACGTTAATCTGGAAAGATGGGGAGTTGATTAAATAATGGAACACGGTTCAAAAGAATATTACGAAAAGCAAAGTGAATACTGGTTTGATGAAGCAAGCAAGTTTTTGAAGCAACGTGATGAGCTTATTGGAGATATAGCTAAGTTAAGAGAGCGCAACAAAGAGCTGGAGAAGAAAGCAAGTGCATGGGATAGGTATTGCAAGAGCGTTGAAAAAGATTTAATAAACGAATTTGGCAAAGATGGTGAAAGAGTTAAATTTGGAATGGAATTAAACAATAAAACTTTTATGGAGGAAGACACTAATGAATAACCGTGAACAAATAGAACAATCCGTTATAAGTGCTAGTGCGTATAACGGCAATGACACAGAGGGATTGCTAAAAGAGATTGAGGACGTGTATAAGAAAGCACAAGCGTTTGATGAAATACTTGAGGGTTTACCTAATGCTATGCAAGATGCACTC
>97 38 349
CTATCTGAGTCTGAATCACTATCTGAGTCTGAATCACT
>98 33 27
TTGAATCGTCTACACTTAATTGGACAAATTCTA
>99 38 523
TCAGATAGCGACTCAGACTCAGATAGCGACTCAGATTC
>100 10063 163836
GGACGACGAAATAAATTTTGAGAAAATATCATATCTGTCCCACTCCCGATTATCTCGTCGCAATATTTTTTTCAAAGCGATTTAAATCATTATCATGTCCAATCATAATTAAAATATCACCTATTTCTAAATTAATATTTGGATTTGGTGAAATGATGAACTCTTTGCCTCGTTTAATTGCAATAATATTAATTCCATATTGTGCTCTTATATCTAAATCAATGATAGACTGCCCCGCCATCTTTTCAGTTGCTTTCAATTCTACAATAGAATGCTCGTCTGCCAACTCAAGATAATCAAGTACACTTGCACTCGCAACATTATGCGCAATACGTCTACCCATATCACGCTCAGGGTGCACAACCGTATCTGCTCCAATTTTATTTAAAATCTTTGCATGATAATCATTTTGTGCTTTAGCAGTTACTTTTTTTACACCTAACTCTTTTAAAATTAAAGTCGTCAACGTACTTGATTGAATATTTTCACCAATTGCCACAATGACATGATCAAAGTTACGGATACCTAAACTTTTCATAACTGCTTCATCTGTTGTGTCTGCAACAACCGCATGAGTAGCAATATCACTATATTCATTCACTCTATTTTCATCATGGTCGATGGCCATTACATCCATGTCTAATGCATTCAACTCACGAACGATACTACCTCCAAAACGACCTAGACCGATGACTACATATTCTTTGCCCATACTCGCCCTCCATTAAATGATTTTCATCAATTCATTGAAAATATAAATTTAAAATTATTATAAATGAGTACCCCAACTAAATTATCTAAATGCAGCAATGCAAGTAAATGAAAGTTGGGGTATCGTCTCAACTTATGATTTCTTTCCTTCAACATATTCTTTGTCGAAAACAAATAATCTTAATAATAATATTAACGATGGAAGTAATAAAAGTAAACCTAAAATAAAGACAATCACTAATGTCCAGCCCATTTCTGGATTAACATAAGCATCTGTAATTTTTACAAACGGATATAAAAGGTATGGCAATTTACTAATTCCATAGCCAAAGAACGCGAACATCATTTGTAAAATAACAAATACAAAAGCCAAACCATGCTTTTTCTTAAAGAATGTTAACAATGAAGCTAATGCAAAGAATAAGAAACTTATAGCAAACATCCACCAGTAGTCAAAAACAGCTGAATAAAAATGTTCAGAATTTTGAATGCGTAATGATAGAAATACGAATAAACAAATGATAATCATCGGTGGCCCTAAAAATATGTGCCATTGTCTTGTTAAATTATATGCAGGTTCGTCATTTGCTTTTTTAGCATAATATGTCAAAAACCCTGATGAAATATATAAAACTGAAATAATTGCCAAGAATACTACAGACCAAGCAAATGGGCTTAATAGTAACTGCACCCAATCTAAATCGATAACATTGTTTCGAACATTAATATAGCCACCTTCTGTAATAGTTAAAGCAGTTGATAATGAAGCTGGAATTAATAATCCACTTACTCCATACATGAACATCCATGCTAATTTTGTATCTTGACCATAATTTTCAAATGCATAAAAACTGTTTCTCAACGATATCATAATCAGTGCTATTGAACCTGGTATTAACAATACTGTGCCTAAATATTTGATTGACTCTGGAAAGAAACCTACGAATCCTACGAAAAAGAAAACAAAGAATACATTCGTAACTTCCCAAACTGGGTTCAAATAACGTGAAATTAAGTGATTAATTTTCTTTTCATCACCAGTTAACTTTGAATGCAATGCGAAGAAACCTGCCCCAAAATCTATAGAAGCAATAATGATGTAGCAAAATAAAAACAACCATAACACTGTTATACCTATAAATGCATAAATCATTTTTCTATTTCTCCTCCTTGCTTCTTGGCTAAGCGATTTACATCTTCATACGCCGGTTTATTTTTAAACATACGAATTAATACGTATGCACATGTATACATTAAAATGATGTACAATATGCCAAATAAAATTGTAACGAAGGTTATTCCGCCTGCTTGTGTTGCTGCTTCTGCCACGCGCATATAACCACGAACAATCCAAGGCTGTCTACCCATCTCTGTTAAGAACCATCCAAATTCTATAGCTAGCATTGAAGCTGGTCCTGTTAATAATATTCCATAAAGCATCCATTTATGAGTAGAAAACTTTCTAAGCTTTTTAAACATTAAAGTTAAGACATAAACACCTGAAATGACAAAACATAAAATTCCCATCGTTACCATTAAATCAAAGAAATAATGGACAATCATAGGCGGATGTAAACTTTTCGGAAAATCATTTAACCCTTGCACTTTAGTTTTGACACTATTATCTGCTAAGAAACTCAATAGTCCAGGTAATTCAATCGCACCTTTAACTTGCTGAGTCTTTTCATCTAACACACCAAATAATAATAATTTGGCATGGGAAGATGTATCGAAATGCCATTCATAAGCTGCTAATTTTTCAGGTTGGAATTTATGCAAAAATTTTGCAGATAAATCCCCTGCCAACATAGAAAGTAATGTTGAAAAGAATCCAACTATCATAGACATTTTCAAAGCTTTCTTATGGTAGACAGTATCTTTAGGTTGACGATTACGCAATAATTTAAAAGCTGCTATTGATGCAATAACAAATGCCATCGTCATACCGGCTGTAGTAATTACGTGAAATGATCGAACTATAAACGATGGGTTAAACATCGCTTCTATAGGTTGAACATTGACCATCTTTCCATTCTTCAACTCAAAACCTGCAGGCGTATTCATAAATGAATTCACTGAAGTAATGAAGAATGCTGAGAAAGAGCCACCAATAATTACTGGTATACTAATTAAGAAATGTGTCCATTTATTTTTAAAACGATCCCAAGTATATAAATATATACTTAAGAAAATAGCTTCAAAGAAGAACGCAAATGTTTCCATAAATAATGGAAGTGCAATAACGTGTCCACCCATTTCCATAAATGTAGGCCAAATCAATGATAATTGAAGTCCTATAATTGTACCTGTAACAACTCCCACTGCTACAGTAATTGTATAAGCTTTAGCCCATCTTTTGGCCATAGCTATATATTGAAGATCATTTTTGCGAATACCTAAAAATTCTGCAATTGCGAACATTAAAGGCATACCAACACCAATCGTTGCAAAAATGATATGAACTGCTAAAGTCATAGCTGTCAAAAACCGACTGATTTCAACTGTATCCATTTAAAAACATCACCTTTTTCTTTTTTTGATGACAACACAATGAACTTAATTATAATTGCTATAATACATATTTTTGAAACATTATGCGCTATGAAATTGTGTATAATTTATGTCAGTTCACAATGTGTTCACAAATTTGAATTTCAATGTATAATTGTGTATATTACATTAGAATAAAGCACGAAGGAGCATGATACATGTCAGAAATAATCGTTTATACGCAGAATGATTGTCCACCTTGTACATTTGTAAAAAATTATCTAAATGAGCATCAAATTGATTTTGAAGAGAGAAATATCAACAATCAACAATATCGAAACGAAATGATAGATTTTGATGCTTTTTCAACTCCGTTTATTTTGTTGAGTGGCAATCCAATGTACCATGTTGATCTTGATGAAATCAACAAAGTATTAAATATCCAAGATTAATTTTCATCTAAATCAACTTCATCATTTTTAGCTATCATAATTAAATATCGATTTTTAAATTAATTAACATTAATTAAAGAACAACATTTTGTCAATAACACCTAGTTGTTTAATTAGTTAGCAACAACATTCCATTGAAATTAACATAAATCATAAAAAAGAACCCGAAGTATTCATAATTACTCACAATGAATACTTCGGGTTTATTTATAATTCTGTCTTTCGAAAGAATTAATTATTTTACGTAGTTGTTAACTAATTCAATAACTTCTTCTTGCGTTGCACAGTCGACTGCACGGTTAGCAAGTTCAGTCATTTCATTTTTACTTAAACCATTAATTTGTCTTCTTGCTTTCAGAATAGACGTTGCACTCATAGAGAACTCATCTAAACCTAAACCAAGTAATAATGGAATAGCTGTTTCATCTCCAGCCATTTCACCACACATACCTGTCCATTTACCTTCTTTATGTGATGCTTCAATAACTTGTTTAACTAAGCGTAAGATTGAAGGGTTATATGGTTGGTATAGATATGATACACGCTCTGACATACGGTCAGCAGCTAATGTGTATTGAATTAAATCATTTGTACCGATACTGAAGAAATCTACTTCTTTAGCAAAGACATCAGCTAATGCTGCTGTTGCAGGTATCTCTACCATGATTCCTAATTCTATATCATCTGAAATGTCATGACCTTCATTTTTAAGGTTTTCTTTTTCTTCTAATAATATAGCTTTAGCTTCTCTAAATTCGTTAATTGTTGCAACCATTGGGAACATGATATTTAACTTACCATAAACTGATGCACGTAATAATGCACGTAGCTGTGGTCTGAAAATATCTTGTTGCGCAAGGCATAAACGAATCGCACGGTAACCTAAGAATGGATTCATTTCTTCAGGCAAGTTTAAGTATGATAATTCTTTATCTCCACCTATATCTAAAGTACGTACAACAACACGTTTACCGTTCATTGCTTCTAATACTTCTTTATAAGCTTCAAATTGCTCTTCTTCTGTAGGCATTTGGTCACGACCCATATATAAAAACTCAGTTCTATATAAGCCGATACCTTGTGCACCATTTTCAATAACACCTGGCAAATCATTAGGTGTACCAATATTTGCAGCAAGCTCTGCGTGAACACCATCAACTGTAACAGTATCAGCATCACGTAGTTTTTGTAATTCTTTCTTGTCAGCAAAATAACGCTCACGTTTATCTTGATAAGCGATTAACTCATCTTCAGTTGGATTAACGATTACATCACCATTTAATCCATCTACGATAATCATGTCGCCTTGTTTAACTTCTTGAGTAATTGATTTTGTACCAACAATTGCTGGAATTTCTAAAGAACGACTCATAATCGCAGAGTGACTTGTTCTTCCGCCAATGTTTGTAGCAAAACCTTGTACGAATTCTTTATTTAATTGAGCAGTATCAGATGGCGTTAAGTCATTCCCTACAATAACAACGCTTTCATCAATCATACTCGGATTTGGCAATTCTATACCTAAAATATGTGATAACACACGTTTAGAAACGTCGCGAATATCAGCCGCACGTTCTTTCATGTATTCGTTATCCATAGATTCAAAAATTGTAACAAATTGTGTTGTTACATCCGTTAATGCTGTAGCAGCATTAGCGTTTTCATTTTTAATCTTATCTTGAATTGGTTGAATTAATTCAGGGTCATCTAAAACTAATAAATGTGCATCAAAGATAGCAGCTTTATCAGCACCTAATTGAACCTCTGCATTATTTCTAATTTTAGTTAACTCAACTTTAGAAGCTTCGATAGCGTTATTGAACTTAGCAACTTCTCCTTCAACATCAGTGACTTTTTCATTTTTGTCGAATGTTAAGTCTGGCTCAACTAACAAATAAGCTTTAGCAATTGCAACACCATCAGATGCAGCAATTCCTTTAATTAATTTAGACATGATTATTTAGTCAATCCTTCTTTTGATAAGACGTCACTGATTGCTTGAATGGCGTCAGATTCATCACTACCGTCAGCATAAATTGTAATTTCAGCATCTTTACCAACACCAAGGCTCATAACACCCATGATTGATTTTAAGTTAACCTTTTTACCGTTATATTCTAATTGGATATCAGAATCGAATTTTGAAGCTGTTTGAACTAACATTGTTGCTGGTCTAGCGTGAATACCAGTCTCGTCGATGATTACATATGAATTTTGTTCCATAATTACATTTCTCCTTCGTATAGTTAGAATCTTCAATATTATTACAATACTAACTTAGTTTTATACCTTAACTTTACCAAAACCATGCTTTAAATTCAATTCGTTTAAAACCGGTTTCAGTAAAATTTGCAAATTGCAAAACTATTATAGCACCTACATGACATTTTTAATAACATTTTCGCATTTTTGAATGTGATCTTTTCCAATTTTATTCATAAAATAGTAACTAATAGATGCAGACACAGCTTGTCCTACAACAGGAAACCATTTTGTTTGTTTAGCTGCAGTTCGTTTTGCTACATCTCTAATTACAATTTTTAAAAATGCACTTGAAATTCTTTTACCAATAAATTGACTACCTTGAATTGCCGCTGCAGACATAATTCTTTCTTTCACATCATCCCCAAGGCTATTAACTTGCTTATGATCTAATCCGTATATTTTATTTACATCTTCGATAATATCTTTCATTAATTTTAAATCAACACCAAAATCTAATCCAGGAATTGGAACAACGCTCATTGTTGATGACATTAAAGACTTTCTCTTTACAATTGCTTCAGCACGTTCGCGTCTTTCTCTCAATTCTTGAATCGTCGTTGGCATTGCACCTTTTCCGCCAACATTTTCTATTTTAAAAACTGAATTACCAATTTTATTTGTTAAATTTGATGTTAAATTGTTTTTGAATCCCATTGTATCATCACCCTTCTTTTTCTCAATAAGATACTATACCCCTTTTTATCAAATTAATGTCTAATATTTACAAAAACAGCTTTTAAATATTTAGATGGCTTATAATGTGGATGTGTTTTAAAATCTTTTGGTAATCCCATAACTTCAGTTAATTCATAATCAACGCCATTCTCTTCAAGCGTCTTTTTAATAGTATTTTTAAATTGCTTTAATGGATATACACTTGCGTTTGTACATAATAATAATGTTCCTTCAGATGATAAGATATTTAAGGCGCCAGTAATTAATTTGTCATAATCTTTTTGCACTGAAAATGTACGTTTTTTGTTGCGTGCAAAGCTAGGTGGATCAATCACGATCGTGTCATAACTATGTCCATGACGTGCAGCATATTTATAGAAATCAAAAGTGTCCATGACATAAATATATTGAGATTTAGGATCAATAGCATTTAATCCAAAATTTTCTTCAGTTAAACTACGAGAACGATTAGCCAAATCTACACTTGTTGTTGAAGATGCCTCACTTGCTGCTATTACAGAAAAAGCACCTGTATAACTAAATAAGTTTAAAACATGGCGTTCTTTGGCATATTGATCCCTTAATTTCTTGCGCACTTCTTTTTGATCTAAAAAGATACCTGTCATCAAACCATCTTCAAGGTCTACATTGTAAAATGTGAAGTTTTCTTCGATAACAATTGGAAACTCAGGTGCATCGCCTTCAACAAAACCTCCACTATATTCGCTGTCTTTAAATCTTACTTTTTCGTATATAGATTTATAATCAAATACTTTTCTAACCGCTTCAAGAATGGCATATTTAAATTTATAAATACCTTTTGAGTACCATTGAATCAACAAATGACCATCGTAATTGTCGATCGTTAATCCCCCAACTCCATCACCTTCAGCATTAAATAATCTAAAAGCATTTGTTCCATCTATATTAAAATAATAATCACGTTCTGCTAATGCAGTATTAAATAATTTCACAAAGAAAGCTGTGTTGATTTCTTGAGCTTTATCGTATGTTTGAACCCAACCTAATCCTTTATGTTGGCGACCAACATAAGCCGTTGCAACATATTGTGATTTATCAGTCACAATTTGAAAAATATCTCCTTCTTTTAAATGATCTTGTGAATAGATATCCTCTTCTTCAATTAAAGGATATCCATTAAAATATTTTGTTTCTTTGCCTTTGTTCAGAGTTGCTATTTTCATCTGACAACTTCCTTTCTGTGTTTCGTTGTAGTTTTATATAGATTAAATTGTTTGCCAAATTTCAATATCATCTACTTCTAATCTTACTGTTGATTTTAACAAATTAGTAATTCGAATGATATATGTTAAATTTCTACAAAGGAAATACTATATATCGTTTCGCAAATTACATATATCACTTCAACTATTTACTAGTTTTCATGATTTTACAAATGGATAACTTTTCAACTATTTTATTTGCACTAAAACTTTGTATACAATTTTCAATACTTAATTCACATTACCTGAATCAATCAAATCTAGTTACAAAAAAAGTACTATCCATAAACTTCATTGACCTGTATCTAAGTAAGTTAGAGATATATCTAACTTATAGCGTACACATCAAAATGTTTAATAGATAGTACTTTTATAATGCTTTTAATTATGGTCGCTCTCGTAATTGTAACGAATAAGAAATGATGATTGCCAATAACATTAATAGTAATGTTGGCGTAATGAACACTGAAAGTAGAAGTCCATGAATCATTATATTTATAAATTCCGTTAACAATTTAAAGAATAAAATGCTCCCCATAAATAGTTGTAAATAATAAAACTTACCTTTTAAGTGGAAAGTTAACGTTGTAGCGATATATGCGATAATAATGACTAGCAGAATTAGTAATGTAACCCATTCAATAACATATTGTGTCTGTGATAATTTCCAATCACCAGATACAAATAATGCATTACGATTATTAAATTCTAAAAATGTGAATAAAAAGATGACGACACCACAAAATAGTTCGACATACATCGGTTTAACCCATTTCGGTTTTCTCATCCAATCAGGAATATCGTCCTCTTGAATATCGATAATATCATTAACTTTCTTTTTGAATTTATCTCTTTTAGCTCTAATTTTATCTAAATCGACACTTCTTCTTGTCTTACGTGCATATTCTGTAGTCTTATCTTGGAGTTGCTTCAAGTGAATTTTAGTTTGATTCGTGACATTCCCTTTACTTGTTCTTGATAATTCTGGCTCCTCTTCACCTAATTCTTGCTTTGTTAAAGGTAAAGCTCGGCGCAAGAACAAGAAATTCCAAATAGCCATTTGACCAAGTAACCACATAATTATAAAGAAAGCATTGACACTTAAGATATCAATTGATTCTATTTCATTAGCATCAATTCTGCCATACAATGCAATTTGTGTAATTAAATAACTTATACCATAACTTACAATAATCCACATGTAATGATTTTTAACATTTTCCTGATTCAATTCATCTTTATAGACGATATATCCTATATGAATTGTAAATGGAATAATGAAAATCACTGCAAAGAATCCATAAACTTGCGTCATTAATATAAGTGTAATAATAAAGTACATGATACCGATAACTAAGAAAAAGATAGAAATATCATAGTCATACTTAATAGTTCTAAGTAATGTATGACCAATCAACATAACTAAAATACCGAATATAATTATCACAATTGCACTAACTATAGGGAAATTACCTATAAATCGACTCATTACTTTAATAATTTCACTGAAAAATGCATTCAGAAATTCCCACACATTATGAACATGTGTATCAACTTTTTTACCACCATTTAATTGTTTAATTAAAGGCAAGTTAATTAAAATAATGAGACCAGTGAAGAGTGAAACGATACCGATTAAATAGCTAAAAATAATTTCGGCGTGTTTCCTAAGAAAAGACATTATGTTCACCTCAAAATCATTATATATTAATCTAATGTTGTTGTCTTTAGATAAATGAATAAATAGTGCTATAGACTTAGAAAAGTTTAACGAAAGTACAACCGGGTAAGATTTATATATAAATAATTATCCAATTTGGGAGGAATTAATCATGTCAAATGAAAATCAAAATAAAAAAGCAGCAGAAAAAGCTAAAGAAGTTGAAGAAAAACTAAAAGATAAAAAAGAAGAAAAAACAGAAGATATTAATCAAACAAAACAAGATATCCAAGATACACTAAATTAATTTAGAGCCCCTTACAACTTTTAGTTGTTAGGGGCTTTTATGCTTGCGCTCACCGCAAGTATCCCACTTTTATCTTACAAACAATAATTCGTAAGCCATTATGCACGGGTTGTTCACTGTTGTTAAAGAGGTATGATTGATAAGTATCCCTCTTCACTTATCAACTTAATATTATTACATGTCACATATTTTTATATCTTTAATTACTAACATTTCTACTACATCTTTAATTTAAATCTAATGCTAATATTATAAATTT
>101 28213 580432
TTTGCGAAAATATCATTTCTGTCCCACTCCCAAAATGGTATGGTATTGGTTAAAATGTATTGTCTCAAAGATTAGTCACTTTTAAAGATAAAGAATTGTCATGAATTAAAGCGCATGTACTGATGTGTTACATGTCGCAATGATGGCTTTCAGTTATTTATCGATAACATCACTCTTGATACCTTTAGATTTTAAGAAATCTTTAATTTTATCTTGTTGCTTTTTATTAACATCACCGGCATATTTTGTTGGCACGTCGACAACATTGATTTTATTTTGCGGTTGATAGCTAAGCTTTTCAATATCTTCATCAACATTGGCGATTGTACTATTTAAAGCTTTGAAGTAATTCATCATTAATTCAACGGGTTTCTTATATTCTTTAGGAATATTGTTTTCAGTGACAAATTTCTTGAAATGCAAATCATTTTTAACAGCTAAGTTAGATAAGTGACTAAGTGTTTCTGCTTGTTTTTCAGTCACTTTTGTTTGACTGTCAATTTGTTTATCTAGTTTATGTTGCATTATATATTTGTTATCAAGTATATCGCTATTTACAGACAAATACTTTTCTATAGCTTGCTTCATCTCTGCATCACTAATATCACTATTTTTCTTATCTGAGTTAAAGATATCTTTTGTTTCTAATTTTTTAGCGCTTTTAGGTGCATGGATGCCAGTACTTGTGTGATGATCTTCGTTATCAGATTGATCGGACGCGCAACCTGTAAGAATTAATGTCGATGCTAAAAATGTACTTAGTAGTAATCTCTTTTTCATAATGTAATATAACTCCTTGGTTTATCTTTAATTGAAAAAATGTGTATTCATGTTTAATAGAGTAACATTGAATTAGTTTGGAATGTCACGATGACCTTGCAATGACCATAGACGTAAATGATTACGTGCATGAGTTGCTTTTTCTATCAATAATGCATCATTTTGGACGTTGTTAAGGATAGCATTATCTATAAATAACTGCATAATTGGTTGAATCAATTTAGACGTAGGTATCGTACGTAAAAGCATAATGATTTCATTCACATACTTTTCCTTCTCAATATCATTTTTTATATTGATTTGTTTGCGAGAGGTACATACTTTAAGCATTATCGCACACCTCGTTGTATATATTAAGTTTATCATAACATGATTTTATGTCGGGATAAAAAAATAACAGCATCTTAACAAATGTAAGATACTGTCAGTGAAATGAATGAAACTTTAGTTTCTGATAATATAGTCAAAGGCATTTAATGCTGCATTTGCACCAGCGCCCATTGAAATAATAATTTGTTTGTTCTTCTGATCTGTTACATCGCCAGCAGCAAATATTCCAGGTACGTTAGTATTATTGTTACGATCAATAACAATTTCACCACGTTCGTTTAATTCAACAGCATCTTTTAACCATGATGTATTTGGAAGTAAACCAATTTGAACAAAGATACCATCTAAGTTAAGTAGATGTTCTTCGCCGGTGCTCATGTCTTCGTAACGTATACCTGTAACATGGTCTTCTCCGACAACTTCAGTAGTTTTGGCATTTGTTTTGATATCAACATTTGATAAAGAACGTAAACGATCTTGTAACACGTTGTCTGCTTTTAATTCGCTAGCGAATTCGAATAATGTAACATGATTAACGATACCAGCAAGGTCAATAGCTGCTTCAACCCCAGAGTTACCGCCACCGATAACTGCTACGTCTTTATTTTCAAATAGAGGTCCGTCACAGTGCGGGCAGAATGCAACACCTTTATTAATCAATTGCTCTTCACCTGGAATGTTTAGCTTACGCCAACCTGCACCAGTAGCGATAATGACTGTTTTACTTTCTAAGACAGCACCGTTTTCTAACGTAACTTTAATTGCTTCGTCAGTCTTTTCGATATCTGTAGCACGAATACCTGTCATTGCATCAATGTCATATTGATCAATGTGCGCTGCTAAGTTAGAAGAAAATTCAGAACCAGTTGTTTCTTTAACAGTAATGAAGTTCTCAATACCAGCAGTATCATTAACTTGGCCACCGATACGATCAGCAACTATACCAGTACGTAAACCTTTACGTGCTGTGTAAATCGCTGCACTACCACTAGCAGGACCACCACCAACGATTAAGACATCATAAGGTTCTTTATTTTCAAACTCAGATGCATCTGCCGTACTGCCTAGTTTCGAAAGAATATCTTGGATCGTCATACGACCATTGCCAAATTCTTCGCCATTTAAAAAGACAGCAGGGACTGCCATGATGTTTTCAGATTCTTCACGGAACACTGCACCATCAATCATAGAATGCGTGATGTTAGGGTTGATCACACTCATTAAGTTAAGTGCTTGAACGACATCAGGACATTTTTGACACGTTAAACTAATGAATGTTTCAAAATGGAATGAACCTTCTAAGTTTTTAATTTGGTCAATGATTGACTGTTTTTCTTTAGGTGCACGACCACTAACCTGTAAAATTGCTAAAACAAGTGAGTTAAACTCGTGACCTAATGGAATACCTGCAAATGTTACACCTGTTTCTTCGCCAGGACGATTGACTGAGAAACTTGGTGTACGTTTTAAAGACTTTTCAGAAAGTGAAAGTCTAGGTGACATATCAGAAATTTCTGTTAATAATTCTTTGAGTTCCTTAGATTTATCATCTGAACCAAGGCTGGCAACGAATTCAACGTTGCCCTCCATTAGTTCTAATAGTTGTTTAAGTTGTTGTTTTAAATCAGCATTAAGCATGGTTGTAATGCCTCCTTAGATTTTACCTACTAAATCTAAACCAGGTTGTAATGTTTTAGCGCCTTCTTCCCATTTAGCTGGGCATACTTCGCCAGGGTTTTTACGAACATATTGAGCTGCTTTGATTTTGTGAGCTAATGTACTAGCGTCACGGCCAATTCCGTCAGCGTTAATTTCAGATGCTTGTACAACACCGTCTGGGTCGATAATGAATGTACCACGTTGAGCTAAACCAGTAGCTTCATCTAATACATCAAAATTACGAGTGATTGTTTGTGATGGGTCACCAATCATAGTGTAAGTGATTTTGCTAATTGCATCTGAATGGTCATGCCATGCTTTGTGTACGAAGTGAGTATCAGTTGATACTGAGAATACATTTACGCCTAATTTTTGTAATTCTTCATATTGGTTTTGTAAGTCTTCTAATTCAGTTGGACAAACGAATGAGAAGTCAGCAGGATAGAAGCATACTACGCTCCAAGAACCTTTTAAATCTTCTTGTGTAACTTCTTTAAATTGATCTTTTTTTGGATCGAAAGCTTGCGCTGTAAATGGTAAGATTTCTTTGTTAATTAATGACATAAATATCTTCCTCCTAAGAATTTAAGTATGAATTAGAACTATCAATTGATTGCGCTTAATTATAATAATTCTAATCTCTTAGTTAGCATTATTACATTTTGATCCAGAATAGTCAACTGGATAACTTTGTAAAGTGAATGATTACTTTTAAAATAAAGAAAGATAATATAAAGTGCTTTGATAATGGATTTTGTAGTCGATGATTTAAAAGGTTGTGTCTATATTTAATATCTTGATTTTAATGTAAAAAATGTAAAAAAAGAAGATTTGTATTCTCAACTAAGTCAACCTTATTGATAATGGTGTGAGGATATTTGTTCGAGATGGATGAAGGTAATGCGTGAGAAACTGGATTTTTCAAGTGTGAGGCAATATTTTTAAAAGTTCGATTATTAACTTATAAGCAAATAATTGCTATAAAAAAGTTTGGACGTGTACAATTGCAATATGAATATTTTTAATTAACTGTAAAGTATCGAGGAGTGGGTAACGTGTCAGATCATGTATATAATCTTGTGAAAAAGCATCATTCTGTTAGAAAATTTAAGAATAAACCTTTAAGTGAAGACGTTGTTAAAAAATTAGTAGAAGCTGGACAAAGCGCTTCGACGTCGAGCTTCCTACAAGCATATTCAATTATTGGTATCGATGATGAGAAGATTAAAGAAAATTTACGAGAAGTTTCTGGACAACCTTATGTTGTAGAAAATGGCTATTTATTCGTTTTTGTTATTGATTATTATCGTCATCATTTAGTTGATCAACATGCTGAAACTGATATGGAAAATGCATATGGTTCAACGGAAGGTTTGCTAGTAGGTGCAATCGATGCAGCATTAGTTGCCGAAAATATTGCGGTAACTGCTGAAGATATGGGGTATGGCATTGTCTTTTTAGGATCATTAAGAAATGATGTTGAACGCGTTCGAGAAATTTTAGACTTACCTGACTATGTCTTCCCGGTATTTGGTATGGCAGTAGGGGAACCCGCAGATGACGAAAATGGTGCAGCCAAGCCACGCTTACCATTTGACCATGTCTTCCATCACAATAAGTATCGTGCTGATAAGGAAACACAGTATGCACAAATGGCAGATTACGACCAGACAATCAGCGAGTACTATGATCAACGTACAAACGGGAATCGCAAAGAAACATGGTCGCAGCAAATTGAGATGTTCCTAGGAAACAAAGCAAGATTAGATATGTTAGAACAATTGCAAAAATCAGGATTAATACAGCGATAGCAAGATACCAAAATAACCCGCCCCCTCTAGCTTAAAATGATAAGTATAGCTAGAGGGGGCGGGTATTTCTTGCAATGAATTAGTGTGAAGTTAATGCAGCACTATCATTTGATTCGAAAGTATCTTTGTCCCAATGTTTAGTTAACTTGGCGGTACCTGTACCAGCTAGCATTGAATCGTTCACGTTTAATGCTGTTCTACCCATGTCAATCAATGGTTCAACGGAGATGAGCACGCCGGCTAAAGCGACTGGCAAGTTTAACGTTGACAACACCAATATGGATGCAAATGTAGCCCCGCCACCGACGCCAGCAACGCCGAATGAACTAATAATCACGACAGCGATTAACGTTACAATAAATTGTAAATCAATTTCTACATTAGCGACGGGTGCGACCATAATTGCAAGCATGGCAGGATAAATACCTGCACAACCATTTTGTCCAATCGACAATCCAAATGTCGCAGCGAAATTGGCAATACCTTCTGGCACGCCTAGACGTCTTGTTTGTGTTTGTACATTCAGTGGTAAGGCACCCGCGCTTGAGCGTGATGTGAATGCAAAGATTAATACTTCCAAAGTCTTTTTAACATAGCGAATTGGGCTAATACCTAACAGACTTAAAATAATTAAGTGAATGATATACATCGTAATTAACGCAGCGTACGATGCGATTAAGAATTTTCCTAAAGTCCAAATGGCGCCAAAGTCACTTGTCGATAACGTGTTGGCCATAATTGCTAATACACCGTATGGCGTTAAACGTAAGACGAACGTCACAATCGCCATTACTAGTGAATAGATAGCGTCAATCGCACGCTTTAGCAATTCACCATGATCAGGTTGTTTGCGTGCTACGCGTAAATAAGCAAATCCTATAAACGAAGCAAATATCACGACAGCAATCGTGGAAGTTGCACGTTGTCCAGTGAAATCTAAGAATGGATTTTTAGGCAATAATTCCAAAATTTGTTGTGGTAACGTATGTGCTGTTAAATCTTTCGCTTGTTTAGCAATTTCGCTTCCGCGTGCTTGTTCAGCGTTACCAAGATTAATTGTTGATGCGTCTAAACCAAACACCAAGGCATACACAACACCGACAATTGCAGCAATGGTGACAGTGCCAATTAAAAAGACAAAAATGAGACTACCAATTTTAGCAAACTTTTCTCCGATTTGAATTTTAGTGAATGCAGCGACAATAGAAATGAAAATTAAAGGCATCACAATCATTTGCAACAATGCAACGTAACCTTGTCCGACAATGTTGAACCAGTCACTTGTTGATGTAATAATATTCGAATGTGTACCATAAATAAGATGTAATAATACGCCGAATATTATACCAATCCCTAAAGCTGTAAACACACGTTTCGCAAAAGATATATGTTTGCGAGCCATCATGTGCAATATTACGATGAAAATCACCAATACAATAATATTAATCAGTGTAAGAAAAGCATTCATGAACGTCACTCCTCAAATTTTTAAATATAATTCCGACTAGTATGCTAAGAATAATATTAATTTTATAATATTTCAAGAGGGTATTTGCAATTAAATGTAAACATGATGAAATTCGACCGTTGGCATAAGAGAATTTGTAAACAAATCGTTTTGAATTAAGTAGAGAAAGGTGAAAAGGGTTAATAGCGTGATGAGCTAGTCGATTAAAGTTAATATTTGAAAATGAAGCAAGGTATTAAATGCAATAAATTAAATAAGTTGTCATTACAGCGTTAATAATAGAAATGATTTTAACGGAAAAAAGTGATGAATATTTGGAAAAGATATATATCGTGCACTGTCATGAGAGATAAGATATGAGAAAACAAATGTATCCTTGAATCGAGATGTGGCTATGGCGGTTTGATAAAAATTGCTAACCTCATATTTATTGAATAAAAAGATAATAAATGATCAACCTTGAAAAGACGCTTCGAACAAACACGTTGTAAAAAAATCTGTCGAATCAAAATCAGCATCTTTTGAGGGTTCGTGTGTGCAGGTGGTAGTTCAAAAGCTACCGTAAACAAATATTTTTGTTTGAGCAAAAAGGCGTTTGTAGTAAATGTGAATATGAGTGTGCCCTTGTGCGATTCGTCAGTTACTAACACAGCCAAACATTTAAATTGAATGGGCTCATAAGATGAATCTGTTTAGGAATACACAGAAGCCATCCCATTTAAAAGTAACATACTACAAAAATTTATTCAAAATTCAATATTAATCATAATGAATAATTAAAAAACCTGAAACAAATTAGTTTGATATGCTCTCTTCAAAGTAGACATTGAAAGGAGTATATCAGCTTGTTTCAGGTTTTATGATTGAGTATTAAATTTGAAAATAAATTACAGTTCTATAGGTTTATAAAAAATCAGTTTTTAAATCATAGCTATACATTACTGAGTCTTAAACTTGTGTTCAAATCATAAGTTTACAGGTTGAATAAACGTGCGAAGAAACCTTTTTTCTCTTCTTGAGGTTTAGGTTCTGCCATTTCAGACTGTGAAGCTGTGCTATCATTTTCTGCTTTCGCTTCCGATGAATCGTTCGAAGTAGCTTGTTTAGAAGCTTCTGCATGGGCTTCTGCTACTTGTTGTACAGCATCATGTTGCGCTTCTGCATCTACTGTAGCTTCTTTATTTGAAGTCTCAACTGCTTTGTCATTTTTAGACTGCTCAACGCTGGCTTTTTCAATTGCTTCAGTTGCAGAAATTTGATCCTCTTTATCTACTTTAGTAGCATTGCCATCGCCTGCATTTTCTGCTTTAGTATCCGTCTTGGCGTCTGTTGATGTATTCACTCCAGCAACCTTCGAATCTTTGCTGTCAGCTTTATCTTCAGTAACAGCATTACTTTCAACTTTATTTGTTGATTCAGCCAATACTTTAGCTTGAGATGCTTGTGCTTCTTGGATAGCCTCTTGTGATGTTTGGATTGCTTTTAATGATTCACTATTTGAATCGATTTTAGTTGTAAGTTGATTTTGAAGTTCTTTTAATTCTTGTTGTTGCTGATGTACTTGATTCATCATTTGACCAAGTAGGTGACGTTCTTCGCGCATTTTCTGGATTTCTAGACGTAAATCTTCTACTAGTTGAGCGACATTTTGATTAGTAGGTAAGTTTTTGTCATCGTTTTTGACAATGACTTGCAGGAAGTCTTTTTCTTTTTCTAACTCATCAAACGCTAGATCATAACTATTTGTTTGTTTTACTTTGTCGGCAATGTCTTTGAAAAGCTCGATATCTTCTTCTTTGAAATCAGTTGCTTCACGACCACGATATTCAGTCTTGCTTAGTTGGTAACCACGTTCTTCTAAATGTTGAACAATTTTACGGACTTGCTTCTCACTTAGTTCTACGCGTTGTGCAAATTCTTTAGTTAACATACTTTAAAGTCCTTTCTGCATATACTTTATGTATACTGACGTTTGTCTACGGGCAGTGAAACGTCAGTCTTGCTTCATACATAGTTTAAACGTTATTGTTAGTGATTTCAAGTTTGTTTAAAATGGTTTACGTAAATCCATTTCTTCTAATAAATCATAAATAATTTCACGTGCGATACCATTTGCAAATACATACTTCAAAATATAATTTGATTTAACACTTGTACCGTAGATATCCTTTGTCAGTTTAATATTTTTCTTTAAAAATAAGTCCACTTTTTTAGTGTGACCATCATTAGTTGGATGAATGTAATCAATTTCAGTTTGTCTTTCAAATTGATGTTCGTATAAAAACTGTCTACGGTGTTCAATAATGAGCCCATTATCTTGTGTTAAATCTGCAGGTTCTTTAGGGACTTCCATCATTAAAAAGTTAATACTTCTAGAATGAACAAGGTTTGATAATAAGTTTAATTCATGTTCAATTTGATGTAATGTTTGTGTCATTAACTCATCATGGTTGGGTAGGTCTTTTGCAAATAAATAAATTAAAAATGCAGAATTGGTTGTGGCTTCATAATGTGCAGTTGCTAGACTGACAACAACATCGTTTTCTAAGCCTACGATAAAGACATAATCGTTTTCAGTTTTGTTGTTTTCTAATGAGCGTTTGATGATACGTTTATCTTCAGTTAAAGATAAATTTAACTTAGTATCGTAAAGTTTAAGTGCTTCGTTGTAATGTGGATCTTTGACAGATTGAATGGTTTTAAATTCCATAAGAACACCTCCCCAATTTAAATAATATTATAGCATAATCGCCTGTTGTAAAAGACTGTTCATAAACTTTTAAATGGTATAAAAAACTGTACTATCTTAAATTAGACAGTACAGTAATCTCATTTTGAATTCAGTGTGATAACTAAGCTTTGGGACCTTTAGATGCTTCAGCAAAATGTGTAATATCAACTTCTTCATAAGCTGAATTATTTTCTAGTACTTCTTGGTGAGATGAATGATCGCGAACGCCAACAACTAACATTTTATCGTCTAAAATAAGTTGTTTATATTTTTCTAATTCATCAGGCGCTAAGTTGTAGCGTGATAAAACTGCATGTTCACCATCTTCTCCTGTTAACAGTTTAGTCATTTTATCACTAAATGTTCCACTTGTTGAGATAAGGGAGATTTCAGAGTCGTGTAAGTCATTTAGGTGTAATTTACTTTTACTAATAATTGTTAGCTCTGATTCTAAATAACCTTCAGATTTCTTTTGATTGATTACGTTGTATAATTCGCCAGTGTCATTTACTACAGTAATATCTGCCATAGTTGTCGCCCCTTTAAAAATTTGTTTATTCAATCTTTTACCCTTCTTATTATAAAGTAAAACCCTTACATTATTAAGTTATAAGTCTTCATTCGCATTAAACGTCTCTGTACATTTATAAAACTATTAAAAGTTTACCTAAGCAGTTATTGAAAAAATGCCAAAAATTTGCTATTATCGTTAAATAATTTACATAAACTCATATAATCTAAAGAATATGGCTTTAGAAGTTTCTACCATGTTGCCTTGAACGACATGACTATGAGTAACAACACAATACTAGGAGTAGCTTCAGCCACTAAATTGTAACCATGATGGGTGATTTATATCATTTTATATGATGGTCACAGTTTATTTGATGAAACTTCTTTTACATTGATTGCATGACCAATACGTGATGCATGTTCGTTCACTCATAAACCCTGAAACTATTATTTAGTTTGGGGATTTTTTTGTATCTAGCACCAATTTAAGAGCAAAATGTTTCACACAAATCTGAGGAGGTTTTAAGAGTGGAGTTACTAGGACAAAAAGTAAAGGAAGACGGCGTTGTCATTGATGAGAAGATTTTAAAAGTCGATGGATTTTTAAATCATCAAATTGATGCAAAGTTAATGAATGAAGTTGGTCGCACTTTTTACGAGCAATTTAAAGATAAAGGGATTACTAAAATCTTAACCATTGAAGCTTCCGGTATCGCACCTGCAATCATGGCTGCACTACATTTTGATGTGCCATGTTTATTTGCGAAAAAAGCAAAACCTAGCACTTTGACGGATGGTTATTATGAAACATCTATTCATTCATTTACTAAAAATAAAACAAGTACGGTCATTGTTTCAAAAGAATTTTTATCAGAAGAAGATACTGTACTCATCATCGATGACTTTTTAGCAAATGGTGATGCTTCATTAGGGTTATACGATATCGCACAGCAAGCGAATGCTAAGACTGCTGGTATTGGTATTGTTGTTGAAAAAAGTTTCCAAAATGGGCATCAACGTTTAGAAAAAGCAGGTTTAACAGTTTCTTCTCTCTGCAAGGTTGCTTCACTAGAAGGAAATAAAGTGACATTGGTGGGAGAAGAATAATGAAAAATTTAATCCTAAGTGTTCAACATCTTTTAGCTATGTACGCAGGTGCCATCTTAGTTCCAATCATTGTTGGTACAAGTTTGAAGTTTACGCCTGAACAAATCGCTTACTTAGTTACAGTAGATATATTTATGTGTGGAGTTGCCACATTTTTACAAGCCAATAAAGTAACAGGAACAGGATTACCAATCGTTCTTGGATGTACATTCACGGCTGTTGCGCCCATGATTTTAATTGGTCAAACGAAAGGAATAGATGTACTTTACGGTTCGCTATTTTTATCAGGGATATTAGTTATTATCATCGCGCCTTTCTTTTCACATCTTGTAAAATTCTTCCCACCAGTAGTAACGGGTAGTGTTGTTACTATCATTGGTATCAATTTAATGCCAGTAGCAATGAATTACTTAGCTGGAGGTCAAGGTGCAAAGGACTATGGAGATGTTAAGAACATTTTGTTAGGTTTAATGACATTAATCATTATTCTTGTTTTACAAAGATTTACAACTGGATTTATTAAGAGTATTGCCATATTAATTGGACTCGTTTTAGGAACGATAGGCGCTGGCTTACTTGGGATGGTCGATATTAATCAAGTCAATCATGCCGGTTGGTTAGGCATCCCAGTGCCGTTTAGATTCTCAGGATTTAGCTTTGATGTGACATCGACGTTAGTGTTCTTTATTGTAGCTATCGTTAGTTTAATTGAGTCGACAGGTGTCTATCATGCGTTAAGTGAAATTACCGGTAAGAAGTTAGAAAGAAAAGATTTTCGTAAAGGTTATACTGCGGAAGGTCTAGCGATAGTGTTAGGTTCTATATTCAATTCATTTCCGTATACAGCCTATTCGCAAAATGTAGGACTCGTTTCTTTATCCGGTGCTAAGAAAAATAATGTTATATACGGCATGGTTGTGTTATTACTTATTTGTGGTTGTATACCTAAACTTGGTGCATTAGCGAATATCATTCCGCTACCTGTGTTAGGTGGTGCCATGATAGCTATGTTTGGCATGGTAATGGCATATGGTGTTAGTATATTAGGACATATCGATTTTAAAAATCAAAATAATTTATTAATTATCGCTGTATCAGTAGGATTAGGTACTGGTATAAGCGCTGTACCACAAGCATTTAAAGGTTTAGGTGAACAATTTGCATGGTTGACTCAAAACGGAATTGTTTTAGGCGCAATCTCTGCAATTATTCTTAATTTCTTTTTTAATGGAATAAAGTATAAACAAACGGAAGAAAATGTGAAATAATATAACTAATTAATTTGAAAAATGGAGGCTGTTTTTAATGTGGGAAAGTAAATTTGCAAAAGAATCATTAACGTTTGATGATGTGTTATTAATTCCAGCACAATCTGATATTTTACCGAAAGACGTTGATTTAAGCGTACAATTATCAGACAAAGTTAAATTGAATATTCCAGTTATTTCTGCTGGTATGGATACAGTAACTGAATCTAAAATGGCGATTGCTATGGCTCGTCAAGGTGGTTTAGGTGTTATTCATAAAAATATGGGCGTTGAAGAACAAGCGGACGAAGTTCAAAAAGTAAAACGCTCTGAAAATGGTGTCATTTCAAACCCATTTTTCTTAACACCAGAAGAAAGTGTTTATGAAGCTGAAGCATTAATGGGTAAATACCGTATTTCAGGTGTACCAATTGTTGATAATAAAGAAGATCGCAACTTAGTAGGTATTTTAACAAACCGCGACTTACGTTTTATTGAAGACTTCTCAATTAAAATTGTAGATGTAATGACGCAAGAAAATTTAATTACAGCTCCAGTGAATACAACACTTGAAGAAGCAGAAAAAATTCTCCAAAAACATAAGATTGAAAAGTTACCATTAGTTAAAGATGGACGTCTAGAAGGTCTTATTACTATTAAAGATATTGAAAAAGTTATCGAATTCCCTAATGCAGCAAAAGATGAACATGGTCGTCTACTTGTAGCTGCAGCAATCGGTATTTCAAAAGACACTGATATTCGTGCTCAAAAATTAGTCGAAGCAGGTGTGGATGTCTTAGTTATCGATACAGCACATGGTCACTCTAAAGGTGTAATCGATCAAGTGAAACATATTAAGAAGACTTACCCAGAAATCACATTAGTAGCTGGTAACGTTGCAACTGCAGAAGCAACAAAAGATTTGTTTGAAGCGGGTGCAGACATTGTTAAAGTCGGTATTGGCCCAGGTTCAATTTGTACAACACGTGTTGTAGCAGGTGTTGGTGTACCACAAATTACAGCAATTTATGATTGTGCAACTGAAGCACGTAAACATGGTAAAGCTATCATTGCTGATGGTGGTATTAAATTCTCAGGAGATATCATTAAAGCATTAGCTGCTGGTGGACATGCGGTTATGTTAGGTAGCTTATTAGCTGGTACTGAAGAAAGTCCAGGTGCTACAGAAATTTTCCAAGGTAGACAATACAAAGTATATCGCGGTATGGGTTCTTTAGGTGCGATGGAAAAAGGTTCAAACGACCGTTACTTCCAAGAAGACAAAGCGCCTAAGAAATTTGTTCCTGAAGGTATCGAAGGACGTACGGCTTATAAAGGTGCGTTACAAGATACAATTTACCAATTAATGGGCGGTGTGCGTGCTGGTATGGGTTATACTGGTTCACACGATTTAAGAGAATTACGTGAAGAAGCTCAATTCACACGTATGGGTCCAGCTGGTTTAGCAGAAAGCCACCCACATAATATTCAAATTACGAAAGAATCACCGAACTACTCATTCTAATTAAGATAAAGGAGAACGACAAATATGGAAATGGCAAAAGAACAAGAGTTAATCCTTGTCTTAGACTTTGGTAGCCAATACAACCAATTAATTACACGCCGAATTCGTGAAATGGGCATTTATAGTGAATTACATGATCATGAAATTTCAATTGAAGAAATTAAGAAAATGAATCCAAAAGGTATCATTTTATCAGGTGGTCCAAACTCAGTTTATGAAGAAGGTTCATTTACAATTGATCCTGAAATATATAATTTAGGAATTCCAGTACTTGGTATTTGTTATGGCATGCAATTAACTACTAAATTATTAGGTGGTAAAGTTGAGCGTGCTAATGAACGTGAATACGGTAAAGCAATCATTAATGCGAAGTCAGATGAGTTATTCGCTGGCTTACCAGCAGAACAAACAGTTTGGATGAGTCATTCTGATAAAGTTATTGAAATTCCAGAAGGCTTCGAAGTTATCGCTGATAGCCCAAGCACAGACTATGCAGCAATTGAAGATAAGAAACGTCGCATTTATGGTGTGCAATTCCATCCAGAAGTACGTCATACAGAATATGGTAATGACTTATTAAACAACTTCGTACGTCGTGTTTGTGAGTGTAAAGGACAATGGACGATGGAAAACTTTATCGAAATCGAAATTGAAAAGATTCGTCAACGCGTAGGCGACCGTCGTGTATTATGTGCGATGAGTGGTGGCGTAGATTCATCTGTTGTTGCTGTACTATTGCATAAAGCAATTGGGGATCAACTAACATGTATCTTTGTAGACCATGGCTTACTTCGTAAAGGTGAAGGCGACATGGTTATGGAGCAATTCGGTGAAGGTTTCAACATGAATATTATTCGTGTTAATGCGAAAGATCGTTTTATGAATAAATTAAAAGGTGTTTCTGATCCTGAACAAAAACGTAAAATCATTGGTAATGAATTTGTATACGTATTTGATGATGAAGCATCAAAACTTAAAGGCGTAGACTTCCTTGCGCAAGGAACACTTTATACAGACGTCATCGAATCAGGTACAAAAACAGCACAAACAATCAAATCACACCACAATGTTGGTGGATTACCAGAAGACATGGAATTCGAATTAATCGAACCAATCAATACATTGTTTAAAGATGAAGTACGTAAATTAGGTATTGAGTTAGGTATTCCAGAACATTTAGTGTGGAGACAACCATTCCCAGGACCTGGTCTTGGTATCCGTGTACTTGGAGAAATTACTGAAGATAAACTAGAAATCGTTAGAGAATCAGACGCAATTTTACGCCAAGTGATTAGAGAAGAAGGTCTTGAAAGAGAAATTTGGCAATACTTCACAGTGTTACCAAACATTCAATCAGTAGGTGTTATGGGAGACTATCGTACGTATGATCACACAGTAGGTATCCGTGCAGTAACATCTATCGACGGCATGACAAGTGACTTTGCACGCATCGATTGGGAAGTCTTACAAAAGATTTCAAGTCGTATCGTAAACGAAGTAGACCACGTTAACCGCGTAGTCTATGACATTACATCAAAACCACCAAGCACAATTGAGTGGGAATAATTATATATAGCAAATGATAGGCTGGAGTCACCGATATTACGCGGTTTCCAGCCTTTTTTGGTGTGCTTACGAATGCGGCAGTCGGTGATGAAACAGATACGAAAGAAGTTGTAGTAAAGCGTGGAGAATATAAAGAGAACCCACAAAGTGGCAAAGTACAGTTAGTCTATAATGAACATGTTGAACTGATAGAGGTACCAATTAAGCCAAGTGATCGTTTAAAAGCTCGTGATATGTTGGGGAAATACCATAAGTTATTTATAGATAAGCATGATATTAACGGGAATGTGCCTATATTCATTAACATTGGTGAATGGGACGGCGATGATGAGGAATTAGATAAGGCAGTGAAAGATGTATCTAACGCTAATCCTAATCATACTGTGATTGTGGATGATATTCCGTTAGAGGATTAAGTGTTAAAAGTTAGGTATATAGATAGAATGAAACAAATCAAAAATAAAAGAAGCTACGGTTTGTAGCTTCTTTGTTACTTTTCAAAAATTTGTATACATTTACGTAAAAATGACTTTTTATTATTATCTTTTAAAGGCGAAGCATCTACATAGTACATCCCTCTGTCAATTTATTTGTTTCCCTTTAAATAAATAATTTCAGATTGCTCAACAAGGTCTATAAAATACTTTCGTTTTCTACGTTCCCAAACAAAGTATCGCAACTCAAGTATCGTTTTACCAGTCTCATAATATGTGGAAGTAGTGTAAACCACTTTGAGATTATTGAAGTTTCTTGTTAAGTCCCTGATCAAAGTGATTATAAAAAATCCCATACAGAAAAATGGTAGAAAAAATATGAATAAAAAGATAGATGTAATAATGGTATTTAACATAGTATTCGCTCCCGTTTTTTAGATAATTATGACTGATGGGCTATATAATGGTACTTTTTTGCCTAAGTGTTAGAATATTACTCATGACTATTGGAAAACTTTTATACTAATCAATCTTAAAACCAGCCGTCATATGTTTTACAGCTTTTTTTACAATCATCGTAAGACTCTGTGAGATCCATTAATTTAGACTGCTCTGTGGCTAAATTAAAAGCAATAGCATCACTAGTTTTACCTTCAAATGCGCCTTCTAACTTACTACTTTGATCTTTTAAAATTTATTCAATTTGATCTAAGCTCGAGACGCAATTTTCTATATCTTCTTTTTCGTCGCTAATCATACTTTGTATTTCATTTTTCAATTCATGCTTTAAAGCAAATAAACGTGCTTTCTCCATTGCGATTTTGGCATCTTTTTCAGCTTCTTTTTTGATAGCATCTGTAGCATCATGTATACTTTCTCCAATTTCATTTGAAGCATCACGTATATCTTTGAACAAGTCCATTTTATCCCCCCTCAAACCAACGATATATTTCGCTGATTTCTTTGTCACGGTCTTCAAATTTTTTAGTTGCATCAATAATTTTTTCGCTAAATTGGGACAATCTTTGTTTGGTATATTTTAATTCTCCAATTGTATCTTCAAATAACGCTTCATCAAAAAAGTCATAATGGCCACTTTTTGATAATTCTTCAACGTAGTTTTCTATATCTGATGGGGAAATAAATTCATGAGAACCGCTTAACAATTTATTAACGTATTCCGATTCGATTTGTTTTGCTTGTTTTTTAGTATTTTCCATATATTTTTCTAATGCTTTTATCGCTTTATCGATATTGTGTAACTTATCTTTCATCTCTCTAGCCATTTGATCAGCTTTTTTACCGTCCACTTTAATTTTTACACTTCCACCACTGATTTCAAAAGTTTCAATTCCATGACCGGAAATAGGATTGAAAAAGAGTTTCGAAAGCTCAGAGTCATCAGCTAATATTTCTGTTCCTAAAATTGAAGATCCCAATGTAGCAATACCTATTTTATCATTTGGGTGTGCATAATCAGTTATAGTTTGATTATACTTACTTAAATCTAAGTTTTCTTTAACATTATCAGGTAATATATTGTAACCATTAGGTGCTGAAAAAGTTTTTGTTTTATCAAAATTAAATAGTACCGTCATCACCTGTGCAATTGTGCCTCCAAGACTATGGCCAGCACCATAAACATGTTTATAATTCCCTTTATTCAAAACTGACTGAGTCCAAAGATAAGCTTCGTTAAATTGATCAGCTTCTTTTGCATTATTTTTATCAACCATTTCTAGCCATTTATTATTACCAACTGTACTCGGGTTAATTTCTTTTAAGCTAGTGTCTCTGTAGATAGCTGCATTTAAAATTTTATTTGGATTAGTTTCAATTTTAATGTCATTGGTACCTAAATATATATCAGTACTAATATCAGCAGGTTCATATTTATCTGTCCCAGCATAAACAAAATACACAGTTTCATTGTCTACATTTCCTTTACTGTCTTTTGGAGACACCGCCATTGCTTGGAAGCCATTAACTTTATCGACGCGTGAAGCTTGAATTTTAAAATTGTGTAAGGCGCCATTAGCATCTTCAATTTTTGTTTCTTTATCAGAGGATTTTGTATTATAAACATTACCAGCTAGTTCGTGATATGTGTTATCTTTAGTATGAAGATTGTCCATTATTTCACCTCAAAGGATTGGTTATATTGAATAGAAAAATGATTATTATATTTATTAGTATAATATTAATATCGGGAGGGGTCTATTTAAAAATGAAACATGATCAAAAACAAAAATATTATGATGAACAAAAAGAAAGAATAATAATTTATATGAAGTATAATGTTAAAGGTTATAAAGAAATAAATTTTGAGGAGCAAAAAGAAAATCCTTTAGATGGATTTGTTATTACAGGTTATATAAATAATGACAAGACTAATACCTTTTCAGCGCATATGTGGTCTAAAGACGATTATCAATTTGAATATCTTTCAACTTATAGTGGCTATATAGCTAAAAATATGCCAGAAAACCCTAAATCAGTGTCTGAAATAAAAAAAGAACAATCTAATAAAGAAGATAAAAAGAAAGATGATTAATTAGTGATACTTTAACAGAGACTCTTACGCTGAGCAATGTCCTGTGTTGCAGTGGAGGAAATAATGCTATATTAAATAGTATAATTATGATGTACTGAATCGCAATTAAAATATCAGAGATAAGGGAAAATACTTTAAATAAATGATGCTGGGGAGAGATTTGGCAATGTATGATGAGTTAAAAAATAAACCGGAACTTAGAAAATCAATTACTCATATTACATTAAGTATTACAGTACTAACTACAATTGCAGTTATAATTAGATTGTTTACAAAAAATCCTCCAGAATCTTGGGTAAGCGCCCTTAATATTGCTGGAACAATTTCGATTGTATATTATATGGGAGTATTCAATTCAAAATTTACATACTTAAAGTGGCTTGCGATTTCTAAAAAATTTAGTTATAAAATCTTTCTAGTATTTATAGCTATCATTTTTTTTGCTTTCCCTTTTGTGCTATTGTTTGTGCACAATTTATCTGAGTATATATTTCACACTGAAAATGTTTTAGTAAATTATATTAGTAGGATTTTCATAATAATAATTATGAACTTTACATTCATTTTAATGCACGCTATGTCATTTACCATGATTATACTATTGCTAATGGCAGTTTTATCAAGAAGAATTATGAAAAAAGATAAATCAAATATATAGTAAACTACCTTGTATTATATTATAGATATAATGTAAGTAATTATAGTTGTTTTCTTAAAAAGCAGTTTGATAGTTATAAAATATTGTTATGTTTATTATAAGGGCAAAAAAAGGGCATAATTTTGAAATAAAGGGCAAGGGTGTGAAATTATTAATCATATAAGACGTTGAAAAACGCCCTGTGTTGCAGTGGGGAATGAGGTTGTGTAATTATATATAAAATAAAGGATAATGTGTCATTCTGATATAAATCTGTTTATCTATTAATGATCATAAGTAATAATAATTAAAAAGGGGTTAAAATAGTGAAGAGAAAAATTAAAAATCCAATAATAGTATTCATTATTTTTACGGCTATTATTCCAATAATTTTAACTGTAGGCATGATTTATTTACCTCTAGTAATTAAAGTTACAGGAGATGCGAATGAATGGCTTGGATTTTGGGGGAGTTATCTTGGTGGAATCATAGGAACACTAGGTGTTCTTGTTGTGGCTCATCTTCAGCACAAAGAACAAAAAAATTTTTAAAACAGCAATTACAAGCTGAAAAAGCAGAGAATGATAGATTTTTAGAAATGGATAAATTAAGGAAAGAGATTGATTTTGCTAATTTGTATCTTGAAAAATTTATATCATATTATGATGAATATGGAAATTTGTATGAAAAAGCTATTAATAAACTAGATAGATTATTATTTATAAAAGATGAAAAACATTACTTAATAGAAAATGACTTCATTCAAGTATCTGCAACCGCTTATGAACTAGAGAAAGATTACAATCAATTAATGAATACATATAACCTATTAAAAACTATGATTACTAATTTAGATATCAGTATAGAAATAAAAAAATTAAGCAAAGATTATTTGAAGCCCCTAGAAGAATATGAATTTGAAGAATTTAAAAGAAAATATAGAGAAAATCTACGTATAGATCTTAATGAACCAGAAATATTATTTAGTTATCAGCTTTACTTGACAGACCATTATAATAAAATTGTAGAACATGTAAAACTATTAAATGATCAATACAGATCTATTTGAAAGTAAAATTAATGGGGACAACGACTAAAAATTAGAAAGCTTTGAAAAGATTTTACTTTTGATACAGCATTCACTAAAACATTAGAAGATATATCATCCCACACGTTGCAGGCAGTGAATACGTAATTGAATACGTTAATTATGAAGTGATGTTAATTGATGTGAAGTATTTAGGTATAAAAACGCTGTAATATCAATTGTTATAAAATAATATAAACTAACGAAAAATACTTATTTCATTGAGTGGGAATAATTATATATAGCCCCCCTTAGGTATAGGCTTAAGGGGGGGTGAGGATTTAAAATTACAATAAGGACGGTAAAGGGGGTAAGTGTTCTAAGTTTGCGTTTTAATTCATCAATAAGGCAATTTTCCGTGTTTATTTTTATATAAAATTTCATATTGTTTAGGATCTTCTTGTTTTAAATCATAAATTATAGTTTCGTCTACTATTTTTCTAATTCAAGTGTATTAAGCTCCAGTCATTTGTTGTTATTATAAATATTTTTTGTACTGGGTTGTTATTTATATGATTAATTAGCCTAGGAGTATCTGTTTCTATTATTAGAGCACATTTTACAGGATAGTAAATAGCAAAGTCTCCGTGATAAATTGTGTTTCTCTTTCATAGAGGTTAACCTCTAAGGTTAAATTACTCAATTTGAAGATTGTGTTTTGAGTTATATTTTTAGGAATAATTCGATTATCTACTATTTGTTTTAGGTTGCCTATTGAACGAGTGTGTATCGTCCCTTTTGTGTAATCGAAATTATTTAAAGCTCTTAAAACATTTGTTAATTTATACTCGTTAATATAACCCTTTACTAAAGCCATCCGTTTATCGCTACCTATAAAATCTTTCAGTTTTTTTGTTGAATTCATTTTTGTTTTGCATAATATTTTATCCTTTCCATTAGTTGATCGTTTTCATTTGTTCAAATCTCTATCCATTTGCTCGGTTACAGGGCTGTGTATTTGCAGAGTAATATTATGATTGGAGTAACCAACGCGTTCCGTATTCGTTTTGAGTGACGCAGCTAGCTGCGATAATAGTGACATGTGGCTTATAACACATTGTGTAATTTATTGTGTGTTTTGCGATGTCTATATTGGTTGCAGATTGTTGTATATTTCACTTAAAGGGCATTTATAAAAAAAGAGGCCAGATGACGTATCATCTGACCTTCAGCTAAAACGCTGAGAATATGTCATTCTTCAAGAGAATGAAGCCGGAATGGTTACCGGGAATTTGTAAATCAATTATATCAGATGTAATATTACAATTCAATTGGAAAAGAACTTTATCTTTAATTGCTTTTCGATTTCATTCATGTCATCTTCTGAAATTATTATCGTTCCAGTAGGATCAGAATCATTTATTTTGCTTATACGTCTTTTGCTTATTGTTGTAATTGCTGATATATTAACGTATGTATCTTTCCCTTTGTGCTTAGAATAAACACCTATCACTCTATACAGTTCATTAGCTTTTTGATTTAAGTTAGACAAAAGCTTTTTATCTTCTGTGCTAAGTTTAATGTCAATATCTCTATATTTTTGGGCTAATGCTTGTACTTTACTACTGATATCGATAATCTGTTTTTTTAAATCTGTTGCTGTTAGATTTAGCACCGATTCGTTTAACTTCAAATAATTTTTATTACCTTTGGAAGAAAGTGGAACTATTGTAACTGTTTCTTTTCCTTTATTGTCTTTGTTATCTAATATTACACAAAAATGATTACCAGAAAACTCACTACCAATATTACTCCCTAGTTTTACATATACCACTGTTCCCCTGCTATATGATTTATAATATCTTTTTTTATTGCTTGTAACATCGCTATGTATAGCAATTGAATAAAACTCTAGCCAATGAGGCATGTATATAACTTTCAAGTTTTTACTATCGGATTTTGAATAAGCTTGTTTTAGTTTTTTGTTTGACGTATTTAATTTACTATTTGCTTGATTGATATTTTTAGACATTAAATAGTGTTCTCCTAATCATTTTATTCTTCTTTATATCAGCATTATTAGCACTGAAATTAACATGAATGGTACGAAAATAGATGTTACTATAAAACCAACAATTTTTATTAGGTGGAACTCATCAATTTTGTATTTAGCAAATTTCGCAATGACCTCCTATTTATTCGCTTTTTATAGTTCATGTATGTGTAAAAAAGCCTATATTGAACATCTAATTATAAGCGAATTCCTAATGCTAAAAGCAATCTAACTTACTTAAATATTATTATGAGTTTTTATTGAAATTGAATAAATTTAAACTATTTCTTAGTCTCTCCATATCGTTAGAAGTTGGTTCTTTATATAATCAGATAAATTAGAATCTTCAAGTAATGTATCTTTAAAAAGTTCAGTTTCTAAATCAACTCTAATATTTGAAGTTAGAAAATTTTCTATTTCATATATAGATTCACAATCAATTTTGTTGCTGTCATATATATAAACACTATATTTAATTAAATCATTTAGTACGTTTAAAAGAATTTGATGAACTTATACAAAAGTTTCAAGAAATAGAAAAAATATCTTCTGATATAAGTTTGGCGACCGAATTAAATGACGCACAAAAATGGATGAAATTAAATTAAAATGCGATATACATGTTTCAGTGGTGTTGTTGTGTATGGTGATATTAAAGTCTGTGAAAATAATCATGGCGAATTAATCAAAAAGTACTGCAATTATAAAAATATCATATATATGTGATTGTATTTTATTACGATGAAGTAAATGATTTAAAGCAGATACATGTTCCATTTTTAAATGTTGAACTTCTTTGCGTAATTTTATTAACTCTTTTTCATCACTTTTTAAATTATCTTGATGATTGAAGGATTCAGTATTTTGGTGTTGTTTTATCGAATTTGAGAAAATTGAGGGTTTTAAATCATACTCGCGTATAATTTCATTCTTAAGCTTACCATTTTCATATAATCTAACCACTTGTAACTTAAACTCTGAACTAAATGTTCTTCTTTCTTTTGTCATAATAAAATTGACTACTTTCTTAATTTAACAATATCTATTCTCATAGAATTTGTTCAATTAAGTGTAGACGATTCACTGACACATCATGAGTACGTAAGGAATTTTGATCGTTCATTGTTATTGCTTTATGTTTTAAGAAATGTGCTATTGAAGGGTTTAAAGATGTTTGGAATTTCTTGGTTTCTTGACTTATATAGTTATGAAAGAGGGCGTTGTCCTTTATTAAATTTCTGAGATCAGAAATGCTATAAATAAAATGATTAAGATTTTTTGTTTTCATGTAATTTAAGAAATGGATTTGTTTTTTGTGGGTTATTTTTAATTCTGTTCTTAAATGGTTTGAATTTTGCGGTTGCAAATATGATAGCTGCTTCTTTTGACAAAGTAATAGAACCTTTTTCTTCTGGTACCACGATATTCACTCCTTGTACAATTCAATTTAAGTCTTATAAAATAATTTTACTATACAAAATAGGTTGTGTAAATAGTTTCTTATTGTTACCAAATAATTCTCTTAAAAGCGTTATGCAATGCCAAACAACACTAATGGGGTGTAACTACTTCCCTGTGAATATTTTATTAGCATTATTTACATACACGTTCTTTAATGTGAATTTTTAAAATTACAGTTTACATGTAACGTTGTGCAATGTATTCTGTATATAGAAGTGTAAAAACACAATTGGGTTGGTAGTCCCAATGCAGTTTTAAAACTGTCAGTAACCTTCCTCCTCGGGTCGTCCGTCATTTCTAATAAAACTAGAGGAGGGATAGCATGGAGCTATCTATTTTTTACAATGGGCAATTTTTTGTAGCATTAGTAGAATATAAAATGGTAAATAATTCTAAATTTATCCAATACACATTTGGGAATGAACCTGATGATTTAGAGGTATTAGATTTTATTCATCATCAATTAATGAAAAGTATTGATGATGTGCAAACTATTGTTTGTACTAAAAATATTTCAAGGAAAGTAAATCCGAAAAGGCTACAAAGACAAATTGCTAAAGAGCAAAAGAAACCTAAATACTCTACCCAAGCACAAATAGCTATTAAGAAAGAATTAGAACTAAAGAAAAAACAAAAACGGAAGCGCTATAAAGAAAAACGTGATGCATTTCAAAAAAGAAAAAGAGAAATTAAAAAGGTCAAAGCCAAAGAGAAGCATAAGGGGCATTAGCAATACGACAAATAAATTAAAACAAAATGATTTATAGGTGGTTGGGATGATTTTAATTAGTTCGTGTTTGATAGGCGATAATGTAAGATACGATGGTGGTAATCAATTGAATGTTAGATTGAAAAAATTAATAGACAGCGGAAAAGCTATTCACGCATGTCCAGAATTACTTGGTGGATTATTAATTCCTAGAGAACCTGCAGAAATTATTGGTGGCGATGGTTTTGATGTGTGGAATGACGCTGCAAAGGTTGTTACTATTTCGAACAAAGACGTAACTGACGATTATAAACATGGAGCAATAGTTACATTAAAAATTTTGAAAAAATATCAATGTGATACAGTTATTTTAAAAGCAAATAGCCCATCATGTGGATCACAAGAGATATATGATGGGAATTTTACAGGAAATAAGAAAAAGGGTGTAGGTGTGGCAACTGCTTTACTCATTAATGAAGGTATAAAAGTTTATGATGAAAATACGTTTTTTGACCAAAACATGATTGAAACGATAGTACATGAAAAGTAAGGATTGAGAATATAAGCAATGGACTAATTTATTGAGTTGCGTTATTTCTTATAAAAATAATTTTTAAAATTGTTTTAATAATAGTTTGATTGTGATAATATATCAGTATAGATAATTTAGTTAACAGACCCATGAAAGTAGAAACCCCACCATATGGGAATTTCGAAATCATGGGTTTTTTGTTTTAAAGGATTGATGCAATAGATAAAGTAGCCATTCTAATATATGGAGAATTTATCAGTTCAAAATTAAAACAGATATGGGTTTTCTTCATTAAATAAACTTTCTATAAGGAAACAGAGGCAACGCTACTGTCACCTCTGCTTGACATACCAGGATGAAATACTCTGAGTTTATGAACGTCCACATCCAAACCCTCCAAACCCTCCAAACCCCAGTCTGCACCTACTCCTCCCCCAAACACCAATTCTTACCAAAGCATTGATATGAGTGCCAATACTGGCAATGTGCCTTGTTTGAAAAAGATACTAATATTGCTTGAAAGGCCACCATAAATAGCAACGCCAATGATATACACTAAAATAGCTGCGCATATTTCTTTTGGATTACTGCTGATAAACAAACCGTATATTAGCAAAACTCCGATTAAACCGTTATATACGCCTTGGTTCTTCAAAAGTACGTTAATATTTTTGTCTTTCAATTTACCAATGCTAATATTAAATGTTTCACTTGTTTTCCTTGAAGTTGTTGCGAATGTTTCGAGATACATAATATAGAAAAACTCTAATGCTACAAATATGATTAAAATTGTCGAGATGATATTCATTGTAACGCTCCTTTAGTATTAAATATTTTCTTGTAAAAATGATTGCAGTGTCTGTGGTTGATCATTGACTAATTGTTGGAAATCATTGGATTCTTGGTCTAATAGTCCTCTTGCTCCTGCGTCGTACATTGATGCCAATAATGCACCAAAGCCTTTAGGTTCATCGTACATTTCTGCAAATGTCTCTAATGAAACGGGTTCATATTTAATTTCTGTGCCTGATGCCTCAGATAAAATAGCGGCAAGTTCCTTCATATCATAACTGTAGCCTGATAATAAATAACGTTTGCCCCAAGTATCTGGATTTTTAATAATAGCAATGACACCTCTAGCAATATCATTTCTAGTAATATAATTAATACGACCATCACCAGCTGGATAAATCAGTTTATGCATATTCATCAATTCTGGTAAATATGGTTTAAGTGGATCCATGTACATTGCCATTCTTACATACGTATAATCAATGCCACTTGTTGCCAATAAACGTGATGCATATCCGAAATAAGGGCTCATATGGAATGGATTATTATGCTGATCTGCGTAATAACCTATGAAAATGATATGAGCAACGCCACTTTGCTTTGCGGCATATACTAAATTTTCCACTTCAGGAATACGTTTAAATGATGGATGGATAATACTTGGAATAAACACAACGGTATCCATTCCTTTAAATGCTTCTACCATGCTTTCTTGATTAAAATAATCTAATTGTCGAACAGGAACTTTTCCGCGCCAATCTTCTGGAACTTTCTCAACATTTCTAACACCAATGTGAAAATGATCTATGTGATTTGCAATGGCTTGATTTGTAATATGTGTGCCTAAATGACCTGTAGCACCTGTTAACATAATATTCATTCACTTCATCTCCTAATCTTTATATACATAACATAATACTTATTCGATGATTTTCAAAACATTTGATTTAATAAAAAATTGTAATCTGTATTTATTGTCGCTGTGTATAGTAAATTCGTATATGTTATTAATGTTGGAAATACCGTAATGACGCGTTTTAGTTGATGTGTGTCACCATAATCTTTGATAATTTTTACATGGTACTGCGACGATATGGTGTCATTTTTGTGTCTGAAAGTTTTACAGTTTTTAAAATTAAAATGGTATAAAGTGTGAATTGTATAAAAATGAGTCTCGTAGGATAAGAATTGATTAATAACAGTTAGCATTTTATTAATTACCTTAACAATGATTCAAGTTTAGTTAAATGAGGTTTAATTTGAAAGGGAATAGCGCCTCAATATAATGTAGGTAGATTGTTCATATTACGTAATTGAAAAATCAAATTTAAATAGATTGGGGCTAAAAATTATGAAATTTAAAGCGATAGCAAAAGCAAGTTTAGCATTGGGAATGTTAGCAACAGGTGTAATTACGTCGAATACACAATCAGTACAAGCGAAAACAGAAGTAAAACAACAAAGTGAGGCTGATTTAAAACTTTATTATAGTGGACCAAGTTTTGAATATAAAAAAGTAACTGGATATGGATTTATTGAAGGTAAAGATAGATTCATTGATTTTATATACAATGGACAATATAATAAAATATCTTTAGTTGGTTCTGATAAAGATAAATATAATGAAGAAGTTAACCCAGATATAGATGTGTTTGTTGTTAGAGAAGGAAACGGTAGACAAGCTGATAATCATTCGATTGGTGGCGTAACAAAAACTAATAGAGGAGTGTATTACGACTATATACACACACCAATTCTTGAAATCAAGAAAGGTAAAGAAGAACCACAAAATAGTCTGTATCAAATTTATAAAGAAGACATTTCGCTAAAAGAACTTGATTATAGATTAAGAGAACGTGCAATTAAGCAACACGGCTTGTATTCAAATGGTCTTAAACAAGGTCAAATTACAATTACAATGAAAGATGGCAAATCACATACAATCGATTTAAGTCAAAAACTTGAAAAAGAACGTATGGGTGATTCTATCGACGGCAGACAAATACAAAAAATTCTAGTAGAAATGAAATAATACTTTCTAACAGCAAAGCGCTATGTTGAATCGTGCTTGTTATGGAAATATATGGAAGTTAAGCGACGTACTGTTGCTTAGCTTCTTTTTTTGAGGGTCAAAGTTAGAAAACTCACACAAACAGTCGCACCACGCATTATCTTTTACTTAACTAGTTTAATCATATTTTATGAATAGTTAAAAAAGGGTTAATGTGAATATCAGCATACAGCTCCTATAATATGGTTGTATGATTCAATTTACGTAATAAAACAATCTAATCTAATATATTGGAGCATACAATTATGAAAATGAAATCAATTGCAAAAGTAAGTTTAGTCTTGGGTATTTTAGCTACAGGTGTAAATACTGTAACGGAACAACCGGTGCATGCCGAAAATAAACATGTTCAAGTAAGTCAAAATAGTAAAAATTTAAAAGCGTACTATACTCAACCGAGTGTTGAATATAAAAATGTGACAGGTTATATCAGTAGTATTCAACCTAAACCAGGCACTAAATTTATGAATATGATAGAAGGTAATACAGTTAATAATCTAGCTTTAGTTGGCAAAGATAAGGAACACTATCATACGGGTGTACATCGCAACCTTGATATATTTTATGTTAATGAGGATAAGAGATTTGAAGGTGCAAAGTACTCGATTGGTGGTATCACAAAAGCAAGCGATAAAGTTGTCGACCAAGTAGCAGAAGCAAGAGTCATTAAAGAAGATCACACTGGTGAATATGCATATGACTTTTTCCCATTTAAAATAGATAAAGAAGCAATGACATTGAAAGAGGTTGATTTTAAAATAAGAAAACATCTTATTGATCATTATGGTCTTTATGGGGAAATGAGTTCAGGAACAGTTACTGTCCAAATGAAATACTATGGCAAGTATACAATTGAATTGGATAAAAAGTTACAAGAAGACCGAATGGGCGATATCGTCAAAGTTATAGATATTGATAGAATTGAAGTCAAAGTTAAAAAAGCATAATACTTAGATTGGTCGTCGTAATGAATTGAAATTGCAATAGTGAGGTTAAGTGATGATAAAACATTACTTAACTTCTTTTTTATGTCTTAAAATCATTTCAATGATACGTAGTAACACCACATAAACCTTGAAAGTACTCATTATTTTTTGCTTAAATGACTTAATAATACTTCAACAATTGTTAAACGAGGGTTAATGTGAATAGACCAATACGTCTTCTATAATGAAGTTGTATGATTCTAATTACGTAAAGAACAAT
>102 65 239
GGTCCCCGTCAATTCCTTTGAGTTTCAACCTTTCGGTCGTACTCCCCAGGCGGAGTGCTTAATTC
>103 34 10
CGGTCGTACTCCCCAGGCGGAGTGCTTAATTCGT
>104 175 4301
ATTTCATGCTTTTCTTAATTTCAGGATATTTATTAATTAAATTTTGTAACTGTTGATTGAATGCATCACCTTTTAAGTGCATAACAGGTTTGAATTCTTTTTTGAACTTATCCAAATCATCGATACTGTCTGTGTTGAAATTCAAAAATTGTTTAGTAACACCATTGAATTCTTG
>105 109 1841
AGCCAGACCCAGATAAGCCGAAACCAAATCCGAATCCAAAACCAGACCCAGATAAACCAAAGCCAAATCCGGAACCAAAGCCAGACCCAGATAAGCCGAAACCAAATCC
>106 5612 104315
AGCCAGACCCAGATAAGCCGAAACCAAATCCGGATCCAAAACCAGATCCAGACAAACCGAAGCCAAATCCGGAACCAAAACCAGATCCAAATCCGAATCCAAAACCAGACCCTAATAAGCCAAATCCAAATCCGTCTCCAAATCCCAATCAACCTGGGGATTCCAATCATTCTGGTGGCTCGAAAAATGGGGGAACATGGAACCCAAATGCTTCAGATGGATCTAATCAAGGTCAATGGCAACCAAATGGAAATCAAAGAAACTTACAAAATCCTACTGGTAATGATTTTGTATCCCAACGATTTTTAGCCTTGGCGAATGGGGCTTACAAGTATAATCCGTATATTTTAAATCAAATTAATCAATTGGGTAAAGAATATGGAGAAGTTACTGATGAAGACATTTATAATATTATTCGCAAACAAAACTTCAGCGGAAATGCATATTTAAATGGATTACAACAGCAATCGAATTACTTTAGATTCCAATATTTCAATCCATTGAAATCAGAAAGGTACTATCGTAATTTAGATGAACAAGTACTCGCATTAATTACTGGTGAAATTGGATCAATGCCAGATTTGAAAAAGCCCGAAGATAAGCCGGATTCAAAACAACGTTCATTTGAGCCGCATGAAAAAGACGATTTTACAGTAGTTAAAAAACAAGAAGATAATAAGAAAAGTGCGTCAACTGCATATAGTAAAAGTTGGCTAGCAATTGTATGTTCTATGATGGTGGTATTTTCAATCATGCTATTCTTATTTGTAAAGCGAAATAAAAAGAAAAATAAAAACGAATCACAGCGACGATAATCCGTGTGTGATTCGTTTTTTATATTATGGAATAAAAATGTGATATATAAAATTCGCTTGTTCCGTGGCTTTTTTCAAAGCTTCAGGATTAAGTAATTGGAATATAACGACAAATCCATTTTGTAACATATGAATAATAATTGGAACAGCAAGTCGTTTCGTCCATACATATGCTAATGAAAAAATGACGCCCATACCAAAGTAAATAGGAATAAATTTATAGTCATTATGCGCTAATGCAAAGATTAATGAGCTTACAGTCGTTGCAATAGCAAATGCGACGATACGGTTACCTTTAATTGCATTAAATAATTCGCCAAAGATTACTTTTCTAAATACATATTCTTCTAATAGAGGACCAACGATTGATACGAAAAAGATAAACAATGGAATCTTTCGTGCAATAACGATTAAACGCTCAGTATTTGGACTTGTTTGTTGTGTGCCAAAAATTTGACTATATACAATACTAACTACCATTTGATAAATCATTACCAGTGCAAATCCAAGCAATGCCCATGGAATGATATATTTTTTAGGTTCTTTAACTTCTAATTCTAATTTTGTTGGATTTTTAATTTTTAAATTAATTAAAATAATCGTCGTGGCGGCGATTAAAAATAGAACAAGTTGTATGTAAATGACTGCTTTAGTCAGTTCTATGCCACTATATTGTGCAAATGGTAATTTTTTCACAATGAGAAGCGGTAAAAATTGAGACAATATATAAATAATAACAGTTAGCAATGATGCCCATAGTCTTGTCATAATTTTCCTCCAAATATTTGTTTATAATTTATTTTATCGTAAATAACTTGAAGTTACAAAACTTAATTGAAAGGTTATGACTTGAAGTTTTGACCAAATTTGATTATTATAAATGTATGTTAGCACTCTATAAAGTTAAGTGCTAAACTTTAGGTTTTTTAAGGAGGAACAATCATGCTAAAACCAATTGGAAATCGTGTGATTATTGAGAAAAAAGAACAAGAACAAACAACTAAAAGTGGTATTGTTTTAACTGATAGTGCTAAAGAAAAATCAAACGAAGGCGTTATCGTTGCAGTAGGAACAGGACGCCTATTAAATGATGGTACAAGAGTGACTCCTGAAGTGAAAGAAGGGGACCGTGTCGTGTTCCAACAATATGCAGGTACAGAAGTTAAACGAGATAATGAGACTTATTTAGTTTTAAATGAAGAAGATATTTTAGCGGTAATTGAATAATATAGAATATAATTCATAGATAGATTGTAAAGAACGAAAATGAAATATGACTAAACAAATGGAGGTTTATCATTTATGGTTAAACAATTGAAATTCTCTGAAGATGCACGTCAAGCAATGTTACGCGGTGTTGACCAATTAGCAAATGCAGTTAAAGTAACGATTGGTCCTAAAGGACGTAATGTTGTATTAGATAAAGAGTTTACAGCACCTTTAATTACGAACGATGGTGTAACGATTGCTAAAGAAATCGAATTAGAAGATCCATATGAAAATATGGGGGCTAAACTAGTTCAAGAAGTCGCAAATAAGACAAATGAAATTGCTGGTGACGGTACGACAACTGCAACAGTATTAGCTCAAGCAATGATTCAAGAAGGCTTGAAAAATGTTACAAGTGGTGCGAACCCAGTTGGTTTACGACAAGGTATCGACAAAGCAGTTAAAGTTGCTGTTGAAGCGTTACATGAAAATTCTCAAAAAGTTGAAAATAAAAATGAAATTGCGCAAGTAGGTGCTATTTCAGCAGCAGATGAAGAAATTGGACGCTATATTTCAGAAGCTATGGAAAAAGTAGGTAACGATGGTGTCATTACAATTGAAGAATCAAATGGACTAAACACTGAACTAGAAGTGGTTGAAGGTATGCAATTTGATCGTGGTTATCAATCACCGTATATGGTTACTGATTCAGATAAAATGGTTGCTGAATTAGAACGCCCATACATTTTAGTGACAGATAAGAAAATCTCATCATTCCAAGATATCTTACCTTTACTAGAACAAGTGGTTCAATCTAATCGTCCAATCTTAATTGTAGCTGATGAAGTTGAAGGCGATGCATTAACAAATATCGTACTAAACCGCATGCGTGGTACATTTACAGCTGTTGCTGTAAAAGCACCTGGTTTTGGTGATCGTAGAAAAGCGATGCTTGAAGATTTAGCTATTTTAACTGGTGCGCAAGTGATTACTGATGATTTAGGCTTAGATTTAAAAGATGCATCAATAGATATGTTAGGTACTGCAAGTAAAGTAGAAGTAACTAAAGATAATACAACTGTTGTTGATGGTGACGGTGACGAAAACAGCATTGATGCACGTGTAAGCCAATTGAAATCTCAAATTGAAGAAACTGAATCTGACTTTGATCGTGAAAAATTACAAGAGCGCTTAGCTAAATTAGCAGGCGGTGTTGCAGTTATCAAGGTAGGTGCAGCAAGTGAAACAGAACTTAAAGAACGTAAATTACGTATTGAAGATGCTTTAAACTCTACACGTGCAGCAGTTGAAGAAGGTATTGTTGCAGGTGGTGGTACTGCACTAGTAAATGTTTACCAAAAAGTAAGTGAAATTGAAGCTGAAGGCGACATTGAAACAGGTGTGAATATTGTACTTAAAGCATTAACTGCACCAGTTCGCCAAATTGCTGAAAATGCAGGATTAGAAGGCTCTGTCATCGTTGAACGCTTGAAAAATGCAGAACCAGGTGTTGGATTTAACGCTGCTACAAACGAGTGGGTTAATATGTTAGAAGCAGGTATCGTTGATCCAACTAAAGTAACACGCTCAGCATTACAACATGCAGCAAGTGTTGCGGCAATGTTCTTAACTACAGAAGCAGTAGTGGCTTCAATTCCTGAAAAAAATAATGACCAACCTAACATGGGTGGTATGCCAGGAATGATGTAAAACAGTTTCTAGTTTAGACTAACTAGAACATTCCATGATAGACGAGTATGATTCGTTTCAAATAAATATGAGAACGTATGAAAATATGTTTTTAAGACGTTTTCCATTAGTTGCCAAAACTTTTGGAAAGCGTCTTTTTTTATGATGATTTGTCATTGGATTCATAATGGTATTTAAATCATTGAGGTTCAGGAGATATTGTATTACCTAATGAGAGTACATCAACTTCAATAAGTAATAAATATTGCGTGTTCCGGAATGACTGCTTGATTAAAATTCTAATGGGTGGGTGACCTTATTGATTGAAACCACATTTAAAATTTCTTAATCACAAGCAGTTAACTAGGTATAGTTTAGTTTTGAGTTGATCTCTTTTTAGGTGTGTTTATGCATTTTGCTTCATTAAAAAGATAAGGCATTTTATCGTCCTAAAATAAATACAGAATAACAAAAAACTACCTGTTCAGGTAGTTTTTTAATGTAATAGATTAAAACACTAGTTCATTTCTTGTTTAAAGATTGATAGCTACTTTATAGATGAATTTGTCCTTTAGTGTAGCGGTAATTTTTAGGACTTTTTGGTGGTATAAATGTTCTTAATAAAGTTAATAGTCCTACTTTACCGCAAAGCATAACGAATATAATAATTATTTTAGTAATACCGTGATATTCTGTGGTAAGGTTCATACTTAACCCGACTGTTCCAAATGCAGAAACCACTTCGAATAATAACTTGATTAATGATATGTTCGGATTAATTATCGATAATATAAAAGTAATGATACTGATAAATAGAAATGAGATATTAATGGTAACAATAGATAGTTTTATATGTTTGTCAGATATTTCTTTATTGAATACGAAAACATTATTTTCTTTACGTATATAATTTAGTACAAAAATAAACGCTACTGCAAAAGTAGTTATTTTAATTCCTCCAGCTGCACTGAGAGGGGCACCACCAATAAACATTAGTAGCATTAACATTAAGGCGGTAGATTTGTTAATGCTTGCTATATCTATACTGTTAAAACCCGCTGTTCGTGTTGTTACTGATTGGAAAAAAGAATTTCCGATTTTTTCAACTAGTCCCATATGTTGCATAGTATTAAACTGTTCTAATAAAAAGAATGTAATAGCACCTATAATTATTAGGATACTAGTAGTAGTTAAGACTAATTTAGAATGTAAAGATAATTTACTCAATTTTTTACAATTAATAAAGTCTATTACGACAAAATGTCCAATACCTCCAAATACTATGAGTATTGAGATTATGATAATGACAATTGGATCATTAGAAAAATCTATTAAGTTATTCTTAAAAAGGGCAAATCCAGCATTATTAAAAGCTGATACTGATGTGAATAAGCTTAAAAATAATCCTTTGCCTATACCAAATTTTGGTATAAAAGATAAACACAAACAAATCATACCAATTAATTCAGTGACTAAACTATAAATAGCCAAGTGTTTAATTAGTTTAATAACACCACCAGGTTCGTCAATATTCCATGTAACCATAATCAAGAATCTATTTTTCATTGATATCTTTCTATTTAAAAATACTAGTGTCAATAGTGTTACGGTTACGATACCCAGACCACCTATTTGTATTAATAATAGTATTACTATCTCACCAAGTATATTAAACTGTGATCCTATATCAACTGGGGACAAGCCAGTAACTGTAAATGCACTTGAAGCTATAAATAGGGCATCTAAAAAAGATATTGGCTTTTTACCAGTGAAAGGTAAATACAATAAAAGTGCACCTATGATAGTTGTAGAGAAGAAAAGCATTAAATAAAAATATAAAGGTTTGTGGACTTTGTTCATTTTAATTGCATACTCCTTTATATTATAAATTAATAATTA
>107 33 34
TTTGCGAAAATATCATTTCTGTCCCACTCCCAT
>108 76 1895
ATGGCTCCACAGGTAGGACTCGAACCTACGACCGATCGGTTAACAGCCGATAGCTCTACCACTGAGCTACTGTGGA
>109 59 1325
TATAAGGAATACTTTTATGAAGAATAAAAAAACTGCTACTTGCGCCAACAAGTAACAGT
>110 72 543
ATACTAATTTCTAAAGAAAAAGTATTTCTTTACGTTAGAGCCCACCCCAACTTGCATTGTCTGTAGAAATTG
>111 33 36
ATACTAATTTCTAAAGAAAAAGTATTTCTTTAT
>112 38 199
CCATGGACATCATGCGAATTTGACTTTACAAGAGACGG
>113 77 889
TATTCCGTTTCTGGTAAAACACCAAACTTTTTGTACATATAATAATTTTCACGGCCCAATTGATCAAACTCTGTATT
>114 94 1978
TGCCGGGGTGGCGGAACTGGCAGACGCACAGGACTTAAAATCCTGCGGTGAGTGATCACCGTACCGGTTCGATTCCGGTCCTCGGCACCATTTT
>115 77 1386
TCGCTTACTCATTTAGCTCTACTAAACTCGTTACGCTCTTTTCTTGTTTCGTCAGATTCAAACGTTTTCACTTCGCC
>116 35 170
AGCGATTCAGATTCAGATAGCGACTCAGATTCAGA
>117 271 3668
ATTTCTCCACCTTATATTTTTAATACTGACTCCGTTTTTAATATTTACACCTATTACGAAAAATTGTTTTGAACAAATGAATTTAATTGTAATTATTTTGTTTTTCAAATCTTCTTATCAGAATTATAAAACAATTAAATCAAAAGATAAAGTTTGTATGATTTACAATTAATTCCTGGAATTATCTTTATTATCTTTTACCTAATTAGAGCATTATGAAAATTTAACTCCAAACTTCAATTAACCCTATTCAGTAGGTTTGAAATTAATA
>118 126 1253
ATTTCTCCACCTTATATTTTTAATACTGACTCAGTTTTTAATATTTACAACTAAAGCAAAAAATTTTTTTGAACACTTTATGGAATTTTTATTCCAAACTTCTATTAACCCTATTCAGTAGGTTTG
>119 33 91
CCAACACAGAGAATTTCGAAAAGAAATTCTACA
>120 5240 93132
CCAACACAGAGAATTTCGAAAAGAAATTCTACGAACAATGTAAGTTGGGGTGGGAGCCTCAAAAAAGAGAAATTGGATTCCCAATTTCAACAGACAATGCAATATATGTATGATAAATCAGCACTATAGTTTTAATTTTACATCACCTATTCAATGGAAATATGCTTGTTGATATTTGAATATTTACATTCAAATAATTCGTCGTCAAAATTTTGTTTTCCAGCTCAAAAACTTAAAATTCGCAATAAAAACTGCCAGCACCCGAATAGGGCAGCTGACAGTATACCTCTTATTTCTCCTTTAAATATTGAATGGAAGCCTCTTTGAAAATATCAATATATTTCAGATACATATCTTTTTCAATATATTCATCGATTTGATGTGCCATTAATGGATTACCTGGTCCAAAAATGGCTAAATCAACATTGTCCTTATTATCTCCTAAGAAGCTGGAAGCATCCGTTGCACCTACAAGCGCCGAAACAAAGATTTCACCTTGTTCTATATAACTAGAAGCTACATCTTTAATCGTAGTAATTAATTTGCTATTTTTATCGCTTGTGACAGGACGATGATTGCTTGGAATTTCAAGTGAAAGCTTATTGCTATTCACATCATTTATGATATTTTGGAAAAATGATTCTACAAAGTCGTTATCATACTCAGGAACTGGTCTTACGTTAAATTCAAGTGAAGCTTCATCTGGTACAGAGTTAAATTGTTTGCCGCCATTTATAATCGAACATACAGCTGTAAGACCAGATGCATCATTTGCATCCTCTTCAGAAATTTCTTTTCCTATCAATGATTTGAACATGGGCGCAACATCTAACTCATGTTTAGTATCATTTTTTTTAAGCTCTGAATATTTTTCTTTAAATTGATTATAAAATTCAAGCAGTGTATCAATTGCATTGTCACCAATAAATGGAACTGAGCTATGGACAGCTTTACCAGTTGCAGTTACTTTACATGACATAGACCCTTTATGTGCATAATAAATTCCAGATCCAGTTGGTTCAGCAATCATTAGACCATCAACATCATCTAAATAGCCTTTATCTGCTAATAATTTGGCGCCTTCTTGCTCTTTCTCTTCACCAGCAGTAGCGAGTAATCTAATGGTTCCTTGAGGCAATTGATTTTGTTCTTTTAATTCAATGAGTGTGATGACCAAAGCCATCAGACCGCCTTTCATATCCGTTGTGCCTCGACCATATAATTTGCCATCTTTTTCAGTTAATTGAAAAGGAGGGTATGTCCAGTTATCTTGATTTCCTGCATCAACGACATCCATATGACCGCTCAATGCAAGTATAGGAGAGCCACTACCGATTTCAGCAACGATATTGGCGCGCTGTTCATTAACTTTTAAAATTTTAGAGTTAATATCATATTTGTCGAATAAATTCTTTAAATAATGACAAACCTCTATTTCATTGTTGTTCTCAGTTTGAAGTTCAATGATATCTGCGAGTAATTGAATTTTTTCCTTTTCACTAAAAGTTGTCATCAAGCTCACACCTTTACAAAATAGTATATATATTTATATAAACATAATTATTGTATTTAAACATTAATTTTAAGTAACAAAGTGACGTGCTATGTTCATGATTGCATCTTAAAATATGCACCTTATATCAGTAGTCTAATAATCACTGATAGCAGGTGTTTTTTTATTGTAAATCGTCCAGTCGGATTGTATAAAAAATATTTATTTAAAGCATGTATAACATATAGATCCGTGGTGATTAACTACGAAATAAAGGGATTTACTAATTTAATCACTTTGTACACACATTAATTTTATATCGAAAAAAGTATTTAATAATATAAACAAAATCATTTAATAAATAGTTAAATATATATTCTTAGTTTTTGTGATATTATTCACATGTCGATACCTATCAACAATATTAAATATAAGAAAGAAGGTTATAACAATGAAAAATAAAAAGCGCGTATTCATTGCGTCATCATTATCATGTGCACTTTTATTGTTATCAGCAGCAAATACAGAAGCGAATTCAGCGAATAAAGACTCACAAGACCAAACTAAGAAAGAACATGTTGATAAGGCTCAACAAAAAGAAAAGCGTAATGTGAATGATAAAGATAAAAATACACCAGGACCTGATGACATTGGTAAAAACGGTAAAGTTACAAAGCGTACTGTATCTGAATACGATAAAGAGACAAATATTTTACAAAATTTACAATTCGACTTTATCGATGATCCAACATATGACAAGAATGTCTTACTTGTCAAAAAACAAGGGTCAATTCATTCAAATTTAAAGTTTGAATCTCATCGAAATGAAACAAACGCATCATGGTTAAAATACCCGAGTGAATATCACGTTGATTTTCAAGTACAAAGAAACCCTAAAACTGAAATTTTAGATCAACTGCCAAAAAATAAAATTTCCACTGCGAAAGTAGATAGTACATTTTCTTATAGCTTAGGTGGTAAATTCGATTCAACAAAAGGTATTGGACGAACATCATCTAATAGCTATTCTAAATCTATCAGTTATAACCAACAAAATTACGACACAATTGCGAGCGGTAAAAATAATAATAGACACGTACATTGGTCTGTTGTTGCCAACGATTTAAAATACGGGAATGAAATTAAGAACAGAAATGATGAATTCTTATTCTATAGAAATACTAGATTATCTACTGTAGAAAATCCTGAATTAAGTTTTGCGTCAAAATATAGATATCCTGCGCTTGTAAGAAGCGGATTTAACCCAGAATTCTTAACTTATATTTCTAATGAAAAAACAAATGACAAAACACGATTCGAAGTTACATATACACGTAATCAAGATATTTTGAAAAACAAACCTGGTATACATTATGGACAACCAATTTTAGAACAAAATAAAGATGGTCAAAGATTTATTGTAGTTTATGAAGTAGATTGGAAAAATAAAACAGTTAAAGTCGTTGAAAAATACTCTGATCAAAATAAACCATATAAAGAAGGATAAAGTAGAAGGGACGGATGACAAATGATTAAACAAGTATGTAAAAATATTACAATCTGCAGTTTGGCGCTATCAACAGCTTTAACTGTGTTCCCAGCATCTTCTTATGCAGAAATTAAATCTAAAATTACTACAGTTTCCGAGAAGAACCTTGATGGTGATACGAAGATGTATACACGTACGGCTACAACGAGTGATACAGAGAAAAAAATCTCACAAAGCTTACAATTTAATTTTTTAACTGAGCCAAATTATGATAAAGAGACAGTATTTATTAAGGCGAAAGGTACAATTGGCAGTGGATTGAAAATTTTAAATCCAAATGGTTATTGGAATAGTACATTAAGATGGCCTGGTTCTTATTCAGTCTCGATTCAAAACGTTGATGATAACAACAACAGTACAAATGTGACTGATTTTGCGCCTAAAAATCAAGATGAATCAAGAGAAGTTAAATATACGTATGGCTATAAAACAGGTGGAGATTTTTCAATTAATCGTGGCGGTTTAACTGGAAATATTACAAAAGAGAAAAATTATTCAGAGACAATTAGTTATCAACAACCATCTTACCGCACACTTATTGATCAACCTACAACAAATAAAGGTGTAGCTTGGAAAGTAGAAGCACATTCTATCAATAATATGGGACATGATCATACGAGACAACTAACTAATGACAGTGATGATAGAGTGAAAAGTGAAATCTTTTCATTAACTCGAAACGGAAACTTATGGGCGAAAGATAATTTCACGCCTAAAAATAAAATGCCTGTAACTGTGTCAGAAGGATTTAATCCAGAATTTTTAGCTGTAATGTCACACGATAAAAATGATAAAGGTAAATCAAGATTTATCGTTCATTATAAACGATCAATGGATGACTTTAAATTAGATTGGAACAAACATGGTTTCTGGGGCTATTGGTCTGGTGAAAACCATGTAGATCAAAAAGAAGAAAAATTATCAGCATTATATGAAGTTGATTGGAAGACACATGATGTAAAATTAATTAAAACATTTAATGATAAAGAAAAGAAATAAGTTTTCGCAAGTTGCCTGCTGCGTATCGCGTAGTAGGTAACTTTTTATTTATTTTGGGATAGATAGTTTGAGATACTGTATCTTTTATGTTGAGTAAACTAACTTGATGTTGTTAGATGGCATATGAGCCATGTTGAAGTGTAGCGGAAGTTATTATATTAATGAAGAGATACCTATTTAAAGTTAGTCATTTCATATTTCAACAAAAACTCGCTTCGACCTTTTAGAACGAAGCGAGTTATTAGTTAGTTGAGTGCTATTTACTATAGGCTTTGATTGGATAATGATCTGAGAAATCATTGTATACATAGTAGTAAGGGAAGGCATAGACATCCCATGGCTTAGGTTTTTCAGTAACAACTTCATTAACTAATTGTTTTGGTTGTTTATGATCTTTATCTGTAAATATATAGTCTAAATGTTCTGGTTTACCATTAGGATAATTATATTTCGCGATAGAATTTGACTGTGGATCCCATGTGCTATTGTGTCCTGCATATAGAACATCATTCACGTTTAAGTTTTTAAGCATATCTTTGAACTCTGGAGTACCTTTATTAACATTCAAATCGCCACCGATATAAACCGTTTCATCTTTAGGTATGTTTTTCTTTTTAACAAAGTCGCTGATTTCTTTCATTTGTTCAGCTCTAATTTTTCGATCATGTCCAGCGCCACATCTTGAATCTTCAGATTGTGTATGTGTACCGATAACGTGAACGTTCTTACCGTTTTTCTCTATCTTTGTATAAACAAAGCCTTTATTACTGTCATTGTCGAATCCACAACCGCTTTTGAAAACATGCTGGATTTTTTCTTTAATAGGATATTTACTTACAATCGCTACGCCGCCATCTTCAGCAACAGTTGATGAGTAGCTACCTTCAGTTTTGTCCCAACCTGATTGAGAACGACCGAGTACAGGTGTTTGGTAAGGATATTCTTTTTTTACATTACTTAATAATTTGTCTGATGCACCATTATCAAATGCTTCATTAAATATGACGACATCATTATTTTTGATGTAAGAAGATTGTCCAATTAAATCAGCACGCTTATATTGACCCCAGTTTGGATACATAGAAACCTTGTAACAACAGTATTTATTGGGTTTGGAGTCCCTAATGGGTCCCTAAATTACATACTTTCTAAAATTTTAGTTGTTTTTTTGGTATGTCAACAATTTTTTAGACAGTTTTC
>121 50 814
CGATGAAGTAGTTAATAAACCAGAACCTAAAACTGATGAGATGAAACAAA
>122 33 13
GGGGGGGGGGGGGGGGGGGGGGGGGGGGGGGGA
>123 35 220
TTTCTTGCCTGGCAACGTTCTACTCTAGCGGAACG
>124 37 313
AGTCAGGGGCCCCAACACAGAGAATTTCGAAAAGAAA
>125 65 648
AGTCAGGGGCCCCAACACAGAGAATTTCGAAATGAAATTCTACAGGCAATGCGAGTTGGGGTGTG
>126 3548 62681
GCAATGATCCATATGTCTTTATCAGTACAATCATGGATATCTTTATGGCTTCTTTATTTTATTTTTCAGCAAACATGTTCATTGCATTTTCGTAACTGACAATAATTACATTATCATTACGTTTGATAATAATTACTTTATTCATTTCATCTTTCGATACAATTTCTACTTCATTACCAATAGAGATATCTTTACTAGACAAATATATTAGCAAATCAGTCTTATCTCTCACACGTTTGATTGTAACGATATCGCCAGGTTCATAATTCAATATCGTTGTTATATATTTCTCTTTATATTCATTATTTCTAGGAATCACACCGCCGTGCGGGCAAGTTTCTGGGAAATTTAACAAGCTATCAAGCCTTTCAACAAATAAATCTGAAATTCGATGTTCTAAAATTTCTGCTTCTTGATGTACTTCTTCCCAATTATATTTCAATATTTCTATTAAAAATAATTCTAATAGTCGATGTCTCTTAATGATATCAAGCGTATGCGTTAAACCATCCTCTGTTAATCTAACACCTTTGTACGGTTTTGTTTCAACATAGCCTGCTTTTTCAAGACGCCCTACCATTTCACTTACAGATGGAGGCTTAATATTTAAAAATTGAGATAGGATTTTATTTGTCACAAAATTTTTATCGCCATTATTCGTAAGGATTGCCTTTAAATAGTCCTCTTTTTCTTCAGTTAACATACTTTCACCTCACATACATTGTCTATATTATATCACGAATTTACTTGACATGATAAATATTCTCAGTTTATTATACAATTAATTAGGTTAGCCTAAACTTTTAATTAGGAGGTATAAACGTTTGTTAGAAACAAAAGATTTAAATCTGTTTTTAGGTAATAAGCATGTACTTAAAAACATTTCCTTATCGATACCAGTACGCGGCGAAATAATTGGTATCATGGGCCCGAATGGTGCTGGTAAATCTTCCCTTATCAAGTCTTTAATTGGTGAATTTAATGCTACCGGTACTAAATTGTTATATAACAAACCTATACAACAACAACTGCAACATATTACATATATTCCACAAAAAGCACATATTGATTTAGATTTTCCTATAAGTGTGGAACAAGTGATTTTATCAGGTTGCTACAAAGAAATTGGATGGTTTAGACGACCTAATAAATCAGCAAGGGATAAACTCAAACAGTTATTAAGCGATTTAGAATTAGAATCTTTACGTCATCGACAAATTTCAGAATTAAGTGGTGGACAATTACAACGTGTGCTAGTAGCAAGAGCATTGATGTCCGAAAGTGAAGTTTATTTTCTAGATGAGCCGTTTGTCGGAATTGATTTTAGTAGCGAAAAATTAATCATGACAAAAATCGAGAACTTAAAACAACAAGGAAAACTTATTCTTATCATCCACCATGATCTATCAAAAGCAAAGCAATACTTTGATCGCATTATTCTATTAAATCAAACATTACGATACTTTGGTGATAGTGAAGAGGCTATGAGTGTCACTCGCTTAAACGAAACATTTATGAGTAGCACTGACTGTAGTGACCCTAGTCAAAGGAGCAATATAACATGTTAGAGTTTGTCGAACATTTATTTACATATCAATTCTTGAATCGAGCATTGATAACTTCAATTATTGTAGGGATAGTTTGTGGTACAGTTGGTAGTTTAATTGTATTACGTGGTCTTTCATTAATGGGAGATGCAATGAGTCACGCAGTATTACCTGGTGTTGCCTTATCATTCTTATTTGGTATTCCAATGTTTATAGGCGCACTTATAACTGGTATGATCGCAAGTATTTTTATCGGTTATATCACATCTAGTAGTAAAACGAAACCTGACGCCGCTATTGGAATTAGTTTTACCGCTTTCTTAGCTTCGGGGATTATTATTATTAGCTTAATAAACACTACGACAGATTTGTACCATATTCTGTTTGGTAATTTACTGGCAATCACAAATAGTGCATTTTTAACAACTATTGTGATTGGTTCAATCGTCCTTATTCTAATCATTATTTTCTATCGTCCATTAATGATTTCTACATTCGATCCAACGTTTAGTAGAATGAGTGGTCTAAATACGACGTTATTACATTACTTTGTGATGTTGTTACTCTCATTAGTAACAGTAGCAAGTATTCAAACGGTAGGTATTATTCTTGTAGTTGCATTATTAATTACACCTGCATCTACAGCATTTTTAATTAGTAAAAAACTATACTCAATGATGATTATAGCAAGTTTAATAAGTGTCATAAGTTCAATTGTCGGACTTTATTACAGCTATATTTACAACATTCCTAGTGGTGCAACAATCGTACTTTGTACGTTTGTAATTTATATCATCACATTATTTTTCACAAAATTTACGAATAGAAAGAAACGAGGAAGTTTAACATGAAAAAATTAGTACCTTTATTATTAGCCTTATTACTTTTAGTTGCTGCATGTGGTACTGGTGGTAAACAAAGCAGTGATAAGTCAAATGGCAAACTAAAAGTAGTAACGACGAATTCAATTTTATATGATATGGCTAAAAATGTTGGTGGAGACAACGTCGATATTCATAGTATTGTACCTGTTGGTCAAGATCCTCATGAATATGAAGTTAAACCTAAAGATATTAAAAAGTTAACTGACGCTGACGTTATTTTATACAACGGATTAAATTTAGAGACTGGTAACGGTTGGTTTGAAAAAGCCTTAGAACAGGCTGGTAAATCATTAAAAGATAAAAAAGTTATCGCAGTATCAAAAGATGTTAAACCTATCTATTTAAACGGTGAAGAAGGCAACAAAGATAAACAAGATCCACACGCATGGTTAAGTTTAGATAACGGTATTAAATACGTAAAAACAATTCAACAAACATTTATCGATAACGACAAAAAACATAAAGCAGATTATGAAAAGCAAGGTAACAAATACATTGCTCAATTGGAAAAATTAAATAATGACAGTAAAGACAAATTTAATGACATTCCAAAAGAACAACGTGCCATGATTACAAGTGAAGGTGCCTTCAAATACTTCTCAAAACAATACGGTATTACACCAGGTTATATTTGGGAAATTAACACTGAAAAACAAGGTACACCAGAACAAATGAGACAAGCTATTGAGTTTGTTAAAAAACACAAATTAAAACACTTATTAGTAGAAACAAGTGTTGATAAGAAAGCAATGGAAAGTTTATCTGAAGAAACGAAGAAAGATATCTTTGGTGAGGTGTACACAGATTCAATCGGTAAAGAAGGCACTAAAGGTGACTCTTACTACAAAATGATGAAATCAAATATTGATACTGTACACGGAAGCATGAAATAACACGCTGTGTTTTAATGAAGTAAGATGAATTGATGTTGATGCAACCTAAAATATTGGTATCTCCAATATTTTAGGCCACACATCAACATAACAAAGTCGAAGGCTAATAGTCCCATATCGTGCGTTAAATATATATTACCCTCCTATTAATATATATACCGTTCCCGATCGCACGATATGGTGGTATTAGAACTTCTCTTTGAACGAAAGAGAAAAGCTAGAAG
>127 86 1031
GATTATATAGATTGGATTAAATTAGGTTTTGGTCCATCAGGAAAGGAAAACTACTATATGTATAAAAAGTTTGGTGTTTTACCAGA
>128 40 355
CTGCCAATATAATATTATAGACCCTAGGACATTGATTTAT
>129 34 140
AGCTTTAGCGATTAGGGGCTCTTTTGCAGTTGCT
>130 42 396
AAAAGAGCCCCTAATCGCTAAAGCTCAAGGGGAGTTAAGGAA
>131 899 13872
AAAAGAGCCCCTAATCGCTAAAGCTCAAGGGGCTCTAAAAGGAGGATGTAAATGTTAGGAACTGATGAATTGTATAAATTGTTATATAGGCATATGGGACCTCAAAATTGGTGGCCTGCTGATAATGACATTGAAATGATGTTAGGTGCAATTTTAGTTCAAAATACTAGATGGCGAAATGCAGAAATTGCATTGAATCAGATTAAAGAACACACGCATTTTAATCCAAATCATATATTAGAACTACCTATTGAAACGTTACAATCATTGATACATTCAAGTGGTTTTTATAAAAGTAAATCACTGACGATTAAAACATTATTAACATGGTTAGCACGACATCATTTCAATTATCAAGAGATTAATGAGCGATATAAAGCTGAATTAAGAAAAGAATTATTATCTTTGAAAGGTATTGGAAGTGAAACAGCAGATGTCTTACTTGTTTATATATTCGGACGTATTGAATTTATTCCAGATAGCTATACAAGAAAAATATATGATAAATTAGGATATGAAAACACTAATAGTTATGATCAATTTAAAAAAGTAGTCACATTACCAAATCATTTTACAAATCCAGATGCTAATGAATTTCATGCCCTGTTAGATGTATTTGGTAAACATTACTTTAGAGACAAAGATATAAAGAATTATGATTTTTTAGAACCTTACTTTAAAAAGTAAACGCTGTGAAGTTAGATAGATGAGTTTATATGAAATATAAAAAATAATTTACTATTTTCTTTTAGTATGTGGACTTATATAATAAATAGAAGCATATAAAGAAAAAACAGTTGTTTGTGCAGCAACTGCATAAAAACCTCTAATCGCTAAAGGTGAAGAGGAATGCAGTTGGATGCTAAGGCACAACTGCATAAAAGCGTCTAATCGCTAAA
>132 37 135
GTTTGTTGTTGTCTTCTTTACCAGGTTTGTTGCCGTC
>133 50 1185
CTTGGGTCATCTTTTAAGCTTTGGATGAAACCATTGCGTTGTTCTTCGTT
>134 41 202
GATTCAGACAGTGATTCAGACTCAGACAGCGATTCAGATTC
>135 113 3276
GACAGTGACTCCGATTCAGATAGCGATTCGGACTCAGATAGCGACTCAGATTCCGATAGTGACTCCGACTCCGACAGCGATTCAGATTCAGATAGCGATTCGGATTCAGACAG
>136 53 830
AAAATGGATGCGATGAGCCGCATTGAGTTTTGGAAATGATAATTTAATAATGT
>137 44 348
TCAGATTCGGACAGCGATTCAGACTCAGATAGCGACTCAGATTC
>138 34124 693148
TAATATTATAGACCCTAGGACATTGATTTATGACCCAAGCTCCCACATCATTGTTACAAATGTACATTATGTAAATGAATATTGCTGTCTAAATGTGCATGTAATATACAATGGTGCAGATAATACACTTAAGTCTTTAAAAATGAAACGTTAGTTCCAAGAGTCATTTTTAAACAATAGTGCATGTGATAAAATAGAAAAGAATGAAAAATATAGAGGTGACAATATGAAGATAGCAATTATAGGTGCAGGCATCGGTGGATTAACAGCTGCTGCACTATTACAAGAACAAGGTCATACTATTAAAGTCTTTGAAAAAAATGAGTCAGTTAAAGAAATTGGCGCTGGGATTGGTATCGGAGATAATGTGCTTAAAAAACTAGGTAATCATGACTTAGCTAAAGGTATTAAAAATGCTGGGCAAATCTTATCTACAATGACAGTGTTAGATGACAAAGATCGCCCGTTAACTACTGTTAAATTAAAAAGTAATACATTGAATGTGACGTTACCACGCCAAACTTTAATTGACATTATTAAATCTTATGTAAAAGATGATGCAATATTTACAAATCATGAAGTCACGCATATAGATAATGAGACAGATAAAGTTACCATACATTTCGCGGAACAAGAGAGTGAAGCATTTGATTTATGTATTGGTGCTGATGGAATTCATTCTAAAGTGAGACAATCTGTAAATGCTGACAGTAAAGTATTATATCAAGGGTATACATGCTTTAGAGGTTTAATTGATGATATTGATTTAAAGCATCCGGATTGTGCAAAAGAATACTGGGGAAGAAAAGGAAGAGTAGGTATTGTTCCGTTATTAAATAATCAAGCATATTGGTTCATTACAATTAACTCGAAGGAAAACAATCATAAATATAGTTCGTTTGGTAAACCTCATTTGCAAGCATACTTTAATCACTATCCAAATGAAGTTAGAGAAATCTTAGACAAACAAAGTGAAACAGGTATCTTATTGCATAATATTTATGATTTGAAACCACTCAAATCTTTTGTTTATGGTCGTACTATTTTACTAGGAGATGCAGCACATGTGACAACGCCTAATATGGGGCAAGGTGCTGGACAAGCAATGGAAGATGCTATCGTATTAGTAAATTGTTTTAACGCATACGACTTTGAAAAAGCATTACAGCGTTATGATAAAATACGTGTCAAACATACTGCAAAAGTAATTAAACGCTCTAGAAAAATCGGTAAAATTGCCCAATATCGTAGTCGTTTAGTTGTTGCAGTTAGAAATCGTATTATGAAAATGATGCCAAATGCATTAGCAGCTGGACAGACTAAATTCTTATATAAATCGAAAGAAAAGTAATACAACAATATGAAACCCCCCGTATGTTGAAATGAAAGCTCAACATATGGGGGTTCTTGTTATTATAATGTCATTATAATAAATTCAATTATTAGTTAACGACAAATTGTGGTTTCTCACCTTGAACGGCACTAATTGCAGCATTAGCAACAATTTTAGACATCATGTCACGTGCTTCAAATGTAGCATTACCAATATGCGGTGTTAATACTACATTATTAAGTGATTTTAAGTCATCGGTAATGTCTGGTTCGAATTCATATACATCAAGTGCAGCACCTTCAATTTCATTATTTTTCAATGCTTGCACTAGTGCTTGTTCGTGCACGATTGGACCACGAGAGGCATTGATTAAATACGCCGTAGATTTCATCATTTTAAATTGTTCTGTATCAATTAAATGATGCATTTTAGGATTGTAAGCAGCGTTGATAGTGATAAAATCTGCATTCTTTAATAGTGTATCTAAATCTACATATTTTGCACCGATTTCTCGTTCTTTTTCTTCTTTGCGATTAGGTCCTGTGTATAGTACATCCATGTCAAATGCTCTTGCACGACGCGCTACTGCACTACCAATTTCACCTAAACCGATAATGCCGATTGTTTTCCCAGATACTTCTCTACCTCTGAAAAATAAAGGTGCCCATCCGTCAAATCCAGTTGTACGTGATAATTGATCGCCTTCAACAATACGACGCGCTACTGCAAGTACTAATCCAATTGTTAAATCAGCAGTCGCGTTTGTTGATGCTTTAGGTGTGTTTGTAACATCTATACTTTTTTCTCGAGCATACTCGATATCAATATTATTAAAACCAGCACCATAGTTGGCAATGATTTTTAAGTCTTTACCAGCATCGATAACATCTTTATCAACGTTTGTAGATAATAAACTAATTAAGGCAGTCGCATCTTTAACACCTTTAATTAAAGTGTCTTTATCGACTAATCCTTTACCTTCATACATTTCAACTTCAAAATGTTCTTGTAAAAGTTTTAAACCTACTTCTGGTATTGCACCAGCAACATAAACTTTTTCCATAAAAGATCACTCCTTTTATCTTAGTATAGTAGAAGATTAGACAGTATACAACTATGTCATGATGTCTTGTGTATCAATGATGTAAGCGTGTACTTTTGATGGAGGTGATATAACTTAGGCACTGTAGGACTATGAATATTGTAATGTGGAAAACTGGATCAATTAAATTAGATAACGTAGTTTTAAAGTTAATAATATTGAAAAAAATTAATATTATGAATATGGGAGAAAAAATATATATAAGTAGGTGGCAACGAAAAATAGCAAAAAAAGAGCTTCTCCTATAAAGGAAAGCTCAAAGTTTTTTGATGACATATGTACTAGAATTAAGTTTCAAGACAATATGTATCACCGTGTTTATATTAAATATGGATGTAGTTATAGTTACCTGCTTCACTTGCAGAAATAGTTCTTGAGCTTACTGAGAAAGGTCCGCCACTATAATTCATTTCTGAAATTGTAACTGAACCATCACTGTTTACACTTTCTACATATGCAACGTGACCAAATGGTCCTTCAGAAGATTGTAGGATAGCGCCTTTAGAAGGTGTATGGTTTACTGTGAATCCAGCACCTTGTGCAGCAGCAGCCCAATTATTAGCATTTCCCCAAGTAGATCCGATTTCTCCGCCTACTTTATCATATACATACCAAGTACATTGTCCTGCAGTGTATAAGTTACCAGAATGTGAAATTGATGATGTAGTTGTCGTAGTTGTTGTAGTCGTTGTAGTTTGAGTCGTATTATAGTTATAGTTGTTATAATTTGTATAATTTTCAGCAGCGTCTGCATGTTGTGCATGACCTACTAATGCTGTACCAATTCCTGCTGTTAACGTAGTTGCTGTTATTAATTTTTTCATGAATAAAGTCCTCCAAAGTTCTATATCTTTTTTTATAAATAAAACGTAGCGACTGTTTTATTCTCACATCTCGAATTGATGACAATAGTTACTTTAACAAAATTAATGCTTCTTGTGGGGAATGTTATTGATTTGTAAAAGAATAAAAAAACTTTGACTAATTTTGTAATAAAAATTAGTCAAAGTTACAATGAGATTAACAGATAATTAATAGGAAATATTTATTTGTAATATGTTTAAATAAATCGAATTGTTAAAGGTATTACATATTCTTGACCATTATAATATTTGACACACGCAATAATTGTGAATACAAAAGATAATATTGAGAAAGCGAATATGGATAAAATGCCGATAAATGTAATGATGAAACCTATAATGATAATGAAACTAATATCGGTAGCAATTAGGAAAACGCCTATAAAAGTGATAACGACTAAAACGATAGACCAAATAATATAAGAAATCGTATAGTTAAGATAATTTTTTCCAGCACGATCAACTAGTTTCGATTCATCTTTTTTCAATAACCATATAATCAGTGGACCAATAATAGATGTGAATAAACTTAATAAATAGATAAGCATCGCCATAATGTTCTCATCATTGGATTTGCGATTCGGTTGATGATTTGTTACGTCGTTCATTTCAGTTGTCATATTAGACACTCCTTTGAAAATTGTAATATTATCTTTAACTATAACAAAATATAATCAAAAATAAACATGTTTATTAAACAATTATTAAAAATAAAAATAATTGGTGGACGTCGGCGTTTAAATAGGTTAATTTAAGGTTATATATACTTAACATTTATAATGATGCGTAATGAATTCGCATCATTTTTATATTGTCTTACGTATAATTTGTTTTTAATTTTAACCAAAGATAGAAAGAGGGTTGTTTATGAAAATAGCAATTGTAGGATCAGGAAATGGCGCAGTTACGGCAGCAGTAGATATGGTGAGCAAAGGCCACGATGTTAAATTATATTGTCGTAATCAATCTATAAGTAAGTTTCAAAACGCAATCGAAAAGGGCGGATTTGATTTTAATAATGAAGGTGATGAACGTTTCGTAAAATTCACTGATATTAGTGATGATATGGAATATGTTTTAAAAGATGCTGAAATTGTTCAAGTGATTATTCCATCTTCTTACATAGAATATTATGCTGATGTAATGGCAGAGCATGTAACTGATAATCAGTTGATATTCTTCAACATGGCTGCAGCAATGGGGTCAATTCGTTTTATGAATGTTTTAGAAGATAGACATATTGAAACAAAACCACAATTAGCAGAAGCTAATACGTTGACGTATGGTACGCGTGTCGATTTTGAAAATGCAGCAGTTGATTTATCTCTAAATGTACGTCGTATCTTCTTTTCAACATATGATAGAAGCTGTCTAAATGATTGTTATGACAAAGTTTCAAGTATTTATGATCATTTAGTAAAAGAGGAAAGCTTAATTAAAACAAATCTTGAAAATGGTAATCCTGAAGTGCATCCAGGGCCAACATTATTGAATGTCGGTCGTATTGATTATGCTGGTGAGTTCGCTTTATATAAAGAAGGAATTACTAAACATACAGTTAGATTACTTCATGCAATCGAATTAGAACGTTTAAATTTAGGCCGTAGATTAGGTTTTGAATTATCAACAGCTAAAGAATCACGTATTGAACGTGGTTATTTAGAACGTGATAAAGAAGATGAACCATTAAATCGTTTGTTTAATACAAGCCCAGTATTTTCACAAATTCCAGGACCAAATCATGTAGAAAGCAGATATTTAACTGAAGATATTGCATATGGTTTAGTATTATGGTCAAGCTTAGGTCGTGTTATTGATGTACCGACACCAAATATAGATGCAGTAATTGTCATTGCATCGACAATCTTAGAAAGAGATTTCTTTGAAGAAGGTTTAACAGTTGAATCCATTGGCTTAGATAAGCTTGATTTAGAAAAATATTTAAAATAAATGATGGCTTGAAGATAGAAAAGGATATAGCATTATGCAAAAGCAATAAATTGAAGAAAAGAGGTTTCTCATCAATAAGCGAAGGGGACGATAGATGATGACAAGAAAACCAACCTTTTTAGAATCAATTTCGACAATGATTGTAATGGTTATTGTTGTTGTAACAGGCTTTGTGTTTTTTGATATTCCAATTCAAGTATTATTAATTATTGCCTCAGCATATGCCACATGGATTGCAAAACGTGTCGGCTTAACATGGCAAGATTTAGAAAAAGGCATTGCAGAACGTTTAAATACTGCAATGCCTGCAATTTTAATTATACTAGCGGTAGGAATTATAGTAGGCAGTTGGATGTTTTCTGGCACAGTGCCAGCCTTGATTTATTATGGCTTAGATTTATTGAATCCAAGCTATTTTTTAATATCAGCCTTTTTTATAAGTGCTGTTACATCTGTAGCAACTGGTACAGCATGGGGCTCTGCATCAACTGCAGGGATTGCACTTATTTCTATTGGTAATTAATTGTGGGTTCCTCCAGGGATGGCAGCGGGTGCTATTATAGCAGGGGCTGTGTTTGGCGATAAAATGTCACCATTATCAGATACAACTAATTTAGCGGCGCTTGTCACTAAAGTGAATATATTTAAACACATTCATTCGATGATGTGGACAACAATACCTGCGTCAATCATCGGTTTATTAGTATGGTTTATTGCTGGATTTCAATTTAAAGGACATTCAAATGATAAGCAGATTCAAACATTGTTATCAGAGCTTGCACAGATTTATCAAATTAACATATGGGTCTGGGTTCCCTTAATTGTGATCATTGTTTGTTTGCTATTTAAAATGGCTACAGTGCCAGCTATGCTAATATCAAGCTTTTCTGCCATTATAGTGGGGACTTTTAATCATCATTTCAAAATGACAAATGGTTTCAAAGCAACATTTAGTGGTTTTAACGACTCAATGATACATCAGTCTCATATTTCATCCAGTGTGAAAAGCTTGTTAGAACAGGGTGGTATGATGAGTATGACCCAAATATTAGTAACGATATTTTGCGGATATGCATTTGCAGGTATTGTAGAAAAAGCAGGATGTTTAGAAGTCTTATTAACTACTATTTCTAAAGGCATCCATTCTGTAGGAAGTTTAATATGTATTACTGTTATTTGTTGTATTACGCTTGTATTCGCTGCAGGTGTTGCTTCGATTGTAATTATTATGGTCGGTGTGTTAATGAAAGATTTGTTCGAAAAATACCAAGTCTCTCGTTCCGTTTTATCAAGAACACTTGAAGACTCAAGTACGATGGTATTACCTTTAATACCATGGGGAACATCGGGTATTTACTATACGAATCAACTTCATGTCTCTGTTGAAGAATTTTTCATATGGACAGTACCATGTTATTTATGCGCAATTATAGCAATTATCTATGGTTTTACAGGGATAGGTATTAAAAAGTCATCGAATTCACGTTTAACTTAATGTGAGCGTGGAATATATATAATATGTTGGAACACTTTAATCATTTATAATTGTAGCGGTTATAATTTGAAAAGGTTTTAACTTAGAATAAATATCCTCTATACATATACTGAATATGTTTTGTAGCGGAACATGTTAATATATGTAATGTAAGTTTTATGTCATGATTTGTAATGACTAAATTAATTGAGAATTTGAAGGCAAGTATATTTGTAAGTACTTTAACTAAAAATTTATCAATGTATAGCCGATTTGACGCGCCTAAATTTGGGTGTGTCAATGGCTGTATGTTGTTTATTCTTTATTACAGAGTGAATCGGATTGGTGGAAATCGAAGTTTTGAGATTTCCACCAATCCGATTTTTTGATGTCTAGAAATTAAAAAAGCCAACAAGGCTCTTGAAACCTTGTTGGCTTAATTCACTTTCATCACAAATTAGTGAATGAAGTTATAACCAGCAGCTTGGCTAGCTGAGATTGTACGTGAAGTTACAACACCTGGGCCATAACCATAGTTCATTTCTGAAACTCTTACTGAACCATTGCTGTTAACACTTTCAACGTATGCAACGTGACCGTATGCACCTTGAGTTGTTTGCATAATTGCACCAGCTTTTGGTGTATTGTTCACTGTGTAACCAGCTCTTGCAGCTGCGTTAGCCCAGTTACTTGCATTGCCCCAAGTTGAACCGATTTTACCACCTACACGATCAAATACGTAGTATGTACATTGACCAGAAGTGTATAAGTTACGTCCTGAAGTATAACCACTTGAGATTGAACGGCCATTTGATGATGGAGCCATAGTTGTAGTTACTTGAACATTGTTGCTTGAAGTGCTGTAGCTTGCACCTAAACCACCAGTACGGTAGCTGTTTGTGTTGTAACTATTATAGTTATTGTAGTTATATGATTGATTATTATTTGAGTAGTTGTTGTAACGGCTGTAGTTATTGTAGCTATAACCGTTGTTGTAATTGTTGTAGTTATAGTTATTGTAGCCATTATAGTAGTAATAGCTGTAGTAGCCATTATCTTGGTTTAATTGACTTGGATGCCAGTTACCTTTCCATGTGTAATGGTAGTTACCTTGTGCATCAATAGTGTAAGTATAGCTATATGATGTTGGATCATTTGGATTATAACCGTAGTTATCTTGCTCAGAAGCATGAGCTTGATTTCCTGATGCAATTGCGATTGTAGCGAATCCTGCAGTTGCGATAGTAGCTGTAGCGATTTTCTTCATTTTAAAAATATCCTCCTAAAAATTTTAAATCTAAAATATTTTCGTAATGTCCGTGTGACAAAATTAATGTTATAAGTTATCTCTCGTAATTAAACGACAAGAAAGACTATAACAGAAATTAGCGTCCTTGTGTGCTTTGTTAACGTTTTGTAATTTTTTGCTAATATCTTGACACAATAGAATTTTAAAAGTATAGAAATTTGCATTTTGCAAAACTTATAACTACGGCATTCTTTGTGAAAACTGAATGTTGCGAAAATAAGGCTGTTACAAACTTGTAATATTACTGAAAATTCTAAATGTATATTTTGTGCATAATATCGGACTTTTAATCAGAAAATGCATAAAAATTCGACACGAACGATCAAGTTTCTATGATTGTGAAAGCTTTGGTATTTGGATAAAAATGTATATTTAATGGATAAAATATCCTAATTTAGCATAAAAAAATGTTTTAATAAAAGTATTATTTGATATAATCGATTTATATTTTGTTACTGCTAAAAAACATGTGGCGATATAATTGGTAGTGAATATTAGATGTTGACAATTGATTTGAGAAAGACAAACAGGAGTAAATCAATATATTTGTATATGTGAGGATGTAAGATGACAGATAATTATTCACTACATATTTTTAAAAGTATGAAAATGAGTAGTGTGAAGGAAGCAAACTTAAAAATTATATATTGGCTTCAAGGTACAGGTGTAGTTTCAATCAATCTACAACAATATGATGTGAAAAGAAATGATGTCACCGTTATTATGTTGAATGATTTGTATCAGATTGATGGTCATGATGATAGTGTATGTTGTGTTGTTGAGGTAAGTGCAAAGACATTTTTGAAGTTTATGAATGCAAACTATATGATGCGTGGCAAGATATTAACAAATGAGGTTGCTTGCACTTTTAGAATCTTAATTAAGAATTTAATCTACAACAAAATTAAGCAACAGCCTTATAATGCTAATGATAAGATTATTAATTACATGTGTGTTGAATTAATGTCATTAAATACCTATGATGGTAGTCATCATTTAGTAGCCGAAGAAGTGCACGATTATTTAACAAACAACCACCATAAAAAGATAAATAGGAAAGATGTCATTAATCAAGTTAGTATCACAAACAAAGCTTTAAGTGACATGTTTAAAGCGACACCTTATAGTAATTTTATTCAATATTTAAATCATATTAGACTGGAGCATTGCTTAATTGATATTTTAACTTCTAAGAAGCCCATTGAAGAAATCGCAAGTAGTCATGGTTTTAATCATTATTCTCGTTTTATACACCTCTTTAAAGAAACGTATGGTGACACTCCTAAATTAATTAGAAAAAGAAATAGTCCAACATCTCATTCAATTAACCATTCCCAATTAGTTGAAATTGATAAAAATATAATTGAATTATTTGATGATACTAATCAAAGTTCTTCAAGTATGCGCAAGATTGATATACCTTTTGAGCCTACAAAAAGGAGTCAAATGTATCAACCTAAAAACATCTATATTAAAGGAAGTAATTTTTATTGGATGGATTATTATACTATTAAACAAATCATTCAAAGATTAGGTGTTAATCCTGAAAACTTGCATATAATTGTTACAATCGACACAAGCAATGAGCTATCGATTGAACAAATCACTTTATTACTTCAAAAGATAGTGAATTACAATGTAAATGTAGTATTTCGTATTAAACATGAATATAAGGAATTGTTAACGAGTACTGAAAGAGGCAAGATAGAAAAGCTAGTAGCTACAATTTTTAATATGACTTTTGAGAGTAATAGATGTAAGATTGCATTTTTAATTAACGACTTAAATACTACTGCAATTCAAAAACTGAAACGTTTAATAGATAATTATATAGGAGTATTTGAATTAATATATCATCTGGAACCAAATGAGTTGAATACGCGCTATGATAAAGAAATCGATCATCTAATAGACTATTTTATCTTACCGCTAAGACAAATAGAACAGGTGTCTATTGCACGTTCTAAAATTATATGTGATGTAGATTTGATTAATGAGAATAATGACTTAAAAGAAAAAATCACAATGTCTGATATTAATAAGGTTACTGAACTTTTGACAAATTATACAAAATTTCGAGGACTTATTATGCACATGTCAATTATAAGTGAAGCGAGCAAAGAAATAAATTTGACTAGATTATCAATATTCATTTTTATCATAAATATACTTAATCAATTACGAGGGATTGTTATTTATCAAAATGACACGATGATTGTAACGAAGTTCAAACATGAAGTACAATGTGTCATTTGTTTGCCAGCCGCATTGTTAAATGAGAATTCAGACGCTATACGTTTATCGTGTAAGGGTCTTCAACAATTTAGCCATGCTAAAACTAAACAAATTGTTTTAAGTATAGATAAAGATAATCATACTTCCGAAAATGGTGTACTTGTGAATGATATTATGCAACAACACAGTTATTGGAAAGCTAATTTTATAGAAAGAAATATTTATGATCATTCATTAATGATCTCAAGCAATAGTATTGTTCATTTGAAATATCATCTTGAGATATAGGCATGGTTTAAGAGAGGTTTTAAAGATGTCTAAATTTAAAGTTAAGCGTTTAACTGCACACATACTAATGTTGAAAGTCATTAATGATATGTTGAAATATTCATTTCATCTCACTTTGACTCAAGTGAAACTATTAAATCTATTAGTTAAATATGATAATTCTGATTCCAATAGCGCTTCAATAGATAGGTTATTAAAAATGAAAGAAATCCAATCTAAGATGGCACTTCTTCAAATGTTAAGTTATTTAAACAATCATCAATGGCTATTGAAAGAAAGAGATCAAAGGGATCAACGTAAATTGACTGTTTCGATTAATAAAATGCATATAGATAAAATAGAATATATGAATAATGAGCTAAGTGACTATATTGAACGTTATTTTGGTCAATATACATTTGATTTTAGTTGTGACTATGTATCGTATTTATTGTCGTCACAAGAATTATTGCGAAATCTAAAGTGTTATTTAAATATGTGTCAATTATCATTAGAAGAGTTATACGTTTTAGGAATATTAAATCTGCATAAAGGTCAATTGACGGTTAAAGAATTACAGGGTGAATTCCATCACCCGATATTTGCGGTTAGTCCGATTTTAAAGTGTTTAATTTTGAAAGGATTAGTTAAAAAAGAGAGATGTGAATTAGATGAAAGGCGTGTTATTGTAACAATCAAGCGGGAAAAGTTTTCTAAAGTCACTATGCTTATTCAAGCATGTTATAATTATCTTGAAAAGGGAATACAAGTTAAGCTTAATAATAAATAGTTAATCTTTTGTATTTCATATACCTATGAAGAATAGTTTATAGTTTTAAGTGGGAGGGATATTATGATTTTAGATAATGTAAATCCAAATGATTTATTTCCAACTGAAAAAAAGGGTCCGTCAGTGCTAGGAATAATTGAGTATCAAGTTCAAGGTAAGAATGAATTTGAAGGGGCATTTATAGCAACAAATGAAAGATTAATTATGAATGTAGATATGAATGGTCAATTTTATTATAGAAGTATTAGTTATAATGAAATAGAGAAGATAGATTATGATGGTCAAACTATAATGTTCAAATTTAATATTGGTAATGTCCCAATGCATGATATTAAAAGTGATAACGTTGAAATGTTTGTTGAATACGTAAAACAACATATGATAGTATAATGTCAATGTATGTAGGTTGATAAGAAGAGTTTGAATGATAACTCATTGCATTTAAAGATAAATGGCATGCGTTATGATTTAAAGCTCTTCTTTTTTTATATTTTATAAATTTTGTGAGCAAGCCATCAAATTAATATAAAAAATATCAAATCAAACACGTTGATATAGATTAAAATTTTAAAAGTTTACATATCAGTTAAGATACAAAATATTCAGACTAATAATTTTCAATTTGGCAAAATATCTTAAACATCAAATTATTATAAGAAATAAATGTATTTAACCATATTCTAGTAATAAAAATATTGAATTTTTATACTTATTTGTTTAGAATGAACTTTATAACATAGTTGGATAGAGTTTCGATTTAATAAATTACATGTGAACCTTGCTACAACAAGATGTGCATCAGAGGAGTGGTTTAATAATGAGTAAAATTAATGACATTAATGATTTAGTCAACGCAACATTTCAAGTTAAGAAGTTTTTCAGAGATACAAAAAAGAAGTTCAATTTGAACTATGAAGAAATTTATATTTTAAATCATATTTTAAGAAGTGAGTCTAACGAAATCTCATCTAAAGAGATTGCTAAGTGCTCAGAGTTCAAACCTTACTATTTAACTAAAGCTTTACAAAAGCTAAAAGATTTAAAATTGTTATCAAAGAAAAGAAGTTTACAAGACGAAAGAACAGTTATTGTTTATGTTACAGATACACAAAAAGCAAATATTCAAAAACTGATTTCAGAATTAGAAGAATACATTAAAAATTAAATCAAGGTTAATTGCGTTTAATAACATTGAACGATAACAATTTATTAAAACGAAGTTATTTATTCAGCATTGGGACATAAAATTAACTTAAAATTTAAATATTGAAGATGCTTTAATTAAAGTTAAAGACTAGACATACCTTATTTCAGCTTATTAAGCTTGAAACAAGGTACACTAGTCTTTTTATTTTAATATTTTCTTAGAAAATCAAGTTTACGATCATAAATATTTTCTGCGATATAGCTTTGGATGGTTCCAAGTATTTTCTCTATAATTTGTGTGCGATAAGCAAAAATTCTAACTGCAAAACCATGTGTAGGCAATTGAGAAATAGCAACACGACAATCGAATGTATTGCTATAAGAACTAATGGTTTCATAAACTGAATCGATTAGTTTTTGGTTAACATCTTCGTGTATGAAGTAAGCAGAGCCATAATGAGAGTAATGTTCCATATAACCTATTTCATTGATCGATTGTTTATTAGGATTCAATAATAAATTATCATATGTGACTAACTCATCTTCAATATAAATTTCATTTATTAAATGCATATATTGATACTTGAAGGCTTCGCCAGTTTTTGAATAACCAGGAGTTAAAATATCAGTATAAAATAATGAACTAGAATTATTGAGATTGAACGTATTGTGTTGATAAAATTTAGCATTTTCATATGCGATGATTGGATCAGCGACATATTCTAAATATGCGTTATCTTTCAAATTAAAAGTTTGATACTGCTCAACATGATTGGAAGGTGTCTTGTATATTTTTGTTGCACCTTGAGATGTCAATGTCACTTTAGCGTTATCTTCGACATTCACATTCATACGGTAACGATCTCCATCTAAATAGCCACCACCTACATTTACTATATAAAATGTAGGAATGGTAGATTGATTTAGATAAACTGGACGTATCACTTTAAGTGCTTTTTCAAAGAAAATATCTCTTGACACTGATCGATTGCCATCAAAAAACACTGTTAAATCAAGTTGCCCAGTCCATTGTTGTTCATCCATTATGATAATCCTTTGAGTAAAGTGTCACGTTCAATCCAATCGATAACTTCATCCAAACCTTCGTCGGTTTTTAAGTTAGTAAAAGTAAATGGACGTTTACCACGAAATACTTTAGTATCTTCAGCCATTTGTTCTAATGATGCACCAACATAGGGAGCTAAATCAGTTTTGTTAATTACAAAGAAATCTGACTTAATCATACCTTGACCACCTTTACGTGGAATCTTTTCACCTTGAGCAACAGCGATAATATAAATTGAAAAGTCAACAAGTTCTGGACTAAATGTTGCTGCTAAGTTATCGCCACCAGATTCTATGAAAATTAGTTCTATATCGTCATGACGTTCTAATAATTCGTCTATTGCTGCAAAGTTCATAGATGCATCTTCACGAATCGCAGTATGAGGACATCCACCAGTTTCAACACCAATGATACGACTTTCAGGTAGAACTCCTGAATTTACTAATATCTTTTCGTCTTCTTTTGTATATATATCATTTGTAATAACGCCGATACTCATTTCTTTTGAAAGACGTTTTACAACTTTTTCAATTAATTGTGTTTTACCTGCACCTACAGGACCACCAATACCAATTTTAATCGGATTTGCCACAATTATAACCTCCTATGATATGAAAATTCTAACATTGACGTTCTCATGCGCCATTTGATTTAGTTCTAAACCAGGCGCTGTCATGCCAAAATCTGCTTCTTTTAATTCGGAAATCTGCTTTCTTGTTTCTTCTATATAAGGAATCATGTGAGTAACTATCTTTTGACCAGCAGTTTGTCCAAGTGGAATAGCACGAACAGCATTTTGAGTTAAACTTGAAACATTTTGATATAAATAGTAATCAATAATCGTTTCAATATCTACACCTAAATAATGACCTAGCATAGTAAAACAAATAGCTGGATTTAACTTTGCTTTTTTATCTTGCATTTGTTGATGATACCAAGCAATCCATGGGCTATTATAAAGTTCTAAAGCCAATTTAACCATGCGAGTCCCCATTTGTTTTGCACCAACACGTGTTTCTTTAGGTAAGTTTTGAACAAACATCAGTTTATCTATGTGTAATACTTTTTGTGTATCATCATTTTCCAAAGCATCATAAACTAAACGCATGGCTAAACCATCAGAATAGGTAAGTTGCTCTTGTAAAAACATTTTTAACCAAGCAATAAAAGTATGATCATCATGAATTATATTTCGTTGAATATATGTTTCAAGACCAAATGAATGACTGAAAGCACCTGTTGGAAACTGTGAATCACAGAACTGAAATAATCTTAAGTGTGTATGATCAATCATGAGAATGTCCTATATGTCTAAAAGCCTTATTAACTTTACGGTCTTCTCTAACATATGGGATGCCTAAACTTTTTAATAAATCTTCAACTAAATAATCATATTGTACTAGCATTTCAGTCTCTGTAAATTGTGCTGGCAAATGACGATTTCCTAATTGATGGGCTATATCTCCCATTTCTTGCAATGTTCTTGGTTGAATCACTAAAAGATCTTCTGAATTAACATCCACAATAATCATATTATGGTCATCTGCGTATAAAATATCTCCATATTGTAAGTCAATAGGTTGTTTTAAACGAATGCCAATTTCAGTGCCATGATCTGTTACGACTCTTTGAATACGTTTAACGAGATCTGAATTTTCAAGGTATACTTTTTCGACGTGCTTTTGTTTTTCTGAATTTGACAAATTGGCAATATTGCCTTGGATTTCTTCAACAATCATTCTATGTTCCTCCTAGAATAAGAAATATCTTTGAGTTAATGGTAACTCAGTTGCTGCATTACTTGTAATTTTTTCTCCATCTACATATACTTCATATGTTTGTGGATCAACGTCTAATTTAGGTGTTGCGCTGTTATTTTTCATATCTGCTTTAGATAATTGTCTAATATTTTTAACTGGACGCACCATGCGTTTTAAATTTAATGCACGATTGATACCATTTTCATAAGCAGTTTTAGATACGAATGTCATTGACGTACTTGTAAGGTTTCCACCGTATTGACCATACATTTTACGGTACTTCATCGGTTCAGATGTAGGTATAGAACCATTTGCGTCGCCATTTACGGCAGAGTTAATTAATCCGCCCTTTACAACTAATTCAGGTTTAACACCAAAGAAAATTGGATCCCATAAGACAATGTCAGCTAGTTTGCCCGGCTCGATAGATCCTACATATTCAGAAATACCATGTGTAATTGCTGGGTTAATTGTATATTTAGCGATATAACGTTTGATGCGATTATTATCATTATGTTCAAAATCACCATCTAAAGGACCACGTTGTTCTTTCATGCGATGTGCTACTTGCCATGTTCGTGTAATTACTTCACCTACACGGCCCATTGCCTGTGAATCGGAACTAATCATACTGAATACACCCATATCTTGCAGAACATCTTCTGCTGCAATCGTTTCTTTACGAATACGTGAATCTGCGAATGCGATATCTTCAGGAATAGCCGCATTTAAATGGTGAGTAATCATTACCATATCTAAATGTTCATCTACAGTATTATGTGTATAAGGCAAAGTTGGATTTGTAGATGAAGGTAAAATATTTGAAAATGCAGCGGATTTAATTAAATCAGGCGCATGACCGCCACCAGCACCTTCAGTATGGTACATATGAAGTACACGGTCTTTAACAGCTGCCATTGTGTCTTCCATAAATCCTGCTTCATTTAAAGTATCTGCATGTAATGCAATTTGAACATCAAATTCATCAGCAACATCTAATGCATGACTCAAAGCAGATGGTGTTGCACCCCAGTCTTCATGTACTTTTAATCCAATTGCTCCGGCATTGATTTGTTCAATGAGTGCAGTTGGATTTGTTGCTTGTCCTTTACCTGTAAAACCGACATTAATCGGTAACCCTTCGGCAGCTTCTAACATTCTATGAATATGCCATGGACCTGGAGTTACAGTTGTTGCTTTAGAACCTTCTGAAGCACCAGTACCACCACCAATATGAGTCGTAATACCACTTTCTAATGCGACCTCTGCTTGTTCAGGATTAATAAAATGAACATGAGTATCAATACCACCAGCAGTGACGATTTTACCTTCAGCGGCAATGATATCTGTTGTTGAACCTATAATAATGTCGACATTATCCATTATATCTGGGTTGCCGGCATTACCTATGGCGAAAATATAACCATTTTTAATGCCTATATCAGCTTTAACTACTTTATCGTAATCGATAATAACGGCATTAGAAATGACAAGGTCTGCAACGTTCACGTCATCACGTGTTACACGAGGATTTTGCGCCATACCGTCTCTAATAGATTTACCACCACCAAAAGTAGCTTCTTCACCATAAACCGCATAGTCTTTTTCTATTTGAGCAAATAGATTCGTATCACCTAAACGAATAGAATCTCCAACAGTTGGACCGTATAAGCTCGTATATTGATTTTGCGTCATTTTAAAGCTCATGATCTTTTTCCTCCTTTTTTATTCACGTTTTCAGCACCGTTATCTCCGAATACACCTGCATATTCATCATTTTCATCAGTTGGACGATAGACACGTGACTCATCGATAGGACCATTGACCATACCACGAAAACCAAAAATTTTACGTTTGCCAGCATATTCAACTAATTGAACTTCTTTTTTATCCCCAGGTTCAAATCGAACAGCTGCTCCAGCTGGAATATCTAAATGTTTTCCATATGCCATTTCACGTTCGAAATCTAATGCTGCATTTGCTTCATAAAAATGAAAATGTGAGCCCACTTGAATTGGTCGATCTCCTGTATTTTCAACTTCGATAACTGTTTCAGGATGATGGTTATTAATTTCAACCTCTGTACTTTTTGTAATAATTTCTCCTGGTATCATTTGACTGCCTCCTTTAAACAATAGGGTGATGTACTGTGATTAACTTAGTACCATCGGGGAACGTAGCCTCGATTTCGATATCTGTAATCATGTGTTCGACACCATCCATGACATCTTCTTTGTTTAGAATATGTCTACCATAACTCATTAACTCTGCAACGGTCTTACCATCGCGTGCACCTTCTAATAATTCATCGCTGATTAAAGCTAATGCCTCAGGATGATTTAGTTTCAAACCACGTGCTTTACGACGACGTGCAACTTCCGCCGCCACTACAATCATTAATTTGTCTTGCTCTCGTTGTGTAAAATGCAAATTAAAACCCCCAATTTCATATTAGATACAATTTACAAAATTTATATTAATCCTAATTGTTGTGATAAACAAGTAATATACAAAGTTTAATACGAAACAGTAAAAAATAAATTTACTATTTCGTATTTAAAAATATATGATTATGATTAAAACGAATAGCGAAAGATATTTAGGATTTGTAAAATAGAGTTTTTAATATAACTTTTTGTAAAATGGTAGTATATTAATGAGTAAACATTCAAGAAAAAGGGTGAGCATTTTGAAAATGATAGATGTGCTTTTGAAAAATATATCTCAAGTAGTGTTAATTAGTAATAAGTGGACTGGTTTATTTATCTTGATTGGATTATTTGTGGCCGACTGGACAGTTGGATTAGCAGCTATGATAGGTAGTATCATAGCTTATGCATTTGCACGTTACATTAATTATAGTGAAGCAGAGATTAATGATGGGTTAGCCGGATTTAATCCAGTGTTAACTGCCATTGCGTTAACAATCTTTTTAGATAAGTCAGGATTAGATATTGTTATAACAATGATAGCAACTTTATTAACGTTACCAGTTGCTGCTGCAGTGAGAGAAGTTTTAAGACCATATAAAGTTCCGATGCTGACGATGCCTTTTGTCATTGTGACTTGGTTTACAATTTTACTTTCAGGACAGGTTAAATTTGTAGATACCTCGTTAAAGTTAATGCCTCAAAACATTGAAACGGTTAAATTTAGCAACAATGATCGAATACATTTTATTCAGTCATTATTTGAAGGATTCAGTCAAGTATTTATCGAAGCGAGTGTAATTGGTGGCGTATGTATTTTAATCGGCATATTGATAGCATCAAGAAAAGCAGCACTCTTAGCTGTTATAGCTAGTTTGTTAAGCTTTATCATTGTAGCTCTATTAGGCGGTAATTATGAAGATATTAATCAGGGATTATTCGGTTATAACTTTGTATTAATGGCAATCGCACTAGGGTATACATTTAAAACAGCGATTAACCCTTATATTTCGACTTTTTTAGGTGTGTTATTAACAGTAGTGGTGCAACTAGGTACAACAACATTGCTTGAACCGTTTGGCTTACCTGCATTAACATTGCCATTTATTATTGTGACATGGATTTTATTATTTGCTGGTATTAAACATGACAAAGTAGATGCTTGATAGTTAAATCAAACCTAATATTGTTTGAATATCACCTTAAACCATACAGTGAATTGTATAGTTTAAGGTGTATTTTTATGGATAAAATTAAGTGCATACTTAATCGAATTATCAGCTTTCTTTTAATTGGTCACAGCACGTTCCTTTTTATTTTTAAAGTCGAGTGTTAAACTAGGAATAAATAATTTATATTGTGTGTTGTGTGGGGTGACTAATATGAATGATATGGATAATTCCTTTTTAATAACAACGGAAATTCAAAGAAAATGGATTGAAAAATTCAAAGTAATTGGAGATACATTTAAGGCTAAAGCTGAATATAATGATCAACATAGCCAATTTCCATATAAAAATATTGAATGGTTAATTAAAGAAGGTTATGGAAAATTAACGTTACCAAAAGCATATGGTGGTGAAGGTGCGACCATAGAAGACATGGTTATTTTGCAATCATTTTTAGGCGAACTTGATGGTGCCACAGCATTATCTATTGGTTGGCATGTGAGTGTCGTAGGACAAATTTATGAACAAAAATTATGGTCTCAAGATATGTTGGAGCAATTTGCTGTTGAAATTAATAATGGTGCATTAGTTAATAGAGCAGTTAGTGAAGCTGAAATGGGTAGTCCAACAAGAGGAGGAAGACCAAGTACACATGCTGTTAAAGCTGATGATGGGTATATTTTAAATGGTGTGAAGACATATACATCAATGAGTAAAGCACTAACACATATTATTGTTGCTGCTTATATAGAAGAATTAGAAAGTGTTGGTTTTTTCTTAGTGGACAGGAATTTGCCGGGAGTTGAAATTGCCGATAATTGGGATGTATTAGGTATGCGAGCGACAGAAAGTCATGATTTAATATTAAATGATGTAAAAGTACCATTAAAACATTTAGTGGAAACAGAGAAAAGTAAAGCGCCAAATGGTTGGATATTGCATATACCAAGCTGTTATTTAGGTATAGCACAAGCTGCTAGAAATTATGCTGTAGACTTTGCAATCCAACATAGCCCTAATAGTATTGAAGGAACGATTGCAACATTGCCAACTGTGCAACAAAATTTAGGGAAAATGGAAACGCTATTGTTATGTGCGAGACAATTTTTATGGAGTACAGCAAAAGGCTATCAACAATATAAAGATGACAGTCAGATAAGAAATTCAACAAGTGCGAGTAAAGTGATGGTAATGAATCAAGGGCTTGAAGTGATTGATTTAGCGATGAGAATAGTTGGTGCTAAAAGCTTAGAAATGAATCGACCATTACAACGTTACTATCGTGACATGCGTGCAGGATTACACAATCCACCTATGGAAGATGCAGCATACACAAATATTGCTAAGAGTATTACAGATACATTTTAAATTTAAAAAGGTAAATCGATTGCTGATTGGCATAAAGAGATGAAATTTGACGTTCGGATTTACCTTTTTTGTGGGAATTTATAAGGATGTTAAGATATTTTGCTAAATTTTTTGTGAAAATAAAAAAATAAATAACGCTAGCTATTGTAAATGTATATGCAATCTTGTATAATTTTGAAATAATTGATAATCATTTTCAATAGGAGGAAATTATGAAAAAACTATTATTACCATTAATAATTATGTTATTAGTGTTAGCTGCGTGTGGGAACCAAGGTGAAAAAAATAACAAAGCTGAAACTAAATCTTATAAAATGGACGATGGCAAAACAGTAGATATTCCGAAAGACCCTAAACGCATTGCAGTAGTAGCGCCAACATATGCTGGTGGACTTAAAAAATTAGGTGCAAACATTGTAGCTGTAAATCAACAAGTCGATCAAAGCAAAGTGTTAAAAGATAAATTTAAAGGTGTTACAAAAATTGGTGATGGCGATGTAGAAAAAGTTGCTAAAGAAAAGCCAGATTTAATTATTGTATACTCTACTGACAAAGACATTAAAAAATATCAAAAAGTGGCACCAACAGTAGTTGTTGACTATAATAAGCATAAATATTTAGAACAACAAGAAATGTTAGGGAAAATTGTTGGTAAAGAAGATAAAGTAAAAGCTTGGAAGAAAGATTGGGAAGAAACAACTGCTAAAGACGGTAAAGAAATTAAAAAAGCAATTGGACAAGATGCAACAGTGTCATTGTTTGATGAATTTGATAAAAAATTATACACTTACGGCGATAACTGGGGTCGTGGTGGAGAAGTATTATATCAAGCATTTGGTTTAAAAATGCAACCAGAACAACAAAAGTTAACTGCAAAAGCAGGTTGGGCTGAAGTGAAACAAGAAGAAATTGAAAAATATGCTGGTGATTACATTGTGAGTACAAGTGAAGGTAAACCTACACCAGGATATGAATCAACAAACATGTGGAAGAATTTGAAAGCTACTAAAGAAGGACATATTGTTAAAGTTGATGCTGGTACATACTGGTACAACGATCCTTATACATTAGATTTCATGCGTAAAGATTTAAAAGAAAAATTAATTAAAGCTGCAAAATAATTCAGCTATATAAGCCAGTGAAATTAGAGTCTGAGACATATCAATCTTTTGATATTGTATTAGGCTCTTATTTTTATAGCTAGAAAGTTAGATATTTGTAATTTTTAAAAATAATAAGTGCCGTTGTTATCATTCAATTTAATTAATGATAGATTAGTATTATTACAGCTAAAGTAGTATACCTGAGAAAATAGCTCAATGTATCTCTTCATTAATAAGTTATATCATAATTATTTTAGTGCATACTTTATGGAAGGCATATCAGGGAATGGCTATCAATTAAAGAAGAGGTTTAAAAGGATTACAACAGAATGTTATGATTTTGTAGAAAGATATATTACAACGTTTTATAAAAACATAATATTGTTAATGGAAAATGAAATGTAAGGGGGATTTCGAGTGACTAAGAAAGTTTATTTTAACCATGATGGTGGTGTAGATGATTTAGTATCTCTATTTTTATTATTACAAATGGAAAACGTTCATTTGATAGGGGTCAGTACAATTGGTGCTGATTGTTATTTAGAGCCATCTTTGAGCGCATCAGTAAAAATTATTAATCGTTTTTCAAATGAAGATATTCAAGTTGCGCCATCATATGAACGAGGAAAAAATCCATTTCCTAAAGAATGGCGTATGCATGCCTTTTTTATGGACGCATTGCCAATTTTAAATGAGCCAGTCAAACATGTTGCTTCAAATGTAAGCGACAAAGAAGCCTTTGAAGACATTATTCAAACTTTAAAGAGACAATCAGAAAAAGTAACATTACTATTTACAGGCCCGCTTACAGATTTAGCAAAAGCACTACAAAAAGATTCATCAATCGTTCAGTATATAGAAAAGTTAGTTTGGATGGGTGGTACCTTTTTACCAAAAGGAAATGTTGAAGAACCTGAGCATGATGGTTCTGCAGAATGGAATGCATATTGGGATCCAGAAGCGGTTAAAATTGTTTTTGATAGCGATATAGAGATTGATATGGTTGCTTTAGAAAGTACGAATCAAGTACCGCTAACGTTAGATGTTAGACAAAGATGGGCGAATGAACGCCAATATACGGGCATTGATTTCTTAGGAGTAAGTTATGCAGCGGTACCACCATTAACGCACTTTATAACAAATTCTACTTACTTTTTATGGGATGTTTTAACGACTGCTTATATTGGTAACAAGGACTTGGTTCATTCAATTGAGAAAAAAGTAGATGTAATAAGTTATGGACCAAGTCAAGGTAAGACATTTGAGTGTAAAGATGGGCGCAAAATTAATGTCATAAATCATGTCGATAACAACGCATTTTTTGATTATATAACTGCACTTGCTAAAAAAGTAAATTAACAGCTGTGTAGAATAATTAAGGTTTTAATTTATATAGAACAACTTATTGTAAACTTTTCGTTTCTTAAAGTTTACAATGGTGCTATAATAATGGTCATGAAATACGAAAGGAAGTAAAAAATGACAACAAAACAGTTAGTATATACAGCTTTAATGACAGCGATTATCGCTATTTTAGGATTGGTACCGGTAATTCCACTACCATTTTCTTCAGTACCAATTGTACTTCAAAACATTGGTATTTTCTTAGCAGGTGTGATTTTAGGACGTAAATATGGCACATTAAGTGTTATCGTCTTTTTATTATTAGTAGTTGCTGGTTTGCCACTGTTATCAGGCGGTCGCGGTGGCATTGGTGTATTCGCAGGTCCTTCAGCAGGGTTTTTACTATTATATCCAGTTGTAGCATTCATGATTGGTGCGATTCGTGATAGATTCATCAATGAAATTAATTTCTGGATTTTATTCGTTGGTATTTTAGTTTTTGGTGTTATAGCATTAGATGTTATTGGTACATTGATTATGGGCATGATTATTAACATACCATTTACGAAAGCTATTTCAATTTCATTAGCCTATTTGCCTGGTGATATATTAAAAGCAATTGTAGCAAGTTTGATTGGTACAGCTTTACTTAATCACTCGCAGTTTCGTCAAATTATGGGTTTAAAATAATCATATTTAAGATAGTAAAGTAATTGGATAAGTTGTTTTTCAATTGTTGAAAGTGAAAGGAGTAGGTGCCAATGTCTCATATAAGTATGTCAGATATTAATTGCGACGGTACAATATTTGAAAATAGCGACAAGCAGTTGATTTATTTAACGCCTATTTTTCCACAACGATACACAAGCAACACATGGTTATATAAAAAGATGCCTACCGAAGAGCAATGGTTGAAAGACTTAAAGCGTCAACATCAATTACATACAAATCAAGGTTCAAATCATTATGCATTTAGTTTCCCAGAAAATGAACAACTTGATAATCATTGGATGGCTATGTTTAAAGATATGAATTTTGAACTAGGTATTATGGAATTGTATGCCATAGAAAGTGATGCGCTTGCCAATTTACCGCGTAACGCTGACGTTGAAATTGCCATCGTTGACGAGTCGCATATAGATGCCTATTTAAAAGTTGCATATCAATTTAGTTTGCCATTTGGAAAAGACTATGCAGATGCACATGAAGAAATGATAAGGGAACATTATCAAAAAGATGCGATTAAACGCTTAGTAGCTTATTTAAATAATGAACCTATTGGCGTTGTAGATGTCATTGAAAGTGAAAATTACATTGAATTAGATGGATTTGGTGTATTAGAACAATTTAGGCACCAAGGAATCGGTTCTACCATGCAGTCATTAGTAGGTGAATACGCTATATCTAGAAATCATAAACCGGTTATATTAGTTACAGATGGTGAAGATACAGCAAAAGATATGTATGCAAAGCAAGGTTATGTTTACCAATCATTTTGTTATCAAATATTAAAAGAAGATATTGGAAATTAACGATTGATGATAGGTTTGTATTAGAATAAAAAAGCAGTAAGCTGGTTTCGAGTAGAAATCAACTTACTGCTTTTTAAATTGTTTTGAGCTACTTATACTTATAAAAATAGTGCTTTTATATTGTTGATTCATGTAGAATATCGTTCATTATGACACACTATAATGAATATGTTATTGTTCAGAATCAATGATACGTTCTGGATGACTGTATATATTAAAGCCACCATTTCGAATAAATCCAACTGCCGTAATATTTAGGTCATTAGCTAAGGTTACAGCAAGCGTTGTCGGAGCCGATTTAGATAAAATGACGCCAACACCAATTTTCGCGGCTTTAATTAAAATTTCTGATGAAATACGTCCACTGAAAATTAATACTTTATCTCGGACAGTAATATGTCGCTGAATACAAAATCCATATAATTTATCTAGAGCGTTATGTCTACCAATGTCTTGTCGATGTACAAAAAATGTCAAACCATCGCTTATAGCAGCATTATGCAGGCCACCTGTTTCTTGGTAAATATGACTGGCACTTTGTAATCGAGTCATCATGTTAATAATTTGTATTGGAGTTAAGGTGATTTTAGACATAGATGTTTTAGCGATAGCAGCATCATTTTGAAAATAAAACTCACGACTCTTTCCACAACAAGATGCAATCATTCGTTTTGTGGAATATTGAAAGCGATCGCCTAAATCTTTATTCAGTTCAACATGGGCAAATCCTTTACTATCATCAATCAGTACAGATTTTAATTCATCTCGCTTTAAAATGGCACCTTCCGAAGCCAGAAATCCAATGACTAACTCCTCAAGGTTTGTTGGACTGCATATAACAGTCGCAAATTCTTCACCATTCACCATAATTGTAAGTGGAAATTCTGTCACATATTGATCTGTTGTATTGAATAATTTTCCATCTTCATATCTAACAATTGGTTGACCTAAAGATACATCTTTGTTCATTATCTAACCCCTTTAATTAGCTTGAACTTTATTTTAAATCAATATGCTTAATATTTTAACATATTTGCTTAAAACTGAAATTTGATTAATAAAAATTAATAGTGAGCAATCAGTTTGATTTAAATTGAATTCGAGAATATACACACTAAGTCATTAATTAATAAATATCAATCTTATGCAAATTTGACAATTGTTTGAATCATTATTTAAAGAGAAAACGCTTCTTTTCAAAAATATTGTTAAGTGTATAATGAGAGTGTAAATATTTAATAATTGGGGGTATTTCATAATGAAAATGAAACGTTTTATAGCTATTGTAATGGCATTATTTTTAGTATTAGCTGGTTGTTCTAATTCTAATGATAATCAAGACAACAAAAAAGATGCAGCAGACAATGGGAAAAAACAAGAAATTCAAGTTGCAGCGGCAGCAAGTTTAACAGATGTTACAAAAAAATTAGCATCAGAATTTAAAAAAGAACATAAAAATGCTGATATTAAATTTAACTATGGTGGATCAGGAGCATTAAGAAAACAAATTGAATCAGGCGCACCTGTTGACGTATTTATGTCTGCAAATACTAAAGATGTAGATGCATTAAAAGACAAGAATAAAGCACATGATACATATAAATATGCGAAAAATAGTCTAGTATTAATTGGTGATAAAGATTCAAATTACACTTCAGTAAAAGACTTAAAAGGAAATGATAAATTAGCATTAGGTGAAGTGAAAACTGTACCAGCAGGAAAATATGCGAAACAGTATTTAGATAACAATAACTTATTTAAAGAGGTCGAAAGTAAAATCGTTTATGCTAAAGATGTAAAACAAGTATTAAATTATGTTGAAAAGGGTAATGCGAAACAAGGTTTTGTATATAAAACTGACTTATATAAACAAAATAAAAAAATTGATACTGTAAAAGTAATTAAAGAAGTAGAACTTAAGAAACCAATCACATATAAAGCTGGTGCGACATCAGATAGTAAATTAGCTAAAGAGTGGATGGAATTCTTAAAATCAGATAAAGCTAAAGAAATATTAAAAGAATATCACTTTACAGCATAAGGAGTTGTAATCCATGCCTGACTTAACACCTTTTTGGATATCAATACGAGTTGCTGTAATCAGTACGATTATTGTAACGATTTTAGGTGTTTTTATATCTAAATGGTTGTATCGTCGTAAGGGTTCGTGGGTTAAAGTATTGGAAAGTTTATTGATATTACCTATTGTTTTGCCGCCAACGGTATTAGGTTTTATTCTATTAATCATCTTCTCGCCAAGAGGACCAATTGGTCAATTCTTTGCGAATGTACTACATTTACCTGTAGTATTCACTTTGACAGGTGCTGTGATAGCATCTGTCATTGTTAGTTTTCCACTAATGTATCAACATACTGTGCAAGGCTTCAGAGGTATAGACACGAAAATGATTAATACAGCTAGAACGATGGGAGCAAGTGAAACGAAAATTTTCCTCAAATTAATTTTACCATTAGCTAAACGCTCTATTTTAGCAGGTATAATGATGAGTTTTGCTCGTGCATTAGGTGAGTTTGGTGCTACATTAATGGTTGCAGGATATATTCCCAATAAAACGAATACACTACCTTTAGAAATATACTTCTTAGTGGAACAAGGTAGAGAAAATGAAGCGTGGTTATGGGTATTAGTGCTAGTCGCATTCTCTATTGTGGTTATATCTACAATTAATTTATTGAATAAAGATAAATATAAGGAGGTCGACTAGATGCTTAAAATCAATTTAAAATATCAATTAAAGAATACTTTAATTCGCATCAATATAGATGATACTGAACCAAAAATTTATGCAGTTCGTGGTCCATCTGGCATTGGTAAAACTACTGTTTTAAATATGATTGCCGGATTACGTAAAGCAGATGAAGCTATTATCGAAGTGAATGGGCAATTGCTTACTGATACGGCAAAAAACGTGAATGTTAAAATTCAACAACGACGTATTGGATATCTGTTTCAAGACTACCAATTGTTTCCTAATATGACGGTCTATAAAAATATTACTTTTATGGCTGAACCATCTGAACACATCGATCAATTAATCCAAACTTTAAACATTGATCATTTGATGAAACAATATCCTATGACATTGTCAGGTGGAGAGGCACAACGTGTAGCACTTGCACGTGCACTTAGCACGAAACCAGATTTAATTTTATTAGATGAACCTTTTTCTAGTTTGGATGACACTACAAAAGATGAGAGTATTACATTAGTTAAACGTATTTTCAACGAATGGCAAATACCAATCATATTTGTGACACATTCAAACTATGAAGCAGAACAAATGGCTCATGAAATTATTACAATTGGTTAATGATACATTTGCCTTGAAAGAGTTTAGAACGTATTTAAAAATGTAGAAGTGCAAGCTTCTATTAGCATTTTAATGATGTTTTAAACTCTTTTTTAGGCGCAATTTTTGAGAGACATTGACGCACGTCATATAATGAAAGTAAGGATAAATAGAAAGGATAACTTAATGTGAGTCAAGAACGTTATTCAAGGCAAATTTTATTTAAACAAATAGGTGAAATAGGTCAAAACAAAATAAATCAAAAATGCGCGTTGATTATTGGTATGGGCGCATTGGGTACACATGTGGCTGAAGGTCTTGTGAGAGCAGGCATTGCTAAACTAATCATTGTTGATAGAGATTATATTGAATTTAGTAATTTACAAAGACAAACATTATTTACTGAAGAAGATGCTTTGAAAATGATGCCTAAAGTGGTTGCAGCTAAAAAGCATTTGCTAGCGTTACGTAGTGATGTTGATATTGATGATTATATTGCCCATGTGGATTATTATTTTTTGGAAACACATGGACAGGACGTTGACGTTATCATTGATGCAACCGATAACTTTGAAACACGACAACTGATTAATGATTTTGCATATAAACATCGTATACCTTGGATTTATGGAGGTGTTGTACAGAGTACATATACAGAAGCTGCATTTATACCTGGTAAAACACCTTGCTTTAACTGTTTGGTACCACAATTGCCAGCATTAAATTTAACATGTGATACAGTAGGAGTCATTCAACCTGCCGTGACGATGGCAACAAGTTTACAATTAAGAGATGCGATGAAAGTATTAACGGATCAACCAATTGACACAAAAATAACTTATGGCGATATTTGGGAAGGTAGTCATTATTCATTTGGTTTCAGTAAAATGCAACGTTCAGCCTGTACAACTTGTGGAGATGTACCAAGTTATCCGTATTTAAACAAAAATGAACAACGTTATGCAACATTGTGTGGTAGAGACACTGTACAGTATGAAAATGCATCAATTACACACGATATTCTTGTTCAATTTTTAAAACAGCATCAACTAAATTATCGCAGTAATTCATATATGGTTATGTTTGAATTTAAAGGGCACCGCATTGTTGCTTTTAAAGGTGGAAGGTTTTTAATACATGGCATGACACGCACATCAGATGCCACACATCTAATGAATTTATTGTTTGGATAAAAAAGATAAGATAAAAGGAGTGTAATATTATGGGCGAACATCAAAACGTTAAATTGAATCGTACAGTTAAAGCAGCCGTACTAACGGTATCAGATACTAGAAACTTTGATACAGATAAAGGTGGTCAATGCGTGCGCCAACTGTTACAAGCAGATAATGTTGAAGTTAGCGATGCACATTATACAATTGTGAAAGATGAAAAAGTAGCCATCACGACGCAGGTGAAGAAGTGGTTAGAAGAAGATATTGATGTCATCATTACGACTGGTGGAACGGGTATTGCAAAACGTGATGTGACGATTGAAGCAGTAAAACCACTTTTAACTAAAGAGATAGAAGGCTTTGGGGAATTATTTAGATATTTGAGTTATGTTGAAGATGTTGGCACACGTGCATTATTGTCTCGTGCTGTAGCAGGTACAGTTAATAATAAATTGATATTTTCGATTCCAGGATCAACAGGCGCAGTTAAATTAGCATTAGAAAAGCTCATTAAACCAGAATTAAATCATCTGATTCATGAGCTTACAAAATAATTTATTGATCTAATTGGCGTTGAAAATCTCCAGATTTACCGCCAGACTTGCTTTCAAGGTAGGTTTCGCCAATAATCATACCTTTATCAACTGCTTTCGTCATGTCGTAAATGGTTAAAGCCGTTGCTGATGCAGCGGTTAAAGCTTCCATTTCAACACCGGTTTTGCCAGTTGTAGAGACAGTTGTTTGAATGTTTAAAGTATAAAGGGGTGCATTTGTTTCATCCCAGCTGAAGTGAACATCTATGCCAGTCAATGGTAATGGATGGCACATCGGAATAATTGTTGATGTATTTTTGGCAGCCATAATACCAGCGATTTGAGCAGTGTTCAATACATTGCCTTTGGTATTGGTGTTATTAGAAATCTGCTTATAAATAGTTTCATTCACAGTAATGCTTGAATGAGCGACAGCAGTTCTTTTTGTAATTTGTTTGTCTGATACATCGACCATTTTGGCGTGGCCTTGTTGATTAATATGAGTAAACTCAGTCATTTTACCCCTCCTAGTGCATCTAGTATATCATGAAAAAATAAAAGTTTTGGAGATGATTTTTAATGGTAGTAGAAAAAAGAAACCCAATCCCAGTTAAAGAAGCAATTCAACGTATCGTTAATCAGCAGAGTTCAATGCCGGCAATTACGGTAGCACTTGAAAAAAGTCTAAATCATATCTTAGCAGAAGATATTGTAGCTACTTATGATATACCAAGGTTTGATAAATCACCTTATGATGGTTTTGCAATTCGCAGTGTTGATTCACAAGGGGCAAGTGGTCAGAATCGCATTGAGTTTAAAGTGATTGATCATATTGGTGCAGGTTCAGTTTCTGATAAATTAGTTGGGGATCACGAAGCGGTGCGTATTATGACTGGAGCACAAATACCTAATGGCGCAGATGCTGTTGTTATGTTTGAACAAACGATTGAACTAGAAGATACATTTACAATTCGTAAGCCATTTTCAAAAAATGAAAATATATCTTTAAAAGGTGAAGAAACAACGACAGGAGATGTTGTTCTAAAAAAAGGACAAGTAATTAATCCAGGGGCTATTGCGGTCCTTGCAACATATGGCTATGCAGAGGTTAAAGTTATTAAGCAACCGAGCGTCGCTGTTATTGCAACAGGAAGCGAATTATTAGATGTTAATGATGTATTAGAAGATGGAAAAATTCGTAACTCTAATGGTCCAATGATTCGTGCCTTAGCAGAAAAATTAGGTCTTGAAGTTGGTATTTACAAAACACAACAAGATGATTTAGATAGTGGTATACAAGTCGTTAAAGAAGCTATGGAAAAACACGATATCGTTATTACAACGGGTGGAGTTTCTGTAGGAGACTTTGATTATTTACCTGAGATTTATAAGTCCGTAAAGGCGGAAGTGTTATTTAATAAAGTAGCAATGCGTCCTGGTAGCGTAACAACGGTTGCATTTGCAGATGGAAAGTATTTGTTTGGATTATCTGGAAATCCATCAGCTTGTTTTACAGGATTTGAACTATTTGTGAAACCAGCTGTTAAACATATGTGTGGCGCACTAGAAGTCTTCCCGCAAATAATTAAAGCAACATTAATGGAAGATTTTACCAAGGCAAACCCATTCACACGATTTATACGTGCTAAAGCAACGTTAACAAGTGCTGGAGCTACTGTAGTACCTTCAGGATTCAATAAATCAGGTGCGGTTGTAGCGATTGCACATGCTAACTGTATGGTCATGTTACCAGGAGGGTCACGTGGTTTTAAAGCGGGTCATACAGTAGATATTATATTGACTGAATCTGACGCTGCTGAAGAGGAACTTCTTTTATGATTTTACAAATTGTAGGTTACAAAAAGTCTGGTAAGACAACATTGATGAGGCATATTGTCTCTTTCTTAAAGTCACATGGTTATACAGTTGCTACTATTAAACATCATGGGCATGGTAAGGAAGATCTTCAATTACAGGATTCAGACGTCGATCACATGAAGCATTTTGAAGCGGGGGCAGATCAAAGTATTGTACAAGGTTTTCAATATCAGCAAACTGTAACACGTGTAGAAAATCAAAATCTTACTCAAATTATTGAAAAATCTGTTACAATTGACACCAATATCGTATTAGTTGAAGGTTTTAAAAATGCTGATTTTGAAAAAGTCGTAGTCTATCGAGATGAAGAAGAGTTACAAGTATTACAACAGTTGTTGAATGTTTGTTATAGCATTAATGTTAGGGAGCATGAAGATTTTACAGCATTTGAGCAATGGTTATTAAATAAAATTAAAAATGATTGTGATACACAATTAATATAGAGGATTGAAATGAATGAAACAATTTGAAATCGTGACAGAACCGATACAAACAGAACAATATCGTGAATTCACTATAAATGAATATCAAGGTGCAGTAGTTGTTTTTACCGGTCATGTTCGCGAATGGACTAAAGGCGTCAAAACGGAATATTTAGAATATGAAGCGTATATTCCAATGGCTGAAAAGAAATTGGCACAAATTGGAGATGAAATAAATGAAAAATGGCCTGGAACGATAACGAGTATTGTTCATAGAATAGGGCCATTACAAATTTCAGATATCGCTGTATTAATTGCAGTTTCTTCACCGCATCGTAAAGATGCCTATCGAGCAAATGAATATGCAATTGAGCGTATAAAAGAAATTGTTCCGATTTGGAAAAAAGAAATTTGGGAAGATGGTTCAAAATGGCAAGGGCATCAAAAAGGGAATTATGAAGAAGCGAAGAGGGAGGAATAAGAGAGATGAAGGTACTTTACTTCGCAGAAATTAAAGATATATTACAAAAAGCACAGGAAGATATTGTGCTTGAACAAGCATTGAGTGTACAACAATTTGAAGATTTATTGTTTGAACGTTATCCGCAAATCAATAATAAAAAGTTTCAAGTTGCTGTAAATGAGGAATTTGTACAAAAATCCGATTTCATTCAACCTAATGATACTGTTGCATTAATTCCACCGGTTAGTGGAGGTTAAGCGAGCATGAAAGCAATAATTCTTGCAGGTGGTCATTCAGTACGATTTGGTAAGCCCAAAGCTTTTGCGGAAGTGAACGGTGAGACCTTTTATAGTAGAGTAATTAAGACATTAGAATCAACAAATATGTTCAATGAAATTATTATTAGTACAAATGCGCAATTGGCAACGCAATTTAAATATCCAAATGTTGTTATAGATGATGAGAATCATAATGATAAAGGTCCATTAGCAGGAATTTATACAATCATGAAGCAACATCCTGAAGAAGAATTGTTTTTTGTAGTTTCTGTTGATACACCAATGATTACTGGTAAAGCTGTAAGCACGTTGTATCAGTTTTTAGTTTCTCATCTTATTGAAAATCATTTAGATGTCGCAGCTTTTAAAGAAGATGGACGTTTTATTCCAACAATTGCATTTTATAGTCCGAATGCATTAGGCGCTATAACTAAAGCACTACATTCTGATAATTACAGTTTTAAAAATGTATATCATGAATTATCAACGGATTATTTGGATGTCAGGGATGTAGATGCGCCCCCATATTGGTACAAAAATATAAATTATCAGCATGATTTGGACACTTTAATTCAAAATTTGTAAGCCGTTAGGAGGTCCACAAATGGTAGAACAAATAAAAGATAAACTAGGACGTCCCATCCGTGACTTACGGTTATCTGTGACAGATCGGTGTAACTTTAGGTGTGATTATTGCATGCCTAAAGAGGTATTTGGAGATGATTTCGTATTTTTACCTAAAAATGAACTGTTAACGTTTGATGAAATGGCTAGAATCGCAAAGGTATATGCAGAATTAGGTGTAAAAAAAATACGTATTACAGGTGGAGAACCATTGATGCGACGGGATTTAGATGTACTTATAGCTAAATTAAATCAAATCGATGGTATTGAAGATATTGGTTTGACAACAAATGGTTTGTTATTAAAAAAGCATGGACAAAAGTTATATGATGCTGGGTTACGCAGAATTAATGTCAGTTTGGATGCTATTGATGATACGTTATTTCAATCAATCAATAATCGTAATATTAAAGCGACTACGATTTTAGAACAAATTGATTACGCGACTTCTATTGGTTTGAATGTAAAAGTAAATGTTGTTATACAAAAAGGTATTAACGATGATCAAATTATACCAATGCTTGAATATTTTAAAGATAAACATATAGAGATTCGATTTATAGAATTTATGGATGTTGGTAATGATAATGGATGGGATTTCAGCAAAGTTGTAACTAAAGATGAAATGCTTACTATGATAGAGCAGCACTTTGAAATCAATCCTGTAGAACCAAAATATTTTGGGGAAGTAGCAAAATATTATCGCCATAAGGATAATGGTGTTCAATTTGGTTTGATTACAAGTGTTTCACAATCATTTTGTTCTACATGTACACGCGCAAGGCTGTCATCAGATGGGAAGTTTTACGGATGTTTATTTGCAACTGTCGATGGATTTAACGTTAAAACGTTTATTCGTTCTGGGGTGACCGACGAAGAATTAAAAGAACAATTTAAAGCTTTATGGCAAATAAGAGATGATCGATATTCAGATGAGAGAACTGCTCAAACAGTTGCCAATCGTCAACGTAAAAAGATAAACATGAATTATATTGGTGGTTAATGTGTAGGAACCACTACATAATAAATCATTAGAGATTCTTTAATATTTCTGTCTTACTCCCTAAAATACAATATTATTTATTAAAGTATAAACGGTCATATCTATGCCAGATTTAATAGAAATGATCGTTTTTAATGTTTTTACAAATCGGCGGGGTCCCAACATAGAAGGTGACGAAAAGTCAGCATACAATAATG
>139 85 1162
CTTTCTTGTCTTGTGACAATCGCTTGCTTCTTCCCTCTTCTTCGGCTCTCACTTTGAATCGTCTACACTTAATTGGACAAATTCT
>140 94 1612
CAAATACTAAGATTATTATTCTTACTAGCGATGTATGAGCTAGGCAAGTATGTAACTGAGCAAGTATATATTATGATGACGGCTAATGATGATG
>141 353 8110
TATGTATGGGAAGATACAAATAAAGATGGTAAACAAGATGCCGATGAAAAAGGAATTAAAGGTGTTTATGTCATTCTTAAAGATAGTAACGGTAAAGAATTAGATCGTACGACTACTGATGAAAATGGTAAATATCAGTTCACTGGTTTAAGTAACGGTACATACAGTGTAGAGTTTTCAACGCCAGACGGTTATACTCCGACAACTGCCAATGCAGGGACTGATGATGCAGTTGATTCAGACGGTCTAACTACAACAGGTGTCATTAAAGATGCAGATAATTGGACATTAGATAGCGGATTTTATAAAACACCAAAATACAGTTTAGGTGATTATGTTTGGTACGACAGTAA
>142 37 208
ATTCTAACAGAAGTTTCTATTGGTAGTGTAAGTTGGG
>143 113 1660
AAAACCACATAAAGCTTTTAACTTTGCTCTTTGATTTAAAGAGTGACAAATGTTTATAGTTTAATTAAAACTGCATAAGAACTTCTAGCTTTTCTCTTTCGTTCAAAGAGAAG
>144 39 87
CAGCTTCTATGTTGGGGCCCCGCCAACTTGCACATTATT
>145 347 6699
TGGGAAGATACAAATAAAAACGGTGTTCAAGATAAAGATGAAAAGGGCATTTCAGGTGTAACTGTTACGTTAAAAGATGAAAACGACAAAGTTTTAAAAACAGTAACAACAGATGAAAATGGTAAATATCAATTTACTGATTTAAACAATGGAACTTATAAAGTTGAATTCGAGACACCATCAGGTTATACACCAACTTCAGTAACTTCTGGAAATGATACTGAAAAAGATTCTAATGGTTTAACAACAACAGGTGTCATTAAAGATGCAGATAACATGACATTAGACAGTGGTTTCTACAAAACGCCAAAATATAGTTTAGGTGATTATGTTTGGTACGACAGTAA
>146 350 7036
TGGGAAGATACAAATAAAAACGGTGTTCAAGAATTAGGAGAAAAAGGCGTTGGCAATGTAACTGTAACTGTATTTGATAATAATACAAATACAAAAGTAGGAGAAGCAGTTACTAAAGAAGATGGGTCATATTTGATTCCAAACTTACCTAATGGAGATTACCGTGTAGAATTTTCAAATTTACCACAAGGTTATGAGGTAACTCCTTCAAAACAAGGTAATAACGAAGAATTAGATTCAAACGGTGTATCATCAGTGATAACAGTTAATGGCAAAGATAATTTATCTGCTGACTTAGGTATTTACAAACCTAAATACAATCTAGGTGACTATGTATGGGAAGATACAAA
>147 40 275
CTTTCCGCCAGCTTCTATGTTGGGGCCCCGCCAACTTGCA
>148 39 274
TATGTATAAAAAGTTTGGTGTTTTACCAGAAACGGAATA
>149 78 978
AGACTCCTGAGGGAGCAGTGCCAGTCGAAGACAGGGGCCCCAACACAGAAGCTGACATATAGTCAGCTTACAACAATG
>150 36 247
TAGCATATATTTATTTGGCTCATATTTGCGTTTTAA
>151 41 526
AAGCCTAAATATGAACAAGGTGGCAATATCGTAGATATCGA
>152 41 273
GATTCAGACAGCGATTCGGATTCAGACAGCGACTCCGATTC
>153 38 385
AGCGATTCAGACTCAGATAGCGACTCAGATTCAGACAG
>154 1299 23749
TTATACATGAGTTTTACTCATGTATTCCTATTCTTAAGTACACATTAGCAGCGGCTAATGTGTAAGAACTACTACATAATGAATAACTAATGATTCTATATCATTTCTGTACCATTCCCAACAATATATTGATTATTTTTTTATTACGAAACGATCTTCCACTGGATTAAATGTTTTTTCGCCAGCAGCTTCACGAATATCACCAAATGGCATTTGAGCAATAAGTTTCCAACTTTTAGGAATATTAAATTCATTTGAAGTCATCTCATCAACAAGTGGATTATAGTGTTGTAATGAAGCACCTATGCCTTTAGTAGCTAATGCAGTCCAAATTGCAAATTGATGCATGGCATTTGTTTGAGTTGACCATATTGCAAAATTATCATAGTAGTTTGGCATTTGTTCTTGTAAACCACTTACAACATCTTGATCTTCATAAAACAAAATTGTGCCGTATGAATGTTTGAAGTTATCAATTTTTTGTTCAGTTGGCTCGAAATCACGATTCTCTCCCATGACTTCTTTTAAAATTGCTTTTGTGTTATCCCAAAATTTATTATTGTTGTCATTTAATAAGAGAACAATTCTAGTTGATTGAGAATTAAATGATGAAGGAACATGTTTAACTGCATGTGCAATCATTGATTCTAATTCGTCATCGCTAATTGATATTGAATCTTTCAAATTATATATTGAACGTCTTTCTTCCAATGCGTTGTCAAAAGTCATTGCTTTTTTATCTTTTTTAAATAAACCCATAATCATTACTCCTTCTTTAGTAAAGAATACTTAATAGACTTAGTATAAATTTTATACTCGAACTTGTAAAGTAATATTTACGAAAATTTCAAGAATATTAATATTCATTTTCAAATTCCAAATATAAATGCATTTTCAACGCATATTTATTATACTTAGATTAATACTTATATGAAAAAGGGAGGTGTCTCGTGAAATGTCATATCATTGGTTTAAGAAAATGTTACTTTCAACAAGTATGTTAATTTTAAGTAGTAGTAGTATAGGGCTTGCAACGCACACAGTTGAAGCAAAGGATAACTTAAATGGAGAAAAGCCAACGACTAATTTGAATCATAATGTAACTTCGCCATCAGTAAATAGTGAAATGAATAATAATGAGACTGGGACACCTCACGAATCAAATCAAACGGGTGATGAAGGAACAGGTTCGAATAGTCGTGATGCTAATCCTGATTCGAATAATGTGAAGCCAGACTCAAATAACCCAAACCCAGGTCCGAATCCGAAGCCAGACCCAGATAAGCCGAAACCAAATCC
>155 56 452
TTATCTAGTTTTCAATGTACAAATAATGGTGGAGACTAGCGGGATCGAACCGCTGA
>156 33 48
TTCAGATTCAGATAGCGACTCAGATTCAGACAG
>157 33 29
ATGACTCCTACGGGACTCGAACCCGTGTTACCG
>158 3127 43615
ACTACCTACAACATTGGTAGCTTTAACTTTTAGACCGAAGTTATCCATAAAAAATTGTTCACTACGTTTAGCTATTTTATCTTTATGCTTCTTTGCAAATTCAATCGCATCTTTTTCTGCAGGTGGTTGGAAGCCTTGTCCTACATATTTGGAAGCTTCCATTTCTTCTGGTACTGATTTTGTTTCATTGTTGGATTCGTTATTGGTAGTTGAACATCCTGATAGTAGTATCGTTGCTATTAAGATTAGTTTAGTTCTTTTAAACATAGCACATCACCCATTTATGTGTTTGTAAAACTTTTATGTTTGAAAAAACTACTTATTCTCAATGAAAACAAGTAGCTTTTAATAAATTAATTAGTATACTGCTAGTTTTTCTAATTGCTCTTTAACTTGAATTAAGTTTGAACGAATTAACGAGGCAGATTGATCCATTGTTTGAATAGCTTGTCCTTCATTTTCGTTCAAGCCATTACAAACAACTTCAAACTGTTGTGCCATTTGATCAAGACGCGCATGAGCTTGTGTGTTTAAAATAAACATATCGTCATAATGTGATGGTTCAAAAATCTGATTAACAATTAACGGTTTCATATTTCTAACTATATCATCTAAGTGATTTTCTAAAATCGGCGATGCTGCCTTTAAATCATGTAAAAAATCTGTCCATTTTGTTAGGTTTATTTTTAATTCTTCTATTGAATTTTCAAATTGTTTTCGATCAATAGAGGATTCTTTTAAACCATCAATGATTCTTTTTTCGTATAACATTGTAATTAATAAATTAAGACCATCTATAATTCCTTTTATAATTTCTGTTGTGTTATTTATATTTCTTACTAACTCTTTGAAATTTTCATTATAAACTTTTTGAATATAATCAGATAATTCTTCAACAGCATTATCAATATGATTTTTTAAAATAGTCATTTTTCTTGATAAATATTTTGAAAGGTTAACTTTACCCGAAACCATATGTTGACCATTATAATTGATATTTAGGTTTCCATCCATAATAGTAGCATCTTGATAGGACATGATACTTTTTATATCAGCAATTTGATTACCATAAATGTCATTTTGATTTTTAATTAGAACGATATTTTCGCTAACGATTTTTAAATGTTTCATCATTTCTTCCGTCACACCATCTTGTAAATCATGATCTAAATTTTTAAACATTTTTACTAATATTTTATCGATTGAGTCGTGAATTCTTTCTATTCCACTCTGGAGTTGACTATCGACCTTATTAATACCCCACTTTAACGGTTTCAAGTTTAAAGCTGGAACTAAAATTGCAATAGGTCCAATTTTATCCATAAAAGAATCTATACTTTCAAATAACTCATTCTTTTTAGATGTAATGTCTCTACTCATATTTTCTAAAACATCAATTTCAATTACATTCTTAAATTTTTGTTTTAACTTATGCTTTCTATCTCCAAAATAAGAATTTTCCGACTGAGATATATTAAAACTTTCATTTAAAAATGTCACACATTCTTGTAACATAATGCTTGTTTCCCCTGTAACAAGTTGGTATAAATCACCTAATTTCTCAATATCTAACTTAATATTTTCCCCTTTACCTGACCTCGCTATTGAATCCCCTGTCCAAACATTTATTGGAATTCTACCATCCATGTCTAGATTTATATTTATAACCTTTTTCACTTCTTTTCCATTTTTAATCTCTGTATCCTTGACCGATTCTATTTTATGAACAGGTATATCCTTATATTCATTAGATTTCGAATTGAATTCCCTTTTAAAACCAAGATGACTATCAATTAATCCATTTAAAGTTGGAACACCATCTCTTATATTAATTCTTTTACCTGGCATTTCTTTCGCAAATGGATCTTGTAACCATGATAGTAAGTCATTTGTACTATGAAAACTAATCATATTTTTAAATTTTGAATTTTTATATTGTTCCCATGAAGCATATGGTAACATAGCAGGATTAGAAGCAACTATATTTTCATTTTGATGTTTGGCCCCATGATATTTTGCTCCTGCGCCACCTTCGGAATTACCACCGTCAGCTACAATGCTTTTGTGCTTGTAATTTTTAGGATTTGTATTATATTTTCTAAGAAATTCACTTTTTGATAATTTATTTGCATCTTCTATTTTTTTCTTATATTGATTTGAAAATTCATCCGCTTGATTCAAATATTGTGTGGACATATTTGAATCATTCATTAATTTGATGTTTTGTATCCAATCATCACCGATATTTTTAGACCTAAGTGGGTTTTTAGGATTAATTGCCTCATTAGAAGTTCCTTGATAGACGATAGTCTGTTGGCCTGTTGGTTTACTTTTATCATCTAACAACTCATATATTTTAATATCAGCAGCACCATTCAAATTCCTATTTTTATCATCATTGTAACTATCTACTTGCATAAATCGTTTTCCATTAACTTTAATTTCTTTATTTGTATTTATATCTTGATAAACCCAGTAACCACTTAACTCAGTTAAATCTCTATCATTAATTTTATTCATCTTTACGATACACTCCATATTCTATTGGATCATTATCATCATAAAAGGCTTTTTTAGTATTAATAGTAGGCTTTCCTATTTGAATTGTAATTGTAGATTTTTCTGGCTTATTTTTAAAATTATATAATTTATCACTCAGTTCAATTACATCATCAACTGTATTATCTTTAGTAAAATTTTTCTTTGTACTAAACAATGTTGTTACTGTATCTGTATTAGCAGCGTAATTCACTTCTTTTCTGGCTTGTTCCATTCCTTCTTTAAATTCTTTATCATTTTTATGAATCAATGGTTCGTAATACTTACGATATTCTTTTAAGCTTCTTGACGAGTAGGTGATATAAAAATATTCATTTTTATATCCGACATTTTGCGTCTTGTTTATTGCTTCTTTTGTAAAGCCTGTATATTGGTATTTCTCTTCATTATCTTTGAAAAATTTATATAAGTTATCATACTTTTCTTTTTGCGCTCGATATTCAAAGCCACTTAGTACTGTACCCACCATCATACTCATATCATCACCTTTGTCCTCACTTCTTAATGAGCTATCACTGTCAATAATTGATTTGTCGAATGGAATACTCGCATTAAATACGATGTCGTG
>159 33 42
AACAGGCAATGCAAGTTGGCGGGGCCCCAACAT
>160 68 2225
AATTCATCTTCCATCTCTTGTTTGATCTGTGTCGCATAAGCTTCATCAAATAGTACATCAGTACGTGG
>161 53 231
ATTGGTGTTCCAATTTCTCTGTGTTGGGGCCCACACCCCAACTTGCACATTAT
>162 35 138
TCTACCGGTATCATACTGCTAATCTCATTCGCAAT
>163 5000 83707
GAGCATAGAACATTGATTTATGTCCCAGCCTGCAATAATTTTTTAAGGGAAGTGAATATATATGATTACCCAATCATTAAAGACAGTTATCAATTTTTCAAATGAAAATTTTTTTCAAGATTACTTAAATAAAAATAATATGTCTTTAAAAAAAACAGAAATTGAAGATATAAAAAAATTTGTGGCATTATTAAATGGAAAATTAGAAAAAAATAGTAACTTATTTAGGGGGTATATCCTTGGATATTCTTTTCAAGATTTAACAGGAGAATTTGATTTATTAAGATTTACTGAAACACATATTATTAACATTGAACTTAAATCACGCGATACCACTGAAAAAGAAATAGAAGATCAATTAAAAAGAAATAAGTTTTATTTAGGAAGTACTAATTACACACTTTTACAGTATGGGTTTTTATCATCAGAAAATAAATTATATAAATTAAATGAAGAGGACTTATTGCGAGAAATAAATGTAGAAGAATTTATCAGTGAATGTTCGAACTTAAAAAATAAATTATTTATAAATGTAGAAGAGTTATTTAGACCAGAAAAATTTATTATTTCTCCATTTAATAATACTCAAGAATTTTTAGAAGGAAAGTATTTTTTAAATGACGAACAAGTTAAAATAAAGAAATGTTTAACCCAATTTTTGAATAATGATGACTCAATTGTTAAATTAACAGGTGTGCCTGGTTGCGGAAAAAGTTTGATTCTTTATGATTTTTACAAAGAGTGCTTAAAAATTGATAAGAAAGTTGCCTTAATGCATTGTGGTGCTGAGTTGAATGACGGACAGCTAGATTTAATAAAAGGTCATGATTGGAATATATATCCCCCAAAGGCAAACGAAGAGTTTATATCTTTAGATGCTGACATCTATATGATTGATGAAGCTCAACGTAAGTATCCTCATCAGTTAGAGAAAATTTATTCTTATATTAAAGAAAATGATAAAAAGTTAATTATTTCTTATGATCCTGAACAAACATTGGTGAAAAGAGAAACTAAATGGAATATTTCTAAAACTATAGCAGAAGATTACGAAGGTAAAACATTAAATCTAGAATCCAGGATACGTAATAACAAAGAAATTAGTAGTTTTATTAGGTTATTATTAAATAAAAATCAATCTAACTATATTCGGGATTTTAAAAATATTGAAATAGTATATGCGAATGATATTAGTGAATCAAAAACTATTTTAAAATTTTTAGATAATACATATACCGTTATTGATTACACCGCTCCTAATTTTAATAGAAAAGGCTATAATGAAATATCTAACATGAGATACGGAAATACTATATTGAATTCTCATAACGTCATAGGTCAAGAATTTGATAATGTGTGTTTAATCTTAGGTAATGAATTTTTTTATGATAATGATGGGTTCTTAAGAGCGAATGATGTTAATGATCAACTTGATCTTATGAAATTACTTTATCAAAATGTGACTAGAACAAAACATAAACTTGTTTTAGTAGTTAATAGGAATAAAGAGTTATATATTGACCTTTTAACTATACTAAAACCCAGAATTCAGAAGTCAATAAAATTAAAAGAAATTGAAAATATAGGTTACAATACAATACCAAATTCAAAAGGTGTGTTTTATATATTTAAGCATAATAACAATATTTTAAAAAACGAAAATACTGGTGAAGATATTAATGTTAAAGGAAATATATTATATGTAGAGAGTTGTAAAGACTTGAGAAAGGCAATTAAAAGTTTAATAACCAATATTATAACCAAAAAATTAAAAAAATTTGAAGATATTGAAATCGCTGATTTACTTAATCTAAAAGTATCGTGGATTGATAGCAAAAATAAGGAACAAATATTTTCTTATATTGTTGAGCAACATATAGAAAAGTACGGAGAAATTCCTTTTTTAAATATACCTTTAAAATTAAAAGGTTATTCAGATAATATTATTAGAAATTATAGCTATATTGTTGAATATGATTAAGTCTATTAAATATCATTTATAGTAAATTTATTAATAATTAATTTATACTATATAAATGAAGATAAAGTTATCGTAAAACATCTATTGCTAATTCCTCAGGCGTTTTTTACTAAACTAAGAGTGAACCATCATCTTTTATAATTATTGCAAGTTTATCTTCATAGACTAACAACTAAATAATAGTTGAAGTGTTTCCTAAATGTTTGATTGCTGCTTAGAGGTGATATACGAGTAAATTTCATCTCGTCATATTTTTATAGAAATCTTTTCATGATTACCGGAATTATATCTTAGAATAAAATAAGACATATTGCTATCATTTACTTTTTATTAACCGCATCATAAACTGATAAGTAGAGGCGTATCATAAGTGATGCAGTTTTTGGTATTCCAATAACTTTTAGTTGAAGTTTCATTAGAAAAGGTTTAATGAATTGGACATTCCCTGTGTAATTTTATTGCAAAGTCTATTATCATAAAGATATATACTAAATTTCGATGTATGGAGAGATTATATGAGCGCCAACATATTAGATGAAATCAGTGAAATACTAAGTGGAGTAGAAAAATATTGGATAAATGAAAAACTAGCAAAACAAATAATAATATAAGATTTACGTAACAACGATACTAAATTAATTTCTAAGCTTTTAGCTAATAAATCTATTAATGAAACATATGTTCAAGATATAGATGGCTATAAAATATTCGATAAAGAAGCATTTATTTCATTGTTACGTTATAAAAATCACTGGCAAGATAGCTATACTAAGTATGCTAATAAAATTGGTTTAACGGCAGAAGGTAAATATTTAAATTATAATTCTGATGTGGTTTTAAATTTTCGATTTAAGGACTGTGTACTTGAAGGTGGAATGACTAAAGAAGATAGTATTTTTAGATTGTCAAATTAAGCTGGACAGTTTATCATCTTCGATGAAACTCATAAATACTTCCAATGGTGTTCTATAACCTAAAGATTTTCTAGGACGATGATTGATCTTTTGAGCAACACTAATGATATGATCGTCTGTTACTAAATTGAAATTTAGTTCTTTATCTAATCCACTGCGTCTAAGTATTCCGTTAGAATGTTCATTTAAACCTCGCTGTGATGGCGTGCCTGGATCAGAAAAAAATATAGATATATCGTGACAGTTGCATATTGTTTTCCAGTTTGAGAACTCCTTACTACAATCAAAAAGTAATTGATTTAAATATATGAGAAAGTAAAGCTGCATACATTAAGTGCAGAGAGTTTTCTTTATCAGTTTCTTTACGACCTAAGGGTCGTAAGGTGATAATCATCTTGGATACTCTTTCTACCAAAGTAATGATTGCACTACCATGACGACGACCAACAATAGTATCTCCTTCAAGATGTCCAAACTCCTTATTGAATAAAGGAAATTCTTCTATTCTTTCAGAAATATGTCTTTTAAAAGTCTGTCTGCCTCTTTTTCAGAATGACCATTTAGCTTTCTTTTACCTTTCATAGGTAAATCATGTACAGCAAAAATGTTCTCTTTAAACATTCTGTAAAGTGTTTTAACAGAACAATTGATCGTGCGTTCACCTCTGCCAATAATAGTATCAGGTGTCCATCCATCAGCTACTTTCTCTCGGATATAATCTGCCTGTTCTTCTGGAAGCACCATTCTATGTCTCCCACAATTAGACTTTCTTTGTTTATATTCTTGATAATATTCAAGGGCAGACATACTCGACTTAAAAGCATTGATTACGTTATAAATTGTCTGTCTAGTACTCGAAATCTCTTTAACTGAAAGATTCTGGTGATAATATGAGTCTATGAACGTAAGTTCATCCGTGTTAAGATGTGTATAGGCCATTCTGTACTAACTCCTTATGTTTTCTTTGGTAGGAAATACATATTGAGTTTAGCACAGAAGGCTTATTTATTTGTCTAACTTAATTTTACAATTGGCGAAATGAAAAAATAATCAACGTTTTGTTAAATAATAGTAGAATTACTATTAATGAATTAAGTAAACAAGTGAACTTATCTGCTCCAGCTGTAAGAGAAAGGGTAAATAAACTTGAAGATCAAGGTATTATAAAAGGTTATACAATTAACATAGATTATAAGGAATTAGGTTACGATGTAGAAATATTAATTGAGTTAACTATAAAGAATAATAGATACAAAGATTTTAAAGAATTTATTTCAAAACAAGATAATGTTGAGTTTTGTTATCGTGTATCAGGAGAGGCATGTTTTGTATTTAAGGTTCGGTTGGAAAATATGGATGAAGTAGAAACATTTGTTGATACCATACAGCCATATGGGCAGATAAAATGTCAGTTTATCTTTTCATCAGTTGTCTAAACTACATGGAAAAAGTTTAATAAGCATAGGAAAGATTATTAACAGAGAGAAGTGACTTAGTTTGGAATATAAATCTTACAACAAAATGAGTAATACTATTTTATCTATCTTGTTGAGTGAAAAAAATTTCGATAATAAAATGGTAGTCTCAACAGGTAGTTACATTTTGTCTGAGTTGCCATGTATTGTTGCCTATAAAAATAATGATATCGTGGGGCTACTAACGTATAAAGTTTATGATGAGTACATTGAAATCATTTCTTTAGATAGTTTTGTAGAGAACAAGGGTATTGGTAGTCATTTACTTAATTATGCTGAAATAATTGCCTCAGATATGAGTAAAAGAAGTATCAGTGTTATTACTACAAATGAAAATATTAAGGCACTCTATTTCTATCAAAAAAATAAATATAGAATCACAGAAGTTATTTTTGATGCTGTAACAGAAGCAAGGAAAATAAAGCCGTCGATTCCTACAATTGGTAAAAATGGCATTGAAATTAGAGATGAAATTGTATTGAAAAAATGTTTATAACGTATAGATATACTCAGCTTTAAATCACCCTAGTTCATACAAAAAGACTTTAACACAAACAAAAAAGGAGGAAACTTAAATTCCTCCTTTCCCTTATTACACCTATAATTCTATTTTAACGTCTTCGTCCATTT
>164 85 1288
GTCTCAACTTGCCTGGCAACGTTCTACTCTAGTGGAACGTAAGTTGGCTACCTTCGTCGCTAAGAACCTTTCTTGTCTTGTGACA
>165 34890 684460
GACTCAGATTCAGACAGTGATTCAGACTCAGAAAGCGACTCAGATTCAGATACAGGAAAACATACACCTGTTAAACCAATGAGTACTACTAAAGACCATCACAATAAAGCAAAAGCATTACCAGAAACAGGTAGTGAAAATAACGGCTCAAATAACGCGACGTTATTTGGTGGATTATTCGCAGCATTAGGTTCACTATTGTTATTCGGTCGTCGCAAAAAACAAAACAAATAATACAATATGACCCAGGTCCTTGTGGCCTGGTTTTTTAATGATTACACATGCAATAGATGTATTTTTCATATAAAATAAACAATAAAGATACGGAATAAAACTTATATGAGGCGATAATATGAATTACATTTTAGGAACAATTTTAGAAAGTAAAATTACAGGTGTAGAAAAAGCACAAATAAATAGACTGAAGTTGTTCAAACAACACGGCATATCTTCAAAATGTGTATATGTTAAATGGAATCCTTATTCATACACATATGCGAAGCAACATCGGATTGAAAATGATCTGCTTACAATGTATGACTATTTTCAAAAAGCAATCAATTATAAAAAGACAAAGCAAGTTAACTGGATACAGTATTGGGAAAAGTCATGTAGGTACACATTGAAATTTGTGGAAAATTCAAATGATGTCAGAATATATGATGAAGAGCAATTTATCATGTATGCTCATTTTTTAGATAAACAGTATCATCAATTAAACTATGTGAATTATTTTGATCATAAAAGAAGAAAAGTAAAACGTGAATTGTATGATGGAAGAGGCTTTTTAAGTTGTTCTCGAATTTTAGGTGAAGGACAACGGATTGTACTCGAAAATTACTATACACCTAATGGGGAGATCGTCATCCAAAAATATTTCGACGATATAAAAGGGGAAAATACGCTCACAAAGGTTATCTTAAATGAAGACCAGCATCAACAATTTTTTGATACAGAAGATGAATTAGTTCAATATTTTCTCCATCAATTATGTAAAAATAATGATCAAATCATATTAGACCGTCCTCATGAATTAGGAAATGTTATTGCGGGATTAAATCAAAGTATTCCAGTTATTGTTGTGCTCCACAGTACACATTTATCCGGCACCGGTAATGGTATAAAAAGTTTTTATAAAACAGTGTTTAATAATTTAACACGTTATAAAGCGATTGTTGTATCAACGGAAAAGCAATGCCAAGATATTTCACAATATATTGAAAATAAAATACCAGTTATCAATATTCCGGTTGGCTACGTGGCAAATTTAAAGTATCAATTTGACATCAATCAAAAGGATAAAAATCATATCATATCAATTGCTCGCCTCGTTGAAAATAAACAAATTAAACATCAAATTGAAGTGATCAAGCAATTAGTAACAAAACATCCCAATATTCAATTGAATATTTATGGACATGGAAATGGGTTGTCAGAATATCGACAACTTGTAGAAGATTATCATTTATCGGAACATGTTAAATTTCATGGCTTTAAAACGCATATTAATGAAGAAATTGCTAAAGCAGAACTAATGTTATCGACAAGTAAAATGGAAGGTTTTGGCTTAGCAATTTTAGAGTCGCTTTCAGTAGGTACACCAGTGATCAGTTATGATGTAGATTATGGGCCATCAGAACTGATTCAAGATGGATTTAATGGCTATTTAGTACCTCAAGGTGACATCAATCAAATGGTTGAAAAGGTCGATCAATTACTAAATAATACTCAAATGATGCAACAATTTTCAATTAATAGTATAGAGTATGCTCAGCAATTTAATGAGATAAATGTCAGTACAAAGTGGCAAAATATTTTAAACTAAGTCAAAAGAAAAACGCATTTTCCTAGAATCATCTATTTAACAAACCACGTTCATACGAACTTACATGTTTAGTTAAATGACATAGGAAAATGCTTTTTTATAAAAATAAAGTTAAAGTACATTTATATAAGACGAACAAATTGGTCCCATTGTTTAATTAACGACGCTTTACTGTATTGTTGCGCTTTTGCCAAACTACCTTTTGACAGCCGTTGTTGTACTTCCGGATGATCAATCACATATTTTACTTTTTCGAATAGCACATCTTCATCATTTTTAGTAATTAAATAACCATTGAAATCTGAAGTAATTAATTCACTAGGACCATATTTAATATCATAACTAATAACTGGAACACCATGTGCTAAAGATTCAAGTAGCGCTAAAGAGAAACCTTCCATGTTACTTGTTATTAAACTCAAATAGGCATCGCTGTATTCTTGGTCTAGATTGCTTAAAAAGCCGCGTAAATATACATGATTTTCTAATCCATATTTTTGTATCAATTCATTTAATTTTTTACTTTCTGAACCAAAACCATACATATGGAGTTCTACTTTCGGTACATAAGGGATTAAGCGTTTAATTAATTCAATTTGTTGATGTAATTGTTTTTCAGGTGAATAACGTGCAACGGAAATTAATTTAACACTGCGCTGATCTAATGTTTGGACTGGTGTATCAATTGTTTCACTATAGCCGACAGGAATATTAACAACAGGAATAGTATGGTTAATACGTTTTTCAACATCTAATTTTTGCTGCTCAGTAGAAACGATAATTGCACGATATCGAGATAAATTTTCAAACATCGCTTTATATACATTTTTAAATGGCGATGAATCTAATGCATCAATATTTTTAATGTGTGTACTGTGAAGCACAGCTACTACTGGGATTGACTTAGGTGTTAAGTTGAAAATAGGTGCTGTATACACATTGCGGTCACTGAAAAATAAATCCCCATGTTGATATAGTTGTTTAATGAAAAATGCGCCTAATTCCGTTTCATTATTAAAGAAATATTGTTTGTTAGCATAGTAAACAATAATTTTTTGTACTTCTGGTTTGCCATCTTTGTAAGAAAAATACTTTTCTAATTTTGTGTCTCCTTCTGGATTATAGAAAAATTCACATAATGTTTGTTGTTTATCAACAAGAATCCTACTACAACTTAAAAAGCCACGCACATCATAAAAATCACGTTTTACTTTTCGTCTTTGACTATCAAAATGATTCACATAATCTAATATACGATATTTAGGATCTTGAAAATGGGCATACATTAAGAAACGCTCTTGATCATATATTCTAAAGTCATGACTATTTTCAACATGTTTTAAAGTATAATGACATTCATCAGTCCAATATGACAACCAGTCAAATGGTTCATTGCGTTCTAAATATGTTGCTTCTTGGAAGAAATCATACATATTAATATAGTCAGAACTAGTAATATAATTTTGGGCATTTCTATATAAATATCTATTCCATGACAGAAATACACATTGCGCTGGTCTTCCCATTTCTTTAAATAAATTTAAACGATTAATAATTGCTTTCTCTATCCCAGTTAAATTAACACCTAAACTATTACCTACAAAATAATTCATTTACAACACCACTTATATCTATTTTTTATAATTATATCACATAATATTTAATTACTTCTTTTAACTGGAAGATGTGTTTATTTATAAAACAACAAGTTTTGATATTTATAATGGTAGTAGTTATTCAGTCAAATACTACCAATATATCATTGTAGAGCTTAGGATATTGATTTATGACTCAGGCACATCAAATGAGAAGATTTATAAAAGAGATATACAACTCTAGGAGGTATAATAAAAACGCGCAACTACTGTTACGCGTTTGAATTAATCATATGATATTATTTGCGATACTTTAATTTAGCGAAAGCATCATGTTGATGGATAGACTCTTCATTACGACATTCGATATCGAAACCGTCTAACCAATCAAATTCAACTAAGTCCGCGGCAATTAAACGAATTAAGTCTTCGACAAAGCGTGGATTTTCATATGCACGCTCTGTCACACGTTTTTCATCAGGACGTTTTAAAATAGGGTATAGAATTGAACTTGCATTAGCTTCCATTGCATCTAAAATTTTGTTTTTATAGTCATCAACTATGTCTTGATCTTTATTAATATATGTTTTAACAGTGACAACACCACGTTGGTTGTGCGCTGAATATTCACTTATTTCTTTTGAACACGGGCATAGCGTTGTGACAGTTGCTTCAATAGTAAGTTCTTTACGTGTAACTTTATCACCGTCAATTGCTAATCCATAAGTGACATCGGCATTACCAACTGCTTTAATATTTGTGGTTGGACTATAGCGATCAAAGAACCATTTCCCAGAAACATCAACGCCTGCCGCATTTTGTTTCATATTCGTTTGTAAAGTGCGTAACACCTGATAAAGTGTATTAAATTCAAGTTCAATGCCATTATCATAGTGCTTTTCAACACTTTCAATAATACGGCTCATATTAATACCTTTTTCGTCTTTTGTTAAACTTGTTGAAAAACTAAATGTGCCAGCTGTTTGATACTGGTCAACAAGTACAGGGTACACTAAGTTTTTAATACCAACCTCTTCTATTTCAAATAAGAAATCTTTATGTGTACTTTGTAAATCTGTCATTTCGTTCTTAGTAGTAGGTTTCGTGCCTTCAATAGGGTCTACGGAACCAAAGTGTTTCCAACGACCTTCTCGTGTCGATAAATCAAATTCAGTCATTTTTTTCCTCCGTTAAGATTTAAAGTGATATGTCCAATATGGTTCGACTGTTAAAAAGCTGTGTTGTTTACCATCGATTTCAGGACTTGCTAATTGTTTTAAAAATGGACCTGTTTGAGAAGCATGTGCTTCAAAAGCTTTAATTTTCAGGTCTTTAAAATCTGTAATATCATTTTGAATATCAGGTTCTCCAAGTGCTTCGGTTGCATCATTGCTGAACGCAACTAAAGTTAAACGAGGGCGTTCTTCTTTAGGCATGCGTTCAACCGTTCGAATTACAGCGTCTGCTGTTGCTTCGTGGTCAGGATGTACTGCATATCCAGGATAAAATGAAATAATCAATGATGGATTTGTATCATCGATTAAAGATTTAATCATACTATCTATATGTTCATAGGGTTCAAATTCGACAGTTTTGTCACGTAAACCCATTTTTCTTAAATCAGTAATACCAATAACTTTACAAGCTTCTTCTAGTTCACGCTCACGAATACTTGGTAATGATTCGCGTGTTGCAAATGGTGGATTACCTAAATTTCGTCCCATTTGACCTAAAGTTAAACATGCATATGTTACTGGTACGCCTCGTTGGACATAACTTGCTATTGTCCCTGCAGATGAGAAGGTTTCATCATCAGGATGTGGAAATATTACTAATACATGTCTTTCGTCAGTCATGTTGATGCCTCCTCTATAAATTAAATGGTTGCTCGCTAATTTCAAGCGCTGCAGCGAGTTGACCTTCATAATTAAAACCTGCAATTAAAAATTCGTCATGCTCGTTAACTTCGTAATGCGTTAGACCTTGTACATAAACCCAGCCACCATTTGATAGTTTAAGGCCAATGCGATAAGGTTCTTTATTGCCACCTTTTAACTGAGCATGTGTATATGTTACTTGAATGTTTCTTAAAAAAGTACCAGCATTAAAAACACGTTGATCGAAATGGTTCGCATAGGCCCCATTTGTCGTTTCAACATGCAGATACACAGGTTTATGTTCAAAAGAAGCAAGTAAATCTATAACTTCTTGTTCTTTAATTGGTTCCAACACGTTCACTCCTTACACTATCAATGTGTTTATCTTTCTATTTTACTAAAAACTATTCAATAATTGTATACGATTGCTCAATTATTTATAAATTAATTTACATGAAGGGTAATTACTCAGGATTACACAATCATACAGCATTAGTTTTTTACTTTTAAAAATCAAAAAAATTGTTGGAATTTAAAAAGTGTTAAACATTAAAAATGATGCTATATTAATGGTGTATGAATGAATTCATAAGTTTTTAAAATGTATTAAATTTGTGGAGGCATGTAAACAATGAAAGTATTAAACTTAGGATCGAAAAAACAAGCATCATTCTATGTTGCATGTGAGTTATATAAAGAGATGGCATTTAATCAGCACTGTAAACTAGGTTTAGCAACTGGTGGTACAATGACAGATTTGTATGAACAACTTGTTAAGTTATTAAATAAAAATCAGTTAAACGTAGACAATGTATCCACGTTTAATTTAGACGAATATGTAGGTTTAACCGCATCACATCCGCAAAGTTATCACTATTATATGGATGATATGCTTTTCAAACAATATCCTTATTTTAATAGAAAGAACATTCATATTCCGAATGGAGATGCCTATGATATGAATGCGGAAGCGTCAAAATATAATGACGTTTTAGAACAACAAGGTCAACGTGATATTCAAATTTTAGGTATTGGTGAAAATGGTCATATTGGATTTAATGAACCTGGTACGCCGTTTGATAGCGTTACTCATATCGTTGATTTGACTGAAAGTACTATTAAGGCTAATAGTCGATATTTTGAAAACGAAGATGATGTTCCAAAGCAAGCCATTTCGATGGGACTAGCTAATATTCTTCAAGCTAAACGTATCATTTTACTCGCATTTGGTGAAAAGAAACGTGCTGCTATTACACATTTATTAAATCAGGAAATTTCTGTTGATGTTCCAGCCACATTACTTCACAAACACCCGAATGTTGAGATATATTTAGACGACGAAGCTTGCCCGAAAAATGTTGCGAAAATTCATGTCGATGAAATGGATTGATTGCAATGTTTAATTAAGAAATGCCTCGGGAAAGGTTCCAATAGAAAGATAAAAAGCATTGGAAGGATGATTTTTAGTGGAATTACAATTAGCAATTGATTTATTAAACAAAGAAGACGCGGCTGAGTTAGCAAATAAAGTAAAAGATTATGTAGATATCGTAGAAATCGGTACGCCAATCATATACAACGAAGGCTTACCAGCAGTTAAACATATGGCAGACAACATTAGTAATGTAAAAGTATTAGCAGACATGAAAATTATGGATGCAGCTGATTATGAAGTTAGCCAAGCAATTAAATTTGGCGCGGATGTAATTACAATACTAGGTGTTGCAGAAGATGCATCAATTAAAGCAGCTATTGAAGAAGCTCATAAAAATAATAAACAATTACTAGTTGATATGATTGCTGTTCAAGATTTAGAAAAACGTGCAAAAGAACTAGATGAAATGGGTGCTGATTATATTGCAGTACACACTGGTTATGATTTACAAGCAGAAGGGCAATCACCATTAGAAAGTTTAAGAACCGTTAAATCTGTTATTAAAAATTCTAAGGTTGCAGTAGCAGGTGGAATTAAACCAGATACAATTAAAGAAATTGTCGCTGAAAGTCCTGATCTTGTTATTGTTGGTGGCGGAATCGCAAATGCAGATGATCCAGTAGAAGCTGCAAAACAATGTCGCGCTGCAATCGAAGGTAAGTAATATGGCTAAATTTAGTGACTATCAATTAATTCTAGATGAATTAAAGATGACTTTGTCACATGTTGAAGCGGATGAGTTTTCAACGTTTGCGTCCAAAATACTACATGCTGAACATATATTTGTAGCTGGCAAAGGACGTTCAGGATTCGTGGCGAATAGTTTTGCAATGCGCTTAAATCAGCTCGGCAAACAGGCACATGTTGTTGGAGAATCAACGACACCTGCGATTAAGTCGAATGATGTATTTGTAATTATCTCTGGTTCAGGTTCCACGGAACATTTAAGATTATTAGCAGATAAAGCAAAATCAGTAGGTGCTGACATCGTATTAATTACTACAAATAAAGATTCTGCAATAGGCAATCTAGCTGGGACGAACATCGTTTTGCCTGCAGGTACAAAATATGATGAACATGGTTCTGCACAACCGTTAGGAAGTTTGTATGAACAAGCATCTCAATTATTTTTAGATAGCGTTGTAATGGGATTGATGACTGAAATGAATGTTTCAGAACAAACGATGCAACAAAATCATGCTAATTTAGAATAAAACAAAGATAGTCGATAATATGATGCCTAGGCAGAAATATTATCGATTATTTTTTTATTTAAATAATAAATTATAGTATAATATAAATAATAAACGAATAGGGGTGTTAATATTGAAGTTTGAAAATTATATTTTTGATTTTGATGGTACGTTGGCAGACACGAAAAAATGTGGTGAAGTAGCAACACAAAGTGCATTTAAAGCATGTGGTTTAACAGAACCATCAGCTCAAGACATATCGCATTATATGGGAATACCTATTGAAGAATCATTTTTAAAATTAGCAGACCGACCATTAGATGAAGCAACATTAGCTCAGTTAATCGATACATTTAGACATACTTATCAATCTATTGAAAAGGACTATATTTATGAGTTTGCTGGCATAACTGAAGCCATTACAAGTTTATATAACCAAGGGAAAAAGCTTTTCGTTGTGTCTAGTAAGAAGAGTGATGTATTAGAAAGAAATTTATCGGCTATAGGGTTAAATCATTTAATCATCGAAGCTGTTGGATCCGATCAAGTAAGTGCATATAAACCAAACCCTGAAGGTATACATACAATTGTGCAACGCTACAATTTAAATAGCAAACAAACGGTGTATATTGGGGATTCAACGTTTGATGTTGAGATGGCACAACGTGCTGGTGTGCAATCTGCAGCTGTCACTTGGGGTGCACATGATGCAAGATCATTACTTCACTCTAATCCGGATTTTATTATTAATGATCCATCAGAAATTAATACCGTATTATAAAACTTGTTAAAACAGAGAATTTCATGGTTAACATGCATATTCATAAATATTAGATTATACATAGAAATATTTCGCTTTAGATTAGGAATTTAAAATAAATATTTATTAAACATTATGAATTTTTAAAGAGTGATGTCTGATTCGTTGATCATTTATTTTGTAAAAATAAATTAAAGTAATGAGAAAGTTATTGAAGTAAATTGAATATTAGCATTTAAATACGATGTAGAAAATAGCGATAGCATATAACTTATATGAAGTTGTATGCTATCGCTATTTTTAGTTATAATTCCAAAAAGTTAATCGTTCGATGATTTAAGAATTATTATTGTTTAATTCAAATGTACGAGGGTATAAAATCATTGAATTTAATTCGATAAAGTGAAATTTTTGAACAAACATACTTTTGTATTTATATAAAAGTTTATATTCTTATAAATTTGACAAAACTAATTAACTCCGTATAATTATGAAACATACAAGAGGGAGTGTATGAATTCATGGATTTTAATAAAGAGAATATTAACATGGTGGATGCAAAGAAAGCTAAAAAGACTGTTGTTGCAACCGGTATCGGTAATGCAATGGAATGGTTCGATTTTGGTGTCTATGCATATACAACTGCGTACATTGGAGCGAACTTCTTCTCTCCAGTAGAGAGTGCAGACATTCGACAAATGTTGACTTTCGCAGCATTAGCCATTGCGTTTTTATTAAGACCAATTGGTGGTGTTGTATTTGGTATTATTGGTGACAAATATGGACGTAAAGTTGTATTAACATCAACAATTATTTTAATGGCATTTTCAACATTAACCATTGGATTATTGCCAAGCTATGATCAAATTGGACTTTGGGCACCAATACTATTATTGCTTGCAAGAGTACTACAAGGGTTTTCAACAGGTGGAGAGTATGCGGGTGCAATGACATATGTAGCCGAATCATCTCCAGATAAGCGTCGTAACTCATTAGGTAGCGGACTTGAAATTGGGACATTATCAGGTTACATAGCTGCTTCAATTATGATTGCCTTACTCACATTCTTCTTAACTGATGAACAAATGGCATCATTTGGTTGGAGAATCCCATTCTTACTTGGTTTATTCCTAGGATTATTTGGCTTATATTTACGTCGTAAGCTTGAAGAATCACCAGTTTTCGAAAATGATGTTGCAACACAGCCAGAAAGAGATAACATTAACTTTTTACAAATCATCAGATTTTATTACAAAGATATATTTGTGTGTTTTGTAGCTGTTGTATTCTTCAATGTTACGAACTATATGGTAACTGCATATTTACCAACCTATTTAGAACAAGTTATTAAATTAGATGCAACGACAACAAGTGTATTAATTACTTGTGTCATGGCAATAATGATTCCATTAGCATTAATGTTTGGTAAGTTAGCGGATAAAATAGGTGAAAAGAAAGTATTTCTAATTGGTACTGGTGGGCTAACATTATTTAGTATCATCGCATTTATGTTATTACATTCACAATCATTTGTTGTAATAGTAATCGGTATATTTTTATTAGGATTTTTCTTATCAACTTACGAAGCGACAATGCCAGGGTCGTTACCAACGATGTTTTACAGTCATATAAGATATCGAACTTTATCAGTAACATTTAATATCTCTGTTTCGATATTTGGTGGTACGACGCCATTAGTTGCAACATGGTTAGTTACGAAAACTGGAGATCCATTAGCACCTGCGTATTATTTAACAGCAATCAGTGTTATTGGCTTTTTAGTTATTACATTCTTACATTTAAGTACAGCAGGAAAATCTCTAAAAGGTTCGTATCCAAACGTAGATAACGAGCAAGATAGATCTTATTATGCAGAACATCCAAAAGAAGCATTATGGTGGGTTAAAGAACGTAAGAATTAGAGATTTTAATAAAAAGTATAAATCAATCGTATATAAGCACTTTAAAGCTAGTAGGTTCTGCTAACTTTAAAGTGCTTTTTAAATTGAGAACTGTAATTAGCCGTAATAAAGTTTTTGTATATACATAAACCCCCACTGCAATGATTATCGCAATGGGGGAAAGAGGGGACTTAAAGCATATGTTTAGCTTTGAATACTTAAAATTCTCTTGCTATTGAAATGTTAGGATGTAAATATGTCTTAGAGTATTTTGTCCAACGCAATTAATATTGAGACTCTAACCTTCAATATTATTATAGAGAACACAAACTTAAATAGATTGGGTGACTTATTTGTGTCAGTTATTGCGATTGCGATAACTTCTTTTCTCTATATACATATAGTAACGTCTTATCTAATAAAAAACATGGTACTACAGTATCAAATTTATCTAGGGCTTAAGTTTGATTTTTATAATAGGCAGGTTTACCTGATAAAAATTCTTATTCATTATATAATGTTAACAAGATGTATTTTAAAGTTTACATTGAGTGAGGGATATTGATGAACGTAATTTTAGAACAGTTGAAAACACATACTCAAAATAAACCTAATGACATAGCATTACATATCGATGATGAAACAATTACATATAGTCAACTAAATGCCCGCATCACTAGCGCAGTTGAATCTTTGCAGAAATATTCACTTAACCCTGTCGTTGCTATTAATATGAAATCACCGGTGCAAAGTATTATTTGTTATTTAGCTTTGCATCGTTTACATAAAGTGCCTATGATGATGGAAGGTAAATGGCAAAGTACTATACATCGTCAATTGATTGAAAAATATGGTATTAAAGATGTAATTGAAGATACAGGTCTCATGCAGAGTATAGACTCACCGATGTTTATTGATTCAACGCAATTACAGCACTACACCAATTTATTACATATTGGTTTTACTTCAGGGACAACTGGACTGCCAAAAGCATATTATCGTGATGAAGATTCATGGTTGGCTTCTTTTGAAGTTAATGAAATGTTGATGTTAAAAAATGAAAATGCAATAGCAGCCCCTGGACCACTATCGCACTCGTTAACATTATATGCGTTATTGTTTGCTTTAAGTTCCGGTCGTACTTTTATAGGACAGACCACTTTTCATCCTGAAAAGTTACTTAATCAATGTCGTAAAATATCATCATACAAAGTTGCTATGTTTCTTGTTCCAACGATGATTAAATCATTATTGTTAGTTTACAACAATGAACATACAATCCAATCATTTTTTAGCAGTGGGGATAAGCTGCATTCTTCTATTTTTAAAAAGATAAAAAATCAAGCAAATGACATAAATTTGATTGAATTTTTTGGTACATCGGAAACCAGTTTTATCAGCTATAACTTGAATCAGCAAGCACCAGTTGAATCTGTAGGTGTGCTATTTCCAAATGTGGAATTGAAAACAACGAATCACGATCACAATGGTATAGGAACTATTTGTATAAAAAGTAATATGATGTTTAGTGGCTATGTAAGCGAACAATGTATAAATAATGATGAATGGTTTGTTACTAATGATGATGGCTATGTAAAAGAGCAGTATTTATATTTAACGGGACGACAACATGATATGTTAATTATTGGTGGTCAAAATATATATCCAGCACATGTTGAACGCCTTTTAACGCAATCGTCGAGCATTGATGAAGCAATTATAATCGGTATTCCAAATGAGCGTTTTGGTCAAATAGGCGTATTGCTTTATTCTGGTGATGTGACACTTACACATAAAAATGTAAAACAATTTTTAAAAAAGAAAGTGAAACGCTATGAAATTCCATCGATGATTCATCATGTAGATAAGATGTATTACACTGCAAGTGGTAAAATTGTTAGAGAAAAAATGATGTCGATGTATTTGAGAGGTGAATTATAATATGAATCAAGCAGTCATAGTTGCAGCTAAACGAACTGCATTTGGGAAATATGGTGGCACTTTAAAACATTTAGAGCCAGAACAATTGCTCAAACCTTTATTCCAACATTTTAAAGAGAAGTATCCAGAGGTAATATCTAAAATAGATGATGTAGTTTTAGGTAATGTTGTTGGGAATGGTGGCAATATTGCAAGAAAAGCATTGCTTGAAGCGGGGCTTAAAGATTCAATACCTGGCGTCACAATCGATCGGCAATGTGGGTCTGGACTTGAAAGTGTTCAATATGCATGTCGCATGATTCAAGCCGGAGCTGGCAAGGTATATATTGCAGGCGGTGTTGAAAGTACAAGTCGAGCACCTTGGAAAATCAAACGACCGCATTCTGTGTACGAAACCGCATTACCTGAGTTTTATGAGCGTGCATCATTTGCACCTGAAATGAGCGACCCATCAATGATTCAAGGTGCTGAAAATGTGGCCAAGATGTATGATGTTTCAAGAGAATTACAAGATGAATTTGCTTATCGAAGTCATCAACTGACAGCGGAAAATGTAAAGAATGGAAATATTTCTCAGGAAATATTACCTATAACCGTTAAAGGAGAAATATTCAACACTGATGAAAGTCTAAAATCACATATTCCGAAAGATAACTTTGGTCGATTTAAGCCCGTGATCAAAGGTGGGACCGTTACCGCTGCGAATAGTTGTATGAAAAATGATGGTGCAGTTTTATTGCTTATTATGGAAAAAGATATGGCATACGAATTAGGTTTCGAGCATGGTTTATTATTTAAAGATGGTGTTACGGTAGGTGTTGATTCTAATTTTCCTGGCATTGGTCCAGTACCAGCCATTTCCAACTTACTAAAAAGAAATCAATTAACGATAGAAAATATTGAAGTCATTGAAATTAACGAAGCGTTCAGTGCACAGGTGGTTGCCTGCCAACAAGCTTTAAATATTTCAAATACGCAATTAAATATATGGGGTGGTGCATTAGCATCAGGTCATCCATACGGTGCAAGCGGTGCCCAATTAGTGACGCGATTATTTTATATGTTTGACAAAGAGTCTATGATTGCATCTATGGGGATTGGGGGAGGTCTAGGAAATGCAGCATTATTTACTCGATTCTAACCAGCGATTAAATGTGTCATTTTCTAAGGATAGTGTGGCTGCATATTATCAGTGTTTTAACCAACCTTATAGAAAAGAAGTACCACCATTAATGTGTGCGTCATTATGGTCAAAATTTGATTTATTTAAAAAATATGCAAATAGCGAACTGATTTTAACAAAATCAGCAATTAATCAAACTCAAAAGATAGAAGTAGACACAATATATGTAGGACGTTTAGAAGATATTGAATGCCGACAGATTCGCAATATCACACGTTATACAATGGCTTTAACATTAACTAAAAATGATCAACATGTCATAACGGTTACACAAACTTTTATTAAGGCGATGAAGTAGAGATGAAGTTTAATGAGATATGGATAAATGAATATTTGGCGCTCGTAAATGATGATAATCCAATACATAATGAGATTGTGCCAGGACAATTAGTGAGTCAAATGATGTTGATGGCTATGTCATTAGAGGCGAACCAGTGTCAAATTAATTACGTTAAACCTATTTTAATAAATGAAAATATCGAATTCATTGAAGAACATGAGCAAGAAATGATAGCAATTAATGACGATGGAGAGATTAAAATAAAGATTTCTTTGAGCACAAAAAAATAACCGATATTAGCTGCATGAACGCATATTAATTAGGAGATGAAAGGACAGCTAATATCAGTTATGTATTGTTATTATTATTGGGAACAGAGATAAATATAGGTTACGTTTCTTTCTTTGCACGGGGATGCATTAATCTAAAATAATAATAACAACTATATCAATGTTTAATAAATTCTGGATTATTGGAACGATTAGTCAATTTAACTAACTTTCATATGATCTATATCGTCTTGTAATAAAGAGAGCAATTTGAATATTTCAGTATCACTAAATGAATCGTCACATTTAATTGAAACATGCTGAAACGTTTTGGTTATAATTTCATAAACTGGTGCGCCTTCATGATGATACTGTCGATAAATAATCATAACCTATATTACCTCCTTTGCTACTCTATGGTTATATTATAAATAACATTTTTATGTGTGACATCAACCTTAAGTATCAACTTTTTATCAGACATAGAACGTATTTTTTACTAAGACTATTTATGTATAAAATTTCCAAAGAAATATATTTTTATAGAGTCGTTGAGAAGTTATTTTTAATTTCAAAAAATGTCGGAATTAGTAGAGCGGGATAAAACGTTATGTTTAAACAAGGGCATAATAAAGTTCCGAAAGGATTTGTTTTTTTAGGATAACTGATTCGTGACACTGTAACTGAATATTATATACATATGTTGAAATAAAACTACCTGTAACGATGACTTACAATACTTTTTTGTCCAATTTAACTGTGGAGATCAAACAAGTATTTAATAACTAAAATAACCACACCGAAAGTGACTTTATTGTGTACTGAGCTCCAAAGTTAGACTTTGAAAGCTAACTTTACTGGCGCACAGCAATGACACTCAAATTATAAGGTGTGGTTAATCTATTTTTTATGAAAGAAGCATTAAACCTCTGTTACTTCAACATCGATATGTTCAATACGGTTGTATGCACCGTGATCCACAGGACCAACAAAATCGTTCATTTTCCAACCGTTTTTAATAGCAGAAGCGACGAAAGCTTTCGCACTAATCACAGCTTCTTTCGGTGACTTACCGTTAGCTAAATATGCAGTTGTTGCCGCAGCAAATGTACAACCAGCACCATGGTTATAACTTTGTTGGAACATGTCTGTAGTTAGTTGATAAAATGTTTGACCATCATAGTATAAGTCATACGATTTATCTTGATCTAAAGCTTTGCCACCTTTAATGATGACATGCTGCGCGCCTTTATCAAAGATAATTGTTGCAGCCTTTTTCATATCTTCAATTGAATTTAATTTACCTAATCCTGATAATTGACCTGCTTCAAATAAGTTTGGTGTCACTACCGTTGCTTTAGGTAGTAAATATTTAATCATCGCCTCAGTATTTCCAGGGTTAAGCACTTCATCTTCGCCTTTACAAACCATGACAGGATCTACTACAAAGTATTGTGCATTAGATGCCTCATATACTTCTCCAGCACGTTTGATTATCTCCTCAGTACCTAACATACCTGTTTTAATAGCATCAGGTCCGATTGATAAAGCCGTTTCAAGTTGCTTTTCAAATACGTCCATAGGTAATGGTGTGACATCGTGTGACCATGTATCTTTATCCATAGTAACGATGGCAGTTAAAGCGACCATGCCATACGTATCTAATTCTTGGAACGTTTTCAAATCTGCTTGCATACCTGCGCCAGCACTTGTGTCAGAACCGGCAATTGTTAAAACTTTCTTTAAAGCCATTGAGCTTCACTCCTACATAATAATATTGTATTCATCATATCATTTTTAACCTAATTGAAAAATATTAAGCATTCAATATTTGATGATTGTTGAAATGAATCATTCATACTATTGTAACTTTTGAAAATGTCATTCACTTTAGATAAGTGTGATATGTTAAAATATGTCCTGAGGTGAGATTGAATGGAATGGTCGCAAATTTTTCATGACATAACAACGAAACATGACTTTAAAGCTATGCATGATTTTTTAGAAAAAGAATATTCGACTGCAATCGTATACCCTGATAGGGAAAATATATATCAAGCGTTTGATTTAACACCGTTTGAAAATATCAAAGTTGTTATATTAGGACAAGACCCGTATCATGGTTCAAACCAAGCACATGGATTAGCATTTTCAGTGCAACCTAACGCAAAATTCCCTCCATCTTTACGTAATATGTATAAAGAATTAGCAGATGATATTGGATGTGTTAGACAAACACCACATTTACAAGATTGGGCAAGAGAAGGCGTCTTGTTATTGAATACAGTTTTAACCGTAAGACAGGGTGAAGCAAATTCTCATCGTGATATTGGTTGGGAAACATTTACTGATGAAATTATTAAAGCAGTGTCTGATTATAAAGAACATGTTGTCTTTATTTTGTGGGGGAAACCTGCACAGCAAAAAATAAAGCTTATCGATACATCTAAACATTGTATTATAAAATCAGTGCATCCTAGTCCACTGTCTGCATATAGAGGATTCTTTGGATCAAAACCGTATTCCAAAGCGAATACCTATTTAGAGTCAGTAGGAAAATCACCAATTAATTGGTGTGAAAGTGAGGCGTAGATGGTGAATAGAGAAACTTTAATAGCACGAATTGAGCAAGAATTAGTACAAGCAGAGCAGGCGCAGCATGACCATGACTTTGAAAAACATATGTATGCCATACATATATTAACATCTTTATATGCTTCAACATCAAATACACCACATATTGGTGAACAACAAATGAATCATCGTATTGCTAACCATAATCAAATGCCACATTCACAAATTACGCAGCCAACACATCAAGTGACAGCTGCTGAAATTGAAGCGATGGGTGGTAAAGTAAATACGCATTCAGCACATCATCATAATAAGTCATATTCACAACCTTCAAACCAACACCAAAGATTAGCAACAGATGATGACATTGGCAATGGTGAATCCATATTTGATTTTTAAAAAGCAACAATGAAACATAATGATTTAATAGCTTGTTAAGTATGTAGGTTAATAATCAAGACGCATATACTTTTATTCGAGTGTTCGGATTTAAACATTTATTAATACTGAATTATATAAGGAGAGGTAGCAATGAAATTATTTATTATTTTAGGTGCATTAAACGCGATGATGGCTGTCGGAACAGGTGCATTTGGTGCACATGGTTTACAAGGAAAAATAAGTGATCACTATTTATCAGTATGGGAAAAAGCAACGACGTATCAAATGTACCATGGCTTAGCATTATTAATTATAGGTGTAATTAGTGGTACAACTTCAATCAATGTTAACTGGGCTGGCTGGTTAATATTTGCTGGTATTATTTTCTTTAGTGGATCATTATATATTTTAGTATTAACTCAAATTAAAGTTTTAGGTGCGATTACGCCAATTGGTGGCGTATTGTTCATCATTGGATGGATAATGTTAATCATTGCGACATTCAAATTTGCTGGTTAAATTTTAAAACTTTAGATTACCTATGTAACTAAACATTAAATTTTTAATAAAAATAATCAAGAAAAAGAGTTACAAACTCATCTTTTGGGTATAGAATACCTTCGAGGTGAGTTTTTATTTATGGAAAAAAAGAATAAGCAAATAGATAGAGGCGATTTAAAACAAAACCTATCTGAAAAGTTTGTATGGGCGATTGCATATGGTTCATGTATCGGATGGGGCGCATTCATCTTACCAGGAGACTGGATTAAGCAGTCAGGTCCGATTGCAGCATCAATTGGTATTGTTATTGGTGCATTATTAATGATATTAATTGCGGTTAGTTATGGCGCATTAGTAGAGAGATTTCCAGTATCAGGGGGCGCGTTTGCCTTTAGTTTCTTAAGTTTCGGCAGATATGTGAGTTTCTTCTCATCATGGTTTTTAACTTTTGGCTATGTCTGTGTTGTTGCTTTAAATGCGACCGCATTCAGTTTACTAGTTAAATTCTTATTGCCAGATGTCTTAAATAATGGGAAACTATACACCATTGCGGGCTGGGACGTTTATATTACGGAAATCATTATTGCGACCGTATTACTACTTGTATTCATGCTAGTAACGATTCGTGGCGCAAGTGTATCTGGATCATTACAATATTATTTCTGTGTGGCGATGGTAATCGTCGTATTATTGATGTTCTTTGGTTCATTCTTTGGTAATAATTTTGCACTTGAAAATTTACAACCGTTAGCTGAACCTAGCAAAGGATGGTTAGTGTCTATTGTGGTTATTGTATCCGTGGCACCATGGGCATATGTTGGATTTGATAATATTCCACAAACAGCAGAAGAGTTTAACTTTGCACCAAACAAGACATTTAAGCTTATCGTGTATAGTTTATTAGCAGCATCATTAACTTATGTTGTCATGATTTTATACACTGGTTGGTTATCAACAAGTCATCAAAGTTTAAATGGACAGTTGTGGTTAACAGGTGCTGTTACACAAACAGCATTTGGTTATATTGGATTAGGTGTATTAGCAATTGCAATTATGATGGGTATATTTACTGGTTTAAATGGATTCTTGATGAGTTCAAGTCGCTTGTTATTTTCTATGGGACGTTCAGGTATTATGCCAACAATGTTTAGTAAATTACATAGTAAATACAAAACACCATATGTCGCAATCATATTCTTAGTAAGTGTGTCTTTAATTGCACCTTGGCTAGGAAGAACGGCATTGACTTGGATTGTAGATATGTCATCTACAGGTGTATCCATTGCCTACTTTATTACATGTTTGTCTGCTGCGAAATTATTCAGTTATAACAAACAAAGTAATACGTATGCACCGGTTTACAAAACGTTTGCTATTATCGGCTCATTTGTATCATTCATTTTCTTAGCGTTGTTATTAGTGCCAGGTTCTCCTGCAGCACTGACTGCACCATCTTATATTGCATTACTTGGATGGTTAATCATCGGTTTAATATTCTTTGTGATTCGATATCCTAAATTGAAAAATATGGATAATGATGAATTAAGTCGCTTGATTTTAAATAGAAGTGAAAATGAAGTTGATGATATGATTGAAGAACCTGAAAAAGAAAAAACTAAATAATAAAAGAATCGCACAATATACCTTCTTCATTCGGAGGCGTATCGTGCGATTTTTTGTATTATAAATTGACATTTAAGACGAGGCAGCTGAACCTTATATATAATTGCTAAGAGTTTGGGCTGAGCCATTTCTAACAATATTTATAATCGTTTAAAAGATTTCACGAACCCAGAAACAATTAATTTGGAAATTTGGTCGGCGAATAATAAACCTAATGCGATGGCTCCTGCAATAAGTGTTACTTCTAACATTGTATTTATTGCTGTGCTGAAATTTAATAAGACTAAATTTTTCGTTGCATCGTAAGCTAATCCACCTGGCACTAACGGGATGATACCTGTCACCATAAAAATGATTGCAGGTTCTTTTTGTTTACGTGCCATATAGTGACTTAATAAACCTAGGGCAAGACTGCCGAAGAAACTAGAGTATATAGTGTGCACACTAAAGCCGTTGAAGAATAAGGTATAAACCATCCATCCACACGTACCAACGAAACCACATGATAGATATAATTTTCTAGGTGCATCAAAAATGACGCAGAAGAACATTGAAGCTAAAAAGCTAAAGATAAAGTTTAAGATCCAAAACATAGTCTGATACTCCTATACTAAAATTAATACGCTACCAACGCCAGCACCGATGCCAAACGCAGTAACCAATGCTTCTAATGATTTCGTTGTGAACATCAACATGTGTCCACCAAATAAATCTTGTATTGCGTTTGTTATTAATACACCAGGAACAATAGGCATGACTGCCGCAATGATAATAGTTGCCAAGTCACCTGTTGGAATAAGTGTATGTCCAATAACGGCGATAATCCCAATAACTAATGAACCAATGAATTCTGGGATAAACTGTGCGTGTAATTTACGATCTAAAATCTCAGTGACTAGGTATCCTAGACTACCTGCTAATATCGCAGTTAAAACATCAATCAATCTACCACCTTGTAAATATAAGAAACTCATTGCAATCATTGCTGCAGCAAAACCTTTAAAGGGAAGACTGCTGTCACGCTTAGCAACATATATTTTTTCAAGTTGCGTTTTTGCCTCGGCTAAAGAAATTTCATTATTTGTAATTTGACGCGAAATTTTATTAGCTTGAGAAATTTTTATTAAGTTTGTATCTCGAGAGGTAATTCTAAATATTCTAGGAAACGATTCCGAATGTAATGTAAACTGGATGACAGTGTTTGTAACAAAGCTGTTACTTTCACTGTAACCAAGTTTTTTTGCAATACGTGTCATGGTATCTTCTACACGCGTACCTTCTGCACCAGATTCTAATAGTATGCGAGCAGCAAGCATGACAACATCTTTGATAAGTACCTCTTGTTTGTATTCTTCTGAATTTATGTCCATTTCATCACCATTGTTTATAAGAATTTAATACTTATTATAGTTTATACACTATAAAATAACCACATGAGCTTTTTGATAAGTTGTTATTGATTTTAAAAAACTAATATTTGATACTATTGTAATAATAATCATCGGAATTTTTAGTGGTTAAAATTCTCTTGAAGTATAAAAAGGAAAAAATATTGAAAAAAATTCGACAAAAATATGTTTCAAATATTTCAAATAGGTTAAAATAATATTAGTTAACCATTACAAAAATTGTATAGAGTAGCGACTGTATAATTTCTATTGAGGTTAACGTTTATATGTAGTGATAGTAGTTAAAGTTCTCCCAAGGAAGACTACTCGGGTACACTTTGCTATGAGCAAAGTGTACTTTGTTATTGATATTACATTAGCACATATATATAAGTTTAAACATACAGATTTCAACTATTTACCAAATCACGTCTTATGTATACGGGAATATACTGAAGATAAACGAAAAATTCCAAGCTTAAACCGATAAGCTTGGAATTTTTTATTAATTTATAAACGTACCAATGTATTAAGAAATCGCAAAGAATTGATCGAATTCGTTTGTGTTAATAATATGTCCTACAAAGAAACTACCGAATTCACCGTATCGTGCTGTTGTTTCATCAAAGCGCATTTCGTATACAATTTTTTTGAATTGTAATACGTCATCTGAGAACAATGTTACGCCCCATTCGAAATCATCAAACCCTACAGAACCAGTAATAAATTGTTTGATTTTGCCTGCATATTTTCTACCAATCATACCATGGTCATACATTAATTTTTGGCGTTCTTCCATAGTTAACATGTACCAGTTATAAGTTTCATTACGACGTTTGTTCATTGGATAGAAACAAATATAATCAGAATGTGGTAATTCTGGGTATAATCTTGCTTTGATATGAGGGTTCTCATAAGGATCTTCATCAGATTTACCAGCTAAATAATTGCTCAATTCAATGACTGATACATATGAATATGTAGGGATTAAGAAGTCAGCAATGCGTAATTTGTTAAATTCATTTTCAATATGATTTAAAGACTTCATTTCAGGACGTAAGAACCATAATAACAAATCTGCTTTTTGACCAGTTATATTATAAATAGCTTGATCACCAGATTTTGATGATCTTACAGTTGCTGTATTTTCTAAAAATGATTGAAATTCAGTGACAAGTGCATCGCGTTCGTCCTTTGGAACTAGACGTAATGATGCCCAATCAACTGCATAAAATAAATGTAGACTATACCAACCATCTAATGTTTCGGCTGCTTGACTCATGTTTATCGCTCCTTTTCAAAAATCATCAGTTCTTTATAAATTTTATCATAAAGCAAAGGGGTAACGATAAAATTATGATTACAAATTGGTGACGTGGCATTATGAAATAAAATGGCGTATAATTATACCGTGAATGATTAATAAGATTTATATTACAGGAGGACATTATGGCTGATTTATTAAATGTATTAAAAGACAAACTTTCTGGTAAAAACGTTAAAATCGTATTACCTGAAGGAGAGGACGAACGTGTTCTAACAGCTGCAACACAATTACAAGCAACAGATTATGTTACACCAATCGTGTTAGGTGATGAGACTAAGGTTCAATCTTTAGCGCAAAAACTTAATCTTGATATTTCTAATATTGAATTAATTAATCCTGCGACAAGTGAATTGAAAGCTGAATTAGTTCAATCATTTGTTGAACGACGTAAAGGTAAAGCGACTGAAGAACAAGCACAAGAATTATTAAACAATGTGAACTACTTCGGTACAATGCTTGTTTATGCTGGTAAAGCAGATGGTTTAGTTAGTGGTGCAGCACATTCAACAGGCGACACTGTGCGTCCAGCATTACAAATCATCAAAACGAAACCAGGTGTATCAAGAACATCAGGTATCTTCTTTATGATTAAAGGTGATGAACAATACATCTTTGGTGATTGTGCAATCAATCCAGAACTTGATTCACAAGGACTTGCAGAAATTGCAGTAGAAAGTGCAAAATCAGCATTAAGCTTTGGCATGGATCCAAAAGTTGCAATGTTAAGCTTTTCAACAAAAGGGTCTGCTAAATCAGACGACGTGACAAAAGTTCAAGAAGCTGTCAAATTAGCACAACAAAAAGCTGAAGAAGAAAAATTAGAAGCAATCATTGATGGCGAATTCCAATTTGATGCTGCGATTGTACCAGGTGTTGCTGAGAAAAAAGCGCCAGGTGCTAAATTACAAGGTGATGCAAATGTCTTTGTATTCCCAAGTTTAGAAGCTGGTAATATTGGTTACAAAATTGCACAACGTTTAGGTGGATATGATGCAGTTGGTCCAGTATTACAAGGTTTAAATTCTCCAGTAAATGACTTATCACGTGGCTGCTCAATTGAAGATGTATACAATCTTTCAATTATTACAGCAGCGCAAGCCTTACAATAACGATGGATTTAGCGAGTAAATATTTTAATGGTGTCAACTGGCGATATATCGACCATTCTTCTGGATTAGAGCCTATGCAATCTTTCGCATTCGATGATACATTTTGCGAAAGTGTGGGCAAAGATATATCAGATAATGTTGTGCGTACTTGGATTCATCAACATACTGTTATTCTTGGTATTCATGATTCAAGATTGCCGTTTTTAAAAGATGGCATTGATTATTTAACGAATGAGATTGGTTATAATGCCATTGTTAGAAATTCTGGAGGCCTAGGTGTCGTTCTAGATCAAGGTGTATTAAATATATCGCTGATGTTCAAAGGACAAACAGAAACAACGATTGATGAAGCGTTTACTGTGATGTATCTCTTAATTAGCAAAATGTTCGAAGATGAGAATGTTGATATTGATACGATGGAAATTGAACATTCTTATTGCCCAGGAAAATTTGACTTAAGTATCGATGGTAAGAAATTTGCAGGCATATCGCAACGAAGAGTTAGAGGCGGTATTGCTGTACAAATTTATCTTTGTGTTGAAGGCTCTGGTTCAGAACGTGCATTGATGATGCAAACATTTTATGAACATGCTTTAAAAGGTGAAGTGACTAAATTTAAATATCCTGAAATTGAACCATCTTGTATGGCCTCATTAGAGACATTGCTTAACAAAACGATTACTGTTCAAGATGTAATGTTTTTACTATTATATGCAATCAAAGATCTTGGCGGTGTATTAAATATGACACCCATTACTCAAGAAGAATGGCAAAGATACGATACGTATTTTGATAAAATGATTGAAAGAAACAAGAAAATGATAGACCAAATGCAATAGTTAAATATTTAACAGCCCCTTTCAAGTTATCGTTTGGGGCTGTTATTTTTGAAAGTATCCATAAATAGCATAAATATGTTATTGACCTAATATTTAAATTGAACATCATTAAATTAAAAGTAATGATATGATTGAAATAATAAATTTAATAAGAAAATTTCATGTTTTACGTATTAAATAGATTGAGAATAGGGTATATATAATGCGTATGACTATGAAAGAACGAACCTTCTATTGAAATGTTCTAATACTTTAGTAGTAAATCTATATATTCCAATTATTATTTGTAGTATTATAGTTAGGGTGGAAAATTATAAATTGTAGGGCTATTTTATAAAAAGATAAAGAATCTGAAATATCACTCGATAAGATTTAAACTTTGAAGTAAACGAAAGTTAGTTTTATACTAATCAAGTTAAGTCAAATATAAATTCAAATTAAAGATTATACATAATATGAATAATGTGAGATAAAGACTGCAATGAAATTTAACGCGAATGCGTATGCAACTTAGAATATGATGTCTTTTACTAATAAATAAAAATAATGAATCAAGTATAGGATAAATATAAAAGGTGATATTGACATGACAAGAAAAGGATATGGGGAATCGACAGGTAAGATTATTTTAATAGGAGAACATGCTGTTACATTTGGAGAGCCTGCTATTGCAGTACCGTTTAACGCAGGTAAAATCAAAGTTTTAATAGAAGCCTTAGAGAGCGGGAACTATTCGTCTATTAAAAGCGATGTTTACGATGGTATGTTATATGATGCGCCTGACCATCTTAAGTCTTTGGTGAACCGTTTTGTAGAATTGAATAATATTACAGAGCCGCTAGCAGTAACGATCCAAACGAATTTACCACCATCACGTGGATTAGGATCGAGTGCAGCTGTCGCGGTTGCTTTTGTTCGTGCGAGTTATGATTTTTTAGGGAAATCATTAACGAAAGAAGAACTCATTGAAAAGGCTAATTGGGCAGAGCAAATTGCACATGGTAAACCAAGTGGTATTGATACGCAAACGATTGTATCAGGCAAACCAGTTTGGTTCCAAAAAGGTCATGCTGAAACGTTGAAAACGTTAAGTTTAGACGGCTATATGGTTGTTATAGATACTGGTGTGAAAGGTTCAACAAGACAAGCAGTAGAAGATGTTCATAAACTTTGTGAGGACCCTCAGTACATGTCACATGTAAAACATATCGGTAAGTTAGTTTTACGTGCGAGTGATGTGATTGAACATCATAACTTTGAAGCCTTAGCGGATATTTTTAATGAATGTCATGCGGATTTAAAGGCGTTGACAGTTAGTCATGATAAAATAGAACAATTAATGAAAATTGGTAAAGAAAATGGTGCGATTGCTGGAAAACTTACTGGTGCTGGTCGTGGTGGAAGTATGTTATTGCTTGCCAAAGATTTACCAACAGCGAAAAATATTGTAAAAGCTGTAGAAAAAGCTGGTGCAGCACATACATGGATTGAGAATTTAGGAGGTTAATGCGTTGATTAAAAGTGGCAAAGCACGTGCACATACGAATATTGCACTTATAAAATATTGGGGTAAAAAAGATGAAGCACTAATCATTCCAATGAATAATAGCATATCTGTTACATTAGAGGAATTTTACACTGAAACAAAAGTCACTTTTAACGACCAGTTAACACAGGATCAATTTTGGTTGAATGGTGAAAAGGTTAGTGGCAAAGAATTAGAGAAAATTTCAAAATATATGGATATTGTCAGAAATAGAGCTGGCATCGATTGGTATGTAGAAATTGAAAGCGACAATTTTGTACCAACAGCAGCAGGATTGGCTTCATCAGCAAGCGCATATGCAGCTTTAGCAGCAGCTTGTAATCAAGCGCTAGACTTGCAGCTGTCAGATAAGGATTTATCGAGATTGGCGCGAATCGGTTCGGGTTCTGCGTCGCGTAGTATTTATGGTGGATTTGCAGAATGGGAAAAAGGGTATAGTGATGAGACGTCATATGCCGTTCCACTTGAATCGAATCATTTTGAAGATGACCTTGCCATGATATTTGTTGTGATTAATCAACATTCTAAAAAGGTACCTAGTCGATATGGTATGTCATTGACACGAAACACATCAAGGTTTTATCAATATTGGTTAGATCATATTGATGAAGATTTAGCTGAAGCAAAAGCAGCGATTCAAGACAAAGATTTTAAACGCCTTGGTGAAGTAATTGAAGAAAATGGTTTGCGTATGCATGCCACGAATCTAGGATCAACACCGCCGTTCACATATCTTGTGCAAGAAAGTTATGATGTAATGGCGCTCGTTCACGAATGCCGAGAAGCGGGGTATCCGTGTTATTTTACGATGGATGCGGGTCCTAATGTGAAAATACTTGTAGAAAAGAAAAACAAGCAACAGATTATAGATAAATTATTAACACAGTTTGATAATAACCAAATTATTGATAGTGACATTATTGCCACAGGAATTGAAATAATTGAGTAAGGAAGAGATAAAATGATTCAGGTCAAAGCACCCGGAAAACTTTATATTGCTGGAGAATATGCTGTAACAGAACCAGGATATAAATCTGTACTTATTGCGTTAGATCGTTTTGTAACTGCTACTATTGAAGAAGCAGACCAATATAAAGGTACCATTCATTCAAAAGCATTACATCATAACCCAGTTACATTTAGTAGAGATGAAGATAGTATTGTCATTTCAGATCCACATGCAGCAAAGCAATTAAATTATGTGGTCACAGCTATTGAAATATTTGAACAATACGCGAAAAGTTGCGATATAGCGATGAAGCATTTTCATCTGACTATTGATAGTAATTTAGATGATTCAAATGGTCATAAATATGGATTAGGTTCAAGTGCAGCAGTACTTGTATCAGTTATAAAAGTATTAAATGAATTTTATGATATGAAGTTATCTAATTTATACATTTATAAACTAGCAGTGATTGCAAATATGAAGTTACAAAGTTTAAGTTCATGCGGAGATATTGCTGTGAGTGTATATAGTGGATGGTTAGCGTATAGTACTTTTGATCATGAATGGGTCAAGCATCAAATTGAAGATACTACGGTTGAAGAAGTTTTAATCAAAAACTGGCCTGGATTGCACATCGAACCATTACAAGCACCTGAAAATATGGAAGTACTTATCGGTTGGACTGGCTCACCGGCGTCATCACCACACTTTGTTAGCGAAGTGAAACGTTTGAAATCAGATCCTTCATTTTACGGTGACTTCTTAGAAGATTCACATCGTTGTGTTGAAAAACTTATTCATGCTTTTAAAACAAATAACATTAAAGGTGTGCAAAAGATGGTGCGTCAGAATCGTACAATTATTCAACGTATGGATAAAGAAGCTACAGTTGATATAGAAACTGAAAAGCTAAAATATTTGTGTGATATTGCTGAAAAGTATCACGGCGCATCTAAAACATCAGGCGCTGGTGGTGGAGACTGTGGTATTACAATTATCAATAAAGATGTAGATAAAGAAAAAATTTATGATGAATGGACAAAACATGGTATTAAACCATTAAAATTTAATATTTATCATGGGCAATAAATGATTTGATAGGGGAGCAATCATCTAATTTAATTAGAAGATAAATGCTCCATTTTTTATTGTCAGCCGTGTTACGTATCTTGAAAAAAATATTAAAAAGAGTAAAATAGATAGAGTTAACGAAAAAATTAATGAAATCAACGATATAGATATGATAAAGAAAGGTGGGTAGCAATATGAAAAATACATTCCTTATTTGTGATGAATGTCAGGCAGTCAATATAAGAACGTTACAAAAGAAGTTGGAAAAATTAGATCCCGATGCTGAAATCGTGATAGGTTGTCAATCTTATTGTGGACCTGGACGCCGAAAAACATTCACTTTTGTTAATAACCGCCCACTGGCTGCGCTTACTGAAGAAGAATTAATCGAAAAAGTTTCTCAACAATTAAAGAAACCACGTGATCCTGAAGAAGAAGAGCGTTTAAGAAAACGACATGAAGAACGTAAACGTCGTAAAGAAGAACAAGATAGAAAGCTTAAAGAAAAATTAGAAAAGCGAAAAGCACAACAATAAAACCTGATGGCAGCATCATTCAATGCGTGCCACTAGGTTTTTATGTTTTGTCTAGAAATTAAATAAATCATTAAATGATTCGGCCATCGTAGGATGCGTATAAATATTATCTCGTAATACGGTATATGGAATGTTTTGATCAATCGCAAGTTTAATTATATTAATTAATTCTTCAGATTGCTTACCATATAATGTAGCACCTAAAATCATATTATTTTCATTATTAATGACTACTTTAAATAAACCTCTTGGATCATTGTTAATTTTATGACGAGGTATAGCACTTACTAAAAGTTGATGTTCAGTGTAATCATAATGTTGAGCGGCAGCTTCTTTACTAGTTAATCCAACACGTGATAATGGTGGATCTATAAATACTGTATAAGGTACGCTGCCTCTATTGTTAGTCGTACGTGACTGATTACCATATAAAGCTGATTTGATAATTCGATAATCATCTAAAGATATATACGTAAATTGAAGTCCGCCTTTAACATCACCTGCAGCATAAATATGCGGCACAGTTGTTTGGAGATGAGCATTGACTTTAATTTCGCCTCTGTCGCCTAATTCGATATCAGTATTTTCTAATGCTAAATCCGTATTCGGTTTGCGTCCGATAGCCAAAAGTACTGCATCAGCCTCAAAGTTACCAACGTTAGTATGGACAGTTGTATGATAATTGTCAGATGACAATTCAGTCGTTTCAACATTTGTATGCAATGCAATGCCTTTATTTTCTAAGTCAGTAATAGCATGTGCAACGACATCTTGATCTTCGCGTGGCATAAATGATTCACCACGTTCTAATACTGTAACCTTACTACCTAGGTTCGCAAACATTGAAGCAAATTCTAAGGCGATATAACCGCCACCTACAATAACGAGGTGCTTAGGTTGATAGTTAATGTTTAATAAACCTGTTGAATCGAAGACGTGTTTAGCTTGATCAAGACCTTTAATGTTAGGTTTTACAGAGGTAGCACCAGTATTAATAATGATATGAGGTGCAGTAATACTATCGGCGATATCGCCATGCTGATCTAATAAATTCACTTCAGTATTAGATTTAAACTGCGCTTTAAAATCCAGTACATCAATGTTGCTATCGTCTGCTAATAAGTGGTAATTTTTATTGTTTAGCGCATTGACAACATCGTTTTTACGGTTATAACTTGCTTCAAAAGATTTGCCTTCTAATCCATCATGTACAAGTGTCTTCGAAGGTATACATCCTATATTGATACAAGTGCCGCCATACATTTTCGGAGATTGTTCGATAACTGCGACGTGTTGACCTGTTGATGCAGCATATTTGGCTAAAGTTTTACCAGCTTTCCCAAATCCTATTACAATTAAATCATATGTTTTCATGACATAAATCCTCCTTTTGAATGTCTTCAATGACATCTTTGATTGTTTTTTCTTTATAAAAATTAATAATGATATTCTGTTCGTCTTGTTGATAATGTGACATGGTAGTTGCAATATTACGAGCAATTTGACAGTGACTGCCTTCGTCGCCAGTAAATAGTCGTGTGTGATGTTCTTTCTCTAAGACAAAATGTTTATATAATGTTGCTAAAGAGACATCAGCGCTACGATCATTTGCTAAATATCCACCATCTTTACCTCGTATTGTGTCAATCATTTTTAAATCGACAAGTTGAGTCGTCACGCGTCGTAATTGAACAGGATTTAAACAAGTTAATTCAGCTAATGAACTACTATTGAATTTTTCTGAATGATGCTTAGTTAAAAAAGCTAATACATGCACGGCAATGTTAAATTCTAAATTCAATGTTTCTCACCTCATAATTGTAACTGTATTAGTTACAATTAAAAATCATTTTGCTCAATGTGTCAATACTTATGTTTGAAAAGTGTTGAATTAGGTGTGATTATTTTGATGATTTATTGTTTGAAAGTTGTTGCATTAACGGTGAGATTGCACAATTGAAATTTTAGTTATGTATAAACTGATAGATATGAAATGAATATTGAAAATGAGGGCAATAAAATATTGAATGATGATGTTGTGTGATTTTGTAAACTTATTCGTATTTTAGAGACGTTTTGATATTTCGCATGATGAGGAAACACTTTTAACAACTGGTGACATATTTTAATAGTAAATATATTTTGAGATATTAATATATTTAATGTTAAGGATGTTGTCGCAATAAAATTAAAATATTGAAAGATAATTTTTATTGATTAATTGCGAATATACAAAGACACCATTATATCCATATGCTAAAATAAGAAAAAGGCGACATGTTATCTCAATTTACTTGCATCGAGACTCCCTTTACATAAGAAATAATCATCGCCGAGTTTTAAAATTTTACAATTTTGTAGATGTAAAAAGCATTTGATTTTAAATAGTTTGAAAATTACATATTTTTGGAAAACGAGCATGCCGATGAGTATTGACATGTATTTAGACAGATCTCGAAACCAAGCTTCAAGTGTGGGTAATTTGAGTCAATCAATGAATTCAAATTATGATGCGTTGGAAAAAGCAATTACTCAATTTATCAATGATGATGCACTTAAAGGTAAAGCATATACGTCAGCTAAGCAATTTTTCAGTACGGTGCTAATTCCATTATCAACAAGTATGAAAACATTGAGTGATTTAACGAATCAAGCTTGCGATAATTTTGTGTCACGTTATACGAGTGAGGTTGATAGCATATCTTTAAAAGAATCAGAGCTTGAAGAAGATATCAGATCATTAAGTCAACAAATTACGCGATATGAAAATTTGAATAACAATTTGAAAAAGCATGCTTCGGATAATCAGCAAGCCATTTCATCGAACCAACAAATAATACAAACATTAGGTCAACAAAAACATGAATTAGAAGAGAAGCTACGCAAATTGCGTGAGTTTAATCAAAAATCACCAGAAATATTTAAAGAAGTTGAAGAATTTCAAAAAATTGTCCAACAAGGACTTACACAAGCACAAAATTTTTGGAACTTTTCAACAAATCAATTTAATATTCCTTCAGGTAAAGAACTTGATTGGGCCAAAGTAAGTCATGAGAAATATTTGAAAGTTGCTATGGGGAAAATTGAACAAAAAGCAGAGAAAGAAACTTTAAATAAAGCAGACTTTGCTGTTATAAAGGCATATGCCAAAGAACATCCAGAAGACGATATCCCGAAAAGTATAATGAAATATATAAATGACAATAAAGATAGTATTAAACGAGATATAGGATTAGATATCACGTCAACACTTTTAGAGCAAGGCGGTATAAATGCAAGTAAATTCGGTGTATTTATCAATACAGCAGGTGGAGTGAAAGGCCCAGCCGGTCCAAATTCATTTGTGGAAGTCAAACGTACATCAGGTAATGTGTTTATAGAAAATGGTAGTAAATTTGCAAAAGGTGGAAAATACCTAGGTAAAGGTGTTGCAGGTGTAGGATTTGGTATAGGTATGTATGATGACCTTGCAAATGATGATAAAACATTTGGTGAGGCGTTGTCGCATAATGCTTTAACTACAGGAATAGGTACTGGTGCTGGAATTGCTACTTCAGCAACAATAGTCGCACTTGCAAGTAACCCAGTTGGTTGGGCTGCTTTAGGAGGTTTGGCAGTAGGTATTGGAGCTACCCACCTTGCTGATTGGGCTTACCAAGCAAATATTTTGGGGTTAAAAGATAAAACTGATTGGGTTGGACATAAGATAGATGAAGGTATTGATAATTTCAAAAAGTCAACGGTAAGTACAGTAGATAGCATTGGAAATGTCGTTGGTGAAGCTACAAAAAGTATTAGCAATCATATAAACCCTATGAAATGGGAGTGGTAAGTGTTGATTTGTGAATCAAAAAATATAAATAAGAACCCGAGATATAAAATTATAAAATATAAGAACGAGTTTTTAATGGTTGATGTAACTAGTTCTTGGATTTTCTTCTTCATTCCAATGCTTAATTGGGGTGTACCTAAGAAATATGCGAAGATTAGTCAAAGTGAGTTTGAAGAATTAAATACATTTACACCGAAAAATAGTAGCTCAGCTGGATGGATAGCAGGTGGGGGATCAGTTTTATTGGCAGTATTGACGAGAAAATATATACAGTTGTTAAATATACAAGTTAATCAAATTGCTGTGAATATTTTATGCTGTCTCGTACTTTTGGGGGTTTTCCTTTCAGCTTTATATATTAATTCGAAATCTAAATTAAATGTTTATGATAGAAATAACTGTGATGAAAAGATAATTTTAATACCAACTTTTAAAAATTTATACTTAATGCTCCTTTCGTATATTATTTTTGGTGGTTTAAGCATACTTGCTTTTTATATGTTTATCACAGAAGGTATTCAAAACATCATTTTATTTATTACTTGGATTATGCTTGTAATAATGTTCTTACTTAGTAATGTAGCTTTGGTAGTCAATAAAAAAGTATATGTTATAAAAAGGTAGAAAAATGACTAACAATATTATGTTAACCGTTCTTCAAATAAAGATTACTAAGTAAAAGTAGGAAGTGATAAACAGTGCTTTGTGAATCTCGAGTCATTAATAAAAACCCAAAATACAGGATCATTAAATATAATGAGGAGTATTTCATGGTTGATTTAGTAAGTACTTGGATTGCTTATTTTTTGCCCATGATTAATTGGTTTATTCCCAAAAAGTACGCGAAAATTAGTAGAGAAGAATTTGAAAGTTTAAATATTGTCAAACCCGCTAAAAATAATACTTTCTGGCCTGTTGCAGGATTTGCAGTGTTATTAACAACCTTAACAAGAAAATATATTTATTTGCTTAATATCCATTTAGAAAAAGAATTAGTTATATTAACATGCTGTATGATACTTCTAGGTGTTTTCGCATTGTTTATATATATAAATACAAAATTGAAGTTACATATTTTTGATAAAAATAAAAGTAATAACGAAAAGATCATATTAATACCTACATTTAAAAATATTTGTTTATCCTTATTTGCTTATATATTATTTGGTGGATTGTCAACAATGGCTCTGAGTATGTTAGTAACTTTATCCCCTCAAAATATAATAGAATTTCTTGCTTTAATTGGCATGACTGCATGCTTCTTTCTACTGAATATGTCATCGGTTTTAGATAAAAATATTCATGTTATTTTAAAAACAAATAAGTAGCAAAATTGATTAACTTAGGTAGTATCGGATACTTAAATGTTGGTTCATAAAAAGCAATGATTTTAAATCGAGGAGCTATCTTAGAACAGGGAAATAAAACAGCTAAAGTTATAAAAAGCGAATTAATAACTAATTATATTATGTTAGCCACTCTTCAAATAAAAAATAATTAGAATAAGGTGGAATTGATAATCAATGCTATGCGAATCTAAAATCATCAATAAAAACCCAAAATATAGAATTATTAAATATAATGATGAGTACTTAATGATCGATATAATAAGCACTTGGATTAGTTTGTTTTTTCCTTTTATTAATTGGTTCATCACCAAAAGATACGTCAAAATTAGTAGAGAAGAGTTTGAAAATTTAAATATTGTTAAACCTGCTAAAAAGAATGTTTTTTGGCCAGTTGCAGGTATCTCTACTTTATTCGCAGTTACATTAAGAAAGTATACGCATTTACTTGACACTCAACTTGATAAAAAATTAGTTATTGCCATATGTTGTATCACATTTATAGGGATTTTAATATTTTATGTACGCCTAATTAAAAAATCATCTTTAAATATTTATAATACTAAAAATAAAAGGTCGAAAATCATCTTAATACCAACACTAAAAAATTTTTGTTTCACATTGTTCGGATATGTTTTTTTAATTTTTTGGACAGTGATTTTCTCATATGCTCTATTATCAATGAGTTATCAAAACATAATAGTATATTTTGCTTGGATTACAGCAATAATGGGTTTTTTTCTAGTGAATATAGCTTTAATTATAGATAAAAACATTCATGTCATACTTAAAAATTAAATGGTGGTAATAAATTCAGATTAAAGATATGCAAATAACAATGAATAAAATTTTTAATGATAGTAAGTTGATAATATTTTAATGTCTTTTGAAGTATCGAAAAATGTATTACACATAAAATTAAAGGGATGTGGAGACATTGCTTTGCGAGGTAATAGCTATATACAAAAATCCCAAATATAGAATTATTAAATATAATGATGAATATTTGATGGTGAATATAATAAATAATTGGTTAGTTTTATTTATTCCATTGCTTAATTGGTTGACACCAAAAAGATACATCAAGATCAGTCAAGAAGAATTAGAAAATTTAAACACTTTCAAACCTGCTAAAAACAATGCATTTTGGCCAGCATTAGGCAGTTCAGTTTTATTTAGTGTGACTTTTAGAAAGTATATGCCTTTATTTAATGTTAGATTGGAAAAAACAATAGTAATAGCCATATTTTTTGTTGTATTTCTTGGTATTTTATTTTTCTACCTAAATTTAAATCGTAGGTTAGCATTAAGTGTTTTTACTATGAATAAAGAAAAAAGTCAGAAAATGATATTGCTACCTAATTTAAAACATTTTTTCTTTATAATATTTGCATATTTATATTTCGGTGGTTTTTCATTTTTCACTTTATATGCCCTGATAACTATAGATGTTCAAAATATAATTATATTTATCTGTTGGGGTGCAGTAACTATGTTTTTCTTTTTTATAAACATTGTTCCCATTGGCATTAAAAAAGCTCATGTAATACTTCTTAAAAAAAGCTGAATAATAAAGGAGTTTTTTAAATCTAAAATTATTAAATTTAAT
>166 12244 244415
CGAAATAAATTTTGAGAAAATATCATTTCTGTTCCACTCCCATTGGCATTTTTGTAGTTCAAATGTGCAATTAGAATATATGTATAACAATATTAAACACGCGGTAAAACGAAGTCAGTCAATTCAAACTGATTTCGCCCACCGCGTGTTTTTAACATAGCTTAATAATTAATAAGCATTAATGTTCAATTTATATGGTTGTTTTCCAATAATAAACCTAAAGATATAGAATTCACGCAATATCATACCGACACCTATACATAATCCTAAAATGAATAGTAGTGATATCGCTAGAAAGACCATTGTATTATCCTCAAATATATTTGTATATGCAAACAATGAGTCTAGAATGATTGGATGTAATAAATAAATAAAGAATGAGAAAGCACTAATCATTTGAATCGTATTAAATAACATTGTTTTAAAATGCGTGCAAATACCCAAGATAACAATAAACATAATACTATTATATGGTGTTAATGAATATGAAAAGCTGGTAACGTTCCAATAGTCTCCATTTGCTAACGCAATAAACACAAAATAAGTAGCTACAGCTAATACAATCATAATAACTAAATAACGTTCTAAGAAATTTAAAACACGTTCGTAGTTATAACCCATATATGCACCTAAAAAGAAATAAAAAATCCATCCGAATATTATAGTGTTTTCACTTAATGGATAATAGTGTAGCACGGTATCGTGAAACGCTGTATTGTTCGTAAAGTAATATAAAAATGATTGCTGTAAAATAAAAGATAACAATAATAATATTTTACTGTTGAATAGGTTATAGTTAATTTTAAAAATGATATAACTCAAAATAAAGAATTGCATGATAACAACGATAAAATAGCCATACCATTGACCTAATAGGACATTTTCAATGAATTGTTTATTGAAACTTGAATCTGTTAATAATGATTCACTATAACTGTAAAACAACCCCATTAATATGTAAGGAATAAGTATATATTTTACGCGTGTAGTTAAATATCTATAGGTGACTTTTTGGTAATTCAAGGTTGTCAGTAACTGTGACAAGATAATAAAGCAAGGTGTACCAAAAATCACAATATTACGAATGTAAAATTGTAATACTAAGGATCCTCCCTCCAAATTTTCATGTTTTAAAGTAATTTGTGTAAGTAAATGTGTGATAATAATAATTGCACATATAATAGCACGTAAATATACGAGTTCAAGTCTAATCTTTTTCATGGAATCCGTCCCATCTCTTAATTAAATGCTCAAAAGCATCATCACTAATTAATATTCTAGGGATGTAATAATCATTGGAGTTCGGAGTGACTGCTTTTTCCTCTAATGAAAAACCGTATTTTAACCCAGCTTTTTTGATTACCGGTAATTTATCGTCATTCATCAAGCCATAAGGATAGGCTATAGTTTTCTGCGACTTTTTAAAGTTTTTAGTTAGATATTTTTCACTTTTGTTTAAATCTTTTATGATTGTAGCTTCAGAAGCTTTCATTAATTTTGACTTATTATTTTTCGATAAGTTATGCAAATCGTGGGTATGTGTTTCAAATTCCCATAACCCAGTTTTATACATTTCTTTTAGTTCTTTTTTACTAATCATATCGAGGTTGTGAAAGTTTTCTTCCCCAACATGACCTGTGATAATAAACCCAGTTGCCGGTATTTTATATTTTTTTAAGATTGGATAAGCATTTTCATAAATAGTTTCATCCATATCATCAAAGTTAATCCATACACTTCGTTTTGGAAACTTACCTTTTTTCTTGTAATATAAAAATTCTTTCAAGGTTAAAAATTTAGCATCATGTGATTTTAGCCATTTTATTTGAGATTCAAATTGTGATTGACTAACACTATAATTTTTAATTTCTTTACTACTAGAAAAGAAGTAAATGAAATTATTCAGAAAATTCGCTTTTCTTACGCGGTGATAATTTAATGCCAGTGCACTATTTTCTTTATATTTCAGTTTTTTAGGTGGATCGTCATCTGCATTTGCAATATGATGACCATCCAGTGTGCTTACAGGCAATATGATCAAGATACTCAACACTAAAATTATTAATTTTCTATACTTCACGATTCTCTTCCTCTCTGCCATTTTTGAATCAATATGCTAATTGTAAAAAATACAAAAATGATAATCGCGAAAATGCCCATAGTTTCAAATATATCTAAAATTTCAGTATTTTCAATGTTTAAAGCAACACGTATTGTATTGATACTTTCGTCATGAATTTCAAATATAGTACCAATATAAACGAGTAGAACAACTAAACAATATATCCAAAAGACACACGATATAGCGATAAGTGCTGTCTCTCTTACAATATTTAGCGATGATTTTAGCGTTGGGTATTCCCTCTGTCTGGGCTTGACCATGTTGCGTAACCACCTTTCTTACGTTTTAATGCTTTTGGAAATGCGACAAGAACTACTGTTGCGTTAATAATCCAGTATACTGTCGGATACCAACTTACAAATATGAGTCCAGCCATATTCTTTTTCTCGTAGCGACTATCAATAAAGAGTGCGACTGTAAATTGAATAACGTTTATAAAAGTCATAGTAAATGATGATAGTAGAAATATTGAAAAACTATATGTCATAAATGTATAGTCTAAGAAGTTTGCTGTTATAAACAAATAGCCTAAATATAGAAGCACTATATATACCCATAAAATTGAGATGATTTGCTCAAACATCAAAATATATAAAGGAAACCTTTTCGTTTTCATTGTGCTAAAAAAGTCTCGTAGTAATACTTCGTGTCCCCCTTGAGCCCATCTCACGCGTTGCTTCCAAAGACCTCCCAATGTTTCTGGAACCAACATCCAACACATGGCAAGCGGTTCATACTTAATACGATATCCACGTAAATGCAATTTCCAGGAAACTGCTATATCTTCGGTAATCATATCAGTATCCCAGTAGCCAACGTCGACAACTGCACTTTTTTTAAATAGAGTGAAGACACCCGAAATAGTATTGACTGCGCCAGCAAGTGTCTGACTTCGCTTAATACAGCCAATTAAACTTGCATATTCTATCGTTTGAATTTTACCTAAAATAGAACTCTTATTTCGAATTCTAGGATTACCTGTAACTGCACCAAGTTTTGGATCATGTTTGAAATTTTCAATCATATAATATGGTGCATCTTGATCAACGATAGTATCTGCATCCAAGCACATTACATAATCATATGAAGCCTGTTTAATGCCTTGATTGAGTGCGTTGGCTTTACCTCTGTTTTCTTGTAAATCGACGAAAATAAAGTCATTATTTTCTTTAATCTTATAGATGAGTTCTGCTGTATTATCTGAACTTCCATCATTAATGATAATAATTTCTTTTTTCTCGTATTTGAGTGCAAGAACATTAGACAACGTATCTTCAATCGTTTCACTTTCGTTATAACAGGCAAGTAAAAATGTAATGCCTTCTAATTCATCCACATTTATGTCAGGCTTCTTGTTCAATGAATATCTAATTTCTCTAGTAAAATAGAAATAAATTGAACCGACAATCCAGTAAATAGACATAAATACAGGATAAAAAAGCAAAAAGTTAAAAAATTGCAATTCCTTTACCTACCTTTCGTTAGTTAGGTTGTAAGCCATATGGTAATTGATAGTATTTTAATTTGCAATAGATTGTTGTTATAATTAAACGGAAATATTTGTAATTGCAACTTAATTTTCCTGTAACATAGTGTGATTAAATTTCTGTAGGGGGTTTTAAAAATTGAAGGATAAGATTATTGATAATGCAATAACCTTATTTTCAGAGAAGGGGTATGACGGTACAACACTTGATGATATAGCAAAAAGTGTAAATATTAAAAAAGCGAGTCTATACTACCATTTTGACTCGAAAAAAAGTATTTACGAACAAAGTGTTAAATGTTGTTTTGATTACCTTAATAATATTATTATGATGAATCAAAATAAATCGAACTATTCAATTGATGCTTTATATCAATTCTTATTTGAGTTTATTTTCGACATCGAAGAAAGGTATATTAGAATGTACGTTCAATTATCTAATACGCCTGAGGAATTTTCTGGAAATATTTACGGACAAATACAAGATTTAAATCAATCATTAAGTAAAGAGATAGCAAAATTCTATGATGAATCAAAAATAAAGATGACAAAAGAAGACTTTCAGAATTTAATATTGCTGTTTCTTGAAAGTTGGTATTTGAAAGCATCCTTTTCGCAAAAATTTGGAGCAGTGGAAGAAAGTAAAAGTCAATTCAAAGATGAAGTGTATTCGCTACTAAATATATTTTTGAAGAAATAATTTTTGTTACTAGTTTGTAATAATTAACTTACTTTTGTAAAAAAAGACATGAGATTATTTTTTAAAATCTATATAAAGTTGACAATACAACTCGAAATTGAGAATATTAAGATGTATATGAATTTTATAAATTAAATACAATGCATTAATATAAATATCAATTGTTGCAAAATACGATTTGTTCAATGATTTGATAATATTATTCTTTATATTTGTGAATGGTTAAGTTTGTCTTTGAACATATTATAAAAATGTAATGTTCCCCTGAAAAGAATAAGTTGTCATCTAATTACAGGAAATCCGCATAAATTAGATGAAATGGAAAGTAATAATTAATAATTTATTGATAAGCGCCTATGTGATGGTAAATCATGACATAGGCGCTTTTTTTATAAGTTTAAAATGTAAATAAAAATTATATAAATTACCCACATCTTTTTAAAAGATGTGGGCTTTATTATCATTAACCCAACTCACAGTGACGGGTTACGCAAAGTATTGAATTACCGAGTACGGGCACGCTCGGTGTTGTAAAGAGCAAATAATCAAGTAATGATGATGCTTCTACTCGATTATAAGAAAGCCATGATAGAGACGATGGTATCTAGGTTTATTACTGATAGGTTTGGATATTTGAAGTTGGGCAATATTATATCTAGAACGAAAATATAAATAAATTATACATAACGCTCAAGAATCATGATATAATTTTAAACGATGAAATATTTATATAAAAAATTAGAGAAAATGTAGTTGTGTATTTTTGTGGTCGTTAAACTAGATATAATTGTCCGATTTATAAAACATACATAATGAATACAATGATTGATTATGTGGAGGAAACCATGAAAGAAAAGTTTGATTTAGTAAAACTATTAAATATTCTAAAGAAGAATATTAAATTATTGCTTATTTTACCGGCAATATGTCTTGTAGTAAGTGCGGCATTAACCTTTTTTGTTATGCCTGACAAATATACTGCTTCTACTCAAATATTAGTAAACATGAAAAAGTCCTCAAGTGATTTAGCTTTCCAAAATGTTCAAAGTAGTTTGCAGTCTGTTAATACATATACGGAAATTATCAAAAGTCCAAGAATTCTAGATAAAGTATCTAGAGAGTTTGATGGTCAGTATTCAACAGCTGAGTTGAATTCGTTTTTAAAAGTAACCAATCAAACAAACTCTCAAATTATTACTGTATCAGTTACAACTGGGAATAAATCTGAATCTGACAAAATTGTTAATAGAATATCTAAAGTTTTTGCACATGACATGCCTAAAATTATGAGTGTTGATAATGTTACAATACTTTCCTCAGCACATGATAATGCTGTAAAAGTATCTCCAATAGTATCTGTTAACTTAGTGATCAGTATCATTGTTGGTATTGTTTTAGCAATATTGATTATTTTCTTAAAAGAACTATTAGATAAGCGTATTAAGACGGAAGAAGATGTTGAATCGCAACTAGGATTACCTATTTTAGGTTCAATACAAAAATTTTAATTTACGAGGAATTACCATGACGAATACACGAAGAAGTACATCAAGTTTAATTGTCCATGAACAACCAAAGTCACCTATTAGCGAGAAATTTCGAGGCATAAGATCAAATATTATGTTTGCTAATCCTGACAGTGCAGTTCAAAGCATTGTAATCACTTCAGAAGCACCTGGAGCAGGGAAGTCAACTATTGCGGCAAATTTAGCAGTGGCATATGCACAAGCTGGTTATAAAACATTGATTGTAGATGGAGATATGCGTAAACCGACGCAACATTATATTTTTAATTTACCAAATAATGAAGGACTTTCCAGTTTGTTGTTGAATTGGTCATCATATCAAGACAGTATTATCTCAACTGAAATTGAAGATTTAGACGTCCTGACGTCTGGACCTATTCCACCAAACCCATCAGAGTTAATCACATCTCGCGCATTCGCAAATTTATATGACACATTATTGATGAATTATAACTTTGTCATTATTGATACGCCACCTGTTAATACAGTTACAGATGCGCAATTATTTTCAAAGTTTACAGGTAATGTTGTCTATGTGATTAATTCTGAAAATAATAATAAAGATGAAGTTAAAAAAGGAAAAGAACTTATTGAAGCGACAGGTGCTAAATTATTAGGTGTCGTTTTAAATAGAATGCCAAAAGATAAAAGTGCTAGCTATTACGCATATTATGGGACTGATGAATCATGATTGATATTCATAACCATATTTTAGTTGATATTGACGATGGACCAAAAACAATTGAAAAAAGTATTGCTTTATTAAAGCAAGCTAAGTATGAAGGTGTAACAAGTATTGTAGCGACACCTCATCATTTGCATCCGAGATATGATAATACATTTCAACAAGTGCTTGTGAAATTGGCGGAGTTAAGAACGCATCCAGAAGTTCAAGCATTGGATATTAAATTATTTCCCGGGCAAGAAATTAGAATTACAGATTCGATTCTGCAAGGCTTAGATAATGGTAGTATTCAAGGTATTAATCGTTCGAAATATTTACTAATTGAATTTCCAACGGGCGAAGTACCACATTATACAAAACAATTGTTTTTTGAAATACAATCGAGAGGCTACATACCAATCATTGCACATCCTGAAAGAAATAGAAGTATCGCCAAAAATCCAGAAATATTATATGAACTTGTTGCAAATGGGGCATTGAGTCAATTAACATCGAGTTCTTTAGTTGGTGGATTTGGAAAAAACATTCAAAAGTTATCATTACAATTTATAGAATGTAATTTGGCTCATTTTGTAGCTTCAGATGCACATTCATGTGACCAAAGACCATTTTTGATGCAAGAATTATTTCACAATCATAAATTGAAGAAATATTCGAATGACATTGAAGCATTACTTCGAAATGCAAGTTCTGTAATTAATGATAATTTTGTTTATTTAGACAGACCGACTAAACCAGGAAAAGTGAAGTCGTTTTTGAAGTGGTTTTAACTAAATATATTTTTTCGAATTAGACTGGTATACATGTACCAGTCTTTTTGAGTATGCTTAAAATGAATTATAATCATGATTATTTACTAATTCGTATAATACAACTTGTCTAATTGATTAAAGCGAATGGCTTTCAATAAAAAGACTCGTTTTTTATAGTGAAGGTAGTTTGAAAATAATGAATATAAAGATGAAGGTATTACTTTTGATATATAGGGCTAAGGAAGTGTTTTTATGGTATTAAGAAAAGTAATCATGCAGGACTTAGATCAAATTATTGCACTTGAAAATATTGGTTTTTCACCGGAAGAAGCTGCAACACCAGAGGCATTGAAATTGAGAATTGAACAAATTCAAGAAACTTTTATTGTAGCTGAAAAGAATGATGAAGTGATTGGATATATCAACGGTCCTGTCATAAAAGAGCGTTACATTAGCGATGATTTATTTAAAAATGTCTCCACAAATAATAGTGAAGGTGGTTATATTAGTGTGTTAGGTCTTGTTGTTGCACCAAATTATCAAGGTCAGGGTATTGCAGGTCGCTTACTAAACTATTTTGAAAATCTTGCTAAGAATCAACATCGAGATGGTGTAACGTTAACATGTCGAGAATCATTAATTTCATTTTATGAAAAATATGGGTATCGTAATGAAGGTGTATCAGAATCATGTCATGGCGGTATTAAATGGTATAACCTTGTTAAAAATATAAAAAAGGATGATGAGGTGTAAATATGGCAGTTGTTTATGTAGCAGGAGGGTGTTTATGGGGTGTTGAAGCATTTTTCACAACAATACCTGGAATTATACATACAGAAGCAGGAAGAGCAAATGGAAGAAGCTCTAAATTAGACAGTCCGTATGATGGTTATGCTGAATGTGTCAAACTTCATTTTGATGATAGTAAGTTATCAATTACAGACATCATGAATTATTTATTTGAAATCATTGATCCATACAGTGTGAATCAACAAGGAAATGATATTGGTGAAAAGTATCGTACGGGATTATATAGTTGTGTAGATGATTATCTTATTGAGGCACGACAGTTCATCGATCGACGAAATGACAGGAATCAAATTGCAGTGGAAGTCTTACCTCTGTCTAACTATATTAAAAGTGCAGAAGAACATCAGCAACATTTATCAAAATATCCAGAAGATATGCATATGTGCCATATTTCAAAAGACTTATTAGACAAATATAAGTAATTTTTCATTTCAGAAGGAAACTGGATGTTTAAATTAACTAAAATCAGAGAAATAGATGTTTATACTAAGAAAAGAGGTTAGTCATATGCATACGTTTGATGCACAGTCATTATCCGATAAAGAAAACTATAAATTGTTAATTGGTTCAATTATTCCACGACCTATAGCTTTTGTAACAACATTAAATCAAGATATATCAGTAAATGCAGCACCATTTAGCTTTTTTAATATTGTTAATAATCATCCGCCAATGATTGCAATTGCAGTGCAACGTGCAGGAGGTAAGAGAAAAGATACTGCATTGAATATCGAACGGGTTGGAGACTTTGTTGTGCACATTACAGACGAAGATAACGTTCAAGATATTAATGAGACTGCAGCGCCTTTAGTGTACGGAGACAGCGAGTTGAGTCGTACAGATTTATCACTTATAACATCTACAGCAATTAAGACGCCAGGAATCCAAGAAGCGAAAATAAGATTCGAATGTAAATTATCGCAAATAATATTACTGGGGGATGAGCTGGATGGGGCAGACTTAATAATAGGTGAAATTGTAACTTATCATATTGATGATAGTATTTATGAAGGAGATTTTAAAATCAATCCACATACGTTACAAGCTGTTTCACGTTTAGCTGGAAACGATTATGCTAAATTAGGGGGATTATTTACAATAGATAGACCTGAAAAATAACAAAACACATGCTATAGCAGTGTACTGTTTATGGATTAAATCCAAAGTACACAGGTGCTAAAGTATGTGCTTCTAAAATGAAGACTATTTTTTATTACAAGAAAATGTATCTAGTAAACTTAAAGTAGCAAGACCTAATAAATCTAATGCATGTTGTGCACCTTTTTTACCTTGGCCAGCTTCAAAATGTTTGTAAACAGCTACACTTAAAATGCCTATCGTTGATAGTGAAGCAAGGCGAGAAATGTTTTTATTGATAAAGCTAGCTGAGTATAAAGCAGCAGTAGTTGCTTCTGCAATGCCGACGTATTTTACAAGTTCTTTTTGCAAGCCAAAAGTATGTTCAAACAGTTCAATCATACCCTTATCTTCTTGCAATTTAGGTTTACTGGCTTGGTATAGCTCTTTCGCAAGTTTTAAATTCGTTGCGTAACGCAAAATCATATTTAATTCCTCCCAATATTTAATTTTTTGAAAAACGGTTGTTTTATCATTTTACCCGTTTCTTCAAAAATGAATCTCTTATGTAATATGTGTAGTTCAGGAATGTTTGCTATGGAAATATAATTCTATTCACCCAAAATATATGAATTTAATGTGTGGTTTTATCGAGTTGCTCTTTTAATTTGGTTAGATTGTTTTTTAGAGAAGCGGTACTATTTTTAAGTGCATCAACAGATTTACCTTCGTTTTGAGACATTGCGTTTATAACAGCATGAAGTTCCGTTTCTAACATGTCGGCGTCACCTTTAGCATTAGAACTTAATACTTTAATATCTCTTAAAAGGCTATCTGATAGTAGGGCATTTTTGAAAAAGTCATGCATCTCAACAATAATTAATTCTGTAAAAATAAGTTCACCAAGGATTAATCGCATATCAGTTAATTGTTGATGTAATTTATCAACAAGATTTTTGAAAGATTTAAGTGTTTCCGCTGTTGTCTTGGCAAATGGAACTTTGGAGGCAATCCATTCAATCTTACCAACAAAATTAGATAATGTTGGCGTGCATGCATCAACTATAGAAATGAGCGCAATGATTCTTAGTGTTTCTGGTACTAATAAAAGATTTATATTTGACGCAAGTGTAGCCAAACCAGATTCCATCACTTTATTTCGGATTTCTAAATTTAATAATAAATTCTTAGATTCTGCAAGTGGTTTTGATGTTTGCTTTGTAGCATTTTTATTGATGGGTACGTTGTTAACCATTACATTGTCATCTAAATGGGTCATTTGGGTCAATATATCATTAATGCCATCACCGAAATTAGTGACTTGATTTTTGATAATTTGAATATTTGGTATGACAACATTCAAATGGGCTAAAACTTCTTCTCTAACACCATCCTCAAATCCTTCTGATAAGTTGACAAACATTTTGACAATAGTGTTGCTAATTATATCAAAAGCAGCTTCTATGAAATCATCACCATATTTAATGAATTTTGAAATTTTATCGGTAATTTTATCAATAAAATCAATAATTGAATTAATAATATGATCGGCACCTACTAAATCTAAAATATTATCTTGGTCTCTAAGTGTTCTGAGGTTACCTTTTAATTCATCCGCTTTACTTTCAATTTTAGTCCTAATCAGATTGGATATGTTGTGAATCCAACCTTCTAATTCGTTAAGTTTTATTACTTTTTTAAAATGATCTTTCGTTTCATTTACATGTTGACTAAAATTATTATTTTCACGTTCAACGGATGTTCGAATGTCTTTCATTTTAATATCAATATTATTTACATATTCGGTTAATCTACCATGCACATAGTCATTCAGATCCGCCAGATGTCCTTTGTCTAATTTTATTTTTGATGTACCAGCACCAATAGCATCACCACTCCATACAAATATTGGAGTGTGTTCATCCATGTCAGCATAAATTTTCAATCCATTGCGACTCGTGTAGACTTCCTTGTTAATAATATTGTCTTGATCAAAATGGTCTAACTTCTCTTTTTCTTCAAAGTTGTATCCAGTATGAGCAGGTACCAATGCTCCAAACGTAGACACACCATTTTCTAGGAAAATGTGCTTTCCGACCATGGAATGATACATAAGTCCACCTATGTTAATTCTAGTTAAGGTATCACTTCTACTGTGGTAATTATGTATATTATTTGCATCTCGACGAGCCATACGAGTAAGAGATTTTGGTATAGGTGCAGAATTTGTAGTAGTTACGCTAAGACCTGGATCTAATACACCTAAATACTGGGCTATGGCTCCAGAGAGTGAATTACCCCCTGCATTTGTGATTGATTTTCCTTCGTAATTTGTAGAATCTTCATTGTATTTTGATTTGAATTCAAATGAATCCATTGTATTTGCGTCTTGATATTTATTTTTAAGGTTAGAATACACTTTTCCTGCTTCCAATAATTGATTTGGAATGGAGTCTCCAGCGAGTCTTAAATCTGTATTTACATCGTTAATGTCACTAAAGTCAGTACCATCAAACGATATTATTAACCTTCCTGTTGGCTTTTTATTATCATATCGTTCGTATATCTTATATCCAAGACCAGTACTGGTTGGATTGACTTTATCAATTACTTTATAAGAGTGAGAATTAACATTTATATGTTTACCAACATTTAATTTTTCATTGTAATTCCAACCACTACTTAATTCAATAGCATCTAAATCAGTTATATAATTATTGTTTTCCATTAGCATCTATCTCCAGTTATAAGAGTTCAATTATAATTAAAGTTGATAACTCATTGATTTGTTTTGTGTAATATATTATGACTCTTATTTCTTGATTTCTTTCTTGATTTTTTCCCAATTTCCACCAGACATAGTTATTTTATTAGTTTTATTTTCTAACCTACCATCTTCTCCAATTTCAGATGGAGAAACACTGTCTTTGTAAAAATACATCATTTTTGATCCTGGTATTTTTCTCATTGTGTCATTTGTTGGTATTTGTAAATCCCATGAATATTTATTAACATTTTTTGTGCTTTTCTTATCATAATAGGCAATAAAGTCAGATTTCATGCTTTTCTTAATTTCAGGATATTTA
>167 83 1607
CTTTGGATGAAACCATTGCGTTGTTCTTCGTTTAAGTTAGGTAAATGTAAGATTTCATAGAAAGCATTTTGTTGTTCTTTGTT
>168 35 223
TCGCTATCTGAATCCGAATCGCTATCTGAATCTGA
>169 37 278
AGCCGATAGCTCTACCACTGAGCTACTGTGGATTAAT
>170 80 846
AGCCGATAGCTCTACCACTGAGCTACTGTGGAATAATAATAGAAAATAATGGAGCGGGTGATGGGAATCGAACCCACAAC
>171 190 3010
TTTTAGGTTCTGGTTTATTAACTACTTCATCGTCTTTATTCCAAACTTTTACATATGAGAGTCTTACAAAATACTTGCCTTGTTCCTCGTTAAATTTATTTTTAAGTACAATAGTTCCGATTTTGTTAATTAATTGATCTGTGTCAAAAGTTAAATCTGGTAAGTTCAATTTAATTCCTAATCTACTAAG
>172 58 629
TTAATAAAGTTAAAGAAATCGAGCAATATGTTAAAGAGCAAGAAGAAACTAACCTTTA
>173 2615 47719
AGTTCTTTAGAACCTACGGATGAGCCTTTTAATCGCCATCACCTTCATACAGTTTGAAGTCATATTTACCAATTGTAAATGACGACTAGATGATATATAGTTCAAGAAACATCAAAATTCGTTAAAACATAATCAAATTTTATTATGTTCAAAACTTTATTTTCCAAAAAATAAAAAAGAAGTTAAACAAAGATTGGTTGCTTAACTTCCATTATTGAATTCATTAGTCCGATTTGACATAGATCCCGAAAAATAATGGCTAATAGCCACTTATAGTCGAAATTACGAACTATATAATTCATTTATTATTAAATGGATTATATACTTGTTGTGTTTCTTAATACCTTTTTATACTTTAATATCTTGAATTTTTTCTAAATCATTACTAATATCTTTTAATTCGTCTGTGGCATTTTTCACCCAAGCCCCTTGTGCCGCATTTTTAAAATCATCTTCAAATTTTTTGAAATGACTTACCATTTGGTCAAGTAATATTTTCTCATCACTTTTCAGCTTATTTTGATGATCATGATGCATACGAACATGTTCAGGCGCAATAACCTCACTAATCTGTTCTTTTTCCTTCATTTGTTCCAATACTGCTAAATCTGGTAAACCACTAAAATCAAGTCCCACGCTTATTCATCTCCTTCAATTCTGTCAGATTGTTTTAGATATTCTCTTCTTAAATCATCTTTATAATCTTCTAATTTCATTTCGTGATGTCGGATACGTTGATTCGTTTCTCTATCGAAAGATTCTATAATACGTGTCATCCTGATCATAGCGTCTTCACTATAATTCATTTTATGTTTGAGATATAAGAAATGATCATACATTTGTTCACATTTCCTACGTGTTTGATGTCTTAATTCATCAAGTTGATTGAATGCATCATTCAATTGCTTTCTTTCTTCATCATAGGCATTTTCAAGTTCATTAATATTTTTATACGTAGTAAACATTACATCATCCCATCAATCTGGCTCGCTAACATTTGGTCATTAGAAACAATTGCTTCGATACTCTGTTTAATTTTTGCGATATAGCCATTACAATTTTTATAAACATCATTTAATTTCTTTATCTTATCATCAATTTTTCTTTTAGGATCTGTTTCAAGTTTACTTTCATACGCGCCACCTTTTCTTAATTCATCTATAACCTCTGCAGAGGTCAATTTTTCACCAATTTCATTTCCAACTTTTTGCGCTTTTTTCCAGTTGTCTCCAAATTTATGCGCCATCACATGATACATTTTTTCAAATGTTGGCTTTCTTCATTCACTAATTGATTTAATCCTTCGGCAATGGTTAGTGCTGTTAAAGCTTCTAATAATTGTTGTTGGGAGGAAGAGAGGGGTCCACCTGTTATTTGAATCCAATTCGCTCTTAACGTCTCTACTTTATGTAATCTATGCCTCGTTTGTTTACGAACGGATTTTAATGCTTTATTATTTTCGTCTTGGTAGCCTTTAACTTTGTTTAATTCAGCTAAGATTATAGCCTGTGTTCTGCTCATTAAAATACCACTCATTGCATGGCCTTCTCCATTTTTAAGTACTATTTTTTCTCCAGCAGTTTCATATAAATGATTGCGGACACCTGCATCTAATTCGTCTTCATCAGACACAAATCTTACAATGTGACCATCGTACTTTTCAATCAATTTTTTAAGTTCTTCTTGATCGGCATAAAGGCCGCTCACATCTTTGATCGCTAATGGAGCTGGATTATACACAACGATATGTTTAATATCATTACTCATACCTAAAATCATCGCATCTCTACCGCCCAGCGAATGTCCGGTAATAATATCAATATCATAGTCTTTTTTGATATTTTTGATAAAGTCTTGGGTATTTTTATAATGTGGATCTTTATCTGTGACGGAATGAAGGCCAATATTGACATCGGCCCCAATATCCTTTAGCGTTTCACTCGCATCTATATATCCTTGATAAGAAGGAACACCAAATGTTTGTTTTAATATTGCGTCTTTGTGTACATTAGTACCTGTCATACCTAAAGTAACTTTGCCAGTGTCTTTATTTAAAAAGGCGCTTGTAGTCGTACCTGTTTTGGGGTCCGTATAACTTTTAAGATATGAAAGATTTTTAGGGAATTTATTTTTTTCTTGTAACTTTTTAATTTGTTTATCAATTTTATTTTGTTTTAAACCACTGTTATTTGCGTTTTCTATTTCATAACTTATATTAGATACTGTACTTGTTTCTTCAGAGTTACCTTTTATATTGCCAGATTTTATTTGATATTCCGTTTGACTCATGATTTATCATCCTCGCTAGGTGTAAATTCGACCGAATCTGAAAAATAGATATTCTCTTCTTGATTTTCTACAAACGTAAATTCTAGATCCTTAGATCCTACGGATGAGCCTTTTAAATTGCCGGATCCTTTCAATTTTAATTCGGGCGCTTGTTTGGTTGGAATATGATATCGTTTTCTTAACTGTTGAACATTATAGTCATCATTATTCAATTGATACTTTGCAGAATAACTTGGCACATTAGGATTATATGAAATATCACCATTTTTATAATCTTTAAAATCTTTAAAATTTCCATATTGTACAAAGAACTTAAAGTTTTCAAT
>174 34 36
GTTTAAAGCTATCCAATACTACCTTCCATTTCGA
>175 74 812
TTGTCTGTAGAAATTGGGAATCCAATTTCTCTGTGTTTGGGCCCCACCCCAACTTGCACATTATTGTAAGCTGA
>176 119 7142
GAAAGAACACTCACAAGATTAATAACGCGTTTAAATCTTTTTATAAAAGAACGTAACTTCATGTTAACGTTTGACTTATAAAAATGGTGGAAACATAGATTAAGTTATTAAGGGCGCAC
>177 73 2001
GAAAGAACACTCACAAGATTAATAACGCGTTTCCTGTAGGATGGAAACATAGATTAAGTTATTAAGGGCGCAC
>178 51 1333
GGAGGAATACCCAAGTCCGGCTGAAGGGATCGGTCTTGAAAACCGACAGGG
>179 740 10774
TTCATAAATTATATGAAGTAAGCCTGTTTTTTTAGATTAAATCAAATTTCTAATAGAAAATTAGAATGTTTTCTGATTGCTTCATTTGTTTATGTCTGATGATTGATAACGAACTGAGAGATAAAGTTAGAATTTAAAACTAGTTTGTAAGTAAAAATTAGATTGGATCAATAAGACAAATTTGATAAATGCAATTATTAACTAGATGCAAATTTAGTTAAATTTAAAATGTCGTCTTGAAATACGGCTGTTTCTGTATAAATAATCATTAAAATCAAACAAAAACCGAACGATATAAAAATTATAGTGACGTTATTAATACAATGAAAGGCGTTTCAGTGACTTGTTAATGATGCATTGTACAGGCGATTATTATGTATGCTTTAGTATATTGTTTTAAATTAGATGAATTTGAATTTAATTTAAAAAGTAAGTATAAAAAATACAATCCAGTTATATCAAGGTGTTCAAGAGCTTTGTATGCAATATATATGTGAGTTCCAAATAATAAAAAAACCATTATACATAAAGTTAACAACAATCTTAACTTTTTATTAACTCGCTTTTTTTCATTGCTTTTAAAAACCGAACAATATAGAATTGCATTTATTGAGTTTACAAAATAAATGAATTTTACATTTAAGGGAGAATATTATAGTGAAAAGCAATCTTAGATACGGCATAAGAAAACACAAATTGGGAGCGGCCTCAGTATTCTTAGGAACAATGATCGTTGTTGG
>180 37 366
AACTCGCATTGCCTGTAGAATTTCTTTTCGAAATTCT
>181 37 115
GAAATTGGTGTTCCAATTTCTCTATGTTGGGGCCCCG
>182 27385 473659
TTTGCGAAAATATCATTTCTGTCCCACTCCCTTATGCATGAGTTTAACTCATGTAATTCTATTTTTAAGTACATATTACCTCCGGCTAATGTGTAAGAGCCACTACATAATAAATCATTAGTGGTTCTTTATTATTTCTATCTCACTCCCTCTTAACATTTATAAATATTAAAATGAATCGATATATTAGACAATCATTGATTAAACGTTAAAGTTAAAAGTAAGAATAATTGCAGATAGTCCAACAGGATATAGCCGATTGGATAAAAAGTCTGAGAAGCGGGGCATTAAAATGACGGTACAAAGTGCATATATACATATTCCATTTTGTGTAAGAATATGTACATATTGTGATTTCAATAAATATTTTATACAGAATCAACCTGTAGATGAGTACTTAGATGCACTAATCACAGAAATGTCTACAGCAAAATATAGGAACTTAAAGACCATGTATGTAGGTGGCGGCACACCAACGGCCCTTTCTATTAATCAGTTGGAAAGATTACTTAAAGCAATACGTGATACGTTTACAATCACAGGTGAGTATACATTTGAAGCAAATCCTGATGAGTTAACTAAAGAGAAAGTCCAACTATTAGAGAAATATGGAGTAAACAGAATTTCAATGGGCGTTCAGACATTCAAGCCGGAGTTATTGTCTGTTTTAGGTAGAACGCACAATACTGAAGATATTTACGCTTCGGTGTTAAATGCTAAAAACGCAGGTATTAAATCAATCAGTTTAGATTTAATGTATCATTTACCGAAACAGACGATTGAAGATTTTGAACAAAGTTTAGATCTAGCTTTAGATATGGATATTCAACATATTTCGAGTTACGGCTTAATACTTGAACCTAAAACCCAATTTTATAATATGTATAGAAAAGGTTTGCTCAAACTTCCTAATGAGGATTTAGGTGCTGACATGTATCAGTTGCTGATGTCTAAGATAGAACAATCTCCTTTCCATCAATACGAAATATCTAATTTTGCATTAGATGGCCATGAATCAGAACATAATAAGGTTTACTGGTTTAATGAGGAATATTATGGATTTGGAGCAGGTGCAAGTGGTTATGTAGATGGTGTTCGTTATACGAATATCAATCCAGTGAATCATTATATCAAAGCTATAAATAAAGAAAGCAAAGCAATTTTAGTATCAAATAAACCTTCTTTGACTGAGAGAATGGAAGAAGAAATGTTTCTTGGGTTGCGTTTAAATGAAGGTGTGAGTAGTAGTAGGTTCAAAAAGAAGTTTGACCAATCTATTGAAAGTGTCTTTGGTCAAACAATAAATAATTTAAAAGAGAAGAAATTAATTGTAGAAAAGAACGATGCGATTGCACTTACAAATCGAGGGAAAGTCATTGGTAATGAGGTTTTTGAAGCTTTCCTAATAAATGATTAAAAAAATGTGAAATTTCGAGTCTTTAACATTGACTTACTTTGACCAATTTGATAAATTATAATTAGCACTTGAGATAAGTGAGTGCTAATGAGGTGAAAACATGATTACAGATAGGCAATTGAGTATATTAAACGCAATTGTTGAGGATTATGTTGATTTTGGACAACCCGTTGGTTCTAAAACACTAATTGAGCGACATAACTTGAATGTTAGTCCTGCTACAATTAGAAATGAGATGAAACAGCTTGAAGATTTAAACTATATCGAAAAGACACATAGTTCTTCAGGGCGTTCGCCATCACAATTAGGTTTTAGGTATTATGTCAATCGTTTACTTGAACAAACATCTCATCAAAAAACAAATAAATTAAGACGATTAAATCAATTGTTAGTTGAGAATCAATATGATGTATCATCAGCATTGACATATTTTGCAGATGAATTATCAAATATATCTCAATATACAACTTTAGTTGTTCATCCTAATCATAAACAAGATATTATCAATAATGTACACTTGATTCGTGCTAATCCTAATTTAGTTATAATGGTTATCGTATTTTCATCAGGTCATGTTGAGCATGTACATCTTGCTTCAGACATACCGTTTAGTAATGACAAACTAAATACAATTTCAAATTTTGTTACGAACAAACTAACTGAGTTTAATCAGAATTTACAAGATGATATTATCTCTTTTGTTCAATCAGAGCAGGAAGAAATATTTATCAATAAATTGTTAAATACGATGAATAATCATATTTCTAATCAAAGTAATAGCATTTATATGGGTGGAAAGGTTAAACTTATTGATGCATTGAATGAAAGTAATGTATCTTCAATTCAGCCCATTCTACAATATATAGAATCAAATAGAATTGCAGAATTATTACAAGATATATCTTCACCAAATATTAATGTTAAAATTGGTAATGAAATTGATGACAGCTTAAGTGATATTTCAATTGTAACAAGTCAATATCATTTTGATGAAACGTTAAAAGGTCAAATCGCTGTGATTGGACCTACAGCTATGCATTATCAAAATGTCATTCAATTATTAAATAGAATTTGGTAATGATGGATTAGAAAGTATTGGAGGACAGAAAATGACAAATAAAGACGAATCAGTTGAAAAAAATACTGAATCAACAGTTGAAGAAACAAACGTCAAGCAAAATATTGATGATTCAGTTGAACAAGCTGAAGAAAGTAAAGGTCATTTACAAGATGAAGCAATAGAAGAAACGTCTGACGAGAATGTTATTGAAGAAATAGATCCAAAAGATCAAAAAATTAATGAACTTCAACAATTAGCAGATGAAAACGAAGAGAAATATTTAAGGCTCTACGCTGAGTTTGAAAATTATAAGCGTAGAATTCAAAAAGAAAATGAAATAAATAAAACATATCAAGCACAACGTGTGTTAACAGATATTTTACCAGCAATAGACAATATAGAACGTGCACTTCAAATTGAAGGTGATGATGAGACTTTTAAATCTCTTCAAAAAGGTGTACAAATGGTGCATGAAAGTTTGATTAACGCACTAAAAGATAATGGTCTTGAAGTTATTAAAACTGAAGGTGAAGCATTTGATCCAAATATTCACCAAGCTGTAGTTCAAGATGATAACCCTGATTTTGAATCTGGCGAAATCACTCAAGAACTACAAAAAGGATACAAGCTTAAAGATAGAGTATTAAGACCATCAATGGTCAAAGTAAACCAATAACTTAAATTTGGCGAAACGACATTGTTTAAAATCAAATTAATTTAATGATTAAATGGAGGAATTTTATTATGAGTAAAATTATTGGTATAGACTTAGGTACAACAAATTCATGTGTAACAGTATTAGAAGGCGATGAGCCAAAAGTAATTCAAAACCCTGAAGGTTCACGTACAACACCATCTGTTGTAGCTTTCAAAAATGGAGAAACTCAAGTTGGTGAAGTAGCTAAACGTCAAGCTATTACAAACCCAAATACTGTTCAATCTATTAAACGTCATATGGGTACTGATTATAAAGTAGATATTGAAGGTAAATCTTACACACCACAAGAAATCTCAGCTATGATTTTACAAAACTTAAAAAATACAGCTGAAAGCTATTTAGGTGAGAAAGTTGACAAAGCTGTAATTACAGTACCTGCATACTTTAACGACGCTGAACGTCAAGCAACTAAAGATGCTGGTAAAATTGCTGGTTTAGAAGTTGAGCGTATCATTAATGAACCAACAGCTGCAGCATTAGCATATGGTTTAGATAAAACTGATAAAGATGAAAAAGTTCTTGTTTTTGACTTAGGTGGCGGTACATTTGACGTATCTATCCTAGAATTAGGTGACGGTGTATTCGAAGTACTATCAACAGCCGGTGACAACAAACTTGGCGGTGATGATTTTGACCAAGTAATTATTGACTACCTAGTTGCAGAATTTAAAAAAGAAAATGGCGTAGACTTATCTCAAGATAAAATGGCATTACAACGTTTGAAGGATGCTGCTGAAAAAGCTAAAAAAGACTTATCAGGTGTATCGCAAACTCAAATCTCATTACCATTTATCTCAGCTGGTGAAAACGGTCCATTACACTTAGAAGTAAACTTAACTCGTTCTAAATTTGAGGAATTATCAGATTCATTAATTAGAAGAACAATGGAACCTACACGCCAAGCAATGAAAGATGCTGGCTTAACAAACTCAGATATCGATGAAGTTATCTTAGTTGGTGGATCAACTCGTATTCCAGCAGTACAAGAAGCTGTCAAAAAAGAAATCGGTAAAGAACCTAACAAAGGCGTAAACCCGGACGAAGTAGTGGCTATGGGAGCTGCAATCCAAGGTGGCGTTATCACAGGTGACGTTAAAGACGTAGTATTATTAGACGTAACACCACTATCTTTAGGTATTGAAATTTTAGGTGGACGTATGAATACGTTAATTGAACGTAACACTACGATTCCTACATCTAAATCTCAAATCTATTCAACAGCAGTAGATAATCAACCATCAGTAGATGTACACGTATTACAAGGTGAACGTCCAATGGCTGCAGATAATAAAACACTTGGTAGATTCCAATTGACTGATATTCCACCAGCTGAACGTGGTAAACCTCAAATTGAAGTAACGTTTGATATCGATAAAAACGGTATTGTAAATGTAACTGCAAAAGACTTAGGTACAAATAAAGAACAAAGAATTACAATTCAATCAAGTTCTTCATTATCAGACGAAGAAATCGACCGTATGGTAAAAGATGCTGAAGTTAACGCTGAAGCAGATAAAAAACGTCGTGAAGAAGTAGACTTAAGAAACGAAGCTGACAGCCTAGTATTCCAAGTTGAAAAAACTTTAACTGATTTAGGCGAAAATATCGGTGAAGAAGATAAAAAATCTGCTGAAGAGAAAAAAGACGCTCTTAAAACTGCTTTAGAAGGTCAAGATATAGAAGATATTAAATCTAAAAAAGAAGAACTTGAAAAAGTGATTCAAGAATTATCAGCAAAAGTATATGAGCAAGCGGCTCAACAGCAACAACAAGCACAAGGTGCTAATGCTGGTCAAAACAACAATAGTACTGTAGAAGATGCTGAATTTAAAGAAGTAAAAGACGACGACAAAAAATAATTAAACAATACAATTAGAATGTTGTCATGATCTGAAAAGTCAAAGTCAATAGAACATTGGCTTTGGCTTTTTATTTGGATAGTATGACATATTACGTTAAACTATATGAGTTAATTAAGAAAAGGAGAGATAGCTGTGGCCAAAAGAGACTATTATGAAGTTTTAGGCATTAGTAAAGATGCTTCAAAAGATGAAATCAAAAAAGCGTATCGAAAGCTTTCGAAAAAATATCATCCAGATATTAACAAAGAAGAAGGTGCAGATGAAAAGTTTAAAGAAATTTCTGAAGCCTATGAAGTTTTAAGTGATGATAATAAACGCGCAAGCTATGATCAATTTGGACATGACGGTCCACAAGGTTTTGGTGGACAAGGATTCAATGGCTCTGACTTTGGCGGTTTTAGTGGCTTCGGTGGCGGTGGTTTTGAAGATATCTTTAGCTCTTTCTTCGGTGGCGGCAGACAAAGAGATCCAAATGCACCGCAAAAAGGTGATGATCTTCAGTATACAATGACATTGACATTTGAAGAAGCGGTATTTGGTACAACAAAAGAAATTTCAATCCGTAAAGATGTAACATGCGAAACATGTCATGGTGATGGTGCAAAGCCTGGAACAAGTAAAAAGACTTGTAGTTACTGTAATGGCGCTGGTCATGTAGCTGTAGAACAAAATACAATTTTAGGTAGAGTTCGTACTGAACAAGTTTGTCCTAAATGTAATGGAAGTGGTCAAGAATTTGAAGAAGCTTGTCCAACATGTCACGGAAAAGGTACTGAAAATAAAACAGTTAAATTAGAAGTGAAAGTACCTGAAGGTGTTGACAATGAACAACAAATTAGATTAGCTGGTGAAGGTTCTCCAGGTGTGAATGGAGGACCTGCTGGTGATTTATACGTAGTATTTAGAGTTAAACCATCTGAAAAATTTAAACGTGATGGTGATGATATTTATTACAAATTAAATGTTAGCTTCCCACAAGCAGCTTTAGGCGATGAAATAAAAATACCAACATTAAATAATGAAGTTATGTTAACAATTCCTGCTGGTACACAAACAGGTAAGCAATTCCGCTTAAAAGAAAAGGGTATAAAAAATGTTCATGGCTATGGATACGGAGATTTATATGTTGATATTAAAGTAGTAACGCCTACTAAATTAACAGATAGACAAAAAGAACTAATGAAAGAATTTGCCCAATTAAATGGCGAAGAAATTAATGAACAACCTTCGAATTTTAAAGATAGAGCAAAAAGATTCTTTAAGGGAGAATAAAGTATGAACTGGACAGAGCTTTCAATTATTATTAATCATGAAGCAGTAGAATTGGCTACCAATATACTTGAAAATCATGGATCAAATGGTGTCGTGATAGAAGATTCAGATGATTTAATTAACCAACCAGAAGATAAATACGGTGAAATTTACGCTTTGAAAAAAGAGGATTATCCAGATAAGGGAGTAAGATTGAAAGCCTATTTTAATGAGATGACTTATGATGATAAGTTGCGACAGCGAATTAAAGATGAGTTATTAAATTTAGATGAACTTGATCAACATAACGTTCAATTCAGTGAGCAAATCATTGCAGAAACGGATTGGGAAAATGAATGGAAAAACTATTTCCATCCATTCCGAGCGTCGAAGAAGTTCACAATAGTCCCTAGTTGGGAAACATATGCTAAAGAAGCGGATGAAGAGCTTTGCATTGAGCTCGACCCAGGTATGGCTTTTGGAACAGGAGATCATCCGACTACAAGTATGTGTTTGAAGGCAATAGAAACATATGTATTGCCACAGCATTCAGTAATTGATGTTGGTACTGGCTCAGGTATATTAAGTATTGCAAGTCATCTAATCGGTGTAAAACGTATTAAAGCGTTGGATATTGATGAAATGGCAGTGAGTGTAGCTAAAGAAAACTTCAGAAGAAATCATTGTGAAACGTTAATTGAAGCTGTTCCAGGTAACTTATTGAAAGACGAAACAGAAAAATTTGATATTGTAATAGCAAATATTTTAGCGCATATTATTGATGAAATGATTGAAGATGCTTATAATACTCTAAATGAAGGCGGTTATTTTATTACTTCTGGTATTATAAAAGAGAAGTATGAAGGTATACAGTCACATATGGAGCGTGTAGGTTTTAAAATTATTTCAGAACAACATGACAACGGTTGGGTTTGTCTTGTTGGCCAGAAAGTGAGTGAATAATGTGCAACGTTATTTCATAGACCAAAACGCTGATGTAAGTCAGCGTTTTTTTATTACAAAAAAAGAAGATATTCATCATATAACAAATGTAATGAGATATGATGTTAGTAGTAAAATTATTTTAACTTTTAATGATCAAACAGTTTATTTATGTGAAATTGCTGATATAACAAGTGATAAAATCGCAGTTGATTTAAAAGAAAAACAAAATATTAATACAGAATTGCCAGTTGATGTTACGATTTGCAGTGGACTAATTAAAGCTGACAAATATGAGTGGTTGCTACAAAAAGCTACTGAATTGGGTGCTTCATCATTTATAGCTGTTAGCATGGAACGTTCAATTGTTAAATTAAACGAGGCAAAAGTTGCCAAAAAGATAGAACGTTGGCAAAAAATAATTAAAGAAGCTGCTGAACAAAGCTATCGTTTAGTGATTCCATCTATTCAATTCGAGTCGAATTTAAAATTAATTTGTGATACTATTGATAATTATGACTATATTCTTATTGCATATGAAGAGGAAGCAAAAGATGGTGAGTTAAGCAATTTCAAGCAAACTTTACAACAATTCAAGGCTCAGGATAAAGTGTTGATGATTTTTGGTCCTGAGGGTGGTTTGTCAGAAAATGAAATTTCATTATTTAGTAATACTAGTACAGTTGTTGGTCTTGGACCGAGAATTTTACGGGCAGAAACTGCGCCATTGTATGCGTTAAGTGCAATAAGTTATGAAAATGAATTAATGGGGTGAATATTTATGTCAACAGTTGCGTTTCACACATTAGGTTGTAAAGTAAACCATTATGAAACTGAAGCAATCTGGCAATTATTTAAAGAAGCAAACTATGAGCGCGTTGACTTTGAAGCGAATGCTGATGTATTTGTTATTAATACTTGTACAGTAACAAATACAGGTGATAAAAAAAGTCGTCAAATTATTAGACGTGCAATAAGACAAAATCCTGATGCTGTAATCTGTGTAACAGGTTGTTATGCGCAAACTTCATCAGCTGAAATTATGGAAATTCCTGGTGTCGATGTAGTAGTTGGTACACAAGATAGACATAAACTATTAGGTTACATTGACGAATTCCGTAAAGAACGCCAACCAATTAATGGTGTTGGAAATATCATGAAAAATCGTAAATATGAAGAATTAGATGTCCCTTATTTTACAGATAGAACACGTGCGTCATTAAAAATTCAAGAAGGTTGTAACAACTTCTGCACATTCTGTATTATTCCATGGGCTCGTGGCTTAATGCGTTCAAGAGATCCGGAAAAAGTAGTTGAACAAGCGACGCAACTAGTGAATTCAGAATATAAGGAAATTGTATTGACGGGAATTCATACAGGTGGATATGGTCAAGATTTAAAAGATTATAACTTGGCCCAATTATTACGTGATCTTGAAACGATTAATGGATTAGAACGAATTCGAATTTCTTCAATTGAAGCAAGTCAACTTACAGATGAAGTAATTGACGTTTTAGAACGTTCAACAAAAGTTGTTCGTCATTTGCATATTCCATTACAATCTGGTTCAGATACAGTATTAAAACGTATGAGACGTAAGTATACAATGGATAGATTTTCAGAACGATTAACAAAATTGCATAAAGCTTTACCAGACTTGGCAGTTACGAGTGATGTAATTGTTGGCTTCCCAGGTGAAACTGAAGCTGAGTTCCAAGAAACATATGATTTTATCGTAAAGCATAAGTTCTCTGAACTGCATGTTTTCCCTTATTCTCCTAGAATTGGCACGCCAGCTGCAAGAATGGATGACCAAATTGATGAAGAAATTAAAAATGAACGCGTGCATAAGTTAATTACGCTAAGCAATCAACTCGGAAAGTTATATGCGTCTAAATTTGATCAAGATGTGCTTGAAGTAATTCCTGAGGAACAGGGTGACACAGAAGGTACATTAGTTGGATATGCAGATAATTATATGAAAGTACAATTTGAAGGTGACGAATCACTCATAGGTCAAATTGTAAAAGTTAAAATTACGCAAGCAAATTATCCATTAAATGAAGGGCAAGCAATTAAAGTTGTTGATTTCGCAACAAATAAATCTGATAGAGAAGTTTTAGTTTAAGTATTCCTTGATTCATACCATAAGGTTCCGTATTAAAGATATAGGTTTTGTAACGTTGTTTTAACGGCTTCACAATATACTATATAAGCAACTCTTCTCATTAAATAAATTATTAAGAGATTTTTAGAACAAAATCTAAAAGTCTTTGTGATTTTGATGTGAAATATGTTTCAAATAAAAAACAATTTACTAATTGACCATAAATTACAGATATATTATACTTATAAATGCATAGTTTTACTGTGCAATTGACTATAAAGTTCCGTTGATATTTGGAGGGAGGGAAATACAGATGTCTAAAACAGTAGTACGTAAAAATGAATCACTTGAAGATGCGTTACGTAGATTTAAACGTTCAGTTTCTAAAAGTGGAACAATCCAAGAAGTACGTAAACGTGAATTTTACGAAAAACCAAGCGTAAAACGTAAAAAGAAATCAGAAGCTGCACGTAAACGTAAATTCAAATAATTAATACCTCTGTTGACTCCCTCAACACGAATATTAATTATATAAAATAAACATCACAAGTTAGTGTCTGACACTAATATGTGATGTTTTTTTGTTGTCAATTTTTAATTTAAAAAGTTATATAGTTTATAAATAATCAAATTGATATTCTATAGGTTCTTATAACTATAAAGTATATTCAATTTCATGTATAATTAATGTGAGGGCGAGGTGAAATTGTGAGTTATAATAATTTTTTACAAATGACAACTATCTTGGAATCAACGGCTGGAGATACTTGGGTTGAACAAGTTAGTAATATAATTGTTCAACCTATTTTTACGTTAATATTAACCTGTTTGACATTCTTAGGATTTGTATATCAACTTTACTCTAAAAAAATCAATGCAGCTGGTATTATCGCCACATTATCATTACTTATTTTATTTTTGGGATTTCTAATCCAAGGAAATGTCAATATGCATTCTATCTTAATATTCTCAATTGGCGTTATATTAGTTGTAATTGAATTATTTGTAGTTGGTGCAGTAATTGGTATTATTGGCATGATACTGATAACTATAAGCATAACAACGCTCGGAGATAATTTGCTATTTATGCTTGCGAATGTTATCGTTGCCTTGATTTTAACGATTGTAGAATGGGTGATATTAGTGAAGATTTTCAACAGAAAGATTCCGTTTTTGGATAAAGTTATCTTAAAAGATTCAACTAATTCTGAGTCAGGTTACAATTCTCATGATAACCGCTCGCACCTCGTAGGAAAGACTGCTCAAACAGTTACAGATCTTCGACCTGCAGGGATTATTTTTTGTGAAAATGAACGTATTGATGCTGTTTCAGATGGCAACTTTATTTTACGCAATAAAACGGTAAAAATCCTTGAAGTTGAAGGAACAAGAGTAGTTGTGAGGGAAGTAGATTAATTAAAAGGAGCGATACCATGTTTAGTTTAAGTTTTATCGTAATAGCAGTTATTATAGTAGTTGCATTACTTATTTTATTCTCATTTGTACCGATTGGCTTATGGATTTCAGCGTTAGCAGCTGGCGTTCATGTTGGTATAGGTACATTGGTTGGTATGCGTTTACGTCGTGTATCTCCAAGAAAAGTTATAGCGCCATTAATTAAAGCGCATAAAGCAGGACTAGCATTAACAACAAACCAATTAGAATCGCATTATCTAGCAGGAGGAAATGTTGACAGAGTTGTTGACGCTAATATTGCTGCACAACGTGCTGACATTGATCTTCCTTTCGAACGTGCTGCTGCAATTGACCTTGCAGGACGTGACGTATTAGAAGCGGTTCAAATGTCTGTTAATCCTAAAGTCATTGAAACACCATTTATCGCAGGTGTAGCAATGAACGGTATTGAAGTGAAAGCCAAAGCTCGTATCACAGTTAGAGCTAATATTGCTCGACTTGTTGGTGGTGCTGGTGAAGAAACAATCATCGCACGTGTTGGTGAAGGTATCGTTTCAACAATTGGTTCTAGTAAGCATCACACAGAAGTACTTGAAAACCCAGATAATATTTCTAAAACAGTATTAAGCAAAGGTTTAGATTCAGGTACTGCATTTGAAATTTTATCAATTGATATTGCTGACGTTGATATTAGTAAAAATATTGGTGCAGACTTACAAACTGAACAAGCATTAGCAGACAAAAATATTGCACAAGCAAAAGCTGAAGAACGTAGAGCTATGGCTGTAGCAACTGAGCAAGAAATGAAAGCGCGTGTACAAGAAATGCATGCTAAAGTAGTTGAAGCCGAATCTGAAGTACCATTGGCTATGGCTGAAGCATTACGTTCAGGTAATATCAGTGTTAAAGATTATTATAATTTGAAAAATATCGAAGCTGATACAGGCATGAGAAATGCAATTAATAAACGAACTGATCAAAGTGATGATGAGTCACCTGAACATTAAGTCGAGAGGTGATTAAATGAGTGTCGGTATTCTAATTTTTGTCATATCAGTGATCATTTCTATCATTACTACTATGCGCGAAAATAGTCATAAAGATAGACAAAATCAAAAGCCACCTCAAAAAACATCTACCGATAATGAACCAAAAAAAGGTGGCTTTTTTGAAGAAATTGAGCGAACGTTTAAAGAAATAAGTGAAGAATTAAATGAAGAAGAAAAGAAATCATCGAAACGAAAATATGATGATACGTTACCACCTTTATTCGATGAACTTCCAAAGGAAGAGCCTAAATCGAAGCCTGTTGTAGAACCTATGGCACCTAAAAAACAACAAGAAACAAAACCGATGACAGAGAAACCAATTACAATGCCTAAAGCAGAACCGGTGGAACAGAAACATAGACCTTCTAGACAAGATAATTCTGACGAAATTAGACGTCAATTAGAAAAATCACTTAGAGATGATATTAAAACGATTCGTACTGACATTGATAGAGAAAAAGAAAAGCAAATTGCTAAAATGGAAAAACGTGCTAGAGATATTATTGAGGATAAATACTTATCTGAACGTACAAAACGTTTGAAATTAAAGCAGTTGCTTAATTCTCAAAATGTCGAAAAAGATTTGACTAAATCAGCGTTCCAATTTGATAAAGATGAAGTAATCAATGGTATGATATGGTCAGAAATTTTAGCTAAACCAAAACAATTATAAAATTTTTTGAAAACAAGCACTATCGTAATGGTAGTTGCTTGTTTTTTTACGTTAAGAAAAATTGAAAAACAAAGAGAATCTTTCGAGAAATATGAGTTATTTAAATTACAACGAAAAATTGATTAGTCTAAAATTGAATCTGCTTTTATGACAAGGTGAAAAGTATAAATGATTCTTTTAAATTAAAGAAAAATGAGTAAGTCAATGCAAAGATGTTTAAATCAATCAATTGCATGATATAATTAAGTAGATATTAAAGCATCATAGAATGAATATAAATGATATATGAAAAGGAGCGCGTGTATGCCTGGAATTATACAAATAGACGATATGAACCAATCTCAAGCTTTAATTGGAAATAATGATGAACATTTAAAAGCAATTGAAGAGAGTTTCGATGTTGTCATCCATGCAAGAGGACAAGAAGTTGCCGTTAAAGGTACAAAAATAGAAAACGTAGAAAAAGCGGAATCAGTATTAATCAATTTGCTGAAGGTTATTGATTTAGGTAATAATATTACAATTAAAGATGTTGAAGCAGCTATTAAAATGGCGCATAATAACACAATTCAACATCTGTTAGATTTATATGATGAAGAGATAACTAAAGATGCCTTTGGTAAGACGATTCGTGCGAAAACGATGGGGCAACGTATATATGTTAATGCCATGAAAAATAATGATTTAGTATTTGGTATAGGTCCTGCTGGTACAGGTAAGACATTCTTAGCTGTAGTTTATGCAGCAAAGCAACTCCGTAAAGGTGCTGTTAAACGTATTGTATTAACAAGACCTGCTGTTGAAGCAGGAGAGTCACTTGGATTTTTACCAGGAGATTTGAAAGAAAAGGTAGATCCATATTTAAGACCTTTATATGATGGTTTATATACTGTTCTTGGGCGTGAACAAACAGAGCGATTTATTGAAAGAGGCATTATCGAAATAGCGCCACTTGCATATATGCGCGGACGAACATTAGAAGATGCATTTGTAATTCTTGATGAGGCGCAGAATACGACACATGCGCAAATGAAAATGTTTTTAACAAGACTAGGTTTTGGCTCAAAAATGGTAGTTACTGGTGACCAAACTCAAATCGATTTACCTAAAGGTGTTAAAAGTGGACTTAAGGAAGCGGTCAGTAGGTTACACAACGTTAAAGGTATAAGTATATTGAAATTAGATCAGAGCGATGTAGTAAGACATCCATTGGTAAGTAAGATCATTGAACATTATGAAGGAGAGAATTAAATGTTTACGATAGATTTTAGCGATCACACAGGCTTAGTTAAAGATGCTTGGTATAAACAAATTGAAGATTTATTAGAATTTGCTAAAAAAGAAGAGCATATAGAAGACGATGCTGAGCTTTCTGTTACATTTGTAGATAAACAAGAAATACAAGAAATTAATCGAACATATAGAGATAAAGATAAAGTTACAGATGTAATCTCATTTGCTTTAGAAGAAGATGAGCCAGATATTGATTTTAGTGGTCTTGATATACCACGTGTTTTAGGGGATATAATTATCTGTACGGATGTAGCGCAAGAACAAGCAAACAATTACGGACATTCTTTTGAACGAGAATTAGGATTTTTAGCATTACATGGATTTTTGCATCTATTAGGTTATGATCATATGACTGAAGCGGATGAAAAGGAAATGTTTGGTCGACAAGATACAATATTAAACGCATATGGATTAACACGAGACTAATTATGAAAAGGTTTAAATATGCACTTGATGGGCTGAAAATCTTAATTCAAAAAGACTATAAATTTCTTTTACATGTGTTTGCAATGATTGTTGCTATTGTCTTTGGTCTCGTACTAAATATTAATCGGATTGAGTGGATTTTTATACTCATTGCTATTGCATTAGTTCTCACTGTTGAAGCTTTAAACACTGCTATTGAATATGTTGTAGATTTAGTGACCGTTGAATATCATGATTTAGCTAAATACGCTAAAGATATAGCGGCTTTTAGTGTACTTATAGTTTCAATATTAGCATTTATTATAGGTTTAATAGTATTTTTACCACATTTTATAGCGTTATTTTAGGGAGGCATATATGAGTTATCAACCTCATTATTTTCAAGAAGTTAGAAAAGCACAACAAGAATCATATTCGCCATACAGTCATTTTAAAGTAGGGGCTTATTTAAAAACGAAAGACGGTAGAACTTTTTATGGTACCAATGTAGAAAATGCTTCTTATCCATTATCGATATGTGCTGAACGAGCTAGTTTGGTATCGGCAATTTCTCAAGGATACAGACCAGGTGATTTTGAATCAATAACTGTAACCGTAGATGCAGATAAACCGTCATCACCTTGTGGTGCATGTCGTCAAGTTTTGAAGGAATTATGTGATGATGATATGCCTGTGTATATGACAAATCATAAAGGAGATATGGTTATGATGACAGTCGCAGAGTTACTACCATTTGGATTTTCAGGAAAGGATTTAGAATAAATGACAGAACATAAATCAGGATTTGTTTCAATTATAGGTAGACCAAATGTTGGGAAGTCAACATTTGTTAATAGAGTGATTGGCCATAAAATAGCAATCATGTCCGATAAAGCTCAAACAACTAGAAATAAAATTCAAGGTGTAATGACAAGAGATGATGCGCAAATTATATTCATTGATACGCCAGGTATTCATAAACCTAAACACAAATTAGGTGACTATATGATGAAAGTCGCTAAAAATACATTATCTGAGATAGATGCAATCATGTTTATGGTTAATGCCAATGAGGAAATTGGACGGGGCGATGAATATATTATAGAAATGTTGAAAAATGTTAAGACACCAGTATTTTTAGTATTAAATAAAATAGATTTAGTGCATCCAGATGAATTAATGCCAAAGATTGAAGAATATCAAAGTTATATGGACTTTACAGAGATTGTACCAATTTCAGCATTAGAAGGGCTAAATGTAGATCATTTTATTGATGTATTAAAGACGTATTTACCCGAAGGACCTAAATATTATCCAGATGATCAAATTTCAGACCATCCTGAACAATTTGTAGTGGGTGAAATCATTCGTGAAAAAATCCTTCATCTTACAAGTGAAGAAATCCCTCATGCGATTGGTGTAAATGTAGACCGTATGGTTAAAGAAAGCGAAGATCGTGTTCATATCGAAGCAACTATATATGTTGAAAGAGATTCGCAAAAAGGAATTGTCATTGGAAAAGGCGGTAAAAAGTTAAAAGAAGTAGGAAAACGTGCGAGACGTGATATAGAAATGCTTCTAGGCTCTAAAGTTTACTTGGAATTATGGGTCAAAGTTCAAAGAGACTGGCGAAACAAAGTTAACTTTATTCGCCAAATTGGTTATGTTGAAGACCAAGATTAATCTTAAAAGTGGTGAAGATAATTGTTAATGCGCCAAAAAGGGATTATCATCAAAGCAGTTGATTATGGTGAATCTGATAAAATTATCACGATTTTAAATGAGCATGGTGCAAAAGTACCACTTATGGCAAGGCGTGCTAAAAAAGTTAAGACGGGTTTGCAAGCGCAAACGCAATTGTTTGTTTATGGTTTGTTTATTTACAATCAGTGGCGAGGTATGGGAACGTTAAATTCTGTAGATGTTATTAGTCAACATTATAAATTACAAATGGACCTTTACGTAAGCAGTTATGCGTCTCTGGCAGCTGAAACTATTGAGCGTTCAATGGATGAAGGGGACATTGCACCATATAACTATCAATTATTACAATTTGTTCTTGAAAAAATAGAATCAGGTACATCTGCACAGTTAATGTCAGTCGTTGTTATGTTAAAGTGTATGAAACGATTTGGTTTTACCGCATCATTTAATCGCTGTGCTGTGAGTGGTAATGACACACAAGCAGATTTAATAGGTTATAGTTTTAAGTTTGACGGTGCGATTTCAAGGCAAGAGGCCTCTAAAGATGTACATGCAGTTATATTATCGAATAAAACACTATATTTATTAGATGTATTACAAAAATTACCAATAGATAAAATGAATTCATTGAATATCCATCAAGAAATTATTGATGAAATGTCAGATATCATTTTAATGTTATATCGTGAATATGCAGGTATGTTTTTTAAAAGTCAGAAACTAATCAACCAATTAAAAAGATTGGAACAATAACATAAAATAATAAAAGGTATTCAAGTAGCCACATAAATGTGTTTATTTGAATACCTTTTTCGAATAGAAAAGAGATACTGGCAATTTTACTAACCAGTATCTCTTTTTATAAATTATATAGCCACCACATATGGTGGAGAGTCTTTTTAATTAGAATTTTGTTTTTTCAGTTAAGAAAGCTTCTAACTCTGAGATTGGCATACGAACTTGTTCCATTGAATCTCTGTCACGCACTGTAACTTGATTATCTTCTAATGAATCAAAGTCGAATGTTACACAATAAGGTGTACCGATTTCATCTTGACGACGGTATCTTTTACCGATAGATTGTGATTCATCGAAATCGATTGAGAATTTAGAACTTAATTGCTCAAAAATCTTAATCGCTTCGCCAGATAATTTCTTACTTAAAGGTAAAATCGCTGCTTTATATGGTGCTAATGCAGGATGGAAGTGTAAAACTGTACGTGCATCTTTACTACCTTCAACGCCTTCTTCATCATATGCATCACATAAGAAAGCTAATGTTACACGATCTGCACCAAGTGATGGCTCGATACAATATGGAATATATTTTTCGTTCGTTTCTGGATCGTGGTATCTGAAATCCTCACCAGAGTGTTCAGCATGTTTACGTAAGTCGAAGTCTGTACGACTTGCGATACCCCATAACTCACCCCAACCAAATGGGAATTTATATTCAATATCAGTTGTTGCATTTGAGTAATGAGATAATTCATCTTCATCATGATCACGTAAACGCATATTATCACTGCTCATATTTAAGCTTGTTAACCAGTCACTTGCAAAAGTTTTCCAATAATTTTGCCATTCGATTTCTTCACCAGGTTTACAGAAGAATTCAAGTTCCATTTGTTCAAATTCTCTTGTTCTGAAAATGAAGTTACCTGGAGTGATTTCATTACGGAATGATTTACCAATTTGACCAATACCAAATGGTAATTTTTTACGCATTGAACGTTGCACATTTTTATAGTTTACAAAAATACCTTGTGCGGTTTCAGGACGTAAGAAAATTTCATTTGTAGAATCTTCAGTTACACCTTGGAATGTTTTAAACATTAAATTGAATTGGCGAATTTCAGTCCAGTTAGCAGTTTTACTTACAGGACAAACAATACCTTCATCGTCAATAATTTTTTTCATTTGTTCAAAACTTAAACCATCGGCAATGAAGTTTTCATCACCTTTAACATCTTGCATATAATCTTCAATTAATTTATCAGCGCGATATCGAATTTTACTATCTTTATTATCAATCATTGGGTCGTTGAAGTTGTTTAAGTGTCCTGAAGCTTCCCATACTTTTGGATTCATTAAGATTGCAGCATCGATACCAACGTTAAACGGTGATTGTGTAATGAATTTTTGCCACCAAGCTTTTTTAACATTATTCTTTAATTCAACACCTAAAGGACCATAATCCCATGTGTTTGATAAACCACCGTAAATATCACTACCAGGGAACACAAAACCTCTGTGTTTTGCTAATGAAACAATTGTATCCATATCTTTTGCCATAATTACCTCTCCTCATACATGAAAACGCCCCATGGAAAATAACAGCATAGTAAATATGCTTTACTTCCATGGGACGAGTTAATATTTTAAATTGTATATAATACAAAATAAGTTACGTATTTAACCCGCGGTTCCACCCAAATTAGTGTAGTCACTCGCTTTTATTTTAAAATGATTCGTTGCGCCAATCTTATTGTTAAGCTTACACTATCCTTAACTCGCTGTACGTTTATTCTAATTGATAGATTATTTAAAGGCAAGTAAAATTAATGTGTTTGTGACATGAAAGAAATATCGGTATAATAATAAGTGAATAAAAAAGGGGTGAAGACCTATAGAACTCAGTCAAAGACAAGAACGAATCATCGAAATTGTTAAAACTCAAGGACCCATTACTGGTGAACAAATAGCAGATAAGCTGAATTTAACAAGAGCAACGCTCAGACCAGATTTAGCGATATTAACAATGTCAGGTTTTTTAGAAGCGCGTCCCCGAGTTGGATATTATTATTCAGGTAAATCAAAAGGTAAATTTTTTAATGAAAAACTTCGACAATTTGAGGTTAAGGACTATATGTCTCAACCTGTTGTGCTAAGAGAGAATACAACAGTTTATGACGCTATTTGTACAATTTTTTTAGAAGATGTAAGTACATTATTTATTATTAATGAAAATAACGATTTTGTTGGTGTGTGTTCAAGAAAAGATTTATTAAGAGCTTCAATGATTGGAGCAGATATTCATACAGTACCTATCAGTGTAAATATGACACGTATGCCTAATGTCACTTATTTAGAGGACAGCGAATTAGTCATATACGCAGCAGATAGAATGATTGAAAAAGAAATTGATTCGATTCCAATTGTAAGAAAAAAAGATAATCAAAAGTATGAAGTAATTGGGAGAATTTCCAAAACAACAATAGCTAAGTTATTAGTAGCATTATATAAAGAATAGGTGAGAAGTAATGGAAAAAATTAAAATTATCGTAGCCTCAGATTCTATAGGTGAAACGGCAGAGTTAGTTGCAAGGGCAGGTATTTCACAATTTAATCCTAAGCAATGTAAAAATGAATTATTAAGATATCCATATATTGAATCTTTTGAAGATGTTGATGAAGTGATTCAAGTTGCTAAAGATACAAATGCTATCATTGTTTATACACTTATTAAACCTGAAATGAAGCAATATATGAGTGAGAAAGTAGCAGAATTCCAATTGAAGTCCGTCGATATTATGGGGCCATTAATGGATTTATTATCAGCATCGGTTGAAGAAAAACCTTATAATGAGCCAGGTATCGTTCATAGATTAGATGATGCATATTTCAAGAAAATTGATGCGATAGAGTTTGCAGTTAAATATGATGATGGTAAAGATCCTAAAGGATTACCTAAAGCTGATATTGTTTTACTTGGTATTTCGAGAACTTCAAAGACACCATTATCCCAGTATTTAGCGCATAAGAGTTACAAAGTTATGAATGTACCGATTGTACCAGAAGTGACACCGCCAGATGGCTTATATGATATTGATCCAAAGAAATGTATCGCACTTAAAATAAGTGAAGAAAAATTAAATCGTATTAGAAAAGAGCGACTAAAACAATTAGGACTAGGTGACACAGCTCGATATGCAACAGAAGCACGAATTCAAGAAGAATTGAATTACTTTGAAGAAATCGTAAGTGAAATTGGATGTCCTGTCATTGATGTTTCTCAAAAAGCAATCGAAGAAACAGCAAACGATATAATCCATTATATTGAACAAAATAAATCGAAATGATTTCATTTTTGTCAAAAATTAGGTATAATAGTATAACTAATGCTTAATAGGTGATTTAATTTGCGAATAGATCAATCGATCATTAATGAAATAAAAGATAAAACCGACATTTTAGACTTGGTAAGTGAATATGTAAAATTAGAAAAGAGAGGACGCAATTATATAGGTTTGTGTCCTTTTCATGATGAAAAGACACCTTCATTTACAGTTTCTGAAGATAAACAAATTTGTCATTGTTTTGGTTGTAAAAAAGGTGGCAATGTTTTTCAATTTACTCAAGAAATTAAAGACATATCATTTGTTGAAGCGGTTAAAGAATTAGGTGATAGAGTTAATGTTGCTGTAGATATTGAGGCAACACAATCTAACTCAAATGTTCAAATTGCTTCTGATGATTTACAAATGATCGAAATGCATGAGTTAATACAAGAATTTTACTATTACGCTTTAACAAAGACAGTCGAAGGCGAAAAAGCATTAACATACTTACTAGAACGTGGTTTTACAGATGCGCTTATTAAAGAGCGAGGCATTGGCTTTGCACCCGATAGCTCACATTTTTGTCATGATTTTCTTCAAAAAAAGGGTTACGATATTGAATTAGCATATGAAGCCGGATTATTATCACGTAATGAAGAAAACTTCAGTTATTACGATAGATTTCGAAATCGTATTATGTTTCCTTTGAAAAATGCGCAAGGAAGAATTGTTGGATATTCAGGCCGAACATATACCGGTCAAGAACCAAAATACCTAAATAGTCCTGAAACACCTATTTTTCAAAAAAGAAAGTTGTTATACAACTTAGATAAAGCGCGTAAATCAATTAGAAAATTAGATGAAATTGTATTACTAGAAGGTTTTATGGATGTTATAAAATCTGATACTGCTGGCTTGAAAAACGTTGTTGCAACAATGGGTACACAGTTGTCAGATGAACATATTACCTTTATACGAAAGTTAACATCAAATATAACATTAATGTTTGATGGGGATTTTGCGGGTAGTGAAGCAACACTTAAAACAGGTCAACATTTGTTACAGCAAGGGCTAAATGTATTTGTTATACAATTGCCATCTGGCATGGATCCTGATGAATACATTGGTAAGTATGGCAACGACGCATTTACTGCTTTTGTAAAAAATGACAAAAAGTCATTTGCACATTATAAAGTGAGTATATTAAAAGATGAAATTGCACATAATGACCTTTCATATGAACGTTATTTGAAAGAACTGAGTCATGACATTTCATTTATGAAGTCATCAATTCTACAACAAAAGGCTATAAATGATGTTGCGCCATTTTTCAATGTTAGTCCTGAGCAATTAGCTAACGAAATACAATTCAATCAAGCACCAGCCAATTATTATCCAGAAGATGAGTATGGCGGTTATATTGAACCTGAGCCAATTGGTATGGCACAATTTGACAATTTGAGCCGTCAAGAAAAAGCAGAGCGAGCATTTTTAAAACATTTAATGAGAGATAAAGATACATTTTTAAATTATTATGAAAGTGTTGATAAGGATAACTTCACAAATCAGCATTTTAAATATGTATTCGAAGTCTTACATGATTTTTATGCGGAAAATGATCAATATAATATCAGTGATGCTGTACAGTATGTTAATTCAAATGAGTTGAGAGAAACATTAATTAGCCTAGAACAATATAGTTTGAATGACGAACCATATGAAAATGAAATTGATGATTATGTCAATGTTATTAATGAAAACGGACAAGAAACCATTGAGTCATTGAATCATAAATTAAGGGAAGCTACAAGGATTGGCGATGTAGAATTACAGAAATACTATTTACAGCAAATTGTTGCTAAGAATAAAGAACGCATGTAGCATGTGGTATTAAAGAATAATACGAATAATGATTATGTCAAAATGTATAAGGGTAAATGATAGTTACCGCATTTAAACAACACTATTGAAAAATAAATATTGGGATTAGTTCCTATTTGTAAAATAAAATTAAAAATATGGATGAATTAATTAAGAATTTAGTTTAAAATAGCAATATTGAATAAATTTCGAATGTTCATATTTAAAATCGGGAGGCCGTTTCATGTCTGATAACACAGTTAAAATTAAAAAACAAACAATTGATCCGACATTAACATTAGAAGATGTTAAGAAGCAATTAATTGAAAAAGGTAAAAAAGAGGGTCATTTAAGTCATGAAGAAATTGCTGAAAAACTTCAGAATTTCGATATCGACTCTGATCAAATGGATGATTTCTTTGATCAATTAAATGATAATGATATTTCACTAGTTAATGAAAAAGATAGTTCAGATACTGACGAGAAACTGAATCCAAGTGATCTTAGTGCCCCTCCAGGTGTTAAAATAAATGACCCAGTTCGAATGTACCTTAAAGAAATTGGGCGTGTTAACTTATTAAGTGCACAAGAAGAAATCGAATTAGCCAAACGTATTGAACAAGGTGATGAAGTAGCAAAATCGAGACTTGCAGAAGCGAACTTACGTTTAGTTGTAAGTATTGCTAAAAGATATGTAGGTCGTGGTATGTTATTCCTTGATTTAATCCAAGAAGGTAATATGGGTCTTATTAAAGCTGTTGAAAAATTTGACTTTAACAAAGGATTTAAATTTTCAACATATGCAACATGGTGGATTAGACAAGCAATCACTCGTGCAATTGCTGACCAAGCACGTACGATTCGTATCCCTGTGCATATGGTAGAAACAATTAATAAATTAATTCGTGTTCAACGTCAATTGTTACAGGACTTAGGTCGAGATCCAGCACCAGAAGAAATTGGTGAAGAAATGGATTTACCAGCAGAAAAAGTTCGTGAAATTTTAAAAATTGCGCAAGAACCTGTTTCATTAGAAACACCAATTGGTGAAGAAGATGATAGTCATTTAGGAGACTTTATTGAGGATCAGGAAGCACAAAGTCCTTCAGATCATGCTGCTTATGAATTATTAAAAGAGCAATTAGAAGATGTACTTGATACATTAACTGATAGAGAAGAAAATGTATTACGATTAAGATTTGGTCTTGATGACGGCAGAACAAGAACACTTGAAGAAGTTGGTAAAGTTTTCGGTGTTACACGTGAACGTATTCGACAAATCGAAGCAAAAGCACTTAGAAAATTAAGACATCCAAGTCGTAGTAAACGTTTGAAAGACTTTATGGATTAATTTATATCAATTTTAATGATTGATACCAAGACATGAATAAGCGCTTGTTTATTTTTAGATTAAGATTTAACTTGAGTGAGGTTGGTACATTGAATAATGTTCAACCTCTTTTTTCATAAAGGAGAAGAAAATGATTTCGTTAAATAACCGATTAACGACGGTAAGTCGATTTTTAAAACAAGGTACAATCGCGGATATTGGCTCAGATCATGCTTATTTGCCAATCTATGCAATTCAAAACCATTTATGCGATTGCGGTATTGCAGGAGAAGTTATTCAAGGCCCTTTTCAAGCTGCTGTGAAAAATGTAGCTGCAAATCAATTAGTAGATAGAATTGATGTACGTTTAGGGGATGGCTTAAGTGTTATTCATCCTGAGGACGTAATCGATAATATCACAATTTGTGGTATGGGCGGACCACTTATTGCTAAAATTTTAAAAGATGGGCAAGATAAGTTAAGTCAACATCCAAGGTTGATTTTACAAAGTAATATCCAAACCGAAAGTTTAAGACAAACATTACAACAATTGAATTATGAAATAATTGATGAAATAATAATGGAAGAAAAAGGCCATATTTATGAAATTGTTGTAGCAGAATATTCTGCGCAATTAATAGAGCTATCATCTGATGAATTGAAATTCGGACCAAAATTGCTGAACAACAAAAATGAATATTTTATAAAAAAATGGCAAAGAGAGTTAGAAGCACTTTATCATATTAAATCGAAACTCAATACTGAACAACATCATCAACGTTTAGCTCAAATTAATGAAGAAATTGCTGTAATTGAAAGGGTGTTATAGTAATGAAAATAGCTGATTTAATGACATTGTTAGATCATCATGTGCCATTTAGAACTGCTGAATCTTGGGATAATGTAGGATTGTTAATAGGTGATGAAGATGTTGAAGTTACTGGTGTTTTAACAGCATTAGACTGTACGTTGGAAGTAGTAAATGAAGCAATCGAAAAAGGCTATAATACTATTATTAGTCATCATCCTCTAATCTTTAAAGGCGTAACAGCATTAAAAGCTAATGGTTATGGTTTGATTATTAGAAAACTAATTCAACATGACATTAATTTAATAGCGATGCATACAAATTTAGATGTAAATCCTCATGGTGTCAATATGATGTTGGCGAAGGCGATGGGATTGAAGAACATTTCAATAATAAATAATCAACAAGATGTATACTATAAAGTTCAAACATATATACCTAAGGATAATGTTGGACCATTTAAAGATAAGCTTAGTGAAAATGGATTAGCACAAGAAGGTAATTATGAATATTGTTTCTTTGAAAGTAAGGGAAGAGGGCAATTCAAACCAGTTGGTGAAGCTAATCCAACAATAGGACAAATTGATAAAATTGAATATGTAGATGAAGTTAAAATTGAATTTATGATAGATGCATGTCAAAAGTTAAGGGCTGAGCAATTAATTAAACAATACCATCCATATGAAACACCGGTATTTGATTTTATTGAGATAAAACAAACATCTCTTTATGGACTTGGCGTTATGGCAGAAGTGGATAATCAAATGACATTGGAAGATTTCGCAGCTGATATTAAATCTAAATTAAATATCCCAAGTGTCCGTTTTGTTGGTGAGTCTAATCAGAAAATTAAACGTATTGCAATTATTGGTGGTTCAGGTATTGGATATGAATATCAAGCTGTTCAACAAGGCGCAGATGTCTTTGTTACAGGTGATATTAAACATCATGATGCCTTAGATGCTAAAATTCAGGGTGTGAACTTAATTGATATTAATCATTACAGCGAATATGTGATGAAAGAAGGTTTAAAAACATTACTAATGAATTGGTTCAATACAGAAAAAATAAATATAGATGTTGAAGCATCTACAATTAATACAGATCCATTTCAATATATTTAAACTAAAATCTCGGGATTTCTAAATTTTGAAATTTCGAGGTTTTAATATTTTTATTTAAAATAGCACATTTATACTTTATAATAGTAAAGATGAACATATAAGGAGGCCAAATCATGGCAAAACATCCATTCGAACAATTTAATCTAGAATCTAGTTTAATTGACGCTGTGAAAGACCTTAATTTTGAAAAACCAACTGAAATTCAGAATCGAATTATTCCAAGAATACTAAAGAGAACAAATTTAATTGGTCAATCTCAAACGGGTACAGGGAAATCTCATGCATTTTTATTACCATTAATGCAGTTAATTGATAGTGAAATAAAAGAACCACAAGCAATCGTAGTTGCACCAACAAGAGAACTTGCACAACAACTATACGATGCAGCGAACCATATAAGCCAATTTAAAGCTGGTGTTTCAGTTGAAGTTTTTATTGGTGGTACAGATATAGAGAAAGATAGACAACGTTGTAATGCACAACCACAATTGATTATAGGCACCCCTACTAGAATTAATGATTTAGCTAAAACGGGACATTTACATGTGCACTTAGCATCATATTTAGTTATTGATGAAGCGGATCTTATGATTGACTTAGGATTAATTGAAGATGTAGATTACATTGCTGCAAGATTGGAAGATAATGCAAATATTGCGGTGTTTAGTGCTACAATTCCACAACAGTTACAACCATTTTTAAATAAATATTTAAGTCATCCAGAATATGTAGCTGTCGACAGTAAAAAACAAAATAAAAAGAACATCGAATTCTTTTTAATACCTACTAAAGGTGCAGCTAAAGTTGAAAAGACTTTAAATTTAATTGATATACTAAATCCATACTTATGTATTATTTTCTGTAATAGTAGAGATAATGCAAATGATTTAGCACGTTCACTAAATGAAGCTGGTATTAAAGTTGGTATGATTCATGGTGGTTTAACGCCACGTGAACGTAAACAACAAATGAAACGTATACGTAATTTAGAATTCCAATACGTTATTGCCAGCGATTTAGCATCTCGTGGTATTGATATTGAAGGTGTTAGTCATGTCATCAATTTTGATGTGCCAAATGATATTGACTTCTTTACACATAGAGTCGGCCGAACTGGCCGTGGGAATTATAAAGGTGTAGCAATTACGCTTTATAGTCCTGATGAAGAACACAATATTTCATTAATAGAAGATCGCGGTTTTGTTTTCAATACTGTTGATATTAAAGATGGTGAGTTAAAAGAAGTTAAAGCGCACAATCAGCGTCAAGCAAGAATGCGCAAAGATGACCATTTAACTAATCAAGTGAAGAACAAAGTTCGAAGTAAAATTAAAAACAAAGTTAAACCAGGTTATAAGAAGAAATTTAAACAAGAAGTTGAAAAAATGAAACGTCAAGAGCGTAAACAATTTAGTAAGCAGCAAAATAGACAAAAACGTAAGCAAAACAAAAAAGGTTAGGTGTGTTTTATGTTATTAGGATCACATGTTTCAATGAGTGGTAAAAAGATGTTAGAAGGTTCTGCTATAGAAGCGCATGAATATGGTGAAACAACATTTATGATTTATACTGGTGCACCTCAAAACACGCGCCGTAAAAGTATTGAAGATTTAAATATAACTAAAGGTCATGAAGTGATGGAAAAATATGGCTTATCTAATATTGTTGTTCATGCACCATACATCATTAATATTGCAAATACAACCAAACCAGAAACGTTTAATCTTGGTGTAGATTTCTTGCAACAAGAAATTGAAAGAACGCAAGCTATAGGCGCTAAAGATATTGTATTACATCCAGGTGCGCATGTTGGAGCTGGTGTTGATGCCGGAATTAATAAGATTATTGAAGGATTAAATGAAGTTTTAACGAATGACAATAATGTACGTATTGCGCTTGAAACGATGGCAGGTAAAGGTACAGAGATTGGTCGCTCGTTTGAAGAGTTAGCACGTATTATTGATGGAGTTCATAATAACGAACGTTTATCAGTATGCTTTGATACATGTCATACGCATGATGCTGGATATAATGTGAAAGAGGACTTTGATGGCGTATTAAATGAATTTGATAAAATCATTGGAGTCGACAGAATTAAAGTTGTTCATGTCAATGATTCTAAAAATGACCGTGGCGCTCAAAAAGACCGACATGAAAATATTGGCTTCGGTTACATTGGCTTTGATGCATTAAATTACATTGTGCATCATGATAGTTTTAAAGATATTCCGAAAATCTTAGAAACACCTTATGTTGGTGAAGATAAGAAAAATAAAAAACCGCCATATAAGCTTGAAATTGAAAT
>183 104 1198
ACTTTAAACCATGAATTCTTAAAAATATCTTTTGAGACATTGCAATCTTTAGGTATGTCTGAATAATAATTTAATTCATCACTACCTGGTTTAGTATAATTAAA
>184 73973 1248138
[truncated: 2,436,051 more chars]
