# Supplementary material for: DecGPU: distributed error correction on massively parallel graphics processing units using CUDA and MPI
Source: BMC Bioinformatics. 2011 Mar 29;12:85. doi: 10.1186/1471-2105-12-85 (PMC3072957; doi:10.1186/1471-2105-12-85)
Supplement: Additional file 1 — Assembled sequences of different assemblers. This file contains the assembled sequences (contigs or scaffolds) for the assemblers Velvet, ABySS, DecGPU-Velvet and DecGPU-ABySS for the three real datasets. [file 1471-2105-12-85-S1.ZIP › DecGPU_Additional_file_1/Outcome(I)/DecGPU-ABySS/SRR006331-contigs.fa]

>0 26 31
TTAAATTTATTTTTTTTTTTTTTTTT
>1 86 1289
ATTAACATTCACTGAACTAAAGAAGACTTAAACAGATGGGCTAACAAAGTTTTAAAAGACAATTGAGACTTAAATAAAGGCACATT
>2 28 52
GTTCATCTTTTGTGGCTTTTTTTTTTTT
>3 24 17
TAAAAAAAAAAAAAAAAAAAAATT
>4 24 85
TAAAAAAAAAAAAAAAAAAAAAAT
>5 24 90
TAAAAAAAAAAAAAAAAAAATAAA
>6 24 14102
TAAAAAAAAAAAAAAAAAAAAAAA
>7 24 10
TAAAAAAAAAAAAAAAAAAATTTA
>8 24 42
TAAAAAAAAAAAAAAAAAAAACAA
>9 24 13
TAAAAAAAAAAAAAAAAAAATAAT
>10 24 93
TAAAAAAAAAAAAAAAAAAAAATA
>11 24 53
TAAAAAAAAAAAAAAAAAAAATAA
>12 24 17
TAAAAAAAAAAAAAAAAAAAAAGA
>13 24 29
TAAAAAAAAAAAAAAAAAAATATA
>14 24 13
TAAAAAAAAAAAAAAAAAAAATTA
>15 24 9
TAAAAAAAAAAAAAAAAAAATACA
>16 24 11
TAAAAAAAAAAAAAAAAAAACAAC
>17 24 6
TAAAAAAAAAAAAAAAAAAAACAT
>18 24 16
TAAAAAAAAAAAAAAAAAAAATAT
>19 24 5
TAAAAAAAAAAAAAAAAAAAGAAT
>20 24 41
TAAAAAAAAAAAAAAAAAAAGAAA
>21 24 6
TAAAAAAAAAAAAAAAAAAATTAT
>22 24 12
TAAAAAAAAAAAAAAAAAAACACA
>23 24 8
TAAAAAAAAAAAAAAAAAAAAATC
>24 24 63
TAAAAAAAAAAAAAAAAAAAAACA
>25 24 7
TAAAAAAAAAAAAAAAAAAAAAGC
>26 24 13
TAAAAAAAAAAAAAAAAAAAAAAG
>27 24 11
TAAAAAAAAAAAAAAAAAAAACAC
>28 24 17
TAAAAAAAAAAAAAAAAAAAAACC
>29 24 8
TAAAAAAAAAAAAAAAAAAACAAT
>30 24 6
TAAAAAAAAAAAAAAAAAAATAAC
>31 2448 45708
TTCTAAGGCTGTTTTATAGGCTTCAGTATTAATTTCTTCTGGTTTAGAAAATTCTAAATTAGCATAAGTAAATATTTTAGAAATTACAGGTGCAAAGTCAACTTTTTTATAAGCTTGTTGCTTGGTTTTGAATTTATTTGAAAAGTATAAAGAAAGTATGTATGAACCAGCAAGCATAAAAATTATTATTAAAGCAAAAAGAGCTCAACTTATGTTTTTTACTGTATCAGAAACAGGTGCTACTTTCGAAGCTTCAGCCGCATTTTTTACTGCTCAAGGATCTAATTTATTAAAAAGTATTAAAAGTATTAAAAGTAAAAGTGCTATAGATAATAGTGAGATAGATAGAATAAAGAAAATGAAAGTTTTTTTAGCTTCAATTGTTGTTTTTTCTTTAAGCATCTTTTTGAACTCATCTTTAGACAATGTGTTAAGTTCTTTTGAAATTTCATCATACTTATGATGCATATTTGCAGTTATTGATGTCATTTAAGCCTCCTTTTTTATTTAGCTTATTTGTATGCGTTAATAATATATGAATTTTAACAATTTTTAGTTTTTATATGCTAATTTTGTTGCTATATATTGCTTAAAATTTTAAATATTGCACACTAAACTAATACGGTGTTTCAAGTAATTCAGCTTGCTGAGCCATTTCGAAAAATTTATGCTCAATTTTTCTGCTTCAGCTTAGTTTTGTTTGGTCAATTTTTTCTAATTTTTTAAACACAAATCAGTATGAAAAGCCCATTAAAAATAGTGATGATAATAAGCAGTTAAAAACAAAAGCACCTACAATAATTCAGTTGACAATTTCTTTGTTTCCGGTTGTTTTATAGACACCGTAGGCAATTCCATAAGATATTGGAATAACAATAATAAATGAAATAAAGTTTTCAAATGCTGATGAAAATATAGTTTTTTCAACATCATTAGCTCCTTGGAAGGCAAGCAGGGAATTAATAACTAATGAGACAGCAAGAATTCTAAGCGAAATAATTCTAATAAATGTCGCAGTTCCTTCAACTTTATCACTGTCAACATTTAAAATTCATACCCATATATTATTGGCAGTTGCAGCAACAAACACATAAACAATTATTGAATAAAGCAAGGCAATAAGCATTGTTCATAAGTACACTTTTTTGCATCTATCAAATTTTCTTAGTGTGTAATTGTATGAAAATAAGCTTCTAGCTCCATCATTAATTCCAAAAATTGAGATCAAGAACAAACTTACGATTGGCTGTCCTTTTGCTCAGAAAAATTGGAAATATTCGGGCATTGCAAAGTGAGAATTTGCAATCAACAGGTTCATAACAATAAATGAAAATCCGATACCAAATGTTCTTAAAAAGCCGCCTAAACCAAGTGAAAAAATTGGCCCAAGTAATTTTTTGTTGAATTTAAACTTAAATAAACTCTTGATAGAAAGTCACGTTTTCTGCTTTCTATCTTTTACAACTATATAAATAATGTAGGCAAATGTGTTGAAAAATCAGCCAATAACTGTGGCAACAACTCCACCGAGCACACCCATTTTAAAAACGATTATAAATAAAGCATCTAGAGCAATGTTTATAAGGTTAGCTGCAATACCGCATGCCATTACATATGTGTTGTAGCCTTCAGAACGAATAAAGTATGACAAATAAAGCGTTAAGCACTGTAAAACAGTCGCGCTGGCATAAATATAAATGTACTGTTTTGCTCATTCAACACTTAATTTATGTGCTGCATTATAAAAGTCTTGTAACCTTTCAACATTAACATTTGCACTACGTGCAATTGCTGGATCAATTGTAGTAACTCCTGCAATTTTGTCTATTAAGCCTGTTCATATTGCTGTAAAAGTGACAAGAGATGAAAAACAGAGAGCATAACACTAACTCAAAACATAGTTGCTCACAAGTTTTTACCTGTTTTTTCTAGCTTTTTACCTATACATTTTGTATAGTAAATTGATGAACCAACAGGAACTAAATAGACAATTGCATTGGAAAAAATAATTAATGGGGTAAATGAAGCAGTTGTGGTTGAAACTATAGTATTTGAATTTATAACAGTTAATTTTGATACATTTGCAATAGCAGCTTGCTCGTTATAGGCACTAAACATCTGATTATAGCTTTTAAATATATCATTGGCGCCTACATTATGAAGGCCAAGATTTAAATATTTAACTATTTCACTATCAGCATTACCAAAAACATTGCTGTATTTAGGCACAAATTGCAATATGAAAATTTGATCTATAAATGAATATAGACCAACCATCATAGATGCTAATAAACTAGGAATGGCAACTATTCATATAGCCTTAGAAATAGGCATTTCACCGAATAATTTTCTGGCTCTTTCCTGTTTTTCACTAACTGACTTATGAATAACAGCCTCCTATTGTTTAAGAACAATTTACTTATAAGCCTATAAAACAGGCAAATTATT
>32 25 77
AAAGAATAAAAAAAAAAAAAAAAAA
>33 27 64
AAAGAATAAAAAAAAAAAAAAAATAAA
>34 74 596
TTTTCTGCTAATGATTCAATTTTAGAAATAAAATCATCGACAAGATTTATTCCTATTTGATTAATTTGCTCAAT
>35 24 7
AATGAAAAAAAAAAAAAAAAAAAC
>36 24 130
AATGAAAAAAAAAAAAAAAAAAAA
>37 26 33
AATGAAAAAAAAAAAAAAAAAATAAA
>38 52 997
AATGTGTTTTTGATATTTTTAAGACTGTTAAGCTTACGCTGATGAAGGGTGA
>39 24 101
TGTTTTTTTTTTTTTTGTTTTTTT
>40 26 51
TTATTTGTTTTTTTTTTTTTTTTATT
>41 105 1387
CTAATACTTTATAAGTTTTTGTGCGAAAAGCAAACTGATTATTTAATTAAAAATTGAATATCTAAAGATCAGCTTAAATATTTTGATAGCAAATATTTAGACAAC
>42 105 1101
CTAATACTTTATAAGTTTTTGTGTGAAAAACAAAGCAATTATTTAATTAAAAATTGGGTAACTAAAGAACAACTTAAATATCTTGATAGCAAATATTTAGACAAC
>43 24 22
TTTATTTTTTTTTTTTTTTTTTCT
>44 24 47
TTTATTTTTTTTTTTTTTTTTTAT
>45 24 10
TTTATTTTTTTTTTTTTTTTCTTA
>46 62 783
TTAAATTCTATGCTTTCTTGATCTAGTGAATCTATTTCTTTTAGCATTGATTTATAGGCTTT
>47 102 1661
TTTGTGCTTAATTTTTTCATATCCTTCAATTGAAAATTTTTTACTTGACATAAAGTCTTGTTCTTCTTTTGATGCTTGCTTTAAATTTCTAAAAGCATAGTA
>48 24 321
TGTTTTTGTTTTTTTTTTTTTTTT
>49 68 816
ATGTTAATGTCTAAACCAGAAGCTGAATTGTTATAGATTTTTGAGCTAATTTCTTTATCTCTTTTAGC
>50 2836 54489
GAGCTGCTTTTTTTATTTTCTTTAAATATAAAAAGCAGAAACTCAAAAAAATAAAAAGGAAGCAAAAGCTACCTAATAATTTTTAATTTTTGCTCATTTTCAAGGCCAGCCTCTAGGAGTTGGCTTTGTTTTTTTAACTAATACTAATGAAGAGCGCTCGTTATTAATTTTATCTTCATATTCAAAGAATGTGATGTTGCCTTTTTCTAAGTTAAATTTAGCTTGAAACTCAGTAACTTCATCTTGATATTTTTTTCCCTTAGGCAGTATAAAACAGCCATTTTGGGCAAGGTGATGATTTGCCATTAAATATATTTTGACAACAGATCCTAGTGCTCTAGCGCATACATAATCAAAGTAAGAATTATAGCTATTTACATTCTCAGCTCTGTCATTAATTATTGTTAAATTAAGCTTAAACTCAGCCTTAATGGTTTCTAAAAATGCGCATCTTTTGGCTATGCTCTCAATAATAACTAACTCAAATTCATTATCTAGTGCAATTAATAAAGGTACTGAAGGGAATCCCGCTCCAGCCCCAATATCTAGAATTTTTTTGCCCTTAAAATCAAAGTTATATTCACTAATTGCGTTTTCAAAAACTAAAATTGAGCCTAAAATGCCTTGATTAAATATTTCATCAATGTTATCAAAACCACAAATATTCATTACCTTATTTTGCTCATAAATCATTTGTGCATATTTATAAAGCAATGGAATTTGCTTGCTATATTTATTTAATAAATAGTCTTTATTTTTGTAATTCATTCTCTTTTATTTCTTTTGCAAATTTATCATAAAGCATAGAGATAGATTTGCCATTAATTGAACAATCAATAACGCTTCCTAAAAATCTGTCTAAACTAACAATTTCTAATTTTTTATACTTATTTAATAACTCATCATTATCTATTGAATCAGTAATAATAACTTTTTCAACAGCAGGATTATTTTCAAAAATGTCAAATCCTTTGCTAAAAATACCATGTGTAGCTGCTATAACAATTTTTTTAGCACCATATTGTTTTAGTGTTTCAGCAGCTTTAATAATTGTCCCACCAGTGTCGATAATATCATCAATAATAACTGCATTTTGGTCTTTAACATCACCAATTAAGCCCATAACTTCAGTTTGGTTAACACCTGTTCTACGTTTATCAATGATGCTGATTTTAATATCGTTTGAAATTAATTCAGCTAAACTTCTAGCTCTTACAGTCCCACCATGGTCAGGACTTACTACTGTAAATTTTTCATGGCTTCTCTTAATTGCTTTTGCCAAAGTAAATGAAGCTTTTAAGTCATCAATTGGGATATTGAAAAAACCTTGAATTGCTGAGTTATGTAAGTCAACAGTTATAATTTTTGATGCACCAGCAGTTTCTAAAAAGTCTGCAACTAATTTAGCACCAATAGGTTGTCTACCACTAGCTTTTCTATCTTGACGGGCATAACCATAGTAGGCTAATGCTATATTTATAGACTTAGCGCTAGCTCTTTTTAGTGAGTCAATGAATAAGTATAAAATCATTAAATTATCATTCACTGGTCTTGATGTGCTAGCAATGATGTAAACATCCTTACCCCTTACAGCTTCATCACTAACTGGCATTGTTTCGCCATCAGCAAATTTAGTTAATGTTAGTGTTGAAAGCGGAATGTTTATCATTTTTGATATTCTTTCAGCTAGCTTTATGCAATTTGGCATACCAAAAAGCAATGCATTATTGTTGTTCATAAATTTTATTTCTCCTTGCTTAATTTTAAGCTATATCAATATTATAATGCAATACTTATATATACCCCTATAAATAAGCATAATTGAGAAAAGTATGCAATACATATGTGAGCTAACTTTATTTGTCATAAACATATTTTTTTCAAGTTATAAAAAAATTCTAAAAACACTATAAAACAGTGTTTTTAGAGATAGTGACATTTTTATGGTGTTGCTTAGTCAGAAAGATCTATTATTTGTTCATAAACCTTTGAGCCAAAGTGTCCATCTTCTTTTACTAAACGTCATTTAAATAAGTATTTCTTACTATTAATTTCACCATGGCGTTCAACTTTTATGCCAAATTCGCCACTTCCACTAAAGAATCCAATTGGTGATGATTGATTATGCGTGCTGATTTGATTCTTTGTTTCGGGCTTTATAGATTTGTTTATTGATAGTCCAGTAAGCGGTGAATTATTGTGTTTACTAAAGAATGAACCACCTACTAATGCTATAGCGCCAGATTTGTGGGTAATAGCATCATCAAGCTTCTTGGCCAACTCAGTCTTGTTAGTATCTTCATCAACATCAATTAAATCATAAGGATATGCAGTTAGTTCATTTAGTTTACACCCTTTTTCTTTAATTTTGCGTTCAATAGAGTGTTCACTATTTGCTTTTTCAGGTTCTGATGAAGCAGGAGAATCGCTTTGAGTTCCAGAATCTGTGCGAGATGTGCTTGATGAGTTTGAATTATCATCAGTGTTTGTTTCTGCATCTTTCATAATAGGTTTTTCGTGATTAATAGGGGGAATTAGTCCAGGATTTATAATGATATTTTCATTTATCAATGAATCTTTAAATCCTGTAACTACAACTTTGTTCGGCAATGATTTACTTTTATCTTTATTTATAATTCTATATTCAACTTCTAGGCTATTGTTTCTTTGAGTAACTGACACAAATTCAAGTTTTATGTGTTCAGGTTTAGAAACTTTAGCATGCTTTTCTATATTGTGTATTGTAACATCACTTGATAGTAAAGAGCTTTTGTTTTCTATATCAAGTAGTATATTATATTTGTCTTTGTTTGGCGAGTAACAACTAGCTGAAATA
>51 32 123
CCCCCCCCACCCCCCCCCCCCCCACCCCCCCC
>52 24 109
AAAAAAAAAAAAAAATTAAAAAAA
>53 24 7
AAAAAAAAAAAAAAATTAAAAAAC
>54 24 16
TAAAAAAATTAAAAAAAAAAAAAA
>55 40 202
CAATTTATGCCTGGAAGTGGCGGGGGGTTTTTTTTTTTTT
>56 25 14
ATAAAAAAAAAGAAAAAAAAAAAAA
>57 26 49
TTGTTTTGTTTTTGTTTTTTTTTTTT
>58 24 382
TTTTTTTTTTTTTTTTCTTTTTTT
>59 24 5
TTTTTTTTTTTTTTTTCTTTTTTA
>60 36 199
AAAAAAAAAAAAAAATAAAAATAGCCACAGACGTCA
>61 24 828
AAAAAAAAAAAAAAATAAAAAAAA
>62 38 299
AAAAAAAAAAAAAAATAAAATAAAAAAAAAAAAAAAAA
>63 24 23
AAAAAAAAAAAAAAATAAAAATAT
>64 35 278
AAAAAAAAAAAAAAATAAAAAAATAAAAAAAAAAA
>65 25 22
AAAAAAAAAAAAAAATAAAATAATA
>66 24 34
AAAAAAAAAAAAAAATAAAAAAAC
>67 39 250
AAAAAAAAAAAAAAATAAAAAATAAAAAAAAAAAAAAAA
>68 26 64
AAAAAAAAAAAAAAATAAAAAAAGCC
>69 25 29
AAAAAAAAAAAAAAATAAAAAATTA
>70 24 65
AAAACACAAAAAAAAAAAAAAAAA
>71 27 63
AAAACACAAAAAAAAAAAAACAAAAAA
>72 28 44
AAAACACAAAAAAAAAAAAAAAACACAA
>73 36 263
AATTCGTTCTTTACGGCTGTTTTTTTTTTTTTTTTT
>74 40 197
AAAAAAAAAAAAAAAAACGAAAAAAAAAAAAAAAAAAAAA
>75 24 5
AAGGGGGGGGGGGGGGGGGGGGTG
>76 24 14
CAAACAAAAAAAAAAAAAACAAAA
>77 24 47
ATTTTTTTTTTTTTTTGTTTTTTT
>78 38 144
CTTGCATTATAGCTGTTATTTTTTCTTTTTTTTTTTTT
>79 35 111
GTTCATCTTTTGTGGCTTTTTTTATTTTTTTTTTT
>80 24 10
AACAAAAAAAAAAAAACAAAAAAC
>81 26 16
AACAAAAAAAAAAAAACAAAACACAA
>82 26 52
AACAAAAAAAAAAAAACAAAACAAAA
>83 24 46
AACAAAAAAAAAAAAACAAAAAAA
>84 34 132
AAAAAAAAAACAAAAAACAAAAACAAAAAAAAAA
>85 25 154
AAAAAAAAAACAAAAAACAAAAAAA
>86 29 50
AAAAATAATTTAAAAAAAAAAAAAAAAAA
>87 39 202
CCCCCCCCCCCCCCCACCCCCCCACCCCCCCCCCCCCCC
>88 36 109
AAAAAAGCCATAGCGGCTTTTTTTATTTTTTTTTTT
>89 24 33
TTTGGCTGTTTTTTTTTTTTTTTT
>90 24 40
ATGGCTTTTTTTTTTTTTTTTTTT
>91 491 10006
TAAAATTAGAATAGTGATTTTATCTTTCAAGATCTGTACTCTATACATTAAATAAAGAAAGCTTGGTAAATAAAATGAATAAGATGACAACTAATGTAATTATTAATGCAGATTGCATTGAAGCTTTGAAAGTGCTTCCTGATAACAGCATAGATTTAATTTTTGCTGATCCACCATATTGAATGAGAACAAGCAAAACCTTATTCAGAGTTGAAGGTACAAAATTTAATGGCGTTGAAGATGAATGAGACAAATTCGATTCTAATGATGATTATGTACAGTTTACTAAAAAATGATTAAGTGAATGTCATAGAGTCTTGAAGCCTAATGGCTCATTTTGAGTTATCGGCGGGATGCAATGCATTTACACAATAGGTGGGCTGATGCAAGATTTAGGATTTTGAATCATAAATGATGTTATATGACATAAAACTAATCCTACGCCAAATTTTAAAGGAACTAGACTCCAAAACAGCCATGAAACTTTAATC
>92 1315 32084
AAAAAAACAACTGCCTCAAGCAAAATTTTAGAAAACTTCATGCCTCATTATAATGCAACTGTAGTTCAAAAATTATTAGATGCTGGAGCAGTGCCAGTTGCCAAAGTTCACTGTGATGAGCTAGCTTTAGGGGGAACTGGAAAGCATAGTGCCTTTGGATTAGTAACTAATCCATTTGATTCAAGTAGATTAGCTGGAGGCTCATCTAGTGGATCTGTGGCTACTTTAACTAAAAATGTTGCATTTTCACTAGGTTCAGATACCGGGGATTCAGTGCGTTTGCCTGCTAGTTATAATGGGCTTGTTGGATTTAAGCCTAGCTATGGAGCAATAAGCAGATTTGGATTATTTGCATTTGCTTCTAGTTTAGACACTGTTGCATATTTTGCTCATAATGTAAGCGATATAGCCACTTTGTCACATATAGTGTTTGGTAAAGATCCTAGAGATATGACTAGCCTTAATATCAAAATTAATGATGTTAAGAAGGCAAAACCACAAAAAATAGGAATACTTAATGTACATGGGCTTGAAGAGTTTGTTGATAAAAAATATAAAGAATTGATAAGGGAGCTTTCAAAGGCAACTAATGTTGAATTAGTTGACATTAATGAAACCCTTTTTAAAGCAATTAAACCTGTTTATGAAATTATTTCTTATTCTGAAGCTTCAAGTAATTTAGCGAATCTAAACGGCATTGCTTTTGGGTCTAGAAAAGATGGAAGTAACTGAGAAGAAATAATGACAAACACAAGAGCAGAAGGCTTTGGTGAAATGGTGCAGCTTAGACTTGCACTAGGATCGTTCTTTTTGCATTCAAAAAACCAAGAAGAGATGATTTTAAAGGCTCAAAAAGTTAGAAGATTAATTAAAGAGCATCTTGATAGCATCCATAAAAGATTTGATATTGTGATTTATCCTTGTGCTGCTGATTATGCTCCTTATATTGATGATTCTAAAAATAAATCACACGGTTATATGGACTATATTTTAACTGGAGCTAATCTTGCTGGCAATCCTTCATTATCAATTCCTTGGATTAAAGACAATTTATTTGTTAATTTATCAATTGATTCAAAAATTTATGATGATGAAAAATTGTTATCGCATGCACTATGAATCGAAAAGTTTTTAAAGGAGAATAATGAATAATTTTGAAGCAATTATCGGAATTGAAATTCACCTTGAACTCAACACTAAAACAAAAATGTTTTCGCCTTCAAAAATTGACTTTAATGCTGAAGCCAATACTACTGTAAATCAGATTGATTTGGGATATCCAGGTACTCTTCCATTGCTTAATAAAGAGGCTGTT
>93 26 26
AAAAATTAAAAAAAAAAAAAAAATAA
>94 29 41
AAAAATTAAAAAAAAAAAAAAAACAAAAA
>95 25 130
AAAAATTAAAAAAAAAAAAAAAAAA
>96 26 43
AACAAAAAAAAAAAAAAAATAAATAA
>97 26 129
AACAAAAAAAAAAAAAAAATAAAAAA
>98 27 95
AAAACAGCCATATACGATAATTCTATA
>99 24 28
ATATGGCTGGTTTTTTTTTTTTTT
>100 28 31
TTTTCTTTTTTATTTTTTTTTTTTTTTT
>101 2349 52134
AATAACCGCAAGAATTACCGATTTACCTTACCATAATGTTGAGCAGCTATTTAACAAAGCAATATCGGAAACTAAACATAAAATTACTATTGAAAAATCAGAATTCAATAATCTTTTAAATAAGATATGAATAAACTCATCCGCAGATAAACAAAATAGAATTGAACTTAAAATTTCTAACCAAGAAATAAATGTTTACACAAAGATAGATGAATTAGGCGATTCAAATGTTAAAACAACCAAATTTACTTTAGAAGGATCTTCCTTTGTTTTTGATATGAATTTCAATTACTTAAAAGATGCTATTTCTATAACCGAAGGCGAAACATATATTTTAATTGATGAAAAAATTCAAAATATTGTTTTATTTTCAAAAGATAATCCTAATTCAAAACAAATAATAACTCCTCTTAGAAGGTAAAATGAAACCAGAAATTTTTATCCAAGAAGACTTTATTACTATTGGTCAGCTATTAAAAAAAATTGGATTTATCCAAACAGGTGGTGGAGCTAAGTTTTATTTAGAAAAAAATAAAGTTTTAATTAATAATAAAAAGCCCGAAGGAAGAAATTCTAAAGTTAAAAGCGGCGATTTGCTAACTATTAATAGCAACATTTATATTATTAAAAAAGAACCAGATATTTAATAATTAAATTGTTTTTATTTTATTTGATGTTATAATATTTTTGCTATTTTTTTAAAATAGCTTTTGGAGGGGTAGCGAAGCGGCCAAACGCGGGTGGCTGTAACCCACTTCCTCACGGTTCGGGGGTTCGAATCCCTCCCCCTCCACCATTTTGCCCCATAGCCAAGCGGTAAGGCAACGGGTTTTGGTTCCGTCACGCGTTAGTTCGAATCTAACTGGGGCAGCCATTTGTTCTCGAAAGAGAGCATTTTTTTTATTTCCTTTTTTTCCAATTTATTTGTTTTATAGGCTTAAATGTATAATTTTATTATGAAGCCAATTTATAAATATAATGTTGTTTTTAAAGATAATAACAACCCAAACGAGAATATAATTTTTTGCCATGGACTTAATTCAACAGCAGACAGATTTGATATTTTTAAAAATTATTGAACAAAGTCAAACTATTATTCACTCCAGTTTCCAGCAAGTAATTTAACACCTGTTTTAGAAGGTGATGAACCTAGTGTTTTTTGTTTTGCAAAATTATTAGTTGAATTTGTTGAGAAAAATAATCTAAAAAATGTTACCTTAATAGGTCATTCATTAGGAGGCGGAACTATTTCTTTAGCTTATCAATTAAGACCTGATTTATTTAAGAAACTAGTTTATTTAGCGCCAATGAACAAGCCAGCCTTGGCATTGTATGACAGATATAAAAAAGACTATTTTCCTAATGATTACGAAGGTTTTTTAGATCTTATGCGCTCTCTTTATTATGATATTTCTAAGTTTACATCTGATCCAAATTGAGTTAAAGAGCAAAAAGAAAATTTTGATCCTTACTTGTATAATAATCCTGATATTGTTAAACTTGGAACACCTGATATGAATGTTTTTAACGCAATAAAAGAAACTTTGAAAATTATCAATGTTCCAACTTTACTAATTTTAGGTGAAAAAGACGGCGTAATCTTAAGAGAAGAGTGTATTGACTATTTTAAAAAGTATGTAAAAGATGTCGAAACTCACTGGATTCCAAAAACAGGGCATATGACGTATTTAGAAGACTGAGATTCATTTATAAAAATTCTAGAACCATTTTTGGACAAATAATATGAATGTAATTTATAAATATGATTTTGTTTTCAAAGATAACAATAATCCAAATGAAAACATAATTTTCTGTCATGGATTTAATTCATCGCCAAATTCATTTAGAATTTTTGAAAACTACTGAACTAAGTCAAATTATTATGCCTTGCAATTTCCTGGTAATAATCACACTAAAATTAAAGAAGGTGATGAAGCCACTGTTGAGTGTTATTCTAATTTATTAATCAAGTTTATAGAAGATAATAAATTGAAAAACATTATCTTAATAGGCCATTCTATGGGCGGAGGCACCATTTCTCTTGCTTATCAAAAAAGACCTGAATTATTTAAAAAATTAATTTACTTAGCTCCAACAAATAAGTCATCACAAAATGTTACTGAAGCCTTTTTAAGAGATTACTTTCCCAAAACTTTTGATGAATTTATAGGCTTTTTTAAATCGTTATATTATGATGTAACAAAATTTACTTCAAATGAATCTTGAATGAGACTTGTAAAAAATACATTTGATCCATATGATTTTAATAATCCAACAATAGTTGGCTTAGGTCAATATTTAATAAGCAACTATTTTCATGATAAATTAGAGCTTGCTTTACAGTCTGTT
>102 25 81
ATTTATAAAAAAAAAAAAAAAAAAA
>103 49 1116
AATTTATGAAAAAATCAAAGTTTGTATTACTTGGATCGGTTGCTTCTTT
>104 1944 41691
TTTCTGCTTTTTTTGGCTGTTTTACAGCATTATTTGGCTTTTAAGGTTTGCGCAATGTTGCTTACTATTTCATTTACTTTATTAGCTTTTTGAAAAAACACAGCATGGCCGCATTCTTCTAAGGCAAAAGGAGTTATGGTTGGGATATCATCAATTAACCTAAGCATTTCTTCTTCAGTAGTAAATAAGTCATTTTTAGCATAGATTAATGTGTATGGTTTTTTAGCATTTTGATACAGCGGTTTTAATACATTTTCTAAGTATGATTTATTAAAAAACTGATTATCAACAATGTAAGAAAACATAGCTTTTGTTTTTTCTTTATTCTGAATATCTTGCATTGCAAAAGCTTGTATGCCTTTTATATAAAATATATTTGGATTATAAACTAAAGCTTTATATGCTTCAACTGCATCTTCAATGCTTTCAGGAAGCATTCATCTTTTTCCTTGCTCATAGTCAGCATTAAGTCCTGCATAGTAATTAAACGGCGCAACTAAAACTAACTCTTTTACATTAGCAATATCAAAACACATTAGTGATACTGCTGCGCCCATTGAGTGGCCCATAAGTATTACTTTTTTACCTGGTAATACTTTGTTTATAAATTCTCTTACAACTTCTGCATAAAATTCAATTGAATAACTGCCCAAATTACTTGATGATTCTCCGCATCCTGGCAAGTCTAGAGCATAAATAGAGTAATTTCTGTCTTTTATACTTAAAAGCGGCTGAATTGTTTTAGATCTGTCTTTGAACCCATGAATAAATAAAAGTACTGGTGTACCTTCAGGAGCGTCTTCATAAATGTAATGAATTTGCTCATTTTTAATTGGAACTGTTGCTTTCACTACTAACCTAAAATGATTTTAACTATTTCATCAACTGTCAAAGTTCCAAAGTAGTTTTCTAAATCAATTTTTGCAAGAACTTCTCTAACTGATTTTTCATCATAACGAATGCCCTTGAATAATGGTTCAACTTCACGGATATCTTTTTTACTTAAAAAGTCACCCGCAAAAATAATGTCTTTAATAATTGAGTTTTCAATTGTTCCATAAACTGTAACAAGACCGCCAGGGAATTTTTCAGTTTTTGTATAAGTAAAGTTTGCAGAACGGTCATATATTCATTTTTCAGAGCTAAATAATTTTCTTAGCTCTTCAAATTTTGGAGCATACTTTTCATATGGAATTTCTTCAAGTGTGCTATCTTCGTTTTCAACAAAATATTTTACTAAAGCGTCTCTAAATTCATCAACTGTCATCTTTTTAGGCAATAAATCATTAATATTTGCAACTCTAGAACGGATTGATTTGATGCCTTTTGATTCAAATTTTATCTTGTTTGGATTAAGTGCTTTAGATAATATTGTCATGTCAACGTCAAAAAGTAATGTTCCGTGTGAAACAATTCTGTGGCCGCTTATGTATTGACCATTACCGCTAATTTTGCATCCATTTGCATGAATGTCATTTCTGCCGTGAAACTCTGACTGTAAACCAATTGAGTTTAAGAAATTAAGAATTGGTCTAAGAAACTTTTGATAACTGTTATTGTCTGACTTATCAGAAATAAAACTAAAGTTTAAGTTACCTAAATCATGGTAAACAGCACCACCACCTGATTTTCTTCTTGCTAGTGCAATTTTATGATCTCTAACATATTCACGATTAATTTCTTCATAAGCATTTTGGTTATTACCAATAATTATTGCATTTGCATGTTGATAAAGCACTAAAACATCACCTGTAATAGTTGGATCCTCCATTATTATGTTTTCATATGCTAATGTTTCATATGGTGAAGTGCTTTTAACAATATAAATTTTCATAAAACTCCTTTTTGTTTTAAGTTATATATTAATTTTAATACTTTATGTTATTTTATTAATAATAAAGTAATAAAGCAATAAAACTTTAGTGCTTCTTTTGTGGCTTTTTT
>105 25 29
AAAATAATTTTTTTTTTTTTTTTTT
>106 35 452
CTACCTTGTGTATCAGCTGGCTTCTTCTCTTCATC
>107 31 229
TTTTTTTTTTTTTTTTTTTTATCTTTTTTTT
>108 41 245
AGCAAAGTTATTATTGGCTGTTTTTTTTTTTTATTTTTTTT
>109 6528 117195
TTGCTAAATGTTTTGTTGTAATAGTCAACAAAAGGTGTTAGCGCACCAGCAAGTGGTCAATCCTTACTATGCGCTATTTGAAAAATTATACTTTTTCCGTTATTTTCGTTTTTATCTCCACAAGAAACAGCAGCTAGTGGTGCTAAGGCGGCTAATGGTGCTATTCCTCATAGTAATTTTTTTGCTTTCATTTAAAACCTCATTATAAGAAAATGAAATAATTAGTAACTAATTATCTAAATATATATTTTAAAACTAATGCAAAATTAAGTATTCGAATGTGGAATTATTCATATTTTAGGCTGATTTTGGGCTATTTATAGCACTTTTTGTAAAGTTGGCTAAATTTATAACAAAAGCAAAATAAAAAAGGCCTAAGCCTTATTTTGTTGTGCATTGCTTGCTTGATTAGCGGCATTAGCTTGCTCTAAGACAACTGGATCAACCAATAGTTCGCTAATCATATTTTCTTCATATAAGTCTTCTTTATTTGGCAATAAAAAAGTTTTAACTAACATAACAATAGCCATCAAGATTGCTGCACCAACAATGTATGTATCAGCAAAATTGAATGTACCTAGTTCTCTGTTTGTTCACTTTTCGATAAATGGAGAAAATATAATGTCTTTAACTGTGTTATTAAATCTCATTCTATCAATGAAATTACCAATATCACCAGCTGCAACTGTTGCGCATAGAATAATCATTAGATTTGACTTTACAAAAAGCGGCACTGTTAGCAAGAAAAGGAATAAAAGTATGCTAGTAAAGTGAATAAAATTAAATGCAGCTGTTGATAACTGACCAAATCTTGAAAAAATAGTAACGCCATGATGGGCAACTGACCTAAAGCCAATTATTCCATAGTCAAATACTATTGATCTGTCTCCTTGAAAACCAGAAGAAGAACTAGGATCAGGAATTGAATAAAAATAGATTTCTTTAGTTACTTGATCAATGGTTAGTAAAATTGCGAAGGTCACTATAAATATGGCATATTTGAGTAATATTGTCAAATAATTTGTCTTGATATATACTTGCCAATACTTAAAGTGATTTTTCATTCTTTCGACAAAATTTTCTTTATTTTCCTTTTTGTGTCTCATATTACTTTCCGTTTACTTTTTGCACTATTTTATAGCATAATGGGCATAAATTGTCTTTAATTTGAGCAGGTGAAAAATGGTTCCAACATCTATTACATTTTTCAGACATAAATGATTCTACTTTTGATACATTGCCAAATTCAATTGCGCCTACCATTAATAACTGCTTAAGATCATATCCTTTAATTACTTCACTAGGATTTTTAATTGTCACTTTAGCTTCGTTAGTTCTTTTAATTAAGCCACTTTTAATAGCATTTTCTAATAGCAAGTTAACTTCGTCTTTAAGACTAAAGAACTCTTCTCACTCTTTTAAAACATTAGAATCATATGGCTTAACTATATCAAAATTCTCTAAGTGAATGCTTTCTAATTTATTTTTTTTATAAAAGTGCATATAAGCATCTTCGGCAGTAGTTGGAATAATAGGGGCAATCGCTTTAATTAAAAAGTTAGTTATATCATAAAAGTTTGCTAGTGTCATCATTCTTTCATTCGAATCAAATTCATGCACATATAAAATGTCTTTGGTTATGTTTAAATAAAAGCTTGATAACTCAACAACATATTTATTTATTGTTTTTATAACACTAGAAAAATTATATTCATCATAAGCTTTATATACTTTTTCTTTAATTGATTCTAACTCATTATATATATATTGATGCACACCAGTTCTTTTGACCGATTCATCATATTCATAGCCATTTAGGTTGCCTAATAAGAACTTAATTGTGTTTCTAATCTTACGGTAAATTTCACTGTTTTGGTTAATTATTTCATCGCTTATATTAACATCATTTGTATATTCAGCATTAGCAACTCATAATCTTAAAATGTCAGCACCATATTTTTTAATAACTTTAAGTGGATCAACAACATTGCCTTTAGATTTAGACATTTTTTCGCCTTTTGAATCTAAAACAAAGCCGTGACTAACAATTTGTTTATATGGGCTTTTGTGTGTATAAGCAACTGAATTTATTAATGATGAATTGAATCAACCGCGATACTGGTCACTGCCTTCTAAATATAAATCATATGGGGGCTTTAGTTTTTCATCAATTTCAACTGCAAGTGAAGTAGTGCCTGAATCGAATCAAACGTCCATAATGTCCATTTCTTTAGTATAACCATTGCTTCTAAACTCTTCAGGTAATAATTCATCAGCCTCTTTTTCTCATCATATGTCAGTGCCATATTTTTCCACTAAGTCTATAACATAGTCAAATATGGCTGAATTAATAACTGGTTTACCATCTTTATCATAAAAAATTATAATAGGTACACCTCATGTTCTCTGACGGCTGATTGTTCAATCTTTTCTCTCACTTATCATGTTAACTAAACGTTTTTTAGCTCATTCAGGATAAGTGTTTATGCTTTCTAATTCATTAAGTAATTGTTGTCTAATTTTATCAATTGAAACAAATCACTGTGGAGTGCCACGGAATAAAATGGGTTTGTGAGTTCTTCAGTCATGTGGATATGAGTGTCTGATTGTTCCTTTGGCTAATAAGGCTGATTTACTAGTTAATTTGTCAAAAATTTGTGCATTAGCTTTTTCATAAAATATGCCTTTATATTTACCGGCTGCATCATTAAGTACACCATCATCTTCAACATGCATTATCATTTCTAATGAATTAGCTGTTCCTATTTGAAAGTCATCTTCACCAAATAAAGGCGCAATGTGAACTAATCCAGTTCCACTTTCAAGGCTAACATGATGTCCAATAACAACAGGACAAACTAAATCATTTAACACACTTTTGTACTTAATGCCTATTAATTCATTAGCGTTAAAATCAACACTAATTTGTGCATTATCAAGTTTGCTTATTTCAATAAATTTATTAGCTAATTCTTTAGCAACAATATATCCTTGGTTATTGTGCTCAACTCTACAATAAACAAAATTCTCACCAATTGCAACTGCTGCATTAGCTAATAAAGTTCATGGAGTTGTGGTTCAAATAACTAACTTATCGCCGTTTTTGACTTTTTGAGAGCCATTTTGGTCAATTATTTCTAAAGCAACATAAATTGAAGGACTATCAACATCATGGTATTCAACTTCAGCTTCAGCTAAAGCAGTTTGGCTTGATGGTGATCAATAAACTGGTTTAAGACCTTTATAAACTAAGCCATCTAAAACCATTTTTTTGAATAATTTTAACTGAGCAGCTTCAAATTTAGGTTCTTTAGTTTTATAAATTTTCTTAAAGTCAGTTAATAATTGCAAGCTTTTAAACTGTGATATTTGGTTTTCAATTTGAATATCAGCATATTCTGACGCTCTTTTTCTTAATTCAATAGGTGAAATAACTTTGTAATTAATTTTGGCATCAGTAAGCATTTTTAATTCAATCGGCAAGCCATGTGTGTCTCAACCAGGAACATATGGAGAATAAAAACCACACATTGATTTATAACGAACAATAATGTCTTTTAAAATCTTATTCAACGCATGACCAATGTGAATGCTACCATTTGCATATGGAGGGCCATCATGAAGCACAAATGGAGTATTATTTTTGTTTTTTTCTAAAACCCTAGCATACAAATTGTCTTTTTCTCACTTTTCTCTAAATAAAGGCTCCTTAGTAGTAAGATTTGCACGCATTTCAAAATCAGTTTTAGGCATGTTTAGCGTTTCTTTGTAATCTATCTCTGACATATTGCTCCTAGAATAAATATAAGTTTGATTATTATAATAAAACTAATTTATAAACTTATAATAAGTTTATGTATTATATAAAAAATTCATTTTATGGCGATTTAAATTCTGTTTGCTTGTGCTTTATAAAAATACTAATATTTACTGATATGGCTGTTTTATAGTATTAAAGTACTAAATTGATTATTTGTATTTTTTACACATAAAAACAAAAGCACACTAGTAAGTGAGCTTAGTTAATATTTATTTGTTTTGCTTATTTTCTCAGGTTTTTGCTAAAAATGTGTCAAACAAAGGGTTTGATCTAAGTACTTGAGTTGTAAATTCAGGATGGTATTGTACACCTAAATAAAATGGATGATTTTTAACTTCGCATATTTCAGCAACGTTTAATTCAGGATGAGTTCCTGAAAAAACAAAGCCTTTATCTTCTAAAAGCACTCTGTATTTATCAGTTGCTTCATATCTGTGACGGTGGCGCTCATAAAATACATTCGAGCCATAAATTTTTTGTGCAAGTGTGTCATCTTTTGCTTTAATCTTATCTTCACCTAGTCTTAAAGTTCCGCCAATATTCATTAAATCGCCATTTTCATAAAACGGAGTAAGTACAAATTCTTGTTCTTTTGATTGGTCTGCAAATTCCTTGCTAGTAGCATTTAAAATACCCATCATTCTAGCTTGTGCAACTGTCATTGCTTGAAAACCTAAGCAAATTCCTAAAGTAGGAATTTTATTATTGCGTGTATATTTTGCTAAATTAACTTTTGCTTCAAATCCTCTTAGTCCAAAGCCAGGTAGAATAACTACGCCGTCATAGCCCTTTAATTCTGAAGCAATATTCTTGTCAGTTATCTTTTCCGAATCGACTAATTTATAGGTTAATTCGATATTTTGATGAGCAGCAGCAATCTTTAGTGATGAAATAATTGATAAGTATGCATCTTCTAAACTAGTGTATTTGCCAACTAATAAAATATTAAGTGGCTTGCATCTTTTTGAAACATATTTATTAGCAAATTCTTTTCAAGAGGCATTAGCTTCATAGTTAATAGGCTTATCTATTTTAAAGTGTTTATAAATTATTTGCAATATGCCGCTTGATTCTAAAAATAAAGGAATTTCATAAATGTTTGCTTTGTCAGGAATGTTAATTACATTTTCAGGCTTCATAAAAGCATTAGCACTAACTTTTTGAATAATTGATGTGTCAATGCCTTCTTGTGAACGAAGCAATAATAAATTAGGATTAATTCCAAATGATCTTAGTGTTGAAATTGAAACTTGACTAGGTTTAGATTTATATTCGTTTGATGCTGAAAGATAAGGCACAAAAGCTAAGTGAGAAAACATAACATTTTCTGGATATAAGCTAGCAAATTTTGAAATTGCATAAATGTATGGACTAGATTCTAAGTCGCCAACAGTTCCGCCAATTTCAATAAGCATAAAATCAGGATCTTTTTGCTTAGCTAAATTTAAAATAATTGAAATAATTTCATCAATTACGTGAGGCACTATTTGCACGGTTTTACCATTATAGTCGCCTCTACGCTCTTTTTCTAAAATTCTTGTAAAAATTCTACCTGTAGTAAAGTTAGATTCTTTAGTTAACTTTATGCCAATAAATCTTTCATAGTGACCTAAGTCTAAATCAGTTTCTCCCCCGTCACTAGTAACATAAACTTCGCCATGCTCCAAAGGATTCATAACACCTGGGTCAATATTCAAATATGGATCTAGTTTAAGTACAAAAATATTAAATCCTTGTGCTTTTAAAAGATTACCAACACTGGCAGCAGTTACACCTTTACCAAGTCCACTTAATACACCACCAGTTGTAAAAATAAATTTAGTTTTCATATACACCTCAATAAATATATATAGTATTTTACTTAAAAATGTGTATTTTTGGGCTAAAAAAGCAATAAAAAAAGCCCTTGGGGCATATTTGATATGGTGGCTCCGGCAGGAATCGAACCAGCGACACACGGAGCTTCAATCCGTTGCTCTACCTACTGAGCTACAGAGCCATTATGGCGGTCCAGACGGGAATTGAACCCGCGATCTCCTCCGTGACAGGGAGGCGTATTAAACCACTTTACCACTGGACCATATTGGTGGCGGAGGCTGGATTCGAACCAGCGATTTCAAGGTTATGAGCCTTGCGAGATGCCAACTTCTCCACTCCGCGATATAAAAGTTTTAGTTAAAAAGAACAAATGGCGGGTGATGAGGGATTCGAACCCCCGCGGGCCGTGAAGCCCCTGCTAGTTTTCAAGACTAGTCCCTTCAGCCAGACTTGGGTAATCACCCATGGTGGACCTAACTGGATTCGAACCAGTAGCCAACCGGTTATGAGCCGGTTGCTCTAACCGTTGAGCTATAGGTCCTTCAGTTAGATACTTTTTCCATATAATGGTAGCGTCGAAGAGAGTCGAACTCTTGACCTTTCGGGTATGAACCGAATGCTCTAACCAACTGAGCTACAACGCCATAAAAATGGTGGAGGATATGGGATTCGAACCCACCACCTCCTGCGTGCAAGGCAGGCGCTCTAGCCAAATGAGCTAATCCCCCATGGTGAAGAAGACAGGATTTGAACCTGCGACCACTACGTCCCAAACGTAGCGCTCTGCCAAGCTGAGCTACTTCTCCGCTTTTTTGGCTAGTGTTTAAAAAGCAATATTATTATACATTAGAAAAAATAAACCAAAAGCAGATTTTTATTTTTTTAAATAC
>110 24 185
AAAAAAAAAAAAAAAAACAACACA
>111 24 404
AAAAAAAAAAAAAAAAACAAAACA
>112 24 2387
AAAAAAAAAAAAAAAAACAAAAAA
>113 24 180
AAAAAAAAAAAAAAAAACAAACAC
>114 26 171
AAAAAAAAAAAAAAAAACAAAACCAA
>115 25 206
AAAAAAAAAAAAAAAAACAACAACA
>116 24 321
AAAAAAAAAAAAAAAAACAACAAA
>117 38 182
AAAAAAAAAAAAAAAAACAACCACAAAATTACAATGTG
>118 24 70
AAAAAAAAAAAAAAAAACAACACC
>119 25 17
AAAAAAAAAAAAAAAAACAATAACA
>120 24 41
AAAAAAAAAAAAAAAAACAAAATA
>121 27 46
AAAAAAAAAAAAAAAAACAAAATCAAA
>122 36 240
AAAAAAAAAAAAAAAAACAATAAAAAAAAAAAAAAA
>123 26 32
AAAAAAAAAAAAAAAAACAAAACGAC
>124 27 97
AAAAAAAAAAAAAAAAACAAAAAGAAA
>125 24 68
AAAAAAAAAAAAAAAAACAAATAA
>126 26 29
AAAAAAAAAAAAAAAAACAAACATAA
>127 26 41
AAAAAAAAAAAAAAAAACAAATACAA
>128 41 280
AAAAAAAAAAAAAAAAACAACCAAAAAAAAAAAAAAAAAAA
>129 24 6
AAAAAAAAAAAAAAAAACAAAATT
>130 26 32
AAAAAAAAAAAAAAAAACAACAATAA
>131 25 14
ACAAAAAAAAAAAAAAAAATAAATA
>132 25 11
ACAAAAAAAAAAAAAAAAATATATA
>133 25 23
ACAAAAAAAAAAAAAAAAATATAAA
>134 25 59
ACAAAAAAAAAAAAAAAAATAAAAA
>135 37 163
AAAAAAAAAAAAACACAAAACAAAAAAAAAAAAAAAA
>136 37 123
AAAAAAAAAAAAACACAAAAAACAAAAAAAAAAAAAA
>137 24 114
AAAAAAAAAAAAACACAAAAAAAA
>138 27 103
AAAAAAAAAAAAACACAAAAAAACAAC
>139 8089 149375
GTTTTGGTTATTGATGGCTCGTTGCTATTCTTCTCTGGATTGTTTTTGATTTCAACTTCTAATTGTAAAGTGCCTGCACTATCGTCATATCCAGCTGCAACAATCTTGTCAATATACTCTTCTCTTAAATTCTCGTTATATGTAAAAAATGCTTCTTTAGTTCCAGGACCAAATGGTGTAGTGTTAGTACTAAAATATTTACCATTAGCATTTAATAATGCTTCATAATTCACTTTATTATTACTTGTAATATCCTTATATCTTTCTGGATTATCAACATATAAAAGCATTCTCGCAATTAATGATGGGAATAAACCCTTAATTTTTTCATCAGGCTCTTTAGCACTTATGTAATTCTCTTTCTTGTTCGAGCTATTGCTATTTTGTTCTTTCTTTTTGAATCCAGCAATTGTAAAATCAAATGTTTTTGTAACATTTTTCTTTGTAAAACTAATAGCGAGATTAATTAATAAGCCTTCATCAAAGTCATACTTAACTGATTCTGAGCTAATTTTTAGATTATATAACTCTAAGACTTTTTCGCCGAAAACATCTTTAAAAAAGATACTTTCGTCTTTTAATATCTCGCTTAAGGCCGTCTTAGGATCTAGTTTACTGTATGAATAATTTGTTATTTTTAAACTTTTGCTTAATGATTCTATATCGCTAAAATTAACATCATTATTATTGGTAGTGTCATCTGGCTTTGATGGCTCAGGTTGCGATTCGCCTGGTTTTTTAGGCAACACAGGATCGCTTGGTTTTGCTGCAGGTGGTTTTTTATTGCTGCTATTATTTTCTTTATCCTCACATTTTGCTGCTAAAGCAGTGCTTAGTAGTGGAACAAAAGCAGTAGTTAATAAAATCTTTTTACTTCTCTTCATAAATAACCTCTAACAAAAATAATTTTATATTTTTAATACTGAATGTACCAAATAATTATGCTGTTATTCTGATGAGACTGTTTTATAGTCTCTTTAGGAAAATTTCATATTTTCAAACCTAAGTAAATTAAAATAATTCTGATTTATGCAAATCAACAAAATTATTTATTTTTAATAAATAATCCTCCCTGATGCTTTCTGTAATTGCTTAATAAAATATAATAATCATATGAATGAATTTATAGACTTATATAACACTACTGAATATTCATTTTTAGAATCATTAATTAAAGTAAAAGATTTAGTTAGACTATCTAAAGAAAATGGCAAAAGGGCTGTTGTTTTAAGTGACCATAATAACATGTTTGCTTTAGGTGAATTTTTAAAACAATGTGCAGCTTATGAAATTAAACCTATTATTGGAGTTGATTTAGATGTTGAAGAATCTAGATTTATTTTGCTTGCTAAAAATTATGAAGGTTTTAAGCTAATTAACTCACTTATTTTAAAAAAATCTAGAGAAGAAATTAAGCTCAGTGACATTATTAGTGACAACCTTTTCATTATTGACCACCCATCAAATGGACTGTATGCAAAAAATGAACATCATAAGCTTTCTGATAATAAAAATTACTACATTTCTTCGCCTGATTCTTCAATTCCAAACTCAATTTATGTAAAAGAAAACAAATTAATTGATGTTGAGGACAACGAAACACTTAATATTCTCTTAAAGCTAGGAAACAATAAAGAAGCTAATTATAATTTTAGTTATTTTGAAGACTATACAACTGATTCCGACTTTTTAGCTAGAATTAATTTTATTGTTGATAATTGCAATGTGACTTTTCCTAAAAAAGAACTTAAATTAGCTTCTTTTTGTGAAAGTGAAGAAAAAAACTATGAGCTTTTTATTGAAAAAATAAAGCAAGGACTTGCGAAACACAAAAAAGCTTTATTACCCTATAAAACAGCTGTTAACGACAGAATAAATTATGAATGTTCAGTGATTAAAAAACTAGTTTTTATTAACTATTTTTTAATAATTTCAGATATGATCGAGTATGCTGATAATAATGGCATATCAATTGGACCAGGTAGAGGTAGTGCTGCTGGTTCATTGATTAGCTATTTACTAGGCATTACAAAAATTAATCCTCTAAAATACAATCTTTTGTTTGAAAGATTTTTAAATATTGATAAAGTTTCATGACCTGACATTGATATTGATATTCAAGATGACAGACGTGATGAAATTTTTGCCTATTTACAAAATAAATATGGCAAAAGTAAAGTAGCTGTTATTTCAACTTTTCAAACAATGGGAACAAAACAAGCTATAAGAGATGTAGGAAGAATGCTTGATATACCTCTTTCTGATGTTAATAGAATAAGTAAGTCTATAAATGCTTTTGCAAATTATTCATCTATTGAAGAAGAATTTGCAAAAAATCTAACTTTTAATAAAGAAGTATCATCATTAAAAGACTATGAAAAGTTTATAAATCATGTTTCAAAATTGCAAGGACTTCCTCGTCAATATGGAATTCATGCAGCTGGTTTAATTATTTCTGATAAAGATCTAAATGAATATGTTCCAGTGTTTGAAAATGCTTATTCATTCTTGCAAGTGCAAGTGCCGATGGAATTTGTAGAAGACTTTGGCTTGCTAAAAATTGACTTACTAGGGCTTAAGACTTTAACAGAAATCAAGCATATTGAAAAAAGAATTAGCAAGCTAAAGCTTTTTGACGAATTAGTCTATGAAAATGACTTAGAGTTGCAAGACCCAATGGCCATAAACTTACTTAATAATGGCAACACTGAAGGACTTTTTCAAATTGAATCTTCTGGCATGAAAAGCACAATTAAAAAAGTTGGCATCCAGAGTTTTGAAGACCTTTTTGCTATTATTTCTCTTTATAGACCTGGGCCAAAGGAATATATTAAAGACTATGCAAATAATAGAAAAAATCCAAAATTAATTGAAAAAATAGATCCAGTCTATGATGAAATTGTTGCCCCAACATACGGTATTATCATTTATCAAGAGCAAATAATGGAAATAGCTCAAGCTGTTGCAAAAATGTCTTTTGCACAAGCTGATTTACTAAGAAGAGCAATAAGCAAGAAAAATGAAGCAGAGCTACATAAATATAGAAACACTTTTTTTGAAGGCGGACTTAGAAATAATTTCAGTATTGAATCATTAACTAAAATTTATGACAAAATTGAGAAGTTTGCTCAATATGGATTTAATAAATCGCATGCTGTATCATATGCTTACTTAACAATGAAAATGGCTTACTATAAAGCCAGATATCCACAGGTTTACTTTAGTGCACTTATTTCTAACTCATATGGTGATCAAAATAAGATTGCTTCGTTTGTTAATGAATTAAAAAACATGAATTTTAGTGTTTACTCACCAAGCATTATTCATTTTACTAACTCAGCCATAGTTGATAATGGTGATATTTATCTTCCTTTTAATATGATCAAAGGTTTAGGAGCTGAGAGCATTAAAAAAATTGCTCTAGATATTAAAGAAAATGGACAATATAAAGATTTATCACTTTTTGAAATCTTGCTACGCCTAAGATTTGCGGGCATAAAAAATTCGATGATAAGCACACTAATTAGAGCAAATGTATTTCGTAGTTTTGGTTACCAAGACTATATTGGTGGCGTAGATTTGCTTATGCAAGAGGAATACAACCTGCTTAGCAAGGGTGCTAATTCATTTGCTGACATAGCTAACAATTTAGACTTTGAAGGCTATAAAAAAGCTTCAGAGAACATTGAGATGCAATCTAAATTTAATTTAGAAGAAGAATCAAGAAATGAAATTGAACTGCTTGGAAATATCTATAATGCCTATAAAACAGTGCAATACGAAAAAAAATATAAATATAGACTATCTGACTTACTAAAAATGCAGGGTAGCTTTAGTACTGCTATTGAGATAATAATTAAAAAAGAGCCTAAAGACAAGCCATATGCAATTATTGAAGTATGTGACCGCACTTTAAATTACACATTTTTTGTTAACAAAAACAATTTAACTAAATATAGAGCCTTAAACAAAGGCGATATTATTGAAGCTCATATTCGTTCAAATGGCAATAAAATGTATCTAGATTCATGACAAGGAATTGAATAGTATGAATAGTGAAAATAAACTTATGCTTTTAGTAGATGGCAACTTCTTGATTTTTCAATCATTTTATGCCTCATATAATAAATATAATCCTAATAGTGTTCTAGTTGCTAAGGACGGCACAACAACTAATGGTGTCCATGTGTTTTTCCAAACTTTATTTAAGCTAATTAAATTTTATAATCCAACGCATTTGTTTATTGCTTTTGATGCTAAAGGCAAGACTAAAAGACATGAAGAGTATGATGATTATAAGGCTGGCAGGGAAAAGGCACCTGAAATAATTTTTGAACAGTTTGATTTGGCTAAAAAAATTCTTAGTGCAATGAATATAAAGTGATTTGAAAAAGTGGGCTATGAAGCAGATGACTTAATAGCAACAATTGCAAAACATAATTCTCAATTTAATAACTATATTTATTCTAAAGATAAAGATTTGCTTCAATTGGTTAATCAAAACAATAGCATAATAAAAGTAGTTAAAAAAGTTGGAAATTTTACTGAATATAAACTAGAAACCGTCAATGAGTTTGCTGATATATATGGCATTAATCCTAATCAAATTCCTGACTATAAAGGTTTAGCTGGTGATTCATCAGATAAACTAAAGGGTGTTGCTGGAATTGGGCCTAAAAAGGCTATAAGTTTGCTAAACGAATTCGGCACATTGGAAGCAATTTATGAAAATATAAATAAAATCACTGGCAAAACTAAAGAATATTTAGAAAATGATTGTGAATCGGCTCATTTTTGCAAAAGATTAGCTATATTAAATTCATATGTTGAAATGGACACTAATATTGAAGATTATAAAATAATGCTTAATCAAGATAAAGCAATATCAATACTAAAAGAATTTGGATTTGACAGTATTCTAGATACATATGTTAATGTGCTTTTACCTAAGTATAAATTGACTTAAAGAGCTATAAAACAGGGTTTTTTATAACACACCTTAATGCAATTTTGCTACGCTCATGAAATTAAGCCAGCTTTTTTATTTATGTATACTAGTTAATAAGTAGTTTTTTCTAGGTAAAGATTATTAAAAAATGGATAAAGCTTAAATGCTCATCCATTTTTTAATATTTATGGACCATATATTAACTACTAACATTTACCATTAGCACTATAAATAAGGCAAATTACACTCTTTTTCTGAATTTAAATGCAACTATTGCAAGCACAACAAAAATAACTGATACTGCTAATGATATTAAAATAAACACTCAAATAGGTGAATCAAATAATAATGGCAGTGACTTATTCCAGCCATAATTAATTGTGGCAACTGGATAGCTAAAAGGAAGACACATTGCAATTATTTTCAAAACAGAAGATTTTGTAATTACACTAATAGGTAGATACATGCCTGATACTCATGCGGGAGGCAAGTAAAATAACATTGAAAGTGCATTAGCCATTTTATAGTCTCTAGCAATTACAGCAACTATAACTCCTAGTGATGAGCATATTACTGAAAGAAAAATCATTCCTAGAATAATATAACCAAAATTAATGTTGCCTAAGGCTATTTTTGAGTGTCAAAAAGTTAAGGAAAATATGAACACTCAAAGTGCACTTATTCAAATTAATATTGTGTAAAACGATATTATGCTGGCTACAAAAATTCATGGTTTTAAGGGCAAAACGGATATTCTTTTATAAATAATTGTTTCCTTAAGATCACTAAAAGACATCGAAAGCGAAACAATTCCCACAACAGGACAAGCAGAAGCAATAATTCCAGGGATTAAATCATTAACTTCAAAAGTGGGAATTGCACTTAAAATAAGCAAAAACATTACTGGAAAAACAAAAGCAAAAAATACATTATGAAACGACTTTTTTCAATAATTAAATAATAAAGCATACATTGCTTTAAATTGCTTATGCATTGTTGCCTTCTTTCTTGTTATTTGATATCTTTACCAAATAATAATCTAGCAATGTTTTATGATTTTCTAAAATTTTGTCAATTTGTGTATCTTCAATTATTAAGCCTTTATCAATAAAAATTATTCTTTCACATAACTCTTTTATTTCATTTAGATTGTGACTTACTAAAATCAAAGTCATACCTTTGTCCTTGATTTCTTGTTTTAGTAAGTTAATCATCTCTAGTTGACTCTCAATATCAAGTCCTGTTGTTATTTCATCACCAATATAAATATCGGGCTTGTTGAATAGTGAAACAAATAAATTCACTCTTTGGCGCTGTCCGCCTGAAAGTGTGTTAACTTTTTGTTTATATAATTCCTTTAGCTTGAACTTATCAATCATTATCTCAAAGTATTCTTTGTCCAAAATGCCTGTGTATAAGGTTTTATAGAAATTTATTAACTCTTTAACATTAATAAAATTTGGATATACTTGCGATTGGAAGTTTATGCCTATTTTATAGGGTATTTGGCTTTTTTCAAAGCCATACTCAACCTCGCCTGAACTTTGCTTTTTAGTATTAGCAATAATTTCACATAAAGTAGATTTTCCGGCGCCATTAGCACCAAATATTGCAACACTAGTGCCTTTTTCAATTTTTAAATTTATAGGCCCTAATACGACTTTGTTGCCATATTTTTTAGTTACATTTTTAATTTCTATTAAACTCATAATATTAACAACCTTTGTCTATGTTTATATATTTTAGTACTATTAGAAGCTATTGTTAGAACAAATTTATGAAAATAAAAGTAGGTCTTAAATTTTACTTTTATACAAAGTAATTTAATTTGATAATTTATGTAATCAAAGCATGCATATTTTTAATTTAGTATGCATAAAGGTTTATAACTATCTTAAACATCATATTGTGTGAATACATTTTTGCATTCTTATTCATTATTTCCAGAATTTGCCATAAGCACTAAATTAAATATAATTTTGTTAGTATGAAGAGATTGAATACATTAATTTTAACCCCTATACTTTTTGCACCATTTTTTTCTGTTTCGGCAGTGCTTCCAGCAACAAATAACCAAGTTAAATTAAACAAAGACAGTTCAGAATTGATCAATTGAGACGACTATAAGCGCTTAGTTAAGATGTATACTCCATATTACAGCAAACTAGGAGTATGAGATAGAGAGAGAGTGAGTACCAACAAGCTACTCATCCAGCAAATATGATAAAGTTGGAATTATTGAAGTTGATGATTTTGATAGCAATTATCTGCTTTCACAAAATAGCGACTTTTTGTTCAAAAAGACAAATAGCAATAGTACATATAAAAAAGGTAATCATGGGTATGCAGTTACTTCCATAATAGGAACAGATTTTGGCATCAACCCTAATGCTTCAATATACTATGAAACATCCGAAAACTTAATTAAAAGTGTAAAAAATTTGCACAACAATTATGGCATTAAGCTAATAAATATGAGTCTAGGGCCAGTTGATCCCTACTACCAAGTTAAAAAGGCTGTTCAGAATTTGAATAGTAGTGGCATTGGTATTAAATATTATGATTTTGATGAGAAAATTATGATTTCTCATCAAAATATAAAAGAATTGCTTCATTCATTCAAAATTTTAGCAAAGGCAATCATTTATTATACATATAGGGATAATAAGCAAATTTATAGAGCTTCAGACACTCAAAATTTTTACAAAGCTATTGGTGAATATGCCCTCGAAAATGACATAAAAATAATTCAGTCAAGTGGCAACAGCAATGATGAAGTAAGCGAATATATGACAAATAATGATTTTTTAAATAAGCCGCAATTTCTTGAAGATGGCAGAATATCAAAAAATAAAATTTACAGAGCCTTTAAATCTTTCTTTAATTTAGCTCAAAATTGACAATCTGATTTATGACCTAATGAAGATGAAAGAAACAGTAATATTAACTTGATATATGTGATAAGAGTGATTTTAGACAAAACATTTGATGACATAAGATGAATATACAAAGGTGAAAACACAAACTGATTAAGACCTTTTAATTTTGATTCTTTTTTGGATGTTAATAATAAAAAAAGAATTTATTTGATGCTATAACAGATTGACAAAGTACGCGTTATCATGATGGAATTATTTCAGT
>140 27 90
TTTTCTTTTTTTTTTTTTTTTTTATTT
>141 27 47
TTTTCTTTTTTTTTTTTTTTTTTGTTT
>142 24 112
TTAGAAAAAAAAAAAAAAAAAAAA
>143 134 3055
ATTGGCTGTATAAACAAATGATACTCATAATATGCCCATCTATAAGCGTCTCTAAAGTCAGTTTTAACTTCTTTATTTAAATCAGTAGGGAATAAGTATAAATTATTAGATTCATCATCAGTAAAGCCGACTAA
>144 24 6
TAGTTTTTTTTTTTTTTTTTTTTA
>145 25 12
TTAGTTTTTTTTTTTTTTTTTTTCT
>146 25 17
TATTTTTATTTTTTTTTTTTTTTAT
>147 25 11
TATTTTTATTTTTTTTTTTTTTTCT
>148 908 14744
CACAGCCATTGAATGATGACTAAAAATTAGATTAGAGAGCGTACCAGAAGATAATATAGACAGCACTCCACAAAATGAACCAATAAATAAACTTCCAATTAGTTCTGAAACGCCAACTGTAAAGTATGAACGAAAAATTAAAGAAAGTGGCTACAGATTGGATCTACTTACTGCATATAATTATGATTTAATTGAGCTTGATGACAATATAAATAAGGAAGAACTTGTTAAAAAGCTGAATGATGCAATTGATAAAAAATCTACATCAAATTCATCAGCTGCTATTGCTTTATTAAACGGAGTATTTTTTACTAAAACTCATAATTTAAAGTTGGAAGGGTTATCAATAAACAACTCTGTAAATAAGGATATTAAAGATAAAATCAATACTCATGGTTCAAATCCAACAATTGGCTACTTCTTTAATTCTTCTGAAAGCGGAATTAGTGTTGAACATCACGGCAATAAGGAAAATAAAAAATATTTATTTAAATGAATTCTTGTTAAACAAGATGGAACTCCAGGCAAAAGAGTCTACGAACAAATAATCGATCTTTCGTAGATAAAAGTATAAAATGATTATTAAAAAACAAGAGCACACAAAAATTTGTGTGCTTTTTGTTAAAAAACTAAAATCATTAGTTCTTGAAATGCGTAAAAATTATTTTACCAATAATCCTGTTTTATAAGCACAAACGGGAAAAAAATTGAAATTATTTATGCAAAATTGTTAATTTTCTTGCTTTTATTAATGCATTTGCATTATAAACTCTCCTTGAAATATAATATGCGCAAACAAGCAAATTGTTTTATTAATATTTTTAAAAAGGAAAGCTTAACTATGAAAAGATCAATTACAAAAATTCCCCTGCTTAGCAAATTAGTCCTTAAAACAGGTATATTTATAA
>149 24 7
TAAAAAAAAAAAAAAAAAATTTAT
>150 24 64
TAAAAAAAAAAAAAAAAAATAAAA
>151 24 11
TAAAAAAAAAAAAAAAAAATATAT
>152 24 17
TAAAAAAAAAAAAAAAAAATATAA
>153 24 25
TAAAAAAAAAAAAAAAAAATTAAA
>154 24 8
TAAAAAAAAAAAAAAAAAATAATT
>155 24 14
TAAAAAAAAAAAAAAAAAATAAAT
>156 24 5
TAAAAAAAAAAAAAAAAAATAACA
>157 24 8
TAAAAAAAAAAAAAAAAAATACAA
>158 24 12
TAAAAAAAAAAAAAAAAAATAATA
>159 24 9
TAAAAAAAAAAAAAAAAAATTTAA
>160 25 14
ATAAAAAAAAAAAAAAAAAATTATT
>161 24 6
TAAAAAAAAAAAAAAAAAATTAAT
>162 24 50
AAACAAAAAAAAAAAACAAAAAAA
>163 25 24
AAACAAAAAAAAAAAACAAAAAACA
>164 27 27
AAACAAAAAAAAAAAACAAAACAACAA
>165 26 16
AAAAAAAAAAAAAAAAAATAAACCCC
>166 25 21
AAAAAAAAAAAAAAAAAATACAACT
>167 24 1078
AAAAAAAAAAAAAAAAAATAAAAA
>168 25 12
AAAAAAAAAAAAAAAAAATAAACTA
>169 25 134
AAAAAAAAAAAAAAAAAATAAAATA
>170 25 34
AAAAAAAAAAAAAAAAAATAATTAA
>171 25 78
AAAAAAAAAAAAAAAAAATAATATA
>172 24 35
AAAAAAAAAAAAAAAAAATAAATT
>173 24 46
AAAAAAAAAAAAAAAAAATATATA
>174 41 349
AAAAAAAAAAAAAAAAAATACAAAAAAAAAAAAAAAAAAAA
>175 26 21
AAAAAAAAAAAAAAAAAATAATTCAA
>176 24 147
AAAAAAAAAAAAAAAAAATATAAA
>177 24 84
AAAAAAAAAAAAAAAAAATAATAA
>178 24 120
AAAAAAAAAAAAAAAAAATAAATA
>179 24 70
AAAAAAAAAAAAAAAAAATAACAA
>180 26 37
AAAAAAAAAAAAAAAAAATATAATTA
>181 25 20
AAAAAAAAAAAAAAAAAATAACATA
>182 25 39
AAAAAAAAAAAAAAAAAATAATTTA
>183 25 29
AAAAAAAAAAAAAAAAAATAATACA
>184 26 23
AAAAAAAAAAAAAAAAAATAACACAA
>185 25 127
AAAAAAAAAAAAAAAAAATAAACAA
>186 24 10
AAAAAAAAAAAAAAAAAATACAAT
>187 26 27
AAAAAAAAAAAAAAAAAATAAATCAA
>188 27 39
AAAAAAAAAAAAAAAAAATAAAAGAAA
>189 33 108
AAAAAAAAATAAAAAAAAAAAAATAAAAAAAAA
>190 24 500
AAAAAAAAATAAAAAAAAAAAAAA
>191 24 5
AAAAAAAAATAAAAAAAAAAAAAG
>192 29 73
TCTTCATCTTTAGTACCACCACACTTAGC
>193 24 9
TTTTTTTTTTTTTATTTTTTTTTC
>194 25 20
CTCCCCCCCCCCCCCCCCCTCCCCC
>195 25 12
CTCCCCCCCCCCCCCCCCCTCCCTC
>196 25 40
ACAAAAAAAAAAAAAAACAAACAAA
>197 24 64
ACAAAAAAAAAAAAAAACAAAAAA
>198 25 10
ACAAAAAAAAAAAAAAACAACAACA
>199 25 27
ACAAAAAAAAAAAAAAACAAAAACA
>200 25 25
ACAAAAAAAAAAAAAAACAACAAAA
>201 25 13
ACAAAAAAAAAAAAAAACAAACACA
>202 348 8135
AATCGAAAGAAAAGCAAGAGCTGTTGAAGCCAGAGAAGCAGTCAAGGTTGATGCTGAAATCTGATTAACTGAACATTTGATTTCAGCTTCTGATATTACAGGTGAATTATTTGCTTTATTGACTAAAGAAATTAACAAAGCAAGTATTGAAAAAGCAAAAAAAGCTGACTTGGATAAACAGCAAGAGTGAGTTGATGCCTTGCTTAAGGAAATTAAAGACTTAAATGAACAAGTAGCATCAGAAATGAATGCTTATTCTATTGCTAAAAAAGAAGAGTATGCGTCGAGAGTAACTGGTGAATTATTTAGCAATGATCATCTTAAGGAAATTGAAAAAGCTAAAAGAGA
>203 24 38
AAAAAAAAAAAAAAATCAAAAAAA
>204 24 5
AAAAAAAAAAAAAAATCAAAAAAT
>205 83 5068
TCTTTTTTGTCTTTATCTTCTTTAGAAACTTGTACTTTTCCTAAGTTGTTATTAGCAATAGTTTTTAGCGCGTCACTAAGTTT
>206 25 12
ATGAAAAAAAAAAAAAAAAAAAATA
>207 24 303
ATGAAAAAAAAAAAAAAAAAAAAA
>208 219 5484
GTTAGTAAATTCCTTGAATCTGATCTTAGGAACCAATAATTTTTCACTCATAATTTACTTACCACCTAAAATCTTAATAAGTTCATCAATGGCTTTCATATCGCTTTCTTCGCCTTTAAGATCTTTTAATAATTCAACTAATTCACGCTCGCTTGCTACTATTTGGTCATTAATATCTTCTAATGTGTCGCTGTATTTTTCTGCTAATGATTCAATTTT
>209 25 32
AGAAAAAAAAAAAAAAAAACAAAAA
>210 25 12
AGAAAAAAAAAAAAAAAAACAAACA
>211 4521 76600
TAGTGATGTAGATGGCACAATTTACTCACGTGATAACTATGTATCTAACTTCAATTTAGATATTATTAAGTCATATCAAATAAGCTTCAATATAGCAACAGGGAATCCTATTTGCCCTAGAATGCTAAAATTAGCAAAACTTACCGACGCTGACTATATTATAGGCTCATCGGGCGCACAAATTTATGATTATAAGAATGCAAAATTTGTAAAAGAAGACTACATTGATGCTGATGTAGTTAAAAAAATTTTTAAGCTTTTTTACGAGCAAAACATTCCAGCAGCTGCTTGATCTAGTCATATTTTTTATGCTTTTAGGGAAAATGAAAAAGAGTTTTTAAACAAAATTTATTACAGATATGAAAGCTTTGATCAATTCACAATGTACAAGGGCGAGGATGATATAAAACCTATTGCAAAAATGGAAGTGTACTTTGAAGATTTTGATAAAGTTGATGAGCTAATGGCTGAGTTATCTAAACTTAAGTGTAAGCTAATCAAAACACATATGAATTTAGAAATACTGCCAGTAAAAGAATCTAAAGGAAATGCTATTATCTGGATGCTTGAAAATGTATTAGAAGGATATAGCAAGGATGAAGTTATGGTAATTGGCGACAGTGAAAATGACTTTAGTATGTTTAAAAAATTCAACTATTCATATGTTATGGATAATGCAAATGATGAAGTTAAGAAAAGAGCAAACTTTGTCACAAAAGATGTGCAAGAGCACGGCTTAGGACATGCAATTTTAGACTATGTTGAAAAATTTCATGAAAGCTTAAGTAAAAAAGGTGAATAACAAAATGCCATTTTTGCCTTATTTATAAAGCAATATGGCTTTTTTATAATTTTCAAAATATTAATATTAGTAATATTTTGCTAAAATTTTGAAAGTAATAAGGTGGTATTTATGGCTAAATTTATTGATGAAATTAAATTAACACTAATAGCTGGCAAAGGTGGGGATGGCATTATTTCCTTTAGAAGAGAAGCACACGTTGATAAAGGTGGGCCTGATGGCGGTGATGGTGGAAAAGGCGGAAACATCTATTTTGTAGGCGATAAAGGCAAAAATACTTTGCTTTCTTTATATGGAAATAAACAAATTAGTGCTGAAGATGGCATTAATGGAGGGCCTAAAAATCTTTATGGAGCCACCGGTAAAAGTACTTATGTCAAAGTTCCTATTGGTACAATGGTGTTTAAAAATGATAAATTAGTTGCAGATATCATTGAAGAAAAAGAGTATTTAGTAGCCCAAGGAGGAATTGGGGGCAGAGGTAATGCTAAGTTTAAGAGCAACAGAAACACTGCACCAAGAATTTGTGAAAACGGTACCCCTGGCGAAAAATATTTAGCTCATATAGTGCTTAAAGTTATGTCAGATGTTGGAATTATTGGTAAGCCTAGTGCTGGAAAAAGCACACTACTAAGCGCTATTTCTAATGCTAAAGCCAAGATTGCTGAATATGAATTTACTACTTTAGTGCCACAATTGGGGCTAGTTAAATATCACGATCACTCATTTACAGTAGCTGACTTACCTGGATTAATTAAGGGCGCTTCTGAAGGAAAAGGGTTAGGAATTCAATTCTTAAGGCATATTGAAAGATGTAGGGTTGTTGTTCAAATAATTGACTTTGGTTCTGAAGAAAAAAATCCAATTGAAGACTTTGAAATAATTAATAAAGAGCTTGAAGAATATAGCAAAAAATTAGCAAGCAAGCCTAAGGTTGTTGTTGCCAACAAGTCTGATTTACAGGGATTTAAGGAAAGAGTTAATATTTTTAAGGCTAAATATCCTGATGTAGAAATTGTTGAAATTAGTGCAATTGAAAGACAGAATTTAGAAGAGTTAAAAGGCAAGATTTGAAAGATACTTGAAGAAGCTAAATTACTTCCAGCTGATGAAGAGGAAGAAACAGAAGAAAATGTTGAAATTAAGCTTGAAGATGACTACAAAATAAGTAATCCATATGCAGGCTTTTTTGAAATAACTGGACCAAAAATTGAACAAATATATCATAAAATACCATTAGTAAGTTATGACAATTTGATTCGTTTTAACACAATGCTTAAAAAAATAGGCGTTTGAGACGATTTACTTAAATATGATATTAAACCAGGTGATACAGTCAGAATATTAGATTATGAATTCGAATGAGACGGTGAGTTCTAATCAATCAATATGTTTGTTTTATAGGCATAAAAGAAAAAGCAACAAGAATTAATGCTTGTTGCTTTTGCTTGCTAATTTTTAGCTTAATTTAGCGATTTTTTGACCTAAATTCATGTGTCCTAAGAACTTTTTAACTACTTCAAGCTGATTAGCTTTTTCTTTATTAAATGACTCTTCAGCAATCTTTTGAGAATCTTCTTTTTCTTTAATTTTAGTTTCTAATTCTTTTTTGCTTGCTTCATCTGAAGCCGATTCTAATTGTTTTTTAAGTTCAGCAATTTCAGTTTTTAGCTCATTAATTTTTGTAACCGAAGGTTTTAGTCTATCATAATCAGTTACTTCTTCATAGTTAGAAATATCTTCAAGATTTTTAATTTCTTCTACTCATTTATCAAATTGAGTAGGTAAGTATGATTCTTGTGGGCTAACCGTTACTTTTTTATCAGGATTATCTAAATCTAGATCTTTGATAATATCATACGTTTTGTAGCTTTCCTTTTTATTAGGTTCAGCTGGGTTTTCTAACACTTCTAAAAAGTATTTAAAGTCATACTTTTTAGTTTGCTCATTTTTGACTAATCTAGCTGAAATATAGGTAGGAAAGCGTCAACCATTAATGAATAATATGTCTTGAACTAGCTTAACAATTTGAATTGATGTAGTGCCATAATTTTTCATTGTGTCATAGTACTTTTCAAATCTTTCTTTGTCATTATCTATTCTAAAGTCATCATCAGTCATTTCCGATAATAAGTCTTGATTTTTTTCTAAAAATTCAGAAGTGTTAGCAATGAACTCATTTCATTTTTCGCTGTCTTGCTTAATTTCATGTTTGAATAAAGGCACAGGAGCTAATATTTTTTCATTATATGAAAGGTCATAGTTGCTTAAGAAATTAACAGGTGGAAGAGCTAAAAGGTAGCCATTTTCATAGTTCTCCTTGTTAATTCTTATTTTATTATCTTTGTAGAACTGAAGCACATGTTGAATAACTTCAGCAGGTTTAGTTTTATTCTTTTCAGCTTCTTCTACATACGATAAGAATTTTTCTGAATAGTAATTTGATGTTTGTGAATAAGGCTTAACTCAAGAGTTAAATTCTGAAAGCGAGCTACCATAAGCATTAGCGCTATTCTTTCTAACTAATTTATTTTCCATTTCTAAGAATGTTGATAAATATGGTGTGCCATCAAAATAGCCTCTTAAAATTGCCTTTAAATCTTCATGGTGTACTTTAGAGCCGACAATAGAAGAAAGTTTTTTAAAGGTAATAGTTATTGCCTTAAGGTCGTTAGCAAAATATAAATATTTAGTTTCTTTAATTTCTTTGTGTAATTGATCTTTAACGCTTTCAATGTTAGCAGCTCTAGTTTCATATTCAGCTTTTTTGTTTAAGTCTTTTTCTTTAGAAGCCAATTCTTTTAAGTGTGTAATACGTAAGTCTATGTTCTTTTTATTATCATCTTTAGATACAGGGTTAGTTTTTAAAAACTCTTTAGCAAGTAAAATGCTAGGGCTTAGTTTGTGAATGCAACTAGCTGAAACGATAGGCAAGGCTGGGGCTGAAAACGAAGAAGAAATTAGCAGTGTTTTTTTAATATTTTTTTTCATTATACTCCTATAAAATAGCCTTGTAGTTTCAACTTTTGATGCCAGCATATGCAATAAAAATCCCAATTAAGAAGATGATTACTGAAATAGAAATACCGGCGATTGAATAAGCCATTTGGTATCTAGCTTGGCTTATCACAGTTGTATCTAAAGAGACAAAATTGTTTATATCGATTATAAATAAAGCATTATGAATAATTATTGAGCAATAGATAATGAGCACTAAAGCAATTAATGCAAGAATTGATCATACAATTGTCAGGCTTTTAATCTTAACTTTTTTCATGACTATATCCTTCCATTAACCTTTAATAGCACTACCTTGTCTAGAAATAGATGACATAATTCTTTTTCTAAAGATAAAGTAGAACACAAACATTGGCAGTATAACTAGCACAGCACCAGCCATTTTTATATTTTGGTGAATTCTAGTTACATTATCAATATTTTCACGTCCAACTTCAAATAGTCAAACTGACATAATTTCATAACCTTTGCCTGTGAAAAGTAATGCAGGTCATAAATATGAGTTTCATGAAGCAAGAGTTGTTAGAATAACAACTGTTAAAGTTGTAGGTTGAACCATTGGCATAGCTATTTTGAATAAATATTTAGCATTAACAGCACCATCAACCATTGCAACTTCTTTAATTCTGCCTGGAATTGCTTCAAAAGCATTTCTAAACATTAAAGCATTAAAGATTGAAGCCACAAATGGCAAGGCAATC
>212 24 63
AAAAACACAAAAAAAAAAAAAAAA
>213 400 8365
AATCTACACTGTTAGTGGCAGGGAGAATAGTTTTAGTTATAGAGCTTAACCTATATGTTGACTTAGTAAAGTTAGGTATATATTTTAGATAAATATTCAGATCTGAATCAGCAATATAATCATTTGGAATTGGTGATTTAAAATCTTTATCAAAAAAATAACCAGCAAATTTATATCCTGGCTTTTGAATAGTTTCAAAATCAATAGCTGAATTGGTTTTCACTTCAATTTTCTTAACAGGTTTATTATCTACAAAGTAAGTGATATTTGTATGTTTAGTTAGTTGGGTACTTTCATTATTAATAATTTTATTCACATGGGAACTGTTCTGAACATTACATCCAACTATTGGCAAAGATAATGATAGAGAAGTCAACAAGCCAATATACTTTTTCATTTT
>214 24 17
ATTAAAAAAAAAAAAAAAAAAAAT
>215 24 553
ATTAAAAAAAAAAAAAAAAAAAAA
>216 25 23
ATTAAAAAAAAAAAAAAAAAATATA
>217 24 14
ATTAAAAAAAAAAAAAAAAAATAA
>218 32 117
CTTCCACTGATTGTGGCTATTTTTTTTTTTTT
>219 25 23
ACAAAAAAAAAAAAAAAAACACACA
>220 24 21
ACAAAAAAAAAAAAAAAAACACAA
>221 24 79
ACAAAAAAAAAAAAAAAAACAAAA
>222 25 14
ACAAAAAAAAAAAAAAAAACAAATA
>223 25 39
ACAAAAAAAAAAAAAAAAACAAACA
>224 312 5326
AAACAATGAACCATTTTTCCAAGCAGGACTAGGCCCAGGACTAAATCCTGATCATAATGAAGGTAATAATAGTTATCCAATGGGCATTGATTTTTCTAGAATAGAAGAGATTAAATCACTAAGAAACTTAGTGTTTAATTACGTAGTTAATCCAAATAATACCCCTAGAAAAATCAGAAGGCTGACTTTATTTAATAATAATTCTTCATTTGAAATTTCTTCAGATGAACTAACTCATGCAAGTTTTGAACACTTTGCAACTGATGCTATGGATCAGTACTCTAAGCCAAAAATTATGTTTAGTAATGGCGA
>225 8750 140340
AAACAATGAACCATTTTTCCAAGGAAGACATGGTTCAGGGCTTGAACCTGATACTGCAGAAGGCGGAAATAGCTATCCAACAGGTTTAGACTTTTCTCGAGTGCCAAATATAAAATCATTAAGAGGTTTAGTATTCCATGACATTGAAAAACCTAATAATGGTTCTAGAAAAATTAAGAGATTAACTTTAGCTAATACAAGTGAATCATTCGAAATTTCTTCAGATGAATTAAGTGCAGCTGGACTTGAAAACTTAGCAATTGGTGAACCTGAGCCACCTAAAATTTTCTTTAGTAATGGAAGCAGTACTAAATCAATCAAGATTAAGTTAAAAGATGGGACTAGACAGCTAGATGGCAGTGCTATAGAAAATCTTCGTAAATTCTATGCTTATAGTGATTCGTTAAAAGCAGGAAACAAATCAATCAAGGTTGATTCTAATGCTACTGAATTAAAACAACAGTTAGCGGGCTTAGGCTACAGTGTTGAAGAAGATAGTGGATTGCAATATACCTAATTTACCTATAAAACAGTGAGAAACATACTATGAATAAAAACAAAAAAATTTTATTAATTACTTCTGCAAGCATACTAACTCCTGCTTCAGTAGTTGTTGCTGCCCAGTGCAACACAAGCCAGAATAAATCACAAACTGTAGCTAGAGTTAAAGACTTAAGCAGTGAAGAGTTTCAAAAATTAATAGCTCAAACTGGTGATTATTCACAATTAGTTAAATTAGTTTTTGGCTCACCTGAGAACAGCAGACCACTAAGTGAATTTTTGCCTTCACAAATTGAAGATAATTATCATAACTTAAGTGCAGTTGTTAATGAAAAGTATGCTGATATCATTGATGCTAATGTAGTTAATGCTTCAACTGAAAAACAGTTGCCAACTATTATCTCTAATGCTAAAGGTGAATTAAATGTTTTTATTAATTTCAAGAACAAAAAAACAAATGAAACAGCAGAAAAAGCATTTAGGGTCACAGGGCTAAAATCTAATAATGGTTTACACCATTCAGGTGTACTTCAAAGATATCCTAATGATGCTCTTAAAGGTGCTGGTGGTTTTAAAACTTATTTAGGCTGAGACCAAAAGAAGCGTTTTGATTATGATAATAAGCTTTATGTTGATAGTATCAAGGGCTGATGAGGTGGCGGTGATATATTAGCAAAGCGTGAGCTTGATAAGACAACTGCTGATCAAAAGAAAAAATTTGATGAATTAGCTAAAAGTGTTGGTTTTGATAGCTATGAAAATGCAGCAGTAAAAGGATTTTCTCTTCCTGTTTATGGTACTGATGGTAATGTAACTGGTCTTAAATTATTTAATAATGAAGTAGGTAAATCAGCTTCTCATATTGATACTTTAGGTAGAGAATTACCTAAAACAAATGGACTTGCTAGAACAATTCCTAATAAAACTTATCAAACAATTGCAAAGCAAACTTACCAAATAACATTCAATTTCAAAAAAGATTTCAAAAAAGAGTTAGCTGAAATTGAAAAGAATATTAAGTTTTTTGAAAGCAAAGATGAGAAGCAAATTAAAGATTATCTAGAAACACAAATCAATGTCTTAACAAATAATCATAATTTCGCTCTTAGAGAAATAGAAAAAAAATGAGCATCGCTTTCCGAAGAAGCTAAAAAAGGTTTAGAAGATGCTCACAAAAGAGAAATTGAAGAAGAAAACAGGCAATATGAAGAGGAAAAAAATAAATATTCTTCTTGAAAAAAACAAGATTTAATTAATTGACAGAATGAAGAAAAGAAAAAAATAGAAGAGAAGAAAAATTCAGACCAATTCGGTGACAGAGTTTCTGGAACAATTTGAATTATGGACTACCAACTTCCTGATTCTGGCAAACAAGCTACAAAATTTTATTTTGGAACTAACTCTCACGTAGCGAAAATATTAAAAGAACATGAATTAACAGGTTTTTCTCTTTCTAGAGTTGATGGTAATGTTGGTGTTCATTCAACGTTTAAATTTAATGACTTAGACCCAAACTTCAAGAGGTTTAGCTTTACTAAACCTAATGGAATGATAAATAATGTCTTTGATGCTGTTGACTTTTTAAATACAAGTCCAAAAGATTATATTGATGATAGTCAAAAAGAAGACTTCAAAGACGTAGAAGAGTACATTGACTTTGCAGTAATTGAAATTGACTTTGAAAAAATGAATCCTTCTGAAGTAATTGTTTGAAGCGAAAACACAGATGTAAGCAACAAAATACCAAACAAAGATAACAAAGATGAACTTATTAAGGTAATCACAAATGATTATCAAAATGACACTAAAAATCACATTAAATTCAAATCTAAATCTTATCTAGAAAATTACAATGACATTGATGTTCCTTTAGCTATCAATGACAAGAATCCAGAAGATATTAAAAAGTGAAATGAAAAAGAAGGCTTATTCATCTTAGGTTATCCTCGTGCTGATAAAGACTTCTATCTAGATAGATATATTGATGAAGATCAAATCAAAGTTGCTAAAGAAAATTACTCATTATGAGTTAATGGTGATCATAAATGATATAAGCAACTAGCTACACCAGAAGGACAAAAGCCCGCTTTTCCCGAATATTCAGTTAATAATGGTGGCAGATTATCATATCAAATAGGTTATAGAACTTTTACTGATAAACCTGGCTTAACTGATGGCTTTCTAGCAGCTCCTACAATTGGTGGTGAGTTCTATTCAATAACTGACAAAAGTGACAGTAAAACAAAGAAATACGTCAATTATGGACTTCACTTAATGCCTAGATTCTATGCTCCTAATGGTGGTGCGTCTGGTTCTAGTGTTAGAAATAAAAACAATGAATTAATTGCTGTATATCATGCATCAAACGACAGTGCAAAAACTGGTCTAGCAGCTATATTTAGATCTCCTGGTAAAGATTATAAAAATCTTTTTGGTGGCTACAACCTACCACAATATGACTTAATTTATGGTGGTGGCAAAGAGCAAAAGAACTCTTATAGACAAGCATTAAAAGAAAAATATAATAAAAACGGAACACAATTTAAAACTAAATTATTCAGCGATGGATTAGAAGACAACAACATTCCTAGTGAATTCAAATTTAATAATTAAGCCAGATAATCCTACAAAATAGAGTTATTAGTAAACTAATAAATTAATAATAAAGGAGTAATATGCATTCAAAATCAATTAATATTGAAGAAAAAAGAATATATGATGATAGCCAAAGCTTAGCTAATAAGCAAAGAAAAAGCTTTATTGTTATTCTATATAAATCATTGCTTTTATCATATTTCTTTATTTCAATGCTATGCTTACTATTTTTAATGCCTTATGGATTATTTAGTAAAAAAATAATTGGCTCATATAATTTCATATTTGACTTTTCAATTCTAACCACTTTAGATGCTAATTGAATATTTATTTTTAGACTGTGCCTGTTTGGATTTATATATTTTTATGGATTATTAAAAGCCTATTTAAACATCAATAAAAACAAAGAGCACATAAAAATATATGCACTGTGATTCAGCATCTACTGAGCCTTGTCACTTACAGGATTTCTATTATTCTTTACCCTACACATAATTGATGTTAAAAAACTAGTTTATGTATTATTTGTTCTAGTTATATACTTAGTTACTGACATTTCATTTACTTTATTTAACTTTAAAACCAAAAAGAAAACTGAACCAGTTATTTATTCAAGTAAGATTCCATTATTAATTGATTTAGCTTCAAGAATCTTACTTACAGCAATTACACTAGCAGTCTTTTTTGCTTGAACATATACATATACAGGTGCTCCAAATACTTTTGTTAGAATGTTTGCTTTATTTAATGAAAGAAATCAAAACATTCCATACAATGCTTTTTATAATGCTGCTTTTAAGTTATTTAAAGTTAAAAGTGTGCTTAATTTCATTATTGTAATTTTAATGTCATTAGTAATAGGTTTATTAATGCTGGGGCTTAAAATTTACTCAATATGATCATTAGCATATAAGCAAGTAAGATCACAGATTTTTAAAGATAGATTACAGCTTTACTTAGTAGGAATCTTAGCCTCAGCCATTTGATTACTTAGCTTATTTAAACTAAAATATCCACCGACACATGAATTATTTGGTCAAGCTGAATCATTGCAATATTTAAATATTCTTTTTGGAATATTTAATGTGGCAGTAGCATCAAGTTTTATTGCTTTATTATTTACAAGAAAAATTAAGCTTAACAGTATCTTAATTAAAACTACAATTATGGCGCTATTTCAATGAGTAATTTGAATAAGCTATATGATTGCTAACTTTATTAATAAACAACCAACAATTGCTTTAATTAATTTATTGCTTACAACTTTATCATCATTAATTATTTTCTACTTTTACTTTAGAAAAAGCAAGCTTAGTGCAATTTCAAACTCACTTGCAATTAGCTTAAACACCATTTTATTATTCATCCTAATTTTAGTATTTGGCTTTAATCAAGTGCTTTTGGCCGAAAATAATAAAAGTTTAATCATACTAAGCACAAACTTATCAGTAGCGCAAGTAATTTCAATTGTTATTGTCTTATTCCAAATGATTTATTTAACATACTCACTTACTCAATTAATATTAGTTATTAAAAAAACTTCAGTGCTTAATCAAGAAGTTACAGAAAAGAGAAGCTATGAAAACGCATAAAAATGAAAACAATTTAATGTTCAATATTTATAATCAATATGAAGAAGCTAAAGCAAACGTTGCTTTTGTTGATTACAACAAATTAATGGCACAAGTGTTGCTAGAGTGCAATCTTGGTTTTAGCTCAGATGAGTATGTTAAATTTGGCAAAATGTTTGATGAAGCATTTGCTAAAAAATATGACATTGTTTTAGAAAAGTTTGTAATTAGCTTCAATGTTAATCTTAAGTTTAGCGCTGATGCCTTAGTGCCTGTATTAAAAGCTAATGAAGATTCTAATACTGAAGCATTTAATTTTAAAAGTGCTAATGATGAAAAATTTAATAAGTTACTAAACTTTTATAACAAGTTAGTTAATGATTTAATTTTAGCTGATAAATATGTTGAATTATTTCCTAATATCATTGTTTTTAGGGCTAAAAACACTAAATCACTTAAAGTTCTTTTTGATGCAAAAAGTGCATTATTCAGAGGTGAATAATGGATTTAAAAAAGTTAGAAAATAAATTAGACAATCTAAAAAGAATTGAGCAAAAGGTTAATAATGATAAGAATATTTTGCTTATTGACATAATGAAGCAAAATAGACTACTTTCATTTTATGTAAAAAATGCTAGACATAATAAAAATATGATTTTAGCCTTAAGAAATGAATATTCATTTAAAAGCTTGCTAGTTTCAAAAGATGATTATCCTTTTAAATCACTAGCTATTATCAAAAAAATAAGAAATTTATTCATTAAACCCAAAGAATTATGAATTTATTTAACTGAAGAGCAAAAATATGCAACGGATTCATATTCAAGATATGAAAATAATATTTTGAGTAACACTAAAAAAGTTAGTGCTGACTTTATTACAATTGGTAAAAGAGCGCAAGAGTTTTGTGAAGCTAATAATTTAAATATTATCTATGAAATCGATAATTCAGATATTTATTCAGACTTATCATGAAGACTATGTCAAATTATTAAATTTTTATTTGCTCAAGAGAATTATGAATCATTACACTTTGTGATAAATTCAAACAAAAACATAAATGGCAATTTTACCATTTTGCCTGTAAATGAGCTTAATATAGATATCTTGAGTGAATCAACTTATGATTCTGAAGAAGTTAATATTAGGAATTTTAAAATTTTCCCAAATATTGACCAATACATTAGCAGCCAAATAAATTCATTTATAGAAAACTCAGTACAATCACTTTTAGTTGAATCATCATTTTATAAGTCAAAAATTGGTTTAGTTTCAACAAACAAAATCATCAATGAAATTGATGAAGAAATGAAGAAAATAGGCAAGAAAATAATTAGAATTAGACGTGAAAATGAAATTGAAGAAATTGTTTTACTAACTAGCAATAACAAAAAATTTCTTTCTAGAGAGGGTAATAACTAATGAGTCAAAAAGGTTTTAATGTTGTTATCAACTTTATAGGAAATAAGGAAGCAGTTTTCAATAATGCATTAGTTTATTTTAATGCTGATGAAGAAGGGGACTGAGTTCAGCTAGTTGATAATTCAATTTTAGGCTATGAAATTATCTTGCTTAAAATAGTTGACTTAAATACTGATATTAGTAAATATATATTTGCAAAAAATACAAATATTACAGTTTCAAACAACACAATTAACATTTATACATTTTCTGAATTAGCCTTTTTTATAGAGACAAAAGTAAAAAAACAATACAGTGAACAATATAAAGAAGTAAACAAAAAAGTTGTTGCCTTGGAAGCTATGCAACAATTAGGAATGAGCATTGACCAATTATTAGAGTTTAATAAATTAAAAGAAGAAAAATACATTTTAAAAATGAAAAATATACATAAGTTAAAGGAAGAGGGGCTGTATGAAGATTAAAAAAATACTTCTATTTGCTAAAACAATTAGCCCAGCACTTACTGCTCCTGTTGCTTTAGCTTCTGTAAGCGCTAGAGAAAATTTAGAAAAGCGTTTAGATGGTGCTGAGGGCAGTGGAAACGGAAATTCAGGCTCTAACTCAAGCAATAATTCTGGTGGCTCTAATGGTGGCAATAATGGCTCAAATGGTGCAAGCAGTTCATCATCCGGAAAAAAAGGAGTAAGTCCTCAATTTGGCTCTTTTGCTGATAAAGCTAAAAAAGCTGTTGATACAGCATTAAAAGAAGCTGTTGAAAAAGTTATTAAATTTACTGAAGCTGAACTTAAGAAAATTGACTTATCAAAACCACAAGATGGGAGCCAAGGAAGCAAAGAAACTTATTTAGAAAAATTGGAGAAGCAAGTGTACTTAAAGGCTTTAAATAAGCTCTTTAAGGAAAAAAAGGACACTCTAAAAGAAGCTAAAGACTATGCAGAATTAGGACTTCCAGTAACTTTCCCATTTGTTATTTCTAAAGATAAAAAATATGATGTTGGTACTGTAACTTATAATGGTAAAGAATATAAAGATATAAAAATTGGTAAAGAATCTGATCGTGACTATTCTAAAGTTATTGAGACTAATAATAAAGACAGCATAACTAAATCAGGCGAAGAAGACAACATTGCCTCAAATCCACAATTTGAAGCTGCTTTAAATAAATATACTCAAGACTTAAATAAATCAATTTTGGAAATGGTTTACAATCCTAAAGAAATTCCAAAATTTGGTAAAGATATATTTTTAGAAGATGCTACTTTCAATGCTAAAGAAGGTTTTACAGTTAAGCATCCGCAAAATAGCAAAAGCTGAGATGATTACATTGTAAAAAGCATTAAGCCTAAATTTGTTGATTTTGACTTAAAGCAAAATCAAGAGTTTAAAGTGATAGATGAAACTCAGCCTTCACCTAAAGTTAATCCACCTAACTTGCCTGATATTAATAATAAGTTTTTAGTTCCTGGCAAACCTCCTACCAATAATGAGACCGCTAACCCTTTAGAACAGTCAGAAACACTATTATATTTAGAACCATATGCTAATTATAGATATTCAAGTAGTTCAACTAGCGCTTTAGCTAACTTACTTAGAAATTCTAGTGGCTCTGATAAAGAAAAAATATTTTTCTTCAACAATCCTATAAATACAAGATTTAAATATACTGTTAATGATATTGATAGCTCTGGTGTTGCAACTGTTAAAATCACCGATACAGCAAAGCAAAATAGCTCAAGAACATACAAGATTCAAAAAAATAACTTTAGTTCAGATCCAAGATATATGTTTTTATTCCAAAAACAATCTGAAACTCTAAGCGCAAAATTTACACAGCTATATAAGGCCTTGATGCTAGATGAAAAAATTGACTATGCAAAGCTAGCTCATAATGAATTGCAGCTATCACTTTTTGGTATGGTTAATACAGCAACTAAGATAGTAACTGATCAAAAATTTGTGGATCTATGAAACAGTATTATTGTTAAATATGCTGAAAGAATTGATACCCCACAAAGCGATGATGATTATAAAAGTGTTGTGTCTGCTTCAAGTGAAGTTGTAATTGCTGAATTAATTCAAGCTCTAAGCGCTTCTGAATTAAACAATCAGCCATTTTGGAATTCATTAGTTAATGCGCTTTTAGTAGTTGAAAGTGATTTAAGAGAAATAGCTAATCATAAAGAAACTAGAGCAAAAATAATAAATAAGTTTCAAGCCCTTAAATTAGACTTTAAAGTATTAGATAACACATTTAATTTATTAAATGATTCGTTGCTAAAACTAAGAGCATCAGCTAATAACTGAGCTAAAAGTTTTCAATATAGCAAATGATTTGATGAATATACAGCAAATGTAGCTGATGTAAGAGAAAATATTGAATTTTTAAGAGACTTTTTAGAACCTGCAGTGCCTGCTGAGAAGTCTGAAGAGCTTAAAAAATTACAAGATAGTTATACTAAAGCTATTAATAAAATAAAAAGTAATAAAAGCAGTGTTAACAGAGCATATTATGCTATTGGTGGCACGCTATTAATAATAGGACTAATTCTATCACTAACAAATATCTTAATATTTACACTTAAGTATAAAAACAAATTAAATAAAGCAATTAAAGGTGCCTTTGGTATTTCAATTTCAGTTTCAGCTATAGTGGCTCTT
>226 27 48
GGGAGGGGGAGGGGGGGGGGGGGGGGG
>227 25 68
AAAAAAAAAAAAAAAAAGCCACAAA
>228 24 5
AAGGAAAAAAAAAAAAAAAAAAAC
>229 158 2888
TGTGTAACAACAATAATACTTAAATTAAATTCCTTTTTGATCTTGATTAATCACTCAATTGTTGATTCCTTGATTTTGGCATCAAGGGCTGAAAAAGGTTCATCCATTAGTACCAAATTAGTCTTTTTTATAATGCCTTTGGCAAAAGCTACTCTTTG
>230 24 10
CAAAAAAAAAAAAAACAAAAAAAC
>231 24 53
CAAAAAAAAAAAAAACAAAAAAAA
>232 26 19
GGCTGTTTTTTTTTTTTTTTTTTCTT
>233 25 10
GCTGTTTTTTTTTTTTTTTTTTTAT
>234 26 38
TAAATATATTTTTTTTTTTTTTTTTT
>235 24 12
AAAAAAAAAAAAAAATTAATTAAA
>236 320 4959
TTTTTTATTTCTTGAATTGTTTTATCTGTTTCATCAACTATTGTTTCAACGCTGCCTCAAGATGATGCTTTATTTATTTTTTTCTCTAGTTTTGATTTTAATAAATTAAATTGACTCTCAAGTTGTTTTATTTTTGTTTCTTTTTTTTTACTGTTTTCTTGATTTTCTCTTCTATGTCAGTTAATATTTTGTGGAACTCTTCTTTAAAATCTTTCAAGTCCTCATCATTAATTTTGTCATATCATCTGCCAATGTCATAACCTGATGCATCAACATTATTAACATGTCTTCTATCTAAATTTGACATTGTTGGCTGTTTT
>237 821 21841
TTATTTAAATAACTATGGCTTTTCTAGAATTATGGCCGCTTACCAAGGCAATGTTGTTAAGAAGAATCTTTTAGTTGTTAATGGTTCAAAAAACAGCAATGAAGTTGTAAAAAGAAATATTACAAACATAGTTGATAGCTCAATTAGTGATGCAAACAAACTTAAGAGAGTATTTTCGTACGATGAGTTAGATCCTATTAATCCTGAAAGAGCTTTAAGAATAACAACTATTGAAGGAATGATTAATGTAATTTTAAGTTCAATAATTGCTTTAATGTCACTATTTATTATTATGGTGTCAGTGGCTATAATATTTATTATTAGAAGATATATTGCTAATAAAGCGAAAGTGTTTGGCATATTGCTTGCACAAGGTTATAGGCCAATTGAAATAGCTATTTCATTATTGCCATTTGCGATGGTTACTTCATTAATAGGTGGAATATTAGGATATTCAATTGGATTTAGAACACAGATATTATTGCAAAATGTGTTTTCTAATTACTGGACGCTGCCTAAATCGGCCATACCATTTGATTTCTTCTCACTCTTCTTTAATGTGTTTATACCATTTTTAGGAATGAGCTTACTAATCATTGTTGTTGCACTTATTTCACTAAGAAAGAGTTCAATTGACTTAATAACTGGTGTTGATGATGCGCCAAGAGGCAAGCTATTCAACAAGATCAAGAAGAAGTTTATTAACAAGAAAAATGTTAAGAAGCGTTTCAGTTTTACCCTTGCTTATAGTGGTTTTTGGAAACTAGCATCATTTGGTGGATCGGTGTTACTAACATCAATAGCCACAATGTTTGGACTAG
>238 10370 233102
CACATTGTAATTTTGTGGTTGTTATAAGATAATACATTTGCCAATCCGCTAGCTCACGCCCCTGTGCCTATTATAGTAACTTTTTTAGACATAATTTTCTCCTCGCTCTATTTTGTTTCTAGCTCAACATATAATTGCCTTATAGTTTCTAAGTCTAGCTGTTGAATTCTGATGTTTTCACTTATATTCAACAGGCTGTAAGCATTTAGTATTTTTTCTTGCGAATAAACCTGTTTTAAAGACCAAATCAGTTTTTTTCTTCTTGCACTGAAGCAAAGTTTGAAAAAGTCTTTTAATTGTTCGTAATTGTCGTTATGATTTTGATAAAAATCAAATGTAACAATTGCTGAATCTACCTTTGGAATAGGGCTAAAGTTATTTTTGCTTACAAACAACTCTTTTTTAACTTTAGCCACATATTGACAAGTTATACTCAATTTAGAATATTCATAGCTATTAGGCGCTGCAACTATTCTGTCAGCTACTTCCTTCTGAACTAACAGTGTTGCCCGCTTGAACAAAAATCTATTCTCAATTAATTTAAATATTATCTCACTAGTAATATAGTAAGGAATGTTGCCTACCACTTCAAAATAGACATATTGGTCTAAATTAGCATTTAAAAAGTCATCATGAACAAGCATATTATTTTCTGAATTAAAATAATTTTGCTGGTTTAAAAACTCGATCATATCTGGGTCAATTTCAAAGGCAACTAACTTTGAGCATTTATTTACAAGGTGTTTGGTCAAAGCCCCAGTTCCTGGGCCAATTTCAATAATTTGCTTGCCTTCAGGGCTAATAATATCAACTATTTTTTTAATAACTGAGTCACTATGCAAGAAATTTTGTCCAAATTTCTTCTTAGCTTTTGGTTGAAGATGATCATTAGACATTGATTTTAAATAACCTCTTTGCATTTTTTAATACTTTGTCAGTAAATTTCTCAATTGATAAACCTTTAACGCCTGCGATATAGTTTGCTGTATGCTTAACGTAATTTGGATAATTTAGCATCCCTCGCTTACTTGCTGGTGGTAAGTATGGAGCATCAGTCTCAGTGAGTATTTTATCAACAGGAAGATATTGCAAAACTTCTAATAAAGACGAATTATTTTTGTAAGTTGCAATTGCACTAAAACTGAAGTAACAACCTAAATCATTAAATTTTTTTGCTCAATATAAATTCCCACTAAATGTATGAATCATAAACTTAACATCATTAAATTGACTAAGTATTTCATACAAATCTTCATAAGAGTCTTTCATATGTACAACAACAGGCAAATTATGTCTCTGAGCGACTTTAATTTGGGCAATAAATGATTCTTTTTGAACATCTTTTTTGGTATCTGGATAGTGATAGTCTAGTCCAATTTCACCAATAGCAACAACATCTTTAGTTAGCTGACTCTCAACAATCTCACCATCAATTGCTCCAGTTGAATTATTTGGATGCACACCAATTACTGGAAAAGTGTAGTCAAAGTGTGAGCAAATGTTTAATACTTCAAGGTTTTCTTTAGGATCACACCCAGTTATAAGCATAGCCGCTACACCTTTAAAATAGGCCTTTTCAATCACTTGGAAATTATCTTTATAATACTCTTTAATTGAATGAGTATGACAATCAATATATTTTATGCTCATATTTTTACCTACTTTCCAAGACAGAAGTTTTTAAACATCTCATCAAGCAGTAATTCATTGTCTGCACGACCAGTTATATCAGTCAAGTGACTTCAAGCCTGTCTAAGATCAATAATCACAACATCAGGATCATAACCTAGTTTTATTGACTTTATAGCATCTTCAAGCGACTTATGAGCCTGTTTTATAAGTGCTAACTGTCTAGAATTATTAACGTACTGATCATTGTTTAAGTCGACATTTTTAAAAACAGACACTAATTTTTCTTTTAGCGGATCTAAATCATTCAGCTTTGCACTTACATAAAGAAATTCATCGTTTGTTGTTTCAAGCAAATCCTTTTTGTTTATAACTGGAACATAAATTTTATTTAATGAATGTGCCTTATTTTTAATTTGCGAATCAAACTCATTATCATTTTGACTTGGATCATATATATGTAAGACAACATCTGCTTTTTCGATTTGTTCAAATGATTTATCAATGCCAATTTTTTCAATTTTTTCTTTAGTGTCTCTAATACCTGCTGTATCTATGAATTTAAATAAAAGTCCTTTATATTGTCACATAGCTTCAACTATGTCTCTAGTTGTGCCAGCAATATCTGTTACTATTGCTTTATCTTCTTCCAATATTGCGTTTAAAATAGAACTTTTTCCAACATTAGGCTTTCCCAAAATGGCTATTTTAATGCCTTCGAAGATCATTCTCGATGTTTGACTTAATTCAATAGTTTTGCTAATTTTGTTTCTAATAGATTCTAATCGTGATATTAGTTTGTCAGTAAAGGGGTTGTCAAAATCATATTCAGGATAGTCAATTGAAACTTCCATTTCACCTATCAAATAGGCTAATTCGTCTTTTAGATCCTGAATATACATTGATGTTTTTCCGTCAAATTTCTTAATGGCTAATTTAGTTTGACTAACTGTGCTAGCATGAATTAGATCATTAATTGCTTCAGCTTTAATAAGATCCATTTTGCCATTTAAAAAACTTCTTCTACTAAACTCACCAGGTTCAGCCAACCTTGCGCCATTAGCTAGTAATAATTCTAAAATACTATTAGTAATTACTACACCGCCATGACAGTTTATTTCAACTGTATCTTCGCCAACAAAATTATTTGTGCCTAAAAATCACATGCACAAAACTTCATCAATCACTTCGTTGCCATTCAAATTGTCAACAATGTTGCCAAAAGTAATTGTGTGACTAGTGCCCACCTTACCAGTAAAAATTTTCTTAACAACGTTGACACTATCTGGTCCGCTTACTCTAATGATTGAAATAGCTTGATTGATTTTTCCGCCTGATGAAATTGCTGTAATCGTGTCATTTATCATATTTCTAATTTTACAATAATATAAAACTAGTGAACTGGATTAAAGTGAACAAAAAAAGGAAAAACAGGCCATTTTTCCCGATTTTTTACTTCTTTTGATAATTGATATAAAAGTCTACTTATTAAGTTATGGAAAATGAAAATAAGTTTTGTAACACCTTTGCCAACTATGCAATGTTTCTAAATAGTGTCAAGTCGATATCATTACTAAAGAAAAATAATATAAGTGATCTAAAACTAAGAATAATTATTAATAATAAATTTTTAATTCATTCATTAGGTCTTAACTATTGCAAAACATTTTTTAGGAAGTATAGAAAAGATATTAGTGCTCTCATTAAGGATATTTTAACTAAAAGACTAACCGAAGAGCAAATTCTGCTTGATATTCCAAAAAGCAAGCGAAAATATTTTGAGAAAAAATTGGAGTCAATAAAAATACTGACCAATAATTTTGCTTATCCTTTGCTTAAGGACAACTATACTAATATTTTTGAATATTTTAAGATCAAACCTGAAACTAATAATGACACAACATATAACCATTGTCAGCTAATTGTAGTAAGTAAGCCGGATAATAAAAACAAAAGGTTAATTTTATATGGTATATCAAGCTCATTGTATGAATTTAAACATATTCAAAGCAGCAAATATTTTTATAACGAAAACAGATCGTATATAAATTGTGTATTTTTACCAATAAGCCTAAAATATAGGAGTATAAGTAAAAGCGAACTAAATCAGAAATACACTAAAATTGACCAATCGTTTTTAAATAAACGTAACTTAAAATATTAAAAGCTCCAATGAAGGAGCTTTAGGACAGTAATTACTTAGTTAACTTTGCAAAATAAGTTAGTGTTCTTATTAATTGAGCTGTATAAGACATTTCATTGTCATATCATGCAAAAATTTTATAAATTCTGTAGCCATTTGATTCTTTGATTTTTGTTAATGTTGAATCAAATATTGAACCATAGTGTGAACCTATCAGGTCTGAGGAAACAATAGGATCTGTTTCGTATTTAAGTGATAAGCTTGCTGCTTTTTCAAATGCTGCATTGACTTCCTCAACAGAAGGTTGCTTAGTTAATTGAACTGATAAGTCAACAAATGAACCAGTGATTGTTGGTACACGAAGTGCAAAACCATCAAGTTTACCGTCAGCTTCAGGAACAACAAGTCCGATTGCCTTAGCTGCCCCAGTTGAAGAAGGAACAATGTTATGTCCAGCAGCACGAGCACGGCGCAAGTCACCCTTACGGTGTGGACCATCTTGAAGCATTTGATCACCTGTAAATGAGTGAACTGTGGTCATGAATCCATTTTCAATACCAAAGTTATCTACTAAAACCTTAACTACAGGAGCTAAACAGTTTGTTGTACATGAAGCACCTGAGATAATTTCATCATCAGCAGATAGAATTTCATGGTTTACACCATAAACAACAGTTTTTACATCTTTACCAGCAGGAGCTGAAATAATAACTTTCTTAGCACCAGCATCTATGTGTTTGTGAGCAAGATCTTTTTTAACAAAAAAACCTGTACATTCTAAAACAATATCAATATTAAGTTCTTTTCAAGGCAGTAAGGCAGGATCTTTTTCAGAAAATACCTTGATTTCTTTGCCATTTACAATAAAAGCATCATCCTTAACAACTACATCAGCCTTTAATGGGCCAAAAGCAGTGTCATATTTTAATAAGTGCGCAAGCATTTTTGGTTCAGTTAAGTCATTAACTGCAACAATTTCTACTTCTTTATTATTTGTATCTAAAAGGTAACGAAGGGCGAGACGACCTATACGTCCAAAACCATTGATAGCGACTCTTTTCATATTTTCCCCCAAATTTTATTTTCTATTAAAATTATAGTTTAAACATTTTGCTTTTTGCACGGCGAAACAAGGTAGGAGAGTAAATATATGGCAATTTTTCCACTATTTTTGTGAAAAAAAATAAAACAGTGCATATGCTTTTAACACTGTTTTATAAATTAATAAGCAATTTTGTCGCTTCCAAAGTAAGGAATTAATTTTTTAGGAATTGAAACTGTTCCATCAGAATTTTGATAATTTTCTAAGATGGCTGCAATTAAACGATCTATTGCAAGACCAGAACCATTCATTGTGTGGGTGAATTTAACCTCATTGTTATCATCTCTGTATCTTATCATTGCCCTTCGTGCTTGGAAATCACCCATGTAAGAAACAGAACTAATTTCTCTATATTTTAATTCTGAAGGCAACCACACTTCTAAATCAACTGTTGTTCTAGACGAAAAACCAAGGTCTCCAGTGCAAAGTTGAAGCTCTCTATAAGGAAGTTCTAATTCTTCCAAGACTAATTTAGCTTGCTCCAACATTTGTTTAAATTCAAACTCTCAGTCTTCTTCAGAAGTAATTTTCACTAATTCAACTTTCTTAAATTGGTGACTTCTTATAATGCCTTTCATATCTTTGCCACCAGAACCCGCTTCTGATCTAAAGCATTCAGTGAATCCGGTCAATCTAACAGGCTGGCTAAGATCAATGATCTCATTATTATATAAATTAGTTAAAGGAACTTCGGCTGTAGGAATAAGATACATATTTGTTTGCTCCATAAAGAACAAATCATCCTTAAATTTTGGCAATTGCCCTGTACCAAAAAGTATTTCAGGTTTTACTAAAACAGGAACTGAATATTCCTTATAACCATTTGCAGTGTGTAAATCAAGCATAAAATTTTGCAGTGCACGAGCTAATTTGGCACCAGCACCTTTAAAAACAACAAATCTTGATCCTGATAATTTCACTGCTCTTTCAAAATCAAAAATATCTAATTTATTACCTATTTCATAATGCGGTAAAACATTTGAAACTAATTTTCTGCCTAAATTATCATGAGTATTTATTACCTGATTATCATTTTCATCTTTACCAACAGGAACTGAATCTAATGATATATTTGGTATGGATATTATTATTTCATAGGCTTTCTGGTCAAATTCATCAGCATTTTTTTCTAATTCAACAACATCCTTTTTTAAATTAGCAGCCTGCAACTTTAATTCATTCATTTTTGCTTTATCATCTTTAAAAGAACCAATTTGCCTACTTAATTTTGACAATTCTGATCTCTTAATTTGAGCATCATGCATAGCAGCTCCTCTTTTGTCAAGATAAGACAAAAGAGTGTCAAAAACAGAAACATCAAAGTTCCTATTTTCTAGTGCTTTTCTCACATAATCACGGTTATCATTTATAAATTTAATACTTAACATAAGACCTCTAATTTTGTTTATATTATTTTACAACTTAAAGTGCTTTATTGACAACTTATAAATCATTAGTGACCATAATGATAAATTTGAAGGCACAGCAATATTAATATCATTGTTTTTTATAAACTCTTTAAGCATTAAAGAACAAATTTGCTGCATTTTTGTCCTACATTCGCGTTTTTGAATCATGCAAAGCAAGTAACAAAGCGATAACAACTGCACAAACAAGCCCTTTTTTAATGATTTCAATAACTTGTCATCTTCAACTAACTTTAGGTTAGAAAAATCATCAAAAACGCTTTGGTATGAGGAAAAAAGTAATTTGAGCTTATCAGATCAAGCGCTTAAATTAGTAGCTGACGAATTTTTACGAATTTGGTATGTGTAAACTTTCTTTTTTATTCTTTTAAACTTAACATTTGTAAAGAAAAGCATATGCATAAAGCGAATATCTTCATATATTCCATCAGAAAACTTTTTATTATATTTTTTAACAATTTGAAAGTAAAAATCCCTTTTAATTAGCTTTCCTCAACAAACTGAAACATTATTATAGTAGTGCTCGATGGGAGAGTTAATATCATAATTAAGAAAGTGAGGCACCTCAGGCACCGAAATTCTTAAGTTTTTTGCATATTCATAATTATATAAAGCTTCAGCAACTAATAGGTCATAGTCATCATCCAAATTGTCCACAAAAGTTTTTATAGCATTTCTGTGTAATTTGTCATCGTCATCAACAAAAATAAAATATTTGCCAGTCGCCTTCTCAATCAGAAAGTGTCTGTTAAAACCTATACCTACATGTTCGTGGTAATCTTTTAAATCATAGACTTTAATTCTTGAATCTTTAACAGCATATTCGTTAATTATTTGCAGTGTGTTATCTGTTGAGTAGTCATTTAACAATACAATTTCTAAATTTTTATACGAGCTTTTTAAAACACTTTCTAAGGAAAAATAAGAGTTGTTTTCTATATTATGGCAAGGAATTAATACGCTAATTTTAGGATTAGCGTTATTGTTTTTTCTCGATTTATGCTTACTGCTCTTATTCATAGCTTAATTATACCAATATAGCCAGTTATAAATTGCTCTTTAGTTCCATTGTTTAGTGATGCTGTCATAATTTTAGTGTGATGCTTAAAACTTTTATGATTTAAACAACTTTTTGTGAAGCATTAAAATTAAAAAAGTCTAATTAAAAATTTTAGATGCTAGTTAAATTTATTTAATCAAAATCCCAGAATGACTGTTTTATAGTATTCTAAGCAAATGTAAACACAGTTTTTTGCTGCCTCAAAATTGTTAATTTATGATTTAGAATTTCAAAGTTTTATATATAATATTAACCATTACTAATTCAACATATATTTTTAACAGGAGGCAATATGAGTTTAAGAACATATCAACCTAAGAAAAGACAAAGAGCTAAAGTTCATGGCTTTCGTGCTAGAATGGCTACTGAAAATGGTAGAAAAGTTTTAGCAGCTAGAAGAGCTAAAGGAAGAAAAAGACTAACTGTTTCTGACGACAAGTAATTTTTAACACCTTATGAAAAAAGAATTTAGACTTCAAAAAAGTTGAGAATTTGATGAAATAATAAAGTCTAAAAAACAGTTCGCAAATAATTTTTTGGTTTTATACTACAAGCAAGCTAATAGTTTTAAGTTAGGTATTACAGTTCCTAAAAAGTTCTGTAATGCAGTTCTAAGAAATTATTATAAAAGGCAAGTCAAGGCAATTATTCATAAATTGAATGTCTATGATTTTAAATTCCACTGTGTTTTAATTTTACGAAAAGAGTTTTTGAATGAGAAATTTGATGCTAAATTTAGCGCTACACAAAAACTTTTTAACAAATTAAGAATAAATTAAGAGGAAGCTTACAAATGAAAGAATATAGATCAAGCAACTTCAATTATTTCTCTAACGAGGACAGACAAAAAGAAAAGAAAAAAAGCGCTTGAAAAAAAGTGTGATTTTGAATAAAAATTGTCTTTTATGTCCTTCTTTTTGGTATTGCAATGACAGGTTGCGTTCAGAGTTGCGTGGTTAAATCATCTAACTACACAGGAAATGGTATTGAATTTTATACCAGCAAAGAAAATGTCAGCCCACACATCACAACTTTTGACGCCACACATAAACTAACAAAAGAAGAAAGCACTCATTTACACGAAAATAAAGTTGATATAGGTCTTGGCGAAAAGGATCAATTATACTTTGATAAAAATGATGGTGCCAATTTCCATTTATCGCACAAAAATTACAAAGAAATTATTGACAATCTTAGAAGCACACACCAAGGCAGCTATGGTGCTTATAAAAATTGAAATACAGCCATTCAGTTAAGAGATTACGATAAAAAATTATGAAACAACAGACCTATTATCACAGGCACTGGTGAAAACTCAAATAATTATCTTTTTGCAGTTCAACCAGTGGAAGATGATAATGCTAAAGGCAGTTATAAAACCATTTATAATCCAAATGAATATAAAGAATGATTAGTAATAGACCCAACATTTAATTTTGATAGCAATTTTGTCTATGACAAAGAAAAAAATGTATTCAAAATAAATCCTGAAAATTCTAAATTAATAAATGAAGGCAAGTTTACAAGTAAATTAGAAGTAAACAATAACAGAAATAGCACACCATTTCTTTTTGATAAAGAACTTTCATACTTGTCATTTTCAAGCAAAAATGACTTCACTGGTTTTGCAAAATTCAGGAGAGACATTTTGGAAACATTAGCAACAAACACTTTCTATTCTGATAAATCTTCATACTATTTGAAAGCCTTATCACAAGTTGAAAGCAAGTTAAAAGAAGCAAATTATTCAGTTGACTATAATGGTTTTAACAAATATTTAGTAGATAAAATCAAGAATAAAAAAGCAAATGAATTAGAGTTTGCGCCAAATGTGTTTTATGCCCTTAAGTACTATAATAAAGCCCTAAACAAATATGCTAGTGAGTTGAATTTTAGTGCTTTAAACCAGATTTCACCTGTTAAAAATTCAGTTATTGAAGAAATTAATAACTTAAGCAATGACTATAATAAAATAAATGATAAAAACAGCAAAGAAGCTGTTGAATTAAAGAAAAAAATTACATCTTTAAACGAACAGTTAAGAAACACAAGTAGATTACTTTCTCCAGCTCCATATTCAACTATGACAGTTAAATTAACTGATGCAGTTAATATTCCTTATTCTGGAGATGAACCTCAAAGAGTTATACATAACTGATCTGATGCATGAAAATTAGGACCATTCTATGGATTACTAGTTTTCCCAACTGCTTGATTATCTGCTCATTTATCAACTAGCCTATCGCATTTAGGCGGATGAGGCACAATTATAGTAATATTGGTACTAACAATTATTTTACGTAGTGCTATGTTAGCTGTAACATTCAAACAAACTGTTAACCAGTCTAAGCAAGAAGAACTAAAATCTAAAAAAGCAAAAATTGATGCTAAATATGCAGATTTTAAAAACAACAAACAAATGAAGGCTAGACAACAACAAGAAGTTGCTGAGCTATACAAAAAGCATGGAATTAATCCGCTAGATGCCTTTGTGACAATGATAATCTCCTTGCCTGTGTTCATTATGATGTGAAGGGTTATCCAATCCTTACCTGAATTTAAATCAACGGTATGGTTAGGACTTTCATTTGCTGAAACGTCCTGAAGAAGATTATTCTTCTCTGGCGAATGGCAATATTTAGGACTTTTAGTTGTGGTTGCTGCTGTACAAGGTGTTGCGCAGTTCTTACCACAGATACTGAATAGAAAGAAATTTAAAGAGCGGACTAGCTTAGAAGAAGAAAAAGCACTCAAGAAAGCTAATAGAACTCAAAGAATTATGACTATTGTCTTCTTCTTTATAACATTAATATTCTCTGCTGGTCTTCAAGTTTATTGAATAATTTCTGGTATCTGAACTATTATCCAAACCTTAAGTATTCACAAATTTAAGAAATCAGCTTACTATAGAAGAAAGTATTTAGATAAGCACAAAGCTTAAAACAAAAATTCCTTGCATGCGCTTGGAATTTTTGTTTATCCCTATAAAAAAGCCACAAAAGAAGCACT
>239 877 18536
ATAGGCTTATCGGTCGTTATTATGTTTGCTTTTTTATTCGATTTATTACTTACTAAGTCCTTGTTTATAACTAAATCAATGCATGATGTCAAAAATCCAGGAGCTATAAGCACTGGTGAAAGTGCAAGTATTTTATTTCATTTCTTTGACATAGCTTACTCCTTAGTAATTTTCATTTTTCTAGTAACCAAATTTTACTTCCTGTCCTTATTTACAATATTGGAAGTATAAATTGTACCTTTCATTCTTTTTATATCGAACATGCATATCATGGCATTTGGATCAATTTCATTGATTATCTTTAGCGCAACTGATGATTCAATATACATTGTGTTAATAATTAACACTTGTTGCATTTCGCCACTGTAGCCACCTTTAAAATTAGCAATAGTGGCTGAAAATCTTTTGTCCTTCAGCGCGAAAATTTTATCCAAAATTTCTTTAGGCTTAGATGTATAAGCCTCAATTTTAACCATTTTATATTTAGGAAACAGAACATCAACAACAATGCCGTTGACTAATATCATAATAAATGAGCTTGCAAAACTGGCATTGAAAAATAGCTCAATGCTTCAGTTGCCTGTAGCTAAGCCAGAAGGAAGATAAGTTCCTATTGTGTTGGCCACTAATAAACATGCAATGTGGATTATTATATAAATAAAGCCAAGGTTTTTAAAACTTTTTTTGTGAGTATCAAACTACAAAAATATCAAATCCTGCAGTAGTAGAGTTAACAATTAAAAGCGCGGCGGCTAGTGCACCTTGAATTATTGCTCATAATAATCCATAAAACATTATTGAAATTGGATTATTACCATTTTGTCCTGAGTAATTAACTGCTCATGTAGTAATCTGAACAATATTATTTGGCTGTTTT
>240 24 86
CCCCTCCCCCCCCCCCCCCCCCCC
>241 25 21
CCCCTCCCCCCCCCCCCCCCCCCTC
>242 26 150
CCAACTGAAATAATTCCATCATGATA
>243 1387 22913
TCCACTTTATTACTTTTGCGGTTTTTTATTCCGCCAAAAATAGCTAAAGCAACTAAAGAAAAGCATCCTAAAGCATTTCAATTAGCCATTAGATCAGCAAATGAATATAACTTAGCCATCGCCATTGTATTATCATAAACTGGCCCATAATTTGAAGTGTCAATATATCCTAGCGCACCAATTAGAGTAAAAATAACTATAAAAGGAACTGAAATAGTAACTGAATAAATTATTCCAACTACTGGTTTATGCGGATTAACTTTTGGTGCAAGTTTTTCTCAAAATGGTAAGTCGCCTTTAACTATAAGATCTTCAATATATCTAGGCATTCACATTGCAAAGCCATTTGCTATTCCTAAAACACCGATTGCAATAAAAATATTCATTATGCCAAAGATAATATTTGTAGCTTTTAGACCCATTAAGTTGACTGAATAAGCATGTATTTTGGTAAATGAGCCACCATTAATAGACATTGAAATTGCAATTATTAAATAAATTAGTGTTGTTAGTGAAAGGCCAAAAAACAGTGCCATTGGTGTTTTGCTTGGCTCTTTCATTTCGGATTGAATACCTGCTGAAACATAAAAACCATCATAAGCGTAAAAAATTGAAGAAATAGCTAAAAACATTCCTAATCCAGCACCAATATGGTTAAATTCTTGAATGCCTTTGCCTTGTTTAATTAACTCAGCATAGCTTTGATGCTTTTGAACCAATCACGAAACTTCTGATGCCCCACCTTTATTTGTGCCAACTAAAATAAAACCTAAAAATGTAATAAAGATAAGTGGCGCTAACTTGATTGCTAAACTTATAATATTTTGAATATCCCCAACTTTAGAATAAAGTGCAGGAACAGTTAATAAATAAACCGTAAGAGCTAGTGAAATAAACATTCAGATAACTCAATCATGATTAGTTCCAAAGCCAGTTTTATTTGTTAAAAATTTAAGGCCATCCTGCAAGGAAATGAAGCTATAAAGCGGAATAAAGAAAAAAACAAGTGGCAAGCACACATAAGTATTAAAGTCCTTGGAAACGTTGTAAACAAACCTGCTATTAAATGTTTTGTTTCAGCTTGTTAAAGACAAATTATCACTTTTAGTTGATGAAATTTCAACTAGTGCTAGAGCAATACAAATAACAGCGACTGATGCTATAATTCAGGCAAATATGGCCAAAATTAAGCTGCCATGTGAGCTATCTAAAACACTTTTTGACTTAAAAAAATACCTGCTCCAAAAGAGCTTCCAACTGTTATAAGCATTGCAGAAATAAAAGAAATTTTTTTCTATTATTTCCAATGTTTTCTTCTGATTTTTTGCTCATTTCACTCCTTTATGCTTAAAAAAGGACATAATTTATGTATATGCCTATAAAACAG
>244 28 238
CAATTCCATTTGTAGCAGCTAAATGTGG
>245 27 44
AAAAAAAAAAAAAAAAAATCAAATAAA
>246 26 138
AAAAAAAAAAAAAAAAAATCAAAAAA
>247 25 13
GGCTTTTTTTTTTTTTTTTTTTTCT
>248 27 35
TTTGCTTTTTTTTTTTTTTTTTTATTT
>249 27 24
TTTGCTTTTTTTTTTTTTTTTTTGTTT
>250 24 6
GCTTTTTTTTTTTTTTTTTTTTTC
>251 25 23
GGCTTTTTTTTTTTTTTTTTTTATT
>252 24 160
CCACCCCCCCCCCCCCCCCCCCCC
>253 24 10
CCACCCCCCCCCCCCCCCCCCCCA
>254 26 27
CCACCCCCCCCCCCCCCCCCCCTCCC
>255 24 154
TTTTAAAAAAAAAAAAAAAAAAAA
>256 47 585
GGCAAACTTTTCCTGTTCTCAAGTGTTAGTAAATTCCTTGAATCTGA
>257 180 2294
GGCAAACTTTTCCTGTTCTCAAGCGTTAGTATTTTTTTTAATTTTAGGCTTAAAAATTGAGATCATTCACCACAAAAATCTTGTTAATTAGCATACATAAGATTGTGTAAAACCATTAAACATAATTTATTTACTACTATTAAATCCTCATCATTAATTTTGACAGAACAAGATATAAAA
>258 83 1156
TATTCAATATATCTAGGGTCTAATGTATGCTTTTCTGCATTTCATTTTTGAGAATAAGGAGGATTTGAAACAACAGCATCAAC
>259 24 254
GATAAAAAAAAAAAAAAAAAAAAA
>260 24 9
GATAAAAAAAAAAAAAAAAAATAA
>261 24 7
GATAAAAAAAAAAAAAAAAAAAAT
>262 24 5
GATAAAAAAAAAAAAAAAAAAAAC
>263 25 9
AAAAAAAAAAAAAAAACAGCCACAG
>264 25 95
AGTGAAAAAAAAAAAAAAAAAAAAA
>265 26 32
TTAATTTTTTTTTTTTTTATTTTTTT
>266 24 42
CAAAAAAAAAAAAACAAAAAAAAA
>267 24 6
CAAAAAAAAAAAAACAAAAAAAAC
>268 24 37
ATTTTTTTTTTTTTTTTTTGTTTT
>269 25 9
TATTTTTTTTTTTTTTTTTTGTTGT
>270 24 42
ACCACCCCCCCCCCCCCCCCCCCC
>271 29 355
AAAAAAAAAAAAAATTAAAAAAAAAAAAA
>272 1922 35300
AAAAAAAAAAAAAATTAAAAAAATCATAAGCTATTAGAATATAAAAAGGCCAAGAAAAGCAAAAGTAATATATAATATAAAATAATTTATTTTAAACCAGGAGAATAAGAAAATGGATGTTAAAGCAATTTTGTCAATTATCTTAGTCATTATTTCAGCTGGTATTTTAGTAATTTCACTGCTTATGTCGCCAGATTCTAATGCTTTTTCTGGTGCTTTAGTTGGCTCAGGTGACTTAGAGTTATTTAAAACTTCAAAAGAGAGAGGATTTAAGAAAGTTCTCAAATGATCAATGGTTTCTTTAGGGCTTATCCTCTTAGTGATTTCGATTGTTTGTTGAGCTTTAGTTAAATAAATATGATTAATGAAACAGTAGTAATAAATACAATCAAAGAAAACCCACACATAAATACAAACACTTTGTTAAGGAAGCTAAATATTAGCCCCAGACACAGTAAGATTTTGACCAATATGCTTATAAATCTGTCTTCTAGGGATTTAATTGCTTTTGACAAAAGAGATTCATCATATGTAGCATTAAGAAAAATAAACACAATTCAAGGGCCGATTCATTTTGCTTCTGAGGGCAAGTGTGCTTTTGTTGATGTTGAAGAATTAAGCAAAAATGGAACCAAAAGTTCTTATTTTGTTTCCAGCAATAATTTTAATACAGCACTTAATAATGACATTGTGGAAGCTGATGTTTTTGAGCCTATAAGCCCTGACAACAATAGAACTTTTGCTAAAGTTAAAAAAATCATAGAGCGTCGTTGTAAAACATTAATTGGTGTTTTAGACAATGTTAATGGTTTTGTTACATTCAAGCCAATTGAGCCAATTTATAAAAATACTAGTTTTAGAATAAAAAATATTGCTAGTGAAGCTAGGGTTTTAGATGTTGTAGTTGCTGAAATTATTAACTATGAAAACAGAAATAAAGAAATAAACATAATCAAAAGAATAACAGATGTTAATGATCCTATGGCTTATGTTAAGTCATTAGAAGAAGCTAGAAATGTGCCAAGGGAATTTCCTGCTGAAGTTAATGAATATATTCAAAAATTTATTCCTGAAAATATAAAAAATGAAGACTTAAGCATGCGTACTGACTTAAGAAATGACCTAGTTGTAACTATTGACGGTTCTAGTACAAAAGACTTTGACGATGCTATAAGCGTAGTAAAAATTGACGAAAACACCTATGAATTAGGAGTGCACATTGCAGATGTTGCTTACTATGTTAAAGAAAATACTCCTTTGGATGATGAAGCTTTAAAAAGAGGAACAAGTATTTATCTTTTAAATGAAGTTGTACCAATGCTTCCTTTTAAATTATCTAATGGCATATGTTCATTGAATCCAAATGAAGAAAGATTAACTATTAGCTGCATAACTAAAATTAATAAACTAGGTCAAAGCATAGAAACTAAAATTGTGCCTTCAGTTATAAAGTCTAAATATAGACTTACTTATGAAAGAGTCAATGAATTTATTAACGAATCTAAAGACTTTGAAGATAAAGAGCTTAATAAAATGCTTAAAAATGCCTATGAGCTTTCACAAATTATAAGAGAGTTTAAAAACAAGCAAGGATACATTGATTTTGAAATTCAAGAGCCACATATTGAGCTTGATTCTGATGGTCGTGTTTTAGACATCAGTGTCGAAAAAACAGGCGAATCGGAAAAAATGATTGAAGACTTCATGGTTAGAGCTAATGAGGAAGTTGCTAAGTTTATAACTAACTCTAAGCTGCCTATGATGTATCGGATTCATGAAGTGCCTAGTGAAGAGAAAATAGAATACTTTTTAGAAGTTTTAAAGTCACTTAAAATTAATGTTTCATTAAACAGAAAGCATATTACTCCTTTAACATTTCAAAAAATTATAAATCAAATCAACAGCCAGCGCAATGATGAATT
>273 27 63
CTTTTATGGCTGGTTTTTTTTTTTTTT
>274 25 23
TTAAAAGAATTAAAAAAAAAAAAAA
>275 987 23113
AAATAGCCACAGACGTCAAAATTACAAAAGATAATTTGTTTGATATTTTGGATCAAAATAGCAAGAAGAAAAACATTATTGTTCCTAGAAAAATAAGATCAATTTTGAATAAAATAAACAGCAGAAAAAGAAAAAATGATGACGGATTTTATACAAAAAATACTCCTGGACTTGTAATTGAGGTTAAAAATGCAAGTAAATATTACGTTAATGACAACATTGTGACCAGAGTATTAAAAAATGTCTCGATGGATGTTAGACAAGGTGAATTAATGTTAATTTATGGCATCTCTGGTGGAGGGAAAAGTACACTATTAAACCTTATTAGTGGTTTAGACAGGCCAAGTAAAGGCGATGTCATAGTTTGTGACGAAAACTTACCGTATTTGTCAAATAACAAGCTGACTTTATTTAGAAGAAAACATGTTAGTTTTATATTTCAAAACTATAATTTATTAGCTAATTTAAATGCTTATGACAATGTTGAAACTAGTGGATATTTGCAAACAGATAAAAACAAGAAACTAGACATTGTTGGAATGTTTAAAAAGTTTGAAATGGAAGAAGAAATGCACAAGTTTCCTTCACAAATGTCAGGGGGACAGCAACAAAGAGTTTCAATAATGAGAGCGCTGTCGAAAAATTCTGAAATTATTTTTGCTGACGAACCTACCGGAGCGCTTGATGAAAGCACAACTAAAATTGTGTTAAGACTTTTATATGAGATAAACAAGCAAAATAAAACAACTGTTGTTATGGTCTCACATAACCCAGTAATGGCGGCGATGGCGGACAGAATCGTTCATGTTGTTGAAGGAAGAATTTCAAAAATTGAAGTTAATAAAAACCCTATTCATCCTGACCAAATTGACTTATTTAAAGGCGAATAAGTAAAAAAGCACACACCCGTGCTTTTTTTGTTTTTTAAACAAGTTTATTTAAGAGAAGTTGCAAAAGCAAATAATACATTATAATTTTTTAATATTA
>276 313 4184
TATTATTTAATATTAACAATTTTATTATAAAAACATAGATTATTTACAAAAAGTGGCTTAAGAATTAAAAAAAGGAGACTGCTCTCCTTTTTTTAATTCATAAGACAATTCAAACTAAAAAGCTTCCGCGCACAGAACTTTATATATTATTATGGGAAAGGAGTATATACTCTTAAGCAACTGTTCCTGTGGAGACAGTACTCATTCACTAAGGAATGCATCAGCACTATTATAGACTAAAAAACCTGTATGTCAAATATTTTTTTCAAAAAATTTTTAAAAATTTAAATTTTAAATTCTCAACCAAAATTAT
>277 24 20
ATCACTGAGGGTAATATCGGCTGT
>278 24 99
TTTTTTTTTTTTTTTATTTTTTTA
>279 24 27
TTTTTTTTTTTTTTTATTTTTTTG
>280 24 94
CCCCCCCCCCCCCCCCCCTCCCCC
>281 27 53
CCCCCCCCCCCCCCCCCCTCCCCTCCC
>282 28 59
CCCCCCCCCCCCCCCCCCTCTCCCCCCC
>283 25 10
CCCCCCCCCCCCCCCCCCTCCCCAC
>284 26 251
TGGCTGGTTTTTTTTTTTTTTTTTTT
>285 25 114
AATAGAAAAAAAAAAAAAAAAAAAA
>286 27 62
GGTGTTGAAGATATTACTGGCGGTTTT
>287 24 12
AATAAAAAAAAAAAAAAATAAATA
>288 26 18
AATAAAAAAAAAAAAAAATAAATTAA
>289 67 830
ATAAAGGCACATTGGACAAAATTAAAGCTGCAGATATTACAGGAAAAATTTTTGATGACACTTATAC
>290 44 198
TCAAGAGAATAGCTATGGCTATTTTTTCATTTTTTTTTTTTTTT
>291 34 76
TCGTATATGGCTGTTTTTTTTTTATTTTTTTTTT
>292 24 153
TTTTTGTTTGTTTTTTTTTTTTTT
>293 32 96
TAGAAATTATTTGAATATGGCTTTTTTTTTTT
>294 28 58
CTGGCTGTTGTTTTTTTTTTTTTTTTTT
>295 31 34
AAAAAGCCTTGGCTATTTTTTTTTTTTTTTT
>296 634 10075
ACTGCTAAGCCAATTATTTATGTAGCTAATTTATCAACTGAACAAATAAGTAATTATGCTAATGACAAATTATTTAATGAGCTTAAAAACTCATTAGCTCATGATGAAAAAATTATCCCTATATCTGTGCAATTAGAATCAGAACTAGCACAAGTTGATGAAGCTGAGGCAAATGAGTGACTTAGTTCATACAATATAAGTCTTAGCGGACTAGATATCTTAACTAAAGAATCATTTGACTTATTAAAATTAAAAACTTATTTTACATCTGGACCAATGGAAGTTAAAGCCTGAACATTTAAAGACGGCATGCTAGCACCACAATGTGCAGGCCTTATTCATAGTGATTTTGAGAAAAAATTCATTAAAGCTGACATTATTAGTTACGAAAATTATATACAATATAATGGTGAGCAAGGTGCCCGTAATGCCGGCAAAATTAGAAGCGAAGGCAAAAACTACATTATGCAAGATGGAGATATTTGCCACTTTAAATTTGGTAAGTAAAATCTTACTTATGGGAGTTTAGTATAATGGTAGTACTGCAGTCTCCAAAACTGCTTGCAAGGGTTCGATTCCTTTAACTCCCGCCATATGTTATTAATACCAATAAGCCTATAAAACAGGCTTTTTT
>297 26 46
ATTTCTTTGATTGCATCAGTATAAGT
>298 27 188
TTTCCACTGTTCTCAAGCGTTAGTAAA
>299 36 206
AATTCATCATTGCGCTGGCTGTTTTTTTTTTTTTTT
>300 30 60
TGACCTAATTTATAGGCTTTTTTTTTTTTT
>301 25 17
AAAAAAAAAAAAGAAAAAAAAAACA
>302 114 1301
TAAATCTGAATAGTCTATAAAATAGCCATTTTCGTCAATACACTCTTTTTTTGCGTCCTTAAAGATTTCATAGTCACTTTCTAAATTATTGCCAGTATAAAAAGCACTAAAATT
>303 24 38
ACAAAAAAAAAAACAAAAAAAAAA
>304 25 18
ACAAAAAAAAAAACAAAAAAAAACA
>305 25 14
TAAGTTTTTTTTTTTTTTTTTTTAT
>306 26 49
ATGTAATAAAAAAAAAAAAAAAAAAA
>307 26 33
TTCTTTTTTTTTTTTTTTTTATTTTT
>308 24 6
TAAAACAAAAAAAAAAAAAAAAAT
>309 24 66
AAAAAAAAACAACAAAAAAAAAAA
>310 33 99
AAAAAAAAACAACAAAAAAAAAACAAAAAAAAA
>311 24 73
CAAGAAAAAAAAAAAAAAAAAAAA
>312 411 7394
TTAACCTGTTTTATAGGCTTATAAGCTTAATGATTTGTGCTATAAAATTGCAAATTAGTTGGTTTTTCAGCTGTCATGAGAGCTTTCAGACAGTGCATATGCAATTATTAAAAATATTCCACCTATTATGCCAGCAAAAAATATATTGATAATGCCTGTTATTAAAATAAATGTTCTATCATACTTTCTTGCTCCTAGACACATAACAGAAAGAACGATGCTAACAATGCCTACCCCCACTAAAGCAAACAGTGCGCCGCCAACTATTCCTAAAGTAGCACCAACAATGACAAATGTCTCATATTCTTTTTTATTCATACGTAATATTATTTTACTAAAAAGGTAACTTGTGCTTGCCTGTTACCAAATAATTTAATAATAAATTAACTACTTTTGATATTTATTAATAGA
>313 1710 36725
ATTATAAATTAAAAATGCGAATTTGTCAAAAACTAAGGCAAACCAGATGCTTAAGTAATCAAAAAATAATCATAGCAATAATATTTTTCAAATGATAGTTTTACCAAAATGTCTGTTTTATAGGCTAATAAAAAACACTCTAATAAAACTTTCTAAATCATATCTTTTTGGCAACTGTATATCTTGAATAAAATGTTTTATAAAAAGCTGCATTTGTTATTATGCCTAAATACATAAAATAAGACATTGTCGAAACAAGCAAAGCAATATACATAAAAATTCCAAATATACCAAATTTATAGTAGTCAATTAGTGATGTAAGATATCCAAATATCGTTATAAAAACCATAGTTGGTAATGAGGCAATAAGCACTCCAGGAAGTAATGATGATCATGGCACTTTAAATGCAGGACTGACTTTAAACAATAATGATAGTCCTACATACAAATTGAGCATTAAATAAAGTGAAAAAACAATGTAAAAATAAATACTTCTGCCTAGGTCGCTGGCTTTATGCACTCCAAACAGTTTGTAAATTGATAAGTATAGTAAAGAAGATATGAAAATATAAAGTGCTATGCAAACAACAATTAAAAATCCTTTGAGTCTATTGAAAAAGTAATTACCTGTTGTTTCATGTTTATAAATATAATTTATGCTATAGGTAAACTTACCAAAACCACTAGATGAAATAATTAAAGAAGCTAAAAATAAAGTAATTATCAAAATGTATGTTTTAGCATTTCAAGTCTGTGGTATTGAATTTATAAATGATTCTAGTCCTGGAATTATTCTTCTAAGAATTTCATCATTAAATAAGCTACTAAAATTACCAGGAATTAATGATATTGCAACACTAACACTCATTATTATTGGTATAAATGAAACTAGTGAATAAAATGCAAATGATACAGGAATAAAAACAAATTCCCTGCTAGTAAATCTTTTGTAAACTCTACCCACAAGCTCGCTTAATTTGTTTTTATTCTTCTTTAGTCTTATAGGCACAGCAATTAGCATAATTATTTTGATAAAAAACTTAATCACAATTTCCAAAAGCGATGTTTTAGATTTTTTAACAGACAAAATATTTTTGCTAAATAATGATTTTTTTAGCATCCTATTATATGTTCTGTTCATTTTCTTAACATTTTTATTAGTGTATAGATTCATTATGCTACCTTATTAAAAATTATACTTGCTTTAGTAGTATTTTTGCTATGAATGCTTTTACTAAGGAGCTGTATTATTAAAAGTTAAATTAAGGGTATAAAAAATAGAAGCACCCTTCTATTTAATCTTAATTATCTTTCCTTGCTTTCAACTACAGAATAATCAAAGTCAGTTGGAACTTTTTTGCCAAAGTGTTCAACTTCAACAGTAACTTTGTGAATAGATTCATTTGCCTCTAACACTTTGCCAATTGTGCCCTTGAATGGACCATCAATAATTTCCACTATTTCACCAACAGTAAATTTATCAATTATTTTACCTGCGTTAAAGTCTTCAATTAATTGTTTCTCCTTTTCAAAGGCTAAATCAATTTCTTTTTTAGTAACAGGAGTTGGTTTGGTTCCTTTTCCAGCAGAACCAATAAGCCCTGTCACATATTGTGTGTTACGCACAACAAATCAGGCTTTATCAGTCATATCCATGTTAATGAAAATGTAACCACCATACATGTTGCTCATCTTAACTTTATATGGCTC
>314 24 663
CTAAAAAAAAAAAAAAAAAAAAAA
>315 24 5
CTAAAAAAAAAAAAAAAAAAAAAC
>316 24 10
CTAAAAAAAAAAAAAAAAAAAAAT
>317 24 7
CTAAAAAAAAAAAAAAAAAAATAT
>318 24 9
CTAAAAAAAAAAAAAAAAAAATAA
>319 45 542
TTTAAGTCAAATTATTAACATTAGAATATCAATTTCTAAGAAATA
>320 1124 25441
AAAATAGCTATTGAAGAAGCAAATGTTGTTATTTTTATTGTTGATGGGCAAGCAGCTATTACTTCTGATGATAAGATGATTTATAGTATGTTGCAAAAGTCTGGCAAGCCTATTATTGTTGTTGCTAATAAGCTTGATAATATTTCAAAATTTGACTATGGCTGATATTCATTAGGCGCTGATCATGTTTTTAGAATTAGTGCGCTACATGGAAATGGAATTGGTGATGTTTTAGACCAATGTCTTAAATATTTAAACTTTGATTCAGACAATGTTAGTCCTTATTTTAAACTTTCGATTATTGGCCAACCTAATTCAGGAAAGAGTTCACTTTTAAATGCTATCACTCATGAAAACAGATCAATTGTGTCAGATATAGCTGGCACAACTAGAGATGGTGTAAAAAGTGTGGTTGAATTAAGAGGACACAAAATTGAAATAATTGATACTGCTGGAATTACTAGAAAGAGTAAAATTGATGATACTGTTGAACACTTAGCTCTTAAAAGAGCAATGTCATCACTTGACGAATCTGACCTGTCTATAGTATTAATCAACTCAACTAGAGAGTTAGCTCACTTTGATGCGAGAATAATTGGATATGCACTTGAAAACAATAAACCAATAATCATTTGTGTTAATAAATGAGACTTAATTAATAAAACTCAAGACACAATGAATGAATATAGGAAAAAGTTAAAGAACCGTTTTCATTTTGTGCCATGAGTACCTGTTGAGTTTATTTCGGCTAAAACAGGTTCAAGAATTGACAAACTTATTGACATTGTTTTAAAAGTAAAAGAAAACTTAGAAAGAGAAATTAAACCTTCAGTTTTAACAAACTTAATAAGAGAAAGTCAATTAATTCAACCAGCGCCTCCATATAATGGCGGAAGATTAAATATTTATTTTGCTAGAAAAACTGAAAATAAAATTCCTACATTTATCTTTTTTGTTAATAACAAAAAATTTGTTCACTTTAGTTATCAAAGGTTTTTAGAAAAACAAATTAGACAAAACATTGAGTACACTGGCTGTCCAATTAATATTATTTTCAAAAATAAATCGAATGAATTTGAATAACACAATTTTTTCTAATTTGCCTATAAAACAGGCAAATTATT
>321 38 70
ATCAATTTCTGATGAAGTGGCTGGTTTTTTTTTTTTTT
>322 27 41
AAAAAAAAAAAAAAAATTAAAAATAAA
>323 24 76
AAAAAAAAAAAAAAAATTAAAAAA
>324 24 85
TTTGTTTTTTTTTTTTTTGTTTTT
>325 26 31
AATAAAAAAAAAAAAAAACTAAAAAA
>326 24 63
ACACCCCCCCCCCCCCCCCCCCCC
>327 1672 28669
AAAAAAATAACAAAAAAAGCAAAGAAACCTTTGCCTTTTCTTGTTTTTATAGGTTAAGTAAGCATATTATATGATTTACAAAATTGACTTATGTGCCTATAAAATAGCCTAATTTATTATGTAAATAAATTATTTAAGAATTTTGGTTACAGAACCATAACCAACTGTTCTACCGCCTTCACGGATTGAGAACTTTGTTCCTTCTTCAACTGCGATAGGTGCAATAAGTTTAACTTTTAAGTTAACGTTTTCACCTGGTTGAACGAATTCACGGCCTTTTTCAAATTCTAGACCACCTGTAACGTCTGTTGTACGGAAGTAGAATTGTGGTTTATAGTTAACAAAGAATGGAGTGTGACGGCCACCTTCTTCTTTTGTAAGTGCATAAATAGCAGCTTCGAATTCAGCGTGAGGAACAATAGAACCTGGTTTAGCAAGAACTTGTCCACGTTCAATAGCTGATCTTTCAACACCACGAAGTAATAAACCTGCGTTGTCACCAGCTTGAGCTTCTTTTAAGTTCTTTCTGAACATTTCAATACCTGTAACAACAGTTTTCTTTGTTGGTTTAAGACCTACGATTTCAACTTCTTCGTTTAAGCTTAATCTACCACGTTCAACACGACCTGTAGCAACTGTTCCACGACCTGAAATTGTGAAAACGTCTTCAACTGCCATTAAGAATGGTTTTTCAAAGTCTTTAACAGGTGTTTCGATTCATGTGTCAACTGCATTCATTAATTCAAGAATGTTTTCTTCGTATTCTGGTTTACCTTGTAAAGCTTGTAAAGCTGAACCACGTACGAATGGAGTGTTGTCACCATCAAAGCCATATTTTGTAAGTAATTCACGAACTTCCATTTCAACAAGATCGATCATTTCTGCATCTTCAGGCTTGATCATGTCACATTTGTTTAAGAAAACAACCATTTTTGGAACACCAACTTGTTTTGCAAGTAGAACGTGTTCTTTTGTTTGAGGCATTGCACCGTCTGTTGCAGCAACAACAAGGATTGAACCATCCATTTGAGCAGCACCAGTAATCATGTTCTTAATGTAGTCAGCGTGACCAGGACAGTCAACGTGTGCATAGTGACGTTTTTCTGTATTATATTCGATGTGTGATGTATTAATTGTTATACCACGAGCTTTTTCTTCAGGTGCATTGTCAATTGCATCATATGATTTAGCTTCTGATAAACCTTTTTTTGCTAATACTGTCGCAATAGCAGCAGTTAAAGTTGTTTTACCATGGTCAACGTGGCCAATGGTTCCAATATTAACGTGTTCTTTGCTACGGTCAAAATCTAGTTTTGCCATATTAAAATCCTTTCGTAAAAATATTGAGTAATTTTAGCGCTAAAACCTACCTCAGCATGGCCTTTCATCCATGTCCTATCCAAACTTTTAATGCTAATACATAATAAAATAGTATTGAAATTTTAGCAAAAAATAACAAAATTTTAAAAATATTGCAAGGCGCCAAAATCATATTTGAGCATTAAAAATAATACTATTAAAACCTCTTGCTCATTAGTAATCCAATTCTTTTTATAACCAATTTTACCTATAACCCTGTTTTATAGCTGTTTTGATGATTATTCACCCTGTTTTATATATGTTTATATTTCCATATTTATGATTTAGTGCTATCTTGGCATAAATTAATGCT
>328 24 18
ATTTCATTTTTTTTTTTTTTTTTT
>329 4601 93953
TAAATTTATAGGCTGTGTTTTTTATATTAGTTCAAAAGAAGATGTTAAAAAGTATGAACTTATGCTTAGAAAAGAGCATAAAAAAAGCACGCATATTTGCCACGCATACTCATTTTATAGTACTCAAAGTCATAATTTAGGATTTAGTGATGACGGCGAACCAAGTGGTACAGCTGGAAGACCAATTGCTCGAGCTATTGAATTAAAAAAGCTTGAAAACGTTGTCGTATTTGTCATACGATATTATGGTGGAATTAAATTAGGCGGTGGAGGACTAATCAGAGCCTATAATAAGTGTGCTAATATGGCAATTGATGAATATATTAAAGTTAAAAGAGGCTAAAAATGATAGCAATAATTGGGAAAATTGGAGTTGGGAAAACCACATTTAGCAAAAAGCTCATTGAGCGTGGTTTTTCAGTATTTAATTGCGATGAATTTGTCCAAAAAAGCTATCAAAAAGGCAACGAAGGCTATGAAGCTATAAAGAATCAAATAGGTGATTTTTTATGTGATGAAAATGGGGTTTCTAAAAGAAAAATAAAGTCATGAATTTCCCAAAATCCTTATAATATTGACCTTTTGGAAAAGGCAATTTTTCCAATAGTTGATAAAGCCATAAAAATGGGGAAATTTGATTTCGTAGAAATACCAAAATTAATTGGAAAAAATTATGATTTTAGCAAACTTTTTGATATTATTTTATGCCTCGAAACTCCAGAGAAAATAAGGGGTAAAAATATGACTAAACGAGGTGTGGATAACCTCACAAAAATGGCAATAAGTGAAAAAAATGCCCCAAAATTGATGAAAAATGCTATTTTTGGTCAAATTCCAATTGTGAATATCTTTGCCAATAACTTGTGTGATGATGCATTATTTGAATTAATTTTGACAATACTATTTGCAAATAGTTAAAATACATTTAGAAGATTATTTTTATTAATATTTGCAAGGAGTTTTAAGTATGTTAAAAACATTACAATATCCATATTTTACTATTCAAAACTCGTTGCAAATTAGCAGCACAGATCTTAAAAATCTGCGTAAGTTTTATGCGCCTATTTTGTGCAGTGAATCTATACTGCTTTATGAGTACTTAAGAGACCTAACACACATTGATTCTAATGAATATGGCATATTTGATTTTGAAAGCTTGACTTATTTATTAAATATGGACATAAAAACCTTAAATAAGGCTAGAATTATGCTTGAATCAGTTGCTCTTTTATCTACTTTAATAGACGAGTTTAATCGCAAAACTGTTTTTGTTTTAGAAAAGCCGTTAGACAGCTCTGGTTTTAGAAAAAATTTGCTGTTAGCTAATAAATTAATCAAAACAATGGGCAAGCAAAATTTTGAAAGGTTGATGGGCAAAGAGAAAAATATTTTTCTTTCGAAAGCTAAATACTTATTAGATGCATCAGCAAAGTTTGATGAAGTTTTTGCACCGGATCAGTCAGTGGAAAATGATGATAAACTAAATGATTCTGCTTTATCATATGAATTAGATTCATCAGATGTAAGCACAAAAGAAATCAATTTGTTTATTCAGGAAAAACTTGATTTAAACACTTTTGAGTATCCTAATCCTTATGAGGCTATTTTAAAGACTGATTCAAGATTTTTCTTTTCACAAGTTTCAGGACAAATTCCAACTGAAAGCATAGTTAATTTAATTAAGTTTTCTAAAAATAATAATTTAAGTGATTCATGTATTAATTTAGTTTTTTATTATGCTTATGATGTTAATGGTAGAATTAACTATACTTATGTTAAGAAAATCATTACAGATTTAATAAATAAGAAAATGTTTTCTTTTGCACAAGTGGAAAAACACTTAGACAACTTGCAAGGATTCAAAAATAAAGGCACTATATCTAAAAAAGAATTGTATAAGGCAACTTACTTAAAATCAATAACAATGCATAAAGATGCATACGAAAGCGCTGAGTCCTTAATTGAAGATTAGGAGAATGAATGAAAGATCGTGATTGAATTAACAACCTTGAAGGTCTTGTTGATGGAAGTTATGACGAGATTGAAGCTAAGGTTATGAATTTAATTAAATCTAATCCTAAAATCGTCAAATGTATTGAGCAGTTAAATATCACTGATAGCGAGTTAAAAGACAATTTAATTGAGTTTTTAAATATTAAAGAATCGCTAGATAATAGTGATATATATCCTTGAGTTTATAATGTTATGCGTAAAAATGGTGCACTGGTTATAAAAAGATCAGCCGCAAAAAATAATTATGCAAAAAATATAACAAGAAAGCTAAATATCATTTTAACTGAAGTTAGTGAAACTAATCCTGATTATAAACTTTCAAAATTTCATATACCTGCAAGCAGACGCAAGGAACTTATAACTAAAATTAATTATGTAAGAAATATACTTGAAAAATGAAAACCTTTAGAAAACAACCAAAATATCTATATTTATGGATCAAACGGCACAGGCAAAACTTATATTGCTAATGCTATGGTCAACAGTTTTGCTTCTAGAGGTATTTCGTCAGCCTATATAAAGCTCAATGATCTTTTTAATTATTTGAAGAAGAAAATGTCAAATAGTATTTCATTGAATGAAATAAAAAGCTCGCTCAAAAATGTGTCCTTGCTCGTGATTGATGATTTAGGTTTTGAAAAGCATAATGAGTGATTCAAATATGATTTTGTTTACGAAATTTTGCAACAAAGAAATGCCAACAATAAATTTACAGTTTTATGTTCTTTGCTTAAGCCAGAAGATTTAGCTAGCTATTACAGGCATATTGAAACAAACCCTAGTTTTTCTTTTAAAGTGGAGTCATTAATCCATGAAATTTTGCAACATTTCACTCCTTATAACATTGATTCGAATCCTTTAATTTAAGCTATATGCTTATTAAAGGATTTTTATTTAATAAAATTGAATTATGAAGCTTCAAAATAATACTGTTGTAAAAAATGTAATTGCTGTGGATCATTCCTATGAAGGACTAGGCACAGTTAAAACTGATGATTATCCTATTTTTGTTGAAAACTTATTACCTGGCGAGAGAGCTGATATTTTGATCAAAAAAGCAAATTCCAAATTTGCTTTTGCTAAAGTTATCAAAAGATACAATGAGTCAACAAAAAGAATTAAGGTTGTAAATGAGAAGCTAATGGAAAGTGGTTCAGCACCGCTTGCAAATATTTCATATAGTAATCAGCTAGAATTTAAAGAGAATTTTGTTAAGCAATTATTTAAGAGAAATATTCACTACACTGACATATTGCCAATATTAAAAAGTGACTATGAATGAAGGTATAGAAACAAATTATTACTGTTTACTAAAAATGTCCAAAATACCATTAAAATAGGGCTGTACGAAAAAAATAGTCACAATTTAATTGAACAGGATTCATATGATTTGGTTTCTAATGAAGCTGAAAATGTTTTAATTTGGCTCAGCAAAAACATTAACAAATATGATTGTTTTAAAAATGTTAAAAATGCGCTGACCAGCATCACTTTAAGAGAGAGCTATGTAAATAAAAAAATAATGCTTTATTTTACCGCATCAAAAGCATTTGATTTATCGAAACAATTTGTTAATGATATTGCAAAAGAATTTGAAAATATAGAGACCATTATGGTTATTGTTAATGATAAAGTTGTTTATTCATATTTAAGCGAAAAGTCCTATTTAATAGACAAAATAGGAAAATTTAGCTTTAAATATAACTGAAATAGTTTCTTTCAAATTAATTCGAATCAAACAGAAAAACTGTATTTGCTTTTATTAGATAATCTAAATTTAGATAAGAGCAAAGTGGTCTTGGATGCATATTGTGGCATTGGCACAATATCATTATTTTTAGCTCAAAAGGCTAAAAAAGTCTATGGACTAGAAATAGTAAAAGAAGCTGTTATAAATGCTAAGGAAAATGCGTTGGATAATAGCATTTATAATACTGAATTTATTTCTGGTGACGTTATTAAAACAATCGATTCAATAAATGAAAAGATTGATACAGTAGTAGTTGATCCGCCAAGAAGTGGACTAAGTAGTGAATTTTTGAATAAAATAATAGATATAAAGCCTGAAGAAATAGGTTATATAAGTTGTAATCCACACACAATGTGCAGAGACATTGATCAGTTAATTAAAGCAGGATATGAATTAAGTTTTTTAAGGCCTTGCGATATGTTTAGTCAAACTTATCATATTGAGATGGTGGCTGTACTTAAGCTAAAAGATGCTAAAAGAACTATAAGAAAGGATCATTAGTCAATTTTACTGATTAATAAAGGAGATATTTATGAGAATGAATTATGTGAATTTTAAGGATCAAAAGATGTCTGTGTATTCTAAAAATAACAAATATGACACAACTATTTTATTTTTACATGGCTTGAATTCAAACAGTTCTTTCATTGATAATTTGCTTGAATACGACAATAAATTTAATATTGTTTCAGTTAACTTTCCTGGTAGTAAATATGCTCCTGATATTGATCCTGAAGACATTATTCTAGATGATTGGATTGAGCTGGCCAAGGCTGTTTTAAAGGGCATTAAGTCAAAACACATTCACATTTTAGCCCACTCAATGGCTGGTGGTGTT
>330 28 98
AACAGCTGCTAAAAAACCAGCAGCTAAA
>331 192 2282
ACTTAATTAATATAATTAAAATAATACAAGTTTTAACATTTTAATTTCATCGTTTTTATATCTAAAGGGGGAGTATATGGGCAACAAAATAACCAAAGAAAAATTGGGCTCTAAAATTTGAGCAGCTGCTAATCATTTAAGAGATAAATTGGAGGCTTATGAATACAAGGACTATGTTTTAGGGCTAATACT
>332 932 15428
CTCTTTCTAATAATTGTGAGTGAGCAAAGAACATATCGCCAGGCATAGCTTCTTTTCCAACTGGTTTATTGCTTAATAAGGCAATTTCTCTAAAAATATTAGCATGCTTTGTTAAGTCATCAAAAATAACTAGTGCATCATCAGTTGCAGAAATATTTTCAGCATGAGCCATACCAACATAAGGTGCTAAATATTGTTCATAAGCACTATTAGCAGGAGCATCAATAATAATTGTGTTTTTTAGTGCATTGTGTTGATTTAAAGTATTATAAATTCTAGAAATGCTTTCTCTTTTTTGTCCAATTGCTACATAAATACACTTAGTTCCCTTAGCAGCTTGGTTAATAATTGCATTAAGTGCTATATGTGTTTTACCTGTTTGTCTATCACCAATAATTAATTCTCTTTGACCTTTGCCAATAGGAATTAATAAATCAATTGCATTAATTCCTGTATATAGTTGCTCATTTAATCTTTGCACTTTCATTAAATCATGTGCTAGTTTAAAGATTTCTGATGAAACAGCAGAATCATCTTTTTGAATTGCTTGTGCAACTGGCAAAATGGCATTGCCATAAATATCAATAACTTTGCCAAAGTGTTCCTTTGAGGTAAATACTTCATTTGTTTCATTTAGTAAAACTATTTGGTCATTTATAGCTAATTTTCTGCCTTCTTCATTACTTAATAAATAAGCTGTGTCAGAAAAAGCACTAATTAAAAATAGTCTTGCATTTTTGTTTTTGCTAGAAGTGAAAACTTGTTGTTGTCTATAGTTAAATTTTCCCTTTACTTCTATAATATAGTCAAATACAGCACTTATTCTAGGCATATCATTAGAAGCTGATTTGACATTTGTAATAATGTTTATATTATCATTTGCTTTCATTTATTATCCTTTAAGTCCTAGTAATATTAAAATTATTCCAACA
>333 24 10
TTTTTTTTTTTTTTATTATTTTTC
>334 45 525
CAATTAATTTAATTTCAGCTTCAGCTTTAACAGCTTCTATGGCTT
>335 61 798
CACCTTCAGTTCCTGGATTTTGATTTCCTCCGGGATTATTTTGACCTCTACCTTGTGTATC
>336 24 19
CAACAAAAAAAAAAAAAAAACAAA
>337 24 167
CAACAAAAAAAAAAAAAAAAAAAA
>338 24 13
CAACAAAAAAAAAAAAAAAAACAA
>339 24 11
CAACAAAAAAAAAAAAAAAAAAAC
>340 24 5
CAACAAAAAAAAAAAAAAAAACAC
>341 24 45
GAAAAAAAAAAAAAAAAAAAAATA
>342 24 6617
GAAAAAAAAAAAAAAAAAAAAAAA
>343 24 5
GAAAAAAAAAAAAAAAAAAATTAA
>344 24 33
GAAAAAAAAAAAAAAAAAAAATAA
>345 24 12
GAAAAAAAAAAAAAAAAAAAAATT
>346 24 16
GAAAAAAAAAAAAAAAAAAATATA
>347 24 5
GAAAAAAAAAAAAAAAAAAACCAA
>348 24 28
GAAAAAAAAAAAAAAAAAAAAACA
>349 24 38
GAAAAAAAAAAAAAAAAAAATAAA
>350 24 30
GAAAAAAAAAAAAAAAAAAAAAAC
>351 24 37
GAAAAAAAAAAAAAAAAAAAAAAT
>352 24 5
GAAAAAAAAAAAAAAAAAAACAAT
>353 24 7
GAAAAAAAAAAAAAAAAAAAAATC
>354 24 5
GAAAAAAAAAAAAAAAAAAATATT
>355 24 6
GAAAAAAAAAAAAAAAAAAAACAG
>356 24 7
GAAAAAAAAAAAAAAAAAAACAAC
>357 24 7
GAAAAAAAAAAAAAAAAAAAACAC
>358 24 14
GAAAAAAAAAAAAAAAAAAAAAGA
>359 24 12
AAAAAAAAAAAAAAACAAATAAAC
>360 37 308
AAAAAAAAAAAAAAACAAATAAAAAAAAAAAAAAAAA
>361 37 157
AAAAAAAAAAAAAAAACACCACCAGCCATTGAGTGGG
>362 40 282
AAAAAAAAAAAAAAAACACCACCCCCCCCCCCCCCCCCCC
>363 24 11
CAAAAAAAAAAAAACACAAAAAAA
>364 24 6
CAAAAAAAAAAAAACACAAAAAAC
>365 865 13842
GCAGAATAATCGGCGGGTGTTTTATCATGTTTTAAACTCATTTTGGCCTCTATTGAATATAAAGGTATTTGATCAATTCATCAGTCATTGTGTAATACAGTCTTTTTTCTAATAGCGCTATAAAACAGTTTAATTCACTGATTTTCAGCTAAAGAATTGTTTGCATAATTATCAGGATAATTCAGTTTTAAATAGTCACTGAATGACATTTTGTAATCTCACACAAAAGTTGAATTAAGTTGTTTTGACATTTTTGGTATAGAAGCTTCATAATAAAATTGTTTAGCTGGATAACTGCTAATATCATTGTTAAAAATATTATGAATTTTAGTTTTTCTTATTTTCTGACTCTTTCAAATATTTTCCATTTTGAAATATTTGGGAACTCCGAAACCAGTTTTATTTTTTGATCAATTTTTTCTTCAATATTCATGCTCTGAAGATAGTTCATCAAAAGAAAATTTAGTATTTTTAGATGCATTTGTCTTTGAATAGGTAGCTGAACTAGTTAGCAATAGCTTAACTTCTGAAATTGACAATTCTCTATTTAGTTTATGTTGTAGTCTTGAAATAAGTCCGGTTATTAATGGCGCCGATTTACTTGTTCCTATGAACTCAAGTAAATATTTTATTTTTTTTCTTAATTTTGATGAACTGCTTTGTGCATCTATGTAACTTTTTATATTATCATAAATACTTTTGTATTTGTTTTCAATGATTATAGATTCTTTATCATTTTTATATGAGTTTCCATAAGTGGAAATTAAAGGGTATGTGCCCGTATTTTTTTGGTAAAGGAACTAAAAGGACTTGCTATATTGCTTCAATTAACAGAGCCTACAGAAATAATTCCATCATGATAGTG
>366 24 7
AAAAAAAAAACAAACAAAAAACAC
>367 24 68
AAAAAAAAAACAAACAAAAAAAAA
>368 34 138
AAAAAAAAAACAAACAAAAAAAACAAAAAAAAAA
>369 25 15
ACATTTTTTATTGTTTTATAATTTA
>370 920 22163
TTACTTTACTTAAATCATCAACATTAAACAATTTTTTGACAACTAAATCCTTAAATTCAAAAATATCCATATTTTTGTATGGCTCATCAAAATAGTCACTTAATGGTGCAATTCTTTGTCTTACTGATTTAATTCCCTTAGCTTCAATTTTCTTTCTATTTGGCTTTAGTACCTGTGACATTGCATCATAATCGATTTTATAAATATAAGTATTTCCACCATAAATTGTGTCACCAATTAGTGCCATCGCCGCACCGCTGACTTTAAATCCATCAATTGTTAAGTCATTTTTACCTGACTGAACAACATTTTTAGCGCCTAATTCCTTAACGATTTTTATGGCTGGCTCTAGGAATTTTTCATAATTTCCTAAAATACTTTCATTATCTTTATACGGAATTAAATAACAAACTCCCATTTGATTACTATCAATATAAATAGCTCCGCCACCAGTGTCCCTGCGAACTATTGGAATGTTATGTTCTTTTAAGTATTTAAAATTCACTTCAACTTCAGGATTTTGAAAATATCCTATTTGCACATAAGGATCTAAAACTGCGGGAAAAGCAACAATTTTATCAAATTTTAAATGACTTAATGCTCAGATTTGTGTAGCAAGATAATACGCACCATCTTTTATATATTTTCCATTTCTAATAGGTTCAACTAAAATCATATATACCCCTATAAAATAGCCATATTCAAAAATATTGATTTATGAAAGAAACATAAATCAATACCATTTTTATTCTTCGTCTAATATTATTTTTGCAACTTCTTCAGCATTTATTTCATTAAAGAAATAACTTTGTAAGTCAGCATCTTTGAAAGCCTTAACCAAGTCTTCATATGTCATTTTTGTGCCAACTAGCGCTTTTTCTAATTCAGTTATATCTTTTTTAGCAAAAAAGTCACCACTG
>371 796 16481
TTTTTTAATAAAGATATTTCAGATTCTAATTCTGTTATTTCATTTTGGTGTTTAGAAGCTATTTCTTGTTGTTTGGCTTTATATAACTCAATTTCTGATTCTAAATTATTTATTTTGTCTCAAAGTGTGTTTATATATGTATTCACTTCAGTGACTGAATAGCCATTTAGCTCTCTAGAAAATTTTTTAGTTTGGTAACTTTCATTCAATTTTTTTTGCATTTTATCCTACTTTTTTGCTTTATTAGCTTCATAAAGAACTATTCCTGCGCAAATCGCTACATTTAGACTCTCGAAATTAATTGGTACATAAATTAGCATGTCAGCTATGTCAGCTAAAGCACTGCTTATTCCCGAACCTTCATTGCCAAAAACAATTACCGCTTTGTCACTTTCAAATTTTACTTTTTCAATTTCAACACTGCTTTTATCTAAACTAGTAGCGTAAATTTTAAAGCCATTTTGCTTATATTTTAGGAGTATATTGGTTAAATTATCATAATTGTAATTTACCAAATTAACTGTAAATAAGGCTCCCTGGCTAGAACGAATGACTTTATCATTATAAAAATTTACATTAGATACAACTGTATCAAAACCAAATGATTTAGCTACTCTTATTATTGTGCCAACATTGCCTGGATCTTGAACATTGTCTAAGAAAACAACTTTATTTCCTAATTGCTCAAAATTTGGCTTTTTGCGACATAAGGCAACAATTCCTTCAGGATTTTTTGTTTTAGTTAAAGCCTCTAAAACATTTTGACTAACTAATATAGAATTATCGTATATGGCTG
>372 28 437
AATTTATGAAAAAATCAAAGTTTTTATT
>373 12090 185672
AAGCCATATTCAAAACTTAGTGATACTGGCATTGTGAATGTCACAACAGATGAAGAAGGAAACATTAACAATCCGTTATTTATTAAACATTTAAAAAGTGCTAAAAAAGTGGATTTTATTCTTAAGGATGGAATACATTTTGTTGACAAAAATGGCAATAAAACAGGGATATTAGTCAAAAATGAGCATTACTGAAGCTCTTATAATTATAAAAATAATTTCGGTGAGTTGCAAAACATTACAAGTGAATATGGAATAGAACAACTTAAAGCTGATGCACCACTTACATTTGTAAAATCTAATAATGCTAATGGCAAGATGGATCATTTTGTAACAAAAGTATTAACTAACAATATGATTTTTATGCCGCTATTTTCAGCTGATGCAAATGATAATAGCGCCTTATTTGCCAGCCCATATGTAGTAAATAGCTTTGGAATAGATAAAGCAGTTTATATAAAAAATAATTTTTATGCCAAGCAATCATTTGTTAAGGATGAAAAAACTTTAAAAAAAGTAATACTAAAGTTCAATCCAGTTCCGATCGATGAGCCAACTTATAGGCTGCAAACCTATAATGCTTATAGACAAAACCTTATTTCAGAAGCTAGTTACAATTTATTTAATGATACTCAAAAAGAAGACATTGAAAATAACCCTAAAATTTACGGACTTTCATTTGCTTTTACTAAAAAAAGCAATGAGAATGTCAACAAATACTTCTATAACTACAACCTAAACAAAGATTTTATGGCTAATGATGCATTTTCTAAACTTGTTTTTAATACCTATAAAACAGGCTTAAACAGAAACAGCTTTATAAATCTTTATTCTCCTAGATCATTGACATTTTTAAGCATTATTAATAATTTAATGAATCAATATACAGCAACTAAACTGCTAGGAAATAATACTTATTGAAACTCATTTATGCCTCAGTCGCTATATTTTGACACTGAAAGTAACAGTGGTGATTACTTGTTTAATTTAATTAATGACATCAATAGAATAAGATTTAACTATTATAGTGATGGTGAGTTTAAAACAAAAACAATTGAATTTTCTGATTTTTTAAACAATAACTTTGATCTAAAAAATGATTCATACAATGGAAGCAAAATATTAGATATTAATGAGCAACTTAAAACCAGCAATTGAAGCTTGTTTAAAGATTTGATGAAGAAACTATTGGATAAATTTTATGAAGAAAATAGGGAACTTCAGAATCAAAAAATTGAATGAGTGATACCTGTTTTTAGTCAAAAATCACTCAGAATAGATAATTATTATCAAAAATTAATTTCATTTATAAAAGCATTAGATAGTAGGCTAAACCCATCATATAAATATTTGAGCTCAGATGAATCAAACTATCTTTATTCATATAATTCTTATGCACTGGTAAATAATTCTTATGCAGAAAATTTGTTTGCTTTGCTGAATCTAGAAAACTCATCAATTTTGACTAATATTGCTGTTTTACAGCATTATTATTACAAAAAGATGAATAAACCTCCTTTTTATGATGAGATATTAAAAATTGACAAAATTTTAAAAGAGTTGATAAGCCAAAATTGAGCAGCTAGCATATTAAGTAGTGATAAATCCCTTAATTTAAGCTCTCTACTAAATACTTATTCTAAAGATATAAATACATTTAAATCAGAATTTATTAACAAAATAAATTCACAGTTTAATAAAACTGAACAATTTGCTTTACTTAGATCAGTTGACGATCTTTTGATTGTAAGGCAAAATGAAACAAATTATCTTTTTACAAATGATTATGAAAAGATAATTGTTCAATATTTCTACACAAAACCACTTAACGATGCTGGTTTTACATATTATCAAGACATTATTGTTTTTTAACTAAAAGGCTGATTTATAGCCTGAAAGGATAAAATGGCTGTTGGCATAGTTGTTGAATATAATCCTTTTCACAATGGTCATATTAGGCAAATTAAGTGAATAAAGAATAAATTCCCAAATGAAAAAATTATTGTAGTAATGAGTGATAAATTTACCCAAAGAGGAGAGCTAGCAGTAGCTTCATTTTCAAAGCGTGCTAGAATTGCTAAAAAATATGGAGTCGACAAAGTGCTAAAGCTTAGCTTTAAAGAAACAGTGCAAGCTGCTCATGTATTTGCTCATAATGCAGTTATGAAACTGTATAAAAAAGGGGAAATTGACAAGTTAGTTTTTGGCTCAGAGTCAAATAATGTCGAATTAATGATTGCAGTTGCTAAAGGACTAAAAGAAAAAGAAAAAGAATTTTATCAATTAGTTAAAACACTGCAAAAAAAGGAAAAAATTAGTTTTCCTAAAGCTTCTTCAATGGCAATAAACATATTGTTTGGCCATAATTTTATTATGCCAAACGACATTTTGTCTTTTGAATATATCAAAACAATTATTAACAATAATTTGCCTATTATTCCGTATTCAATAGAAAGAAATGTTGGTTTTCATTCTGAACAAACTAATGACATATATGCTTCAGCATCATCGTTGAGAAAAATGATTTTTGAAAGAAAAGATATATCTAATTTTTCGCCAATGAAGTTTAAGAGAACTCCTAAATCAGTTGCATCTTTATACAAAACATTTCAAACAAAAGTGTTAAATAACAAAGAAAAAATCAAAGACTTTCCCGTTGTTTCTGAAGGGCTAGAAAACTTAATAATAAAAAATATAGAACAGCCTGACTATGATTCTTTTGTTGAAAAGTGCACTTCAAAACGGTATACATCCTCAAGAATCAAAAGAATTATTGCTTGAGTACTGCATGAATTATAAAAACCAATAGCCTTGTTTTATAGCGCTATTGGTTTTTAGATTATTTATGCCTTGATTAATGTTAAAAGTGATCCTCAGTTTTCACTTGTTAAAATTTTTTCATATGCAGAGACTTTATCGCCTTCGCCCTTAAGATTTGCTTTTAATTCCTTAATTGCATCATCTAACTTTTTAATTTGCTTAGCATGTGCTTTTTGTTTGGCTTCATTTTTTGAAATTTCATTAAATTTTTGTTCAAAAATTTTGAAGATGTTTTCAAGAATAACTAATTTTACTATGCTAAATTCTTTATCAAAGGCTTTGACTTCTTTTTTATGTTCATCTTGAGCCTTTTTTTCTAGTTTAGCAAGTTTTTTCTTATCAATGTTTTTAGGCTCTTTAATATTTTTTTTCTTAAATTCATTCAAGGATTCTGAATTTAAAATAAAAACATTTGATATTTCAGATTTAATTTCAAAATCCACTTTGTCATTTCCGAAAATTCATTTGTTAGTATCGTCTTCAAATTTAAGCATTTGACTAAGCGAGTATGCATGCTTTTCTTTATCAAAAATACTATTAATTTTGGCAATAGCTTTATTTCTGAATCCTTTATTAAACTTTGCTGCATCTTCAGATTTAAATTCATTTAATTTTCCACATTGTGCAGAAGCAAAAACTAATGAAATTGATAAACCACCAGCTATAAATGAATTGACTAATTTTCTATTCATAAAAGCTCCTTTTTTTCCTATGATTAAGTATCATATACCAAATTCTACAATTCTTATATTTTATTACAAAATTTAATGCTTGTTAGTTTTAAGCAGCTTATTATACACTCTTTAATTAAGACTTAAGATGTAGTTTTATGACGGTAATTTAGCTAAGAAAAAATCTGTTATTTTGCTATCAAAAATTATGATGTTTATGTTAAAATACTATAGCAATATTTAATTGCAGAAGTAGATTAAATTCTCACCTGATGGCCATAGCCTTGGGTTCTAGCTACAATTAAAAATATCAATGATGTTTTTTGTAGATAGAAGTGATGAGAATCACTTTATTTTTATGTTTAATTTTTATCAAAAAACTAAGGAGTTATTATACAAAATTTCAAGAAAATAAAGAAGCCTGAACAAGAACACATGATTAATGAAAACATACCTTTTCAAAAAGTGTTCTTAATCGGTGCTGATGGTGAAAAAATAGGCGTTAAAAATACCTTTGAAGCCATTGAAATAGCCAAAGACAGCAAAATGGATTTAGTTTTAATTGCTGTTGAGCCAAAGCCAATTGCCAGAATTTTAGACTATGGTAAGTTTAAATATGAACGTAAAAAGAAGCAAAAGGCTGCTAAAGAAAAACAAACAATAATTCAAAATCGTCAAATTAGATTAACAGCTATGACTGGTGATCATGATTTAAAAACTAAAGCTAGAAAAGCATTTGAGTTCTTATTAGATGGCGACAGAATCAAGGTTAGTTTGAAATTTAGAGGTCGTGAAATAACTAGACCTGAATTAGGCTACACTATGATGAATAAATTTTATGAATTAGTAGAGGCTGTAGCTGAAAAAACAAAGGAACCTGAAATAATTGGCGAGCGTTTTCTTGATATGTATCTCCAACCTAATAAGGTCAAAGTTAATAAATACAAAAGAGAACATAACATAGTTGAAAATAAATCATCTGATTCAAATTCAAAAGATTCTGATGATGATAAAGGAGCAAAAGATGCCAAAGATGAAGACTAAAAGCGCTCTTAAAAAAAGAATTAAAGTAACAGCAACTGGTAAAGTTATCCGTGAGCAAGCTTATCGTTCACATTTAGCCCAAAATAAAACCACAAAACAAAAACGTCAATCTCGTAAATCTGCGCAAATGCACAGTTCTGATCTAAAGAGATTCAAGGCATTAATTTAATAATTTTTTATTAAGAAGGTAATATTATGAGAGTAAAAGGTGGAACAGTTACAAGAGCTAGAAGAAAGAAATGAATAAAACTAGCTAAGGGTTATTTTGGACACAAATCAATCGGATATAAAGTTGCTAAACAAGCTGTTGTTAAGTCTTGAACATACGCTTTTAGAGACCGTAAACAAGTTAAAAGAGACTATAGAAAATTATGAATTTCTCGTATAAGTGCTGCTGTTAGATTAGAAGGCTTATCTTATTCAAAATTTATTAATGGTCTTAAAAAATCAAACATTACTATTAACCGTAAAATGTTATCAGAACTAGCTATTAATGAACCTCAAGTGTTTTCACAACTAATTGCTATTGCAAGAGATTCTGAATAATTAAAGAAGTAGATAGATTACTATCTGCTTTTTTAATTTATGTAACAAAAAAAGCAAGATTTTATTCTCTTGCTTTTTTTAATCTTTTAAGTCAATAATTGCGGTATTAATTATTGTTTCTCTGCTTAAAATTTGCTCTCATTTCTTAACATTTTCTTCAAATGATTCATTGTTTGCCAATTTATCTTTATTATCTAAATAGTCATTTGAAAGTTCTGATGATTCTAGGCTTATATTGCTTGTATTATTATTTTGGGGTATCTGTTCTGCTTCTAATGTATGAGTTTGACTAACATAATTATTTAAGTTATTAGAACTATCAAATTCGCTTTTTTATAGGATTTTTCGTCAGATAGTTCATTATCATAATTATCTGTAAATTCATTATTATTAACAACACTGTTTTCAATATAGTTAATTATTTCATCATAGATTTTATCTTTAGTTGTAGCTCAGCTCAAGCTATTAACTAAATAGATATTATATTTTTTGCTCTTTATAAATTTATATAAGTCTTTTTGCAAGATATACTTTTCTATATCGTTTTGATACTCGTAATTATCAATTATGAAGCACATTATATTTTTGTTATTGTGCTTTAAAATGTAATCAATTTTGAGTGTTCCAATAGACTCATTGCTTGCAAGAGTCATACTATCATAGTCTTTAATTAACTCATTGATTGAGTTTTCTAGTTGAATTTGAAACTCTGGTTTTTCAACTTCTATACCTATATTTAGCTCACTTTGGGCAAAATTGTCATTAGATACAAATTCTTGCTTTTCTTTAGAATCTAACTCCAAAAACTCTAGTCATTTTTTAAAAACATAAACATCTTCATTGCCAGTTAACACACTAACATCACTAGAATTAAGACTTTTGAGCACTATCATCTTATCCTTAGCTCTTGATATTGCAACATTTAATGCATTTTTACCGCCAGGACGTCCAACATATGTTGAGTGAAATAAAACACTGCTATCATACGCTATAGAAGCTATAACTAAGTCTGCTTCATCACCTTGAATATTTTCAATATTTCTTAAAAGTAGCTTACCTTCAATTATTGCATTTTCCAAATTTGACTCTTGTTTAAAAATTTTGGTAGTTATATAATCTTGCTGTTTGGCATTAAAACATAATAAAATTATTTTCTCATATTTATCCAAGTTTTCTTTGGCAATTTTAATTGCTAAATTAGCTTCAATTTCATTTTTATTATCTTCTCAAGCACCATTAGCGTCAATAACTTCAATTGATTGATAATTTTTATTATTTAAATTAGTATCAATTACATCAAGCGAGCTGTTATAAAAATATTTACTACTAAAAGTCATTAAGGATGCATAATTTGACCGGTAGTTTTTATCTAATAGGATATTATAAACCCCTACACCTTTAGCAAAATCAAGCATTGAATCAACTTTGCCAAAAATAGTTTCTTCGTCGCTTACTCTAACACCAAATCAATTACTTGGTTTCATTTGCTGATCATCGCCGGCCAACACTTTTATTTTTGACAAATATAATACTGGTAAGCCTTTTTCAATAAAAATTTGGCTAGATTCATCCAGTATGCCATAGTCTAATTCTCCTTTATTTCAGGCAGATAAGTCAGCTTCAGGTGTAACAATTATTATTGGAAAAAGCTTTTTGATCATATTCGGAAAGCGTTTCATAAACTTATATGGCTCAATAATAGCAAGCCTTGCAGTAGCAGCAAATTCAGTATATTCAGCCTTTTCATCATCATTAAATTGCATAATTGAATTAATGATGTTTTTAGTTATAAAGCGTTTAAGCTCATTTTGGTCACTAGTTTGCTCATTATCATAATTAGGCAATATGATTGCAAGACTCTTTATGTAATCAAAATCAGATGGTGTTAAATTTTTCTTAAGCCTTACAATTTCATCCAAATTGCCTGTAAAATTGTTGAATTCGTCAAATAATTGTCTTGATAGTTTGCTAATTAATCAATAATTTTTCTTGTGTATTTTAAAGCTTAAGTTATTGTCTTTTAGCATAAATTTTCTTAGCTCTCAAGCACTAGAAAATTTAAATTTCATTGGATATTTAATACTATCAGGCAAATTAATAATTTTTTCTCATAGTTCATTAGTTAAACTTGAACCTGCTTTATGAATAGGATTAATTAATCTGAGCGCATGATTAAATCTCTTGTCATTCGAAATCATTTGGATGTCATTAACAAAATTTATTTCATCATTTGTAATGATTCTTAGTGGTTTTAAATTATCAACTTCTTCGTAATTTTCTAAGTAGTCTAGATATTCTTTAATAGGCTCATAAAATGACTTTTTGTTCATATTTTTAGAATTAAGCATAAACAAGCAAAAGATTTTTAGTATTCCCATTCTGTTTCTAATAACTTCTAAAGCTGCCTTTTTTTGTGAACAAACTATTGCTGTTTTTGAATATACTAAAACATTAGTTAGAATGTTAACTATTGTTTGACTTTTACCAGTTCCTGGAGGCCCTCAAATAATTGTGTTTTGGTTAAGTGAACTTGCAATAGCTCTATCTTGTGAATAATTAGTGGCTGCTATTTTAAAAAGGCTTGTTTTAGGATTAAACAAAATGTCGTTTATCCTTTTTTTATAGATGTTTTTGTTAAATTCAACTTGCAAAATTTTGTTAAGCTCGTTGTTATTGATTATTTCAAGCATTCTGTTTCTAATATAGCCACCAGAAGGCTGAAAAAGTCCTAGAACTACTCCGCCAGCAAATTGTAATGATTCATTAATGATTTCTTCAGCACTTAAGGAATTAAATGAAGAATTTAAATTCACTTTAAGCTCATAAATTTGCCCTCAGAGCTCATGCAAATTTTTTATTAATTCTTTTATGCTTCAGTCACCATAATTGTCAGTCACTTCTAGGTCAAAACCTGCATTATTAAGTAAAAATAAAAGCTTTTCATTAGGCTTAATGTCGCCATTAGAAATCAAAAATGGTCTAGCATTTCTAATTTCTAAATACACTTCTTTAAAAAACAAAGGAGCATAAACGCTCTTGCCATCAATAGAAACTTGTACAAATAAAAAACCTAGATGCATAGGTCAAATGTTTGTTTCAGCGTTTATTTCGTTAGCTTTATTTAAAAATAACTTTCATTTGAGTGATTGTCGTTGAAAATTAGCCCTAATTTCATTGATTATTTTGTTTTTTGTAAAATGAAAATCTTTTTTAAGCTGGTTAAGCCTTTGCGTACTTAATTCATAGTTATTTTCTTCTAATATTGCAATGGTTTCGTCATAATCATTAGACTTTTCTAAAAGCTGACAAACTCTGATTAAATTAACTTCCAAAATAGGAATATCAAAATTCTTATTCGAATAAATTAAATCAAAAGCTTCTGGACCAAAAAGGGAATAAAAATCAAAACAATACTTGTTATTTACCTTAGTAAAAATTGCTTGATCAGATGGATTTACATCTAAAAGATTATTTAAAATGCTTTGGTATTGTTTAGTTTTATTATTTTTATTTTCCATAGTTTGTCCTTAATAATTTATTAATAGTGATATTATATATTTCTAAAAAAGCAATTATTCAATTTTGCTAATATTAATTGATTTTTGGATGATTATTTGGTTGCAGTATTAATGAGTTAAAGGTGTATAAAATTTACCAAAACGCCTGTTTTATAGGAAAATAAAAACAAAACCTGAGTTTTGTTTCTTTATTTTATATTAGTTTCATAGTGTTGTGAATGCAAAACTATTGCATTTCTAAAGTTTGCGCCCTAATGCTCCTGTTAACTCTTTTAACAGTAGCTAATTCAATGCAAACTAGAATTAGTTGTGCTACAAGAATACCTGATAGTATTCAAATTAATCATTTGTTTATAAAAATAACTAAGTTACTGTTTGCAGCTGATTTGATTACATTTTTAATCATAAAAGGCTCGAAGTATAATAATGCATATAATGCTGTTGCACCTGCAAATAGTAGCAGTGAAAATAAAGCGTATAGAATAAATGATTTGCCTTTGAATAAATTAAAAATTCCGTAGGCAATAAGCACATGTAATAATCAAATTATTGACAAAATCAAGAAAAGCTGAGAACCAGCAAATGCTAATATTATCAAAAGAATGTCAGCAATACCAAGATTAGATCATTTAGAAGCTAAAACTTGGAAGTATGCTTTATAAAAATGAACAAAAAATCCACCAGTTCCGTCCTCGGCTGTTGCAAAATTCATCTTAATGTTTGTTGCTGTTAGTTTTACATATCTAACAATTCATACAGTTGATTCAGATGAATTTGGTGCAAGAAAAACATTAGCCATTAATGGAGAGGCTGCCATTAGTAAAAATATAGTAAGTACTATAAATCCTTTTACTCTAAATCTAACTTCTTTTTTCTTACTCATATTCCCTCAATTATACTAATAACTAGTAATGTGTTTGTTGATAAATTAATTTAAGAAAATTAAAAACCTCTAAGTTGGCTTAATTCTTTGTCATATTTATAAAGTCTTTCTTCATAAATTTTAGTTGAAAAAGGTACTGTCTCTTGTGCGTAAGCTCATAAAATAACTAAATAATTAACAAGCATTTTGTGTCTGAGCAAAAATAATTCATCATATTCGCCATATGAATCCAAAAATAACTTCTCTTGCTCTTTATTTAAGTTTGCACTTTCGATAAAGTAAGCTAATTCAAAATTTGAATCACCCATAGTTGCATACTCTCAGTCGCAAATAAAGATTTTTTCTGTTTGATCCTGTAAAACAAGGTTAAAAGTTCATAAATCATTATGGCATGGAACATTTTTATTCATGTTGCTTAAAGTTTTATTAATGTTACGGTAAAAATCATTTAAAGCTTTAATGTTTACGTTTTTTTCTTTTAAAACTTTACGATAATGCTTAACTCTAGCAGCATGATTTGATGGTGGAAAATTAAGCTTTGAATTATGAACAATATATAAAAGTTTAGCAATTTTTACTATATTTTCATTAGTTAATTCTGGTTCAGTGCCCTTAATAAATTCTCACTCTGTTTTTTCCTTATTCTCGTTTAATAATTTAGGTACAAAATCAAAATTAGCTAGTATTTTATAGTCAATTTTGTGATTAAACCCTGTATATACTTTTTCTTGTACAAAAATTCCATTAAGCAAATATGAGACATTAGTATGCCCCTTAGTAATAAATTGTTTTTCCTTAAAGCTTTCTTGATAATCCATAATTTATAACTATACTATATAATTAATTTATTTAAAAATATTTTATTTTTCTACATTTACAAAATGACGGTAACAATATGGACAAGAGCAAGATTAGAAATTTTTCAATAATAGCACACATAGATCATGGTAAAAGTACACTTGCTGACAGAATTTTAGAATTAACAAATACAGTGGCTGCTAGAGATTTAGAGGAGCAGTTTTTAGACCAAATGGATTTAGAAAGAGAAAGAGGAATCACAATTAAGCTTAATGCTGTTCAAATTAAGTATAAGGATTACACTTTCCATCTAATTGATACTCCTGGACATGTCGACTTTACTTATGAAGTTTCTAGATCATTAGCTGCTTCTGAAGGTGCTTTGTTACTAGTTGATGCTACTCAAGGCATTGAAGCTCAGACTCTTGCCAATGTTTATCTAGCTTTAGAAAATAATTTAGAAATTATTCCAATAATTAATAAAATTGATCTCCCTTCTGCTAATGTTGAAAAAACAAAAGAGGAAATTGAAAATGTTATTGGCATTCCAGCTGATAATGCCGTGTGTGTCAGTGCAAAAACTGGGCTAAACTGCGAAAAAGTTTTAGACGCAATAGTTGATTATGTTCCTGCGCCAAAAGATGCTGATGATAATAAACCACTAAAAGCATTGATTTTTGATTCATATTTTGATGAATACCGTGGTGTTATTATGCTTATTAGAGTTTTTCAAGGCAAGCTAAAAGTTGGCGATGATTTTAAGTTTATGTCAAATAATGCTAACTATCATGTTATTGAGCTAGGTGTAAGAAATCCTAAAGAAACTAAAAAAGAATATTTAGAAGCTGGCGAAGTAGGTTATGTTGCTGCCACAATTAGAGATGCTAAAGAAGTACATGTTGGTGATACTATTACTTTAGTTGAAAATCCTGCACTAGAACCTCTACCAGGCTATAAACGTAAAAAGCCTGTGCTTTTTACAGGATTTTATCCTATTGATACAAGAGACTATGCCGAACTTAAAAAGAGCTTAGATAAAATTTCACTAAGCGATAGCTCACTAACTTGAGAGCAAGAAACCTCTAAAGCTCTAGGCTTTGGCTTTAGAGTTGGTTTTCTAGGTATGCTCCATATGGATGTTATTCAAGAGAGACTAAGCAGAGAATACAAAGTGGGAATTATTGCTACTAGTCCTAGTGTTGAATATAAAGTTGTTAAAACTAATGGCACATTTGAAATGATTTCTAACCCATCATTAATGCCAGATAGAACATACATAGATCATATTGAAGAGCCTTATATTGAAGCTACAATAATCTTGCCTAATGAATACATCGGTAACATTATGGACTTGTGCCAAAATAAACGTGGAATTTATAAGTCTTTAGACTACATTGACGATTCTAGAAGCAGATTAATTTATGAAATGCCTTTAGGTGAAATTGTTTTTGATTTCTTTGATAAAATGAAGAGCTTAAGTAAGGGATATGCTTCATTTGAATATGACCTAATAGGCTATAAAACAAGCGATTTAGTAAAAGTAGACATACTATTAAACGGCGACAAAATAGATGCTTTTTCAATCATTACTCATAAAGATTCAGCTTATGAAAAGTCTAGAGATCTAACCAAAAGATTAAAAGATGCTATCCCTAGACAAAATTTTGAAGTGCCTGTGCAAGCTACAATTGGCGGAAAAATTATTGCTCGTGAAACAATTAAAGCTTTTAGAAAAGATGTTACTCACAAATTGCATGCTTCAGACATAAGTAGATACAAAAAGCTTTTGGAAAAACAAAAAGCCGGTAAG
>374 24 5
TAATAAAAAAAAAAAAAAAAATAT
>375 24 7
TAATAAAAAAAAAAAAAAAAAATT
>376 24 7
TAATAAAAAAAAAAAAAAAATTAA
>377 24 10
TAATAAAAAAAAAAAAAAAAATAA
>378 24 11
TAATAAAAAAAAAAAAAAAAAATA
>379 24 17
TAATAAAAAAAAAAAAAAAAAAAT
>380 24 6
TAATAAAAAAAAAAAAAAAATAAT
>381 24 7
TAATAAAAAAAAAAAAAAAAAAAG
>382 24 24
TAATAAAAAAAAAAAAAAAATAAA
>383 38 420
GACTATGTTTTAGGGCTAATACTTTATAAGTTTTTGTG
>384 2347 48163
TAGTATAAAAAATTATAATGTAAATTAAGGCGTTTTAAGTCTGGCTAAAAAAATAAAAAGTTTAATATGGAAATAATGCCTTTTTTCTTAAAATTGGTTTCAAAAAACGGCCTGATGCCGTCTTTTTGATTTTTATGCCATAAAGTTTGCATTTGCGCGTTCTTTTATTTCTTGGCTTACTGAAAATGGAACTCTTGTTGTATATCCTTCTTTAGAAGCAACCGTTGCTTTAGTTGGTCATTCAAAAATTGCTTTGTTTCATATAGCAACAGTATCATTATAAAGTTCTCTCGCTGCTGTAATTTCTGCTTGACTTCTTCTGTTTTCATCCATAACTCTGTGAAGTAATTCATGAGCTTTTAATTCTGGATATCTTTCAAATTGTACGTTGACATTTCTTAAGCCTTGAAGAGTTGAAGCAACAGAATTAAATGTTTTATCAATATCTTCAGCTACTTGTGCCCTGTTAGCATCAGTAATATTTACTCCGCTTCTATATGCAGTGATTTTTTCTAAAACTTCAGTCTCAAATCTAACTGCCTCTTTAGCAATAGACACAGCATTATTCATTATATTAACTCTATTTAATAAGTAGGCATCTATTGTTGAAGACTTAGCTTGGATTTCTTGTTCTAATTTTTGTAAGTAGTTTTTAGCCTTAACTTTTTTAAATAGAAAAATTATTCCAGGGATTATTAATAGTAGTCATAATATAACTTCAAACAAAGTTGAACGTCATGTTACTTTAGCAGGAATTTGCTTATGTATAACATTAACATCTCTTCCTTGAGGATTAACTGGGTCAGTTAATTCATCTAATTGATTTGCCATATTTCTCCTTTAAACAGTTATTTTTATGTTTAAAATTATATATTAAATTTTCTTATTTATCTGTGTACAGCTAGTTGTTAACTTATACAAAAATAGCAATTTAGTTTAGCTCTTTATGGAACACTCTTACATAACTAGAAAGAGTTTCACCTTTAGCTAATGATTGGCTTTCATCAGCAAATTCATTTAATACTTCATTTAATTCATCAAGATATGAATCATTGCTTTCAAATTCATTAATTTTGCCAACTTGAATTACAAATTCACGGTGCTCAGGAGTATATAAGGTTCAATGAACTGGAATGGTATGAAGCTCACCATCAGATCCCATTTTAGTTACATAATCTGTTTCAATTGATGTTGAAAAACCTTGAGCTTGGACACTAAATTCTTCAAAATTAGAATCTGACTTATGCACGTCCGAGATGTTAACTACAAATTCAGTGTCTGTTCAACCATTTTTGCCTGATTTATTTATTGTGCTGTGTGCAAGCTTTTCTAATTCTAAATATGAAAGACTCCTGTCATTAGTTTTATTTAGTAGTTTTTCAATAGATGATATATAGTTAGGAATGCATAATAATGGAGCTATGCTGAAATAAAATTCTTTGAAAAACAAGGCCATTTTTTGGTTAAACTTGTTGAAAATTTCATTATATGAGTATGAATTGCAATCAATTATTTCTTTAAATATTTCATTATCTTCATATTCCAATTGAGTGTTCTCAATTAAATTGACATTACCATTTTTAGAGAATTTAAAATTATCACCATAACCGTTTTTCTTATCTAAAAGCAAATTTGTCATATTCTTCTGTGCCAAAGGGGTAAAGAGCTCACGATATTCTCTTTCATTATCTCTATTAGTTGCATCAAATAAAGCTTCAAATTTAGTGTTGCTCATTACTCTAAATGATGAATTCTTAGCAATAGATTTCTCGGTAAGCTTAGTTAGTTCGTCACCTCTTTTTCTTAAAAACTTTTCTATTTCCCGCTCATTCATTACATTAACTTTTGTTGGTTTTCTAAAGAAGCTAAGTTTTGTTCCTTCATTTGAACCAAAAAGCAAGTAATTATCATCGCTAAATTCAGGCGCTGGTTTTGTTACAGTAGCTACAAGTACTTCTGATCTTTCTCTGCTTCTAGCTTCATTATTAACATAGTATGTCTCTGTTCATGTTATGGTTATAGAGCCACTGTAATCAACATCAACATATCTTCAACCTCTTTTATTAACAAAAATAAAAGGAGAAGTAAATAAAGTTCCACTTAAGATTGATTTGCAATATGTATTTTCACTCTTACCTAAAAGTTTCTGTGCTCCGTATTCACTTACAAAGCTGTTATATCATTCATTCATTAAGTACTTATTAAACTTAATTTCTGGCATTGTTTTTTGCAAAATTTCTTCTTTGATGCCATGTCTTTCTAAAAGTGAAAGTAGTGGCTCTATTGCACTTGAAACTTTTTTGTATGCTTCTCCTTTGGCTATTATGTCTTTAATTAATTGCTTTTT
>385 1707 34282
ATAGCCATTGTTTAATGGCTTTTAGTCCTTTTCTAACGTAGTTATAAACAAAAACAATCAATGAACCTATTATTGTCGATAAGACAGCAACTTCAATCACAAAAAGATATTTAAAAGGAATATATTGAGTAAAGTAAAAAATCAAGAAACCAAAAATTACATGAGGCAAGACACCGAAAACAATAACAATTAATGCCTTTCAAAAACCTAAAGTTTTAAAAGCAATATAACTCAAGGCCTCGATAACTGAAGCGCCGGGAAGCACGTTGGTTAAAATAACATTCTCTTCAAACTCTTTTTCGCTCAATCAGCGATATTTATCAACTGAGTATCGTTTAAAAATTGGCAATAAAGCATTACCCCCTCCAAAGCCAATAAACGAAGTGAATATAATGAATCAAAGCACTTTTCAAAATGATGGTTTGACTCTATTTACTAACTCTTCTGTGTGCATATTTTATTCACCTTTTTGTGCAAAAATGTAATTAATTTTCTTGCCTCTTGCTGATCATTTTCTCTCGTATCCTGTTTGATAATTATTTTCATTGTACTTTGAATTGTGTAAATCAATTCCATGATCAATAATTCTTCAATTGCTGTTTTGTAGGGATGAAAGTGAAAATTCATAAAGGCCATCATTATCACTTTTAAACTTCAAAATGCCGTCTTTATCAAGAATTTTTCTATATTTTTCTAAAAACAATGGATGTGTAAGTCTTCTTTTTTCATGTCTAGCTTTAGGTCAAGGGTCACTAAAAGTTAATCATATAACTTTGCACTGTCCTTCGAAAATCTCGTCAACTTTAAAAGCATCATCAATCAAAATTTTAAAATTTGAAAGATTATATTCGTTTGCTTTTTTTATACACTTAGCAGCCACAGTTGGATATTTTTCTAAGCCAATAAAGTTTAATTCAGGATGGGCTTTAGCTAATTCAACTATCATTTCACCCTTACCCATACCAATTTCTAATACTGTTTTATCATCCAGCAAAATTTTCGAATCGCCCTGTTTTATAAGGTAATTGAACATTTCTAGCTTGCCTTCAGCATTCTTATCATAGCGCAATCTCATTTATAAATAATTTTATCAAAAAAGCAGCGGAATTCCCACTGCTTAAATGAATATTAAATAACTTTTAATACAACTTCCTTAGATTTATGTTTGCCTTTTAGAGAATCTCTTTCAACATGAATAATCTCTACTTTTTCGTTACCGCTAGTATGTTCGCCTACTTTTTGCTTACGACGATATCCTAGTACAGCAGCTTCAATATCTTCCAAACTATTTGCAGTTGCAATAATCTCTTGGTTGACAATTAATTTAGCTTTATACTTGTACATAAATCTCCTTAAGTAGACAAGTTATTGTCTACCTTATTAAATTATAGCAAAGGCAAATGTTTATTATGGTTTTAAGTCACATTTTACACAAGTTTTTTGCTCCTTGCTTTCTTAGCTTTTAGCACTTTTACAATATAATAATAATGTATCCAAAAATACAATAACATTTACTAAATTTAAAATATTAATTAATAACTAAATAAGCATAAATAAAACAAATAATTTATAAAAATATTAATAAATACATAAATTCTCACTACACAAAGGGGAACTATGATTGCCGAACAGAACAAAGGCAAGAGAATTTCTTTCCCTGTTGAAGGATCAATTATAGATGTACAAGCCTATAAATATGATGGCACA
>386 24 54
TTTTTTTTTTTTTTTTTTTGTTTA
>387 26 88
TTTTTTTTTTTTTTTTTTTTTGACAT
>388 26 249
TTTTTTTTTTTTTTTTTTTTTGAATA
>389 24 8
AAAAAAAAAAAAAAAATAACAAAT
>390 24 9
AAAAAAAAAAAAAAAATAACAAAC
>391 25 13
TCTTCTTTCTTTTTTTTTTTTTTTT
>392 24 11
GTTTGATTTTTTTTTTTTTTTTTT
>393 28 30
ATATTATAAAAAAAAAAAAAAAATAAAA
>394 10111 148553
GATAAGTATTCAATCACTCTTTCTTTAACTTCTTTAAGTCCATAGTGATTTTTGTCTAGAATTTCTCTAGCTCTATTTATATCTAAGTTTTCAACTTCAACTTTTCTTCAAGGCAATTTCTTTAGATTACTAATATATGTTTGGGTAATATTAGCATCAGGGCTTGATGACATCATATTTTTTAACTTATCACGCTCAGTTTTAATTGCTTTAATAATCCATTCAGGATACATTTGCTTGAGCACTGGGTCATTAACAATTTTTGAATACTCATCGTCGCCATCTTCATCATCAGCTTCATTAAGTTGCTCTTTGATGGCTTTCATTTTTTCACGAAGCAAGAACTCTTTTTGTTGCTTATCTAAATTGCTTTGAATTTTTTTATTTAATTCTTTGTCAATTTTATCTTTCATTGCTGAAGTGTCTTTTTTAGAAGATCTTTTACTTAAATTATTTTGATTTTGTTCAATCAAGCTAATAATTAATTTTAAATCATCTTCAGTTATATAACCTAATTGCAAGTATTCTTTATGCCACTTGTATATTCTTTCAACTTCATAATTAAATTGAACTTCTAACTCAGAGTTTTCTTTAATTTGCTCCATTGAGTTTTTGAATAATTCATTATCAGTAAGTGCATTGTAAATATTTAATAATTTATCAGTGTTGCCAAGATTTAATTCATTAATAAATTTCTTGATTAATCTTACCATTAGTACGAAATTACTCTTAAGAGCTTCGAACTGATGAAGTGCAGAAGGCATTGAATAAATTGTAAATAATTCATATGGAGGTAGTAGGAAAAATCCAGTTAGTGCTCTAACTAATGTTTCTAGTCTAGATTCATCATCATTAATGAAATCAGGCATCATTTCACTGGTGCCCTTTGTTCAGTTTCTAATTTCTTTGGCTGAATATCCTCTAATATATCTATAAAGGAGCATTGCATCATTTCAGTTTCTGTCGTAAATTAAAGTGTTAATTACTTCTTCAAAACCATTAAAATCTAGTGATGGATCAGCTAAAGCCATTTCATCACCATTATTTTCTGAACCAAATCTTGTTGCTACCATTCCTTCAATATATTTAAGTGGTAGTTTTTCAATATCTATGCTTGATGAAGAAATTGTTTCTTCATCGCCATATATATCTTGCAATATGTATTTATGAATAGCTTTTAGTGTTGCAATGTAATGTCATTTTTGAGAACCATTATCATAGACTTTTTCAACTGATTCAACTTGGCAAAGAGTCATATTTGAATCTAAGTTAGAAATATTAACATTTTCTAAAACATCAGCATATGTAGCTGTAGGTTTAGATTGAAGCTCTGATTCTAAAATAACTCTGTTATCTTCTGCTGGTCTATAATAAACTAGCATGATTCTAGCTTTATTAATTATTTCAGCACCATTTGAATTATCCTTAGTATACTCATCAATTATTTGTTTTCAGTATGTTGTTTGAGTAATTAATTCATCAGTAATTTCTAACTTAGCTACTTCACGATCAAATAACACAAAACAATTTTTGACAGGGTCATTTGCCTTTGTGTAGATTCTTCTTCTATATACATTTAAATATAATAGATTTTCAAAATTAGTCTCAGCAGCACCTTTTTTTCTTTTACTATTTCCTTTAGGTCTTCCCATATTGCCCTCCTGTTCAACTAATACAATATCAATTATAATACAATTTTAGCACTCTACAATGCGAGTGCTAAAAAAATTATTTAATTACAAAGTTAACTATTTTGTTTGGTATAAATATTTCCTTAATAATAGTCTTTCCTTCAATTCATTTTGCTACTTCATTTTTAGCTAGTGTCAAAATATTATCTTTATTATTGCTTTCATTTAAAACTGAAATTTGTGCTCTAACTTTTCCATTTACTGTTATAGCATAGGTTATTTGGTCAGTTTCTAGCGCTTTATTATCAATATAAAAATCAGTTAGATTATTTAAATTAAATAACTTATCGCTAAGTTCTCAAGCTAAATGAGGTATAAAAGGTTCTAAAATATTAAGTGAAATGTAGAAAAACTCTAGTAAAAGTGAATTATTTTCTATTTTTTCATAAGAATTTAGAGTTTCCATGATATAGGCAATTAATGTATTGAATGCAAATTCATTGCGGTTATCTAAATAAATTGATTCTTGTTTTTTTAATGACTGATAAAGCTTCATTCTTGCACTTTTTTCAAATTCACTTAAGCTATTGTGATGAATGTTTTTTATGATGCTAAAATCCTTGACAGGTATTACTTTAGAATATAGATTATAAAGTCTATTAATAAATCTATTGCATCCTTCAACTGAATCATCTGATCACTCTAACTCTTTTGCTGGCGGCGCTGCAAAGAGAATGAATAATCTTACAGTATCAGCACCATATTTTTCTAATAAATCAGTAGGGGAAACAGTGTTGCCTTTACTTTTTGACATTTTTGCGCTATCTTTAAGTACCATACCTTGAGTAAGCAAACTTTTAAATGGTTCTCTAAATGAAATATATCCTAAGTCTGACATAACTTTAGTAAAAAACCTTGCATAAAGTAGGTGTAAAATAGCATGTTCAATCCCGCCAATATATGTATCAACTGAGTTTCAATATTCAACCGAATCTTTATCTAAAGCAACTTTTTCTCTTAATTCAGGTGGACAAGTGTATCTTAAAAAGTATCAGCTTGATTCAAAGAATGTGTCAAATGTATCAGTTTCTCTAAGTGCATCAGAATTACACTTTGGACACTTTGTTTGCATTCATTCTAAATTGGAACTAATTGGATTTCCGCTTTTATTAAAGTCAACATTTTCAGGTAGCTTAACTGGAAGATTTTCAAGTTTTTCAGGAACAATGCCACATTTTGCACAGTGAATCATTGGAATAGGTGCACCTCAGTATCTTTGGCGGCTAATTCCTCAGTCTTGCATATTAATCGATTGACTTGGAAATAGTGAAGATAAATCAAAATTGCTTTGTGAAGCTGATAAATCAATTTTGTTAGCTAAAGCAAACTTTTCATAGCTAGCTAGCTTTTTAGTATTGATTATAAGCGCATTATTCTTAGCGCCTAATGAAGCAAAATCAGAGATATACACATCAATTAGTTTATCCAAATTGTTCTTTAAAACAGCCTTAAACGGCAATTTTAAACTGGCTTTTAGTGAAAAATCTTTTGCTTGTGCAAGAGTTTTAATTTTGTTAATTTGATCAATTTGCTCTTTAGTGAAATAATTTTTTTGAATTAATTCATCAACTAAATCATGATTTGCACTTATGCATAAAAAATCAACTACATCTAGATCTTTTTTATCATTAACAAAGATCTCAATATTGGTTTTTAATTTATTTAATGAATCGCTAAAAGTCGCTAAAAAGCCTGTTTTATAGTTGATTCAGTTATTTTGCATTGATAAAACTTTATCGGGTCAGTTACCTTTTAATAGCTCTAAAGACTCTTGTAACTCTTTAGCATAATCTCTAATTTTCAAATAATATTGCTCAGTTTCTTTTATTTCAATCGGCTCATCACACCTTCAACAACAACCATTAATTACTTGTTCATTGGCTAAAACTGTCTTGTCCTTATTACATCAGTTTAATAAGGCTTTTTTTCTATAAACTAAACCATTATTTCACATTTTAATAAATATTTCTTGCTCTCAACGAGTATAGATTTCATCACTTGTGATGCATTCATAGTTTCATGCAAACGAAATACCTAATTTTTTTATGTTTTCATTCATTGAACTAATGTTTTGGTATGTTCATGTTTTAGGGTGAATGTTATGTTTTATTGCTGCATTTTCAGCAGGAAGACCAAAAGCATCCCAACCAAAAGGATGCAATACATTAAAACCTTTTCTTCTATAAAAACGAGCTAAAGCATCACCAATAGCATAGTTTCTAACATGCCCCATATGGATGTTTCCTGAAGGGTATGGAAACATACTTAAAATATATTTTTTAGGTAACTTATGATCATTTTTGGGCTCAAAATAATGACTATTTTCTCAATAATTTTGTCATTTGTTTTCAATTGATAAATGGTCATAATTTTTCATAGTAGCCTCTTAGAATAATTTTTATAGATAAGAAATGTTTTTGTTAATGAAATTATTTTTGCTATTTAAGCTAAATATTATAAAGATGAAAACTGAGTTCATTGTAAGATTAACAAGGTTGAAAACAAGGTAAACTAAGCCTGCACCTTTATAATATGTTGGAATATTTAGAAATAAACCTCTAATATTTTCTCAATGCTTAATCATTGAAAAATGATTTCCAGGATCAGCTCCAAGTAAACCAAATAGTTTAAAGTATCATGGAGTGAAAAGATAGATATTTAAAACAACTAAAAGTCCTGTAGTTGCTAATATTGAAATAATTACTGGTAATATTAATAAACCAGCTTTACGCAATTTTGTTTTTTGTAAAAGTTTTATTGACCAGTAAAAAATGGTCATATATATAGTTTGAGTTGTTGATAAAATTAAATGCCCTAAGATGCTTGGTAAGCTATATCCATGTGAGCCATAACTTGGTCCAAGTAAAAATAGTAAAAGAATAAGCAAAAATGCATATTTTCAGCCTATTCATAGTGCTGTAGCGGTGATTACAATTAAAGCAAAATCAAATTTTAAAAACGATATAAAAGGTACTGATAATAATTTGCTACCTGCAAAATTAACTAATATTGCAATAGCAAGCATCATGCCTGTATATGAGAGTCTTATGCTCCTGTTTTTAAAGTAATAAATGTTTTCCTTATTATTATTTTGTACCAAAAATTCTGTCTCCTGCATCACCTAACCCCGGTTCAATATATTTGTCTTTATTAAGACACTCATCAAGTGCAGCTAAATAAATATTAATATCATGTCCAAAATGCTTTTCAACATTATCCACGCCTTCTTTAACTCCAACTAAGCATACTAAGCTAATGTTATTAAAGCCATCTTTGCGAAGTCTTGTAATAGCATCAACTGCACTATTTCCAGTCGCTAACATTGGATCTACTACAAAAATATAGCTATCCTTTGGCACTTCGGGAATTTTATAAAAATATTCAGTAGGCTTAAAAGTAGTTTCATCTCTACTCATTCCAATATGTCCAACTTTAGCTTCAGGAATTAATTTTAATAAGCCATCAATCATTCCAAGCCCAGCTCTTAAAATGGGCACAAAAACTACGTCTTTGTCAAATTCATAGCCTAAATATTTTTTATTAATTGAAGTAATTATTTCTTTTCTTTTTGTTTGATAGTCTCTTAAAATTTCATAAACCATTAATGAGCCAATTTCATTTAAATTCTGGCGAAAAACTGAGTGGCCAGATTCTCGATTTCTCATATTTGTAAGTTTAATCTTAATTAATGGATGATCAAGCACTTTTAGCATTTCAACCCCCAATATCTAATATTATATTTTATGATCTTAAAATATGGCATAAATATAATAAAAAAGCACTTTTTTGGGAAAAAGCACTCTTTTTCTTATTAAATTACAAGCTTTAATTGACTTAATCTTCAAAATCATCATCAAAATTAAAATTAATGTTGTTAAATGGCTGGTCTTCAACTTTTGCACTCTGTGCTTCGCTAGCTTTATTAGTATTTTTATTTTTTTCACTACCTTCTAAATTGAAATTTTGCTCAAAAGCTTTATTGCTTTTAGCAAAATTATTGCCGTTGCCTAAATCATTTTTCTTAAAGTTAGGTTGCACTACTGAAAAATCATTTGTTTGTCTTTGATTTCTAACAGAACGTGATTCTAACAAGTGCAAGTTATCGATTCTGACTTCAATACTGTAGTTAGTTTGACCATTTGATTCATATGTTGAAGTTACTAATGCTCCTTCAATTGCAACTAGTGTTCCTTTAGGCGCATAACCATTTAAAAAATCAGCTGTGCTTCTCCAAGCAATTACTGGAATAAAGTCAGTCACTTCATTATCACTTGAGTAGTTTCTGCTTATAGCAATTCTAGTTCTAGCAAATGAGATTCCACTATTAGTTTTGCTATATCTAATGTCTGATGAAACTCTACCAATTAATATAACTTTATTTAAATTCATGGCTTGCTCCTATCAAATTTTTACACGTTTATTTTTAGGCAATCACATTTTGTCACTTGACTTAACATTAAATAATTTGTAAAATTCATCACTATTTTGAATTTGTATGTTTGCTCTTAATTTTGCAGGAGCATGCACATCAGTTGCAAGCAATAATTTTGCACTTTCAGGCTTATATTTGCTCTTTCAAATTACCGCAAAGCTTGTAAAAAAGTCTTTTATGTCATTTTCTTTATTAAGCATTGCAGCTTCTAGAGCACATGAAAATCCACCAGCATCTGCTATATTTTCTGATACAGTTAAAGTACCATTGCATTTGCCATATTCAGTTGTTTTATTGTCAAATAAGGCAATCATATCTTTAGCTTTCTTTTGAAATGCTTTATAGTCTTTATCACTTCATCATAAGTTTAGATTACCTTTTTCGTCAAACTGAGCACCGTTATTATCAAAAGCGTGACTAATTTCGTGAGCAATAACAGCACCTATACCACCATAATTTGTCGCTTCTGACTGTTTTATAGAGTAAAACGGCTTATTTAAAATTCCTGCTGGGAAAACAATATGGTTCATAAAAGGATTGTAATATGCATTTACTTCTGCAGGAGACATGCTTCAGTAGTTTCTGTTAATTGGCTGTAAATATTGACTAAATTCTCATGTGTTTTTAACTACAAGATAATCAAGTGCATTTTTTAATAAATTATCTCTTTTGAAGAACTTGTTGCTTATTTTAACTTGCTCATAGAAAGGTTGAATTTCTTCGGGATAGCCTATATGAACACCTAAAGCTTCTAGTTTAACTATAGCTTTTTCTTTTGTACTTTTACTTAATCAGTCATTTTTTAAAAGACGGTCTCTGTAAATGCCAATCATTTTGACAACCATTTGTTCAACATTTGCTTTAGCTTTTTCACCGAATGTTTTTTTGGCAAAATATGTGCCAAAAGGAATTTTAAATTTGTTATACGCAACATAAAATGCATGTTTTTCTTTAGTCATTGGACTATCTTGGCCTGTTAGTGCTCTATCATATTCACCAGCAATAATTCTTGATTCATCATTTAAGTGACCAGAGAATTGAATAATAGTTTTTAAAAACATTCAAGACTTAAGGTTTTCAAAATTTTCATCATTAAAAACTTTGTCAATGTTTTCTAAAAATTTAGGATAAAGCACAATTAATTTATCGACAACATTGGTAATTTTTTTAGCGTTTTTGTTGACTAAATTTTCCGCAATAGCCTTTAAATCAGCATTTTTCGAAAATGTTGCAGCATCAGAAATGCTATAAGGGTTGTACATTTTTACATAATCAGCATTTTCTTCAGCACTTGGAGAAAATTCAACTAATGAAGCATCAAAAGCAAGTGCTTGGTTAACAATTTTTTCATTCTTTTGTTCATCAGAATAATAAAACCTAAGTAGTTTTAAACTCATTTCTTTAAACTTAGCAATTAATTGTTGCTTAGCAGGATGCTTATCATCATAATATGATTTTTCAGGAAGAATCAAACTTGGGCCTGATAGACATAAAAGCTGCAATTCAACATTTTTAAAATCTTGAATAATGCCAAATTCAAAAGGAAGCGATATATCTCTAAAACGGAAGTATTTATATTTTTCAATTAGCTGTTCTTTGTTTTTAAGTGCCAAAATAGCCTTTAAAGTAGGCAAAATAGGTGAAACACCAAGTTTTTCTCTAGTTTGAAAATCGTAAGCCATATCAGCTAAAAGTGCGTAACTTAAAATTACAGGATCTTTTATTCTCTTTCAGCTTATATTTTTTTCAGCTATTAAATCCTGTGTTTCTTGCATTAAATCTTTTTCATTTTTATTGTGAATTTCATAAAACGAACTTATTGATGATTTATCAGCTGGTATTTCAGCTTTTGCTAATCACTCACCATTAATGCTCTCATAAAAATCATCTTCTAATCTTATTTTTTCATTCATATTATTCTCCTATTTATTACTTTCTCTTACATTTGAAAGCATATATATACATGCTGTTTCTGCTCTTAAAATAGTTTTTCCCAAAGACACTATAAAACAGTTGTTTTGGAGTGCAAAATCTATTTCACCTTTGGATAACCCGCCTTCAGGGCCAACAATTAAAATGCTGTTAGTTTCAATTTTATCAATTTGAGATTCAACTTCCTTGTTCTCGTAAGCAACATAAATTTTTTTGTCCCGATTAGATAAAATAATTTCTTCAAAAGTCGCTATTTTCTCTAATTTTGGAACAGCGTTTCTAAAGCTTTGCTCAGCAGCATTTTTAATTATTTCATTAAAGCGATCGATCTTTTTATTAAACTCATATTTAATAATTGTTTGATCAACAAACTTAGAATTCATTGGAATAATTCTAGACACTCCTAGTTCAGTAGCTTTTTGAAGCAATCATTCAAAACGCTTGATTTTAATAACAGGAGCTGCTAAAACTACTTCATTTAAATATTCATGATTTATGCTTAATTCTTGAATAATTTTTGCCTTATTGTCTTCTAAATAACATTCATAAAACTTATTTAAATAATTGCATAAAAAGTGTTCATTAGCTAATCGTGCACTTTTTATGTGTTTAATTATTTTTTCATCAAGAATGAAGTAATCATTTTCCTTTGTATCAACAAAAAATCGATGCATTTTCCCTTTCTGAGATTAATTTAAGTAATATACTTAATTCAATTATATATGTAAATACTTACAATGCACTAAAACACTTATGCTAAAATAAAAACAAGCATATTAGATTTTTAAGTTTAGCGCTTCGTAAGCTGTCTGTTTATTGTTTTTTTATAAAATTGATCAGCTTTATTATTTAATTCATTCCATATTTTAGACTGTTTTATTTATACATAAGTGATAGTTTTATGAATATCTTCTTAATAATTCAGGTGCACTACATAAATAATATGATAATTCCAAGAGTACTATAAAAAAGCCTTAGAAGTACAACTATTAAATAATTTTTTACTGCTATGTAGCTAACATAAAGCAAGCTCAATTTTATCCCTATATTAAGTCTTTATTTGTATGTTACTACTTTCTTATTTCCACAATTTGCTACTTAAGGCTGTTTTATAGGATAATAAATACACTTACAGAAGGAAGAAGTTAATGAAAAAATTAATTGATAAATTTACAATTGAATACTTAGATGACAAAAATCTATATCTTTTAAGACTAAGCCCTGATGCGCAAGATGAAATTAGTTTAATTAGCGAATTAAATATATTAGCAAGCGAAAACCAAGTATTAGATAAAAATGAAATATTAATGGTGCTTAAAACAAATAAAGGTGAACTAGCATTTAAAATGCCAATTAAAGCAGCTATTGTAAAAATAAATAAAGCAATTATTCAAACACCATCATTAGTTTTATCAGTATATGATGATGAAAACTGAATTATGCACTTAAAAGATATTAATAAAGACGAGTATGACAAACTAGAAGAGTTTGCAATGTGAGATAGATATCAATCATTGATAGGATAATTACTTAAAAAGAAAATGAAAGAAAATTTTATTGAAAAGGAAAATGAAATAAAATTAAGTAAAAAAACGCTGTCTGGAATTGTGAGATAAAAGAATTATAGATACTTTTGAAATTGGCGCATTTAAAGATTTATGTCAAATTCCATCATTACATTTTGCAAGATGTATTTGAATTTGCTGGTAAAAAGAGAACAGTTAATATTTATAAAAACAATTTCATGTTTGCTCCATATTTATTTTTAGATAATAATTTGTCACAAATCGATAAAATGCCAAAAATACATTTGATGAAATTATTGATAAATATGCATATCTTTTAGCAATGGTTAGATCATGTATTAATACTTTTGAACTTAAAGATTTACTAAGAAAACACTTGACAGATAAAGTTAATGATAGAACTATTTATATAAAAAGCATAGCTAAATCCTATGAAAATGAGGGTTATAAAATAAAATTTAGGCTAAACATTAGATATATAAATGAAATAGGAATTAAAAAATGCATCTGTGGCTGTTTTTTTTTTTTTT
>395 83 1101
GTTGATGCTGTTGTTTCAAATCCGCCTTATTCTCAAAACTGAAATGCAGAAAAACATACTTTAGACCCTAGATATATTGAATA
>396 24 129
TCCCCCCCCCCCCCCCCCCCCCCC
>397 24 15
TCCCCCCCCCCCCCCCCCCCCCCT
>398 24 9
TCCCCCCCCCCCCCCCCCCCCTCC
>399 24 6
TCCCCCCCCCCCCCCCCCCCCCCA
>400 24 215
ATAATAAAAAAAAAAAAAAAAAAA
>401 24 8
ATAATAAAAAAAAAAAAAAAAAAT
>402 5060 87364
AACCGCCAAGGTTCTTTTTTTAGCACTCTAATTATTAAAGTGAACATCTTTTAAGATGCAAGTGACAAATAATCCTATAAAACAGCATTTTACGTTAAGCAACTTTTTTAGCACTTTAGCTATTCATATGCTAAAAAAGTTTATAATTATAATATGCTTAAAAAAGATGATTTTGGTTTAACTGCAGACTTAAAAACAGTTTTGAAATACACTGTTGAAATGTTTATTGAAGACGGTGTGCCTGTTAGTTCACAAGCATTATTAGAAAATTTTAAGTTAAATTTTTCTAGTGCTAAAGTTAGATACTTAATGAATGATTTGGAAAAGTATGGATTTTTAGAAAAAACGCATACATCAAGTGGGAGAGTCCCTTCAGCTAAAGGATATGAGTACTATGCAATGTATTTAGTAAATTTTGACACAAATGCCTTTAAAGAAAGAATAAAAGACATTTTTGCACGAAGAAGAGTGTCAATAGAAAATACAGTTGAAGAAGCAGCAAAAATAATAACTGAATCTATTGGGGTAACCTTAGTTACTACTGAAAATAATGAAAATGCAACACTTAAAAACTTGCAATTAGTTCCCTTGTCTGATAGAGAGGGAATAGTATTAATAACTGATTCGTATAACAAAACAACTACTAATAACATAAACATCAATAAAGAAATGTACTCGATGAATGACTTAGCAATTGCGACTAAAGTATTTAATCAAAGACTTGTAAATTCATCATTAATTAATTTAGCTTCATCTGCTAAAGCATTATGACCTATACTATCTGAATCGATAAAAAATTATGAAACATTATTAGAAGAGTACATAAATCAAGTTTTCCATTTTGCATTTGTTAATAAAAATAATATTTATGGCAGAAACAATATTATTTTAGCTGATGAAATTTCAAGACAAGATTTACTAAAAATATTGCACAAGATTGAAAATGAATCTATTTGAGAAATAATTGATTCTGAAATATCAGACCAAAATAGAAATATAAAAATAGCTATATGCAGTGACCACAGCACATTTATAGCCAAAAAGTTACAAAATAACAAAATTAAAGAAATTTCATTAGTTGGTACCAACAGAATGAATTATGCTAAAGGTATTTCCGCTTTAGAAATATTAGAAGAGTTAATAAATGAATATGATGAATAAAGGAGAAAATGTGAATAAAGCTAGTGAATTTAAAAAAACTTTTGATAAAGGTGACATTTTAATAGTAGATATTGATGCATATTCTCCTAAAAAAGAGCTCATAGAGCCTTTTTGCACAAAGGATCATGAATTAGTTTTAGGAAAAAATAATTTTTTACAAAACTTTGATAATAAGTTTTTACACAATGAAATTGAGCCAAGTTACAAATTTCAATTAAAAATTCCTAAAAATCATCCTAATGAAAAATATAGAAATCAAAAACTCTTTTTTGAAGTTACTTTAAAAAACTATGAGGAGTTAACAAAACAAAAAGCATTAGATACAAGTGAGGGCGAAAACAAAAGCCAAGAAGAAATAAATGATGATCCATTAGCAAAAGCACAAGAAAGAATTCTTTCGCTTTTTGTAGAGAACGAAAAGCTTATTAAACAAAATGAGTTACTAAAAATTTTATTAGAAAAAGAAAAAGAAGGCCCAAAAGCGGTTGTTATCCCTAATGAATTAAAAAAAGAAGTTGAGCAATATGCATTGCAAAAGTTTTTTGAAGAATTTGTTAATTATTATAGTTTATACAAAGTAACTAGTTTAAGCTCAGAAATGCAGGCTGAATTACTTGATGATCCAAAATTAAAAGCTTTTTCTAAGGGCTATAGAATGATTACTTGACAATTTGATGAAATGTTTAAAAAATATAATTTTGTTGAACTTAAACCAATTGAAGGAGAGATTTTTGATCCTAAATATCAAAAAGTTAATGAACAAGTTATTGACGATGAATTTCCTTCAAATACTATAATTAACGTTCATTCGTCAGCATACAAGTTGCATGACAGAATTTTACATGTTGCTTTAGTTGACACAAGCGTTAGATCAGATGATCCACAGGCAAAAGTGTTAATTGAAAAATTAGGAGATAATGCGTATCATAAAACTCCTGGAAGGTTACACACTTTAAGAGAAAAAGTAGCGGAAACAATTGCTAAAAATAATAGTAAGTAAAATGAGAAATTATGCTCTCATTTTTATTTTGCTTAATTGGCAAAAGAATTTGTTTGATTAATTCTTAACTTTAGGAGTCATTATTAATCTAACTGCTATGTGCAAAAACAATATGTTAACTAATACACCTGTTTTATAGTATCATTGGTTAATATGCTCAAAATTATGATAATAATTTGCTCTGAATTTAATATAATTATATCATGTTCAAAAAATCAGTAAACGATGCATGAGCATCAGTTAAACGTGGCAATATGCTACTATTAGCAATTGGTGTTTTAATTGGTGCTTCATTCAATGCAGTTATTAGCTCATTAGCAAACGATGTGATAATGGCTGCGATAGCTTCTTTATTCAATGTACAAGCAGTTTCTGAACTAAAAGCTGGCCCTGTTTTAATTGGGAAGTTCTTAGCAGCATTAATTTCATTTATCATTGTTGCTCTTATTATTTTCCTTTTCTTAATCCTTTATTTCTTGATTAAGAATGCAGTTGAAGCAAGAAAGGCTAAGAAGAATCCACCTGTTGTGGTTGTTGCTGCTCCAACAACAGATGAATTAATACTCCAAGAACTTAAGAAACTTAATGAAAACATTGAAGAATTAAGAAGAAGTCAATTAAAGTAGAAAAATATTTGGAAAAAAGTTGGGATTTTCCCAATTTTTTTCTTTTTTGTGCTCTGAACACAAATTGTCTAATTAAATAAATGAAAGGAGGAAAATGGAACAAAATAAATTTGTTAAGCTTGATGAAAATCAAGAAAAGCATATTCGCGGTGGTTTTTCTATAACTGCTGCTCTAGCCGGAGTTTCTGCAATTGTGACAATAGCTACTAAAATTGTGTCATTAGTAAAACTTTCTAAAGCTAAAAAAGGAGAAGTGACAAGCACAGGAAGTTCAAAATGAGACACAAATGAAACAAAAGCAAGCATAGCAAGTTCTAAAAATGTACAGCCCGTATATCATCCAGTTTATGTAAGTTATTAGTATTACAATGTTCATCAATAACTCAAGAAGCATAAAAGCATAAAAATAACATAAAAAATGCTCTCATAACTAGATTTTTGTATTAAAATAAAAGAGTTACTTTTGTAACCATTCTGAACAGGTTTAAATATTATTTTTTTAAAATAATTACCTTAAAGATGAGCCACAAACAGGAGGTTATGCTAAATGATAGCAATAATCGAGACAGGTGGTAAACAAATTCTAGTTAAAGAAGGCGAAACAATTTTTATTGAAAAAATTGAAGGAGCAGAAGGATCAAAAGTTACTTTTGATAAAGTGTTACTTCTTGACAATAAAATTGGTAAACCTTATGTAGAAAGTGCAAAAGTTATTGGAGAGATCCAAAAACAAGGTAAAGCTAAAAAAATAGTTGTATATCGTCACAATGCAAAGTCAACACACAAACGTAAATTAGGACATCGTCAACCTTATACACGTGTTAAAATAACAGGAATTGTAGGTTAGTTAGCTATGGCACACACGAAAGCCGGTGGTTCTACTAGAAACGGTCGTGATAGTCGCGGCCAAAGATTAGGTATTAAATTAGGCGATGGACAATTCTGTACAGCTGGGTCAATTATTTTCCGCCAAAGAGGAACAAAAATTTTCCCAGGTGTAAATGCAGGGCGTGGTAATGACGACACTATTTATGCACTTATTACAGGCTACGTAAAATTTGAACGTAGAAGAAACAGAGTTTATGCTTCAGTTTACCCAACAAGAGTTCAAAACAGCACAAGTGCTGAATAATTAATTAAATTGAGCGCATAAAAAGCAGGTATTTTGCCTGCTTTTCTTGTTTTTTTATGCTGATTCTAACAGCTTAACCTCATCTTCACTAAGTTTTCTAACCTGACCTAATTTTAAATTATTATCAAGCTTCAATTTTCCGAATTCTACACGTTTTAGGTATAAAACGGAAAAACCAAGGGAGCCAAACATTCGCTTGATTTGGTGAAATTTTCCTTCATAAATTGTTAAAAAACAGCCTTTATCATCAATAAGTTCCAAAATATATTTTGAAACAATAAAATCATCATTAATTTTTATTGGACTATGATTGAGTAAAATTTCACTATCAATTTTTTTATCAACTTTTACATAATATTTTTTAGGTACATGATTTTTAGGACTTAGCAATCTATGGCACATTTGGCCATCATTGCTTAATATCAAAAGTCCTTCTGTATCTTTATCTAATCTGCCAAAAGAGAAAAATTTTTCTGCAGGCAAGCCAACAATGTCAAAAATAGTTGCCTCTTCAGAATCGCTATTAGCACAAATAAAATTTGCTGGTTTATTGAACATATAGTATTGAAATTTTTCATATTTTAAGATGCTGTTATCTAGCTCAACAACATCTTTTTCAGAATCAATTTTAATTAATTTAGTTAATATAACTCTATTAACTTTGATTGCTTTTTTCTTTAACTTATTTTTAACTTCATTTCTGCTTAAGTTAGTTAAGTCTGCAATATATTTTTCAATTCTAATTTGTGCCATATTTTTTAATTATCTAATAATTTTGCTTGTTTTAGTTAAATAAAACAAAAATACTTAACATATTTTAATTAATCAGATTATTTACAAGGCATTTAAATTTATAAATTTATAATTTAATAACAAACTTTTAAAAACTAAAATAAGTATAAAGGAATAAGATGTCAAAATATGATCAGTTAAAGGCTAAATTAATAGAGTATATGTCTATTGAAGCTATGTCGAGATACGAAGAGCCAGTTGTTGAAAAGTTAAAAGCCAACATAAAAAGTCAAAATTTTGACTTTTCACGTGATGGATTCGGCTCATTAATAATTACTAAAAAATCAAAAGTTGCTAATGCACCTAAAGTTATGATAGCAGCACATATGGATGAAGTTGGCTTTTTAGT
>403 27 82
TGGCGGGGGGTTTTTTTTTTTTTTTTT
>404 40 135
TTTTTTTTTTTTTTTTCTTTTTTCTTTTTTTTTTTTTTTT
>405 26 22
CCCACCCCCCCCCCCCCCCCCCCACC
>406 25 37
GGTGGGGGGGGGGGGGGGGGGGGTG
>407 1352 26122
AATAATTAAATGCTTAAAATGTCAATTTGCCATTAGACTTGTTTTCTAAAATGCCTGTAAATTAAGCATATTGGAAAAATTAAGTCATTAAGTAATCTTAACTTGAATAATCTATATAGCTGTGTGGATATTTTTTACAACCGGCTTTAACATATTTTCTTACTCAGTGTTTTGCTTTTATTTCATCATCTTTATCTATAGCAATTATTGTTTTGTGCAAATAAACTTTTATTACTATAAATCAGAGCGATAAGCTTATAATAAGTGGAAATAAAACATTGACAACAACTAATGAAATGATATTAGAAACATTCATTTCAAGTCTTGCAATAATAACATCTGACCAAATCATTAAACCTAAAAGCACTAAAATGATTGGGAAAATGCTCCGATATGACATATGAACATCTCTTTTCATTGTAAGCTTATTAACTTTAATAACATCATATCAGACATTTATTTTCTCTTCAAGTGTGTATTTTTTCATAATTTATCTTTCGATTAACAAAATAAAAGTTAATCAAATGTTACTCCTTTTAGGTTTCTAACTCAGTTTATAAAATGAGAATAAACTTTATTAAAATCATGTTTATTATTTTTTGTATAACCCTTTAAAACAGCAATTTTGGTCAAAATATTGTATGTTTTTACTTCATCTAAATTATTTAATTTTTCATCACTTAAATTAAACTCATTTTTAAGTAACTGTGGATAATAATCAGCCATTACTTTCAAAAAATTAGTAAAAATAAACTTTTGAGGAAAAATACTTGTTTCTATCGAACCAATCATTGCTAATTTAGTTGCAGCATATTGATTAGTTAATTTTGGAAGCAAAATACCAGGAGTGTCCATAAAAAAGAAATTGTCTACAACAACTCATTTTTTTGCTCTAGTTACTCCAGGATAGTTAGCAACTTGAAGACTTTTTTTGCTAGATAACAAGTTAATTAAGGTACTCTTTCCAGCATTTGGTATGCCCATAACAAAAGCTTTGATCCTTGAATTTATAAGTCCTTTGGCTTTATCTTTTGCAACTTTATCTGCAGTTATTTTTTTAAGCTTGTTTATTATGATATTTTTGCTCTTTGGATTTCTTAAATCTAATCATAATATCATTGAAGATCCAAATCTTTTTTCTATTGCGCTTTTTTTAGAAACATCCATTAAGTCACTTTTAGTAACTATAAATAATCTTGGTTTATTGGGCGAAATGGAATCAAAATCTTCATTGTAACTACTAATTGGACACCTAGCATCTAAAACAATAATAAAAACATCAGCTAGTGACGCGTTTTCTTTAATTTCACGCATTCCTTTAGCCATATGTCCAGGATATCAGTTTATTAATT
>408 715 12844
TGCCTAATATATTAAAAAGTTTAGAAAAGTCTTCATCATAGTTTAATGCAATATCTATAATGCAGCAATTTTATTTATACCCTTGTTTTATAGTAATTTTGGAAAAAAAAATACAAAAATTGAGCCCTTGCTCAATTTTTTGTCTGTTTCTGGCTTATTTTTTAAACGTAAACTGATCGATGTTTGCTTCTGTAAAAACAGGGATCAATATCTGCTTGTTATTTGAATTAGAATAATCCTTGAGATCTCCAATTCCTTGTGCAAAAACTGGCAACTTAATATTAAATGAAAGCTTTAGTTTACCTGTATCACCAGTTACTAATTCTAGTTTTAAATCAAATATAGATTCAGTGCCTATCCAAGTAAAAAATGGATATAGTACAAAACTGTTTCCTAATGAAGGCAAATCTAACACTTTTGCAGATTGGCTAAAGCCATCTTGATAAGCTTTATTGCTATCACTTATATAGACATTAAGCTCGCTTACTATTTTTTGTTTTAAGAATTTTTGTTGATTTTCATCAACATCTTTTAATATATTTTCTCCTGCTTTAATGCTTTCCTTAGTCCTTTTAGATAAAATGCTTTTAACGATTTGCAAATTTTTAAATGACATAGGCGTTAATGAAAAACCAATTACATTGTTAGTTGGATTTTGCAAATCTGCCTTTTTTAAGCCTGCAAAAGAAAAAGTTTTGGTTATTGATGGCTCGTT
>409 41 192
CCCCCCCCCCCCCCCCCACCCCCACCCCCCCCCCCCCCCCC
>410 2307 33277
ATCTGCCTGTTTTTTAGGTATATTCGACAAAATAGAAAAGTTATATAAATATTGATAAACACTTAATTCTTTTGGAAAAATTGCATTTTCAGGCACATAGCCAATAATCGACTTAACGCTAGCATCTTTTATGTTTTTGCCATAAATTAATATTTGGCCTGAATAATTTGGATATGCTCCGATTATTGATTTAATTGTGGTTGTTTTACCAGCGCCATTTTCGCCAATAAATGCATGAAAGTCGCCAGAGTTTACAGTTATATTAACGTTTTTAATGCCTCTTTTAGTTTTGCTAAAGACTTTAGTCAAATCAATTACTTCTAAAACTTTATCCATAATTATTTGTACTCCTTCTTTCTATACAAGGCAAAAACTGAAGCAAATAGAACTCCGTTTAAAATAATTCAAATTGGAATATAGGCATTTTTATTAACAATTTGGCTACTTCTGTTTATCGCAAAAACCTTATCTGCTGATTGGAAAAGATAATTATTTTCACTAGGATCTAGTTCATATCTTATTTTTATTTTGGCATTTTCAATGCCGCCATTAGCACCTTTTTTTCCAACAGGGACAACTGTTTTAACAAATATTTTGAATCCACCTATTTTATAGTCTTGTCCGAGAATATTAATTGTGTATTGGAAGTCTCCAAAAGATTCTTTAGTATCAGGGTTTTTTAGCATTGCTTCATATATTTTGGTTTCTGGATAATTAAAATATATGTAGTTTAAAAGAGCTACTGTGAAGTAAATTCTTTTTTCAAAAATAGATTTTATTTTATTTTGTTTCAATGCATTTTCATCAAAAATTGTTACATTGGCATTATTGTATTTATTAATTCCACTGGCATTATCAATATCATCATTATTGATGTATTTGCTAATTTCAGTCATTAATAACTTATTTATTTCAACTAAATTGTCATTTTGAACAATTTTTGCTTTGAATTTTTCAACAAAGTTTTTAGCTATTAGATTAAATCTTTCATCTCTAAGAGCTTCATAAATATATTTTCACTTAATTCTGCCAACTAAATTGCTTCCCTCATCACTGAAATTAGCATCATCTTCAAAAAATTCAATATTTGGATCATCAGAACCGACACGAGCATAAAGAATGTCATGGTTAACAACTTCAATATTGCTTCCATATGCATCTTTTAAACTATTATTAGACTTTAGCACACCAGGGACAATGTATTTAGGCGTATTATTTTTATCAGAAGTAATATATTTCTTTAAATTGACATTTGTGTCTAATTTATAGTTATATGTGACATCATCAAGCTCATTGTAATACACATAATTATCTAAGTTAGAAAACTTTTTGACTGATGCTGATTCAAAAACGTTTTTGTTTTTGAAGTTGAAGATATCAATTAATTGATATGGTACTGAAAGTCATGAATATGCTTGTCATTCAGCGCTAGATTTATTAGAAAGTTTCATAACTTCCTGCAAATATTTAACTTGCTCTTCTGAAAAGCCTTTATTATCAGCTCCGTTTGAAATAAGCAAAAGTTCATCTTTTTTATTATTTAAATAAAAAGGTTCTATATTTGCCTCATTGCCAGAAGCGTGATATTGATATGGTCTATTAATAAAGTGCGCTGCATTATTAATATTTGAAGCAGAGTTAGCTGAAATTAATGAACCGCCTAATGCTAAAGGAATAAAGAGCGCAATAGGAATAGTCATTGCAATTTTTTGGCTTAATTTATAGCAAATTAAGGCTGTAAATAGACCAAAAAGTAAATATGTCATTAAGCTAACAAAGAAAAATAATAATGAAGCTAAAAAGAATTGTTTAATTTCATAAACTGCATAAAGACCAAATAGTGCAGCAACAAACATTATTAATGATCATAGAAGACCAAAATAAATTAATGCTAGCAGTTTGCCTAAAATTAAATTATTTCTAGAAATAGGCTTAGATAAAGTGATTATTTCTAGTCCTTCACTATCAAAGTCTTTGAAGATATTTAAAGCTTTAATAGATGAAAAAATAACTGTTGCTGATGCACTTATGAAAATAAATATATAGGCTGAAAGTAAATGGTAGTTTTCGCCTACTGCAAATTTATAAACTAATCCAATAATTAGTGAAAATACCAAAATTAGTATAGGCAAAATGAATGTACTAATTTTTCTAAAGACAATGTTAAAAGCAAACCTGGAGTATTTAAAAGCAGATGTGCTCATTATTTCTCCTTATGTTTAATAAATTAAACATAGTTATAAAATAAATTCATAACCTGTTTTTTAATTGATTTTATTATTGTGTGAATTGCCTATATGAATAAAA
>411 31 49
AAAAAAATGAAAAAAAAAAAAAAGAAAAAAA
>412 24 4
AAAAAAATGAAAAAAAAAAAAAAT
>413 27 69
AAAAAAATGAAAAAAAAAAAAAAAAAA
>414 26 24
CCACCCCCCCCACCCCCCCCCCCCCC
>415 27 130
TTTCTTTTTTTTTTTTTTTTATTTTTT
>416 45 337
TAATGTTAATAATTTGACTTAAAAACGTTATACAATGCAATATCC
>417 24 71
AAAAAAAAACAAAAAAAACAAAAA
>418 30 82
AAAAAAAAACAAAAAAAACAAAACAAAAAA
>419 37 129
TATTTTGCTTAACTGAGTGGCTGGTTTTTTTTTTTTT
>420 25 12
GGAGGGGGGGGGGGGGGGGGGGGTG
>421 2410 32140
GTGGAAATAATAAATAAGAAAAAATATTTCTTGCCTACTGCATGAATTTCAATCACCTTTGTTGCTTTGGCTATATTTGTCAGTGTACTTGTGCCAATAATAAATCTATTTTTATTAATTGGAGTTGATAGATCATTAATTCAAGACACTGAATTCACACAGCTATTAGTCGGCAGATTGATGTTAATTATTGTTTTAATACTTTTTATAAGTCTTACTATTATTCCAACACTTATATTGAACAAAATACGAGCTAAAAAATTTGGCTCTTTAGCAAAATATTATGAATATACCAAAAGCAAAATTAAACTATTAAAATTAAACTCTAATACTATAAAATAAGCGCAAAAGCATACTTATACATAAGGTTTTACGGGAGTTAATCATATGAACTTCAAAGATATTTTTATTTGTACAACTGACACAGTCACAGGCATAGGTGGACCAGTTAATGACAATACATTAAAGAGCATTTATTACCTTAAAAACAGGCCTATTAGTAAAAAAATCATTATTTTAGTTGGCTCAGTTGAGCAAGCTAGAGAATTTAAGGAATGAAATCATGAAGCTGATGAATTTGCATCGAAATATTGACCTGGTGCATACTCAGTTATTGTAAATAATCAAGGTTTTAGAATGCCTAATAACTTAAAATTGTGCCAATTTTTACTAAAAAATGGCCCAATGTATGTTACTAGTGCTAATATTTCAGGCCAAGAACCAATTGAGATATCAGAGGCCTCAAAATACTTTCCATTAGTTAAAAATGTTTATGACTTTGGCAAAGGAAATAATAAAGCTAGCCAAATTTATAATCTTGATGAAAAAAAATGAATAAGATAATCATAAATTAAAATAAATATGCGCAGTTCAAAATATTAAAATATATACTTTTAATATAGAAGGCTAGAGGTTTATTATGACACTAAATGAGAAAATTAAATACATTAATGACAATAATTTTATAAAGGAAAAACTGAATTTACACTACTTTTTGCTTTCTCTTTATTCATTATTTTTTACTGCCTTTCTAGTCTTAATAATTTTCTTTTCTAGCCGATGAGATTATTCATTAGGACTTATGACAAGAATTAGCGAAAAAAATCCTTTAGGTTATTTAATCTCTTTCTTAGTGTTTTTTGTTATTGGACTAGTGACTTTTGGAATTTTATTTATAAACTGCTTAATGCTTATACTAGTTAATAAAATGATTAATTACAATATGTTCAGAGCACTAAGATGCTTAAAAATCAAATTGTTTTTTAGTGCAAAATTTCAAATTTTACTGAAGCTAAACAAGGGTGAAGATGACCTAAAACCCTATGAATTAGACTTTTTGGCTTGAGTTAAAAACAAAGGATTTGTCTTGAGCGATTCAAAAGCAATTTCATATTTATATGGAAACTATTGAAGAAGACCAAAAGTATGAACTTTTGTGGCTAATAGCTCTAGGGCAACATTAAAAGACTATGAAATTTATGCTGGTGGTACTATTTTTTCTAAAGAACCAACTAGATTAAAAGTTAAAGTAAATAACCAAGAAATGCATTTTTCATTAGTAAAACTAATACCTGATAAATATATTAAAAACAAATTAGTAGCTAAAGTTCCAAATTCATCATGAATATTAGCCTCTTTAACTTTTAAGCTTATGAATACATTTTTAAGACTTAAAAAAGATAAGCATTCTGAAGAATTAATTAATATGGTTGAAAGACTTTTTAATGATTTAACCTACATTTTCAACAAAAAAATAATTTTTAGACCCAAAAATCATTTAGATGTGTTTAAATCAAACTATATATTTTGGTTTTTTGATTCATATTTTAGTAATTCTGAATTATTCAACTTTTGCGATGATGAGCAAAAGGATGAATTTTTAGAGTTTTTGAACAAATTCACAAATAGATTTGAATATCATAACGAAGTGATTAATTACTTTAAAGCCCTTTTTATAGGCATAAACAGTAATGAAGAGTTCAGAATTATTGTTGATACTGCTATTAAATTAAATAGTCAAAATAAACACTTAAATCTAACTAAACGTTTTAGAAGTGTTGATGGCAAAATCAACTTTATGCGTGATAATTATCCAGAACCAATTACTAATGAATTAATAAAAATTCATATGTATGACTTCTGAAAAGAAGGCCAAAAAAATAACGAAATAGATAGCAGAATTATTTTGCTTAAAGAATTTAATAAATCATTAGAAAACAACAAAACAGTAAAAACACCGGCTAAATAATTGCCTGCTGTTCCTGTTTTATAGGCTTATGTTTCAAATTATTATTAAGCTAAATTCAATGTATTATAAAAGTAGCTTCCAAAAATATGAGCTGCTTTTATTTTTTTAAAATCAAACTTCTAGTAAATTAAAGCAGATTAATACCATTTAAATTGCTAAAAA
>422 26 18
TTATGTTTTTTTTTTTTTTTTTTATA
>423 24 7
ATGTTTTTTTTTTTTTTTTTTTTG
>424 26 33
GGGGGTGGGGGGGGGGGGGGGGGTGG
>425 24 9
GGGTGGGGGGGGGGGGGGGGGGGT
>426 24 9
AAAAAAAAAAAAAAATAAATAAAC
>427 27 59
AAAAAAAAAAAAAAATAAATAAATAAA
>428 26 37
AAAAAAAAAAAAAAATAAATTAAAAA
>429 24 12
AAAAAAAAAAAAAAATAAATATAT
>430 27 249
AAAAAAAAAAAAAAATAAATAAAAAAA
>431 73 894
TTGCATTTATTTTGAATAATTTGTCTTTTAAGCCTGTAAATAAGCCGAAAAAGTTATCAAGCTTTGCTAACTC
>432 1388 30421
AAACAGACACATAATTTGGTTTGTATATATTTATTATTAAGATTTTTTTCAAGCTTATCTGCTGAAACACAGCATATACTTGCTAATTTTTTTACATCTACCTTAGGAGCTCTAATAAACATATTGTCTGTTTCGACATTAGAATTTAGTTTTCATTTACTTAAGTCACGACTAAAATTCTCTGCATCCCCAAACATTAAATACATCTTATTTACATTTGAGACGTTTCAATCATCAATATTTCCATTAAATAATGTTGCATCTTGAAACATAGATTCCATATCTTGAACATTAGATGTGTTTCATAAATTTAAATCTTGGTTAAAAGATGTTGCTCCTGCAAAAAAGCTAGACATTTGTGTAACACTTGAGACGTTTCAATTGTTTAACGGACTATTAAATTTAGCTGCTCCATCAAAAACACCTGAAATATTTCTTACTTTTGAAGTGTCTCATTTTGAAATGTCTTGGTTAAATTCTGCAGCATGTGAAAATGCTTCAGAAATATTAGTTACATTTATTAAATTTCATTTTTCAATATTACTAATTCTTGATGATTTAGAACCATGAAAAACCTTAAATAAAGACTGAATTTTAAGTGGTAGGTTTTTTAGAACTTCAACGGTGTTTATTGGCATTGTGGCAATAGTAACAATATTAGAATTAACATTATTAATTAGTGAATAGCCAATCTGCTTAATGAATATTTTCTTGCCATTCTTATTTAGCTCTTCAAATTTGTTGTCATTGCTGATCTTTAAGTCTAAATCATCACCTTCTATTGTGTATTTAGTTACAACTTTGTCTTTAAAAACAGTTCCAAGCGTAACATCAAACAAAGTTGAACCTAAATTTAATTTAATCTTGTTTTTGCCACCTTTTGTATCTTCAAGCAGAAGTTTATTTTTGTTAGTTTCAGCTAGTTCCAAGTTGTTGATTTTTTCATCTTTTGCATAAACATTAATTTGATCATAAAAATCTTGTAGTGAGTGAAAAGTAGCAAAAGCATCTTTTAGCTCGCCAACAATTTTTTTCACCTTTTCAGCATTTTCCTTGTTAGCCTTCTTTTCATCTTCAGTTTCCACTTTGTCTTTGTTTATAGGTTTATCCCCTGTATTCCCATTTGGTTGATCACCTTGCTCCGTTTTTGAATGGGGGGGTATATTTTTATTATCTCCATTACCACCATCCATATGATCAGTTTGTGGTTTAGTAATTATTTCAGCACTGTTATTGCTTTTATTATCACACGATGCAGCAATCAAAGGAATTGTTGTGATTGACAAAAAAGCACCACTTAAAAATTTAATTTTCTTGTTCATATTACCCTTACTTTTTTTACTTTGCTGTTTGTTGTACTAAATTTGCATAATTTAAACTATTTTTTT
>433 161 2689
TCTAGTACTGATTGATATGTATCTCCTTCCTTGAATGAGTTTTGTAAACGGTCTTCAAATTTTGGAGCTAAGCCTCAAATTGAATTTATTTTATCTTTTAAAACTTTAACATTTATTTCGCTCCCTTGTTGATCGCTACCACCTTCAGTTCCTGGATTTTG
>434 24 6
GTATTTTTTTTTTTTTTTTTTTTA
>435 24 65
AACCAAAAAAAAAAAAAAAAAAAA
>436 26 29
AACCAAAAAAAAAAAAAAAAAAACAA
>437 24 69
AAAAACAAAAAAAAAAAAACAAAA
>438 24 12
AAAAACAAAAAAAAAAAAACAAAC
>439 26 65
AAAAACAAAAAAAAAAAAACACAAAA
>440 29 50
AAAAACAAAAAAAAAAAAACACACAAAAA
>441 40 148
CATGACTAAAGCGTTTATGGCGGGGGGTTTTTTTTTTTTT
>442 41 444
AAAAAAAAAAAAAAAAACACAACAAAAAAAAAAAAAAAAAA
>443 24 133
AAAAAAAAAAAAAAAAACACAAAC
>444 24 98
AAAAAAAAAAAAAAAAACACACAA
>445 25 192
AAAAAAAAAAAAAAAAACACACACA
>446 25 66
AAAAAAAAAAAAAAAAACACAACCA
>447 25 9
AAAAAAAAAAAAAAAAACACCCGCC
>448 24 276
AAAAAAAAAAAAAAAAACACAAAA
>449 28 107
AAAAAAAAAAAAAAAAACACCAACAAAA
>450 26 85
AAAAAAAAAAAAAAAAACACCAAAAC
>451 25 16
AAAAAAAAAAAAAAAAACACAAAGA
>452 27 43
AAAAAAAAAAAAAAAAACACAAATAAA
>453 24 35
TACTTTTGATATTTATTAATAGAT
>454 1530 31345
TTATTTATAAAATATAAATACAATACATAAAGACAGTAACTGCCTAGCTTAATATGTTACCGAGTGTATATCTTAGTTTTTTCTTATAACTAATATTGTCTATTGTATTGGAACTCTTTATTTATTATGAAAGGGGGAAATTTGATGCATACAGTCAAAGAAACAGCAAACAGATTAGCAAAAGTTGAAACAGTTGAAGAAATTAGCCAAAAAATTGCTGCAGCTAAAGGATTTATTGTTGCTGAATACCGTGGTCTAACTGTTGCTGACCTTAAAAACTTACGTGTTAGTGCCAAAAAATTAGGCATTGAAGTTAAAGTTTACAAAAATAGATTGTTTAAGTTAGCAGCTAAGAAAGCTGGTTATGACCTTGATGAACATTTAGTTGGTCCTAACTTATTTGCATTTAGCAATCTAGAAGACAATGCAGCTGCTAAAGTATTAGTTAAATTTGCAAAAGAAAACAAATTATTAGTACCTAAAGCTGGTGTATTTGAAAATAATGTTATTGATGCAAAAGGTGTTGCTGAAGTTGCTTCATTACCAAACTATGAAGAAGCATTATCAATTCTTGCACGTTCACTTATTGCTCCATTACAACAACTCTCTCTTTCTTTAAAGCTATATAGTGAAAAAGAAAGCGAATAATACTTTTAAAAGAAAGGATTAATATCATGGCAAAATTAACAAAAGAATCATTTATTTCTTCATTAAAAGAAATGTCAATTAAAGAAGTTATGGAATTAGTTGAAGCAATGAAAGAAGAATTTGGTATCGACCCTTCAGCTGTTGCTGTTGCAGCTGCTGCACCTGCTGCTGAAGCTGAAGAAAAGAAATCAACTCTTTCAGTTATTCTTAAGTCTGACAATGGTAAAAAACTTGCTATTGTTAAAGCAGTTAAAGAACTTCTTAACCTTGCATTAATGGATGCAAACAAATTAGTTTCAACACTTCCTGCTACATTAAAAGAAAACATTCCTGCTGCTGAAGCTGAAGCTTTAAAAGCTAAATTAGTTGAAGCTGGCGCAGATGTTGAATTAAAATAATAAAAACAAGTACTTAAAAATCTAGCCTCGTGGTTAGATTTTTTGTACAAATTACACTGCAATTTACCTATCTTAAAAACTATTGAAGTTTTTCAAATTTAGATTTAACAGTTGAGTTGTGATTGTTAACAAATTCTTTTAGTATGCCTAATAAGTAACCAGGATCATTATCGCTTTTTGATTGCTCCATAAATTGTGTGTATTGATTGTATCCACTTGCATAAAAGAAACTTTCATATTTAGTCTTTATGGTTTCATATTCAGGCCCAGTTAATCTGCTTTTTACTTCATCATATTCTTTTTTAATTTTTTCTAATTCTTTAAACAGCTTCCTAAATTCCTCTACATTTTTCTTGGCTTTCTCTGCTTCAGCTTCCTTTCTCTTTCTCTCTTCTTCTTCCTGTTTCTTTTTCTCATCAGCTTCTTTTTTTCTTTCTTCTTCTTGCTTTCTCTTAGCTTCTTCCTCTTCTTTTTTCTTTTTTTC
>455 24 271
ACTAAAAAAAAAAAAAAAAAAAAA
>456 25 13
ACTAAAAAAAAAAAAAAAAAAAATA
>457 41 305
TTTTTTTTTTTTTTTTTATTTTTGTTTTTTTTTTTTTTTTT
>458 24 16
AAAAAAAAAAAAAGCCACAAAAGA
>459 39 88
AATGCTAATAAATGATATGGCGGGTTTTTTTTTTTTTTT
>460 2154 36491
ATACTAGTGAAGCAGCTGTTTTTGTATTGTTATGCTTGAAATAAGCTTTGCCATCTTTCATTTCAAACAGCTCATCATAATTATTTTTAGCTCTGTTTTCAATTCAAGTTGAAGCATCTTTAGAAAGCTTAATAAAGTTTGAAATCTTATCAAATTGAATAGCTGCAGTTGATGCTGCAATTAAGTCAGTTATAGCGGAATCATTGTATTTAACATTTTCTAACTTTTTACCACTTTTATCAAAGACAAAGTTATTGTTTTGAGTTATTAGATATTGCTTAAACTCATTATCTTGAAGCATTTTTAGAATATATTCATTTCTTGAAAGCTGCTTGTTTAGCTTTTGCAATGCATTATATCTAACGCCTAATTGTTTTTCATATTTACGGTTTAAAATGAAATCATTTTTGATCATTTCAACAAGTTTTTCTTTTGTAATTTCTTCACCAAAAATTAACAATTTGAACCCTTCAGGAGAAAGTATGCCTGTTACATTTTTTGCACTTCCGCCATTAAACTTGACATTGTAAACTGTTTGAATTTTTTCGCTTTGCTCAAAAATGGCCACAAACTTTTTAAGTATGTTTTCTTCAAAAACTTTTTCTGTTAATCCTTTACTTTGAGATTCATTAACTTCAGTAAAAAATTTCTCAAGTTTTTCATTGTGTTCAGCGGCTTTTTCATTATCCTGAATTTGTCCACCATTTGATGATTCAGAAGATGAACTTGTACCATTATTCACTTTAGCTAGTTTATCAATTTCAGTTTTAATTTCTTGTATTTTATTAAACAAATCGATTTCTTTTGGCTCGTTGCTGTTAGTTCCGCCATTAGTGCCATTATAATTTTCCCTGAACAACAATTTTGGATTATTTGCTAGGAATTTTTGGAAATTATCACCAGTTACTAACTCAGAAATTGATGTTAAACCTGAAGTTCCTCAGTTTTTCTTAATTTCTTCCTTGCTAGTTGAAAAAGTGTTAAGAACTGATGAATATTGAATAGCATCATCTGGAAGAATGTTGTTACCGTTTTTCGTAACTACATAATTTATGTAATGATCAAATGAATTAAATTTCTCTTTAACAACGTTAAATCCTTCGGTAACTTTGTTTAAGCCAAAAGTATCTTTCTTAGCATAAAATAGGTATCTAAGGAAAATATTTTTATCAATATTTCATTTTTCATTCTTCTTGGCAGGAGCAATACCAGGAAGTGTGAATTCACTAATAATTCTTGGTTTTTCATTTGCAATATATGACTCAATAAAAGGATCAATTGACTTATAAGAATCTTTGAAAACAAAACTGTCAGTTGCTAATGCTAATTTAGATTTATCATCTAACTCAATGAATTTTTTATCTTTGCCATTATCATGTCATCAGCTAAAAACATTTTTGCCGCTCTTATCTTTTCTTTCAATTTCATCTTTTTTAGAATCGCCATTAGCTAATCTAAAACGACGCAAGGCATCTGATTTAATGCCTTCAAAAACTTTATTTTCAACTGCTTCATCAATATTTTTAGCACCATTGTATTTTTCAACTAAGTGCTTATTAAATTCAGTTTGTCAGTTAGCTGTACCAAATTGAAGCTTCATATTGTTTTCAATATCAACTAATTCATTTTTGAATTTAGTTTTAAGCTCATCCAAGGTTGGTAAACGGAAAGAATTGTTATCTTTTTTATCGCTTCTTTTAGATTCGTTTCATTTCTTTTGATACTCAGCTGATGCTTTTTGCTCTTGATCATAAAGGTAGTAAAGAATGATTTTATCAATCTCTTTTAGTTTATCTTCTGATGAAGAAATATTATGATTTTGGTAAATATCCTTAAACTCTCCAAAGTTTAAGTCTAAATTAAAATCACCAATCTTGGCACTAGCTACATTAGTGTTTTGAGCATATCCATCAATAAAGTTCTTTTTAGTTGAATTAATCACAAGTGGAACAGTAATACCAGTAGCAACAGCAGCAACTAAAAGTGAAGAAGTTGTTGCTATTTTTCAACTTCTGCTTTTTTTGCTTTTTCCTGTTGTTTTATTTTTGTTTTCTTGCTCAGCATTTTTTTGCAAAAGACGCTCGAAAAATGGTGTTTTTTTCTTTCCCATAAGTGCTCCTAGGTACTATATATAAATATTTAATATTAATCTTA
>461 24 14
CAAAAAAAAAAAAAAAACAAACAA
>462 24 13
CAAAAAAAAAAAAAAAACAAAAAC
>463 24 75
CAAAAAAAAAAAAAAAACAAAAAA
>464 24 10
CAAAAAAAAAAAAAAAACAAACAC
>465 102 909
CTGCTGGTTTTTTAGCAGCTGTTGTAGATGTTGTTGTAGAAGTTTTCTTTGTACTTGAAGTTTCTTTAGCAGTAGTTGCTTTTTTAGCTGCTGGTTTTTTAG
>466 130 955
TAGTCTTTATTTGATATATTATTGAAAAATTTTTTTACATCTTAATTACAAATAAAGGAACAACAAAATATGAATAAGAAAAAATTAATATTAATTAGGGGGGGTTACTTTTTGCTAGTTCACTTCCTTT
>467 31 283
AAAAAAAAAAAAAACCAAAAAAAAAAAAAAA
>468 38 159
AAAAAAAAAAAAAACCAAAAAAACAAAAAAAAAAAAAA
>469 35 243
TTTTTTTTTTTTTTTGTTATTTTTTTTTTTTTTTT
>470 26 37
TTTTGACGTCTGTGGCTATTTTTATT
>471 101 1628
AATTCGCCAGTAATATCTGAAGCAGAAACTTTATGGTTGATTCTTTCTATTTCTTTATCTACTTTAGCAGCTTCTTTAGCTTCTTCAGCTCTTGCTTTTCT
>472 44 112
AAAATGTAAACATAATGGATGTTTTCGTTTTTTTTTTTTTTTTT
>473 24 14
AATAAAAAAAAAAAAAAAAAATTT
>474 24 57
AATAAAAAAAAAAAAAAAAAAACA
>475 24 1772
AATAAAAAAAAAAAAAAAAAAAAA
>476 24 21
AATAAAAAAAAAAAAAAAAATATA
>477 24 67
AATAAAAAAAAAAAAAAAAAAATA
>478 24 20
AATAAAAAAAAAAAAAAAAACAAA
>479 24 30
AATAAAAAAAAAAAAAAAAAATTA
>480 25 26
AATAAAAAAAAAAAAAAAAAATATA
>481 24 40
AATAAAAAAAAAAAAAAAAAAAGA
>482 24 40
AATAAAAAAAAAAAAAAAAAATAA
>483 26 19
AATAAAAAAAAAAAAAAAAACAATAA
>484 24 44
AATAAAAAAAAAAAAAAAAATAAA
>485 24 42
AATAAAAAAAAAAAAAAAAAACAA
>486 26 24
AATAAAAAAAAAAAAAAAAATAACAA
>487 26 30
AATAAAAAAAAAAAAAAAAACAACAA
>488 24 49
AATAAAAAAAAAAAAAAAAAAAAT
>489 24 5
AATAAAAAAAAAAAAAAAAAGAAG
>490 64 884
TATGAAAAAATTAAGCACAAATTCGGAACAATGTATATGTCTCAGATCAAGATATCACTTGTGA
>491 65 1101
TATGAAAAAATTAAGCACAAATTTGGAACAATTGTATATGTATCAGATCAAGATATCACTTGTGA
>492 84 1028
CTTAATTATTTCTTTTGCTTTTTCTAAAGCTTCTTCTTTACTTAAAATTCTAGGCTTATCAACTTTATCAGCTACTCTTATATT
>493 24 6
CAAAAAAATGAAAAAAAAAAAAAA
>494 886 11891
ATTATTTCCAAAAAATGGCTGTTCTTTGTTGCCATCATTTACATAAAATTGCTCGCCAGCTCCTTCGCCATCATTGCTTGTAATAATTGGCGCACTAAAGTTTAAAAAACCATTTTCGGCAAAGAATTTATGAATTTCTAAGGCTAAAGTTGAACGAATTAACATAACACATCTTAGCAAATTTGTCCTATGTCTTAGGTGCGGAATTTCTCTTAAGGTTTCAAGGTTAATTTCTTGCTTTTGAATAGGAAAATCATGATCAACATTTTTTAATAAAACAAATTTTGAAGCCAAAATTTCTAGAGGCTGCTTTGCTTTTGGAGTCAAAACAATTTTTCCATAAACTTGAACAGCAGCTCCAATTCTTACTTCATCTAGTAGTTTAAAATCAAATTCGTCACCTTTTAGTGTTGCCTGAATATTTTCAACTGTTGAGCCATCTGAGATTGTTAAAAATCTGATTTTATTGTTGCCCCTATTTGATACAACTCAGCCTCTTAAAACTACATCAGTATCCTTGTATTGTTTTGGTTTTTCAAAAACATGTTTTATTGCAATTTCACTCATAAACGCTCCTTAATTAATATTAGGATTAAATTAAAGTAAATATATTAAATTAAGTATATATTAATTCTACTACATTATGACCTTGTTTCTCTTAGCTTTTGCATCCATTATATGGATGCATTTTTTAAAATAGGCTACTTTTACCTAACAGATTTTACAAATGGCAGAAAAATAATATTAAAATGCACTAAAAGTACTATAAAACAGCCATTGAAGACAAAAAAACAAAATCAAAATTATTTAAGAAAAAACATTATTTATGCAAAGTTTTTGGAAAATAGACTAAAATTTATAAGTAATTGATATAAATGGCTGTTTT
>495 26 25
AATAAAAAAAAAAAAAAAAGAAATAA
>496 25 10
AATAAAAAAAAAAAAAAAAGAAACA
>497 24 189
AAAAAAAAAAAAAAACAACAAAAA
>498 24 34
AAAAAAAAAAAAAAACAACAACAA
>499 24 50
AAAAAAAAAAAAAAACAACAAAAC
>500 26 87
AAAAAAAAAAAAAAACAACAACACAA
>501 39 273
AAAAAAAAAAAAAAACAACACAAAAAAAAAAAAAAAAAA
>502 24 6
AAAAAAAAAAAAAAACAACAAAAT
>503 27 149
TTTTTTTTTTTTTTTTTTTTTAGGTTT
>504 26 25
GGTGGGGGGGGTGGGGGGGGGGGGGG
>505 24 38
CAAAAAAAAAAAAAAAAAAATAAA
>506 24 7252
CAAAAAAAAAAAAAAAAAAAAAAA
>507 24 27
CAAAAAAAAAAAAAAAAAAACACA
>508 24 70
CAAAAAAAAAAAAAAAAAAAAACA
>509 24 26
CAAAAAAAAAAAAAAAAAAAATAA
>510 24 52
CAAAAAAAAAAAAAAAAAAAAATA
>511 24 73
CAAAAAAAAAAAAAAAAAAAAAAC
>512 24 75
CAAAAAAAAAAAAAAAAAAAACAA
>513 24 12
CAAAAAAAAAAAAAAAAAAAAAAG
>514 24 42
CAAAAAAAAAAAAAAAAAAAAAAT
>515 24 17
CAAAAAAAAAAAAAAAAAAACAAC
>516 24 5
CAAAAAAAAAAAAAAAAAAAGCAA
>517 24 6
CAAAAAAAAAAAAAAAAAAATAAC
>518 24 5
CAAAAAAAAAAAAAAAAAAAATTT
>519 24 8
CAAAAAAAAAAAAAAAAAAATAAT
>520 24 5
CAAAAAAAAAAAAAAAAAAACACC
>521 24 7
CAAAAAAAAAAAAAAAAAAACCAA
>522 1908 33817
AAGCTACTACAGCTGAAAATAATATGGCTGAAAAAGCTGATGATTCAAAAGCTTCAAAAGAAGTTAAACCTACTATTGTTTCTAGAGAAAAATTATTAGAAGCTGGCACATATTTTGGTCACAAAAAGAGTATGTGAAATCCTAAAATGAAGGAATTTCTATACCCTCAATCAAAACGTGGAATGCACATGATTAACACAAACGTTACACTACAACGTTTAGAATTTGCTTACAACATTTTAAATAAATTTGTTGCAAAAAACCCTAGAACAACATTCATTTTTGTTGGTACTAAAAAACAAGCTAAAGACACAATTAAAGATAATGCTTTAAGAACTGGCAGTTTCTATGTATCAGAAAGATGGCTAGGTGGTACATTAACAAACGCTTCTACAATTTTCAAAAGAGTTAAAGTAATGGAAGAATTAGAAGCACAAGCTGCTAAAAAATTCCAAGGCTACACTAAAAAAGAAGGTCTTATCAAACAAAAAGAATTGGACAAATTGCACAAAAATCTTGATGGTATAAGAAAAATGCAAAGTCTTCCTTCATTTATGATTGTAGCTGATCCTAATGTTGATGCTATAGCAGTTAAAGAAGCTAGAAGCAAAGGTGTTAAAGTTATTGGTATTTTAGACTCAAACTCAAACCCTGATGCTGTTGACTTTGGTATTCCTGCAAATGATGATTCAGCTAAAAGTATTACTTTAATTATGACAATCCTAGCTGATGCTATTGCTACAGCTCGTGGCGGAAAAGCTAAATTTGCTTACCAAGGTGATGACAAAGTTATATTGCCTGAGTTCAAAACTGACAAAACTTTAAATCCAAGATTTATGAACCAAAGAAGAAGTTTTGAACAAAATAGTGCTGAAGGTGTTAAAACTGTAGAAAAAACTACAACAAGCACTGAAGTTGCTGAATAATTCAAATAAAATAATATTGTAGTATTTTTATAACAACTAAAGAGGTAGTATTATGGATAAAATGGCTCTAATTAAGGAACTTCGTGAAAGAACAGCAGCCGGAATGTCTGACTGTAAAAAAGCACTAGAAGTTTCAAATTGAGACGTTGAAGAAGCTATTTCATTTTTAAAGAAAAATGGAAAAATTAAAGCAGCTTCAAAAGCGAATAGAATTTCAGCAGATGGACTTTTAGTTGAAGCAGGCAATAATGAAAGAGCAGTTTTAGTTGAATTAAACTGTGAAACAGACTTTGTGGCACATGGTGAAGAGTTTGTGGCATTAGCAAACACTGTTGCACAAACAATCGTTGCGAATTTTGAATTAGTTAAAGAAAATGGTGCTGAAGCAGCTTTAGCACTTAAATTAGCTAATTCAGAAGAAATACTAGCTGATGCAATTTCATCATACAGCGCTAAATGTGGTGAAAAAATCGAATTAAGACGTTTTGTTTTAATTGATGCAGGTACAAACCAATCAGTTTCAACCTTTGTTCACATTAACGGAAAAATTGGTGCAATTATGCTTACAGAAGGTTCAGATGCTGAAGCTGCTAGAAATGTAGCTATGCACCTAAGTGCAATGAATCCTGAATATATTTTTGCTGAAGATATTCCAGGCAGCGTATTAGAAAAATTTGCTTCAGAATTCAAAGAACCAGCAGGCTTTAGTGACAAACCTGAAAAAATCCAAGAAACAATTAGAAAAGGCTTTGTGGACAAAAAGATTTCTGAAGTTACACTTCTTTCACAAAAGCTTATTATGGATGAGTCTAAAACAGTTCAACAATACCTAAAAGAACTCAAATTAAGATTAATTAAAGCAATAAGATTTGGTCTTGGTGAAGGTATTGAAAAAAAAGAAACAGACTTTGCTGCTGAAGTCGCTGAACAAATGAGCAAGTCAATGTAATTAATAAAATAAAAAAAATAGCCAAGGCTTTTT
>523 24 569
TCAAAAAAAAAAAAAAAAAAAAAA
>524 24 6
TCAAAAAAAAAAAAAAAAAAAAAC
>525 24 15
TCAAAAAAAAAAAAAAAAAAAAAT
>526 36 134
AAAAAAAAAAAAAAATTTAAAAAAAAAAAAAAAAAA
>527 24 5
TAAAAAAAAAAAAAAAAACAAAAT
>528 24 26
TAAAAAAAAAAAAAAAAACAAAAA
>529 24 6
TAAAAAAAAAAAAAAAAACAAAAC
>530 43 105
TTACTTGGATCGGTTGCTTCTTTTTTTTCTTTTTTTTTTTTTT
>531 31 97
AAAAAAAAAAAAAAAATAATAAATAAAAAAA
>532 34 311
AAAAAAAAAAAAAAAATAATAAAAAAAAAAAAAA
>533 24 15
AAAAAAAAAAAAAAAATAATATAT
>534 35 186
AAAAAAAAAAAAAAAATAATTAAAAAAAAAAAAAA
>535 28 161
TTTTGTTGTTTTTTTTTGTTTTTTTTTT
>536 25 20
TTATTATTTTTTTTTTTTTTTTTAT
>537 25 11
TTATTATTTTTTTTTTTTTTTTTGT
>538 27 18
AAACAAAAAAAAAACAAAAAACACAAA
>539 24 33
AAACAAAAAAAAAACAAAAAAAAA
>540 27 42
AAACAAAAAAAAAACAAAAAACAAAAA
>541 24 8
AAACAAAAAAAAAACAAAAAAAAC
>542 50 983
TTTAAATTTCTAAAAGCATAGTAATAAAGACCATTGTGAAATATCTTCTT
>543 34 176
AAAAAAAAAAAAAATCAAAAAAAAAAAAAAAAAA
>544 24 82
GGGGGGGGGGGGGGGGTGGGGGGG
>545 554 25037
AAAATAAAAATGGCGGCGAATCAAGTAATGTAGAGGGAAATTTGCCTAACACTGATTTATCTGAAAAATCAGATACAATGAATAAAGAATTCAAACTTGAAGAAAAAGATATTAATAATGAACTTAATAATTCAGAAATACCTAGCGATCAACCTATAGAAAGCAATAATTCAAGAGCAACTTATTCTGATGATGAAGTTAGACGAAATGCTGAAGCAGAAGCAAGAAAATTAGAAGAGGCAAAGAAAAAACAACAAGAAGAAGAGAGAAAGTTAAAAGAAGCAGAAGATAAAAAGAATGTTGTTGAAATTCAAAAGATAGTCGAAGAGCAAAAAGACGCTTTTGGATCATTTCATTCACAAAAAGATTTTGTAGATCAAATAAACGTTTATGCAAAGGATAAAAAAATTAGTGGACTAACTTTACAAAATGAGGAAGATGGTAACAAGAGTTTAGCTGTTGATACAGATGGTGGTAAGAAAAATAAAATCAAATTACAGTTAGGATCTCAAAAATTTGAAGTAAATTTAGGCATTGTGTTAAAAGATGCTGTA
>546 26 43
AACAAAAAAAACAAAAAAAACAAAAA
>547 24 37
AACAAAAAAAACAAAAAAAAAAAA
>548 24 7
AACAAAAAAAACAAAAAAAAAAAC
>549 24 97
AAAAAAAACAAAAAAAAAAAAACA
>550 24 100
AAAAAAAACAAAAAAAAAAAAAAC
>551 24 88
AAAAAAAACAAAAAAAAAAACAAA
>552 25 32
AAAAAAAACAAAAAAAAAAACAACA
>553 24 92
AAAAAAAACAAAAAAAAAAAACAA
>554 24 10
AAAAAAAACAAAAAAAAAAAAACC
>555 32 162
AAAAAAAACAAAAAAAAAAAACACAAAAAAAA
>556 32 107
AAAAAAAACAAAAAAAAAAAAAATAAAAAAAA
>557 24 13
TTTTTCTTTTTTTTTTTTTTTTTA
>558 24 5
GAAACAACAAAAAAAAAAAAAAAA
>559 25 29
TGAAAATAATAAAAAAAAAAAAAAA
>560 3288 66596
GCAAAAGCTACTCTTTGCTTTTGACCGCCAGATAACTTATCAACTCTTTGGTTTAATAAATGATCTATTTCTAATTTCTTTGCAACATCAGTAATCTCATTTTTAAATAAGTTTCTTAAGTGTAGCTAATTTAGAATTTTGAACTTATTTTTAATATTTTTGTTGCCTAAGCAACTAAATACTAAAGCTAAGTAAGCAATCTTCTTCTTTCAAATTGACTGCTTTTTGCTTGTTAGAATCTGCTTGTAGTCTTCAAATTTTGAAAACATTTTTTTATTGCTTTCAGCACTAGCATCAAGCTTGCTTAAAAGGTTTTCAAAATATTTTAATCTTGCTGAATCTACTCACTTACTATAGTTTTTTGCGTTTAAGTACACATTGTTAAAAACAGTTGTGTCTTCATAAGTTGAGTTTTCTTGCATTATGTAAGCTATTTCGTAAATTACGGGTTTATGCTTAATTTCAATAGATCCTTCATTTGGTTCTAAATATCCTAAAATCAAATTTAATAATGTAGTCTTTCCACTTCCTGAAGGGCCTAGTAAAGAAACAATCTCATTTTCCTGAATTACCAGCTTATCAATATCGACGTTGTACTCCTTCTGTTTTTTATGATATTTAAATTTCAAATCATTGATTTTTATTAATGTATCTTTATTATTTAATGTTTCCATACAAGAATAATTTTACTATCATAATTGACAAAAGTATGTATAAATTAGCGTTATCAGTCACTTTTGAATACTTTTTGTATTTTTTCACTTTTTTAACAGTAAAATGAATTTTAAAAAAAGATTAAGATAAATCCTAACCCTTTATTTTTTTAAAGTTTGCTTGCTAAATAACCAAAATATTGATTAATTGACTTTCTTATTTTTATTCTTCTTAATAAAAATTGCTGATAAAACTAAAGCAACAGTTATTCCAACAGCTGATGCAGTAACTGATGAAGCGATTATGACAGTTGACTTTCTCTTATTACTGTTTTCAACTGGCTTGATATTATAATTTGAAAGATCAATTTCTAAAAGCTCTTTGGAATTATGATTTTTATCATCTTTATACTTAAAATAAACTATTGGACTGCTAGCTGAAAGCAATTGATTAGATGATTTATATTCATTAAAGTTAAGCTTATCAAATGAATACAATACTTCGTCATCAAATTTCAGAATGCTCTTATCTATAATTGAATTTTTAGAAATTACTTTAGGCAAAATTTCTCACTCATATACTAGTTCGTTTTTACCTTCTGCAAATGAGTAATTTTTGTTTTTAATTTTAATTGAACTTTGATATTTGCTACTATCAATGTGTTTTAAATCATTTACCAAAACATCTGTTTTAAAGGAAAATTTGTCCAATCCTAGGTTATGTTCATGGCCATCATATACAAATTTATTTTCAAAATTTTTAGGAGCATCAATTATTAGCTTTTCAACATTTATTGAATGTTCATAGACATATTTTTTACCATTGAACTCATACTCTAATACAATTTTTGAATCGCCATAATTGATATGTTGACTGCTTTGATAATTAACTTTTGTTGGCTTAACAAACTCTATATTGCCGTTGTTTTCAACTGATATATTAACATCTTGTAGATTAATTGTCTCCAAAGCTTTATAAGAACTTTTAAGATTAGAACCAACAATTTTAGCTTCCTTTTTTGTATCAAAAATTGCTTTAACTATTATCGGATTTGCATATGTTTGGTTGTTCCCTTTTTGCCTGTTTCCAATATAGTTAAACTCTAAAACGTTAGTCTTTAAATCTTTAATATGATTATAAGTAACATAATATTTGTTTTTGTAGGTATCAAATGGCAAATCTGACTCAACACCATTTTTATTAATGTAGGTATACTTCAAAAATTCTGAATTATCCTTCTTCAAATTAGGTAAATAATGCTTACTAAGTGCTCCACTTTCTGAAAAAGGAACTTCTGTAACTAAGCTGTCAGTTTTTGCACCATCTAAATCAAAATATAGTTTTGTAAAAGTATATTTAGCTTTTTCATCCAATCTATAAAAACGATATTTTCTTTTTGAAGCTAAGGAGTTGCCAAAAAATGCAGAAACATCAGCCTCAAAACTATCATCCTTATATTTTGCTAAAAAACTATTAACTTTTGAATCTTGTAACTTGTCATCATTGACTTTAAAATAGGTGTTTTCTTCATTTTTACTATTTGTGTAAAGCAATCTATTATTGAAATTAACTTCATTACTTTTACTTGCCAAAATAACTGGTGTATGGTTATTTAAAACATAGCTATTATTAGCATGAAAAACAATGTGCGAATTGTTACTAATTGTTCAGTATGAATTAGCCTGAATAGCTTCAGTACCGTCTAAAACATATATTTGCCTTGTTTGAGAATCACTATGGTGCTCATTGCCATTAATTAAGTTGTAATCATAAATCAACTTAACAGAATAAGTGCCTGATTTTAGTGGTGATTTGCTGTGTAATTTCACACCTTCATTTTTGACGTATTCAATATTAAAATAGGCTGAAACGTCTACTCCATCTTGATATACTTTAGCAAAGATACTATTAAGCTTTGCAACATTTTGATTGATTTTATATTCTATTTTTACGCCTTGTGTAGACTTAAAAATATTTCTGTTTTTGGCAAAAGTATTTTTACTTTTAGTACCATAATTAGCACTGTTGTAATAGTTGCTAAATTCATTTTCATAGTTAGCATTGCTTTCAGAAATTAATATGTTTTTGCCAACATATTTATATCCATTAAAATCATTGATTACTGCGCTTGAATTATAAGGAAGGAAATTTACTCCATCTCTGTTGCTATAGAGATTATCACTATTTAAAATAATTCAAGCTCCTGTACTGCCATCAGTTGCTTTATAATTATCGTCTCATCCGATAATTGAAACAGCATGAGTGTTTTCTCTTCCTGTCCCAACTAGTTCATGCACTTTAATTTTTGAATTAGACTTAGTTGTTACTTCATTATAATATTTGTCATTTGAGACTGTTTTATAGCCTTTTATGGCAACGAACAGCGAGCCATTTTTTACTATATGTTTTTTGATATTTTCATAATCATAGCGATTAAAGTCGACTCTTTCAACTGCTTTTCTAAAATTTTTATGTATATGCTTGTTAAACAAATCTCTTAACTTTTGATGATATATTCCTTTATTTGGAACATAATATAAATCACCAAATTTAAAGTCTGATTCATATGAAATACCATATCTTGAAATAAGCCTGTCATAATCATCAAATCAAGAACCACCACCAACATTATTA
>561 24 196
AAAAAAAAAAAAAGAAAAAAAAAA
>562 37 105
AAAAAAAAAAAAAGAAAAAATAAAAAAAAAAAAAAAA
>563 24 78
GGGGGGGGTGGGGGGGGGGGGGGG
>564 938 15226
AGCAATATAAAAAAATACAAATGCCATATAAAAATGACATTTGGTATGAAACAGAACTCCCAAAAAAGAGTATGGAGCTCATTGAAAAATCTTGTATAGTTAATTTTTCGGGAAACTTTTATAAGCTCAAAAAAGCTTATTCAGAAAGAATCAAATTCTTATCAGAAAACCAAATCAATAATAATCAACCTGATGCAGTAAATACAGCACAGTAAAAATATAGAAGTAACTGCATATTTTAAAATTTTAATTTTTATAATTATTTATGAGCCTATAAAGGCTCTTTTATTTTTTTAGTAAATTGTTTTTAGGTTGCCTAAAGAGCCTATAAAATAGCCTTTTACAACATATCCTATTATGTTTGATAAACGTATTTTTGAATATAAAGCACAGTATAAGCTATGTAAATTTCAGCACTTGTATAATTATGTTTTTTAGTAAAATTATGTAAATCAGATAAATTCATTAGAATGAATTTGTGACATATGTTAAAACAGGCAGCTTATTTAATAAAGTTAAATTAAAGTCTTGTTTTCGTTTTACTTATATAAAAAAATATTTTATTATTTTTACAAAATTATAGAATGAGGCAATATATATGACAAGATTGAAAAAATTAATGCTTATGTTCAGCTCTGTTGTTACTTTATCAACCCTACCTATTGTTGCTGCTAAATGTGGTGATACTGATAGCAATGCTAAAACTGATGATCCATCTAAGAAAATAGATGATCCAAACAATAATAAAGAAAGTGGAGATCAAAAAAATCCTAATAAAAACCCTAACAACACAGAAAATCCAGATCATAATAATACAGCTGGCAAGACTGATAATGGCAGCAAAGATGACAAAAATAATATGACTCCGAGTGATGACCTTAATGCTCTAAATAAAGACACAGACGAAGAAGAGAAGAGAAAACAAGAAGCCGAAAAAA
>565 2577 35341
AGCAATATAAAAAAATACAAATGTCATATAAAAATGACATTTCGTATGAAACTGAGCTCCCAAAAAAGAGTATGGAACTAATTAAAAAAATCTTATATAGTTATTTTTTTAGGAAACTTCTACCTATATTTATGAATTTAGGTGCCAATTTATTATCTTCATTTGCAAAACCAGAATTTGTAGAGAAATGGTTGTGATTTTCAACTGATTTTACATTTCAATTTGAAATATCTTGATTAAATTTTCTAGCACCAAAAAACATAAATTTCATATCCTTTACTTTTGAAACGTCTCAGTTAAGACTTTTATTCGCATTGTTAAATTCCTTGGCATCAGCAAACATACTTTGCATATTTGTTATATTTGATGTCTTTCAGTTACTTAGATCTCTATCAAATTTTGATGCATCGTTAAACATTGAGCTCATTGTTTCTACATTTGATGTGTCTCATTTTGATATATTGCCATTAAAATTTTTAGCACCTCAAAATACACCTGACATATCAGTAACATTTTTAGTGTCTCAATTTTCAATTCCTATAATATCATCACTTATGTTGTCTTTAAAAGCATTTTTTAAACTATCTATATATTCTGGTAGTGCAGGAACTTTATTTACGCTTTGTGGTATTTGTTCAATTTGAATATCAAAATCTTTGTCTATAAATCATCCAATTACCTTTAATTCTGTTTTACTTTCATTATATTTTGGTTCTACTGCATAACCTCAATATGAAGTTAATTTCTCTCGAATTAATTCTCAATCATTTTCCAATTTGACTGTTTTATAACTTAGTTCATCAAGTATATTTTGTTTTTCTAATAAAAGATTATTTAAATTTTGCAATGACATCAATTGTGATTTTGAAACTAAGTTAGAAACATTGCTTAATTTATTTTCTAATTCTGTATGAACTTTATTGTTTGTTTTTATTGGCAATTCCTTTAATTTAGCTTTATGCCTATATGCCTCTGCAAGTTTATATCTTTTTTCTACTTTTACTAGTTTGTCTTTATGCTTTTCAATTTTATTAAGCTTTGCAACATAAAAATTATTATTTTTCTGCTGAGAATTTATTTTTATATTAAGCACATTATTCTTTTTTTCAATTTTTTTTATTTCATTCAAAATACTGTTACTTATTTCTAATACTGGCATTTACATTTTGTAAATTTAACGGTCATTTTGATTTTTCTTTTTCTATTAAAGTTCTTTTATTTCAGTCATCATATCCAGTTTTATCACCTTGGAATTTTTCTAACCTAGTAATGTTAATATCTCATTTTGATAGATCTTGGTTAAATGATTTAGCTCCATATAGTACTCTACTAAATCTAGCAACATTGCTTACATCTCAATTACTAATATCTTGATTGAATTTTTCAGCTCTTGAAAATGTGCGATACAAATATTTTAAGCTTTTAGTTTGTCATTTGCTTATATCCTGATTAAATGACTTGGCGCCATTAAACATATCATGCATATTTGTAACATTTGAAACATCCCATTTTGAAATGTTGCCATCAAATAATTGTGCATTATTAAATAAGCCTTTTGTATTCATTATATTTTTTGTGTTCCAAGATTCAATTCCTTCTATTTTTGCATTGGTATTACCACTAAAAACTTCAATTAATGCCGTGATTTCTTCTGGTAGTAATGATGGAACTTTGTTGACGCTTTTAGGTAACTTGACCATCTGAATGTAATTATATTTAACCCCGTGTTTGGTTAGGTAATTGTTTCATTCATCATCATAAAATCCAATTTGTGTGATTTCTTTTACATTTTCAAATTGCTTAAGCTTGCTTAAATCTTTTTCTAGCGTCTCTTTAATTTCACCAGTATTTGGATCTTTATATTTAGTTGCTTGCTGACCATAAGCAACCTTACCTGCTTCGAGTAATAAGTCATTGTCATTAACTTTTAAAGCTAACTTTTGAGTTAATTTCACTTCAATATCTTTAGAAAATCGTTTCTTTAAATCATTTTGGTTTGCTAATGATATTTTCAAATCTTTGTTACCATTAAGTAATTTGATTAGTTTATTTAATATTATTTCATAACTTTGTGCACTATCTAATTTATCTTTGAAATTTTCATTTCAAACTTTTAAAACAGCAATCTCGTTTGATTTATTTTTGTCCTGATTTAATTTTTCAGGATTTTTCTTTTCATTATTATTCGTCTGATTTTGAGTGTTATTGCATAAAGCTGCAATAACAGGAAGCGAAATTAAAACCCCCCCCATAAAGAAAATTTCTTTATCATTAATACCCCTATTTTTTAATTAATTAGTTAGTAGATATTTTATTGTTAACATAATTGACATTTAAAATAATTGATTATTGTGAAAGAATTTAATAACATTTATGAAAAAGATTTTAATATAAAAAATATTTTGATAATATAAGACCATAAAACCTATAAAATAGGGATATTTGACTAAATAATTTAAAAATTTATAATTAGTAGTTGACAATAATTCTCTGGTTTAATTTTCAAAAAAACAATATATGTTTTTAATAAAAAAGAACTATTAGTTTATTCAATGATTTTTTATTTTACTAATTAAT
>566 25 12
ATGAAAAAAAAAAAAAAAATAAAAA
>567 24 5
CTTTTTTTTTTTTTTTTTTGTTTA
>568 121 4726
TTCTTGATTTCACCTAATTGTTGCCCTTGATTAGAAATTAATGCTGGTAAACTTCTCTTCTCAGTTGTAATTTCGCCACCACTATTTTCAGGTGTTCTAGAAGCATTTAAAGTGAATGAAA
>569 25 15
TGTTGTTTTTTTTTTTTTTTTTTAT
>570 24 8
GTTGTTTTTTTTTTTTTTTTGTTG
>571 1746 31103
CCCCGCCATATATTAAGTCATATGCTGGTAATTTGTACTCACCAAAAAGGCCTTGATAATCATAACCATATGATCTAAATGCTGCTGCTAAACCTGTTTTAGCTGAATTATTTGCAGTATGGAATACAGCTATTAATTCATTATTTTTGTTTCTTACACTTGAGCCTGAAGCTCCACCAGAAGGAACATACGATCTAGGCATTATGTGTAAACCATAGTTAAAGTAGCTTTTTCCATTAATTGAGTATAGTTCATTTCCAGTTCTACTTGCTGCTAAAAATCCATCAGTTAAACCAGGTTTATCAGTAAATGAACGATAACCTATTTCATAAGATAAAAACTCACCTCTTTCCAAGTTTTCTTTTGGATGATTTGAAGGAGCACCTTCTTGTGAAGATACATTTTTATAGTATTTTTCATCAGCATTAATTCACATTGAAAAGTTAGTTTTAACAACTTTTTGTTGATCTTCATCAATATAGTTTTCTAGGAAATAGTCACCTGTTGATGAAGGATAACCAAGAATGTATAAGCTATCTAAAGCATTAAATTTCTTAACTTCTTCTGACTTTTTAGTATCAAGAATTATAGGTCTGTCAATTTTGCTATAGTCTTTAAGATATGAATCTGCTCTAAATTTAACATGTTTGTCAGTTTTAGATTGGTAATTGTTAGTAATTCATTTGACAATGTCTTCTGTACTTTTACTTGAATAATTAGAAGTAAGATTTTTGCCATTAGATATTGCGCTGAAATTTTGATCTTTATTATTGTTTAGGATTTTCTCAAAGTCAATTTCAATAACTGCAAAGTCCATAAATTCTTCGACACCCTTGAACTTCTCTTTTTGTGAAGATTCTAAAAAGTCATATGGCTTACTGTCTAAAAAGTCAGTCGCTTGGAAAATAACATTTATTGCGCCTTTTTCAACATTATCAAAAAGGAATCTGGTAAATCTATCATCTAAATCATTAAGTCTAAAATGTGAGCCAACTCCGACATTTTCATTCATTCTTGACATAGAAAATTTAGTTGTTTTATCAGTTAGACCTTTAGCAACGTGTGAGTTAGTACCAAAATAAAATTTAGTTGCGCCTTTGCCATTATCAGGAATCATAAAGTCCATTAGTCACATTGTTCCTGAAACAGATGAATATGTTCTTCCTTCGCTTTTTAGTTGCCTATAGTTTTCTATATGCTTTTCAATTTCTTTTTTTAATTCATCATTAGTTATGTTTTCAAGTCTGCTGTTTTCTTTTTGAAAATCATCATCAAGTTTTTTTCTTCTGTCTTGAAAACTTTGCTCTAATCCTCTTAGTGCTTCTTTGCTTAGACTCTTTTTTTCTAATTCTAATTGATAAACATCAGTTTCATAATTTGCTTTAAGATTAGCCCTGTCTTTTGCTGTGAATGAATTTATCTGATCTCTGTTTCAATTTGTAATCTGATTTTTTAAGTTTTCAGCTTGCTTAATTTCATCATCAAAATCTTTTAAGGTTGTAAATGAAACTTGAAAAGTTTGCTCAGCAATAGTTTTGTAAGTTTCATTTAATAGTGTTCTAGCTAAACCACTTGATCTATAAATGTTTCTGCCGATTGTATCAATTGGAGATGGACCTTTTGACATTTCTGGCGCATCATAAACTTTAAGCTTGGGATTGTTGTCACCATTTTCATAAACCGGAATAGTAAATCCTTTTAATGCAGCATTTTCATAAGAATCAAAATTCACTAATTTGGCTGTTT
>572 42 1234
GATACATATCAATCAGTACTAGACAAGATTGCATCAAAACTA
>573 29 55
AGTGCTTCTTTTGTGGCTTTTTTTTTTTT
>574 990 14637
GGCAGATTTAAAAATTAAGAAGTTTTTAAAATTATTTAACATTGAAGATCTTGAAAACGATAAACCTTACAACTTTTCATCAGGTCAAAAGAAAAAAGTATTACTTATTCAAGCATTATTGCATGATCCTAAATTATTAATTTTGGATGAACCGGCTGCTAACTTAGATCCTACTGCTAGATATGAACTTTTTTCATTATTAAAAAACTTAAATGAAAATGATGGCATAGCAATTTTAATTAGCTCGCACGTTTTATCTGAAATTGATAAATATGTCAATTCAGTAACTCTTATACACAATGGGAACATAATCTATTCTGGGGCTAAAAAAGGCCATTTGGAGACATTGTTTTATGAAAAAGTTATTAACGCTTAGTTCAATATTTCCAATTATGCATTTTGTGCCTGTTTTATAGTGCTAGACATAAATTAAATAATGTAAAGGATTAGTATGAAAAAATCTAAATTTATGTTGTTTGCTGCTATTGCTTTCATACCACCTATACCTCTTATAATTGCCGCAAGCAATCATAATAAAAATACTAATAGCACTGATAATAACAACAATTTAGCACCCAAAATAGACAAATTGTATAAAAATCCTATTGTGAATGAAATGCTTAATTTTTATACTAACAATAATGATGATTTACGTAAAAATTATGTCTCTTTTCAAGAAAACAGATCTAATGCACTTTTCAAAGAACTAGAGTATTCATTTACATATTACCCAATTTTTATTTCAAATAAAGCTTCTGATGGAAGTAGTCATTATTCAAGAATTATAAATAAAGCTAAAGATGCAATACAAAAGCATTTGTCGCAGGATTGGTATTGAGTTTTAAACAATCTTGATCATTTTTGATTTATTTTTTCTCCATATAATGATTTGTATAAAACATTTGAAGGAGAAAAAGAACTTTTTGAAAAAGTTCATAATGAGCTTGGTTCATGAACAACTAATATCAAAAATAAAAAGCCAGAAGCAAT
>575 24 871
AAGAAAAAAAAAAAAAAAAAAAAA
>576 26 32
AAGAAAAAAAAAAAAAAAAAAATTTA
>577 24 22
AAGAAAAAAAAAAAAAAAAATAAA
>578 24 21
AAGAAAAAAAAAAAAAAAAAAAAC
>579 26 36
AAGAAAAAAAAAAAAAAAAAGAAAAA
>580 26 24
AAGAAAAAAAAAAAAAAAAATAATAA
>581 24 23
AAGAAAAAAAAAAAAAAAAAACAA
>582 24 22
AAGAAAAAAAAAAAAAAAAAATTA
>583 24 25
AAGAAAAAAAAAAAAAAAAAAACA
>584 26 20
AAGAAAAAAAAAAAAAAAAAACACAA
>585 26 20
AAGAAAAAAAAAAAAAAAAACAACAA
>586 24 17
AAGAAAAAAAAAAAAAAAAAAAAG
>587 35 97
AAAAAAAAAAATAAATAAAAAAATAAAAAAAAAAA
>588 31 200
AAAAAAAAAAATAAATAAAAAAAAAAAAAAA
>589 26 31
AAGAACCACCACCAACATTATTAGTA
>590 41 96
GTAATTTTAGGAATGTCAGGCGGGGTTTTTTTTTTTTTTTT
>591 26 57
AAACAACAAAAAAAAAAAAAAAACAA
>592 24 75
AAACAACAAAAAAAAAAAAAAAAA
>593 27 25
AAACAACAAAAAAAAAAAAAAAATAAA
>594 34 132
AAAAAAAAAACAAAAAACACAAAAAAAAAAAAAA
>595 24 6
AAAATTTTTTTTTTTTTTTTTTTA
>596 25 34
AAAAAAACAAAAAAAAAACAAAACA
>597 24 69
AAAAAAACAAAAAAAAAACAAAAA
>598 25 53
TTTTTTAATTTTTTTTTTTTTTTAT
>599 28 105
TTTTGTTTTCTTTTTTTTTTTTTTTTTT
>600 29 235
CCTTTGGCAAAAGCTACTCTTTGCTTTTG
>601 24 17
AACACAAAAAAAAAAAAAACAAAA
>602 26 18
AACACAAAAAAAAAAAAAACAAACAA
>603 24 62
ATTTTTTTTTTTTTTTTTTCTTTT
>604 26 19
TTATTTTTTTTTTTTTTTTTTCTATT
>605 24 19
TTGAATTTTCTTAATAGTGGCTTT
>606 25 48
TTCCAATTTCACTTTCTAAAAGATT
>607 41 369
TTTTTTTTTTTTTTTTTGTTTTATTTTTTTTTTTTTTTTTT
>608 798 13735
AAATATTTAGCATAAAGACTTTAGAATGCTGATTAAGTTTGGGTGTAAAAAGTATATAAATTAGCAAAAAGAATAAACAAAAATAGTCCTAGTGAATAAGACTATTTGTTAGTTATATAGTAACTTATTTTTGTTCCATTTTTTGTTCCATCATTGATGGTGATTTTTGTCATGGGAATGTTTTAGCATCATCACGAGGTTCTTTAAGCAATGCAACACCACCAAGGGCAATTAATGTTGTCACAACAATAATTATTGTTTGAATTAATCCAACTGTTTGTTTTGATAATGTGCCACTCAATGGAACTACAGAAATAATAATGAATACTATTGTGTAGAAAATGTAACCGAATCCTCAAATTAAGCTGAACATTCAGCCAATTGTCTTAGGGTCTCTGTCTGCGTATTCATGTGGCAAGTTAAGCATAACACCTTGAATACCTCAAGTACATAAACCTGTTAAGAAACCAAAAATGTATAGAAATACTAATGAAACATAGTACTTGCTGCCAGCTGATGCTTTACCATCTGATAATGCTGCAATTGCTGCATTTTCGCCATTGCCACCAGCAACACCATATACAAAGACAACTGTAGATAAGATAAAGAAGATAACTGCAAGAGTAATAATTGCACCAACAAATCATCTTCTCTTTAAGTTAAATCTTGATCATAGACCAATTGAGATAGGTCCAACAAATACCGCAGCTAAGAAAATAACTTGTCAAATCTTAGCAATCTTTTGGAATTGTGGCAACACTGCAGCATCTGTAATACCAGCCATATTTGGTCAGATAA
>609 24 9
TAAATAATAAAAAAAAAAAAAAAA
>610 25 108
ACAAATAAAAAAAAAAAAAAAAAAA
>611 42 104
AAAAAAAAAAAAAAAAGCAAAAATAGCTATTGAAGAAGCAAA
>612 3352 63270
ATAAATAAATAGGCGGGTGTTTTGTTTTATGAGCATTAAAAGAAAAGTATTATTCACTAGTGAATCAGTTGGTTTAGGTCATCCTGATAAGATTTGTGACCAAATTAGCGACGCTGTAATTGATGAATTTATCAAACAAGATCCTTACTCAAGATTAGCAATAGAAACTGTTGCTTCTGGCAATCAAATTTATATAACAGGCGAAGTAGCATCTAATGCCACTGTAGATATAAAAGATGTCGCACTTAAAACAATTTTTGATATTGATAAAGATTATCAAATCAATGTACCTGAAGTTATTTTAAATATTAAAAAGCAAAGTGATGATATTGCTCAAGGTGTGCTTTTAGATGATGATGAAATTGGTGCGGGCGATCAAGGAATTATGTTTGGTTACGCAACAAATGAAACTCCAGAATATATGCCTCTTGCCATAACTTTAGCACACAGAATAGTGCAAAAGGCTAGTGAATTAATTAAATCAGGCGAATTTAAGCATGCTAAAAGCGATATGAAAAGTCAAGTAACTTTAGACTTTTCTGAAGAAAAAGTTAAAGTAGACACTGTTTTGTTTTCATGTCAACATGATGAAAATTTTGACGAAAAATCCTTTAAAACAGTCATTAAGGAAAAAATAATTTATCCAATCATGGATGAATATAATATGAATATGCCAAGCAAAATTTTAATAAATCCAACTGGCAGATTTGTAATTGGTGGAATTGTAGGTGATGCTGGTTTAACTGGTAGAAAAATAATTGTTGATACATACGGCGGAACTGCACATCATGGTGGAGGCGCTTTTAGTGGCAAGGATGCTACAAAAGTTGATCGTTCTGCTGCCTATGCATGTCGTTGAATAGCCAAAAATTTAGTCGCTGCTAAAGTCGCTGATAAGCTTGAAATACAAGTATCCTATGCTATAGGTGTTGCTGAACCTGTTTCAATTTTTGTTGATACATTTGGAACCAACAAAGTATCTAATGAATCAATTATTGATGCAACAAATGCTATTTTCGACTTAAGACCAAGAGCTATAATTCATGAATTAGGACTAAGGAAGCCTATTTATAAAAATACAGCTTGCTTTGGCCATTTCGGCCGTAAAGACATTACGTTTCCTTGAGAAAACTTAGACAAAGTCAATGAAATTAAAGAATATTTTGGCATAAAATAAGTATAAAATATTATGCAAACTAAAGCATTATGGTAAAACATATAAATCACCATATTAAAAGGGGTCACACGCATGCGTAAAATTGTTAGAGTCAAGAATAAATTACGTGCTGAAAAAAAGATTACACAAATTACAATTAGAACAAGCACGTGACAAAAGAAGAGCTGAAAGAGCAGCTGCTGAACAAGCTAAATAATCATTTCAAAAAGTAAAAAAAATCAAGCAAACAACTGCTTGATTTTTAATTCTTGATTTAGTTTAATTTTTCCCTTAGCTCTATAAAACAGTTAGATAATAAAATTTCATTATCATTTGTATCTTGTATAAGCAGTCTATAAGCGGCTTTGTTTTTTTTAAAATCTATTTCGTCAAGAATTGAGATGAGCGGAATTAATTGATTATTTTCATTATAGATTGAAGAGTCATATGTTTTTTTATTAAGTTTAAATACTAGTGTAACTGCATCTCTAAAAATATTTAAGCTTGAGTTAGTAAATTCAATCCTAGTAGAGACATTTGTATCAGGTTCTTTAAAAGTGTATGCTTTTGTTTCTATTCCATCAGGACTTTTATAAATTTCGCACTCAGCATCAATTTCAGTTTCAATCTTTACATTTTCAGTATTTGGTTGCTTGACTAGTGAAGTAAATATTAATTTCATTGTGAAAGTCTTTTTAAAATTATGTCTTTGCCAAATAAATAAATTGATTTAGCTAATTCTGGCCCATGCTCAATGTAAGTTGTTGCAAGTCTAATAGGCATAAACAAATTTTTGCCCTTTTTGCCTGTTTTAAAGGCTACTTGGTCAATTGCTTCTTGAATTTGGCTAATTGTAAAATCCTTATTTTGAAACTCATTTTTAAAAGAAAGCACAACTTCAAGATCAGCTTGAGTTAGACTTGGAGCAGTTTCTGAAGGCTTATCATAATTTTCTTTTTCAACTAATAGTTGCTTAAGCGCAAACACACTTTGTTTAAAAGTATCAACAAATAAATTTGTTCACTCATCATTATTTAAATTTAGCTTATTAATAATTGATTCATTATCCATATTTTTAATATATTGTTTTGAGAATCATTGCATTTTTTTAATGTCAAATTTTGAAGGCGACTTACTTAATCTTGAAGGTTCAAATTTAGCAATAATTTCATCATGAGTCATTACTTCAGAATTATCAGCACTAGTTCAACCTAAAAGTGATAAGAAGTTAAAAATAGCGTGCGGATCATAGCCATCGTTTTTATAATCTTCAATAAATTGTTTTAATGATGTATCCCTTTTTGAAAGTTTTTTACCTTCCATATTGGTTATAACTGTAAGGTGTCCAAATTCAGGAGCCTTTCAGCCAAGTGCATTGTAAATTGAAAGCTGTCTAGGAGTATTAGTAATATGCTCTTCTCCTCTTAAAACATGAGTTATTTCCATATCAAAATCGTCAACTACTACTGCAAAATTATATGTAGGATAACCGTCTGATTTTTGAATAACTCAGTCACCAATATCGTTAGAATCAAAGCTAATTTTACCTCTTACAATGTCATCTCATTCATAAACAACATCTTTGGGCATACTAAATCTTATTGAGTATTCGCCGGCTTTATCTCTTTTTTGTTTTTCTTCTTCGCTTATCTTAAGCCAGTTTTTGTCATATCTAAAAGAAGCTATTCCATTCTTTTCAGCTTCAGAGTGCTGCATTTCTAATTCTTCAGAAGTGTCATAAGATTTGTAGGCAAGGCCTTTTTGTACTAATTCATTCGCAATCTGTCTATATCTTTCTAATTTTTCGCTTTGTCTATATTTTCCATATTTTTCATTAGGATTTAATGGGCTTTCATCAGGAATTATTCCTAATCATTTTAAATTTTCTAACTGACTTCTTTCACCATCAGCCACATTTCTTTTAACATCAGTATCTTCTAGCCTAAAAACAAAAGTACCATTGTAGTGTTTAGCAAATAGATAGCAAAAAAGAGCAGTTCTAGCACCACCTATATGTAAGTATCCAGTTGGACTAGGAGCATATCTAGTTCTAACTTTATTCATAAATAATTCTCCGTTTTGATAAAAATAAACTTGTAAGTTTATAAAGTTGATTTAAAAACTAATTATTAGTTTTGCTAATCCTAAATAATATATTTAATATTATAAGCATTTTAATTTACAGTTTTTAAAATT
>613 24 7
TTAATAAAAAAAAAAAAAAAAAAT
>614 24 107
TTAATAAAAAAAAAAAAAAAAAAA
>615 198 13698
CAACAATTAGGTGAAATCAAGAAGAAAGACAAGGATAGCATTTTAGATGCGTTATTAGCAAAAAATAAAGCACTAAATCTTGACAAATCTCAATTAGATGTTAAAGATATTAAAGATGGGTCAGCAGTTGTTTTTGCTAAAAATGATAGCAAAAAATATAGAGGCCAAATCCTGGTTTCATTCACTTTAAATGCTTCT
>616 35 101
TTATCTGACCAAATATGGCTGGTTTTTTTTTTTTT
>617 27 46
CCCTCCCCTCCCCCCCCCCCCCCCCCC
>618 25 14
AAAAAAAAAAAATATAAAAAAAACA
>619 33 258
AAAAAAAAAAAATATAAAAAAAAAAAAAAAAAA
>620 24 5
GTGGTTTTTTTTTTTTTTTTTTTG
>621 29 72
AACTTGGTTTTCATTTGGCTGTTCTTTTT
>622 104 1261
TTTTCTCAAATAAAGTCATAGTAAGGCTTTAATTCTTCTTTCTCGAATGCTTCCTTAGTGCCCCTGCTTAATGCAACATACATTGGCTGTATAAACAAATGATA
>623 24 121
GGCTGTTTTTTTTTTTTTTTTTTT
>624 2658 45320
TATGTAAATTGTAAGAAAAAATAAAAATAAAGCTTTTGTTTCAAAAATACTTTGATATATCTATGTGTTTATAATACAAATAAACCAGTGGAATTTTATTTTATCCTTTATTTATAGGGCAATAGGTATGAAAATATAAAATTTGGCTATAAATTTAGTAATATATAAATAGGATAAATAAATATCTTGCTGTGATTATTCAGAAGGGAAAATCAAATGACTAAAAAAGAATTTGTCAAGGCAATCGCTAATAAAATGGAAGTTTCAGTAAAAAGGGCAGATCAATTTTTTGACGCTTTTGTATTCGTACTTAAGGAAGAATTAATTGCCGAAAGCAAAGTACAACTTTCATCTTTAGGTATTTTTGAAACAAAAATTAGAAGGGGTCGTGATACTATAAATCCTTTTACAATGAGTGAGTTATCAGTGCCTGAAAAACGTGTTATTAAATTTACTCCTTCTAAATATCTAAGAGAGCTAGTTAACTTCTAATTTTAATAGCTATTTAAATTAATATTAAGAATAAATATAGGGCAAAAAGTCTATTATTCCAGGATAAGTGAGCGGAATTCTTTTGCCTATTTTTTTTATTCATTTATACCTATATTGGTTTTTATTTTCAATTGTCATAAAATTCTCATATGAGAGTAAATAAAACTCATCATATAAGCCGAAAAACACTATCAAAAAGGCCAGTCCGCCATTTTTATGTATCTCTTTAAGATACTTTTTTTGATGCTCTTTTATATTACTTCTTGCTAAAAATGATTCATTTGTGCTCTTGGCTTTCAAATGCCAAAAATCTCCCTTTATAGCACCCTATATAATCAACGGTTGATTTTTTATAAACAAAAGCATTAGAAAGCAGTAATTTATTTTCAGAGTTAGTTATGTTGCTAAATTTAATTGGCAAGCCTTTTTTCTCAATAAAAGCTATATGATTATAAGTATAGTAATCAATTGTTTGGTTAATAATAGTTTCTAATAGCATACCTCTGTTTTTGTACATACTTTTATATCTAATCTTTGATAGTCTCTATATAAAAGTGAACAAAAACGGGAAAAAAGTACCCTTTTTCCCATTTTTTTCCTAGTTTGCTTATAGTAGTCCATTTTGCAAATTGTTATTATGAAAGGAATTAATAAATTAATACATGAAAAATGAAAATAACGAAAACAATAAACAAATGGATTTAATAAAAAGAACATTAAATGAAATCACAAGAAAATTTGGGCAAGAAGCTATTATGATGTTTAATCAAGATTCAATTGATGAGCAAGTAGAAACCTTTTCATCTGGTAGTTATTTATTAAATAGTGCACTTGGCATTGGAGGCTATCCTAAAGGCAGAATAGTCGAAATTTATGGCCCTGAAAGTAGTGGTAAAACCACTCTTTGCCTTCATGCAATTGCAGAAGTGCAAAAGCAAGGTGGCATAGCAGCTTTTATTGATGCTGAGCATGCAATTGATCCGCTTTATGCACGAAATTTGGGTATTGATTTAAACACACTTATTTTAAGTCAACCTGATAGTGGCGAGCAGGCTATGGAAATAGTTGATATTTTAGCTAAATCAGGCGCTGTTGATTTAATTGTAGTTGATAGTGTAGCTGCACTTGTGCCTATTGCTGAATTAGAAGGCGAAATGAGAGATATGCAAGTTGGTGTGCAAGCTAGATTAATGTCAAAAGCTTTAAGAAAAATTACAGGCAACTTGCATAAAAATAAAACAACGGTTATTTTTGTTAACCAAATAAGAGAAAAAATTGGTGTTATGTTTGGCAATCCCGAAACAACAACGGGAGGTAGAGCGCTTAAGTTTTATGCTTCAATAAGACTCGAAGTAAGAAAAACTACTTCTATTACTGAAGGAAAAGATATCACAGGTAATGAAATAAAAATTAAAGTGGTTAAAAATAAATTAAGTGCTCCATATAAGAGTTTTACTACCGAAATTTTATTCTCTAAAGGTATTGATGCTACAGGTGAATTAATAGAATTAGCCTGTGAAAAAGGCATATTTGACAAAAAGGGTGCTTGATATGCATATCAAGGCAAGAACATCACTCAAGGCAAAAGAGCTCTTAAAGAATTTTTAGAAAACAACTTAGAATTTAAACAAGAAATAGAAAAATTAGTGCTATAAATAAACAATAAACAAAGGCATAGTCTTACTAAGTGTTAAAATAATGTAAGTGTATTTTGCTAATTTGCTATTGGAGAAGCGTTTAATGGAAAATAAAGAGCTTAAGATCTTATTTATTGGTGATATTTTTGGCACACCAGGCATTGAAATGGTTGAAAAACATTTATCAAAGTTAAAGTCGGATTATGATGCAGATATTGTTATAGCCCAAGGAGAAAATGTTTCTGGTAGAAAAGGGCTAGAACAAAAAGATTATTTAAGACTTAAAAAAGCCGGGGTAGATATTATAACTTTAGGCAATCATGTATGAGCTAAGAGTGATATATTGAACATCATCAATAACCCTGATTTAGTAAGGCCAGCCAATATTGATGCAGGTTATCCAGGGAAAGGGACACAATTATATACACTCAAAAATGGCATAACTTTACGTGTTACTTCATTAATGGGTATAACTTTTAATAAGCTTCTTAAACCTTGAACACAAGAAATAGCCAATAGCTTCTTCGAT
>625 25 397
ACATAAAAAAAAAAAAAAAAAAAAA
>626 25 15
ACATAAAAAAAAAAAAAAAAAAACA
>627 24 85
AAAACAACAAAAAAAAAAAAAAAA
>628 25 23
AAAACAACAAAAAAAAAAAAAAACA
>629 5644 141497
TTTGCTTAACTGAGTGGCTGTTTATATTGGTAGTTTTATATTTGGTTCTAAATCACCATTTAACAACAGCTTTGTGTTTAAAAACGCATCAACTGGTTCAGCCCCTATTAACATTTCAGGTGGATTTTTTGACAAAAGTTCATTCTGAATTTTTGGAATAGTACTAGTAGCATTTGTTTCATTAACTTTATATATGATTTTTGCATTTACCTCTTTAGGTTACAAAATCAAAATGAACGGACTTAATAAAGACGCTAGTTCATATGCTGGTGTTAACCAAAAATTAACAACTGTTTTATCAATGGGCTTTTCTGGCGCATTAGCTGGACTTGCTGGATTTATCCACTTTGTCTTTAAAGCTAAGCAGTATGATGTAATTACGCTTTCCAGTCCGCTGCCACTAGGTTTTGACACGATAGCTATATCATTAATTGGTATTAACTCGCCAATAGGAATTCTTTTCTCATCTGTTTTCTACACGATGCTAGAGTTTTCTAGAATTGAATTGATTAGTTTTTACTCAACAAGCGGTGTTAAAGAAGGTGGTATTGATCTAGTTGTTGGTGTTATTATATTCACAACAGCACTTGCCTTAATGTTTACTAATTTTAGGCCTATTCGGAAATTTAGGTTATGAATTTCCTTGCTGACTCAAAAAGAGTACAAAGGGCATTATCAAACCTATAAAGAAAAAGTTAAAGCAGTTAAAGAAAACACTAAATTACTTCTTATTGAAGCTCATAAAGTGTATACAGAAAATAAACTAAAATACAAAGAAATTAAGAGCAAAATTAGAGAGATAGAAAATGAAGCTTTAATTAAAATTAAACAAGGAACTGACAAAAAGCTAGATAAGAAACTATCAAACAACGAGATAGAGAAAATTTTCCAAAAGTTAGCTAAAGATAAAGTTGTACTTAATCAAGAATTAACAAGATATGGTTACTTTGACATTAAAGACATCAAGAATCTTAAAAACGTTAAGCTAACTCAATTGAAAATTGAACTTAAAAAGATACAAGAAGAATTGTTAGATAATTATTTATTTATTGAATTAAGATTAATTTTTGCTCAAGGATCATATGACCAAAAGCACTATAAAATAGTCAAAGAACATAATTTAGAGCAATTCAAAAACGAGCTATTTTATCTATATGAAGATAAAAAACAAATGATTAAGGATCTTAACAAACAACTAAAAAGTGCTCAAGTACAAAATGATGCTGAATTAGTTAATAAATTAACTGCTGAGCTAGCAAAGTCGCAAGAAGAACTTGCTCAAATTAAAACCAGTTATGCTGCTTACAAAAAAGACTTATTAGCTTCATATAAAGGTATTGAAGTTAAAAACGATTCTGGTGATGAAAATTCAAGCATCAGCATAAATCAAGACTTGTTCCATCAATATAAAGAAAAAATTAAAGCAATAGAAGCTGTAGTAACAGGAGGTAATTAATGGAAAGTATAGCATTTATAACTAACGAAACATTATTCTTCGCCTGTGTTCTTGGACTAGCAGCTATTGCCGGAATATTTGCTGAAAGATCAGGAACAGTTAATATTGCAATCGAAGGTACAATGTCAGTCGGCGCACTTGGATACTGTATTACTTCAGCCCTTTTTACAAGTGGCGGAAGAATTAGTGGTCTTAATTTAGATGTGCCCGGTCTTGAGATAATCTCACTTATATTTGCTGCTTTATTTGGCTCACTATTTTCACTATTGCTAGGTTTAGCAACAATAAAACTAAAAGCTGAACACACAATTACTGGTGTTGCGTTGAACCTTTTATCAGTTGGTATTTGTGCTGCTATCATGAACCCTTCTCTTTTAGGTAATGCTCACAAACAAATTGATCATACTGTTAAAGAACTTGCATTAAGCACTAACTACAACAATTTTGGAAACATTTTAAGCTTTAAATTATTCTTACTAATTGCTGTTGTAGTTATTTCATGGTTTGCTTTAAACAAAACAAAATGAGGTTTACGTTTCAAAGCAGTTGGTGAAAATCCACAAGCTGTTGACGTAGCCGGTATTAATGTTTACAAATACAAATGAACAGGAATTGTTATTTCTGGATGTATAGCAGGAATGGCAGGGGGTGTATTTGCCCAAAAATTACCATTTACTGGTCAAACTAACGGTTTTGGTTTCCTTGCCTTAGCAATTATGATTATGTCTCACTGAAATGTCTTAATTGTTCCTGTTTGTGCCTTATTCTTTGGATTCTTCCAACAAATGGGTGCATGATTACTTAGTGTTGAATTCGACAAGGTTGTTACTGTTGAAACAAAAGACAAAGTACAAAAATTTGGTGAACTAATCAAAGCTATTCCATATGTTCTTACACTTATTTCGATTATGGCCTTTAGTGGTCTGGCTCCTGGCCCAGCTGCTTCTGGTATAAATTATGATAAGTCTAAGAGATAATTAACCGCAAATTATTATCAGCTCAGAGAAAAAACTGAGCTGATTTTATTTAATCCTTGCAGTGCTATAAAACAGGCATTATGGACTTTAAACAAAGATATTTAACAAGGGGGTAATTATGCATTTTACAACTTATACAAAACAACCAAAAAACTTGTTTTACAGCGATATAAAACCAAAAATGAAAAAGTTTTTTTCTTTTTCTATACCGGTTCTGATACTTTAATTTTTTGGCTTTTTTAAGTACTTAAAATATGTAAAATAATTATGTTTTTTAAAATTACAAGGAGAATGATATGCTAATAGGAATAAGCGGAATGATAAGCAGTGGCAAAAGCACACTAACAGCAAAATTACACAAGCATTTTAATACTTCATTAATGCTTAAAGAATATGATGAAGATAGCGAAGTGTTTAATACTTTTTTAAAATGACTATATGAAAAACAACCGAACTTAACTATTGGCTTTCAATCATATGTTGTGGAAAACCACACAACTAAATTAAGCGAATTAATCGATGAGTTTAACAAGCTAAATAAAAATTGACAAACAGATCATATATTTTTAGATCGTTTTAGCATTGAGCACTACATATTTGCAAATGTAAATTTAAGACCTAAGGGTCAAAATTACTTAGACGGATATGATGCCTTGTTTACTCACTTAATTACTAAAGATGAAACCCCTGATATTGCCATATATTTAGATATGAGTTGAGAAACGTTCCTTAAAAGAATTTTTGAACGTGGAAGACAAGTTGAAATAGACAATTTTTATGCCAATGAAGAATATTTCAAGACTTTGTATAATTTATACAAAGACTTGTTCATCAAGCAAGCTGAAAAGTTTAAGCTAGAGTACAAAATCATTGAAACCGATAATCTCACTGAAGATGAAGTGTTTGAAAAAGCTTTAGAAATTATTGCAAATCACAAAAGTACTTTCAGAAGGGGTTAGGATGATAATCGGCATAAGCGGAATGATAAGTAGTGGCAAGAGCACACTTGTTAAAAAACTCAGCAATTATTATCCAAATTCAGCATACATTGAAGAATTTAGTGAGAATGATCCAGTTTTTAACACTTTTCTAAGATGATGTTATGAAAAGCAACCTAATACTGATATTGCTTTCCAATCATTTTTGGTTGAATCATTAACTGATTCATTTCATGAGCAAAAAGAAAAATTTCAAAAGACAAATAGCAACCAAAATGGTCATATGTTTTTAGACAGATTCATTTTAGAGCACTACATTTTTGCTGCGGCAACTTTGAGCAAGAAGAAAAATAAGTATTTTGAAGCTTTTGATAAGTTATTCAGTCACATATATGATTCTAACTGCAACCCTGACTTTGCTCTTTTTATTGATATAAATTGAGAAACATTTAAATCAAGAATTTTTCAAAGAGGCAGGAAAGTTGAAATAGATAATTTTAATGAAAATGAAGAGTACTTTAAATATTTACATAAAATTTATAAAGAAACATTCATTGATTTAGCCGCAAAATACAACATTCCATATGAAATAATTGATTCAAATGATAAGTCTGATACTGATGTATTTATTGAAGCAGTGTCAAAAATTGAGAAACATATTAAAGAAGCAAAATAAAATCAGGCAGCTAGTCCTGATTTTCTTATAAGCCTATAAAACAAGATCATAAGTTAGTTTTTGTTTACTATTTCTTGTATGTATGAAACATCAAACAACTTGCTGTAGTCGTTTGAGCCATCAGAATTTTTTGGAAATTCTATATCTGGATCTACTCCATATTCATAGCTTTCAAAGTTTTTATTAGCAAAAACGTTATTACTGCTTAAAACTGCAATATTGCCTGTTGGCAAGACAGACATTTTTAAATAAGAAGCTCCGCCCTGTGTTTTATAACCTATTATTTTTGCTAAATTGTTGTCCTTAACAATACCTGCAAATAAGTTTCCTGATGAATAAGTTACTGGCGAAGTTAAAAGATAAAATTTAAAATCCTTTTTATTTGTTTTTGACTTAACTTTCATTCCATTTTTTGAGCCTGATTGAGGGTTTATTAGATTGTAGCTAAACTCTTTGTCAGTTATAAAACCTAACAATTCATAAACTGCATAAAGCGAGCCACCTAGCATATTAGAAAAATCTAATAAAATATTTTTTACATCTTTTGATTTATGTTCCTCGAACACAGACTCCAAAACACTTGTTATGCCATCAATTAGAGCATCAAAACGCACAATCAACGTTTTACTATCCGGAGTTAAAGTCGTTTTAACAAAGTTATTGTCATTTCTTGGAGACATTTTTTGAAAACTAAAATAAAGCTTTCAATATTCCTTAATTCGTTTGGTATCATCAAAACTGTTATTTAAATCATCATATTGCTTTTCATCCTGATTATATCCATTCATAAACAGTTTGGTATGTAAATCATCCAAGCCATTTATTACTGAGTGGACTGTTTTATAGTGCTTTTCGTCATAATCCAACAAGCCTTATTTATATTTATTTAAGAAGTTTAAAAACCAATTAGGGTCTTTATTTTTTATGCCATAAAAATTATCCAGAAGAAAGTGAAAGAATTGAAATTGATATTCCTTTAAGTCTTCACTTATTACTTTTTTATTTAAGTTAGTGCTGCTTAGCATTTGTCTATAGTCAAGATTTTCGGGATTATGTAATTCATAAAAATTAAAAAATAAGCACTTTATCATTATTAAAATAAAACTGATTTACAGATTCACTTAATAGAACTTGATTTATGACATTAAAAGGAATTAAAATTTTACCTTCATGTTTTATCATTTCAAGTCCATATTTTCTAAAATCAATAACAACTGGCTTATCCTCACTGATTTTTTCATCTTTAATTTCAAATAGCAAGCTTTGTTGATGCTCTCTTGGTAATATCGAGTTTAAAAACTCATAGCTAGATAAAACTATTTGTTGATTTTGATAATCAAACTTAAGTGCATAGTTTTGTTCAAATGAATTATTGCCATTTGATGAATTAAACTTATTTATAGAGTTAATGGTAAAAGTATCATTATCATAGAAAGAGCTAATTTTCTTTTGCAAATCATATGATTTAGATTGATAACTTACATCATAGTAATTTTGTTCAAATTCAAGAATACCATCAGAGATTTTTAAAAAATCATTAACAGAAATGTAATTTATATCATTCAACTCATAAAAATCTACACTGTTAGTGGCAGGG
>630 24 25
CGGCTGTTTTTTTTTTTTTTTTTT
>631 26 62
AAAAAAAAACAAAAAAAAAAACACAA
>632 24 99
AAAAAAAAACAAAAAAAAAACAAA
>633 24 96
AAAAAAAAACAAAAAAAAAAACAA
>634 24 90
AAAAAAAAACAAAAAAAAAAAAAC
>635 28 33
AAAAAAAAACAAAAAAAAAAAACCACAA
>636 24 112
AAAAAAAAACAAAAAAAAAAAACA
>637 33 117
AAAAAAAAACAAAAAAAAAAAAATAAAAAAAAA
>638 33 105
AAAAAAAAACAAAAAAAAAACAACAAAAAAAAA
>639 24 186
TTTTTTTTTTTTCTTTTTTTTTTT
>640 27 41
TTTTTTTTTTTTTTTCTTTTTTTCTTT
>641 38 238
TTTTTTTTTTTTTTGTTTTTGTTGTTTTTTTTTTTTTT
>642 24 36
CAAAAAAAAAAACAAAAAAAAAAA
>643 24 6
CAAAAAAAAAAACAAAAAAAAAAC
>644 25 9
CTCCCTCCCCCCCCCCCCCCCCCTC
>645 25 15
CTCCCTCCCCCCCCCCCCCCCCCCC
>646 25 173
AGAGAAAAAAAAAAAAAAAAAAAAA
>647 25 11
AGAGAAAAAAAAAAAAAAAAAAATA
>648 24 5
TAAAAAAAAAAAAAAAAATTAAAA
>649 24 65
AAAAAAACAAAAAAAAACAAAAAA
>650 31 106
AAAAAAACAAAAAAAAACAAAAACAAAAAAA
>651 26 137
AATAATTCGCCAGTAATATCTGAAGC
>652 37 131
GATATAAATGGCTGTTTTTTTTTCTTTTTTTTTTTTT
>653 1652 30462
TTTAGCTGCTGGTTTTTTAGCAGTTGAAGTAGATTTCTTGGTTGTTGTTTTCATTTCTTTTTCTAAATCAGCCATTATTTATCTCCTTCAGCAGCTTGTTCTTCTTCAGCTTTGTGAATTAATGGTTCTAATTCAGCCGAAGTCATACCAACTGTAACTTCAATATTGAATTTCTTAGCTTTTTCAATAAGCTCATTCATCTTAACAACTTCTTTAACGTTAACTAACTTGATTGCCTCCTTAGTTGGAAGACCTTTAACAGCTTGCTTAATAATCACAAATGATTTTTTAGCACCTGGAATTGAACCTTTAACTAAAAGTAGGTTGTTCACTGTGTCAACTTTAACAATTTCCAAGTTTTGTACTGTTGTTTTTTCTGAACCTAAGTGACCTGGCATTGTCATACCTTTAACAACACGGTTACCTGATATATCACCAAGAGAGCCAGTTTGTCTAACAGGTTGACTACCACCACCACCACCGTGCGATTTAGGTCCTATGTGTTGGTTTCATCTTTTAATTGTTCCGGCAAATCCTTTACCTTTAGAAATACCGGTAATGTCAACTAGTTCGCCAGCCGAAAAAATGCTTGCATTAACTTCTTGACCTAATTCATAGCCTTCCATGCCACGAATTTCTTTAATGTATTGCTTAGGTGTTGTTTTAGCTTGAATAAATTGACCAGCTAATGGTCTGTTTACTCTCTTAGCTTTTTTCTCAACAGTAGCTAATTGTGTTGCAAAATAACCATTTTTTTCTACTGTTAGAACTTTTGAAACAACATTTGGTTTAACTTCAACAACAGTAACTGGTATTCTTTGACCAAGTTCTGTGTAGATTTGAGTCATTCCAACCTTACGTCCTAAGATTCCTTTCATATTCATCTCCTAATCTAATTTTGATGACCATAGCTTGCATTAAAGCAAGTTGGATTTATTTTTGTGAAACTTGAATTTCAACACCTGAAGGTAATTCAAGTCTTTTAAGTTTGTCAATTGTTTGTTCACTAGGGTTAATGAAAACAATCAATCTTTGGAAAGTTCTACTTTCAAACTGTTCACGTGACTTTTTGTTAATGTGAACTGATCTTAAGATAGTAACCACTTCTCTTTTGGTAGGAAGTGGAACTGGACCACTGAATTTAGTATTGCTTTTGGTTGCTAATTCAATTATTTTTTTAGCCCCAAAATCAGCTAATGAGTGATCAAAACTTTTCACTTTGATATTAACTTTACTCATGTTGCCTCCTTTGTTCATAAATGAACCTTACTCCACAAAAATTTCTTAGTTATCCATAGACAACAAAACGGCTTAACTAACAACCTTTTGCTTCTTAGTAAATGTTGCATTTACAATTATAGTCAAAAAGTATTTATTTGTTAGTTTTTATTTAATAAATTTTTGAAATTAAAATTTTAGATTTAAAATAGGCCAAAAATGCACTAAAATCACGTGTTTTACTCACTAAAATGAGCTGTTTTTAACAGCATCCCAAACTTATTTAAATCTCTGATACACCAAAAAGAGTTGTAAGTTTGCTAAACACTAATTATTTATCTATTTTACACTTAAAAAATCAATTAGGCAGAAACAAATACATAAATAAATATAAAATTAAATACTTAACTATTAATAATATATGTATGTAAATT
>654 26 37
AACAAAAACAAAAAAAAAAAAAACAA
>655 24 47
AACAAAAACAAAAAAAAAAAAAAA
>656 35 78
AAAAAAAAAAAACAAAACAACAAAACACTTTAGTA
>657 27 428
ACGCTGATGAAGGGTGATTAGGGAGTC
>658 32 120
TATTTTAATTATATTAATTAAGTCATAAAAGC
>659 2517 47163
ATTTTTTAATTCTATTATATAGAATAAATTTATCAGCAGTTTTAACTCCATCAAATTTTGAAAAGTTGCTAATATTATCTAATTCAAATGAGTTAACATTTAAAGCTCTAGCTACTTCAGTAATTTTATTAGGCATAACAATTTGCAAGCTTCAAGAAACTGCATAAATGCCATTGAGCAGTCTAACTAAAATGTTTTCTAACTCTTCTTTATGTTCGTGCGCAGTCAAGGTTCAAGGCTTAAGCATATCAATGTATTTATTTAATGCATCAGAAAGATTCATTGAGTACTCAAGTGCTTTATCTAATCTAAATTCATCCATAAGCTCAATGAATTTAGATGAAAATGAGTTAATTTTTTCTTCTATTTCTAAATGTTCAATTTTACTGCTTTGCCTGTAAATTAGCCCTTCTGGGGAAGAATTGCTAATCATTTTGACTGTTCTAGAAACTAAATTGCCATAGTTATTAACTAACTCAGAATTAATAATGTCAATAAGCTTATCTTCGCTAAAATTACCATCTTCACCAAAAGAAATTGCTGAAGCAAAATAATATTTAATCATTTCATCATCATACTTACTAAATAAATATTCAGGCTCAATGACATTGTTTAATGACTTAGACATTTTTCTGCCGTTTTTATCTCTTAAAAGACCATGAGCATAAATTTTGGTAGGGATTCTAATTCCTAAAGCTTTTGTAAAAATAGTTCAGTAAATAAAGTGAAAACGCGAAATTTCCTTACCAATTATGTGTACAATTTCATCACCATTTTGCCAGTACTTTAAATATTCATCACTTGGATTTTCTAAATCAAAACCTAAAGCACTAACATAATTAAAAAGCGCATCTAATCACACATAAAGAGTATGTTTAGGATCCTCATTAGTTTTTATGCCTCAGTTAATATTAGTTCTAGTGACTGAAAGATCTTCAAGTCCTTCTGAAACAAAGTTTGTAATCATTTCATTAGTCATTTTAGCTGGCAAAAGTCATTCAGGATTATTTTCTACTTCCTTTAATCACCAGTTCTGAAACTCTTTCATTTTGAAAAAATAGCTCTCTTCACTCATTAAAACTAATTTATGTCCGCTAACGGGATGATAGTATTCTCCATCTTTTAATACAGCTTGATTTTTGGTTAAAAACTCTTCATCATTAACTGAATATAAGCCATCATATTTACCTTTGTAAATAAAGCCAAGCTCTAAAAATTTACTAAAAATTGCTTGCACCATTTTCATATGTTTAGGATCACTTGTACGACTAAAATAGTCATAATTTATGTTGTATTTTTGTCACATTTTTTTATATGAATCAACTAATTCATCAGCATATGTTTGTGGATCCTTATTAGCAGCAGCAGCTTTTTGCTCTATTTTTTGACCATGCTCGTCACTTCCAGTTAAAAACTTTACGTCAAAACCTAAGATTTTTTTATAGTTAGCAATTATCCAAGTAACTGTGGTGCAGTAAAGATGACCAATGTGTAATGGACCAGATGTGTAGTAAATGGGTGTAGTAATATAAAATGTTTTTTTCATAAATTACTCCATATTAACCTTTATGGGTTTATAAAGATTTTTGATTTCAGGTAAATAATCATGATTAAGTGGATCATTTGGATCATGCAGGTATAAATTTGGTAAAAAATGAGTGCCTCAGCCAGCTTGATATCTAGCTTCGACTAAAACTAACTTAGGCTTATCATAAACCCGCGGTATCATAAATTGCACTCTCTTAGGCTCAAACTTGTACTGACGCATCAAGCAGAAGCAATCAACTAATCTTTCAGCGGGAATAACAAGCGTTAAATAGCCTTTTTGTTCAATAATTTTGGCGCTTCCAGAAATTATTTGTTCTAAGTTTAGCTTAACTTCGTGAGTGGCAATTAAGACCTCCTCACTAATTTTCTTTGATATTTTGCTTTTGTCATAAACATAAAAAGGCGGATTGCACACAATGGCCTCATATTTAGGTTTAACTAGCTTTGTATGTTCTTTGTAAAAATCATTAAAATCAGCTTGAATTACATTAATTTGCTCTTGTTTGTTATTTAAAATAACATTATTCGCTGCTAGCTTGGCAGCTTTTTCCTGAATTTCAATTGCATCAATTTTTAAATTTTTACTTCTTTCAGAAATAAAAATGCTCAGTGCACCATTATTTGTACCTATCTCTAGCATTCTTTTAATTTTGTGATTCAAGAAAACAAAATTGCCAAGCATTATTGTATCGACAGAATAATTAAACATTTTTTTGTCTTGATAAACATATAAATTGCTATCAAAGCCCAATGAATTTTTAACTAATTTAGCTTGTTTATTTTTCATATATGCCTGTTTTATAGTATTTAACGCTTATTGAATCCTTTTTGCTGATTAAAGTTTTTAGAAACTTTGTTTCTTAAATAGGTTTTATAGTCTTGAGCTAAAACACAATCGATTTTACCAGTTGTTTCATCTGCATTTGTTATAACAACTCTGACGGTTTGACCTAATTTATAGGCTTTTTT
>660 24 33
GTTTTTTTTTTTTTTTTTTTCTTT
>661 24 46
GTTTTTTTTTTTTTTTTTTTATTT
>662 24 62
GTTTTTTTTTTTTTTTTTTTTTTA
>663 24 72
GTTTTTTTTTTTTTTTTTTTTGTT
>664 25 26
TGTTTTTTTTTTTTTTTTTTTAATT
>665 24 11
GTTTTTTTTTTTTTTTTTTTTATA
>666 24 47
GTTTTTTTTTTTTTTTTTTTTTAT
>667 24 16
GTTTTTTTTTTTTTTTTTTTATTA
>668 25 17
TGTTTTTTTTTTTTTTTTTTTTAAT
>669 24 41
GTTTTTTTTTTTTTTTTTTTTATT
>670 25 34
TAAGTTAAAAAAAAAAAAAAAAAAA
>671 24 97
AAAAAAAAAAAACACAAAAAAAAA
>672 35 186
AAAAAAAAAAAACACAAAAAAAACAAAAAAAAAAA
>673 27 29
TTTCTTTTTATTTTTTTTTTTTTTTTT
>674 36 163
CTGCTGGTTTTTTAGCAGCTGTTTTTTTTTTTTTTT
>675 26 119
TTTTTTTTTTTTTTTTTTTATAATTA
>676 34 179
CTAGTCCAAACATTGTGGCTATTTTTTTTTTTTT
>677 909 12403
AAGCCATATAGCATAGCCTAACCTTGCAAACATTTTTATTATCCTTTCACTATAATAATTTTTAAAGTTTTATTATGAATTAAATAAAGGGCTAGCTAACTTTTCATACACCCTGTAATATACCCGTTATTACTCCACTTATTGCTCAGGCAATAACAATGAAAATAATAAAACCAGCTAGTCATTTAATTTTCTTTAATTCATTTGCTCTCTGTTCATCAGAATCAGCTTTTGAAGCTTTAAATCAGGCTGTAGCCCCAACAATTAAAATTGCTATTACTAAGATACCTGCTAAAGCACCTAGTGTAATATTTATATATTTTTGTACTGTAGCCGCTAGATCACCTAAATTAGTTTGTAATGTGCTAGTATCAAAAGGCTTAGTTCCACCCATAATATTTATCTCCTTAAAAGTTTTAAATTATTGATATTAATGCACCAATAAATGATGCAATAGTAATTGCACTTAATAAGCCAGTGCTTATTGTTATGCCTAGGCATATTTTTCAACTATGCCCATATAACTCCCTAGCCCTATTTCTAACTACCTTATCTTTTTTAAAGCAGTTTTTAAACTCAATTAATATTAGAGTTATGCTTAGGGAAAATGCTATTAAGCTAAATAGCATAAAAATGAAAATTGGAAAAATTGCTTGAATAGTTTTTCTCCTTTTCTTTTATTAAAAGAAACTAAAAAAGCCAACAATAAAATTTACTGTTGGTATTTACTTATTACTTTAAGAGTTATTCAGATATAAGATCTAAGATAATTTGCTTTACTAAAGGATCATTATCATCAATTACTTCTTCTAATGAATTATCAACATTTTCATTTAAAGACTTAATCAACTCTTTTTTATGATTCTTTTTCTCTAGATTCATCTTCTTTAAATTCTCAACCAAAATTAT
>678 35 310
CCCCCCCCTTCTTATTTCAGCTAGTTGTTACTCGC
>679 31 138
AAAAAAATAAAAAAAAAAAAAACAAAAAAAA
>680 24 673
AAAAAAATAAAAAAAAAAAAAAAA
>681 28 130
AAAAAAATAAAAAAAAAAAAAATAAAAA
>682 24 78
AAAAAAATAAAAAAAAAAAAAAAT
>683 24 7
AAAAAAATAAAAAAAAAAAAAACT
>684 25 40
AAAAAAATAAAAAAAAAAAAAAAGA
>685 32 75
GAAGGACAGTTTGTGGCTTTTTTTTTTTTTTT
>686 24 785
AAAAAAAAAAAAAATAAAAAAAAA
>687 25 21
AAAAAAAAAAAAAATAAAAATATAA
>688 24 10
AAAAAAAAAAAAAATAAAAATATT
>689 27 66
AAAAAAAAAAAAAATAAAAAAAACAAA
>690 34 124
AAAAAAAAAAAAAATAAAAAAAATAAAAAAAAAA
>691 24 30
AAAAAAAAAAAAAATAAAAAAACA
>692 25 322
AAGCAAAAAAAAAAAAAAAAAAAAA
>693 25 25
ACAAAAAACAAAAAAAAAAAAAACA
>694 24 1076
AAACAAAAAAAAAAAAAAAAAAAA
>695 27 26
AAACAAAAAAAAAAAAAAAAAATGAAA
>696 25 53
AAACAAAAAAAAAAAAAAAAATAAA
>697 27 36
AAACAAAAAAAAAAAAAAAAAATTAAA
>698 24 83
AAACAAAAAAAAAAAAAAAAACAA
>699 24 91
AAACAAAAAAAAAAAAAAAAAACA
>700 24 42
AAACAAAAAAAAAAAAAAAAAAAT
>701 24 99
AAACAAAAAAAAAAAAAAAACAAA
>702 25 13
AAACAAAAAAAAAAAAAAAAATATA
>703 24 84
AAACAAAAAAAAAAAAAAAAAAAC
>704 27 28
AAACAAAAAAAAAAAAAAAAAACTAAA
>705 27 24
AAACAAAAAAAAAAAAAAAAACATATA
>706 24 22
AAACAAAAAAAAAAAAAAAACAAC
>707 24 27
AAACAAAAAAAAAAAAAAAACACA
>708 26 40
AAACAAAAAAAAAAAAAAAAAACCAA
>709 1897 44433
AAAATGTAAACATAATGGATGTTGACGTTTTTGAATTAGCTACTGCTTACTTAAAAATAATTGAAGATTTGCAAGAAAATGAAATTGATGTGGCAAGTGATTATTTAGTTATGGCTGCAACATTATTAGCGCTTAAAACTAAAATGTTGTTATTTACTCCTGAGCAAAAACCAGAAATTGAAGAAGATAAACGTGAGTTGCTTCGCAGGCTTTATGAATATCAACAAATTAAAGAAGTTACAAAAGTATTACGTGAGCAAGAGGAGTCTAGAAAAGAGATTTTTATCAAAAGTCCTAGCAACATTGACGAGTTTTTGGTTGACGATGATAAAAGCGCGTTAGATGGTTCAAGTAATCCTCTAAAGCTAATTACTGTTTTAAGAAAAATGTTTGAAAGAACATATGCACAACAACTTAGAAGGACAAAATTAGAGACTTTCAATCTAACACCTAAAGATCAAATACCGTTTATTTTAAACTTGTTTGATTCTTGTGACGAAGTAACATTTGAAATGATTTTTAGACAGCCTAGTTTGAATCATTTTGTAATTACACTATTAGCTGTGCTTGATTTATCAAGAAGACAAATTATAAGAATGTATCAAGATAGTCAATTTAGCGAAATTAGGTTTGAAAGGGGGGCAGAGTATGAAAAATAAGATTTTGGAAGCATTATTATATGTTCAAGGTGATGAAGGCCTTACTTTAGAGCAAGTTAAGGACATTTTTGGATTAAATACTATTTCTGAAGCTAGAAAAGTTATGAATGATTTTGTTAGAGCATACAACGACGAAGATAGAGCGCTAAAAGTTGTTAATTTTAATGAGGTGTTTAAATTAGCAACCAGAGAAGCTTACAAAGAATATATAACCAAAATGGTGCAAGTTGTTAAAAAACATCGTTTATCAAATGCTGCTATTGAAGTAGCTGGCATTGTGGCTTACAAGCAACCTGTTACACGTTCACAAATTAACAATTTAAGAGGTGTTGCTAGTGAGCAAGTTTTGAACACATTACTAACTAAAGGTGTTGTGGAAGAGGTTGGAATTAGCCCTACTCCTGGTAATCCAATTCTTTATGGCGTAACCAACAAGTTTTATGACTATTTTAAATTAAAATCAACTTATGAGTTGCCTAAGTTGACTGAATTTAACTATTCTGATGGAACAGAAAATGAGGCAAAAGACTTTAATTTATTTGATGGCATAAGAGTTGATGTTGAATAAGGAGGAGCACTGTGCATAAGTTCATTGCCCAAAGCAGTGATAATGGGAGAAAGTTAATAAAATATATTGGTTCTCTTTTTAAAAAATTACCAGAAGGCCGAATTTATAGGCTTTTTCGTCAAAAAAGTATTAAGGTAAATAATAAAAGAATCACTGACAGTAATTATGTTGTTAAAACAGGCGATGAAATAATTATTTATGGCATAAAGGATGAACCATCATTCGTTATCTATGATAATTCATGAAAATTGGATTCAGAAATTGTGTATGAAGATGACAATATTTTGCTTATTAATAAAAAAGCAGGGACTATAGTGCATGGGGATTCTAATTGTTTGGATAATCAAGTTTTCAGTTATTTCAAATTTAGGCAAAACTCGGCTTTTAGACCTAGTCATGTAGGCAGGTTAGATAAGTGAACCAGTGGACTTATAATGTATGCTAAAAATTATCAAACATTAACAGAATTAAACCATAAAACAGAGTTTTTGGACAAAATTTATGTTTTAAAAAGTGATTATAATCCCCATGATGAAATTGTTTCTGTTTATATTCATCATGATGAGTTGCAGCAAAAAATGGTGGCAACTAAGAATATGCAGCATCCTAATGATAAGATAGCAAAGACCAGATTTTTTAAAAAAGACAATAAACTATATGCACAATTATT
>710 24 13
GGTTTTTTTTTTTTTTTTTTTTAT
>711 25 18
TGGTTTTTTTTTTTTTTTTTTTCTT
>712 24 10
GGTTTTTTTTTTTTTTTTTTTTTG
>713 25 26
TGGTTTTTTTTTTTTTTTTTTTTGT
>714 25 13
TGGTTTTTTTTTTTTTTTTTTTATT
>715 27 39
TTTGGTTTTTTTTTTTTTTTTTTATTT
>716 25 12
TGGTTTTTTTTTTTTTTTTTTTTCT
>717 24 5
GGTTTTTTTTTTTTTTTTTTTTTC
>718 30 33
TAATATGACTGTTTTATAGGCTTTTTTTTT
>719 24 19
AAAAAAAATAAAAAAAAAAAAAAC
>720 24 651
AAAAAAAATAAAAAAAAAAAAAAA
>721 32 93
AAAAAAAATAAAAAAAAAAAACAAAAAAAAAA
>722 24 35
AAAAAAAATAAAAAAAAAAAAAAT
>723 32 87
AAAAAAAATAAAAAAAAAAAACATCCACAACA
>724 34 142
AAAAAAAAAACAAAAAAACAAAACAAAAAAAAAA
>725 24 84
AAAAAAAAAACAAAAAAACAAAAA
>726 24 328
AAAAAAAAAAAAAAAGAAAAAAAA
>727 28 74
AAAAAAAAAAAAAAAGAAAAAAACAAAA
>728 26 28
AAAAAAAAAAAAAAAGAAAAAAATAA
>729 24 15
AAATTTTTTTTTTTTTTTTTTTAT
>730 24 111
AAAAAAAAAAAAACAAACAAAAAA
>731 24 257
TACAAAAAAAAAAAAAAAAAAAAA
>732 24 7
TACAAAAAAAAAAAAAAAAAAAAC
>733 25 83
AAATAAGAAAAAAAAAAAAAAAAAA
>734 26 36
AAATAAGAAAAAAAAAAAAAAAATAA
>735 102 1153
TACTATGCTTTTAGAAATTTAAAACAAGCATCAAAAGAAGAACATGACTTTATGTCAAGTAAAAAAATTTCAATTGAAAGATATGAAAAAATTAAGCACAAA
>736 28 32
TTTTCTTTTTTTTTTTTCTTTTTTTTTT
>737 24 60
ACAAACAAAAAAAAAAAAAAAAAA
>738 25 20
ACAAACAAAAAAAAAAAAAAAAACA
>739 25 18
ACAAACAAAAAAAAAAAAAACAACA
>740 24 13
ACAAACAAAAAAAAAAAAAACAAA
>741 24 76
AGAATAAAAAAAAAAAAAAAAAAA
>742 25 13
AGAATAAAAAAAAAAAAAAAAAATA
>743 41 137
TTCACCAAACATGGCGATGGCGGGGTTTTTTTTTTTTTTTT
>744 26 46
AAAACAAACAAAAAAAAAAAAAACAA
>745 24 54
AAAACAAACAAAAAAAAAAAAAAA
>746 41 324
GATTTAACTAAAGAAGCGCTGACAAGATATAAAAAACATGG
>747 3438 51585
ATATGGTTTTTTTAAAATGTTTACTATTTTAAGTAAGCAAAAACTAAAGATTAAGCTCAAAAAACATATGAATAAAATAAAAATTTCGCTTTTAATTGCCATTTCTCAAGCACCTTTGATAGTTTCTTCAACTGGATGTTTTGTTTCTGATAAAGAATACAAAACATACTTAAAAAATGTCAAAATAATTGATGATTTTGAGCTAACTAGACCAGTTGTTAATGAGCAAAAGTGAGATGAATATAACCGCAGTTATAAAGCTTTTAAAAAATGGATTAAAAAAAGAGTACAAAAAGTACCACAAAATCCTTATGCTACTCAGGCCTTTGCTACAATGAATGTTATTTTAACTAATGCTAATAAAACATATAGTATCTGATATAATGCAGTTTTAAATAATAAAAACATAAGTGATGATGAGAAAATCAAACCTGAATTTTGAGAAATTGATTTAAGTAAAAGAACAATAGGATAAGCACTATTGTTCTTTTACTCATAGTCCTTGTTTTTAATGCTTTTAGCAACATTAAATGGCACAATTTTTGCTAATTCTTCAACTGATGCATCATAAATCTTGGCATAGCTTTTAAAATGATTTAAAAGCTTTTGCTCCATATTGTGTCCTAGGCCTTTAATGTTTCTTAGTTTACCTTCAAGTGAGCTAATTTTTTGTCTATTTCTAAAGTGCGACTTAGCAAATCTATCTACCTCAATTTGAATTTGTGCTAAATAATTATGCAGTTCTAAGTCATTAACATAAATTTCATTTAAGTTCAAATCAATTAATGCTCTTGTTTTATGATATTCATTTTTTACTAGTCCAATTACAGGTATATTGATGCCTAAGACTTTAAGTGTTTTTTTAGCTTCATTAACTTGTTGTAAGCCGCCATCGGTGATAATTAAGTCAAAGTCTTTTGTGTTTTTATCACTGCTAAAAAACTTTGTAATTGATTGTCTAATATAATCAACATCAGCACTACGATAGCTTAGTGCTTCAAGATTGAATTTTCGATATAAACTTTTGTTTTTAATGCCATTAGTATAAACAATTGCTACGCCTACTGGATTTATGTTATTAATATTAGAGTTATCAAAAATCACAATGTTTTTTAATTTAGGCAAGTTTAAATATTTATTTAGTGAACTAAGCATACTATCAGCTTTTTCAAGCTGATTTTGCATAATAAGATGTTCTTTTTCATAATAATCATTTAAATTAAGCAAAGCAAGATCTAAAACCTTTTTGTTTGTACCTATTTTTGGGCTAATAAATTTATAGTCACTAGATAAGTTAAGATCATATTTTAAGATTTCTTCTTGCACAATAAAATTATCAGGCAATATTTTATCTGCATAAAATTGTTCAAAAAATACTCTAATTGATTCATCAATACTTATTCCTAATGGTATTGTTAAATTTACTTTGTTTATTAAAACGCCATAACGGTAAAAAAGTACAGTAGCATAAATTAATTTTTCATCTGTTTTATAGGCGAATACGTCAATATTTTTATATTGACTAAGCTCAATAATTTGGCTCTCTTTAAGCTTTTTTAAGTATGTTAAACCATCACGTAAAAACAGGGCTAGTTCAAATTGCATATTATTAGCAGCAGTATGCATTTTATTAGTTAATTCATTTAAATAATTATTGTTTTTAAAACTTAGTATTTCCTTAATTTTTGCAAACTGATTTACTCAAAAGCTACTATCATTATTTTTTATTAATAATCCACTTTCATATAAAGCTTCATGCTGTAAAAGTTTTAAAATAGGTTTAGCTCCATAACCAGAAGGAAATGGACCATAGTATAATGTGTTTTTGGTATATTTTGTATTAACTTTTCTAGACAAAGTTATAAGCAGCGAATCTTTTAAAAGTTGGACTTTTAAATAAGGATATTTTCTGTCATCTAAAAGCAAGATATTAAATTCAGGGTTGAATCTATCAACCATAGCTTTTTCTAGTAGTAAAGCTTCCTTATTTGTTTTGCAAATATAAACCTCAAAATCAGCGACTAAAGACATTAGTTTACTTGTTTTATATGAATTAATTGCGCCATCAAAATATTGCAGCAATCTCTTACGCAAATTTTTGGCTTTGCCAACATACAAAACATTTTGCTTAGCATCTTTTCATAAATAAACACCGGGGCTTGTTGATGTATTTTTGAGTTTTAAAATAATTTCATTTTTGTCCATAATGCCTAATTTATAGCCTCTTGCAATCAGTCGATAAGTATTTCTTTAGGATATAGGTTATGTCCTAAATTGTAAACTGTGTTGTTCTTTAGTATGCAAAATGTTGGCGTTTCTAAAACTTGGAATCTAGTGTTTGGCACTTGATAAAGCCCTGATTCAACTGCATCTATTTCAATAAATTTTATGATAGTATATTTATTAAAATAATTCTCAACTTTTGAAACAATCTCTTTCATAAGTCTGCTATTTAAGTCATTTTCTAAAACAAACAGTATAAAAAATATACTGTCAGCATTTCTGGGATTTTCATAAAGACTTTTAGCATCTCTTCAAAACATTTTTGTCATATGTTTCCTTAGTAATTATTTATTGTCAGATAAAATTGGGCTTATTCATGAATTTTTATCATCAAAATTTGAGTATTTTTGGCCTTTTTCATCTATTTTATTAACTAATTTTTTATTATTATCATTTTCAAAATCAAAATCAAGAATCAAGCTTGCATTATTAGATGATTTATTATTAAAATTATCCAATTTAATTGTTTTATAGGACTTTTGGTCATTATTATCAATGTATAACTCACTAGTGTTTATAAAAAAGTAAGGCTCATTAGATTCAGGTAAATCACTACTATTAGTTTGGTTAGAAACTAGGTTAGTTTCTTCATTAGCTATGTTATTTTGTGTTGATTCTGGCTGAGCATTATCTAGTTCAAGCTCAACAGTGTCAATGTTAAAATTAGGCTGATTTATAGGGTTATTTGACACAGCTGCCACAGGTTCTTCATTTAAAATTAAGCTCTCATTTAGGTTATTATTATCAAATTCATTAACAGCTTCATGTGTATCAGTTTGGTATAAAAAGCCTAAATCGGTATTTTGATTTATTTCAGTTGTCTGTATTTGAATATCATCAGTGCTAAATTCATTAGTATATGAACTAAATTCTAATTGCTTAGCATCATACTCATTTACATTTTTAGTATTATCAACTAAAAGTGATTCAGGGTTGACTGACGATATTAATAAGTCAGGCTCAATATTGATTTTTTGAAATATTTTAGCTTCAGGTTTTGAATCATTTGATTTTTTAGTGTTATTATCTGAGCCATTATTCTTGTTTATAAATGCAATAAATTCTTCATTTTGAATAATTTCATCTAAATTATTCTCAATTTTATCTAGTAAAACAGAATATTTAGTTTTATAAATCTCTATTTTCAAAATACTA
>748 115 4441
TAGACAAGATTGCATCAAAACTAAGCGATAAAGAAAAACAACTTGTTAAATTAGCTTCTGATGATGATAAAAATAAGAAACTTGGCTTACAAGCACAACAAAAAATAAAAATTAA
>749 25 49
AGAAAAAAAACAAAAAAAAAAAAAA
>750 47 427
CCATTTTTATTTTGGTTCTGATTACTTGATGAATTAGTTGGCCTTGT
>751 24 106
TTTTTTTTTTTTTTTTTTGTTTTA
>752 24 7
TTTTTTTTTTTTTTTTTTGTTGTC
>753 1095 15813
CTTATTAAAAAGCAAAAATCTTAATGTAGGAGAGATGAAAAAGGAGAAAAAATGAATGATTTACTAGTTTACTTTTCGATTTTGTTTAAAGGAAATAACTTTGAAATTTATAAAGCGCTTAAAAATGGATATAAGGTTGATAAATATAAAGTAGATGAAGAGATAAATAAATTAAAAGAAAGCGGCATTTAAAACTATTACAATTTTTGATACTAACTATCCGCAAGGATTAAAAGAATTAAAATATTCCCCATTTGTTTTGTTTTATAAAGGGAATATTGAACTGCTTAATAAAAATATAGTTTGTGCTACTGGCGATGTAGCTAATGAATTTGTTTTACATAATGTTGTGCAAACATGTAATGAATTAGCCAAAAACACCGTTTTATTGACTAATAACTTCAAAAACATTGATCAAAATATTATTGAAATATTTAATAACAATAAACAAGGAATCATATATTTACTAGCTAATGGTATATCTTATAATTGCCCTGATGTAGATTTTAATAAAGATTTATGTATCACTTTTATACCACCAGATTTGCATCCTAAACTTAGATACTTTAAAGAAAGAAATGTTGTAGCTTCAGCACTAGCAAATAATTTAATTATATTTAGTAGCAAGCGAAATTCAGGACTAATTAACTTAGCTAATTGTTTTGCAAATTTAGGCAAAAATGTTTACTGCTATCCAGGGTTAACATATGATGATGGTAATACTTACTTAATTAAATCAGGAGCAAGTTTAATAACACATTTAGCAGAAGTTAACTACTTTTAATTATTTCTTCTAATTTTATGCCAATTGCTCCTGAATTATAGTGTCCTATAATTTCAGTAGCTACTGCCTTAGCATCATCTGTTGCATTCTCCATTGCAAAACCATAATGAGCATTTTGTAATATTTCTACATCATTACTTGAATCACCAAAAGCATAAATTGTGCAATCATGCAAGTTATATATTTTCATAAATTCTTTTATGCCATTTCACTTTGAAATTCCTAAAGGATTAACATCAGTGTATATTCTATTAGTTAAATAGTCAGAGTACTTATCTTTATATAAATTACTAAAGTGTTTTGTTGTTTTG
>754 25 11
TGGTGTTTTTTTTTTTTTTTTTTAA
>755 24 18
CAAAAAAAAGAAAAAAAAAAAAAA
>756 26 33
AACAAAAAAAAAAAACAACAAAAAAA
>757 26 17
AACAAAAAAAAAAAACAACAAAACAA
>758 24 21
AAAATAATTAAAAAAAAAAAAAAT
>759 24 28
AAAATAATTAAAAAAAAAAAAAAA
>760 1641 28780
TGGTGTTAAAGCTGTGTATGTTTGTTTTTGATTATATTCATTTACAATTTTTGAATCATTAATTTTCTTTGAATAAAATGAGTTGTAACAGTCTATTGTATAAATTAGGTATGAAATGTATTCATTTTCAATATTTGGGATCTCCATATTTGCTGCATAGATATAACTGTTAATTAATTTAACAAAGTTGTAAAAAACATCTGTAAATCTTTTTTTGAATGCAGGATTGTCATCAAAGGTCTTATATTTATTTGTGTGACTTAATAATTTTAAGCTTTCAGTGGATCCTAAAATTTGATTAATTTTAGCTTCATACAATTTAAAGTCAAATAGTTTAAACTGTTTTTCAAATTTTCTTTCAGCATCAGTACTATAGCGTGCACCACATGATGCAGTCGGTAATGAAGAAAGAAGAGCTATAGACATTAATCCCAAGGAGACTAAAACTCTGCTGGTTTTACTTCGTATAAATCTGTGTAACTTTCTAGTCATACATTCTCCTTAAGATGCTCTCAGTATTTTTGTTTAATTTGTGGTATATATTTCTTATATGGCTGCAAAGCAGGATGAGTTGCATCATAATATGAACTATTTGCATCGTTATTATCTAAGGTAATGTTATTTTTGTGTATTATATATTCTCAAAAAAGCTTTAAATATTCTTCTAATTCAGAATATCTTATATAAATTTCATAACTATCAATAGCTATAGGATAAGGTTTAAAAGCAAAGATGCGTTGAACACCAGTATTAGGTTCAGTACTATAAATATATTCTTTCTTTTCAATTTGATTCAAAACCTAAATTTATAAATGATTCTAATTCAGTATCTATGGAATAAAAAGGAGTCTTAATAATATTTCAGCTTGCATCATTTAACTTTTTATATTTTATAGCACCCAATAAATCTGGTAGCCATTTATTTCTAAATCAACTTACGAATGGATTATTATCTAAAATATGTAACTGCCAATATTCAGAAAAAGATTTTTTATGCTTCCAAACAAACGTTGTGGTTCAATATCTTCATTGCACTGGGAAAGTTTCTTTATAGTAAAGTTGTCTTACATTTTTACTTGTTATAAAGTTCTTCCCAAGTTCATGTGGGCGAGTTATTTTAATTTTTTCGCTTTCTTGGATGCTTCTCATTTTAAAATATTTGGGAATCCCAAAACCAGTTTTATTTTTAGACCTATTGGATCTTCAGTATTCATATTCAGAAGACATTTCATCAAAACCAAATTCATTCAATTTTGTTGCCTTGGTGGATGAATAATTAGATGAGCTAGCAAGCAATAACTTAACCTTGGCAATGGATAATTCTTTATTTAATTCACCTTGAAGACGTGATACAAGTCCTGTTATTAATGGAGCAGCCTTACTTGTTCCATTAAAGTTAAATAGATAAGTCATTTTATTTCTAAACTCTTCTGAATCTTTAGTTGATTCAATGTAGTTTTTAATTTTGTAATAATCACGTTTATAATAGTTATTTTTTGTTAGTTCTTCACTATCATTCTTGAGTGTGTCTCCAAATGCAGAAACAAGTGGATAAGTGCCATAATTATCTTTTGCATATGAGCTAAATGTAGTTGCAACATTCCTTCAATTTACTGAACCAACTGAAATAATTCCATCATG
>761 68 594
TCTTCAGCTCTTGCTTTTCTTTCTAACGCTTCTTTGATTGCATCTGTATAAGTGTCATCAAAAATTTT
>762 1285 31176
GTTTTCATTTGGCTGTTCTTTTTCTTTTATTGCTTTAAAATAGGCTAATGGGACACAAAATATTAAGCCTCTAGCTAAGTGTTTTAAAGACTTATCATTTAAAATAACTCTGACATTTTCATCAACTTCATAAACTAAATAATTATCTTTGTCTTTTAGTGAACTAGGATTGATAGATATGCCTGTTTTTAAGTGTCTTTGGACTGCATTAAACACTTTATGTCTAGAGTCATTATTAAGATCTATTATCCCACCAGGGTAGTAATTAAGTTCTAATTTGTCTATTAAGTTTTCAATTTCTTTAAATGGATATGAAGCTCATGAACGTCTAGAAAAAGTTCATATTGATGGCTGATATCAATATGCATTATTATTAACATAATTAACTCGATAAGTCTTTAATTTAGTTTCCATTTATACCTATTTTTGGCCGTAATAAGCATTTTTGCCATGCTTACGGTTGTAATGTTTTTCTACTAATGCTTTTTGTGCTTCAGGAGCACTATTATTACTTATAATTAAGGTCTTAATTGCCATTTTGGCAACTTCTTCTAATGTTAGTGCTAAATCAACTGCATCTTTAGGCGATTTAAATGATCACACAAAAGGTCCATGTTCTTTAACTAGCGTTGCACTTGTAGCTTTTCAATCAAACTTTCTATTATTAAATGTTTCAATAATAACTAGCCCAGTGTTATGCTCATAGGCACCATTAATTTCGTCAGGAGTTAATGCTCTAGCACAAGGCACAGGTCCATAAAAATTGTCGGCATGAGTTGTGCCAAAACAAGGAATATCCTTGCCAGCTTGTGCAAAAGCAACTGCATTAGTGCTATGTGTGTGCACAATACCTTGAATTTCAGGATGATTTTTATAAAGCAATGTATGAGTTGGTGTATCACTTGATGGCTTATATTTTGAATCATACACATTGTTATCCATATCAGTAATAACCATATCTTCAGGCTTAAGTGTCGCATAATCAACGCCGCTTGGCTTAATAACCATATATTTTCTGTCTTTAGTTATTCCTGAAACATTACCTCAAGTGTGAATAACAAGGTTGTATTTAACTAAAAGCATATTGGCATCATAAACTTCTTGTTTAAGCTTGGCTATTTCATCACTGTATTTTTTGTCAATTTGATTCATATTAATTATCTCCACCAACTAACTCTCATTGCTTGTTATAAAACTCATATGCATCAGCAATATATTTAATCGCTTCTTCTTTGCTTTCTTCAGGCTTATTAAGTGATCACATTTCAATCATTATTGGCTGGTT
>763 25 38
AATAAAAGAAAAAAAAAAAAAAAAA
>764 25 343
AAGTAAAAAAAAAAAAAAAAAAAAA
>765 26 18
AAGTAAAAAAAAAAAAAAAAAAATAA
>766 25 24
AAAACAAAAAACAAAAAAAAAAACA
>767 24 46
AAAACAAAAAACAAAAAAAAAAAA
>768 27 41
AAAAAAGAAAAAAAAAAAAAAATTAAA
>769 35 74
AAAAAAAAAAAGAAAAAAAAAAACAAAAAAAAAAA
>770 24 14
CTATGGCTTTTTTTTTTTTTTTTT
>771 26 34
AATTTAAAAAAAAAAAAAAAAAATAA
>772 25 215
AATTTAAAAAAAAAAAAAAAAAAAA
>773 33 73
AAAAAAAAACAAAAACAAAAAAACAAAAAAAAA
>774 24 54
AAAAAAAAACAAAAACAAAAAAAA
>775 24 194
TTTTGTTTGTTTTTTTTTTTTTTT
>776 1264 24461
GAGGGGCTAAAACTAGTGTTTCGTTAATTAATCCTGAATTTGCTATAGCGCTTGATACAACTAGCACTCATGATACAGTTGGTACAATTAAGGGCACAACTGTAATTGGCAAAGGTGCTGCTATAAGAGTAAAAGATGGCGGAATGATGGCTAATCCACAATTGGTTGAATTTATGTGTAAAATAGGCAGAGAAAACAATATTAAGCACTATAAATTTATCTCAATGGGTGGTGGCACTGATGCTGCTGAATTGCAATATGCTAAGGGCGGCGCAATTACTTTAACTATTTCGCTTCCTCAAAGATATTTACACTCACCAATAGGCCTAATATCAATTAATGATTTAATTGATTCAGCTAACTTAATAGCACAGACCATAAAAGCTATTAATGCTGATGTTTATGCTACAATATTTAAATATAAATAAAATTACAAGTTTAGGAGATTTTCATTAAATGGTTTCAACAGGCGCGTGAGTTGGTATAGTTATTGGAGTAGCGCTTTTCCTTGGCATAGTTGGCGGTTTTATTGGCTTTTTTGTAGCAAGAAAGATTTTTGAAAAGCAAATTCGTGAAAATCCCCCAATTACCAGAAATATGATAAAAGCAATGTTTGCACAGATGGGAAGAAAAGCATCTGAGTCACAAATAAATGCTGTCATGCGTTCAATGACTAATGCCAAAAATGCAGAAAAGAAATAATAATTAACATTTTAAGCAGGATAATACCTGCTTTTTTAATTGCTGTTGCTTTAATATTGATTGTTTTTAAGATTTATATTGTTGCAGGAGCTTAATTATAGTTTTCATTGATTAAACAAATAAAAAACCACAAATTTCAAAAATAATATGGAAAATTTGTGGAAAAATAAGCCAAAACAAAAGCTTTTGGGGGGGGGATATTAAAATATATATAAGTTTAAATATTTATATTTGGAGTTCACAGTGAAAAAGAAATGATTACTAAAAGGCGGTTTAATTGCCTTGTTTTCACCATTATTATCTTCAGCCTGTTTTGTGCAAAACAGTGATAAACCAACTGATCCTGCTAACAGGGTGCCTGTAGATGGAGGTACTCCATCTGGCGGGGGAAATAACGGTCAACCTGGCAACAGTACACAGCCTGGTAATGGCGACCAATCTGGCGGTGGAACTAGACCAGGAGATAACAGTCAAGCTAGATTTGTTAATTCATGAGATGAAATTTTTAATGATAGCCCAACTGGTTATGATATTTTCTGACATCCAAGTAAAGATGAGTTAG
>777 24 7
GAAAGTAAAAAAAAAAAAAAAAAA
>778 24 431
AAAAAAAAAAAATAAAAAAAAAAA
>779 36 203
AAAAAAAAAAAATAAAAAAAAAATAAAAAAAAAAAA
>780 25 9
AAAAAAAAAAAATAAAAAAAAAAGA
>781 25 34
AAAAAAAAAAAATAAAAAAAAAACA
>782 36 121
TTGAAGATATTACTGGCGGTTTTTTTTTTTTTTTTT
>783 2420 34813
ATCGCCTGTTGTCATAACTTAATCCTTATGGAAATATTGTACATTAATATTTGTGTTATTTCTAGCATTGATTTAAAGCATTATTCTAATCTTTTAGCGCATCAATCACCACCGCTAAGTTCAATAATTACATCTATTTCATTATCTTTATAATCTTGATATTGATAAACTTCAGCATCATTTGCTCTAGTATATATTTTTAGATCTCTTATAACTAATGTTTCAAACAAAATGCCGTATAAATTAACATCTTTGGTCAATTTTTTAGCAGCTATATTTAACAAAGCATATGCTAATGATTGGTCGCTAAAATACTTTTTTTCTAATTGTTTAACTCTTAATGATGAACGATAATTAGGAGCAAGTGGTTTTAGGTTGTCAAACAAAAACATTTTATTTAAAAATTCTAAATACATGGATAATGTTGGTTTTGATATATTCTCTGGTTCATTTTGGAAATGTCTGAAATTATTGATCGCTCAGAAACAGTAGTAGAAACATTTTGTGCTAATTATTTTGAAATGAGTTTTATTTTGCCATAGTCAAATTTATTGCCAGATTCATCAACTAATTCCTGACTTAAAATTGCATTAACATATTGCTTAGCAACTAAGTGAGAATCTTTTAAAGGATCATCAATGCCATCTGGCCAGCCACCTCTTATAATTAAATGAGCTAACTTATCAAAACTTAGCTCTTCAACATATTGTGGCTGGAAATTATAATTTTCAGTACATAATTTTTGTAGCGAAACTATGCCAGATGCATATCCCGATTCATAATAAACTCATTGTATTCATTTTAAGTCTACTAATTTTGCCAGCACCACTGTGCAAAACGCCTTTATACTTTGGAGTAGAGGAACCAGTGAGTATAAATAAACCATTTTCACTAATTTCATCAACTTTTGCTCTCGCTGCATCTCAAATAGCAGGCGCTTCCTGTCATTCATCTATCATTCTAGGATTTTCACCTATTAAAACTGATGAAAGGTTTAAATTAGCTAACTGTCTATTTGCAAAATTGTTATATGATCACCTATTAAAAATTCACTTTTAGATGCATATCTAGAAGCTCATGTCTGACCGCACCATTTTGGCTCTTCTATGCAAATTGCATCTGCAATTTTTAAATAGCGAATAGTCACTTTATCAATGATTCTGGGTTTATTATTTTCTTGTTCATAATGCTACATAAAAATCAATGATTTACCAAATTTTGAAATATCCGCTTAAGAAAAAAGTAATTAATAATTATATATTTTATACTGTTTTAGATTGCTAATTTAGATTGCTAAATAATGACACTAAATCAGTTGATGATAAACTATATTGACTCTCTGTGTCAATTACTATTAGCACCATTAAATGCAAATTTGATGAGCTTACTAACTATTTAAAGCATACAATTAATTTACTCTCATCCAAGCCTAAAACAGCACATAAAATCTATGATATAAAGAAATTCATAAGGTTTTATACAACTAATAATAAGTTTATAAATGAGACAATAACAAACAAATACTACACAAGCGGTAATGCTGAAACATTTGTTTCTAAAAAGATATATAGGAAAGAATTTTGAGCTTAAATCAATCGATGCAATCATTAGAACGATAATTTCTGAAACAGACCACAATTTAATAATCATAAATTTGATCAAAAGCACTATAAAACAGTAATAAAAACGCAATATTAAAATATTGTGAATTTTTCTTATGCCAAGAAGTAAAATAGAGTAGAACAAATATTAAAGTAGAATTGAATTACCGTCTTACCCACTTAATACTTTCATTTCCGAAATTTTTCTTTAATTTTTAACTTATCTAGATAATAATTTAATAGTTGCTTACTAGGCAATAATTGTTTTAGGTTAGAAGGAATTTTAGAATTCTCTAGGTAGAATTTAACAGCTAATTTAAGATTATCAATATCATATTTACAATTAGAAATCTGTTTAAGTTTTTCATCGTGATAATAAGTAAAACGAGTTATCTTACCTTCATCATTTTTTGTTTCATACATTGTAATTTTAAGTAAAAAAATACCGCCTAGAGTAATTCATTTTCTAGTTTCTTTTCTAAATATCTTTCAGTTGGGATAAAGGGCTTTTCTTAATGTGTTTCGAAAATACTCTTCTTTATCATTTAACTCTTTTGCTTTGTTTGCATATAACTTATTAGTGGTTTCTAAGATATTATTAAATATATCTACATCTAACTTTTCCATAGCATCTTAATTATATGAAACAATGCATTATTAAAAAACTTAGTATAAAAAATTCACAGGTTATAAGCCTATGAGAGTTGTTAATAAAGTAAAATTATTACTTGTATATTCAAATGGCTCTAGAAGGCTTTATTTGCTTAAATAAAAGCATTCTAGAGCATTAAGCCTGCATCATCTTCTAGAGTGTTAATT
>784 29 92
AAAAATAACTAAAAAAAAAAAAAAAAAAA
>785 24 45
TTTTTTTTTTTTTTCTTTTTTTTC
>786 24 273
TTTTTTTTTTTTTTCTTTTTTTTT
>787 434 5623
ATTAATGTAATGGATAGAGAACTTTTTGAAAGTTTATTTGAAATAGACAATAAATGAAATGATGTTGAATTGGATGCCAAAATTTATAAAGGTGTAATGTCTAAGTTATACTACACGCTTAATTCTAATAAAGTTCAATTTTATCAAGTAAAAGGTTTTGGCAAATATAAAACTGAATTTATAAAAAAAGATTGATAACGAAATTAAAACTGCTGCAATAAGTTTTATAAAAACATATTATGAATTACGTAAGATTTCTTTATGTGAAATAAATGAAGAATTATCCAAACTGCCAAGTGAATATAGTATTCTTAAGGAACACTTTGTAAACTTAGCTAAGCGCAAAGAAAAAGAAAATATAGCACATACTAGCCAGATTAATTCTACTGAACATAATGAAAATGAAAACGAAATTAACACTCTAGAAGATGATG
>788 107 1369
TCTAAGCCTGATTTTGAGTCTCTATATATCCTTGCTTTAATGTTATTTTTAATTTTATTAACTCATTTTTGATGTTCAATGCTGAATAATTCGCCAGTAATATCTGA
>789 24 55
AAAAAACAAAAAAACAAAAAAAAA
>790 24 9
AAAAAGAATTAAAAAAAAAAAAAA
>791 237 2581
AATTAACACTCTAGAAGATGATGAAGGATTAATACTCTAAGATGCTTCATTAAAACAAATAAAACAATATAAAAAATTAAACAAAAACAAAAAATGTGCGCTATAATATTTAAGAGATAAATATCTCTATTATTAGGTAGATTATAGTTTCGAACTACCCTCGGGTGTCTGGTCACTCGGAGAACAAAAGAAACAATTGTAGGTTTAAATACCTACATTTTTTATTGTTTTATAATT
>792 5784 96128
TACTAAAGTGTTTTGTTGTTTTGGTAGCTATTTCGTTTGGATTTCTTATTGCAACTTGTGTAATTATTGAGTTTGAATCGCTTGCCACTTTTGACATTGTTTCATAATCAGAAAACTTAATGTGCGCAAAATCCATAATATCTTGCTTCATAATTCATTCTGGAAAATTGCCATCAGCATCTTTATTTACATATGTAGCAGTAAAATCTGCTGTATCAAGTGAAATTATTAAATTATTCTTGTAAGCATATTCAAACATTTTTTCAAAAACATCAGATTCTAATCTGCCTACAACAATATGTTTTTTGTTTTTTACATCATAAATTAATGCACCGTTTGAGCATATAAAATAGTCTATTCCGTCAAATTCATCTAACAAAGGTAGCACTTTTAAAAGGCCTCTTCCAGTGTTTAAAATATTAATTCCGCCTTTTTTGTGAACATCGTGAAATGCTTTTTTAGTTACAGGATGAACCTTATTGTTACTCATTAGTAATGTGCCATCTAAATCATATGAAAAAATCTTTTTCTTCATTTTGCTCTCCTTGCAAAAGTGCCAAAAATGTTGCTAATAATTTAATAATTGTAATTCAATTTCTTAAAATATTTTTTATAATTTTTCATACTATGAGTAGCCCTGTGACTAATTTAAAAATACTTAAAAGAAAAAAAATATTAAGAAAACTACATAGCGAAAATGTCAATAACCTAAAATTAATTGAATTAGATAAAGAAGATATTGACTTAAGAAAATATTTTGGTGATGACTTAATGACTAACTTAAGAATGGCTAATTACTCATATTATTCAGATAGCGCAAATAAAAGAAAAAAGAATGTGAGGAAAAGGACAGCTATTTTATACGCTAAAAGAGTGTTTTTCCTTTTCATAGCTGCTTTAATTTTTAACTTTGGTGTTATTGCATTTTTAAACAGAGGTGATACGCTTCCTAGTGGTTTGTCAGGCTTTCCAATGCTAGCTATGCTTATTGCTAAGGATAAGGGTTACCGTGACTGAGATAAATACTTTGCCTTAATGTTTATTTTGATTAACCTGCCCCTTTTGATAGGCTTTGGTTTCAAGGTAAAGCGGAGTTTTACTATATTAACTGCTGTGTTTATGATTTCTCAATTAATTACTAACGCAATATTTACTTCAATTCCCCAAGTTCATGATTTTATACATAATTACATCAATATTGCTCCTGGTTGACATAAGCTAGTTGAATTTCGGGATAAGGCAGGCAATATTATAGGAACATATGAAAATGCAAGCAGTTGGCCGATAATAATAAATGGTTTCCTTGGTTCTATATGTGCTGGAACATCAATTGCTATTGCCTGAAAAAATGGCGGTTCAACTGGCGGTACTGACATTATTGCTTATTATTTCTCAACTAAAAAACAAAAAAGTGTTGCGGGAATGATGTTTACTGTAAATATTATTGCAACTTCATTCTTCTTACTTGTTTTTGGTATTGCTGCTAAGCATAAAGAAGCTGTTGACTTAGGTGTTATATCATCAAGCAGTAGTGTTGAAAATGTTCTAGAGCAACCTAATTCAATAATAATTACATTAAGAGATGGCTTTAACATTAATTCAATTAAAAAATATGTATCACATAGAACAATTTTTGGATTAAGAGAATTTTCAACTATTCTATACATCATTTTTAACAACATTGTGCTAGGTTTAATGTATCCAAAATACAAAAAAGTAACTCTTTCTATTGCAACTAAATGTCCTGATGCTATCTTGAATTACTTTAAGCATATTAAGTACTGACATGCATATACAATTTTTAAAGGAATTAGTGGTTACTCACAAGAAGAAACATACTTTATTGAAACTACTTTATTAACACTAGAAAGCAAAAACATTGTCTCGGATATTAAAGTTATTGATCCAAAAGCATGAATTTCAATAAGGCCCGTTGAACAAGTTAAAGGCGCCTTTAATACTAAATATGTTGAAGAGTAAAAAAACTTACAAGACTGTTTTATAGCCTTGTAAGTTTTTTAAATGCTCTAATTTTGTGCTTTAGCTGCTCTTGCTGAAATGTAGTCTTCTTGAACATCATCAACTAATTTCTTAGCCTCAGCTAGCTCTAAACTAAAGAATGTTGTTACACCTCTATTTTGCATTGTTGCACCAAATAAGGCATCAACTCTAGACATTGTTCCATGTCTGTGCGTAATCACTAAAAATTGAGTTTTGTTTTTCAATTTTTGTAAATATTCTGCATACCTTACAACGTTTGATTCGTCTAAAGCAGCTTCAACCTCATCTAAAATACATAGTGGAAGTGGACGAGCTTTAAGAATTCCAAATAATAAAGATATGGCAATCAGTGACTTTTCACCACCTGAAAATAACTTAAGATTTTTAATACTTTTGCCAGGTGGCATAGCCTCAATTTCAACACCAGATTCTAAAATATTTTTAGGATCTGAGAAGAATAATCTAGCGCTTCCGCCTCCAAACATTGTGGCAAAAACATCGTTAAATTCAGCATTAACATCGTGAACAATATTAGTTAATCTTGTGATAATAATCTTGTCCATTTGGGCAATAGCTGATTCTAAAACTTGTTTTGCTTGTGTTAATTCTTCTTCGCTTTTTACAAATTTGTTGTATCTTTCTTCTTCTTCAACTAATTGTTCTAATGCTTCCAGGTTAACATTGCCTAGTTTATTAATTTCTTCTCTTATTTCTCTAACAATTTCAGTTGCTTGATCATAAGACATTTCTAATTTATAGCCTTGTGCTTCAGCTGATTCTAATGTTAATTTATATTGTGATGCTAATCTTTCACGTGATTGTTCCAAAAATACTTTGGATTTTTCTTTTTCAGAAAGCTTTTCTGAAAATGATTCTAAAAGTTTTCTTAAAGTGGATTCAAAGTCACTTTTTAGCACTTGTCCTGAATTAATTTCTTGGGCTAGAGCATTAATTCTTTCGTTTTTAGCTCTAAAATCAGCTTCAAGTGCACTTTTTCTAGAAGATAAAACTTCTAAATCAGCTTCAGAACTGTGAATGCTGATGCTTTCAGTTTTTATTTCTAATTCTTTGTTACTAATATTTTTGAGTTTTAAATTTAGCTCATCAAGTATTTTTTGTTCTGCACTTTTTTGTGTAATTATATTAGCTAATTGATTTTTTAGCTGACTTTCTAACTCTAAGCAAATTCTTCTTTCATTGCTAATTTCATTATGCTTAGATCTATCATCAGTTATAGCGATCTGAATACCAGGAATAAGCGATTCTAATTCACTTATTTTTAAATCAATAGTTAATAATGTTTCAGTATTTGACTTAGCACCACCAACTATTACACCACCAGCACGAATTATGTCACCATCTAATGTGACAATCATATATCTGTTGTCCAAAATTTTTGAAATATGGTTAGCATGATGAATTGTTTCAGTAACTATAACATTACCCAATAAAAATTGTGAAAGAATAAGATAAATTGGCTCAACTTCTACTAATTCAGAAGCTACAGCAATAAAACCAGGCTGACCTTGAATAGCCAAAAGATGATCATCTCTAACGCTTTTAGGATGAATAGATGCAAGAGGAATAAATGTAGCTCTTCCGCCATTATTTTGCTTTAAAAACTCAACTGCTTTCACAGCAACTTCTGGTTTATCAACTACTAAGTGTTGTAAAGCATTTGCCAAAACTGCTTCAATTGCCCGTGAATATTCTTTGTTGACTTTAATTAAATCAGCAACAGTTCCTTTTAAGCCTTTTCCAAAAATGGCTTTGTTTTCTAAAATGGTTTTTGTGCCTTTATATAGAAGTGTGTTGCCTTCTTTTTGTTGTTTAAGCAAGTTTAGGTGAGTTTGTATTTTGAAAATATCATTTTCTTTTTTAGTTAGTCTGATGTTTATAAAGTTAAGCTCTTTGTCATGAGCGTCTAAAATTTCACTGTTATCTGAAATTCTTTTGTTAATTAAGTCGTATTCTCTATTGTAGTAAGCAACTCTTTGTGCTGATTTTTCAATTAATGTTTTATAAGCATTAATTTGTTCTGTGGTATCAACTTTTAACTCGCCCTCAACAATTAATCTTTCACGTTCATTTTCTCTAGCTATAGCTATTGAAAGGTTGTTAAGTCTGTCTTTAACAGCTTCTAATTCAATTGAAATTTCTTTTTGTGCAGCTTCAAGATTAGTTTTAAACTCAATATTTTGGCTAATTTTAGCTTCTAAATTCTTTATTCTGTCATTCAAGTCATTTTTAGTTTCTTGAACGCCTTCTAATTCAACAGAAAGCTCATCATATCTTGAACCAAATCTTTTGATATTATCTACTAATAAGCCAACTTCAACAGATCTTAACTCTTCAGTTTTTGCAATAAATATTTTTGCTTTTTCAGCTTGCTTTCTTAATGGATTAAGCTTTCTTTCGATTTCGGCTATAACTAAGGCAATTTGGTCGAGTCCTTCTTGAGTTTTAGCTAATTTTGATAAAGCTTCTTTTTTTCTAAATTTGTATTTAGAAACCCCTGCAGCTTCTTCAAAAATTCCTTTTCTTTCTTCAGCAGATGCTTCGGCAATATCACTAACTGTACCTTGCGAAATAATAGCTAAACTGCTTTTGCCAATTCCACTTTCCATTGCAATTTCTTTAATATCTTTTTGCCTGCAAACTTCGCCGTTAAGATAATATTGGTTAATGCCTGAGCCTCTTTCTAAAACACGAGAAATTGTAATAGTTTCATGATTAATGCTGCTTTGACCGTCTTTATTATCAAAAGTAAGTGTAACTACAGCTTTATCCATAGGCTTTGCAGTCTTAGAACCAGCGAAAATGACATCGTCCATATTATCGCCCCGAAGTTCTTTAGCACTTCTTTCACCTAAAACTCATTTAATAGCATCATTAATATTTGACTTTCCAGAACCATTAGGCCCAACAATACCTGCAACTCCACCGTTAAAATGCAAAGTTATAGGTTCAGCAAATGATTTGAATCCGTGAGCTTCCACTTTAATTAATTTCATTTTACACCTCTTGCAATTTTGAAAATTTTGCTCTTAGTAAATTTTAATAAAAAAAGACTAAAAATACTATGGTTTAGACATTATTAATTTATTTAATGCATCATTAGCAGCATTTTCTTCAGCTTCATGTTTGCTTTTTCCAACACCAGAGCCATAAACATTACCTTCATAGATAGCTTCCGCTTTAAATAAATTATTTTCACTTTGGTATGTTTGATAAAAAACAGTTTTTTTACTAAAAGATTGCATGTGCTCTTGCAGTCTTGTTTTTGAATCTTTAAGCTCAATTTTGCCTTCTTTGTATTGCTTAACTAAAGGCAATAATGTTTTGTCTAAAAAATCTTTAACTTTTGGCAATCCTTGGTCCAAAAATATAGCAGCAACTAATGATTCAAAAATATCAGCACCCACTTTTTTCGAACTAAGTACTTCAGTAGCAACAACGTTGCTTGAAAGTACTAAGAAGTCTTTAAGCTTAAGCAAATCAGCAATTTGGTTAAGCGAATCAGTGCACACTAATTTTGATCTTATTAACGTAAGCTGACCTTGGTTTTTGTCTTTAAAGGAATTAAAAAGTATTGCAGATACATAGAACTGCAATATTGCATCACCTAAAAACTCTAATGTTTGATAATTCTTGCCTTTTGAATTAGCTACAGATGAGCCGTGTGTAAAAGCTTGTCTATAAACAGCTAAGCTTACTGGCTTAATATTAAAATTATTTAAAAAATTTTCAATGCTATTCATGTGGCTTTTTTTTTTTTTTTTT
>793 24 133
ACCAAAAAAAAAAAAAAAAAAAAA
>794 25 10
ACCAAAAAAAAAAAAAAAAAAAATA
>795 25 28
ACCAAAAAAAAAAAAAAAAAAAACA
>796 87 1911
ATTTTTATAAAAATCGTTAACAAGCTCTATTTCTCACTTTTGCTTGTATAAATTCAATGCATCTTCACAAGTGATATCTTGATCTGA
>797 24 17
CAAATTAAAAAAAAAAAAAAAAAA
>798 29 38
GCTGGCTGTTTTTTTTTTTTTTTATTTTT
>799 341 5257
ATTGAGCTAATAAGCAAATATTATCAAGAGAGCGAAGATAAAAGTAATGTTTTATCTGAGATTTTAAATGGTGAGATTGAAAAACTTGAAACCAAAAGCAAGAAAAGTGCTACTAAGGGATATAAATCAAATATTTTTGATAATGAACTAATTCAAGAAAAGTTTTTTAGCGACAAATACTGACTAATGCGTGATAAATCTGATGAATCTGAAAGTCTCAAGAATGAATTAGAGGAATTAGAAAAGTCAATTTCTGAAGAAGAAAAAACTGATGAAATTTATGATTTTGAAGCTAATAAATTCAAACATGAAAATATCGAAAAAGCCTATAAATCAATGCT
>800 1653 32042
ATTGCTGCTTCATGTAAAAATAACGAAACTAAGGAGCCTAAAAAGGCGCCTGAAATGGATGTTCCAATTGCTCCGCCTACTGATCCTGGAAAAACTGAACCTATGCACAGTGATGAACTTAAAGTTTTAAAAACTAATATTTCTGGTTTAAAGCTTGAATTTAGTCCAACAAATAATACGAATAAAAGTGAAGTTTTAGAACTACTAAAAAAACAACCTAAATTAGAGAATTTGACTGAAAGTGATTTTGACTTCAAATTAGAGCAAAAATCTCTATTAAATAGGGAAGGAAGAATAACCATAAAGGCGAATCAAAACTCTGAAATAATTGAAGGTCAATTTGAAATAAAAATTGAAAAGCTTAAGTCTGTTGCAGCAAAGGAACATGTTTATAACAAGGATAAAACCGAAGTTTTAGAAATTGGTTATGACTCTAAAGGAATCATAAAAAGATTTGACACAAAAGTTAAAAAAGTTTCGGCAAAACTGCCAGAAGAGGTTATTAGTTTATATAGAGCTTTTGAAAACAACGAAAATGAGACTATTGAAAATTTAGGTAAATGAGACACTTCAAATATTGAAAATATGAGTCAAGTGTTTTTTAGAGCCAAAAACTTCAACACAGATATATCAAGCTGGAAGACTGATAAAGTAGAAGACATGAGTTATATGTTTTATGCTACTGAAAAGTTCAATATAAATCTAGATAAATGAAACACTGCAAGTGTTAAAAACATGAATAGAATGTTTCAAGAAGCTAAGATGTTCAATGGCAACGTTTCAAGCTGAAAAACACAAAATGTTACAAATATGGAACATATGTTTGAAAAAGCTACTGCTTTCAATCAAGACTTATCATCATGAAATGTTGAGAATGTGTCGAAAATGAAAAATATGTTTAGTGGTGCCAAGGAATTTAATAAACCATTATTTAAGCTAATTAATCCCAAAGTAAGTGATATGTCATATATGTTTTATGGTGCTGAAAAATTTAATGATTCGTCTGTTTCACAGTGAAATACGACAAGGGTCACTAAGATGAATGCAATGTTCAGAGACGCTAAAGCATTTAATCAAAACTTAAGTAACTGAAAAACTGACAATGTAACATTAATGTCTGATATGTTTTCTGGGGCACTAATTTTCAACAGTGATATAAGCAGGTGAAAAACATCTAAAGTTACAGATATGAGACAAATGTTTAAAGATGCTAAAGCATTTAATCAAAATATATCGAATTGAGATGTTAAAAATGTAACCGATGTGTCAAGCATGTTTGCAAATGCTTTCTCTTTCAAACAAGACTTAGATAAATGAACATTCAACAGTGAAGAAGTTAAATATGAAAACTTTAAAAAGGGAGCACATATTAGTAAACTTCCTAATTTTAATAATAAGGCAAAATAGACTAGATTTATTAACACATAACAAAATGCAGATGTGCTACAGATTTTCTGTTGCACTTTTTTATTACATTTTTTATTGACTAAACTCTTATTTTTAGCTATTCTTCATTCTTTTTCCAAACAATCTTTTTTGATATACTAATTAAAAATTTTTACGCATATAAATCAAATAAAGGAATAAAGAGATATGAATAAGAAAAAATTAATGTTAATTAGGGGGGGTTCTTTTTGCTAGTTCACTTCCTTT
>801 24 34
TTGTTTTTTTTTTTTTTTTTTTTC
>802 24 5
TTGTTTTTTTTTTTTTTTTTTATG
>803 24 5
TTGTTTTTTTTTTTTTTTTTTATC
>804 24 77
AAAAAAAAAAAAAAAAAACCACAA
>805 38 274
AAAAAAAAAAAAAAAAAACCAAACAAAAAAAAAAAAAA
>806 24 131
AAAAAAAAAAAAAAAAAACCAAAA
>807 24 93
AAAAAAAAAAAAAAAAAACCACCA
>808 47 235
AAAAAAAAAAAAAAAAAACCACACCCGCCATTTTTGTTCCTATTGGT
>809 26 62
AAAAAAAAAAAAAAAAAACCAACCAC
>810 25 127
AAAAAAAAAAAAAAAAAACCAACAA
>811 40 692
AAAAAAAAAAAAAAAAAACCACCCCCCCCCCCCCCCCCCC
>812 25 70
ACACTAAAAAAAAAAAAAAAAAAAA
>813 897 18979
GAGGGGCTAAAACTAGTGTTTCGCTCATTAATCCTGACGTAGCTTTTGCAATTGATACAGGAGCTTCGCATGATACAACAGGATGCATCAAAGGTGTGCCATCATTGGGTAAAGGTGTAGCATTATTAATTCAAGATGCTGCTGTTATGACTGATCCAAAATTAGTTAATATGCTAACAGAAATTGCTAAAGAAAACAATATTCCAGTTTATAAATACATAGCTGAAGGTGGCGGAACTGATGGTGCCGTTTTACAATATGGTATTGGTGGTGTTCCTACTATAACTTTAAGCATTCCACAAAGATATTTACATTCGCCTATTGGCGTATGTTCTTTAGTTGATATTCAAGCAACTTTAGACTTAATTACCGAATTTGTAAAAGCTTTTGATAGCAAGAAAAGCTTAGAGCTTAAAGCAAACTAATATCCCTGTTTTATAGAGCTAAAAGGGCAAATTAAAAGCGAGAAGTTCTCGCTTTTTTATTGCTATTCTGGGAGAATTTTAATAGGAACAATTATATTTTTGCTCTTATCACTATGTAAGTGCAAAAAGACACCATTAAACTGACTTGGATTATTTGAAGTAGTAAAAAGAACTTTTTCTTCAAAACGCATATGACGATAAACTTCTTCAAAATTAGCACCAATAGCTGAATTATATGGTCCAGTCATACCTGCATCAGTAATAAAACAAGTACCATTAGGCAATATATGAGCATCATTTGTTTGCACATGCGTATGTGTGCCACAAACAGCATCTACTAAGCCATCTAAATATAAACCTAATACATATTTTTCGCTTGTTGTTTCTGCATGAAAGTCAATAAAGTGAAAGTCTGCTCTTTGCTGATATTGTCTAATTGAATCGATTGTATCGAAGAAGCTATTGGCTATTT
>814 27 50
CCCTCCCCCTCCCCCCCCCCCCCCCCC
>815 508 16409
CTTGAGAACAGGAAAAGTTTGCCAATATTTACCAATTTGCATCTGAGGGAGGGACTCCCTCTACATCTATAAAAAAGTATTATGAGAACGGGACGATACCATTTATAAAGGTTGAAGACACAGTTAATAAATATATTGAAAATGGTAAATATTTTATAACTGAAAATGGATTAATCAACTCTTCTGCATGACTGGCACCAGAAAACAGCATAATTTTTACAAATGGGGCAACAATTGGCAATGTGGCTATAAATAAGATAAAAACGGCAACTAAGCAAGGAATTTTGGGAATAATACCAAAACAAAAATATGATGTGGAATTTATTTATTATCTATTGTCTTCTAAAAACTTTCAAAATGAAGTAAATAGAAAGATAACAATAGGAACCTTTGCCATGATCACTCTTTCTAATCTAGATAAAATAAAAGTCAATTTACCAAATTATGACATTGAAAGAGCCAAAATATCATCCCTATTTTCTCACCTAGACTCCCTAATCACCCTTCA
>816 4464 62534
AAAATTAAAATATAGATTTAAAGTCAGCTAGGATGGAGAATGTGAGTAAAATTTAATGACTGATACAATCAAGTTGTTGAAGTTCCTAAAATTTTTGGGCTAAATCACATTTTGTTCATTTGTGCCGCTATTGCACTGACAATATTTTTACTATTTGTATTCCAAAGTGCAAGCAGAAATGTTGTTCGTGGTGCAATAATATTTGTGTGGATATTTATTTTCCTTTCAGAACTAATTTTCAGACAATTTGGTCAAATTGCATGAATGAAAGTTCATGATGGTGCAAAATATAATTTAGCATATGTGCCAGTGCAAATTGTTTCATTGTACTTTTGGGTATTACCATTTTATTTCTTTATACCAAATAAAAAATGAGAAGCAGCAATGCTGCCATTTATTGGAATATCAGGTTTAACAATTGGGGCAATTTTATTAGTTTATCCAGCAGTAGTATTTTCAAATAATACACCTAACAATGTTTACTACATGTTCCAATCTGCACTAACATTTTCATTAGGGTGTTATTTAATACTTAAAGGTAAGTTACCATTACGTAGTTGAAGAACTTATGTATATCACATAGTGTTTATGGTTTCTATCTTTGTTGCAGCTGTAATATTAAATGAAGTTGTTTATGCTGCAACTTCAAACGAAGCAGTGCACAGGGGTATAAACTTTATGTACTTATCACACAGAGTAAAACCTTTACCATACTACAAAGATATGGTTGATCTTAAGATAATTACAGACACTAAAGAAAATGCAAGACTATTTGTTACAGCATTTGTCTTAGGTTTAGTAATATTGCCAATCGCACCTTATATGCTATTCTTCATTTTATTTAGACCATTTGTAAAAGCTATAGATGATGTTATTGCAAGCTCAGCTAAGTCTGAAAAAGACAAAGCTAATAGCAAAAATGAAGATGTAGAACTTAAAAAAGCTATGGCATAGGAAATAAACACAAAAACTTAGTTTATTGAGAGAGTTATTTACATTATAAAATCAAGTGCCGCCTAGGAAAATTTTTACCTTAAGGTATTGCACTTGATTTTACATTTATGGAAAACATATTATTTTTTTAATTTTTAAATCAGTAAAACAAAAATAAGTTTGATTAATAGTCTTGATAAGGTTTCTACATCTTTAAATTTTTATGGCTCCAAGCAAAAATAAGAGAAAATAATGAATAATAATAAAAAAATAAGAAGGGATAATGAAATACTAATTTATTATGAAAAAGAGTTTTAAGTTATTATTGGCTGCAACTACAATTTCAGTAACTGCAGCCTCTCTTCTATCAGCCTCTTGCGATACCAATGAATCTGAAAAAAGAAAAATAATCAATAACTTAGTTGATAATCCAGAAAAAGACTTAAACAAAAATATAAATTCAAAACCTGAACCAAAGAATGAGCCACATAAACCTAATGATGATGGCAAGAAAGCAGATGATAATAAAAAGGAAAATGATTCAGAATCATCTAGCAATGAAACAACTGAGAAAGATGAAAAAGTAGATAAAACAAAAGACAAAAACTCCGAAGATCAAAAAAATAAGGATAAAGATTCTCCTGGTTCTCCAAAAGACGAAAAAGATAGAAAAGATGAAAAGAATGAGAATGAATCTAGAAGTGATAACAGATCAGTAACTCCAAGTCCAGAAACTGAAACTCCACCTTCTACACTGCCTGTTCCTGCACTAAAACCAGAACCACAACCAGATATGCCTCCAGCTGATGAGCCTAGGGCAGAAGGAGAAACCGAAGGCAAAAAAGAACTGAGTGAACTTGATAAAATAGCAAAAGATCTTAAAGATATTTTCAAATTTGCTGCATCATCGGAAGACAATGAAGAATTGAAGAAATTCAAAAACAATAGCGGTGATTACTCTCTTTGATATAGCAATAAGGATAGAAGTATTTGAATAACTGAAGGTAAGGAATCACCATTTGACAATAACAAAACAGAAGGTATCAAATTTGTCTTATTTGAACTAGATGAAAAAGCAAGTTCCATTAAAAATGATATTCAGCTTGTTAATGATAAAGATCCATTAATTAAATCAAAAGAAGATGGCTATGATATATCTACATTATCTAACCAATTGAATTTCGAAATACTTAATGGCGGTGGAAGTAACAAATTTAGCCTTAAAGTTAAATACAAAGTGGGTAAATTTTTAAACAGAAGCGAATCAGAAGCATCAGACGTATCTAATGAATCAACAGTTTCAATAACAATACAAACTAAATAATTCCCTAATCATTTTAATAAATAGACAAAATAAGCAACCAAGAATTATAATTTTTAAAATGTATCTTATTTTTCATTCCATAAATTCGCAATAAAAAAATAGAATCAAAAAACGAAATAAGCAAAGTAAAACAATACCTAACTTTTTAATGAATAAAAAAAGCCACCAGATTAAAAAATGGCTTTAACATCATATTTTTACTTTTCCATAGAAATCAATCTATTTGAAAATATTGATTTCAATGTGACGCTGCTACTGTTAAAACTTAATAAAAGCAAAACTAATGACATGCAATATTTTGGTTCAAGTTATAACAATGAAATTAATGACATACTTAATTTAAATGACCTTAATTATAAAAATAGTGGTATAGGTAAACTTAAAGACTTTTTTAAATTATCAATCTTAAGTGACTAAACAATTTTAAGCCTTCAAACTATAACTGTTTGACGGTTTTTTTCATCAAAGTGTATTTATTAATAAATAAGAGTAAAATTAAAGTGTAGAAATTACAAAATAATAAAAATGATAGATAAGGAAGATGAGTTCAAAATTTAAGATGAAAAAGAGTAGTAAGTTTTTATCAGCTTTAGGAATCATTAGTGTTTTAACAACATTGCCATTGATTGCTGCAAAGTGCAATGAACCTGAAGTGAAAAAAGATAAAGATGGTAGTAAAACCGATACACCCGCAACAACAACCACAACTGAAACTACTGATGTAAATTCAATAGTAAAAGATTTAAAAGATGTTCTAACTTTATCTAGTGATAGCAAAAAAGATGACATTCTAAAGAAATTAAAGGAAGACAGCAGTAAATACACCCTTTGATATGACAGAAAAGATCATAACATTGTAATAACAGAAGGAACAAAGGCTCCTTTTGGTAAAGGTTTTAGAGGGAAAAAATGAGTTCTTTTCACACTTAATGACAAAGCAAGTAAAATTACAGGTGATTTTCAATTAGTTAATGACACAAAACCAACATATAGTGAAAATAAATTATCTACCCAATTAAACTTTAGTATTGATGAGAAAAAAGAAAACATTACAATTAAATATAAAGTCGGAGAATTTAAGGGTAAAGATACTGTTCCTGAAATTTCAGAAAAAGCTAACGAATCAACTGTATCGATAAAATAGTAATGGTGCTTGAATAAAAAACAAACTACCTAGGCTTGAAAACCAGGTAGTTTTTTATTTTGTTAGTTAATAAATTGTTTGTATAAAACAACTTTTAAAAGTCTATGTCACTATTTACATTTCTAAATATAAGGCAATAAAAAAATGTAAGCATAATTGCTTACAACTGTTTCTTTTGTTTTTTTAATGACCATGCATTCGACAGTAGTGAAACGAACTACTCATAAACAAGAAACTGTGTTTCTAGGTATAATTTTAGCACATATTTTACTTGTGTTTTATTTTTATTGTTTCTTTGTTTATAAATTGTTCCAATTAATATATATTCCGTAAGGTTAAGTTATATAAAAAAACCATAGACATAATAGTCTATAGTAGTTCTATCTCCTCATTTTGCCATCTCAAATGGTAGTCAGAGTCAGTCAAAACAAGACTGCCAATATAGTTCTTATTAAGAATAGTCATTTGCTATCATAAATTTTTAGAGTTAGTGATATTTCATTATAGTATTTAATTCTGTCTCTTGCTTTTTCTTACATTAACCCAGAAACAAAATCACATAAAGATTTGTTATTTGGATAAGTTATCATAACTTGATCATAGACATATTAACCCTTGTTTTATTTCTAATCTTTCCATAAATCTTTTTAAATGCACAAAACTCTCTATTAAGTAGAAAGATTAACGCACTTATTTTTTACAACTAGTTTAGCTAGTTTAAAATATAAAACTTGCTATTTAATATAGCAAGCTATGCAAAATTTGGAAAAGTCGCAAAAGTTAAATTACTGCTCCGTTTATTTTGCTGTCCTTTTCTCTATGCTTCTTTCGTATAACAACCAGTTTAGGAACGCTTCCTTGATTTGCTAAATTGGCTGTGACTCAGTTAACAATTTTCAATTGATCTTTAAGCGAGACATAAGGCAATCGAGCCATATCTTCTCAGCTAGTTTGAATTTTAGGTATAAGTTCGTCATAATTCATTTTGTAGATAACTGACAGATCAATTGCCTTAGCTAGTAGAACCTTAGCGCTTTTTCCATTTTCAAGTATGCCGTCTTCT
>817 34 88
TTTTTTTTTTATTTTTTTTTTTTCTTTTTTTTTT
>818 24 45
TAAAAAAAAAAAAAAAAAACAAAA
>819 24 14
TAAAAAAAAAAAAAAAAAACAAAC
>820 26 17
AATAATAAAAAAAAAAAAAAAAACAA
>821 25 18
AATAATAAAAAAAAAAAAAAAAATA
>822 24 98
AATAATAAAAAAAAAAAAAAAAAA
>823 37 128
AAAAAAAAAAAAAATAAAGAAAAAAAAAAAAAAAAAA
>824 43 128
AAAAAAAAAAAAAATAAAGAAAATACGATGGCCACTATAGAGC
>825 4167 76512
AAAAAAAATAGCCAAGGCTTTTTCCTGGCTATTTTTTTGCTATTAGCTCAGCTAAAGCGTTATCATTATAAAAGTCTTCGTAATTTAACTGGTTTTCAGCAGGCACTTCAAAACCGTTTTCGACTGAAACATAGTGCTTTTCGTCTGATTTTGTAACAATTTTAGTGTTTGAGCTAACAACAATCATTGTCCCATCCGAAAGCACAATTGGAATAATAGCACAAGCACCACCACCTGTTTTTTGTCCAATAACTTGCACTTTTGAACTAGATGGACTTAATTTATCAGCTGCTGTATAAGCTACTAAAGCATTAGCAGCACTAAAACTTAGATTGCTAGTTAATAAGAATCATTTATAGTCTTTATTTAAATACTTTTGCGGTATTTCAGCTCTATAAACTGATTCTTCTAGCGTTTTAGTGAGCGTATTATAAGCATACGAATAAGCTTTCCTGTCCTGCTTTCCTTTAATTAGGCCAATTAGTCTATACAGTGCAGCAATATTACCACCACCATTTTGTGAAATGTCTAAAATAATATTACTTATTTTAGAGTGAGTTGCTAACTCCCTTCTTTCAATCACATCAAGCGCGTATTTCATTAATTCAAATGAATCGGCCATATAATGCTTTTCAGGATCACCAGTAAGCTCTTCTGCTGAAATAGTATTAAAGCTGTCCAAAGTAATAACAGCACTCTTATTATCAGGTAAAAATCTTACAACAGGAGTGTTGCTTTCAATTATTGCAGGTCTGCCATTATATTCACCAACTTTTAATAAACGTCTTGAGCCAATAGAATCACTAAATACTGCTTTATCTCTAAGATTACCTAGTTTAAGTTTTAGCTCATTTGCGTTTAGTCATCTTGATTTAAAATCTGGATTAACTTTTTCTCTATATTCAAGTAGTGACTTATCCACTAGACTTTTAATAAATTCGCCATCTGAATAGTCTAATGGTGCATAGTAATTAAATTGTCTTACTGAGGTGTGTAATTCATTAATTTGGCCGTGTAAGGCTTTAAAATAGCCTTTGTTGTAAATTAAAGGGTTTTTGTTAAGTATATCTTTTTTAATGCTTGGATCTAATCAACTTTCAAAGCCAACTTTGTCAAACTTTTTCTCTTCAGCAAGTCCATAAAAATTATCAAAAACGAATCTTAATGACTGAAAGGCATCTTGTCTTTGAGCAGCTGTTTCAGGAGTAAATTTAAATTTATTAGTTATTTCGCTTAATGCTTCTGGTGTTGTTCTAATAGTTGTGTCTATATCAACACCATAGTATTCTGAGCCGTTAAAGCGCAAATTATAATAGTTTTGGCTTAAAAATAGTAAGTTGAAAACAAATAAAGGAATTATAGGCTCTTTGTTTATTGCATGGACTTTTCAGTTATATTTTTTTAAATCAAACTTAATGCTATGTGGCTTACCATCAATATAGCTGCTTTTAAATTGCAACGGTGTTAAACTATGCATAAAGCCTAAGGTTTTTTTGCCACTTAGGATGCCAAAAACTCTAGGATCACTAATTTCAATTGTGTCATTTTCTCAGTCAAATTTTAATGTAGCACCATTAGCCCTATAAATTTGATAATTTTGTCTATGCAAGAAATTATAAGGGGGTTCTCCCATTTGGATTAAATCAGTATTTACCACACCGTTTAAAGCTGAAAGAGCCTGTTTTACAGATACATAAGGAATTCTGTTATTATTAAAATAGTAAGTGTCTATGCCTTCTTTACCAATATGTTCATAGTATTGAACAGCATTAACAAAAGCATGTCTATTAACAGTATAGTTACCTTTAGTATTAACTATTTGGTTATTTACACACTGAGCCGCAATAAAAGGAGCAGTGACTAATGGAAGGCCTAATGACATAAATTTATTAAATGTTTTTTTCACAATTGCTCCTTTATTTAATTAGTATCGTTCTTTTATTCTTTCGTAGTTTTTCTTGTTTTTCACATAATATCAGTGAATTATTTCATCTTCTGAATAATTTAATAACTTAGCAACGCCAAGGGCAATTGCTAGCATTTGCGCTATAACATATTTATTTAAATTATTAATTGCGCTACTGATTGTACTAAACAATAAACAAATTTGTCTGTTTACATTGTTAGATAATATTAGAGGTTCAATATCAGGTTCGACATTATATTTGTATGCAAAAGAGCCAATAAAATGAAGTATATCAGCAAATTCTTCTAAAGCTTTTTCACGGTTGACTGTTTTGTTTGCTTTTCAATATTTAAACGATTGAACTTCATTAGCAAATTCAGCAGTTTCTACCAAAGTTGCTAGCAATTTCATTTCATCAAATTCAGCTTGAGTTATTTTACTGTTTGAAGCATCAACATCATTACGATTGATAATTGCTTTATCTAATTCTCTTTGCATTTCAAATATTTTTTTTAAATTCATGGCTAAAAGTATAAACAATTCCTATATATAGTTAAATAATAAAATTTTAAATTAAGCATCTTAATTTATGAGCAAAAACTTTGCTTATTATGTAAATTTTATACTTTTTAGTGGGCATAAGGTAAATATATTTTTGTGTGTGAGCTAATCTCTAAATTTAGAAAACTAGCATTAGTTAAAAGGTAAGCAAAATAAATTTTAATCAACTTACTAAAAACAAGTTTTTGTGTTCTGGTTCAAAAAACAAAACATCCCTTGAATGCTGTTTTATAGGCTAATAAGCCAATAAACAAAAGAAGCTCATCAAGATAGTGATGATGCTTCTTTATAGTTGTCAATTACTATTATTAGTATTTGTAGTCAATTCCTAATGCTTTTAAAATAGGAACTAAAACGAAGTTAAATGGCTTGTTGAAGTGTGGCAAGAAGTAAACGTCAGTAAGAGCAATTTCAGGAAGTGTTAGTCCTTTTTGGATAGCTAGAGCTAACATGAAAATTGTTTCAGTGTGGATTGAATTTCCTCATGAGCCAATTTGAGCTCCAACTAATTTTAGTGTCTTTGTGTCATAAACGATCTTACATGCAACTTTTTCTGATGTACTCATAAATTCTGGACGGTCAAAGTCTTCAAAGTATACACTAGCTACATCTGTAAGCCCGTTTCTTCTAGCAGCTTCTTCGGTGAAACCTGTACTTGTGTAGTGGCAACCAAAAACATTAATAGCATTTGTTCCAGCAACACCTGGGAATGGTACATTTAATCCTGCAATGTGTAGTGCAGCTACAACACCAGTTTTAACAGCATTTGTTGCTAAAGCAACGTGAGAGTGGTTGCCTGTTACACTGTGTTTAATAGCTGATGAATCACCAATTGCATAGATGTTTTCATCGCCTAAGATTTGTTGGAAGTTATTTACTTTAATAGCACCATTAGGTAATTTTTCAGCATCAACCATTTCTGTTCTTGGTCTAAAGCCAACACTCATTATTACTAAATCAGCAGCATGTTCGCCTTTGTCAGTAACAACAGATGAAACATCTTTTCCGTTAGTTGATTTAAATTCTTTAACCATTTCGCCAAGTGCTAACTTAACACCTTCATTTTTAATATTAGTTTCCATAATATTTGTAAATTCAGGGTCAAAGTAGTTTCCAATAACTCTAGGGTTGTTGTCGATTAAAGTAACGTTTTTGCCTTTTTGTCAAAATGCTTCTGTAAGTTCATTTCCAATATATCCAGCGCCAACTACAACAACATTTTTAATTTTGTCATTGTTTGCTAATTCAACTAAGTGTTGAGCGTGTTGGAATAATTTTGAAAGAACAATATTATTGTATTCAATACCTGGAATCTTAGGTTCAATTGGTCATGTACCACCAGCAAATACTAATTTGTCATAAGTATCTGTAAATTCTTCACCAGTTTTTAGATTCTTAACAACTACTTCTTTTTTGTCTTTGTTAATTTTAATTACTTCATGTTCAGTTTTTAAGTCAACACCATATTTGTCTCTTAAAATTTCAGGAGATGAGTAAAATAGACCATCTGGTTGACTAAATTCACCACCTACTCAAACTGCTATACCACAACCTAAAAATGACACATTTGTGTTTCTGTCATAAGCTGTAATTTGCACGTCTTTATTTACGGTTTTAACTGTCCTGATAAATGAAGTTCCTGCGTGGTTTGCTCCCACTAAAATAATCTTCATATAAGTCCTCCAATTTAATATAGTAAA
>826 40 90
CTACCTTGTGTATCAGCTGGCTTTTTTTTTTTTTTTTTTT
>827 24 17
AAAAAAAAAAAAAAAAACAGCCAC
>828 32 124
AAAAAAAACAAAAAAACAAAAAACAAAAAAAA
>829 24 66
AAAAAAAACAAAAAAACAAAAAAA
>830 797 12892
GAAGGACAGTTTGTGGCTTTTTTATAGTAATCTACGTAATTTTTCTCTTCTTTTAAGCTTATAACCTTAGGTATTATTTCGCCTGCTTTTATAATATTAACTTCATCATTAATATTGATGTTCATATCCTTAATAAAATTATGATTATGCAATGTAGCAGCTTTAACTGTAGTTTGATTTAATAACACAGGCAAAATGTTTGCAATATAAGTAATTTTTCCAGTTCTGCCAACCGAAGTTAATATGTCAGTTATTCTACTTGATGCTACTTCAACATCATATTTAAAAGCAATTGAGTGCTTAGGGAACTTGGAAGTTTTGCCTAATTTATCCCACATTTGTAAATCATTAAGCTTAATGACCAATCCATCTGCGTCATAGTCTAATTTGTTTTTTATTTCAGCAAAATCACTAATAGATTCTTCTAATTCTTCAATTTCTACAACTTTTGAAAAAGGATTAGTTGGGAAATCTAAATTTTTCATAAATTCAAGCGCTTCATGTTGATAATAAATACCATGCTTTTCTGGCTCAACTATTTCATATAAAAATGCACTAAGATTTCTTTCTGCAACAATATTAGCATCTAATTGCCTCAAAGTGCCACTAGCAGCGTTTCTTGCATTAGCAAAATTATTGCTTTCATTTATTTTTTTAAAATCATTCTTAGTTATAAAAACTTCGCCACGCACTTCTAGATCATTAAAGTAATTAATAAGCTTAGGAATTGATTTAATTTGGTAAATGTTTTCAGTAACATCTTCTCCTTCAGAGCCATCTCCTCTAGTGGCTGCTTT
>831 24 21
CAAAAAAAAAAAAAAAACACAAAA
>832 24 10
CAAAAAAAAAAAAAAAACACAAAC
>833 25 80
TTTTACTTTACTTAAATCATCAACA
>834 24 111
GGGGGGTGGGGGGGGGGGGGGGGG
>835 24 17
ATTATTATTTTTTTTTTTTTTTTT
>836 24 70
AAAAAAAAAAAAAAACAAACACAA
>837 39 367
AAAAAAAAAAAAAAACAAACAAACAAAAAAAAAAAAAAA
>838 26 90
AAAAAAAAAAAAAAACAAACACACCC
>839 24 15
GCTGGCTGTTTTTTTTTTTTTTTT
>840 327 5606
GCTTATTAAATAATTTAACAAAAAGGGGGGACTTATGAGTAATTTTAATTTAATACTTTCAAGAGAAAAATTCAATCATCAAAAGTATGCTCCTGTCAAAGGAATTGTTAAAGCTAAATTAAATGAATATTATGCTGAAAAGAAAAATAGTAGAAAAATTAACCTTGCAACAGTTGGAGCTTATGTAAGTATTCCACTATTTATCATTGCAGTTATTTTGCTGCTTTCATCAGTTGCAATATCTTTTGTAGTTATCTTTAAAACTGGCAATAGTTGACTACTACAACCAGATCATTTTCGCCCTTTACTAGCTTCACTTTATAGCTT
>841 26 18
AACAAAAAAAAAAAAAAAAAAATCAA
>842 24 1438
AACAAAAAAAAAAAAAAAAAAAAA
>843 24 84
AACAAAAAAAAAAAAAAAAAACAA
>844 24 88
AACAAAAAAAAAAAAAAAAAAACA
>845 24 33
AACAAAAAAAAAAAAAAAAAAATA
>846 24 82
AACAAAAAAAAAAAAAAAAACAAA
>847 25 23
AACAAAAAAAAAAAAAAAAAAACCA
>848 25 58
AACAAAAAAAAAAAAAAAAAACACA
>849 26 25
AACAAAAAAAAAAAAAAAAAATACAA
>850 26 24
AACAAAAAAAAAAAAAAAAAAATTTA
>851 24 22
AACAAAAAAAAAAAAAAAAAATAA
>852 24 26
AACAAAAAAAAAAAAAAAAACACA
>853 25 30
AACAAAAAAAAAAAAAAAAACAACA
>854 24 69
AAAAAAAAAAAAAAACCAAAAAAA
>855 32 100
AAAAAAAAAAAAAAACCAAAAAACAAAAAAAA
>856 2124 37904
TTCGCCATCTTTAAGTGGCTTTTGCTTAAGCTCTTTTTCTAATTCTTGGCTATTTACCACACCATAATTAGCAAATCTTAAGTCTAAATCTTTAATTCCTAGCCTAAATTCTACAATGTTATCACTATCTGGAGTACACTTAGCAGCCACAACTATGGGAGCTAGTGATGCAAATGAAGATATTAATAATATTTTTCTTTTATTCATTATTTCTCATTTCTACATTATGAATAAATATACCAAAAAAATTGAAAACTGAGTGCCATGAAAATATCTAAATCATTATAAAAATAATTCTTCGCCTGAAGAATTATTTGCTTAATTTATTAGTTGTCTTTGCTTTTTTCTTTATATGGAATTACATGCACATGTGTGTGGAAAATGCTTTGGTCAGCACTTTTACCTGTGTTAATTAAAATCTTAAAGCCAGCAATTCCTTTGTCTAATACTTCTTGCTTGCCTAATTTTCTAGCAGTATTAATCAAGTGTGCAGCAGTAAAGTCATCCGCTTCAGTAATGTTTTTGCTCTTAACTCTAGGCACAACTAGGAAATGTCCTGGTTGAATAGGAAATTTGTCATAGAAAGCTACACAAACATCATCTTTGTAGAAGATTTTTCCTTCTTCTTCACCGCTAATTATTTTTAAAAATAAATCATCCATATTATTTCTCTACCCATACCTTGTCTTTTAATTGTTCATAAAGAGGAGTAATTTCTTTATTAACTTTAATTTTAACACCTAAATGAGCAAATGCTTCAATTGCCTTTTCTAAAAGGTTTTTTGCATCTTTTCCATAAAATAAGTAAGCTAATTTATTTAAGTTTCCTTTATAAATAGAATCTTCAAATGATAATACTTCTACTTCTTTTAGTTTTGAATCTTCAACACTCTTTTTAGTATAGTCTTCTTTAGTTCTTAGTTTAACTTTTTTACCAACAGGTACAATTTGGTTTATGTATGAAACAATTGACTTGCCATCTTTGTCTTTGACATTAACTGATGAGTTTTTCGATTTTAAATCATTAAAGCTAAACAAAATTGAGTTTAAAGCATCATAAACACCATAAGTTCCTGAGCCTTTATTTCTTCTTTTATTATCTGTTTCATCTCAGTTAAGACCATAAGTTCCAGGATCTTTTTGAATGCCAGCATAGCCTTGAAGTTCTTTGTCTTCAGTGTTTGTAGTGATTATTTCTCACTCTTTAGCTTTCTTTTCAGCTTCAGCAGAGTCTTTGAAAAATGCATTGAAATCATCTTTATTTGAAATAGTATTCTTTATTTCTTTTCTAGTAAAAATATCATTAGAAGTTGTTTTATCATCAAAGGTTCTATTTCATAATTGAATGTATTTGTTTTCAAATGCATATTTAACTAAATTATAGTGTTTTAAGTCAAATTTAGCATCCTTACCATCAACATAGTATTCAAACTTTTGGTCTTTAGATTTTTCTTTGTCTTTTTTGCCAACATTAGCAATATTGTTTGCTATTGTTTGTAATTTACTTAAGTCAGAAATTTCAAAGTAAGCTTTAACTAAAAGCATATTGTTAATTTCTTTTCTAATGCCAGTTTTATCTTCCATTCATATTTTGATGAAGTCTTCTTTTTTATCTTCTCCAGGAAAATTCTTTGTGCTAATTCAGTCAAACGGATTAGTCTTGAAAACATCATTCTTTTTTCACTCTAATGACTTTTCAACAAAGTAATATTCATTTTTAGAAAGCTGATCTAAAGCAAATATTTTGTATGCTTCATATGAGTCTTTAAATAATTGAGAACTTTGATTTTGAAACTCTTTTTCAAAATTTTTCTTTCAGCTATTAGCATCATGTTGCTTTGCTGGTTTAAGGTTATAAATGTAGCTTAGAGCAAAGTTGTTTCAAATTTCTTCTAATTCAGCTACCCTTTTATTTTCTTTAAGATCTTTTTGTTGGTTTAGTCTTTCAGTTGTTTCAACATCATTTCCACATTTAGCACTAATAACAGCAACTGAAGGAATAGTTAATAAACTTAATGATGATAGTAATTTTTTGCTTATTTTCTTCATTATTCCCCCAATTATTTATCCTCTAGGTTAAATTGTTTTTTTAAATATTCTAATACTAGTGAAGCAGCTGTTTTT
>857 5743 133329
ACTGCCACAAGATGAAAATGATGACAAAAACATCATTGTAGAAATTAGAGGAGCTGCTGGCGGAGACGAAGCTAATATATTTGCTGGCGATTTATTCAGAATGTACAGCAAATTTGCTGATGAACTTGGATTTAGGTTAAAAATTTTATCAACTAACAGCGCTAGTGCAGGTGGGTTTTCACAAATTGTCTTTTCAATAAAAGGTGAGAAAGCATATTCAAAATTTAAGTTTGAATCAGGCGTGCACAGAGTTCAAAGAGTGCCTGTAACTGAGTCACAGGGAAGGATTCACACATCAACAACAACTGTCACAGTTATGCCTGAAATTGATGATTCAGTAGAAATAGAAATTAAACCAAGTGACCTTAAAATAGACGTCTTTCGTTCAAGTGGTGCTGGTGGACAATCAGTTAACACAACTGATTCAGCTGTTAGAATTACACACTTGCCAACTAATATTGTTGTAACTTCTCAGGATGAAAGAAGTCAGATTGCAAACCGTGAAACTGCTTTAACAATTTTAAAATCTAAGCTATATGATTTAGAAATGCAAAAGAAAGCTGAAGAAGAATCAGGATATAGAAAGCTAGCTGGACATGGTGATAGAAGTGAAAAAATAAGAACTTATAACTATCCACAAGATAGAGTTACAGATCATAGAATTAGTTTTTCAACTAGCTTAAAACCAATTATGGAAGGCAAGCTTACACCTATAATTGATGCCCTTTTAGCTGAAGAACAAAATCAAAAAATCAAGGAAAGTGGATTTTAATGCCCGCTATTGATGACTTGCTTTTAGAAAAAAAGCGTTATGGACTTGAATTAAAAGTTAGCTCATTGGAGCTTGAAAAATTAAACCAAGGATATCCCATTCAATACATAATGGGATATGTTGAGTATGTAAATGTTAGAATCAATCTAAATCACAAGGTTTTGATACCGCGATATGAGACCGAAGAGTTAGTTTATATACTTTTAAATGAGCATTTAAAGCCAGGAATGAAGGTTTTAGATTTATGCACCGGTTCAGGTTTTATTGGAATAGCTTTAAAGAAGAATTTAGATTCAATAAATGTCACATTAAGTGACATTGACAATGAAGCAATTATGCAAGCTAATGAAAATGTAGCATTAAATTTTAAAGACACTGAAGGAATAAAAGTTGTCCAAAGTGACTGTTTCAAAGATATAAAAGGCAAATTTGATTTAATTGTATCTAATCCTCCATACTTAGATTATGATGATAAAGATGTAGACGAATCTGTAAAAAAATTTGAACCAGAAATTGCACTGTTTGCTAAAGATTCAGGCTGATATTTTTATGAGAAAATTTTAAATGAAGCAAAAATTTACTTAAATGTAGGTGGGGTTTTGGCTTTTGAAATAAACCCAAAACACATTGATAGATGGAAGCAAATTAATGGGGCAAAAATTGTGAAAGACATGTCATCAAAAGACAGATTTGCATTCATTAGCTATGAAGATTTAAGATAGAAAATAAAGTTATTTTGATAATTAAAATTCTTTTATAATATGCGTATGCAAGAAAAAGATTTAAAAGACATAATGGATAGAATTCAAAAGCTAACCAAAATTAAAATAAATCCTGAATCGACTTTCCAAGAGTTAAAAATTGATTCTTTATCGCTAGCAGAATTAGTTTTTGATTTAGAAGAGAAATATAATGTGATGATCCCTGATGATGATTTAAAAAACATCAAAAAGGTAAAAGACATAGAACAAGTTTTTAATAAGCTTTTAAAATAATTTAAGTATAATTAACATACTTAAATTGTAGGAGTGTAGTTCAACGGCAGAACAACGGGCTTCAACCCCGTGTGTTATGGGTTCGAATCCTGTCACTCCTGCCATTTTTTTATTCCTTTTTTTCGGAATAAAAAATAAGCCTTATAAGCTTATTAATTTACTTAATTAACTGTTTCATAGGCCTAAAAGAGATAATTTTTCTTTTAAGACATCCATTAAGTCGGTTGGGAAAAGCATAAGGCCTAGAACATGAGTTTCTGGGCCAGTATGTATTTCTATTACAGGCGAGAAACTAAAAATCATAGGATCTTTGTTTCAGTATTGGTGTACAAGTTTTTTGTATTCATCTAAGTCACTTTTTGATACACCTTGGTGAATAATAACAGGAGTAAGAGTAAAGCCAGAAGGAACTTTAAAACTTTCGTGTTTTTGAGTAAGGTTTTTTAAAACAGTTTTTTCAAAGTTACGGCCAGTGTTTTCTTTCATTAGTTGGCCATCTTCTCATTTAATAATAGGAACTAATTTAAGCATTCTAGCAACCAGTGCAGCAGCAGGGTGTAACCTACCGCCTTTTACTAAGTATCTGTTGTATTTTGGGATCACAGAAACTGAGTGCGCTCATGATGGGTTTTCTAGGTGATTAATGTACTCTTTGTACTTAGAAGAGTCAGTTTTAAGCATATGGTCGAATCAAATAACGTCTCATAATAGAGGCATCATAACTTGTTTACTTTGAATAACTCTAAGCTTGTCAAAATCTTTTTCCATTGTTTTAAGAGCTTGATATGAGTTTGATAAATGTTGTGAGATTGGATAAACAAAGACCATGTCATATTCTTTAGACAAGTTTGTAAACAAATCTATTGCATATTGCATATTAAACATTGATGATTTAACATCAGATTCTAATGTAAATTTTTCAAACAATGTGTCAGATGTAATATCAATTCCATCTGCATAATTTACGCCGTCAATAACTAAATTAAGGGGCAAAAAGTGTCAACCTAATTTTTCGGTTTGTGCCTTTGTAAGCCCGATTGACGAATCAGTTACTATTGCATATTTCATAGCAACATTATATAAGAAAACATATAAATTAAATAATTTAAAGTTTTTATATAATTATGATATGGCAATTTTATTTAATATAAGTAGCAAATTTGAAAATAATGCTATTGCATTTTTTAATACAACTATAAATGATTCACAAGCTGATTTTTATGATGATATGGTTGTGTTTCATGATGAAGATTTTAATGTATCATCAGTGAACTTATTAAACTATAAAACAGCTGATTTGGGCAAAAATTTTAAGGTTTTGAATGCTAATGAATTTAGTGAGTTAGAAAGCTTAATATTAAGCAAAAATAATAAGTATAAAATTCAAAAAATTAAGCGCTTCGCAATCGGGAAGATTCTTAAAAGAGAAGCACATCCAAAAAGCCAAAAATTATTTGTTTTGGAAGTTGATTTTAAGGATGCTAAAAGGCAAATAATTACTAATACTACATACACAAATGAAGGCAAATATTTTGTGTGATGTTTGCCCGGTTCAATAACTGCAAATGGATTAAAAATAACTGAAGGCGAAATATTAGAAGTTAAAAGTTATGGAATGTTGTGCAGTGCGCAAAGTTTAGGTTTTAATGATGCTGAAGCTAAAAAATTAGATGAATTATTGCAAAAATGTGATGATTCATATTTAGGACAAGAAGTTAGCAACTTGTTGTAACGGGAGAGTTATGAACATACTTAAAGATTTGGAAGAAAGACTAATTTTAAAAGATATTAGCAACAAGGATAAGTTTGCAAATCTTAGTCCAAGCACAACAGGCGTTTATGTAGGTTTTGATCCAACAGCCGAGAGTTTACATTTAGGAAATTATATTTTGATCTCTGTTTTATTGCGCTTTAAGGAATATGGCTTTAAAACTTATGCAGTTTTAGGTGGGGCAACAGGAATGATTGGTGATCCATCTTTTAAGGATTCAGAAAGAGTTTTATTAGACAATGAAAGTGTTAATAAAAACAAGTCAAAAATAAAAGCACAGCTAGAATCATTTGGTTTAGAAGTGATTGATAATTATGATTTTTACAAAGATATGAATGTTTTAGAGTTTCTAAGAAATGTTGGAAAGCTAGTTAATGTTTCATATATGATGGCCAAAGAATCTGTACAAAAAAGAATTCAAAAAGGGCTTTCTTTTACTGAGTTTACTTATCAGCTACTGCAAGGTTTTGACTTTTTAAAAACTTATCAAGAATTAGGAGTTAAAGTTCAGCTAGGTGGCAGTGATCAATGGGGCAATATTGTCACTGGAATTGATATGATTTCCAAAGTTGTTGGCGATAAACATGAAGCAGTTGGAGTGACTGTTAATTTGCTTAGTGATGAAAATGGCAAAAAAATTGGTAAGTCAACAGGCGGCGGAGCCTTATGAATTGATAAAAACATGTGTTCGCCATTTAAAATGTATCAGTATTTACTCTCGCAAAAGGATTCTAGAATTAAAGAGCTTTTATATTGATTTTCTTTTAAAAGTGTTAGTGAAATTAATGAGGTTTTAGAGAAGCATTTTGCTAATCCATCAACACAAGAGGCGCAAAGGTTTTTAGCTAGTGAGGTTGTTGAAAATATTTTTGGTGCTAATGAACTAAAGCAAGCCAAAAATATTACAAAAATTTTGTTTGATAAGTCTTTTGATGCTAGTGTTTTAACGCTCAATGATTTAGAAATTATTGAAAACTATTTGCCCACTTGCCCTATAAGACAAGGTGATTCGGTAATTGAGACTTTAATTAAAAACAAATTTATTGTTTCAAATAGAGAAGCTAGAGAGTTTATACAGGCTAAGGCCTTGAAGATTGATAATAAAGAAATTGAATTTGATTCAATTTATAGTCCGAGTTTGTTTGAAGGCAAATATGCTTTTTTTAAAAAAGGTAAGAAGCAAGTTATCTTATTTAAAACAGTTTAATTATTAAAATATTTACTAAGATATTTAATACAATTATGTACCTTAGTAGTTATGCCAGTTTCGCTTAGTGGTAAAGCAGCTGATTCGTAACCAGCAGCCACGAGTTCGATCCTCGTAACTGGCACCAATAAAGTTAATGAAAATAGCGAAGAGTATTCGCTATTATTTTTTATTCTTCATTTTTTAATGAATTAAGAATTTGATCAATTTCAAAAGCCTTTTTTTCTACTTCATCAATATAGAAATGCAGCTCAGGAACTTTTCTTCAGTTAAGAGTCTTTGAAAGCCTTTTTCTAATGTAACCTGATGCATTTTTAACTGCATCAAGGCCATCATTTTCTTTTGAACTAAAAGCTAAGAAAACCTTAACATGACCTAGATCAGTTGAGAGTACAACGTCAGTTACTGTTGGATTGTAAATGTTAGCATTTGTTAGTTCATTAGTTATTATTGTTGAAATAAAATTTTTAATCTGAGACTCTTTTCGTAGCACGCTTATACTTTTTTTCATAATGATAATTTTATACATTTATTATTAGTTAGAAAAAATAAAAAAGCGGAAGGCCGCTTATATGTAAGTCATTCAAATGAAATGGTGCCAACAACAGGAATCGAACCTGCGACCCCATCCTTACCATGGATGTGCTCTACCTACTGAGCTATGATGGCGCAAATAACATTATAGTTGAAATAAGTCAAATTAATAATAATTTAGCACTCAAAATACAAATATGCTAAAATTTATTTGTTATGGCAAATAAAGATTACTACAAAATACTATGCGTTGATAAAAAAGCTAGCGATCAAGAAATAAAAGCTGCTTATCGTAAGCTCGCAATGAAGTATCATCCTGATAAATTAAAAGATGGCACAAGCGATCAAAAAATGCAAGAAATTAATGAAGCATATGAAGTCTTGTCTGATCCTAAAAAAAGAGATGAATATGACAGATATGGAAGTGTTGGATCAGCCAATAGAGGCTTTAATATGAATGGCGG
>858 305 6246
CTGACAAGATATAAAAAACATGGCGACAAGCATGCATCTGAATCAGCAAAAATGATTGGTGAATTATTTAGTGACTCGTTTAAAAGATCAATAGAAAGCATAAAGACCAAGATCTATAGAGATTCAATTTCTGGTGAAGATATTAAGACTCATTGAACTAGTGATGATATTGAAAGGGCTATAAATAAGGCTTTGAGGGAAAACTTAGATCTTAATTTATCTAAATTAAACGAGTTCAAAGCAGCTAATGATATTGCTAAAATTTTTGATGATACATACATTGATTTAACTAAAGAAGCGCTGAC
>859 32 436
TTTTGACCTCTACCTTGTGTATCAGCTGGCTT
>860 24 22
TGCTGTTTTTTTTTTTTTTTTTTT
>861 32 54
AAAAAAAACAAAAAACAAAAAAACAAAAAAAA
>862 24 63
AAAAAAAACAAAAAACAAAAAAAA
>863 25 59
ATTTAGAAAAAAAAAAAAAAAAAAA
>864 7403 188175
AAAAATAACAGCTATAATGCAAGCAGCATAAGAGTGCTAGAAGGCCTAGAAGCTGTTAGAGTCCGTCCTGGGATGTATATTGGTACAATCACTGATAAAGGTCTTCACCATTTAGTTTGAGAAATTGTCGATAACTCTGTTGATGAATGTATGGCTGGCTATGCTAATTTCATTAAAATAACTATTTGCAAGGATGGTTATATTGAAATTGAAGACAATGGTCGTGGTATACCTGTAGCAAAACACCCTCAAACTGGTTTATCAACTGTCGAAACAGTTTTAACTGTTTTACATGCTGGCGGTAAATTTGATTCTGATGCATATAAAGTTTCTGGTGGCTTACATGGTGTAGGGGCTTCAGTTGTAAATGCTTTAAGTTCTAACTTTCATGTGTGAGTTAAAAGAGAAGGTCATACATACTATGCACATTTCCAACATGGCGGACAAACTGTTCAACCACTAACTGTTATAAATAACATAGACCCTAGTGAAACAGGCACAAAAATCAAATTCCATCCTGACTTTACAATCTTGGAAAAGCATCCTTTTTCTGTCGAAGCCATAACTGACCATGCTAAAAGAATTGCATATCTAACTAAAGGTACTCGTTTAGTTGTAGTTGATGAGATCAACAACACTTCAGAAGAATTTTACTATGAAGGAGGTTTAATTGACTATGTTAATGAGCTAAATGAAGGCCAAAAATTAGTACACGATTCTATAATTTATGCTGAAGGCTTATATGATTCTGATAAATCTGGCTCAAAAATAACTGTTGAAGTTGCTCTTCAATACACATCAACCTTCCAACCAAGAATTACTACTTACACAAATAACATTGTGACAATTGAAGGCGGAACACACGAACAAGGTTTTTTTGACGCTCTTTCGAGACTAATTAATTCTTATGCACTTAAAAATGGCTTAATTAAAAACGAAAATGAGAGATTAAACAAAGAAGATACTTCTAAAGGTCTTGTTGCCATTGTGTCTGTAAAACACCCAGATCCGATTTTTGAAGGACAAACTAAAGGTAAACTAAATAACAAGGATGCCCGTACTGCAGTTAGAGAAATCTTAGCTCCTGTATTAGAAAGATACTTCGATGAAAACCCAATTGATGCTAGAGAAATAATTAACAAATGTTTGCAATCTAGAAAATCACGTTTAGCTGCTGAAGCTGCTGCTGAAGCTGTGCAAGCAAATATGGGTAATAACTCAATAGCTTCGCTTCCTGGCAAGCTAGCTAACTGCACAAGCAAGAACGCTGAAATTTGTGAATTGTACATTGTCGAAGGTAACTCTGCTGGTGGCTCAGCAAAAATGGGAAGAGACAGAAATGTTCAAGCAATCCTACCACTAAGAGGTAAGGTTATAAACGCTGAAAAAGTTTCTCCTGAAAGAGTTTTATCAAATGCTGAAATAATTTCGCTTATAACTGCCTTAGGCACAGGCTTAAACGAATCATTCGACATCAACAAGCTTAGATACCACAAAGTCATTATTATGACTGATGCCGACGTCGATGGAGCGCACATTCGAACCCTTCTTTTAACATTCTTCTATCGTTATTTTAGAAAACTTATCGAATACGGCTTTATCTATATTGCTCAACCTCCGCTATATAAAATTCAACAAAATAAATATATTGCATATGCTTACAATGACAGTCAAAAAGATAGTATTCTTCAATCACTAAATCAAGATTCAAAAATTACTATCCAACGTTATAAAGGTCTTGGCGAAATGGATCCAGAACAACTTTGAGAAACCACAATGAATCCTGAAAATAGAAAAATGTATCAAGTTCAAATCGACGATGCAGCTAAAGCAGACTGAGTCTTTACAACACTAATGGGTGATGACGTGCTTCCAAGGCGTGAATTTATTGAAAAAAATGCCAAATTTGTTCAAAATATTGATATTTAGTACATTAAAATAATTTTTCCCAATAATTAGTTTAAAATATCAAAAATATAAAAAATTGCTGTTTTTATACCAAAAAATGCACTTTTTGTATAAAATAACTCAATCGGCAAATAAAGGAGGAGCTATGCTTAAAGAAATTACAGCTCAAGAATACAAAGAAACAATTGAAGATAAAGTAACTGAACCTTATTTACTAGTTTTTCACGCATTATGATGTGGTCCATGTAGAATGTTCAAAGAATCATTATCAGAATTAGCTGAAAAAGACAACGTGTTAGTTTACCGTGTTAATATAGATGAAAATTCAGAACTAGCAAGCCAATTCCAAGTGCGTTCAATCCCAACATGATTTGTTTTCAAAGATGGAAAACAATTAGTGTCTCACAATGGCTTCCTTCCATATGAAGACCTTAAAAATGTTGTTGATTCAATAAGATAAGCCCTTGCGGCTTTTTTCTTAACTTCCTATTATTTTCTTTATAATCTTAATTATGAAAGTAATCAGTGAGAATCGCAAAGGCCTTTATGGCTATAAAATAATTGAAAAGCATGAGGCCGGCATTTCTCTATTAGGTTGAGAAGTTAAAAGTGCTCGTGCTCAAACAGTTAATTTAACTAACTCTTATATTTTCTTTAAAAAAGGTGAACTTTTTCTTTGCAATGCTAATTTTGCTAAATATATGCTGCTTAAAGTAGAAGAAGACAGAGACCGTAAGCTACTAATGCACAAAAAAGAAATAATTCGTTTAAAAAACAAACTAGATCGCTTGTCTTCCACAACAATTAAGCCTACAAAAATCTATTTTAATAACAAATCTAAAATAAAAGTTGAAATAGCTTTAGTCCAAGGCATGAACAGGGCCGATAAGCGTGAAGATTTAAAAAAAAGAGACAACGAAAAATACATGCAAAAAGTCAAGAGCAATTACTTATAATCTCTTGACTTTTTTATACGTAGACAATTGTTTTATAGGTTTCTAAGGCTTTTCAATAATAGAAATATTTTCAAATTTTCTGCTTATTTTTGAATTTGAATAAGATGAATCGGTTAGGATCTTAAACATCTGACATCCTAAAAGATGATAATCAATAAATATCTTGCACTTATAGTTATTTTTTCAGTCATAAATAGACATATAACCTATATCAGTTAGCCTTAAGTTTTTATCCTTAGAGGCAACTAAAGTTATAAATGATTCGTGCGTTGAATTAATTAAGTTAACAATGTTGTTTTTATAAACAAAATTAATAAAATCAACAGTTGCCTTTTCGCTTCTATTATCAACTTCAATTTTAAGTTGATTAATTCCATTTTCACGACAAAATCTTTCAAAGCCATCGCTTCTTTGTTTTTGCTCAGCATCAGAAAGTTTAGAATCAACTACAAAAGCAATCTTTTCATTCTTATCAATATATGATGAGAATTTAGTTGTTAAGTCATAAAATGCTTTTGTATAGTCGATTGCAATATTATTAACTCTTTTGTCTGTTGTTGGATATACCAATGTAGTGCATTCATTCACATTATTGGCTATATAATCAAGGACAGCATTTTGGTTACTATTTGGTAAAAAGAAAATAACAGCTCATGGCTTTCAAGATAATACGTATCTCACAGTTTCAATGTACTTTTCTAAATCACGACCAGCATAAATGGTTAATGTCTTTACATTAAATACTTTAGCTTGCTGACTAATTCCTAAAACAATTGACTGATAATAGTTAGGAGACTGTTCAGGCATAATAATAAATACAGAATTGTCACTGCCACGGATTAAGCGTGCTCCATGATTTGGATAATAATTATATTTAGTAACAATATCCTGAATTCTTGCCTTAGTTTGCTTTGAAACATATCCGCCATTATAAAAACGGCTTACAGTACTAATTGAAACGTGAGCTAATCTAGCTATGTCTTTGTAAGAAAAATTTTTCATAGCACTTATTATAATAAAAAAAATATGGAAACATTGCATAAAACTTTATTATTCGGCTTATTTCGTTTTATTGTTATAATTTAAAAGCTGGTGAAATAGCAACCTTATAACCTGGTCAGGACAGAGATGTAGCAGCCATATTAAGAAGTGTTATGTTCGCCAGCTTTTTAAAAGCATAAGGGGTTATTTATGGATATTAAGACATCTGAAACAGTTAGTTTAACCTTTTTAACTGTCTTTATGCTTATAACTTTTTTAGCCAAAATATTTTACTTTTTTACACTAAAAGAAAAAGAGTGATACAGAAGCCAAAGCCTAATGAGCCTATGATATAGGCACATAAGCGTTTTGGTTATTGTTGTAATAATTTCAACATGTGCTCTATATCCATGACTTATGACTATAACAATGCGTTTATTTTATAGAAATTATTATAAGAGTGCAGATCTGGTCACCTCTAGAGTCTCAATAATTTCATCATTAGTAATTGCCCAATTTATACACCTAAATAACATTATTTTGCTATTTAAATTTGTTGTCTTTAAAAAATATGCAAAACCTAAGGTTAATAATGTGATATCATAATATTACTCCCCAAGTGGTGGAATGGCAGACACCGTAGACTCAAAATCTACTGGAGAAATCCGTGCAGGTTCAAGTCCTGTCTTGGGGACCATTTGATTAAATTCATCAAACAAACAGCAAGCTCTGCTGTTTTTATTTTTGATTTTTTCTAATATACAACTTTTACTGATTAGCCTGTTTTATAGGATATAAAAAAATATCGTAGGCTCGTCTACAATATTTCTTTATATCTCTTTTTGTAAATAATTCTTACAATCATAACTAATGTAATATACAAGATAACTAATGATGCTAACAATAAGTAAAATCAAGGATTTAGCGCTCTTATCCCAAGCAAACTATTTAGTCCTGGTATGTATGGAGTTGCAGTAACTAATGCAACACCACCAAAAGTAGCAAACAATAATGTTCAGGAAGGTCTTGATTGCACAAAAGGTATCTTTTCAGTTCTTATAAAATGAATTACTAAACTTTGCGTTCACATCGAAATTATGAATCAGCCAGTTTGGAATAATGAAATTCATTCAGCTGACTTAGGATCAAGATTTGGATAGAGTTTTGGGATAAATAATCAGTTTAAAATCACAAAAGCTAATATGTCAACTATTGAGCTAGTTGGTCCAAATCACAACATAAATTTGACGATGCTTTTTGTATTGAATTTTCTTGGCTTCTGGATAAATTTAGCATCAACTTTGTCTCAAGGGATAGTTCCACAAATGATGTCATAAATAAGGTTTAAAAATAATATCTGAGTAGCTAATAGTGGCACAAATGGCAATATTATCGCTGCAATTAAGATACTAAATATATTTCCAAAATTGCTACTTAATGTCATCTTAATGTACTTGTTCATATTAGCATATGTTTTACGTCCTTCAACAACTCCTGTTGCTAAAACATTAAGATCTTTTTCTAAAAGAATAATATTTGCACTTTCTTTAGCAATATCGACTGCAGTATCAACTGAAATTGAAACATCTGCTGTTTTCATCGCTGGCGCATCATTAATCCCATCACCCATATAACCAACAACATGTCCATTGGCTCTTAATGCGCCAATAATTGTGGCCTTTTGATCAGGGCTAAGTTTTGCAAAAATATTGTGCTTTTCAACAATTTCTCTAAGTTCTTCATCATTTAAATTTATTAAATCTTTGCCAAGAATGACACCATCAGTCTTCATGCCTACTTTATCACATATTGCCTTAGTAACTCTAACATTATCACCAGTAAGAATTTTGACATCCACGCCATGTTCATAGAGGTTTTTAATTGCAGAAGCAGTTGATTCTTTTGGTGGATCTAAGAAAGCTAGATAACCAATTAATGTCATTTCATGCTCATCAGAAACGCCAAATTGTCCTACTTTATTTGGATTCTTTTTTCTAGCTACAGCTATAACTCTCATTCCTTGATCATTAAGCTTGTCAACTTGCACTAAAACTTTATTAATCATTGCTTGATCTAAAGCAACAACACTGCCATTTAACTCTAAGGTATTGCAAACAGAAAGAATTTCTTCAACAGCCCCTTTTGTTACCATTTCAATGCCAGTATTTTTGTTTTTATTTTTAACCAAAACACTCATTCTTTTTCTGTTAAAATCAAATGGAATCTCATCTATCTTTTCGTATACATTTTCTATATTTCTTAACTCTTCATGTATATCGCTTAATTCATCTGTTTTATTTATTATTGATAAATCAAGTAAGTTTTTTAAACCAGTTTGATAATAACTATTTAAAAATCCATATCTCAAAACTCTTATGTTTTCGTTTCCTAAAACATCAAGATGCATCTCTAATGCAACCTGATCCATTGTTAATGTACCTGTTTTATCAGTACAAAAAACATCCATTGCACCAAAATTTTGAATCGAATTTAAGCTCTTAACAATTGTCTTGCTTTTAGACATCCTAGACGCCCCTTTGGCAAGAGTACTTGTTACAATCATAGGCAACATCTCGGGGGTAAGCCCAACTGCTACTGAAATTGCAAACATTAAAGCTTCTAATCACTTTTGGCCATCTTTAAAATTCTTAACTCCCGCAATCAAGAACACAATTGGCACAACAGTAATCATTATTCTAAAAAGTAATCAAGACATCGAACTTATACTTTTTTCAAAATTTGACTTAACGGGCTTTTCATTAATTTTTTGAGCAACTTGGCCTAAATATGTCTCATCCCCAGTTACTATCACAATAGCTTTAGCGCTTCCAGAAATAATATTTGAGCCCATAAAGGCTAAATTATGCCTGTCTGTGACATTTTGATACTCATGTTCGTAATTAATTGAAACAAACTTTTCAATAGCTTCGCTCTCACCTGTTAATGATGACTGTGACACAAACAAGTCTTTTGCACTAATTATTCTGACATCAGCAGGAATAATATCTCCTGCCGCTAAGTGAATAATATCTCCAACAACCACTTCATCAAGCGGGATTTCATAATTAGTTCCTTGTCTTTCAACCTTTGTAGTTGTCTGTACCATTTTGACTAATTTGGCTGCAGATGAGCTACTTTTGGTATCTTCAACAATGTGCAAAATCCCACTAATTATAACCATTGACATAATTATTATGATAGTAGCAGGCTCTGCGCTTTCTCCCTTTTTTAAAGGCAAAATAATATCAACTACCAATGATATAAGTGAAAGAATAAGCAGAATAATAGAAAAAGGATTGAAAAAGGCATCAACTATTCTTTTTCAAACAGAATTCTTGCTTTTTTTGCTTAAAACATTAGCTCCATATTCACTCTTATTAATTTCAACTTGCTCATCACTTTGCAAGCCATTAATGCTGGAGTTATATTTATTACAAAGTTCATTTACACTCATTTTTGATGCCGCAATAAGATCTTGTTGAGCTCGCGATAAGTTGGTACTCTTATTTTTCTTGCTTTTCAACATATAACTCCTCTCTTTTTTAATATTCTAATATT
>865 25 12
ATAAAAAAAAAAAAAAATTAAAATA
>866 38 296
AAAAAAAAAAAAAACAAAACAAACAAAAAAAAAAAAAA
>867 24 152
AAAAAAAAAAAAAACAAAACAAAA
>868 24 7
AAAAAAAAAAAAAACAAAACAAAT
>869 24 47
AAAAAAAAAAAAAACAAAACACAA
>870 24 12
ATGGCGGGTTTTTTTTTTTTTTTT
>871 25 27
TTTATTTTATCTTTCATATTGTATG
>872 32 57
ATCCTTCTGCTGTGGCTGTTTTTTTTTTTTTT
>873 24 11
AAAATAACAAAAAAAAAAAAAAAC
>874 24 40
AAAATAACAAAAAAAAAAAAAAAA
>875 24 20
AAAATAACAAAAAAAAAAAAAAAT
>876 974 15428
AATTATGTTTAGTAATGGCGATATAACTGATTCAATTAGAATAAGCGATTCTAATAAATTAGATTCACAAGCTATATGAAACTTATCTAAGTTTTTTGAATACAATGAAAAACTTAAGTCAACTAAAAGTATTAAAGTTCCAGAAAATGCAACTGAATTAAGAGATCAATTAATTAATTTAGGCTATAAAGTTGAAAACAGTGACGGCAATATAACATATACATAGAATTTACTTTTTAAAAGGAAATTAATTTATGAAAAAACTAAAGAAAACTTTGCTATTATGCTCATCTTCAATGCTTTTGCCAGCATTATTAATAGCTGCTAAGTGTAATAATGATTCAAAAAAGGATTCTAAAGAAGAGAAGAAAATAACTTTACTTAGTGATAGCGAATTTGAAAAATTAGTTAATGAAACAAATGATTTAAATGATCTTGCATCATTATCTTTTAGTGCAAACTTTGGCCAAAGCAAATCTTTAGATAAAACATTGCCAACTGAAATTGAAGAAAACCCTGGAAATCTAAAAATTAGTGTTAAAGATAAATATTCAGAAAGCATTATTGTTAAAGTTCAAGGAGCATCAACTGAAAAAGATACTTCAAGGAATATATCTAATATTAAAGGTGAAGTTAGTGTTTATGTAAGTTTTACAAACAAAAGTACAAGTAAGGAAATTTATAAAAACTTTACTCTTAAAGGGCTAGCAAATAATTCTGTTGGAGCTGATCATAATGGCAGATTATCAGGAGATTCACTTGCAGCTATTGGTGGAAAACAAGGGTATCTTGATTATCATAATAAAACACAAGCAGAAAGATTCAAAAAAGATAATAACGAGTATATTAATCAGCTTAAAGGTATGCTAAGTCGTAGCACAGGCAAGGAAGTAGACTTTAAGAGTTTTAGAAGCATATCAACAACTGATGAACAAGTCAAAAAGTTCAATGAAACAGCCAAATTAGTGAATTTT
>877 378 5293
TTTTTAACAATAAATTACAAAGGAAATATATGAGAAAAACTAAACTTTTATTATTGACTTCACTATCTCCAATTATTTCATTACCATTTATAGCCGCAAAATGTAATACTGATGCAAAGTCTGAAAATATGAATAAAGACAAGTCAAAAAAAGACAAAATGACTAGTGAATTAACAAAAAGTAGTGAATCAAATCAAGATAATAATGATAAAAACACAAATATTGAAGATAATGAAAGAAACAACAATGTTAAAACTAAAAATGATGACAAGAGTAATAAATCATTAAAAGATAACAAAGAAAATGGTGAAATGAGTGAGAAAAACACTAATAGCGAAATGTCTGATATGCCTATAAAACAGCCAACAATGTCAAATT
>878 40 212
GGTGTTGAAGATATTACTGGCGGGTTTTTTTTTTTTTTTT
>879 24 95
GGGGGGGTGGGGGGGGGGGGGGGG
>880 42 857
TGAAGCTGAAATTAAATTAATTGATCATAAAGTTTCAGCTTC
>881 24 11
GAATATAAAAAAAAAAAAAAAAAA
>882 38 182
ATATGACGGTTAAATTGTGGCTGGTTTTTTTTTTTTTT
>883 24 123
AAAAAAAAAAAAACAACAAAAAAA
>884 37 258
AAAAAAAAAAAAACAACAAAAAACAAAAAAAAAAAAA
>885 24 6
AAAAAAAAAAAAACAACAAAAAAT
>886 31 214
GGGGGGGGTTATAAATATACCTGTTTTAAGG
>887 24 41
AAATCAAAAAAAAAAAAAAAAAAA
>888 27 28
AAATCAAAAAAAAAAAAAAAAAATAAA
>889 26 140
AAGAAACAATGAACCATTTTTCCAAG
>890 28 71
TTTTGTTTTTTTTGTTGTTTTTTTTTTT
>891 41 404
ATTGATCATAAAGTTTCAGCTTCAGATATTACTGGCGAATT
>892 24 13
TAAAAAAAATTAAAAAAAAAAAAA
>893 24 8
ATTTTTTTTTTTTTTTTTATTTTA
>894 25 13
TATTTTTTTTTTTTTTTTTATTTAT
>895 25 9
TATTTTTTTTTTTTTTTTTATTTGT
>896 26 34
ATCTCTGTTTTATAGGCTTTTTTTTT
>897 25 26
AACAAAACAAAAAAAAAAAAAAACA
>898 24 42
AACAAAACAAAAAAAAAAAAAAAA
>899 24 11
TTGGCTATTTTTTTTTTTTTTTTT
>900 34 104
TTTTTTTTTTGTTTTTTTTTGTTGTTTTTTTTTT
>901 25 10
TGGTTGTTTTTTTTTTTTTTTTGTT
>902 25 25
TGTTGTTTATTTTTTTTTTTTTTTT
>903 33 173
GTTGGCGTTCTTGTGGCTATTTTTTTTTTTTTT
>904 25 50
TTGTTTTTTTTTTTTTTTTTCTTTT
>905 24 115
AAAAAAAAAAAAAAAACACAAACA
>906 24 63
AAAAAAAAAAAAAAAACACACAAA
>907 24 64
AAAAAAAAAAAAAAAACACAAAAC
>908 27 78
AAAAAAAAAAAAAAAACACACAACAAC
>909 24 217
AAAAAAAAAAAAAAAACACAAAAA
>910 24 9
AAAAAAAAAAAAAAAACACAAAAT
>911 6528 166019
TTCAGCAAACATATGGCTATTTTCTCTTCATTTTTTATAAATTGAAGCTAATGAATTTCTGTTCTTTTTCATTATTTAAAATTCTTTCTTTCAAACTGCAAATAGCCTAATATTATAAATGTCAATGATACTAAAAGTGTGATTCCTACAGATGTTGGTGTTTCAATGTAGTTTTTTCTTTCTAGTTCGATTAAATTATCATTTAATTTCACCACTTTGATGATGCTTTGTTTGTAGTTCTTGTTGAATTTGCTGAATTTTTCCTTGCTTTCTGACAAATAAGGAATTAAATTTTTAGTTTCTAGTAAATTAGCAAAATTACCATTTTGCCTTTCGCCTACGATATTGAATATATTGATTGTTCAAAATAGTTGGCTAAAAGCATTAATTGCTCTTTCGCGCATAATTGATATATAACTATTTAATCTGGTTTTTTGAATTTCACTAAGTTCTTTTGTATCAAATCTTGCATTTATATAATCATCAAGTGTTGACGAGTATTCCTTAAAATTAGAGCTTTGTAACAAATCATATGATAAGATAGCACTCTTAGATTTTAAATGCTCAAGCAACTTTTTAAGGTTTGGATCTTTTTCACTTTTGGCTTTTTCTTCAATTTTGGTTTTTACAAGATCAAAATTATGTTTTTCTTCAAGCAATGCATATTTAGTTAATCCGGTTAGAAAATCAACTATTTCTAGAGCATTAACTACATCCACAGTGCCTGTTAAATAGCCTTCTAAGCCTAAAATATTGAACAGAACACTTTTTATTAAGTCAAAGTTCTTTTTCTCTAAGATTTTGTTAATTACTTTTTTAGTGAACTCATCGAAGTTTTCAAAATTTCTATTTTGAATGTCATTAAAACCAATGCTAAAAAGTGGTTTTTCTTCAAATCTGTCTCAATCAAATATGTCCTTGAAATTGCTGATGTTATAGCCTAAAGAATAAAGATCATTGCTTGTTGTTTTAACCAAAATTTGATTATTGATGTCTAAGTTGTACTTTGTTTTTAGATATTCAATTACATCCTTATCTAATTCACCAGTTTCTTTATTTATAACGCTTGATTTATTGTTTAAAATGTTGTAATTCAAAGTGACATTTCAGTTTCTTAAATTTCTATCATAAGCTGTAAAAGTAGGGAAATAGTATTCTTTAAAGTTTGACCAGTATATGTGTGAATAAAATGATTTTTTAACTTTGTTTGCTAACTCTTCAATTGATTCTCTTTTTTCAACTTTAAAGGTTTTAGAAAAAGGATTAAATGCTAAATTTTCTTGATTTTCTAGCATATTAGCAGTACTTTGATTCTCAATTAATAAATCATCTTGAGACTTAATTCTTTTATTTAAATTCTCGACTGCTTTTGACGAATCTCCCTTTAAATCAGGTGAATTAGGAATAAGTATTATTGGCCTGTTAGCTGCTTGATATGTGGTTTGTATTACATCAGTGCCAGATGAAAACTTAATAAAGCCTAATGTCATAATTCCTAAAACAGGAATGACTGACACTATAACTTGAAACACTTTAGATTCTACAAAATTTTGCACAATTGCTGCTATTCCTAAAGCAAGTGTAGCACACAGTAAACCTGCGCCAAAAAATGATAATGATGAAAGCAGTGCTTTTGTAAATTTAAATGGAATAATTAGCTGGCTAATAAAAAACATTGTGCTCATTAATGCCATTGAAATAATAAGACCTATTACGCTAGCTAATACATTAGTAAAAAATATGTGCTTTCTTCTAATTGGCTTTGAATAAAGTAAGTATTCTATTCCTTCGTTTTTGTAACGGTAAAAAAAGGTTTGTGTTACAAAAGATGAAATAACAAAAGACGCTATCATACAGAAGTTTGCAGAAAGTTCAATATACTGATTGCTATCAAGTATCCTTTGCACATCCCCAGTGCCTATTGCAAGTCTTACGCAAGTAACTAAGATTATATAAAAACTCCCTATAACTAAGGGCGAAATATATGAGCTTGCTAAGCGGAAGTAAATCTTAAGTTGCATTCTGAAAAATGCACCCATTTTTCCTCCTTTTAAAATTTAGCGACTAAATTTTATTGTTTATTTAAGAAAAAAGTGTTCAATGGTTTTTCCCAATCCGGCTTTTTTATTCGTAAATGGGGAAATAACATCAGCAATATTTTTAAGACTCTGGGTTGAGTTTTTCATAGCAATTAATTGTCCAACACGGTTAACACATGTTGCGTCATTTAATGTATCGCCAATGTGCACACATTCTTCAGGACTAACACCTCTGGCTTTAGCATAAGCTATTTCTGCTAAGCCTTTAGTTGAGCCTGTTGGTGTAAGTTCTAAAACCTCATTGCGATTGCCTGTAAAGGCTATTTCACAGGTTTCTCTGAATCTTTCCTTTAGCATCATTGCAAAAGCATATAACTTTTTCTTGCATGGGTGTCAAAGCACCATTTTGTTAATTTCAGTGTCATTTTTGAAATGTTTATATCTTTTTGCCTTGCCCCTAGTTCAGCGTAATGCAATTGATATTAATCAATTGTGTGTGAAAGCTAAATCCTTTGTGTCAGAGTTAAAAATCACACTAATGCCGTGCTTAACTATTTCACTATATATTTTCTCAACATCACCTTTTTCAAACTTACCAAAGTGAATCGCCTTACCATCTTGCTTAATGTAAGCTCCATTCCAAGCAATGAAATTATCTAAACATTGCATTGGTTCTAAAAACACATTTGATGGCTTAGTTGGCGGTCTGCCTGTTGAAACAACAACTTCAATTCCTGCTTCTCTAGCTTTTTTTATGTACTCTAAATTTTCAGCACTAATTCTTTTATGACCATTAATTTTTAAATCTATGGTTGTGCCATCTAAATCAACAAAAATGATCTTAGGTTTAACTACATTTTTCATAATTTAAATTCTATATTAATTTTAAGTTTATCCAATAATGTTAGTAACTATTAGCCAAGCAGGAACATTTATGGAAAATTTGAAATCATATATTTGGCTTATTAAGCAAATGTTTATTGTGTGCACTATAATTATGAAAAGCAAAACTTTACTGGAGGCTTATGAATGTTGTTGTAATTGGCTCAGTAAATTATGATCTTTATGCAAAGATTGATAATGAAATTGTCTTAAAGGACTCTAATCCTTCAAATATTTATAGTACACTGGGTGGCGTTGCTTATAATGTTGCAAAGAATCTGAAGCTAGCAAATGTTAATGCAACTTTAATTGCTGCTGTTGGCAATGATTTAGAGGCACAATGAATTAAAGAGCAATTAGATAATGACTTAATTAGTTATAGGCTAATTGTCAAAAATGACTATAAATCAGCCAAATACGTCGCTTTTTTAGACAAGAATTCTGATATGAATGTTGCTGCTAGTGATACTAAAATAACTGAAGCAGTTAATTATGATGATTTAATGAAATACAAAGACGTATTGGACAGTGCCACTTATATTTGTTTGGATGCTAATCTTAGTGAAGACTTGATCACAAAAATTTGCAAAAATTATGGCCATAAATTTATTATTGCTGAAGGGGTTTCTTCTCATAAGATTTTAAAGTTTAAACCTATTTTACAGTACTTTTCGCTAGTTAAAGCTAATAAAATTGAGTTTCAGAATCTGCTTTATTCTTCTGAAAAAGATATATTTATATTGGCTCAAGAAGCAGTTAAAAATGGAGCAAAAGCAGTTGTGATTACTGATGGAGAAAATGGCAGCTTATATTTTGATAAAGAAGAAAAAACTGAATTTTACAGACCCAATTCTATAAAGCCCCTATCTGCTTCTGGCGCTGGTGATGCATTTTGTGCAGGCTTAATTTATGGACTTATTAATAAGCTACAAATTTTGAAAATTGCAACAATTTTTTCAAAATTTGCACTGCTTAGTGTTAAAACAGTTAATGACGAATTAAATGAGAATACTTTAATAAAAGAATATATGGAGGTTAACTAATATGAATATAGTTTTTAGTAAGGAAGTTGAAAGCGCTTTAAAACATAAAAGACCTGTTGTTGCTTTAGAATCGACAATTATTACCCATGGAATGCCTTATCCTAAAAATGTTGAAATGGCACTTAATGTGGAAAATATAATTCGTAAGCAAGGTGCTGTGCCTGCAACAATAGCCATAATTAACGGAATAATTCATGTTGGTCTTGAAAATGATGAAATAAATGAGCTTGCTAAATTAAAAGATGTTATCAAAACTAGCAAGAGAGATTTTGGTTATGTTTTAGCAAATAAGAAAAATGGAGGCACAACAGTTTCTGGTACAGTCTTAGTTGCACAAAAAGTAGGTATTCCTGTTTTTGCAACTGGCGGGATTGGCGGTGTACATAGAGGAGCTGAAATAACTTTTGACATATCTAGAGACCTAGACGAATTATCAACAAACAATGTTTTAGTTGTTTGTGCTGGAGCTAAATTAATACTAGATTTAGGTTTAACACTTGAGTATTTAGAAACTAAAGGCGTTGAAGTATTAGGCTACAATAGTGATAAATTGCCAGCTTTTTACTCTTCATCTAGTGAATTTAATGTTACATACAATGTTCATTCAGCTAGCGAAGTTGCTGCAATAATGAAAGCTAAGTGAAAATTTACTAACGGCGGAATTATTTTAGCTAATCCTATTCCTGAACAATATGGTCTTGAATATGAATATATTTTAGATAATATCAACAAAGCAATTGAGCAAGCTAAAGTTGAAGGAATTAGTGGCAAAAAAACAACTCCTTATTTGCTCTCAAAAGTGCTTGAATTAACTGAAGGAAAGAGTCTTGAAGCTAATATTCAATTAGTTTATAACAATGCCAAAGTTGCTGCACAAGTAGCTGTTGAGTATGCTAAACAAAAGTAAAATTGCACAGTAATTTACATATAAAAATGAAAGTTTTATATGACTTTCATTTTTATATCATTTTTTCATATAAATTTACCTTTCATACCTTAAAATAGTTTTAAAAAATTATCTGACTAGTTAACTTAATGTATGAAATACTGAAAAATGAAGGAAGAATATGAAAATTAAAAAACTTTTATTGATTGCGCCGCTGTCTGCAATTTCTATGTCTTTTGTGGCAGCTAGATGTGCTAAGGGTGGGTCAAAACAGACTGAAATTATAAACACAGGAGCTAATAGAGTAGAAGAACTTGTTGATGAGAGTACTACTGAAAACAATAAAAACGGTGAGCTGTCAAATGAAACTAATGAATCAAAAGTAGAAAGATTAGGTGGGTCACAGTCTGACATAAACACTGAATCTGAGCAGCCTTCTAAAGTAGATAAAGAAAAGAAATCTGAAACATATAGTGCTGACAGTATGCCAAATAAACCTCAAGGTGATCAACCAATAGTTAAGGATTTGGAAAAAGATATTGATACTTTGCCTTCAATTTCTTCTGATGAAGCTAAAAAATACCAAAAGAAAGTTGAAGAGATTTGAAGAAAACACAGATATGGTTTTGCTAATTTTCATTACTTTGAAGATGTAGTAGATCAACTAAAAGTATATGTTGGAAAAGATATTGCAAAGTTTTTAAATCTAAGCGATCAAAGCAAATTAAAAGTTTTGATAGCAAAAGAAAATCCAAAGAAAACTATTGACTTATCAATTGGTAATGAGAAATTTTCTCTAAGATTTGGTGATATAACTAATTCAGTGCCAACTATATATTCATTTAAAGACAAGGAAGATGAAGAACACTTTTTTAGTGGCACAGATATTGAAAAATTAACTGTTGATTCTTCTAAAAAAAATAGTAGTTAAACAGCTTGGATACTACAAAACTGAAAATGGATCCTTTAGACTTGTGACTGTGCCAAAGAACACAGTGCAAGTACCTAGTCAATTACCATTAAAAGTTAACTCTCTTTTTGAAGCTTTTAAAGGTATAAGTGAAGAAAAGATTGAAAATCTAGATAAGTGAGATGTGTCAAATGTAACAAACTTATCGTCGACATTCTATGAGGCTAAAAATTTTAATCAATCATTAGATAACTGAAATACTATAAATGTTACTGATATGTCCTCAACATTCTCAGAAGCAATAAAGTTTAATTCATCAATCAAAGAGTGAAAAACTGATAATGTTAAAACAATGTATTCAATGTTTGCCGGTGCAATTGCCTTTAATCAAGATGTAAATGATTGAAACACTAAAAAAGTAACTGATATGACTGACTTATTTTGAGAGGCCAAATCGTTTAATAAACCTCTTAATAAATGAGAGGTTTCTAATGTAACATCAATGTACAGAATGTTTTCAGAAGCAGAAGCATTTAACCAGGATATCAGTGGATGAAATACAGAAAAAGTAGAAACAATGTTCGGTATGTTTGGAGGAGCTTAATCGTTTGATCAAAATATCAGTGGTTGAAAACTTTATGAAGGCGTAAATTTCCAATTCTTTACAAATGACAAATCTAAACTAAAAGAATCGAATAAGCCTGCAAAATTTAAAACTAAAGTTGCTCCTAAATAGTAACTTATCTAATATGACTGTTTTATAGGCTT
>912 25 68
GATATGAAAAAATTAAGCACAAATT
>913 24 65
TCAATAAAAAAAAAAAAAAAAAAA
>914 35 54
AACTTGGTTTTCATTTGGCTGTTTTTTTTTTTTTT
>915 2175 40775
AAGCCACTATTAAGAAAATTCAAAAGATCTGACTTTAAAAAGATTTTTAAAGCCAAATGAGACGATTCAAAAACTACTGAAGAAAATTTAAAAGTTATATATAACCCTGTTGTTTTTGAACACATTAAATCGTATGATGCACTATTAGACAATGTGCCTGTTTTTGACGAAAATGGCACAATTGTTCCTAATAAAACACAAAAAGACTTGCCAAATGAAGAAAGACTTCATTTATATGATTATTTCATACCTTACTTTATGCAAGATATGGTTATTGCATACAATCCTCAAAAGCTAGCTAAATATAATAATTTATTCAAGCCATTTCATATGGAAGCTCCTGAAGAGCCAGTTGAAAGTGATGGAGAACAAGCCCAAAAGGACTATGAAATAGCCAAAAAAGAATATGACTCTAAGTATGAAAATTCTATTAGTGACTACTTTGCCGGTGTTCATAATGGCATTGAAAAACAAATTAACTCTAAGCTTATTGAGATAATTAATAATCCAAATAATAAATATAAGGAAAAAGTTGTCGATAAGCAAACTGGACAAGAAAAAATAGAAGAACATAATAATTTACCGATGTCAGAAGCTCTTAAATTGCTTAGAAATCCTTATGGCACTAATTCAGAACAAGATGCTTTTAAATATTATCAATACACTAATGCAGTGCGTGATAATATGATCTACGGCTCATCATATAGATTAGATACTAAAACAGGGAAAAGAGTTTCTCAGCCAACTGGTGAAGCTGTTATAACTGAGGAAACAAATATAACTAATAAAAAAATTAGAACTGAAATCTATAGAGATTTAATTGACCAATTTGTTGCTATGTTTGAAGATTCAACTGGTTTTAAAATTACAGACACTGAAAGAGTTAGAACTAGTGGAAACGGTTTAGACTTGCTTAATACATTAATTGATCCTACAAAGAAATTTAATGTAGCTATTATTTATAATGGTGATGCTGTTGATGCCTTTTATTCATTAGATAATGTCAAAAATTCAGAAGTTCCTGATGGTGTTGTTAGATTTATTCGTCCTTCAGTTAACTTACTTTTAGTTGATGGATTTGTTATTGCCAATCCAACTGAAGAAGATGTTGCATTAGACATGATTGACGCAGTAAATAAAACAGTTTTTGCTGGTTATGACCAACCTGATGAGTTTTGAAACTCAGATGACATTGAAAAAGCTAGAAAAAATGTTGCTGCTGATAAAGATAAAGATGAATGATATGAAAAATATGGTGCTTACTTTGCTTTTGACTATATAAGATATACTCCTGCTATTCAAAGTTTATATAAATATGTTTTAGATAATGAGTTTTCAGAAGACAAGTTCCCTGGTTATGGTAAGGCATTTAATGACTACCAAAAAGACTACCTTCAAAACTTATATAAAATTGAAAGCGAATATACATTTAATGACTTTAAGTCAGATAATCCAAGCAAAAAATTAGATGATTTAAAAGGATTTAAATACCATGTTAAACATATTCCAATTCATCCTGTTACACACGAAGTTCAGACAGAAATAAACATTTACTATGACAACAAATTGAAATCTTAAAAAATTTGGCCACTGTGCTGAATTTTTTATATTGTGGCAATTATGAACTTATAAATAATATTTCAATTGACTAATAAGCCTATAAAACAGGCAAAGAAGTACACATAGCTGTGTTCAGGATAAGCATCATAAAAATTTATTAAATAAATAAAAAAATTTATTTTTTTACTATAATTTAAATACTTATTTTTCAACAACTATTTTTAATAATGAGGAGGGTGCAATGGCTATAGTTCCAAAACGTAAAACATCTAAGCAACGTAAACACAAAAGACGTACTAATGATGCTTTACCAGTGCAAAATTTAATCTCATGCAAAAACTGTTCTAATATGATTCAACAACACCGTGTTTGTGAACACTGTGGCTTTTACAAAGGTAAAAAAGTTGAAGGATATAAAAGTTTAAACTTGCGCGCTCAATAATAATGCTTTAAAACCAATTTTGCTTGGTTTTTTATTTTATCTTTTATTATAATTTTTAATTATATGAATAAAACTTTATCAGTTCCTGAATCTAAAATTGCACTAATATCACTACTTGTTTTTTTAATCATTTGCGCAGTGATTATTTTTATCATTACTTTCTTTTTAATTAG
>916 64 787
TCTTTAGTACCACCACACTTAGCAGCCACAAAAGGAATTGAGGCCATTGAAGCAACTGATCCAA
>917 2248 57311
AATCGGTAATTCTTGCGGTTATTGTGGTGTCATTGTATTCAACACCAAATTTAATTGAGTTATAAAACATTGTGACAGTCTTGGGAGCATCAGTAGGAAGTAATTCTTTAACATCTTTTGCATTAACACTGAAGTCAAAATCTTCTAAAATCTGATTTGTTTTAATTGTGTAATAAGCTAGTCTGAATGTATCTGTTGCTGCTAAATTTAATTTATTTCCTGAACTTTTGAAATTAATGCATTTATAAATCAAATTAGCACCATTACTTGCAGCAAAAGCAACGTTTTTTACTGCTTTTTTAAACTCTTCAGTATTAATTTGGAACTTTTTAATGTTAATGTTTTCATCAATTTGAGGAAATGAACTAATTTCATTTAATGTTAGTGTATAAACTGAATCTTGTTGTTTTATTTCCATTTTATTAAAATAAGTTTTTATTTCAATAAAGCCATTTAGTTTTTTAATTATATTTTTGAAATAGTTAGCTTGAACTAATAATTCTCCGTCTTCTTCGACAATAATTTTGTTGTCATCAACTTTAATTTTTCTAACAATATTTGTTATTTCATTTGTTGCTTCAAATTTAACAAAATTATGGTTTGCAGTTATTTTTATACATCTCATTCCATATAGAGAACTAATTGGATCAGAAAATCTGGAAACAACTTCAATAATGTCATCTAAAAAAATTTTATTTACAATAATTTTCATGTTTTCCTTAAATAATAAATATATGTTTTGTTAATTTGTGGATAAGTAGCAAAAATGCAATTTTTAACGAATTTTTAAACTTTTTTTGGCATTTTTGTACTTTTTTAAGAGTTTAAAACTGCTTTTTAAAATGTTAATTTTTCTTAAAAATCTCATTGCTTATCTCTGATATAGTTCTCTTAAAAGTTATGTCTGATTGCTCTGTTTCTTTTTCGATTTTTCTAACTGCATTAATGATGGTTGAGTGATCTCTGTTGCCAAAAAATCTACCAATTTGTTCTAAAGAAAGATCTAATTGTTTTTTAACAATCCAAATAGCTATGTGTCTTGCTAAAACAACATCTTTTCTTCTACTTTTGCCTAATATTTCAGAGCGAGATAATTTGTAGTATTTTGCGACGTATTCAATAATCACATCAGGTGTAACTTTTTCTTTAACTTGCTGGATATCTTTAAGAATGGAGTTAACTATAGCTAATGTATATCTAGAATTTGTTTTGACGATTTCCGAGTTGTAAAACCTTAGTCTATTTACGGCTCCTATTAAGCTTCTGATGCTGTTGGCATAGTTTTTAACAATGAAATTTTTAGCATCATCTTCTCATAATTCAGGCGTCATCTTGTTAATGTCAATCATGTAGTCCAAAATTTTCAAAAGATCAGCTTTTTGAGGTTCATCAATTGAAAGTTGTAAGCCCATTGAAAGACGACTAATTAAACGAGCGTCGAATGAATTTTGTAATGAATAGATAGGTCTATCCGAACAAATTATTGTTGTTCTTTTTTGATTTATTCTGCTATCTAAAATATTGAAGATTAGTTCGATTGTGGCTTTTTTATTGCCGATTCCGTAACTTTGGAAGTCATCAAACATAACAATATCAGCGTTATCAAAATGATTTCTTATTTGCTTTAGTTTACGTTGGTCATTTTCTTGGAGAAAATATGAAATGTCTCTTGTAAAAGAATTAGCATTTATGTACTTAACTGAGACCTCTTTTTTAAGAAGCTCATTACATATCGCATTAAGCAAGTGAGTTTTTCCTATTCCAGATTTGCCGTAAATAAATATAGGATTATAGTCTTCTTCACCTTCAACAATTAGTTTTGCTATTCTAATTGCTTCTTTGTTAAAGTTGCCTTCTACATAGTTTTCAAAAGTTTTAGTTTTATCGACTTCGCGATTCGAAAGTTCAATGTTTTCTATAGCTGCTTCTTTTCGCTCTCTTTTTACTTTCTTTTTAACAGCAGAATCAAGTAAAACAAAGCTAAATGTACACTTGCGTTCAAAAGTTTCATCTAAAGATTTTTGAATACTGCTTTCATAAGCTCTTATAACATATTGTGAGTTTGGGGTTACGTTAGTTGTTCCGATAGTTATATGGCCAATTTTTGAGACGTCTTTGATTTCGAAGTTGGCAAAAAAGTTTTTATAAAGCATCTGGTCACCTAATTCTTGTCTAAGAATATCCAAAAAAGTTTCGGTATATGACTTTAAAGCAATTTCTTTATCATTTGGGCTGTTGATATTCATAT
>918 25 35
CTCCTCCCCCCCCCCCCCCCCCCCC
>919 25 12
CTCCTCCCCCCCCCCCCCCCCCCTC
>920 35 183
TTTTTTTTTTTATTTTTTTTTTTATTTTTTTTTTT
>921 42 113
AGAAAAGCAAGAGCTGAAGAAGCCATAGAAGCTGTTAAAGCT
>922 24 48
AAACAAAACAAAAAAAAAAAAAAA
>923 26 25
AAACAAAACAAAAAAAAAAAAAACAA
>924 24 118
CTCCCCCCCCCCCCCCCCCCCCCC
>925 25 23
AGAATCAAAAAAAAAAAAAAAAAAA
>926 80 314
TATTGACTACTAGGCATAAAAATTCAATATTTTTATTCTATTAAATACATAATTTGACTTTTATGGCTGGTTTTTTTTTT
>927 38 561
TCTTTAGTTCAGTGAATGTTAATGTCTAAACCAGAAGC
>928 25 54
AATTTTGACGTCTGTGGCTATTTTT
>929 56 719
TTTAAATTCTCAACCAAAATTATTTTGATAGTGCTTAATTATTTCTTTTGCTTTTT
>930 2852 61476
AAGCCTATAAAACAGGCTTTTTTGTTTTATTAAGCAACTTTTTAAACAATTTATAACATAAAAATAAAGAAATTAATTTTATATATAGATTTAGTCTTAATATAATATATATATGAGTTCTGTTGGTTATAAAAGATTTGAAGCATTTTGCAAGGCTAACAACATAGAAATTAATAGCGAATTACAAGGAACCGAACTGGTTCTTTTTAATCAAAAATATGATGATAATTCAAATGAGAAGCTCAAAATAGAGTTTCGTTTTAAAAATCCTATTTCATATGAAACTATTAAAAAAATAAAGTCATTTATACGTTTAAACAAGGATAGATTAGACGTATCTTTTGTTGTTTCAAACGATTCATACAATAAAAATAGTATCTTACAATATGTTTATCAAATAATAGACAAAACACGTTTTAAGACTTTGAATCAGATTAATTGGGAAAACAAGTTTTATGTAGATGACAACCATACTGGCCACTTTGAAAACATTGACAGAGACTTTGAAAATCAATATGGGATTTTGTTAAGCAAGTTGCTTAATAAACTCAAAGAATATGGATTTGTTTTGCTCAATTTTTCTTATGACTATATTCAATCTTCTCCAGAAAGCTACTCAAAATCGGAGGAAGCAGCAAAACAAAATGAAAAAATAAAGCAAGAGCTCTTGAAAAAAATGATTGAACTAGATTCATCTTCTGATAAATATGATTCTTATAACTCAAACCCACTTAAAGTAAAAAGAAACTTTAATAAAAGCTATACAACTTATTCAATAAAAGATTTAGCTACTGCCCCAAACAGAATAAATGTTGAGTTTGTGGGGTTATTATTTGCATCTAAAAAAAGTTTTTCTAAAAATAAAAAACTTACCATTCAGTTTAAAGTTAGTGATTTTCAAAGTGCAGTTAACTGCACATGATTTTTAGACACTGACTGACTTAGCAATGAGCAAAAAAACTTAATTAATCCAGATAATCAATCGTGAGTAAAAGTTAAGGGATCAATTCCAAGTGCTGAAAAAATTAAGGGCAACAACTTCTTTATTTATGTTGATTCCCTTGAATTAACTGATTCTCCTTTAAACATTAAAGAGGATATAGTAAGCGAAGATAGGAAGAGAGTTGAGTTTCATATTTCGACAAAAATGAACACAATGGATGGTCTTTTTAATGCTGATGATTTTGTAGAAAGAGCAAAAAGATGAAAAATGCCTGCAGTTGGCATAATGGACACTGATGGTGCTCAAGGATATCCAAAGTTATTTAATAAAGCTAAAAAAGCCGGAATAAAAGCTATTTATGGAACTGCTTTTACTACTATAAATAAGGCAAATGAGGCAATTTTGGGAAATGTTCCAAATGGCAACTTTAAAGACTATTCATATGTGTCATTTGACATTGAAACAACAGGTTTAAGTCCCAAATTTCATGAAATAATTGAATTTGGTGCTGTAGATATTAATCAGGATTTAAAAGTTGGAGAAGTAACTCAATTTTTCATTAAACCGCAAGCAAAAATAGGTGCTTTTACAACTGAGCTTACTGGTATCACTCAACAAATGCTTGATTCTGAAGGATTAAGTATAAAAGATGGCTTACAAAGAATTTATGATTGCTTAGATGGCAAAGTTGCAATTGCACACAATGCAAAGTTTGACTTTAATTTTTTAAAAGAGCAATTTAGACTTAATAATGTACCGTTCCCAAATGTTACAGTTATTGATACTTTAATAGCTTCTAGAATAGGCTTTCCAAATTACAAAAGGCATAAATTAGAAGATGTTACATCCAGACTTGGTGTTGTTTATGATCCAAACGTTGCACACCGTGGGGATTATGATGCTAAAGTTCTTGCAAATGTTTGAGTTAACATAATTTCTGAGCTAAATTCTAAAAATATATTTACTTTTGAAGACTTAGGCAACTTTACTTCTAATGATTTATATGCAAAAATGCACGGCTATGAAGTTTCAACTATTGCTTTAAATAACAAAGGATTAAAAAAGCAATTTGAGCTTATAACAGATTGCTTAACTAAAAAATTTATAAATGGCCCAATAACTTTTAAAGAGGATTTTGTCAACTTAGATAGATCTGACGTTTTAGTAGGATCAGGAACTTTAAAAGGCCTTTTGATTGATAAGTACTTTTACTCTTCGCATGATGATTTTATAAAAGAATTAAAACATTATGACTTTATTGAAATCCCAGCACCGCAATGCTTCGAGCACTGAATAAAATATGGCTTCATAACTACTAAGCAGCTACATGATGGCTTAAGTGAAATTATTTCTGAAGCTAAAAAACATTCAAAAATTTGTATAGCTACTGCTGATGTAAAATACCTAGATCCATGGGATAAAGAAATTTTTATGTCCTTAGTTTATGCTAAAGGTATAAAGAATGCAAGACATTACTTATTTGACTATAAAAAAGCCGAAGAAGGAAAATTAGTTATACCAAATCAAAGGTTTTTAACTACCGATGAAATGTTAGAACAATTTGCTTTTTTAAATGATAAAAAGCTAGCTGAAGAAATTGTTATTGACAATACTCAAAAAATTGCCAATATGGCCGAAAATATTGAAGTAATAAAAACTGGCTTATTTACACCAGAATTCGACGATTCTAAGAAAAAATTACATGATTTAGTTTATAAAAATGCTCATGCAAAATATGGCGAAAACTTGCCTGAATTGATTCAAAAAAGAATTGACTCTGAACTTAATCCCATTATCAAATATGGTTTTGATGTGATTTATTGAATTAGTTATAAATTAGTTAAGCTGTCAATTGACCAAGGTTTTATAGTAGGAAGCCGGGGATCAATTGGTTCATCTTTTGTGGCTT
>931 1216 22993
ATTGCTGCTTCATGTAAAAATAATGAGATTAAGGAACCTAAAAAGGAACCTGAAATGGATGCTCCAATTGCTCCGCCTGTTGATCCTGGAAAAGATAATCCAGAAAAAACTGATCCTAATCAAAATGAAGAAGTTAAGGTTTTAAAAACTGATATTTCAAAATTAAAACTTCAGACTAATCACACAAATAATACAACCAAAAAAGATATATTAAACTTGCTTAAAAAACAAGATAAATTAAACAATTTGACAGAAAGTGATTTTGACTTCAAGTTAGAGAAAAAAGCTCTTTTAAACAGAGAAGGGGAAATTAGCATAACTTCAAAACCAAACTCTAAACTAATTTCTGGAACGCTAAAACTTACAATTGACTATCTTCAAGAAGTGACGCCGAGAAAACATAAATATAGTGCTGATAAGACTGAAGTATTAGAAATTGGCTATGACAAATATGGACAAATTGAGCAGTTTGGTAGAAATGTTAAAAAAGTTCCTGAAGTTCTTCCAGAAGAAGTTATAAGTTTAGAGAGTGCATTTGATAGAAATTGAAGCGGTACTATTCAAGGTTTAGATAAATGAGACACATCAAATGTTGAAAATATGCGTAAACTTTTCTTTGGCGCAGTTAATTTCAACACAGATATTTCTAACTGAAAAACTGATAAAGTAAATGTTATGGATTATATGTTTTCTGGTGCCAAAAAATTTAACAAAGACTTAGCTAGTTGAAATGTTGATAATGTTTCAACAAAGGAAAGAATGTTTGAAAATGCATCGAAATTTAACAGCCCAATATTTAAGTTAGTAAACCCAAATGTTAGAAATATGCAGTATATGTTCTACAATGCAAAGGAATTTAATAATTCAAATATTTCAAATTGAAATACATCATCAGTCACTGATATAAGATCAATGTTTAGAGGGGCAACTGAGTTTAACCAAAATTTAAATTGAAAAACAGAAAATATCACCAATATGTCTAACTTGTTTGCGGAAGCTAGCAAATTTAACGGTGACATAACTAAATGAAACACTGGTAATGTTGTTGATATGAAAGGGATGTTCCAAAAAGCAATTGCTTTTAACAAGGACATATCAGGCTGAAACATTAAAAAAGTTAAAGATGTAAGTTTTATGTTTGATTATGCTTATAAATTTGACCATTCACTAAAGAAATGAGAATTTGAACAAGGAACAGCCAATAATAACTTTGCTA
>932 24 98
TTGTTTTTTTTTTTTTTGTTTTTT
>933 25 281
TGTTTTTTTTTGTTTTTTTTTTTTT
>934 24 120
TTTTTTTTTTTTTTTTTTTAATTT
>935 24 912
TTTTTTTTTTTTTTTTTTTATTTT
>936 25 95
TTTTTTTTTTTTTTTTTTTTAGTAT
>937 34 48
CAATAAAGCAATGGTGGTTTTTTTTTTTTTTTTT
>938 152 5578
GGAACTGAAGGTGGCGGTAATCAACAAGGGAGTGAAATAAATGTTAAAGCTTTAAAAGATAAAATAAATACAATTTGAGGCTTAGCTCCAGAATTTAAAGACCGTTTACAAAATTCATTCAAGGAAGGTGATACATATCAATCAGTACTAGA
>939 24 6
GTCTCTTTTTTTTTTTTTTTTTTT
>940 1265 32188
AAGCCAATATACTTTTTCATTTTTCTCCTTGTTTTATAGTGTTATAAGAAATTTTACACAATAAAAATCAAAGGGGCAAAACTAAAAGTTAGTGCAGTATGTTTTTTGTCTACTTCTGGCTTAATTTTTGAAATCTTTTAGGCTTAACATCTTCTTTTAAGACTGATGATTCATTAGTAAATTTTTCATAGCTAGTATTGCTACGAACTTTTCATGAGCTAATATTTTGATTGAATGACTTTGCTTCACCAAACATTCCAACCATTGTTTTTACTTGTTGTACATCTCATTGACTTATATCTTGATTAAAACTTTCGGCTTCCGAGAACATATTATACATAGACGTAACTTTTGAAACATCTCATTTTCCTATATTAGCATTGAATTTTGTTGTGGCTCAAAACATTTCAGACATTTTAGTCACATTAGAAACATTCCAGGCACTAATATCTTGATTAAAGTTTTCTGACCAGCGAATAACCCATTTATATCTTGAACATTATCAGTTGTTCAGCTCCTTAATGAACCATTGAACTTAGTAGCATTATTAAAAACATAACTCATTGTCTGAATGTTTGCTGTATTTCATTTGTCTAATGCTTGATCAAAGTGTTTAGCACCATCAAGTGTTGATACAGACTTTTAATATTTTTTTAGATCCCAACTATTTAAATTGGCAACTTCTTTCGAAGACAAATCCTTAAATGCTTCATGTAATGAATTAATTTTTAAAGGCGGGTTTTCTGAAACTTCAATTGTGTTTTTAGGAACAGTTACAGTTCTAAAAGTCTGACCATCTGAATGTTTATAATAGCCTAATTGAGTAACTAAGATTTTATCATCACTATCAACTATTAGGTTATTATCATACAATACATAAACTTTGTCAGTTTCCTTTTGCTTTCTATAGATTGTGGGAACACTATCTTTAATATCACCAAAGTGCAACAATATATTTTCACCAGTAAGTTTTATTTCAAATTGTTTATTTGAGTTATCTTTAGCTATAGAGTTATTTGATTTTTCATTGTGAGATAAAGAAACATATTTAGCAATCTTTTCACCTACATAAGCTTTCAACTGCTCCAATGCATCTGCAAAAGTGTGAAATTCAGCAAAAGCATCCTTATGCTTTTTCAGGCATTATTTATCTGTTTTTTGAATTGTTCACCCTCATCTTTTGTAAGTTTTGGCAAACTTTTAGCATTGTTTTCAAAATTAAAAGCTTTGATCAAATATAGGTTTTAATTTCTTTATTGGTGGTT
>941 25 19
ATAACAAAAAAAAAAAAAAAAAACA
>942 24 92
ATAACAAAAAAAAAAAAAAAAAAA
>943 24 6
CAAAAAAATAAAAAAAAAAAAAAT
>944 24 13
CAAAAAAAAAAAAAAACAAAACAA
>945 24 72
CAAAAAAAAAAAAAAACAAAAAAA
>946 24 6
CAAAAAAAAAAAAAAACAAAAAAC
>947 24 5
CAAAAAAAAAAAAAAACAAAACAC
>948 24 10
GAAAAAAAAAAAAAAATAAAAAAA
>949 24 7
GAAAAAAAAAAAAAAATAAAAAAT
>950 26 68
TTTTTTTTTTTTTTTTTTGTTTTCTT
>951 24 46
AAAGTAAAAAAAAAAAAAAAAAAA
>952 27 35
AAAGTAAAAAAAAAAAAAAAAAATAAA
>953 91 3460
AAACTTTGATTTTTTCATAAATTTATCCTTTCTTTAAAGGCTATAAAATAGCCTTAAAAATGCTTTATAAATCTATTAATAAATATCAAAA
>954 106 2206
AAACGTTATACAATGCAATATCCATTATGGAGAATGCTAATAACTTATTTAGAGTTGCAAAAAGCTTTAATTCAAAAGCAAGAGTGGGATAAAGAAAAGTCGCTAA
>955 25 52
GTAAAATAATAAAAAAAAAAAAAAA
>956 39 242
AAAAAAAAAAAAAAAAGAAAGAAAAAAAAAAAAAAAAAA
>957 25 42
AAAAAAAAAAAAAAAAGAAAAAATA
>958 24 339
AAAAAAAAAAAAAAAAGAAAAAAA
>959 29 88
AAAAAAAAAAAAAAAAGAAAAAACAAAAA
>960 36 175
AAAAAAAAAAAAAAAAGAAATAAAAAAAAAAAAAAA
>961 28 89
AAAAACAGCCACAGCAGAAGGATCGCTT
>962 84 710
CTTAATTATTTCTTTTGCTTTTTTTAAAGCTTCTTCTTTGCTTAAAATTCTAGGCTTATCTACTTTATCAGCTACTCTTATATT
>963 24 34
CAAAAAAAAAAAAAAAAAATAAAA
>964 24 5
CAAAAAAAAAAAAAAAAAATAAAC
>965 4789 60893
AAGCCTATAAAACAGGCTTTTTTATTTATCTAGAAGTATTTTTTCACAGTCTAATCAGAAAATAAAATACGATATAATCTTTACATGACAAATTCTGAAAAATTAAAAAATCTTGAAAAAACAAAGAAGTTTTCTATAGCTTACTTAGCTTTAGTTTTATCTATGATAGTTATTGCTATAATAACATCTATTGTTGCATATGTTGTTGTTAAAAGTGAAGTTCCAAAATACATTTATAATATTGATCCAAAAACCTTTAACCCAGAAAATTACCTAAAACATTCAGCTAGCACATGGCCTATATGAGCTTTTCTAATTATTTACCTATTAGTATTTCCTACATACATCGCTGCATTTATAATACTTATTTTTGCCGCAATAATTGCTCATAATCAAAAATATTTAGTTTTATTTATACTAGGTGTTACTATTCCGCTTATTGGAATAGTTGGCACAATTTTATACTTAGTTGAATATAAAAAACTACTAAATAATGAATTAGCAAAAACACCACAAATGCCAAGTGAGGAAGTTAAAATGTAAAATGTCTTGTGGCATTTTTTATTCTTTTATCACTATAAAACAGCGTTATATGTAAACTTAGCAACTTAAAAAATACAAAAAACAGCAGTTAAAATTCTGCCGTTTTTAATTATCATTATAAATACTCTTTGTTAAAAATTCCAATATAAGGCAGGTTTCTCATTTCTTCTTGATAGTCTAAACCAAATCCTACCAAAAATTCATCAGGAGCATGGAAGCCAAACATATCAGCATTTAGTGCAACTTTTCTGCGATATGGCTTATCTAATAAAGTTAAAATTCTTATTGATTTAGGATTTCTTGTTTCTAAAATTTCTTTAACTTTATTTAAGGTTATGCCTGAATCAATAACATCTTCAACAATTAAAACATCCTTGCCAGAAATTTCTTCGGCCATGTCCATGATTATCTTAACACTTCCAAGCGATTTAGAACCACCAGCATAGCTTGAAGCTATCATAAAATCAAGTTTATGATCAATAGTTACATCTTTAATTAATTGGGCTAAAAAAGGAACGCAGCCTTTTAGTAAGCCAACTATTATTAATCCATCAGTATTTGCGTAAGTTTTGTTAACTCATGATGCTAATTCTGATATTCTTTTCTCTAATTCCTCTTTAGAATAAATAACTTTAAGAATTCTTTTGTCAATATTATTTTGCATAGCTAATATCTAGAACTTTAATGTTGTATTTTTGAGGAACTTCAACTTCAACAACATCACCAATTCCATTAGCTTCCATAATTGCTTGCGCAACAGGTGATTCGTTACTAATTTTATTTTCAATAGGATTGCTATCGTGTGGCCCCATTATTGTGACAACTAATTCTTTATTTGTTTTCATATTTAGATATCTAACAGTTGCACCAATTCCAGCTTTATTTTGAACAGCACTTTTTGTATCAATTATTTCAGCATTTTCTAAAATACGTTCTAGTTCTAAAATTCTTCTTTCAACTTCACTTTGACGATCACGAGCTGCATCATATTCAGCATTTTCTGACAAGTCACCTTGAGCTCTAGCTTCTTTTAAAGAAGCTTGCACTGCTGGACGCTCAACAGTTACTAACTCTGTATATTCATTTTTATATTTGTTGTATGTCTCTTCTGATAAATAAATTTTTTCATTTCCAAGTAATGCCATTAAGTATTCCGCCTTATGTTTTTACAATTTAATTTTAAATTATATATCAAAAAGCCAATGTTTAAAATTCATAATTTTAAATTAGTATTTTAATTTGTTTATACAGCTGTACAAGCCAAAAATAATAAAAAATGCACCTTATTTAAGCTATATAAGCTATTTTTTAAATGCTGACATCAATTAATTGTTTACATATTTGGCTATAAAACAGGCAAATATGGTAATTACTGATCAATAAAGATTACGATTTATAATCAAACTAAAATGGTATTATTGAATAATTAATTTGAATTATTTTTATGTAATTAGGAACAGTAAAATTTAAGTATGCGATAGCTTTTTAACCCTATGCAATCATTAAAAATTTACATCGTTTTGCAAGAAAACTCAAATAAAATTTTTTGGAGGCAAATTGCAAAAAACTAGGTTTCAAAATTTTTTGCCTAGTTTTTTATTTGCCTTTAAAGGCAAGATAAGGGAGTGTCACAAAGTCCTTACCGGACGACACTTTTATGCTTTCTTTATTTTTTAGAAAAATAAAGATATTAATAGAATTTTTTGTCACAAATGCACCTAATAGTTTTCTTAGTGTCAAAAAATAATAAATTTGCACCAGCTTATTTGTATTAAAATATAAGATATTTTAATAAAATTAGATTAACTTATACTTTACTGTGTAAAGTATAGCAAAATAATTTGTGTATTTATCTAAATATCTAATATTTAGATAGAGAGAATTTATTAATATGTCAATTATTTGAAACATTAAAAAATAATGTTTTTCCCAAAACTTGATAGAAAGTGCTTGAAATTTATATAAAAAATTAAGTCTTAAGTTGATATTTTTTAGTTAAAAAAACAGCAATTTTTTTAGTTTGCTAGTGGAAAATTTTCGCATTTTTTGAATTTTAATAAAAAAGTGTGGCTTGATTTTTTGCAATATTTTTGTAAATTACTCTTAGTTTTATAAGCTCAAAACAGTATAAACTTTGATCTTTTTTAATGTGTTTTTTGAATGAATTGTAGACAAAATGCTCAGTATATGAACTATCATTTTCATTATTTTTAAAGACAGTTAGGGAGTTATTTTTGATGAATTTATAAAAATTTTGTACTTTTTGATGAATAACTTTCGGCATATTTATAATGCTAGAATAAGCAAAAAATTCATTATAAAGTGTATGAAACATTAATTCATTTTTAGTAAAAACTGCATCAGAAAAAGCATTTTTTCATGGCGTATTTAAGCAATAATTTATATTGTTTTTAAAGTATGTTTTATTCTCTTTAGAAGCAAATTTATTTGTGCCAAATGTGTCATTAATTGCTTTTTTGATATGAAAAAGATCTAAGGAATATGAAGCATTTAATTCATTTGCTAAATGCTTTATTCATCTAGCACCATCGCCATTTACAATAATTTCTCTGTTGTTATTAAACTTATTTAATTGTTTACTTACTGTAGTTTTGATAAACTGCATATCATTAAATTTTGTAGTAGCTTCATCAATATTTTTAGTAAAAAACATATTGATTATGTTTGATAATTTGCTTCCATTAACAGTGTGCATTATTACCTGTCTTACTCTCATTTTTCTAATTCTTTCGCTTTTATGAAAGATATAAAAGTCATCCATTTCCAACATTAATTTGCTATTAGTTTTTTGTAAATTAGATTCAATATTAGCTAATATTTCATCATTCTTTTTCTCTATTTTTTCTTTAAGATTAAATGCTTTAAGATAATAATTTATTAGTTGCTTACTAGGAAAAATTCTTTTTAAACTATCAGGAATTTTGTTTCCTTCAAAATAAAATTTAAGTGCTAATTTAATAACATCTTCATCATATTTAAACTTAGATATTTGCTTTAATTTTTCATCGTGATAATATGTAAAACGCTTGCGCTTTCCATTAGCATCAGTAGTTTGATACATTGTAATATTAAGAGTAAAAATACCACCTAAGGTAATTCAGACTCTACTAGTTTTTCTAAAAATTGCTCAGTCAGGATAAAGACTTTTTCTTAGTACTGTTCTAAAGTAAAGTTCTTTATCATTTAACTCTTTAGCTTTAGCTGCATATAGACTTTTAGTAGTGTTTAAGACTTCATCAAAAATATCAATATCGAATTTGTTCATAATATCTAAATTATATGCCTAGCTACTTTTGAAATTAAAACCTGCAAAATAAAAAAGGCCTTTAAATGCCTTTAAAATCGTTATTATTGCTTAAGATGATAAATTATTCATCTTTATTAAAAGTAAGCCTTATTAGGGCTTATTTTGCTTAAATTTAGGGTATTCTAAAATTTATAAAGTAAAACCACGCTTTTCCTTTTGGGATTCATAGATAATATTTTTATATTTGCGTTCTAAACTATTAAAGAATAGATCGTTCATATTATTCGTTATTTCATCGGATAGTTGTTTGCTATAGTATTCACAATATTTTTTAATAATTGCTTCATAGACTTTTTTGTTTTTTAACGCTTCATCATTATTTTTTCATAGTGTTTCAGTTTCACTAAAACCTGCAACTTCGAAATAACCTATCCTATTTATATTCTCATATATTTTTTGCATTACTTTATCATAAATAGCAGCCGAAGTTTGAACATTATTTCATTCGCTATCTTCAACATATAAACTTTCAAAAAGTTTTCTATCCATTACATTTATAACAGAACAGTCGACAGCTATTTCTTTATCATCACCGTATAGATCAGTTTTTAATATTAAGTTACCTTTATCATCTTCAGTAGCTTTTCTATTTTTATCACTTACAGACTTTGCAGATAGATAATAGACTTTATTATCAGAGTAGAAAATTAAGTAAGGCCTGTTTACACCGTGGCTTATAATATCATCTCCGAACTTGCTTTTAGCAATAGGGAGTTTGTTTTCTTTATTTCTCTGCTTATAAACTTTACCAATTAATAATCTGCTCATATTAAAAATTATAAAAAAACAGACTTAAACAAAGCCTGTTTTATACTCTTTTTTTTACTATCTACGACCTTGTTACCAAGATACCATAGAGGGACGGCAAAAGTAATTACAACGCCCTATTCCTTAAGGTAATTTAATTATATATTATTA
>966 25 19
TTAATAATTTTTTTTTTTTTTTTTT
>967 2284 51766
TTTATTTATGGAGGTCTTAATGAACCATATTAATATATTTGCTCTTGGTGGACTTGATGAAAATGGCAAAAATTGCTACATTTTGGAAACATTTGATGAAAAAGGCGAAAACAAAAAAATATATGTAATTAACTCAGGTGCTAAAGTTCCTATTAATTCAAGCAATAAAATCGACACTTTGATTCCTAATTTCAACTATTTAATTAAAAACAAGGATGCCATACAAGGCGTTTTTGTTACTGATGTTAAAAATGATTCATTTAGTGCACTTCCATGATTATTAATGAAAATGCCAACAGTGCCTGTTTATACATCTAAGTTCAATAAAGTATTAATTATGGAAAGATTGTCTAAGTATAAGTTAGACTTGAAAAAAGTTAAGATTAATATTTTAGACAGGCCTACCAAAGTTGGCGACATTTTTGTTAATCCAATTGAATTAGCAGGCTCAATGCCAGGACACATTGGTCTTGATTTTATTACTCCTAGTGGTGATTATTTGTTTATGTTCAATTTTGTTGAAGCAAATTTAGGTATATATGGAAACTTAGATTTTGATGAAATGCCTAAAAAATTCTTTGCAAAAAGAAAAATTAAGGCATTAATAGTTGATTCAGGAAACTCAAATCAAAATTGTAGAGCAGCTGACAAAATTGTTTTACCAAGAAATGTAAGAGAAGCATTTTTTAGTGCAAGACCTGATCAAAGAATCATTGTTGGTGCTTATGATGAAGAAATGTATTCGATAAGTCAAATTTTAGATTTTGCATATGAAGCAAAAAGACCAGTAATAGCTTATGGAAAAACATATGGACAAGTTTTAAGTTTGATTAAGTCAGTAGTTCCTGATTTGAGATTGCCTAAAGTTTTAGATTATAAGTATGCTAATAAAGTAAAAAATGCAGTTATTTTAGTTACTGGAACTGTCGAAAGATTGCACTCAAGATTTGCAAGAATTACGGACAACAATGATGTTTATTTAAAACTTCAAGAAAATGACACTGTTATAATGATTGCTCCTGCAATCAATGGATTAGAGTCTTTAGAAGCTGTAGTGCTTGATGATATTGCTAGAGTCAGTCCTAAGGTTATGGAGCTTAATAATTTTGAATTTTTCCACCACCATCCAGCTAGAGAAGATCTTGCAAAGTTAATTAATATTTTAAAACCTGAATATGTAATACCTGTTCAAGGGCTATATAGATACTTGCAAGATGCGCAAAGGTACATTGTTAAAAATGTAGGATTTAACTCTAAAAATGTTTTAGTGTTGCAAAATGGTCAAGTTGCGCATTTTGACAATGGTAAACTTGGCTCATACAAGAGAAAAATCAAAGAAGTTGGCGATGTTATTGTTGATGGTTTTGGTGTTGGCGATATAAATACCGAAGTGCTTAATGAACGTGAAGTTTTAGGTCGTGAAGGTGTGGTTTTAGTTGCTATTAGATATAATCCAATTAAGAAAAAAATAGTTGGAAAAGTGCAAATTAATACAGTTGGCGTAATAAGTAAAGAAGAGAAGTCAGAAGCAAATGACTTAATTAAAGCAACACTTTTAAATGTAATTGAGGGCAAAAAGTTTGAAAGTTTAAGAGAGTTTCAAAATGTTTGCAGGCAAGCAATTAGAAAAAGAATCTTTAAAGTCTTTAGCAAGGAGCCTATTGTTGTTTCAGCTGTAAGCACACAGTAAGAAATCAAAAGAGCTATAAAAAAGACAAAAAAGCGAATTATTCGCTTTTTTTCTTTGATCTTTTTTTGTTTTTTGAGGCTCTGAATTTCTTTGCAATGGAACAATCTTTAATGCCTAAATCGATGTAATAGTTAATTATTTCATCATTAAAAAAGTAGCCCTGTCTTTCGTAATGTTGCATAACTTCTTGCGTGCCGTCTCAAACTAATTGTTTAAGCTTATCTGGATATTTATAACGCCGTGAGTTTTCTTTAAACTCTTCGCTATCCACAATAGAGACAGTGTTTGATGGATAAGCTTTTATATCTAGGTCAAAGTCAATAAACTTTATTGTATTATCTTCGTAAATAGGATATGAAGCAACATTAATATATGAATAATTTTGCTTTTTGCTTGGCTTTAAAAGAATGAGAGCATTATACATTGAACGTTTAGGTAAAAATCATAAGACATAGCCTCTGTAGACTCAATTATGATTATTTTGTTCACTAACTCTTGTTTTATACATTAAAAGTACATAGTGTTTACTGGTATTTCTAAGAACTTTAACACCATTTCATTGTCTATATAGTGTGCCATCATATTTATAGGCTT
>968 24 12
TTTTTGTTTTTTTTTTTTTTGTTG
>969 34 131
TGTGCCATCATATTTATAGGCTTTTTTTTTTTTT
>970 24 36
TTTTTTTTTTTTTGTTTTTTTTTG
>971 25 94
TGCACTATCATGATGGAATTATTTC
>972 24 16
ATATTTTTTTTTTTTTTTTTATTT
>973 25 21
TATATTTTTTTTTTTTTTTTTTCTT
>974 24 7
ATATTTTTTTTTTTTTTTTTTTAA
>975 24 8
ATATTTTTTTTTTTTTTTTTTTTC
>976 52 277
TAGAGCTTGCTTTACAGTCTGTTTATTTTCCTTCTTTTTTTTTTTTTTTTTT
>977 133 1857
AGAATATCAATTTCTAAGAAATATTTTTCAGGATCTAGCTTTTTCCCATATAAAAACTCATTATTTAAGAATAATTCATTCGGCTTATTGGCTTCATAGTTATAAAAATCACTATTATTGATCATCCTATTAT
>978 24 5
AGGTTTTTTTTTTTTTTTTTTTTA
>979 31 146
TTTTTTTGTTTTTTTTTTTTTTTCTTTTTTT
>980 24 61
AGAGGGGCTAAAACTAGTGTTTCG
>981 24 5
TTGTTATTTTTTTTTTTTTTTTTG
>982 24 474
AAAAAAAAAAAAATAAAAAAAAAA
>983 37 218
AAAAAAAAAAAAATAAAAAAAAATAAAAAAAAAAAAA
>984 37 77
AAAAAAAAAAAAATAAAAAAACAGCTGCTTCACTAGT
>985 25 30
AAAAACAAAAAAAAAACAAAAAACA
>986 29 75
AAAAACAAAAAAAAAACAAAACAAAAAAA
>987 24 55
AAAAACAAAAAAAAAACAAAAAAA
>988 29 40
AAAAACAAAAAAAAAACAAAACACAAAAA
>989 24 112
TGGCTGTTTTTTTTTTTTTTTTTT
>990 48 222
GTTTTGGTTATTGATGGCTCGTTTCTTTTTTTTTTTTTGTTTTTTTTT
>991 38 429
ATTAACTGTTCAGTAATTAATGTAATGGATAGAGAACT
>992 160 982
TTTAGCTGCTACAAATGGAATTGCACTTAAAGAAGCAACTGAACCTAAAAATAAAAACTTAGATTTTTTCATACGATATTTATTATTCTCCCTTTAGTAATAGTTATGGTAATAAAAATGGAATTATATAAGTAAGAAAAAATAACCAGAGAGAGAGAGA
>993 7465 147200
AAAACCGCCAAATCTTTGAGCAATTTTATAACCAATATTTCCAGCTCCTAAATCAGGGAAAACTAACACATTAGCTTCGCCAGCAAAAGTTTCTCCCTTGTATTTGCTTTTTCTTACGCCTTCATTAACAGCAGCATCTAATTGAACTTCACCAATTGCTTTAGTGCCTTGGTATACTTTGTTAAATTCAACTGTAGCATCAGCAACTAATTTAGTTTCAGGTGTAACTGCTGATCAACTTGTTGAAAAGCTTAAAAAGGCTACTTTTGGTTCATCAATAAATGTTTTAGCAAACTCAGCAGCATTACTTGCTATATCAACTAATCCATTTAAATCAGGTTTAGGATTTACTGAAATGTCACTAAAGAAGTAAAGTTTTTCTTCTTTATGCATAATCATAACTGATGAAATAGTTTTGATTCCTGGTTTAGGGCCAATTGCTTTAAAAGCAGCTCTTAAAATGTCTGCTGTTGAGTAATTTAGGCCACCAACAACGCCATCAATTTCACCTGTTGCTAAAAGCATCATTGCATAAAAAGGACGTGTGCTTAGTGCTTTTCTAGCAGCTTCAATGTCTTCTTTTCCTTTACGTAATTCAACATACTTTTGAGCCAATAACTCTAATTTATTGGCATCTTTGTTCATGTTTACAACATTAGCTTTAGTTTCAATTTTTTCATCGTTTTCAACTAATAATGTAATTTCTAGATTGCTAAATTCAGCTAATTTGTTTGCAGCCTCAATGCTTCTATTGTCACTACCATCAATAAGTAATATTTTAGTTTTTGGAAGTGTGTTTACTATGCCTTTTAGGCGTTTTTCAAAATCCATTTTTAATGCTCCTTGGAATAATTAATAATCATTAATTATGTCTATAAAATAATGCTTTTATTATATAAAAAAATGAACCTATTGCTAGAATTCAATTTCTTAAATTTGAAACTCGTATTTAATGGCCTTAGCTAAGTTTTTAAACAATCAAATAACAGTAAGTGGGCCGATCCCACCTGGTGTTGGTGTATAGCCTTCTAATAATTGATACTCTTCAGGAGTTAATGACGCATCGCCAACAAAACATTTTTTGCCTTCTCTTTCAATCATAGTTGTGCCAGCATCAATTAATCAAGCGCCATCTTTAATGTTTTCTTTTTTAACTAAATCAGGTTGGCCTGCTGCAGAAACTAATAAATCAGCTGATTCAACACCATTAATTCCAGTGTTTTTATTGTATGTTGAAACCATGGCACCTAATTTTTTAAGCAAAAATGCTGTAGGCTTACCAACTAAATAACTACGTCCAATGACAGCAGCTTTTTTGCCGTTTAAGTCTATTTTATAGTAGTTAATTAAATCAATGATTGCAGCAGCTGTAGCTGGAGTAAAGCTTAATTCATCATATTTATCATTATAAAAATTGAATGTGCTTTTTTCACATAAGCCATCTACATCTTTTTCTAAACGTATGCCGTTCATTATAACTTTAGGAGAAATATGCTCAGGCAATGGTAATTGCACAATGATGCCATCAGATTCTTCATTTAAAACATCAAGCTTTTTAAGCAATGAATTTTGACTAATATCTTCGTCAAATTTATAAAGCGTTGCTTTAACACCTAATTCTTCGGCTTTTTTGATTTTATTTTTAATATAAAGCGAAGAAGCAGGGTTATCGCCAACTTGGATAATTGACAAAACAGGCTGTCTACCAATTAATTTGGTAATTTCTTCAAACTCTTTTTTTAATTCAACAGTTCTCTCTTCAGCAATTATTTTTCCATTTAATATTGTCACAATTACACCTCCTTTTCATACTCTGCTAATTGTTTTTGATACTTTTGTAATTTTTCTTGTTCTAAAGCTATTTTATCTTTTGGAGCCTTATTAATAAAATTTGGATTGCTTAGCATTTTTTGTGCACGTTCAATTTCAAATTTAACTTGCTCAATTTTTTTATTTAAATCTATTAAACGATCTTTTTTAAGAGTCTCATTTTCTTCTATTCACACTTTTAACTTGCCATCAGTAAAAAGAATGTTGTCATTTTCCTTTAAGCAGCCATTAGTCATACGATTTATCGCGCTTTTTGACTCTTCCGAAAGATTTTCACTAACTCAATAATTAATTATTTCCTTTTTGCTAATTGACTTTTCTTCTCTGAATCTTCTTAGGATTTTAACTACATTAATTATTAAGTCAATCTCTTTCACTTTCATTGAGCGGCTTAATTTTAATACAGGAAACTGTTCGTCCAATAATTCTGTTTTATAGATACTTTGGTATAAATAATCAGTTACAAAAGGTAAAAATGGATGGGTAATAATAAGCAACTTTCTTAGGTTTTCTAGTGCATATTTTTTGTTTGGATATATTCTTAGTAATTCAATATACCAAGATGAAAAATCATTGTAAATAAAGTTTGATAATTCAGTTCCTGCTACTGTTAACTCATACCTATTCATTGCTTTAGTGATTTTATTTTGCAAATGCTTAAGTTTATTATTAATTCAAATATCAGCAGCACTAGGTTTAAAGTTAGAATCATCATCAAGCATATCAATATAGCGAGCTATATTTCATAATTTATTGCATAATCCTCAAGCAACTCTTACTTTTTCAAGTGAAAATCTTGTATCAAGCCCCGGAGTTGAATTTGTAACTAGGAAAAATCTTAGTGCATCTGAGCCATATTCTTCAATTATCTTAGATGGATCAACACCATTGTTAAGCGATTTAGACATCTTACGATTTTGCTCATCACGAACCAAACCATGCAGTAAAACAGTCTCAAACGGCTTTTTACCGGTGAATTCTAAACCAAAAAAGTACATTCTAACTACTCAAAAGAAAATAATGTCATAGCCTGTAACTAATAAACTAGTTGGATAATATCTTTTAAGTAATTCATCACTTGCTGGTCACCCTAAAAATGAAAATGGAGCTATGCCGCTACTAAACCAAGTATCAAGCACATCAGAATCTTGAACTCATCCTTCTCCAGGCGAATCAACTTGAACTTTTATTTCATTATCCTTATATCAAGCTGGAATTCTATGTCCTCATCATAACTGTCTGCTTATAGTTCAGTCATGGATATTTTTAAGTCAGTTGTTAACTGTTTTAATAAAGCGTTTAGGATAAAACTTGACTTGATCATCTGATTTTAAGTGCTCAGTGACGTTTTTAGCTAAAGTGTCCATTTTAACAAATCACTGTGGCATAACTAATGTTTCAACTGGCGCATTGCTTCGTTCAGAATAACCAACATTAGAAACTGTTTTTTCTTCTTTAACAATTAAATTGTTCTCTTTTAAATATTTAGATATTTGCTCTCTAGCTTGTTCTCTAGTTAAATCGTGAAATATGCTGCTAGGGCAGTCAATTTTGCCGTCCTTATTGATTGTTTCTCTTATTTGCAAATTATGTTTTTTGATAATATCAATATCTACTTCAGCATGAGCGGATAATTTCATTAATCCAGAAGCAAATTTTTTGTCAACATATTCATCCTTAATAATAGGAATTGCTTCGTTAGTTAAAGGATGAATTACATATTGATTTTCTAAATGCTTGTAGCGCTCATCACTAGGGTTGAAAACTGCTGCAACATCACTAAGCAAGGTTTCTAATCTAACAGTTGCTATAGTCAAAAAATCACTGCTATTTTTAATTTTGTACCTAATGTAGTACATTATTTGCTCAGTAGGCTTATTAATAACTTCAATGTTAGATAAAGCCGTTTTTAAAACAGGATCTCAGTTGACTGCTTTAGTATCTTTATATATTAATCCCCTGTTATAAAGTTCTATAAACACCTTATTTACAGCATCATTGGACAATTTATCTAAAGTAAAACGCTCTCTTTCAAAATCAAGTCCAATGCCTAAAAGATGTCATTGCTTTCTGAATTTATTAGCATATTCTTCTTTTCATTCTCAAATTCTTTCAAGGAATTTTTCTCTACCTAAAGTATGTTTATTAACCCCTTCAGTTTCCATCAAAATTCTTTCAACTTTGCTTTGAGTGGCAATACCAGCATGATCCATTCCAGCTATATAAAATGTGTCATAGCCTTCTAATTTTTTAAACCTTAAAATAGTGTCTTGAATATGCTGATCTAATGCATGACCAATGTGAAGAGCACCTGTTACATTTGGTGGCGGCAAAAGCAATGAAAAAGGCTTTTTAGTCAAATCATGTTTACTAAAAATCTTTTTATCTACTCACTTTTTTGATACAGCTTTTTCAAACTTTGAAGGAGTATATGATTTATCAATTACATCCATAGATAACTCCTTAAGAAATTATTGTAGGAAATTGGCTCTAAGTTTCTTATATAAAACAAAAAAAATTATACCATAATTGCTTAGTTTAAATATTTGTTTAGTTTTTATCAAATTATAAAAAGTGAAAAATATGGCCAAAAAAGTGACAATTTTGCTATTTTTTTCTTTTTGTTAACAAAGTTTCGCTTGTGTTATTTTTGTGTTCTAAATATTTTTTGTACTGCTCATAAAGCTTTACCGTTGAACTATTTTGAATTTCTCCTTCACCTTTTTTTATGTCTACAATGATGTTTTCAAGGTCTAAGAATGCTGAATTTAATTCATCTATTTTAAGTTCCAATGTATTTTCATCTTGAGCATTTGCACTCTCGCTTTCCGAAACGACTCAGGTTTTATACTCACTAAATGATGAAACAATATAGTGGTTCTTGCCAACTTTAATCTCTTCGCTAAACATGAACTCATCATCATTAATTTCGAATGATTCATCACTTTTATTATTTTGCAAATTTGCCTTGATTATAGGGTTAAACGGCCTTTCTAATATTTCTTTTACACTACCATGTTCAACATCTTTATTACTTGCAATCATAAAAGCAAAATCAAATGAAGGTGATTTTAGTACTCTCTTATCATTTGTGATAAACATAAAACTATTGTTATTTAGTTTTGATAATTCATCAATAACTCTAATAAGCTCCAGTTTTAAATTAATATCATCAATACTTGGATCATCTTCAATTATTACTAATCGAGGCTTACTTAATAATTCGCTAATAAATGAGAGCTTAATTTTGTTAGTATATGATATCTTATCAGCTGACTTAACAAGGTTAGAAATATGAATCGATGATTTTTCGAATATGTCTATAAAATGGACAAATAAGTAAAAACTATTTATGGTTTTTTTATCAAAAAAACGTTTGTCAAATAAGATAGATTTAAGTGCTAAAATTTTGTTAAAAACATTAGCAAAAGACAAGTGAAACTTTTTAAGGTTGTTTAAATTTTGAGCAAAAGTTGCAAATTGCTCATTCTTAATTTCTGAATGATAAACAATGCCTAAACGAAGATAGTTTCATACTGACCCTATCTTTTTCATGTTGGCAGTTATTTTGACAAATTTGTCAGATACCTTTTTAACATCAATAAAGAATTTTTTGCTGTTTTTAGTTGTTAAATTAAAAGTGTTTTTAATTATACCCAGTCTTCAGTCAATTTCGCCGCTTAATTGTTCAATTCTGTTTTTTAAATCATTTTTAATTTGGTCAAACTTAAAGTTGTCCTTTACTTTATAAAATTTATCCTTTGTGTCCTTGATAATTTTTAAATTATTAACAATATTTTTCTTAATGTCTTTTTCTCTATTGCTTGATAATTCGATATAAAAATCTAAATTGAAGTCAAAGTTGTCTTCAATTTCTTGATAAATTTTGTAAGGGTTATCAAATTTAGGCAAACTGCTATGATTTATGATGCTGTTATCAATAAAAATCTTGAGCTCTGTTTTAAATTTATTAATTAATTTTTGAATCTCAGCAGAATCTAAATATAAAAGCTTGCTTTTCCTAGATTTTAAGCTTTTGTAAATGTATTTTTCCGCATGGGCTTTTCTAATTAAAAATTGATAGTGCAATGAGTTTTTAGGATACTTGCTAGCTTTAAGCATATCAATATTGCTCATATGATTATACTTATCACATAAATATCTTAATTCTTCATTAGCATTAGCTTTTAATTCAGCTGCTAGTTTGTGCAATATTTTTATACCATTAGCATTGTCTCTAATAATAAGCTCTTTTTTAACATCAATCATAGTTGGATTGCTAAGCTTTTTCATAAAGTTATACTGATTTTGCAACAAGGTTAGCTCACTATCACCCAGATAGTCAACATTGTTTTCAATAGCATCACTTAAAAATATAAATTTTTCTAAAAATGTGGTTCCGGCTTCCGAAACATGGCTTAGTATTTCATAAATACCTTTTTCATATTCATCTCTATATTTTTCTAAAAGTTTGTTGGCATTATCATAATCTTTTACTTTTAGAGTCTTTTTTATTAAGTCAGTGTAATAATTTTGTCATCTTTCAATTTCAACTAATGCTGAGTAAAATAAGCCTATTTTAGACTTAAATAGGTCAAAAATATTGCCTTTAACTATATATTCATATTTCTTTAATGTCTTAATAATTAAATCAAGAATGCTATCACTTACATACTGCTTTTTTGATAAAGTCACAAACTTTAAAAATGAAGGAATGTTTGTAAAAGCAGCTAAAGCTTTTGATATGCTAAAGTAATTAACCCCCGATAAAGCTTTCTTGCCTCTAACATATTTATATGAATAATTCGACTTTACATTAGGCAAAAAACAAGAAACCATTTGGTTAGGATTGTCATTTAATATTTTTCAAAAATTGCCTTCAAAAAAGGTTTTAGAATCATCATTAACTAAAAAAACTAATCTTTCGTTGTTAAAAATTTTAATTTTCCTAAGATCAACATTATTCTTATATTGACTATTGCTTATAAAACAATTGTCAAAATTTAATGCTGTGTTGACTCTTTTATTTTCAATTTTCATAGTATGCCTAACCTTGCTTTAATGATTTATTTACTTAAAGTTATATAGATATTTCATTAAAATATATAATACAATTATAACCTAACATATGGGGATGTAATGGCTTCGACATGCATTGGGTTTTATAACAATTAGTGGTCTTGCAAACCTAAAGGCAACTAGGCTTAATACGTGCAAACGATAAAAAGTCAGAAGAAGTTCGTGTTGGACTTCCAGCATTTGCAATTGCAAATGCAAACACAAACCTTGCTTTTGCTTAAGAATTAGCAGCAAGTGGTTTATGCAAAGTGTCCAATTTGCATAAATCGGTTTACCGGACTAGTTTTATCTAATGTGTCTGTAGATAAAATGAAATTTTAGACACAATACTATGTTAAGTTTGTTTGTTTTCTTAATCTAGTATTTCTAAAAATAAACTAAACTATGAAAAGTTGTTATATATTCTTGGTGTGTGGACTCGGGTTCAACTCCCGACATCTCCACCATTTGCATTTAATTTATGCTCCAAAAACAGCATTTTTTGCTGTTTTTTCATATTTTTTACCACTTTTTCAAAAAATTGATTATTGGCTATAGTCTTTTTTTTTTTTTTTTT
>994 33 173
TTTTTTTTTGTTTTTTTTTTTTTATTTTTTTTT
>995 24 51
TTTTTTATTTTTTTTTTTTTTTTC
>996 43 247
CCCCCCCCCCCCCCCCCCCACCCACCCCCCCCCCCCCCCCCCC
>997 24 132
CCCCCCCCCCCCCCCCCCCACCCC
>998 28 85
CCCCCCCCCCCCCCCCCCCACCACCCCC
>999 24 56
TAAAGAAAAAAAAAAAAAAAAAAA
>1000 24 8
TAAAGAAAAAAAAAAAAAAAAAAT
>1001 24 15
CAAAAAAAAAAAAAAACACAAAAA
>1002 24 5
CAAAAAAAAAAAAAAACACAAAAC
>1003 36 272
AAAAAAAAAAAAAAACTAAAAAAAAAAAAAAAAAAA
>1004 28 105
TTTATAGGCTTTTTTTTTTTTTTTTTTT
>1005 24 11
AAAAAAAAAAAAAAAATATAAAAT
>1006 7671 177593
CAGATTTTTATTTTTTTAAATACATATGGAAACATATTTATACAAATATGAAATGCATTCCATACCAAGATACTAATAAATGTGTTTTAAGTATACTGATTCGCGAGCTTACCAAAGTTCACTATTCTATATTTTGATTTGAGAGGACAAAATGAAGAAAAACAAATTAATGCTGTTAGCAGCACCTGCAACTTTATTTGCTGCACCAATAGTGGCTGCATCATGTACTGATAACACAGCAGAAATGAACAAAAAAGAAGAGAAAAAAGAAGAAAAGCAAATGAAAATGACTCCTAAAAAGGATGTAATGGAGAAAACTGAAGGCAAAATGGAAGGAAAGGATAAAAAGTCTTTAGCAGTAACTCCTGAGAAGAAAATGGAAAAAGCTCCAATGACTCCACCAATGCCAAAAACAATAGCGAACCAATCAGCATCTAATGGTAGCATTTTTGAATCATGATACACTGGAGCAATTGTTAATGATGTAAATTCAAAGAAAGGCAAAAAAGTGAAAACGGAACCTTCCAAAGAAGTGACAATTTTCGACGGCTTATACCCACACTTAAAAATTAAGGATGAACCAAAAGTTGATCCTTGAACAACTTGAGAAGTAATTTAACAATAACAATAAAAGAGCAGCCTATTTTTTGGTTGCTCTTTCTTTATAATTAATAACTTCAATTTGTCATTTATGCCTGTTTAATAGGTATTGATAACTATTATTGAATGTGTATTTCAATTCATTTATTTCAGGGAAAATATCACTAACAATTTTTTCAATGAAATTAAAAGCCATGATCATTGCTAAAACGTCATTGTGGCAATATTTCTTTAAGTTTGAAAGATTTTCTTCCCAGACATTGCCATCAATTAAGTTAGCATATCTTTTGATAGCAATTTCCATTGCTTCTGAACCATTATGAACTTTTTTAAGATCAGGATAAGGTGTTATCATGTGTTCCAATTGAATCTTTTTAGATGTTATTAAATGCTCAACTTTTTTAATAGAACCCATACCTTTTAAGTCTTTTAAAAACACATTTAAATTAAGAATTGATGACATAGCTGAAGTTTGAACTTCAGTAGGATTTTCTAGTCCATCTAAGGTTTGATTATCAACGTCATTAATTGTAAAGTTAATAAGTTGCTTATCAACTTTTGGTTCTATAATATAGCCTTTTTGGCTAAAAGTAGTAACTGAATTATGTTTGCCTTTAATATTAGAGTTAAGTTTAGATTCATCTATTGCAATATGAATATTTTGGTAAATTTTGCCATCATCAAATTTCATTTTTTTGCTTGGTCTTGAAAATAGCTCATATAAATCTATAGTTCTGCTATTAATATAGTTGGCAAAAGTCATTACATCATCCGGCTTTATTGATAGTTTTTCATTTAACTCTTTAATAAATGATTCATCAAAATTATGATTCTGAGCTCATGTAGCTATCTCCATATTACGTGTATTTTCAAAACCTTTGTTATAGACAATATATTTATCACCTTGTCTATCATATAAATTTTTTAAGATAGAAATGAGGTTAAAAATTGATATATTTTTAGGATCATAAACTATATCTTCTTGTGTATTTGTGATAATTTTGCCGTTAATTGTGTCAATGATTGATACCTGGTTAACTATTTGCGAATAAGGCGAAAAATCATCAATTACTGGCAACAAACTCATAAATGATTCATAGTCATACCAAACTATTTTTTGGTCCTTAATATGAAGCTCACTTAGATATTTTTCAATAACAAGTGATTTGAAAAAATCACCTGTTTTATAGGATTGTTGAACTTTTTCAATAAAGTTTTCTTTAGCTTTATTAAATGTTCTGCCTGCTTTATTATTAGCTATAAGGTTAATTCGTAATTCAGAGAAAATTTGCCTGTTAAAAATATTTTCTTTGCCTAGTGAAGCAAGCAGATAGTCTTTAGCCAAAAGATCATTTTTGCCAAAATGATTATAGTCATTATTAAGTGCAGTATTATCATCAGTTTTTGCATCAAAGAAACTAAGATCAGGCTTGGTTATGCTATATGCACTAATGATTCTGTTGATGATTCTGTCAAAATCCCCTAAATATAGCTCTGAATCAAAAGGTTCATCAACATCAAATTTGAAGAAGTTATTTCTTTTGTCGGCATTTTTAATTGACTTTAATCCATAATTTTTTTTAAGACATTCAACATAATTAAATGTCTTAGGTAGTTTACCATTGTGTTTATTAAAACTAAGCTCATTTTTAACTAGTGCTCATCCTTGATTCATATAATTAATGAACGCTTTTCTGTCTTTAAAGTAAGGGTTCATTTTGTCATTTAAAGCCTGTTTTATAGTATCCCAGGCTTCTTTATCAAAAGTATATTTATTTCTTGACATATGGCATAATTCAGTGCATACAAATTTACAAATTCCTTGAGTTTGTGGCATTTGTGAATCAACAATAATTACATAGGCATTATTTACTTGAATTTTTTGTTTTTGTAATATTTCATATGCGAATTTTAATGATAAAAGTGTGTCAATTTTAACATGTGTAGAAAGCTTAGACAGGTATAGCTTATTTTGCAATTTACTAAAAGCAAAAGGGTTTGTGTAAATGACGAATTCATCTATTTCATAGCCAAAATAGCTATTTATAATTACATCACATGAAGAATCAGCAAGCAATTTATTTGTTTCATTTATTCTAGTTTTTAGGTCGCCTTTAGGAGAAACAATTTTGTATTTTAGTCCGCTGAATAACTCATTAGTTGCTCATAGATTAAGTTGATTTTGGATGCTAGCAAAAATATTGGATTGTGCATTCACGGTTTGCACACTTGTGTCTAAATTTTCATTGATAAGTCTAGTTCAGATCGAACTTCCTATATCTGATTCATCATATTCATCATCTTCTAATAATTCATCTTTTTCATTTGGTAAGATTAAAGGATTTATATAATCAGCTTCAAATTCTTGAGCACTGTGTCATAAAAAGTAGTCTTGATTAAAGTAAGACTTAACAAATTTAGTTTCATTTATGATTTTAGGTTTGCTTGATTCTGTCATGCTTATCTCCATTAAAATCATAGATTATTATTTGAAATTATGCTATATTAGCTGACAAGCATTATTTTAAAAAAGTGCAAGCATTGCTTGCAAATTGACTTATAAGTCTGTAAATTAGCTTAATAAGGAAAGTTAAAATCTCTTGAAGGCTTAAGCACATTTTCTACTTTATCAGAAATATCTGGAATTAATTCATCATATGGGGCTTCTGCTTCTAAAGCAAATGTTATCTTAGGCTTACCACTAGTGTCTCTGTCAATATTTGTGTATATGTCTTGGATTCCGGCATTTACAGTAAGAGTCATTTTGACTTTTAAAATGTCTTGCTTTCTAGAGTTTTTATAAAGATAAACTTTTAAATTATCATCAGTTGGATCATTGTAGATGTTACGGTAGTCCTCAAACAAACCAAAAAATGGATAGACTATAGCGCCATGTTTACGTGATATTATATCCATGAGAGTCAGCTTTTTGCTATTAGTTTTATATATTTCAAGATAATCATTTGCATTAACAGGTATTTGCCTTGATGCATTTGGCAAAGCAAGAAGTCTTTTAATAACTGTTCAGCCTGTGCCATTAATTTCAACAGGGGTAGGGCTATCATTTATATAGTTTCTAAGTACTTTTCTAGCAATATATTCGTAAAGACTAGTTCCTTTTTCATAAGAGTTTAGCAAGTTTTCCTTACCATAATTTAGTTTTATAACATTTTTATTGCTATCTGAGGCATCAAATTTCCTAAAGCCAGTAAATTCTAGTTTTTGAACATATTTGTTGTCTTTATTGTTCTCAATATTTGATTCAGGCTTATGAAGAATTTGAACAGCTAGAGCTAAAGTGCCTTCCAGGTCATTAAAACCAGCGCCAATAATTTTAGCATCATATCTAGAAGCGTACTCAGGATTTAAACTAAGAAAGATTTGCTTCATTCCATTAGCAAAAGAAGGCGTATCAATTGCAAAAAGATCTTTTTGATTTTCAATAATAAAATCAAAGCCATCTTTAATTTCTGATTCAAAAACACTTGATTCAGGCTTTTCTTTTTCGCTCTTTTCTTTTACTTCTTTTGCCTTCTTCACTTTTTCAACATTATTCAAGATTAAAGCACCAAGCATTGAAGGAAACATGCTTAAAATTTGGTTTGGTAAGTTTGCTTGAGTAACAAATTTATGTCTTACATCAGGAACATGAGTGTTAGTGCTACTTATTAATGATTAGTTATTTTGATTTTGACAACTAGCTGATAATAATGGTATTGATATAGGCAAAGTGGCAATTGATGATGATAATATTTTAGCTACAGTTCTGTTCATTTATATCCTTAAAATAAGCATAAAAATAATCTTAGATAATTATATATATTTAGTTATTTTAAGCGTTAAGGATGGAAAAGCAGGCAGAATTTTTTCAAAAAAGCACCCTGAGAAGGATGCCTTATAAATGAATAATATTATTCATCATCAACTTCATCTCTGAAGTCTTCTGTAAATTCGTTTGAAGTTCCAAAAATCTCTTCTTGAAGTTCTTTAAGAACTTTTTGATTTGCTTCTCTTTTCTTAGAATCAATGTTTTTGTTTTCAAATTTAATTGTTGCCTTTTCAAAAAGAGGGTCAGTTTCTTCCTTAGTAAACAAGAAAGTAGGAATAATAATAGGTCTACGACGTTTTTCCTTATAAAACAAGGATTCTAGTCGATCTATGATTAACTGTTTTAGTTCAACAATGTTTCAAGTTTGGCTATTTTTGATGTGATAAAGCACAGCACCATGAGCTATACGCTTAGCTTCTTCAACTAGAGCTAAAGAAGTTTTGACATAGAAGCTTCCACGACTAATAAGATGTGGTCTGCCAACTATTTCGTTTTTGTCTTTATCAATTGTCATAATTATATTAACAAAGCCGCTGTTAGCTAGCTCGTTTCTTTCTTTTAGTGTGCTACCAGTTACACTTAGTGTGGTTGTTCCATCGATGTAAATTGGGCCGTATTCAATTTTTTCAGTTGTTGGAATAATTTGGTTGTCAACCATATTGAATACTTGACCAATTTCAGGAATGAAAATGTTGTTTTTGTTTACACCATTACGCACAGCGCTTTCACCATGGGCTACACACATTCTATATTCACCATGGTATGGTATAAAGAATTTAGGTCTAGTTAGCTGGAAGATTTTATCATGTTCATGTTTGTAGGCGTGTCCTGAAGTGTGCAAGTAACCATCTGGACCATTTTCTTTGATAATGGCTCCTAGTTTTGCTAAACGGTTAATAAGAAGTTCAACAACCATTCTGTTACCAGGAATAGGGTTTGATGAAAAGATAACCATATCACCTTTTTCTATTTTGATATTAGCATGCTTGCCATAGCTCATTCTTGATAGTGCAGCTAATTGCTCACCTTGGCTACCAGTTGTTAAAACAACTAATTGATTCTCGGGAACTTTTGATATTTCTCTTTTTTCAATAAAAATGCTTGCTGGAGCTTTTATGTTTCCTAATTTACGGCCAATTTTGATGCCTTGAACCATTGAACGACCAAAGCAAGCCACTTTTTTCTTTAATTTAACTGCAAGGTCAATGATAGCTTTTACTCTAGTTAAGTTAGAAGCAAAGGCAGTAACTATTATTTTTCTAGTAGCTGAACGCATATGACGTTCAATATCTATTAAGATATCATTTTCACTTGGTGAGTGAAAAGGACGCATAGCATTAGTTGAATCAGATAATAAGACGGTAAGACCTTCTTTTCCTATAGCATCAAGCTTAGTAAAATCAGTATAGATTTCACCAATAGGGTTATAGTCAAATCTAAAGTCACCAGTACACATAACTGAACCATTAGGAGTAGTAACTCTAATACCAAAAGCATCAGGAATTGAGTGCTGTGCTGTTCAAAAGTCTACTTTTACTTGACCATTTCCAAATTCATGGACAGCAGATTTTTCAATTTCAATAAATTCTACTTTGTGAGTGATTTTGTGCTCTTCAAATTTAAGTTTTAAATATTGAATTGCTATTCTGGGAGCATAAATTCTTTTTAGATGAACTTGCTTAACTAAATAAACAACGCCACCAATATGATCCTCGTGACCGTGGGTTATAAAAAGACCTTCGATGTTGTCTTTTCTTTCTTTTAAGTATTTATAATCAGGAACAATGCCTTTGATACCGGTCGTTGCTGTGTCAGCAAATTTAATACCTGCATCAATAATTACAATGTGTTTGCCATGCTCAATTATTAAAGTAGATTTACCTATTTCTTGTACTCCACCTAATGGAATTATGCGTGTAGGCGTCATATAACCTCCGTTGTTAAATATATAATTAATAGCTTGAATTTACTAGAAATTATTGCTTATATTATGCTAGCAATAATATTATTCAAATAATACCAAAAAATAATTTTTTAGAATAAATTAAAAGCAATCAACATTTAGTCGATTGCTCAAGGTCTATTATATTTAAGATATGGTACGTCGTACAGGGCTCGAACCTGTGACCCGCTGGTTAAGAGCCAGCTGCTCTACCAACTGAGCTAACGACGCATAACAAAAATATTATAAATTAAATTTTATGATTGCAAAATAAAATTGATGCTGTAAGTTAGAATATAAAGCTACGTCTTGCATAAGCATTCTACTTACTATTAAGCATTATTTTTCTATAAATTCGATAGTTTTCATTTTCATCTAATTGCTGGTAGGCAAATGTAGTTGCTATACTTGAATGACCCATTTGCCTTTGCACCATTTTAGGCAATGCTCCTTTTTTTAGCATAAATGAAGCAAATGATCTACGCAATGAATGGGGGCTATATTCATTGCCTAAAAAATGCTTAATGGCCTTTGAAACAGTGATATACGACACTGTTTTGATTTTATCTTTAAACATCTTTAAGTTTTCATAAGTTTCAGCATTATAAAAAACCTGACGGTCTTTATTGCCCTTGCCATTAACATATATGCGCTTGTCTTCTTCATTAATTGTTTTAAGTTCACCTATTCTAATTCCTGTTTCAAACATAAAGCGGATAAGTAGTTTGTAAAACACTACTTTAGGCTTATCCTTATGCATAATATTAGTTCTTCTATATACTTGTGCTTTTGTAAGAACAGGTCTATAAATAGATTGCACAGGCTTTACTTTTAGTACAGCTATATCTTTATAGTTTTTCTTTTGATTACTAAATTTTAAGTATAAGGCATACACTTGCCTGTAAAGACGTTGCGTGTTTGCTTTGAGTTGTTGATTTGTTATTATTTTCATAATAGCAAGATGTTTGTTAGTTTCAACTGACAAAATATTCAAAAGAATATTTTTGTAAGCATCAATAGTGCTTTTTGCTAAATTCTTACGTTCGCAAAATGTGATAAAGGTTTCTACCATATTGACTCCTATGTTTTTTGATTTATTAGACTCTAATATTGATAGCCCATTTATATAAATAAGATTATGAATTGTCTAGAAAAATAGATGATTAATGCCCCATAATTAGAGCCCAATAATTACTTATTTTAAACTTTGTTATAGCTTGTGGGCTTCTTTTTGTATATTGGTTTGAATTTAACAGCATAACTTATCATAAATTAATTACTTTTGATATTTATTAATAGA
>1007 443 4226
CAGATTTTTATTTTTTTAAATACTGCTGTTGTTTATAAATTCTGTAGCAAAAAAACTTGGCTAAATACAATTATAAGCTATGTTTTTTCTGTTTGTAATAAAATGTTGAAACTTGTTGTAGGCTAAAAATATTTTTTGCATTGCTTATCACCAAAACACTTTTAAATAAGCATACTAATATATTTTCATTTATTATGAATTAATTACCTTTTTCATTATTTAAAAAAAGCAAATGATTTGTTTTTTTTAAACCTTTTTTATAATTCAATTAGGCACTTTATATTTATTTTAGCTCATATTGTATTAATTTATGCTAGTATCAAACTAAACTATACAATTAAAAATTTACAATTGATATAATAACAATTATAGGTGGCATTTTTTATTTTATTTATAAATCTTTATATAATTTAAGGCTTTTTCTTTTGTGCTACTTACATAAA
>1008 24 37
CTTTTTTTTTTTTTTTTTTATTTT
>1009 2254 37086
TTTTTGGAGATATTAAAAATTTATAAAAATCATCAACTTGCCAAGGCATAATGAAAGTAAGAACTAGCAAAACTAAAAATAGTCATATTCAAAAAGAAAACAAACTTCTTAGTAAATAAGATTTAGTTAATAATTTTTTAGTGCTCTTATTTTCAGTATTGCTTGCACATAAGATTTGAACCCTAAAAGCAATCATTCAAACTGTTCTGCCTTCAAAAGTAAAGGGAATGATAAGAAACAAAGCAAGAGAAACAATAATGGTGCTAAATCAAAAGTAATAATAGTTTAAGGGCGGGATGTGTTTATTATTAGTAGCTTTAATAACACATAGATAAGATAATAGTGTAATCAATGAAAAGAATGTAATTAGATCTAAAAGCCTATAAAACAGCCTTATTCAAAAATTTACATTTTTGTGAAGCATATTACAATTCGCCTAAAATATCACTTCATTTGTCAATATTTGGCAAGTATTTTAATGAATTACTTTCAATATTTGACTTAAGCATATAAATGTTTGTTTCGAAAAACAATTTATCATCGTTGTGCATTTTTTGCAAATATCTATACAAGTCTTCAGCAAATTTTTTTGACCTTTTTTCATTGTAGTTTATGTAATCAGTTATTACTGAAAGAGAAAAACGAGCTCTTCAGGTCTTAATTAATCCTGCTAAAAAGATTTGTAAAAAGTAATAATAAGCATACTTAATTTCTTGTTGTAGTTTTAAATTGTTCATTTTTACATAGCTTAATAATTCATTGAATTGATAAATAAAATTATTTGGAGCTAATCACATATCAGATTGGATATTTTCACGAACAATAACTTCATTTGTGTAAGCATATGTGCTTGCGTTAATTAAAAGAAGGTAATTTAAGTAAACTTGCAATTTAGTGTCATTAAGCTCTCTCAGTTTAAATTTAGGCAAGCTTGTTAATAACTTTGTTTTAAATACTTTGTTAAAAATAAATGGATAAGAGTAGGCAACAACTTCAGGATTTTTACTTATAGTAAAAATTTTGTTAGCTTCTAATCTTGGCAATGGCTTTCATCTAATTGTATTAACTAAACGCTGTCTAAATTCAACAATATCAGCGTCGTATTTACTAATTGTTTCTAAAAGTTGTCTAACAAATGAAACTGAACCATCATTATCAGGGAAATAAATGTATGAGTGTTTTGCTTTAATTAAATGAAAAGCAGCGACAATATCTTTGTGAATACTGCGCCTTTTACTATTTGTTATAAATTTAAGACGTGAGCCAAAAAATTGTAAGTACTTTTCTAAAGCAGCATACATATTTTTACCTGTGTTAGTTAAAACTAAAACAATTTCAAAATCTTGGTTATCTTGCTCTCTTAAAGTGCTTAAAACATCTTTAAGCATAATGCTATTACCAATGTTTGGAACAATTAGCGCTAATTCCATATTCTCTCCTTACATTTTAATGTTTCCACTTGTTCTTGGATATGGTATTACATCTCTAATGTTGTCTACACCAGTTACATACATAACTAGTCTTTCAAATCCTATTCCAAAACCTGCTGAACCTGAGTGACCAAAACGGCGAAGATCTAAATATCACTGTAACTCTTCTTTACTTATTCCAACTTCTAGTGCTCTTTCTAAAAGTCTTCCATATCTAGCTTCACGTTGACTTCCACCTATTAATTCACCAATGCCTGGCACGAGTAAATCAAAGGCTGCTACTGTTTGATTGTCATTATTTTGATGCATATAAAACGCTTTAAATGATTTAGGGAAGTTGATTATAGCAATTGGGCCATGAGCAATTTCTTCAGCTAAGTATTTTTCATGTTCAGTTGCAAAATCAAGACCAAATTTGATGTCTTTGTTTTCAAATTTATCTTTAACTTTTTCTAATTCAACTAATGCATCTTTGTAATCAAGAATCATTAGCTTTTTCTTTATGAATGAATTAAGACGTTCTAAAAGTGAGCTATCAACATTGTTTTGTAAGTACTCAAATTCCCTAGGATGCTTGTTTATAGTGTTTTTAATCACATTCTTAAGTAATTTGTTAGCTAGATTAATAATCTTTTTTAAATCATAAAATGCAACTTCAGGTTCTATCATTCAAAATTCAGCAGCATGTTTTTTAGTATTTGAGTGTTCAGCGCGGAAAGTTGGGGCAAAAGTGTACACTCTCTCAAAACCAATTGCATAACTCTCAGCATGTAACTGGCCTGTTACTCCTAGAGTTGCATTATTATTTCCAAAAAATGGCTGTT
>1010 31 45
TTGCTTGAGGCAGTTGTTTTTTTTTTTTTTT
>1011 24 65
AAAAAAAAACAAACAAAAAAAAAA
>1012 33 83
AAAAAAAAACAAACAAAAAAAAACAAAAAAAAA
>1013 24 75
ACACAAAAAAAAAAAAAAAAAAAA
>1014 25 17
ACACAAAAAAAAAAAAAAAAACACA
>1015 25 10
ACACAAAAAAAAAAAAAAAAATAAA
>1016 25 38
ACACAAAAAAAAAAAAAAAAAAACA
>1017 25 13
ACACAAAAAAAAAAAAAAAAAAATA
>1018 25 33
ACACAAAAAAAAAAAAAAAAACAAA
>1019 27 52
AATTAAAAAAAAAAAAAATTAAAAAAA
>1020 29 64
AAAAACAAAACAAAAAAAAAAAACAAAAA
>1021 24 48
TAAAAAAAAAAAAAAATAAAAAAA
>1022 24 5
TAAAAAAAAAAAAAAATAAAATAA
>1023 24 66
GGGGGGGGGGGGGGGTGGGGGGGG
>1024 30 150
TTTTTTCTTTTTTTTTTTTTTTTGTTTTTT
>1025 25 13
AATAAAAAAAAAAAAAATAAAAATA
>1026 25 46
AATAAAAAAAAAAAAAATAAAAAAA
>1027 25 26
ATTAAACAAAAAAAAAAAAAAAAAA
>1028 24 56
AAAAAACAAAAAAAAAACAAAAAA
>1029 30 95
AAAAAACAAAAAAAAAACAAAAACAACAAA
>1030 1743 34698
TTATAAAATCAGTTTTTATAAAAAATAAGATTACAAATATAAATAATAATGCATTTTTGGTGACAAAATCTTGCATAAAAAAGAGAAATGTTTTGTTTTTGGCTCATGCTGATGATGTTGGTGGGTTAGTGATTAATAACGAAGCATTTTTTCAAGGCACTACTTACTTAGAAAATGGAATGTTTAATTTATACAACTTAGATAATGAATTCATTGCTGAAGTTAATGGCAATAGTATTGATAATCTTATTTATTCACAGGAAAAGAATAGGAAGATTAATAGGCCACAAATAAATTTAGATATTTTGGATAAATGCCCAGATTCTGAATTAGTTCAAATACTGCCTGCTACAAAGACCAAAGTATCTGAAATTGACATAACAGCCCGTAATAATGACAATAGATTATCTGTGCTATTGTTGAATCACCTACTAAATAATCTTAACATTAATATTAATTTATGTTTGAGCACTAAAGAAGAAATACTATTAAGAGGCGTTCGTGATATTAAGGTTCAAAAGTATTTAAAGAAATTCAAAAACATAATAAATTTTGAAGTATCTGAATCTGATTTTTGAGACAGTGAAAACATACTAATTAGAGTTGCTGATACTTTTACAAATGTAAATAAAAAATTACTTAGCAAGGTTACAAAAATTTGCAATGATTATGCAATTCCATACAAACTATATTTTGGTTCAGGATCAACAGATGCTACTGAAATAAGAAATACTGATGCAATAACAATTGCTATACCTGCAAACTCTATACATTCAATGAACTCTACTGTTATTGTAAAAAACATCTATTACACTTTAATGCTAGGAGTTTTGTTATGACGAAATTTAAAGTAAATAATCTGAAATACACAGGTTCGTTGACATTGTCCTTAATTGGATCAGAAGCATTCAAATTAGGCTCATCAATATTTATATTTAAGTTCACTGGCAACCTTTGACTTGTAACATTTTTGTATCTATTAATTCAGCTTCCATCAATAATAGTTTACTTATTTAGCTCTAAAATAGTAAAAAAAGTCAAAAATGACAAGTTTATACTACTAGTTTGTGATTTATTAAGTTTTGCTATATTAATCCCTCCATTAATAACATTTATCATATTAAACAAAGACGATAGTAACAAAGACTTGAAGACGACTTTATCCATAATTTTAATAACTTTTAGCACTATATTAGGTTTTATTTATTCATTTAGATTTATTTTTCTAAAAAGCATAATTTACTTTATTGCTGATAATAATGATCAGATGCAAAAGTTTAATGCATCTAACTCCTTAGCAACTTCATTAGGTTTTTTTGCTTCGACAATCTTATCGTTCTTTTTATTTAAGAATCTAAGTTTTTATTGACTAATAACAATGAATATGGTAACCTACTTAGTTTCTGGAATTTTGTATTACTCATTAAAAGTGAATAAAGAAGCAACTATATTCAGTAAGCCAGAATTGACAGACAGTACTGAAAATAGACAAATAAAGTCAAATCTTGCTAAGTCATGAATGTTTGTTTTATCAGGATCGCTTCTTATAGGAATATTCCTATTTCCAAATACTTCAGGGCTTTCGCAGTATTTTAATAGTTTTGGAAACTCTGAATACAAAATTGACAACTGAGGCTTTTACTTTTCTATAATTTTTACAACTTTTTCACTATTAGGCGTTATTATTGTTTACTTTTTTCAGTCAAAAATTAAAAAAAGCAAGCCACTGTTTATAACATTAAT
>1031 26 65
TTTTATTTTAATTTTTTTTTTTTTTT
>1032 35 131
ACATTTTAATGGCAATGGCTGTGTTTTTTTTTTTT
>1033 24 260
AATTAAAAAAAAAAAAAAAAAAAA
>1034 24 16
AATTAAAAAAAAAAAAAAAAAATA
>1035 24 6
AATTAAAAAAAAAAAAAAAAAATT
>1036 26 25
AATTAAAAAAAAAAAAAAAATAAAAA
>1037 24 84
AACAACAAAAAAAAAAAAAAAAAA
>1038 24 19
AACAACAAAAAAAAAAAAAAACAA
>1039 25 28
AACAACAAAAAAAAAAAAAAAAACA
>1040 25 9
ATAAAAAAAAAAAAAAAAAGAAACA
>1041 841 10413
TTTAAAATTATCAATATTAAAATATATACTAAGAATCAAAATTCAAATCTAAATTTAAATTAAATTTTCTAGGGGTTTTAGACTATTATGGCAGAAAAAGTTGAAAAAGTTATTGTTTTAAAAATTGAAGATTACTTACAAAATGAAAATGCAGCATTAGTGACTGTTTTAGGCACTAATGGTGTTTTTAAACTCTTTGCGCCTGGAGTTGCTAAAACAATTTCTAAAAATAGGCAAAACTTACAAATTGGTTCAATTTGCGAAATAGACTATTTTAAAGCAAGATTCGTAAATAAATTTAGCAAACTAAAAAAAGCATCTTTGCTCATTATGCCTCATTATGAAGATAATTTGGTACTTAAATTTATTTCTAAAATGATGCTTTATTTAGAAAATTTTAGTAGTAATTCTAAAGAAGTTTTTGATGCATATGAAGAGTGCTTACTTAAGTATGATTACTATATAAAAAACGGCTTTGAAGATATTGAAACTAAAGGAAATCCGCTTAGATATATGATTACTTACATAGTATCAAAAGCCCTTAAATACAATGGGATTCAGCCAGATCATCACAGATGTATTAGCTGCAACTCACCAGCTAATTTAGTTGATTTTAAATTTTCCGAAGATGGTTTTATTTGCGGTCAGTGCACTGATAACCAAAGATGAACAAAAGAACTTAAGTCACTTTATTTTTTATTTAATAGTTTAGATAAATACATTCTAATGAGCAATAAAGCAATTAATGACATTATTTATAATGAAATAATTAACCATTTAATTAAAAACGGAATTTATATTAATTGAGAAATATTAAAATTTAACAAATAAGCCTATAAAA
>1042 53 939
TAATATTTGCTTATTAGCTCAATGTCATCTTTGATTAAGTCAAAATTATTGAC
>1043 29 53
TTTTTGTGTTTTTTTTTTTTTTTATTTTT
>1044 24 30
TTTTAATTTTTTTTTTTTTTTATT
>1045 45 166
CATCATTTTCATCTTGTGGCAGTTTTTAAATTTTTTTTTTTTTTT
>1046 24 10
AGTTTTTTTTTTTTTTTTTTTATT
>1047 501 8517
CAATTTATGCCTGGAAGTGGCGGTGGATATGTTGGTTTTGTTGTTTTAAGAACCATAATGGCAATCGGTGGTACAATGTTAATTATTTTAACTCAACCAGTAGTTGCTAACTTCTTTGGTCCAAAACAAAAAGCACTAATTTCACAATTTGGAATTTGATTCTACCCACTTGGTACAATTATTTCAATTATTCCATTTGTTATTCTTGGAAGCAACGTTGAATCATTACAAAAGAACTGACAACTTGTGTTCACACTTTTAGGTGCATTATCACTTATTCCATTAGTTGTTATTGGAGTATTTGGTACTAAATTTGACGTTCCTGCTAAGATAGAAGGTCAAAACGCTCCTAAAGTAGCTAAAAGAAGTGGTTTTGCAATTCTTGGTGACTACTTAAAGAAAAAATCAACTTATGCATGAATTCTATTATATGGTGGTTGATTAGCAATTGCTGTGTTCCCTACAGCATTAACACATGTTATCTGACCAAATATGGCTGGT
>1048 24 103
TTTTTTTTGTTGTTTTTTTTTTTT
>1049 24 136
TAAATAAAAAAAAAAAAAAAAAAA
>1050 24 11
TAAATAAAAAAAAAAAAAAAAAAC
>1051 24 11
TAAATAAAAAAAAAAAAAAAAAAT
>1052 24 6
TAAATAAAAAAAAAAAAAAAAAAG
>1053 24 5
TAAATAAAAAAAAAAAAAAAAACA
>1054 1761 42683
TAAAAACTTAATAATAAATATAACCGTACGGAGGTAAATATGTTATTTAAAGACACTGGCGAAGAAAAGTCAAGCTGCAAAAAAGCAGATGCGCCTGCTGTTGTAGGACAAATTCAAGTTTCAGATGAATTACTTGATTTTTCTGCATTTGCTAAGCCAAAGAAAAAAGAATCATCATGCAAAGAAAGTGGAGCTTGCTCAAAAGATGATGAAAACCTTACACCTCGTGAAAGAGCTATTAGAGCAAGAAAAGAAGGTAAATAATGGCTGTTGAGCTTGCACAAGTTAAACCGCTAGAAGAAAAAGAAGCTCCTATTTCAGGAATTCGTAAGGCTATTGCTAAAAACTTAAAAGAAGTTTTAGAATCATCAGCATACTGTTCATTAGTTTTAAAAGCTGATGTTACAAACCTTTGAAATTTACGTGCAAAAGTTAAGGACAAAGTTTTTGCAGAACACAATGTTAAATTAACATTTTTATCATGAATAGTTAAAGCTTCTGCTATCGCACTAAGTGAATATCCATCTTTTGCTGCTAGATGAGATGGTGTTGAAGGTAAAGTTTACTACCCAGGTACATTAAACATTGGTATTGCTGTTGACACACCTTTTGGTCTATTTGTGCCTGTAATTAGAGGCGTTGAAAACTTAAGTATTATTGATATTCAAAAAGAAATTGTAAGATTATCAACTCTTGCTAGAGACAAAAAACTAAAAATGTCAGACATGAGCGGTGGTTGTTTTGCAATTACTAACGTTGGTAGTGCTGGCGTTCTATTTGGTTCACCAATTATGAACAAAGGCAACACAGCTATTTCAGCTACTGGTGCAATCATTGATGAATTAAAATTAAACAAAGAAGGTGCTGTTGAAAACAGAAAAGTTATGTACCTTTCAATAGCAGCTGACCACCAATGAGTTGACGGTGCTGACATGGCTCGTTTCCAAGGTAGAATTAAAGAATTAATCGAAAACCCAGAACAATTAGGAGAATTTTAATATGACAGCAGAATCAAAATGCACAAAGTCATGTGCTACAGGCTGTGCATCTAGTTGTGAAGCATCAAAATCATCTTGCGCTTCAAGTTGCGCAAGCCAATCATCATGCAATTCATCATGCCCAAAGAGCACTTGCTCAGAAGCTAAAGAGTGCTCAGCTTGAAAAGATGAAGGCCTTAAATACGAAGGCGAAGTTGCTGATGAATTTGACTTAATAGTAGTTGGTTCAGGCCCTGGTGGATATTTAGCTGCTGAAATGGCAGGTAAAGCAGGCCTAAAAACATTAATTGTTGAAAAAGAATTCTGAGGTGGTGTTTGTTTAAACATAGGATGTATTCCTACAAAAGCTATGCTTAGATCAACTCATGCATTAGAAGAAGTTATTCATGCAGCTAAATTTGGTGTAGTTGCAAACTTAGAAGACTTAAACATTGACTACCAACAATCATGAGCTAAAATGCATGAACGTAAAGCTAAAGTTGTTGCTAAGCTTTCAGGCGGTGTTAAGTTCTTAATGAAAGCTTCAAAAGTACAAACTGAAGAAGGCGTTGCTAAATTTGTTGGTGCAAGAGAAATAGAAGTTAATGGCAAAGTTTACCGTGGTAAAAACGTTATTTTAGCTACCGGTAGCCACTCAAACAGAATGAAATTCCTTGAAGGATTTGAAAAAGGTTATGAAAGTGGCAAATTAATGACTTCTCGTGAAGCTATTAACAATGATAAGTCATTGCCTGCATCAATGGTCATCGTTGGTGGTGGTGTT
>1055 36 156
GGCTCAAAAGGCAAATATGGCTTTTTTTTTTTTTTT
>1056 25 357
AATCAAAAAAAAAAAAAAAAAAAAA
>1057 26 27
AATCAAAAAAAAAAAAAAAAAAATAA
>1058 24 5
CAGAAGAAAAAAAAAAAAAAAAAA
>1059 554 11527
AAATACGATGGCCACTATAGAGCAATTGGATTAGTAAATAATTATAGTGTTAACCCTAGGTTCTGAGCTGGTGTATCTGATTATGAACTAAATTCAACAGATGAAAGACAAAATAATTGAAAATATGCCCGTGACTATGTGCTTAATTATATTTACTACCATGATAAGTATGATGAGTCATACAATCCAGGCAAAACTAAACGCATGGTATTAATAGAGGACTTGAAAAAAGGCTATATGCCAGTTATTCCTAAATGAACAAGCTAACACAATTAAGCGTCTAAAAAACAAGGCGCTTTTTTGTTTTAAATTTATAATTAATATATGAACAAAGGCGAATTTAAAAATAGATTAGTAAAGTATTTAGAGGCTGAAGGAGTTTCTAGATATGAATCTAATATTGCTAAAATGATGGAAGCAGAAATAAACCAAAACAACTGTTTTACAGTATCTTATGATAATTTTGGCTCTATTATTTTTCACAAAAAATCAAAGTATCCAAATGCACCAAAATTTATGGTTGCTGCTCACATGGATGAAGTTGGCTTTTTAGT
>1060 179 2905
TTTATATAATATTGTCATCTATTGATGAATATATTAAGCGCTAAAAAACTACATGCAACTTGATAACTTGATAAGTTGCAATTAGTAGAAGATTGTAGCGTTTTAATTAAATGGCTTAATTTGCTATTAATTTAGCACTTAATACATCATATAATAAATTGATATTTATTAATAGATTT
>1061 25 26
ACAAAAAAAAAAAAACAAAAAACAA
>1062 24 50
ACAAAAAAAAAAAAACAAAAAAAA
>1063 25 13
ACAAAAAAAAAAAAACAAAAAAACA
>1064 25 16
ACAAAAAAAAAAAAACAAAAACACA
>1065 25 21
ACAAAAAAAAAAAAACAAAAACAAA
>1066 24 55
GTTTTTTTTTTTTTTTATTTTTTT
>1067 75 1093
TTGTTAACGATTTTTATAAAAATCATTAGAGTTAGAAATCGTTAGACAACATCATGACTAAAGCGTTTATGGCGG
>1068 33 65
AAAAAAAAACAACAAAACAAAAAAAAAAAAAAA
>1069 5398 147376
TTACTTTACTTAAATCATCAACACCAAAAAGCTTTTTAATGACAAGGTCTTTAAATTCAAAAATGTCTAGATTACGGTATGGTTCGTCAAAATAGTCACTTAAAGGAGCCACTCTTTGTCTTATTGATTTAACACCTTTTGCTTCAATTTTTTTACGATTAGGTTTTAATGAATCAACCATTGCGTCATAGTCAACTTTGTATAAAAGAGAGTTACCACCATAAATAACATCGCCATTAAGCATCATGGCAGCACCACTAACTTTTCTGCCGTCAATAGTTAAGTCGTTTTTGTCTGATTGAACAACATCTTTTGCTCCTAGTTCTTTTAACATCTTAATTGTTGGTTCATAAAATTTGTCGTAATTGCCCAAAATATTGTCTTTTTCATCATATGGAATCAAGTAGCAAACGTTAACAGAATTATCATCAATGTAAATTGCGCCACCGCCAGTATTACGACGAACAACTTCCAAGTTGTGCTCTTTTAAATACTTAAAGTTAACTTCAACTTCTGGATTTTGGAAGTAACCTAATTGAATGTGGGGAGCAGCAATACCGGGAAACACTATTTTTTCATTTAGTCTCAAGTGATTCATTGCTCAAATTTGGATAGCTAATCAATATGCACCATCTTTAACATATTTACCATTTCTAATTGGCTCTACTAAAATCATTTTTAACCTCTAATAATTTATTAATAGTTTGTTTGATATCGTCTGTTCAAACATAAGTTCTTTGTCTTATTTCTTGCGGAGTTCTATAAGATTTATTATTCATTGCAACATATTTTGAGTTAGAAAACTCTTTGGTCATTTCTCAAAAAGGAAACTTAATTAATGTTGGAGTAGAAAACCCGACCCCTATTTCTCAAAAAAGTATTTTTTGACCTTTATGCCTATGAATAAAGTCTTCATACATTTTTTTCTCTTCAAAAAAACGTTTATCTTCAACCATTCCTTTACCTTTTAGACGTTTATTAACTTCTAAAAAGTTATTACACTTAGGGCAGCGTGGAATAAGCCCTAAAGGAACTTTCATGTCTTTTTGCTTTTCGATCATTTCATAAACAGCTTTATCATTTGAATAAAGTGTGTTATGGCACATTTTTGAGCACTGAAGCAAGTTGTATTTGCCTTGAATATAAAATATTTTGTCTTCTTCAAAGTCTGCAGCTTCTAATGAGTTATCACTATTTGTTGTGATTATGTGATAGTTTTTGCCCTTTAAATATTCTTTTAGTTTCAAAAAGCTTTCACTTGCAGGCTGGTCAAAGTAATTAAGTTTCATAAATCTAGAATGAAATGCCCAATAGTTTTGAATATCATCAAAGTGATAAACACTTGCTTGAAGCATATCTAGAAACTTAAATTCATCAATAAAGTCTTTAAAATTTTGAACAAATCTTTGTCCGCTATAGCCTATTCCATCAGCACTGGTCATTCCCGAACCAATGCCAATTACAATAGCATCAGCTTCATTAATAAGCGAGTCTAATTCTTTAACAGAGTTTAATGTAAGCATATTAAAAGTCTTCTAATTGTTCTAATGTTTTAGGGTCAATGTCGCTTAAAATCATTACTCAGTTTTCACTATCTTTTGGCGAACTTAATAACTTAGGATTAGCCATAGCTTCCTTATTAATTTCAACAACTGTAGCATCAAAAGGCATTTTTAGTGTCAAGATTGCCTTAGAAGCTTCCAAGTTTAAGAAAATGTCATCTTTATGCAACATTTTTTTGTCAGTGTTTTTATATTGAATAAAGCCAATTGTTCCAATGTCATCTTGCATTTCAGGAGTAAATCTTAAATAAAATTGGTCTTTACCTTCTAATTTTTCTACAACTAAATACTTATCAACTTTTTTCATTTTTACCTCTTTTTACATAAAAATCAGCAACATTCTTGACTGCTCTTTTTCGATCATTTATATTAGCAACAGTAGGCAGAATCATTAAGTGATTTATTTTTAGATTTTCACACAAATTATTAAGTTTATTCATGCTTTCATCATCAAAAACATTAAAAATACTTTTGTGCAAACGCAGGAAATTTTTGCGTTGTTCTTCATTAAACACAAATTTTTCAAACACACTATATGGAGGGTAATAAGCAAAATGATTAGGATCAGCAAAAGAACGATAAAAAGCAATTAAATTATGATTTCTCGTTGATGATTCATAGTCAATTCCACTTACCACATTTACGCTAAGTGCAACTTCTGGTGGATTTTCGCCTCATGCTGTTTTATAGGCTTCAATGTATGAATTAATAACATTTTCAGCATACACTTTAGATGGGTTCAAAAACCAGCCATAATTAATTTTAAATTTATGTTGAGCTGCAAAAATTGCGCTTTGTTCAGATGTTACCAACATAACAATGTCAACAGGCTTGTTTATGTTAGGATTTATCCTAAAATCAAACTTTTTCTTGTTGTTTAAATATTCATTAACAGCAATAATTTTTTGCTGATATTCAGTTGAAGTTAATGAAGGTTTTAAAAGCTCAATTGTTTCTTTTGTGCCTATATTTGATCCAAATCCGTAAACAAAACGCTCTGGATGTAATAAATTTAGTGTTTGAATCTGCTCTGCGACATTATATGCTTGATAATTAGCAAGCATAATGCCGCCACACCCTAATTTAATTCCACTAACACTATTAGCTAAATGATCAAGAAGAATAAGCGGACTAGAAATAACCAATGAATTAACATTGTGTTGCTCACTAATTCAAAAAGAATAAAGATTTAAATCCTTAACATATTGACAAAGTTCGATTACTTCTTTGTAAGCTTTTTTATAGTTATTTTGGTTAGTTAATAGCCCATGGTCAAGAATGCTTATCTTCATAAATAAAATTATAAAACTAAAGCGCCATAAAATAGGCATTTTGGAAATTTATACATATTTAAAAAACCAATATATAGAAAAAAAGGCAAAATAAATCATTAAAAACTTATTTTTATATAAATGTATAATAGTGATATGGAAAACAGATTAATAGAAAATCAAAATAGCAGCCAAAATAACTTTAGAAGATTTGAGAACGCTTCATCTGTAGCAAGTAGAAAGAATGCTTTTCTAGGAGCTTCTGTTGGTTGGTTCTCTTATGCAACAGGAATAGCATTTATTAGTGCTATTGTGCTGTTATTACTCTTTCCTAAAGCACTAGATTACTTACAAAGAAATCCATTTATTGGGCTTGGTCTTGCATTAGGCCTTTTAGTGCTCATTTTTATCGAGTTTATTGTAGGCCCAAAAATGAACTTCTGGGCACAGTTAGTAATAATAACTTTAAGCATGATGCTGCTAGGAATTGTTCTTTTATCATTTGCACTTGTAGAATTATTAGGAACCTTTGCTACTGGCGCAAGTATTAAATACCCACCAGCCTTAGCCAAAACATTTGGAGTTATTCTGCTACCAATTGTTATATTATCAATAATTGCAACCTTAGCCTACTTTGATTTAATGAAAATAAAATTTGTGTATGCAATCATAATATTCTTAACCATTAGCTTCTTTTTCATCTTTATATTAAGCGTCTTTATATTCAACTCATGAATTAATGCACTATTTCCATCAATAGGCTTTGCTTTAATGATTTCTTATATGGCATTTGACTGATGATTAATTACTAGATACAATAAAGCATTTAACGCTACAGTAAGTAATGACTCGACCAAAAAAGAGTTCATGAAGCTAACAATATACTTTGGATTTAAATTAGCATACGACTATATATATGCACTTGTATATCTAATAAGATTAGTAAGATTAGCTAAAAATTAATATACAAAAACCAGGCAGCAAGCCTGGTTTTTTTATGTTGATTAAGGTTATTTTCTTGTTTCAGAAGCCAATCAGTCAACCATTTTTTGGAATTGACCACCAGGATCAGAAGGGAATTTAGCTCCTAATGCTTTTTTAGCTGTTTCCATTTGATCTTTTAAAGATTTTTGAATCTCTGTCTTCTTTTGTACATAGTATGCGGTTGCATCTTTTAATGCTTTGTTAGCTATTTCATCATTTTTATCATCTAATAATCCTGATGTTGCAACGCCTACATATTGTTTGTCTTCAGTATCACCATAGCCAAAGACTGTTGGAGTACCATTCTTCTTACCAATTTCAAATCCTGGTTGAAGGTCTAGTTGGTTTTCACCTTTGCTATATAAGTCAGCTAAAATATTGTAAACTGCTTGACCTATTAATTTCATAACTGATGTAAAGATTCTGTGACCTTTTAATGCATTCTTTTGGTCAGCATCAACACCAATGATGAATTTATCTTTATCAGCTAATTTTTTAATTTCTTTTGCTGTGTCAGTTGACAATGAACCAGCAACAGGGTAAGAAGCTGTAGCTTTAACCACAGAGTTAATAGCTGTAGTAGCTTGAGGTGTTCCTGAAGTAAATAAAGTATTTAGCTCAATAGTTTCATTTAATGACTTAGTCTTAGCCTCTGGGTGTTCTTTATTTCAGTCAATAATACCTTGGAAAGTACCAGCTATAAAGTCAGAAACTGCTGGTCAAGGAATACCACCAAATGCACCAATTGTACGTTTTTCAGGTTGGTCTTTATAAACTTGTGAGAAGTAATCTGCAAGTGCACGTCCAGCTATATATGCAGCTTGTTTAGTGTCAAAGATAACTGGAACTAAGTGTCCTTCACCTATTTTTTTAATAAATGTTTTAACATTTGCATCATCCTCTGTGAAAAGATTAAAGTCAACAGTAATAAAGATAATGTTATTATCTTTAATTTTCTTGATGTAGTTTTCATCTAAACCAACAAGTGAAGCTTGGTGTGTAAATCCACAAAGAACAATGTATCTGAAGCCACTGTCAATAGCGTTTTTGTAAGCTTCAAGTAATTGACCTTTTTTAGGTTCATAAACTTTGTTTCTTAAATTTTTGTTGCCGCTAACTTGAGCTTTGTCTAAGCCTAGTTCGTAAGAAACTTTATGAACTGCTTCTCATCCTGATTGGTTAAATGATTCATCATGGACAGAACCTTCATCAGTTATAAAGGTTGCTTTAGGTGCATTTTCAACAGTTAAGCCTTCTCTTAGTTTAAGCCCTTTACGAGAAGTAATGTGTGCAAGTGTTGAAATAGTTTTTACACCATCAACTTCTGTTTCTTTAAAGTACTTGTCACCACAAGATGCAGCTACCAATGGTACTGATAAAACAGGAGCAGCCCCTAAAAATAGATAGAATTTATTTTTCTTCATTTTGATCCCTAATTCAAATATATAAAGTTCAAAAATTAAATTTCCTAGTTTAGTTTTTAAACCATATATATTATATTAAATTTAATATTTACCTATAGCAGTGTGAAACAGGCAAATTAAACTAATGAAATAGTAAAACCGACTCTATAACTTTCCT
>1070 24 180
TTTTTTTTTTTCTTTTTTTTTTTT
>1071 27 147
AAATAAAAAAAATAAAAAAAAAAAAAA
>1072 1248 20934
TAAAAAATAAGACTATTTTTCCATATTTTGAAATTTGAAAAGATAACTTAATATCATTTATTAATAATTGGCGATTATTAATAAAGGTTGTGTTAAAGATGAGTAAGATGAAAGCTTTTGTGGTGAAAGCCCCTAAAGAATATAGTGTTGAATTAATTGATATACCAGAACCAGTTGATAATGAGGTTTTAGTTAAATTAGAAACTAGTGGTGTGTGTCACACAGATTTGCATATAGCAAATTTTGATTGACCTAGACAACCAAATTATCCAATGGTGCCAGGTCATGAAGGCATAGGAATTGTTACAAAAGTTGGGCCAAAATGCAGCAAAATAAAAGTTGGCGACAGAGTTGGCATTGGATATATGTTTAGTGCATGTGGTCAGTGCGAATATTGCATAAGTGGAAAAGAAATTTTATGTACTTCTAGAGTTGTAACTTCTTTAGTTAAGCCAGGAACTTTTGCTGAATATACAATTGGACATGAAGATTATGTTTTGCCTATACCAAGTAATTTAGATATTGTTGCAGGAGCGCCAATATTATGTGGCGGAGTAACTAGTTATAAAGCACTAAAGCAAGCTGAATTAAAAGTTGGTGATTATGTTGCTATTATTGGAATTGGTGGACTAGGTCATTTTGCAATAGCATATGCTAAAGCTATGGGGCTAAATATTATTGCTATAGATATTGACGATAAGAAATTAGAATCAGCTAAAACTGAAGGAGCGCACCATACATTTAATGCTAATGATTTATCATTAGTTCAAGAAATTAAAGAAATTACTAATGGCGGTGTGCATGCTGTAATTAATACATCAGTTTCTGCCGCTTCAGCAGTCTTAGCAATGTATATTTTACGTAGAGCAGGCAAGCAAGTATTAGTTGGTGTTCCACCAAAAGATGAAAATGGAAAAATAGAATTTCCTTTGTCAATTTTAGCCACAATTTCAGGCGAAAATCATATTCTTGGTTCTGTTGTTGGCACAAGGCAAGATACTAAAGAAGCACTAATTTTAGGTACAAAAGGCATAGTATCTAAAGTTGGGCAGGTAATTAACTTAGATGAAGTAAAAGATGTGTTTGAAAAGCTATCTAAAGGTGAGTTAATCGGCAGAGCTGTAATTGACTTTAGAAGCTATAAATAAGGATAATTAGTTAACTTAAAGCAATTTAAAAAGAGCAGACTTTGCTCTTTTAATTTGGTTTTTTAAACAACTAATACAAGCCTCTAAACATCATTTTTTC
>1073 1198 22118
AAGCCATATTTGCCTTTTGAGCCTTGTTTATAGCATCCATTGTTTCAGAAAGGGTTCCAATTTGATTAAGTTTGATTAAAATAGCATTCATTGATTTTTGTTCAATAGCTTTTTCTAATAACTTAGGATTTGTTACAGTTAAATCATCGCCAACTATTTGCACTTTGTGACCATATTTAGCTGTCATTTTAGCAAATCCCTCTCAGTCGCTTTCAGCTAGTCCATCTTCAATAGAAATAATTGGATATTTATCAATTAATTTACCAAAGTATTCAATTAATTCATCACTTGTGTACTCTAACTTAACATCACCTAAGTGTTCAAAACCAGGACGTTTTTCGCTAATGGCTTGTTTAAGCTTTTTAAATGTGTATTTTTTAGTTTTTTCATCATAAAGCTCACTACATGCTGCATCTAATGCAATTGCTATAGCATTTTTACCTTTAGTAGCAGGAGTGTAGCCAGCAATTTTAATCGCTTCAACTAAGTAGTCTAAAACTTCTTCATGACTCTTACAATTTGGTGCAAAACCACCTTCATCACCAACTTGCGTTCCATAGCCAGCTTTTTTAAGCAATTTAGCTAAATTATGGAAAACTTTATTAGCCATTTGCAACGCTTGTCTTAATGATTTAGAACCAACTGGCATAATCATAAATTCTTGAAAATCAACTGTATTAGATGCATGCTCGCCACCATTTAAAACATTTAACATAGGTAATGGAAGCACATGTGCATTAGCACCACCAATATATCTATATAAAGGCATTTCTAGTTCAGCTGCTGCTGCTTTTGCAACTGCTAATGAAACACCTAAAATAGCATTAGCTCCAAGTTTTGACTTAGTTGCTGTGCCATCTAAATCAATCATTATTTTGTCAATTTCTCTCTGATTAAAAACTGATAATCCTTCTAGTTCTAGTGCTATTATTTCATTGACATTGTCAACTGCTGTCATAACACCTTTGCCACCAAATCAGTTATTTTCGTATTTTGTGCCCTTGTCTCTTAATTCTAGTGCTTCTCTACTTCCTGTGCTAGCACCTGAAGGTACATTTGCAACACCAGTAGTTCCATAATCTGTAGTAACTTCCACTTGAATTGTTGGATTGCCACGTGAATCTAATATTTCACGAGCTAAAATTCTCTCTATAATAGGCATTATTCCCCCAAAATAAAATATATTTTTATTATATAA
>1074 5164 112670
ATTAATTGCTTTTTGTTTTTAATAAACTTAACTAAGAAAAGGCCAAATGATAAACCAAGGAAAGTAACACCTAATATTGGCGCTACAATAACCTGTGCTAAATCAGCACTGCTATATATTGCTGCATCTAAAATTTTGAACTTTAAAACAACTCCGAATCATAAAAATGCTACTAGTCCAAGAACCAAAAATACTATAAATCAGGCTAAAAAGGATGAAACAGCTCTGCTGGTTTTCTCTTTCTTATTGGCTGCTGCTTCATAATTTTTTGCTAGTGTTTGGCACTCTTCTACAGAAATATTAGACTTCTTTACTGCGTTTTCAAAATATTTATTTGCCTCTTCTAAAAACTTTTCTCTAAGCGGCAAATAATTTGAATTAGGGTCATAATTTGCTCAAATAGTTTCCAAAATATTCATACCTTAAACTCCATTTATATAGTATGTTAATTATATTAAATTTAAAATTTAAGTGCCTTTTTTATTGTGTTTACTAAAAGAAAAGCAAGAGAAAAAACTCTCTTGCTTTCGTGCTAAATAATCATATGATCTTTGTCTAAATAGTAGGCTAAAAAACTCGTCAACTGCTTTTTTACGATACTTATAGTATGTTGTTTTTGAATAAAACTCTTCATATCAGTAATTGTTTTCTTTTTCCAAAAATTCTTTAGTTATTAAATGCTTATAATTATCTTCTAAACACTCAAGCGCCCTATTGAATTTATCAGAAAAAAATGTGCGGCTTCTATGATGAATTTTGTTTCTGTCACTATAAAGTAAATTGCTTCTTTCGTCTAACTTTGCGCGAGCCTTTTCTATCCTACATATTGTGGCAACAAACTTATATTTTTCTAAGTCTGACATTGCATAATTTAAAACATTATGAAGCGATATGTTATTTATCATAATTTTCCTTTATTTGGCATAAGTTATGAAAATAAAACCGCTATCAATGTTAGTAATTAGTATGCTTTAGCAAAAATAACATACTTGTTAGTTTGCGATCTACATTCTTCAAAAATGCATTTGTTAACCTTGCCAGGTTTTAATGATTTTCTAGGAATGCATCTAGTTGTTGCGCCTGTCTCTTCTTTGATTTTTATCTCTGCTTCTTCAGCACAGCAAAAAGGAGCTAAAACAAACTTGTTCTCCTTAATTTTAGTTTTGAATTCTTCATAGTTATCAACAAGGACAGTATTTTCGTCAAGTTTTCTTTTGGCATTTTCATAAAGATTATTATGAATGCTGTTTAGTAATTCACGAACCTTGCTCTTAACATATGATACACTAACTATAGTTTTTTCTAAGGTGTCCCTACGCACTATAGTTACAGTTTTATTTTCTAGATCTTTAGGGCCAACCTCGATCCTAAGTGGTACACCTTGAATTTCAGAATTTGAAGCTTTATAGCCAGGAGATTTGTCAGTCGAATCAAGCCTTACTCTAAATTTTCTTTCTAGTTGCTTAGCTAATTCATTACAAAAGTCATGAACTTTAGGCTGTTTATTAGCAAATAATTCCAAAATGTCAACTTGAACAGGAGCAACCTTAGGAGGAATAATTATTCCCCTATTATCACCATGGGTCATTATAATTGCGCCTAGTAATCTTGTAGAGACACCCCATGATGTTTGGTAAACAAACTCATCTTCATTTTTATCATTTTTGAAAGAAATTTCAAACCTTTTAGAAAAGTTTTGGGCTAAATAGTGGCTAGTTCCTGCTTGCAATGCCTTTCCATCTTTCATCATAGCTTCAACTGTATATGTTGAGCAGGCTCCAGCAAATTTTTCATATGGAGTTTTCTTGCCAATAATTGTTGGTATAGCTAAATAATTTTTTAAAAATTTAGCATACACATTGATCATTTCTCTAGTTAATTTTCTAGCTTCAATTGCACTTTTGTGGCATGTGTGGCCTTCTTGTCATAAAAATTCCCTGCTTCTTAAAAATGGATTTGTTGTCTTTTCTCACCTTACGACATTTGCCCATTGATTGTATAAAATAGGCAAATCCTTATGCGAAACAATCATTTTTTTAAATAAGTCAGCAAATAAAACTTCTGATGTAGGCCTTACATAAATTTTTTGATCAAGCTCTTTATCACCAACTTTAGTTATTGTTGCTAACTCAGGGTTAAAACCAGCAATATGTTCTTTTTCTTTAGCAAGTAATCTGTCAGGAATGAACAAAGGAAGATATACATTTTGAACTTTTAAGCCTCTAAAAATTTCATTCAGCGCTTTTTGTATTTGTTCTCAAATTCCATATGAATTTGGTTTAAAAATTAATGTTCCTTTAACTGGACCATACTCAATTAAGTTCCCTTGCTTTACAACATCAGTGTATCATTTAGCAAAATCTAGCTCTAAAGGAGTTATCTTTTCTAGTTCTTTCATAGTGATATGAATTTTATTAAATATTTAGCAAAAAGTTAAAAAAACAGGTCATAATTCATAAAAAATGAGTTTTCAAACAAAAAAAGAAAGCCTCTCCACTTTCCTTTTTTAAGTTGTTACATTGCTTCTTCTTCAGGGCGTGTTAGAACACGGTGTCCATCTGCAGTAACAAGCACGTCGTCTTCAATTCTAGCACCACCAAGACCTGGGATGTAAATTCCTGGCTCAACAGTAATAATCATTCCTTCTTCTAAAACATAGTCACTGTGTGAGCTTACATTAGGAAGTTCATGAACGTCAATTCCTAAACCGTGTCCGGTTGAGTGTACAAAATATGATCCATATCCTTGTTTTTGAATGTAGTCTCTACATATTTTGTCAATGTCAGAAGCCTTAACGCCTGGTTTAACTGCTTCACGGCCTAAACGAGCAGCCTCTTTAACAATTTCTAATATTTTTTCTTGTTCTGGTTTATCACTTATGTTTTGTCTTCCAAGAATAAATGTTCTAGTAATGTCAGCACAAAAACCATTGTATAGTGCACCAAAGTCAATCTTTAGTAATTCGCCACTTTTGATTCTTCTATCAGTTGGGTGGTGGTGTGGTTCAGCTGAGTTAGGTCCAGAAGCAACAATTTCATCAAAACTTTCTTTTTGAGCACCATATGTTTTCATTAAGTGGTTTAGTTTTGTTGCAATTTGTTTTTCAGTCATTCCTGGAATAATTCATTCAACTAATTTTTCATAAGCTTTCAATGAAATGCTTATTACTTCTTCCATAGCCTTTATTTCTGCCTCACTCTTTTTAATTCTTAATTCTTGTCCCTTAATAAAGGCAACAGTTTTAGGATTAATTAGTTTATGCAATTTATCAAATTCATCATAAACGATGTAGTCTTTTTCAAATGCGACTTTTTTATAGGCTTTTTGGTCAAAGAATTCCTTCAATGATTTACCAGCTAATAAACGCACTTCAACATTTTGAGCATACTTTTCGCAGTATTCAATATATCTACTATCAACAAATAAATATGCCTTATCTTTTTCAATAATAATGTAACCATCAGTAGTTTGGACATTTGAATACCATAGTCTAGTTTGTGGTGCTGATGACACTATGCAATCTATGTTTTTTTCAGCAAATATTCTGTCTAACAATTGTCTATTCATAATAATTCCTTCTTCTTAAAAAGATCACTATATATTAATTATAGCCAAATTTTTTGAGTGCACTTTTGTCATTGATTCATTTGTTAGAAACTTTGACTTTTAAATTTAGTGTCACTTTTGTATCAAACTGATGGCTCATTTTCATTCTGGCATTTGTGCCAATTTTCTTAATCATTGATGCACCTTTGCCGATTAAGATGCCTTTTTGAGAATCTTTTTTGACATAAATAATGGCATTAATAGTTATTCTGTCATCTTCTTCGATAAAATCTTGTACTTCAACAGCTATTGAATGTGGCAGTTCATCAGTTAAAAGATTTATTGCACTTTCGCGAATATATTCTTTGGCCATAAATCGCATAGATTTATCTGTAATATAATCTTCGTCATAAAATGGCGGCGCATTATATGCATATTCTTTTAATATTTCAATTAGCGAGTCAACTGACTTATCGTTTTTATTTGAAACTGAAATAATTTTGTTAAAACCATACTCTTTTAAGCCATCAATTTTCTTAGCAATTTCATCAGGCGATTTAGCTAAATCAATTTTAGAGATAACAGCTATTTTATTTTTTGCATTAGTAATTCTTTCTAAAATGAGCTTGTCGCCTGATTTTATATCTTCATTTACTGGACTTAAGAATAGAACACAGTCAATATCTTTAAGAGAGCTAAATGCCTCTTTGTTTAGTGATTCGCCCAAAAGATTTAATGGTTTATGAATCCCCGGAGTGTCAACAAAAACAAACTGATATCCATCTTCAGTATAAACACCCATAATTTGGTCTCTAGTTGTTTGTGGCACATTTGAGACAATAGCCAAATCGTATTTAATAATCTTATTTAATAAAGATGATTTACCAACATTTGGCCTGCCTAGAATACTTATAATACATACTTTCATAATTGTGCTCGCTAAGATTTAATCTGTTCTGTTCTTATTGGATGTGGAACTAGTTCACTAAGTTTGTTGACTCTCACATTATCGCCCGAATTGTTGTATTGATAAATTAAGGCATTGTCAGGCATAAATTCAGTTAAAACTTGCCTACATCCAGCACATGGTGAAATTACATCATTGCTTGATGAAATAATGTGTATTTCCTTAAATGTGCCTACTTCCGCACCATGAGCAACAGAACCGAATAACGCTGATCTTTCGGCACATAAGCCTGAAGGGAAGGCTGCATTTTCAACATTAACTCCTGGATATTCTTTTCCATTTTTATCAATTGCTATAGCAGCTACTTGAAAGTGCGATCAAGGGCAGTATGCATACTTTAATAAACTTTTTAATTTTTCAACCATTATTATTCCTCTCTTGTAATATTTAACGGATTAAATATTGCATCTACAATTTTATTCATTTCAATTCTTTCATTTTCAACTTCATGATCATATCCCATTAAGTGAATTAGTCCATGAGCATACAAATAACAATATTCTCTGCGCAATGAATGACCAAATTCCTTTGCTTGCTCTTCCACCTTTTCGTGACTAATTACAAGCTCGCCTAAGGGTAAAAAAGGCATACTTTTATAAAGACTTTTGTCGCCAAAATCAAAGGATAAAATGTCAGTTGCATAGTCTTTTT
>1075 24 15
TTAAAAAAAAAAAAAAAAATAAAA
>1076 24 8
TTAAAAAAAAAAAAAAAAATAAAT
>1077 35 105
TTGCTCAAAGATTTGGCGGTTTTTTTTTTTTTTTT
>1078 1385 38686
CAGTGGTGACTTTTTTGCTAAAACCGATATTAGCGAACTTGAAAAAGCTTTAGTTGGTGTAAAAATGGATTATGATGAGCTTTCTAATGCTATAAAACAGGCAAATTTGGAAAAATACTTCTTTAATGAAATAAGTGTGGATGATGTTGTTAAAACAATTTTAAGCGAGGATGATAATGAATAAATATGCACAGCTTTTTAGGTCTTTTAAATTAGGCAGCTACACACTTAAAAATCGTTTTGTCCTTTCACCAATGACTTTAAGCTTGGCAACTAAAGATGGAAAAGTAACAACAGAAGAAGAAAAATACTCAGCCAGAAGAGCAGATTGCGCACCTTTATTAATTTCAGGGGGAACATATTTTGATGACTTTGGTCAGCTTTTTGAATATGGATATAGTGCAAAAAGTGATGATGACATTGAATCATTAAAAAAGCTTGCTAAAGCTATGAAATCGAAAGGCAATGTTGCAATTTTGCAGCTAGCTCATGCAGGTAAATTTTCAAAAGCAAGTCTTAAAAAATATGGTTATCTTTATGGACCATCATACGAAAAAAATCATATCCCTGTTGAACATGAAGTATTTGAATTAAGCATAAGTCAAATAAAACAAATTGTAAAAGATTATGCAAGCGCAACTAAAAGAGCTGTTGCTGCTGGTTTTGATGGAATTGAAATATCAATGGCGCAAAGATTGCTTATTCAAACTTTTTTTAGTTCAATAGTTAACAAGCGCAATGACGAATATTCAGCAAACAGTTTTGAAAACAGATCTAGATTGTGCCTAGAAATAGTTGAAGAAATAAGAAAAGTGATTGATCAATATGCAGATGAAAACTTTCTTTTTGGGTTCCGTGCTACTCCTGAAGAAACATACGGTGCTGAGTTAGGATATAGCATAATTGATTTTATCCAACTTATAGAAGAAATTATTAAAAAGGGCAAGATAAACTACTTAGCAATTGCTTCTTGAGGCCATGATATATATTTAAACAAAGTTAGATCAGAAAATGAGTATAAGGGGCAGTTAGTTAACAAAATTATCTATGACAAATTTAAGGGCATTCTTCCTATAATCTCATCGGGGGGCATTAACACTCCTCAAAAATGTTTAGATGCTCTTGAATATTCTGATTTGGTGGGCTTAAGCTCTGTTTTTGTAGCAGATCCTGAATTTGTTCAAAAAATTGAAAATGATCAAGAGGACAAGATCAATTTAAATATAAGTTTTTCTCAATTAAAAGATTTAGCAATTCCAGAATCATCATTTAAAGGCATTGTTGAAATGTTTGGTTTTTGCGAAACTATTCCAACTGAGTCATTAAAAACTTTAGAAGAGAATTCAAAATCAGAAATAAATTAAAAAAGCCGCTATGGCTTTTTT
>1079 35 130
CCCCCCCCCCCTCCCCCCCCCCCTCCCCCCCCCCC
>1080 24 45
CCCCCCCCCCCTCCCCCCCCCCCC
>1081 28 29
AAAAGAATTAAAAAAAAAAAAAATTAAA
>1082 28 84
AAAAGAATTAAAAAAAAAAAAAAAAAAA
>1083 1484 22376
AAAAAAATCCACAAGATAATGGTGATAAGGTTGAAAAACAAGCATTAGGTGAAGTTGTCAAAAATACAAATCTAGGTGAAATAGTATTACCTAAAGATAAAGAAATTCCTGAAGCAAGCTCAATATTAGAATCTTTAGTAAAGACGAATGCAACTGTTGATACTTCAGAATTAGAAGTATCTAACATTTTAAAAAATGGTGCAACAGTAAGTGCTAAAAAAGAAAGCAAGAAATATTCAGGCAGCATAAATGTCACATTTACGATTAAAAAATCTGATGATGTAGTTGCCAAAAAAGACTTATCTAAAGTCAACAAAGACAATTTTAAGTTTTTAACTAACTTTGTTTTTGGCTCGGATTTATTAGAGGCTTTGAAAACTGATTTAGAACTTCCAAATTTAAAATTAGATGATTTTCAGTTCACAGTGGATAAATTAGCTACTGCTGATAAAGAAGGAAAATTAGTAATAGAAGCAAAACCGACTTCTAAATTAATAACAGGTACTGTGATATTGGATATTCCACGTTTAGTTGTTAAGCCAACTGAAGAAAATCATAATATCGCAGATGCAAAGAAACTACTTGATGAAACATTAAAAAATCTATCTATTTTAGAAAGTAAAATGGATAGCAACATAAAAAATATTGAAAAATGAGAAGCAAATACATCAGATGGTGGTGTATTTACTGAAGAAGCTAAAAAAATAAAAGATACCTCATCACAAGTTAAAGCAAAATTTAAGGAAGCAAAAACTAAAGTAGAGATGCTCATTAAAGACAAAACAAAGCTAAGTGATGAAGAAATTAAATCTGCCAATAAAATAATTAATGATTTTATAGCTTATTATTTCACTGAAGTTAAATCAAAAGACACTGGTAAAATAATTTATGATGGTGAAAACACTATGAGAGATATTAAAAAAATTGCTAAATTAAAAAATGGTAACCAAGAAAAAGATTCATTAATTGAGTTTTAATATACTAATTACATATATAGAGAAGGACAAAGCTTTCTCTATATTTTTTATATATGAAATGATATGGAAAATATAACCAGCTTTTTTGTAGAAAAGCTACCCCCCTATTTAATTTATACTTTTTCCGACTTTAGAATTCTATTTTATAAAAGGAGAACTAAAATATGAAAAAAGTAAAATTAATATTAGGTGCTTTACTACCTATTACAACTATTCCATTTATTGCTGCTAGTTGTAATGATATTGAACTGGTAAAATCTGAAGCAAGCAAACAAGACCAAAACAACAATAAAATAGATAAAAAAGTAGAAAAAACAGAATCACACAATCTAAAAAGTAGCACAAATAATGGATTAGAAGATAAAAAAGAAAACGAGACAATAGAAAAAGATAAGCCAATTACTATTCTAGAGAAAATAGAAACTCCAGAAATTCCAAAAACAAAGCAAGATAAATCAAAAGAAGCAAAATGCAAAGAAGAAACAAAAAAAGAAGAAAAAAAGAATG
>1084 3679 58459
AAGCTGTTATAGTTATTGTGCCATTGCTTTTATCAATCTCTAAATCAAAGTCATCATCTTCTAAACCATTTTTAAATAAGTTGTTTAGAGTGAATCAAACACTAGTCTTACTTGAATTATTCTCTTCATCATTTTTTTCATCAAATGATGCAAGAAGATTCATCTTTGTTTTTTCATCAAAATTATAGGTTAATAGGTTAATTTTTATTGAAGCACTATTTTCAAATAGAAACTGTACCCATAATTAGATCAGAAGTTTCAGAAGCACTTATAACAAGTTTTCCTGTGTCGAATTCAACTTTTACATCATCAGTTTTAAGTGTTACTAATCCAGGTATCTTTTTTAGAATATTTACAACATTAGATGTATTTGGCTTGTATTTGGCTTCTGATTGAAGTTCCTTTTTAATATCTTCAGTCATAACCATATTCAACATTACCTTAAATACAAAGTTTAATGTACCAGTAAATTTAGCTGATGTACCTTTAGCAGCAATGGTTAGCTTGTTGCTTTCTTTTTTAATTTCAACATCCTTAGAATCTAAATCTTTTAATTCAAGAAGTTTCTTTAGAACACTAACAATGTCTTCTGTTTTAAGTTGGCTCTTTGTTGTTTCAGTTTGTAACCCCTTTTTAACTTCTTCAGTCAAGGTAATATTATCTAATTCTGTCTTGCTTGAAATGCTTAGTTCGCCCTTAATAACTTTTGAATTTGGAGCTGCTTTTACAGTCAAAGTACTATCTTTGAATGAAACTTCAAAGTCACTTTCAGTTAGTTTAGCAAAATTATTATCTTTTTTAAGAGCAGCAAGAACTTTAGCTTTATCTGGTTTTTCTTTAGCTTCAGCTTTTAAAAGTTTTTTTGTTTCACCATTTACTTGAACTTTAGATAAGTCAATAACTACATCTGGTGTTTGTTTTTGAGCGCTATATTCATATGTTCCTAAAACTAATTTTGATTCATTATTAGCTTCAATAGTTAATTTATTGTTTTTAAATTCAACTTTTGCTAAGTCAGATTCAGTTAGGTTTTCTAAGCCTTTTTCTGTTTTAAGAGCAGTAACAACTTGTGCTTTTGTCACACCATCTTTAGCCAATTTATTTAATTCCTGTTTAACTTTGTCACTTAATTTATCAAGTTCAACTTTTACAACTTGGTTTTCAGTTGTGTCACCAGGGTTACCTGGATTAATTGGATTTTTGTTATCTTTTTCACTTGTATCATCACATTTAGCAGCAATAAATGGAATTGCACTAAAAACTGATAGTGATCCAAATGATAGTAACAATTTATTTCTTTTCATAATGTATCCTCAATAATTTGTTAAATATTAGGATAAAAAAATATCCTTCGACAAGAGGGATATTAAAAATAAAGATCGAGATACGCACGAATTACCGTGATCAACTCATAGGTATAATCTCAGCCTTTTACAGCACCCTTGTCAATTAAAATTATATATTATGTATTAGTTACAATATTTTGTGCAAATATTTATGAAAACAGAGCATCATTACTTTTCATCATACAAATGTGTTAGTATTGTTTTTTGCACTATAAAATAGTATTTTTGGGAAATTTACAGAATAAATTGGAATTTCAAAAGATTTTGCACAAAATGTTTGGAATGAGATTTGACACTTCAATGTTCTGTTTAAGAAAATTGCTAATAAAGCACTGAATAAATTAACAAATTATTGTTAAGTATATTTCTAAAATACAAAATATACACAACAAAAATAGCATTTTAGATATACATTAAATAATCAAGTAGTAACTGAAAATTTATCTATTTAAAAACATCAATTTTATTAGTAAAATTAATGTATGTCATCATCAACTACTCCAAGTCCTTTTGTAAAATGAGCAGGCGGAAAACGTCAGTTATTAGATGAAATTTTAAACAAAATTCCATTTAAATTTAATAATTATTATGAGCCTTTTGTTGGTGCAGGAGCTCTATTATTTTCGCTTAAAATAAACCAAGTTAGTTATATAAATGACATTAACAAAAGTTTAATTCATACCTATAAAATAGTCAAAGACAGTCCAAATGAATTGTTAAATAAGCTAAGTGAATTAGATAATAAATTCACTTCCAAAAGTGATTATTATGAATGCAGAAATCTTTTTAATGAAAAGATTCAAAATGGTAAATATGATGTTTTACATGCTGCATTATTTATTTACCTAAATAAGCGCTGTTTCAATGGTCTATATCGAGTGAATTCAAAAGGATTGTTTAATGTACCTTTTAATAATAAAGAAAACATAAGATCATTTGATAAAGACAATATTTTAAAAGCAAGTGAATGATTACAAAACAAAGTTATAACAAATACGGATTTTGAAATGGCTGTTAAAACTGCATCAAAAGGTGATTTTGTCTTTTTTGACAGCCCATATGCAACCACTTAATAACAGTACATTTACTTCATATACAAAAGATGGATTTACTTTAGATGATCATAAAAGATTGGCTAAAGTATTTAAAGAATTAGATAAAAAAGGTTGTTATCTAATGCTTACAAATCACAACACTGAATTAATTAGGGATTTATACAGAGATTACTATATCACAGTCATAAAAGCAAAAAGACTAATTAATTCTAATGCAAGCAAAAGAGTAGGGGGAAGAAGTTATAATTACAAATTATATAAAGGAAGTTAATGAGTAATAAAATTGATTATTTTGTTGAAACATTATTACCAACAAACAAAAACTATGCTTATTTTGTAAATTGACAAAATGTTAAATTGCCAGAACAATTAGAAGTAGAATTTAATGCTTTAAATTCATTAATATCTAAGGCCAATAATTTTGACGACAGTTTTATTACCTTACTATCAAAGCTCCCATCTGTTGTGCAGACTTTTCCATTTTTATTAGCATTATCAAAGCAGGATAGAGAACATTTAGTAAACAGACACACAAAGTTAGAAATATTTGACAACGAGAATCAAGTTGTCAATGACATAGAATTTTTTGTAGCTCAGGATAAATTGTCCTTTGATGAAATAGAAAAATATCTTAACTTTTTTTAAAAAAACAGGACTAAAAAATTTGTTTACTGACATTTTAAAAAGAAATGTAATAGACTATTTAACAGGGACATTGGTCGGTTTAGATACACATGGTCGAAAAAATAGAAGTGGTCAAAATTTTCAGGTACTGTGTGAAAATTTAATAATATCAGTAGCATCAAAATACAATTTAACTTTCTATAAGCAAGTTAGATTTAAAGACATAGAAAATGACAACTTAAAGTTCACTGATGGATTGCATAATAAAATAGCTGATATTGTATTAGTTAAAAATGGGAAAGCATTAAATATTGAATTAAATTATTTTGAAACAGGTGGCTCAAAGCCAAATGAAATAATAGAGAGCTATATAAACAGAAAAAACGAACTACGCGAAACTGGTAACTATTTCATTTTAATTTCAGATGGATTAGCATGAAAACAAAATTCACATAACCAACTAATCAAGCATTTGACAACATTGAAATAGTAAATTATCACGTTGCTAAATCAAGTGAATTTGAAGAAAGAATTAAGCAAATTTTTGTTCTTAATGAATCTGTTACAAGTAAGCAAAAATTCGAACAATTTTTTAGTCAAAATTGCCTTATTTTTTGTGTTTTGCTTTATAATTAAAAAGAATTTTTAATTAAA
>1085 67 1064
GTATAAGTGTCATCAAAAATTTTGCCAGTAATATCAGCAGACACAATTTTGTCCAATGTGCCTTTAT
>1086 3022 50034
CCTTAACTTCCTCGGCTGTTTTTGCATCATTATGAGCATTCACAGCAGCTTGAATTACTTTGCCAGATTGCTTGAAGGCATAATCAGTATGGTCGCCAAGATAGTGATTACGTTTGCTTGAAGCTTTAGTTATTTCATCTTGAAGCTCATCTTTTAGCTTTTGAAGTTCTGCTGCAACTGGATCGATATTTTCAGTACCAGGATTATTAGAATCTTTTTGGGCTTTATCCTTATTATCACAAGCAGCTGCTATTGCAGGAAAAGTTAATATTGGCAAAAGCACTAATCCAAACTTTTTCATATACTATTTATCTCCTTTATTAATTAACATTAGTTTTATCAACCAATTTAATTAATTGGTTAAAATCGTCTTCCTTCATATCATTTCATCATTTGCTCTTAACTAGATATTTACTATAAACTTCGATTTCTTCTAAAGCGCCTCAGTGCGATTTGCTTATATCAGTAAATCTAATAAACTTTGGCAAGATTAACTTTTTAATCTTGCTTTCATGAAAACCTTCAAATGATTCTAAGTTTTCAGGTAGTTTGATATCTTTAATTAGTGTTTCATTAAACCCACCTACTTTAATTACCTTTTCAGGAATTATCAATTCGCTAATGTTAGTTGAGTTAAAACCATTTATCTCAACTAAGTTTTTAGGTAACTTAATTTTAGTAATATGTGGATTGTATTTAAACGCACTATTAGTAATAACTTCTAGTGATTCAGGCAAAATAACTTCTTTAATTCCAGACTCTTTGCCTGAAAAGCCACCAAGTACTTTTAAATGACTAGGCAACTTAATTTCTTTTAATCTGTTATTCGAAAAAGTGCCGTCATGAATTATTTTTAGTGTTTCAGGTAGAGTAATTACTTCAACATTAACTAGGTTTTCAAAACCAGCTAATTCAGTTAGTCCTTTGTTCAATCTAATTCTATTTAATTTAGAGTTTCTAAATGATTCTTTATGAATAACTTTAAGTGATTTTGGTGTTTTTAATTTAGTAATTAAAGTACTTGCAAAACCGCCCAAAGTCTCTAATTTACTAGGCAATTTGACTTCTTTAAGCTCTGTTCCATCCAAAGTATTTTTATGAATTACTTTAAGTTGCTCAGGCAGTAAAATATTTTTAATTTTAGTGCCAGCAAAACCACCAAAAGAGTGAAGATTCTTAGGTAAATAAAGAGTAGAAATAGCACTATAATCTAATGTTTCAGCTCATATATCTTTAAGTGATTCAGGAAGAGTAATTTCTTTTATATTTCAGTTTTTAAAACCACCAAAAGAAATTAATTTTTCAGGCAATATTAATTCATTTTCTTTAGCCTGTGGCACTCTCAAATCTAAAGTATTAGGTTCAATGTGTAATAAGTTTTTAGGCAAGTTAATTTCAGAAATAGCTGTTTCAGCAAAGCCACCAAATGAAACTAAAGAATCAGGCAGAGTAATACTATCTATTAAAGTTTTATCAAAAGCGTTTTTTGAAATAGATTCAAGTTTTTGAGGCAGCTTTAGCACTAAAATGCTAGTATTTTCAAAACCACCTAATTTTTTAAGTGATTCTGGTAAGTCAATTCTTTTAATACCTCTTGATTCAGCAAAAGCATTAGGCTTTATTTCAATTAGTCCATCATTGAGTGTCAAGTTATTAATATTAGATTTTTTAAAACCACCGAGCACTTTTAGTGAATTAGGAAGCTTTAATTCAGTTAGATTAAAGTTTAAAAAACTTTCATCTAAAATTTCTTCTAATTGGTCATTAAATTCAATTTCTTCTAAATTATGTAGAGTATTAAATCCTCCTAAAACTTTTAAGTTTTTATTAAATTTGAGTTTTGTTATAGGAGTTTCGTCAAATGAGTTTTCATGTATCTTAGTTAAAGTTTCAGGGAAACTTAATTCTCTAATGCTTGTAGCTTTAAAGCCACCTAATTCAGTTAGCTTATCTGGTAATTTTACAGTTGCAATCTTAGTATTATCAAATGAACCTTTTAAGATTTTGCTAACACTTTGCGGAATATCTAAGTTTTTAATAAATGTATTAGCAAAGCCACCCAAAACTTGTAGATTCTTAGGTAAAGTTATGCTGTCTAAATTAGTGTTATCAAAAGCACCTTGATCTATTATAGTAATAGCATCATGAAATTCTACTTTTTCTAAATTGTAAAAAGTGCTAAAAGCATTTTTGCCAATTTTAGTAAATTCAGCAGGAATTTTGACTTCTTTTGAATTTCTGTCAAACTTTGCTAAAGCTTTTTTGGCTGTAAGAACAGAAGGGTCCTTTTCTTCCGGATCTTCCTGTTCTACAGCACTATTAGTATCTTTAACATATTCTTTTAATTCTTGTTCAGCCTTATTTTCAATTTGTTTAACTTGCTCAGCTACTTTATTTAGTGCTCTTAAAGCTTGTCTGTCGCTTCAAAAATTTGAAAGATTATTTTCATAGTTTTTAATAAGCTCTAATGATTCATCTTCTACTGATTCAAGCTTTAGTCTATGAAGGTCATAGAGCACTTTAGTGCTAGGTTCATAATTGCCACATTTTGCAGCAATTAAGGGAGCTGCAATAAATAAAGGAGCAATAAAAAGATGTCTTTTTAAGTATTTTTTTGCTTTCATTTAGTTCCTCTAAAGGGCTTTGAATTTATTTAGCTTTTTTCTCAATTACTAGTGTTCCTGAGATTAATTTTGACGAAGCACTTGCTTTAATTGTTACTTTTTTGTAAACGTCTTGTGCATTGTTTGTAGTTGCTGTGCTGTCCTTTTCAGCTTCAATTTTTTCAATGTCATTCTTAGTTATTTTTTCTAGTTCCTTAACCTTTTTTAGTAGCTTAACAGCTGATAGACTAGCAAAATTACCATCTTCAAATTCTTCTAAAAATTCTTTTACAAAATTTTCATCAAGTTTAAGTTTGCTTAAATCAACTTTCCCATTTTGGACAGAGTTGCTTTTATTTTTGCTAAGTGTAAATTTACCTTCAAGTCTCTTTGAATCTTTTGAAGCTGTTATAGTTATT
>1087 24 9
AAAAAAAAAAAAAAAAAAGCAAAC
>1088 7916 133802
AAAAAAAAAAAAAAAAAAGCCATTAAATAAAACAATTTAATCTATATATTAATACACCGCACTGGTGTGTTTTTTAATATTTTGTATTTTTGCCTTTTTCAAGTGCAAAAACTATGCGAATTTATGAATCATTTACTTTCCTGTTTTTTTTACACAAAAATATTAAAAGTTGCATTTTTATATTATAATTAAGTCATAAATTGCATTTTTGCTATTTTGGAGAGTTTATGAGAGTAGTAATTATTGGTGCGGCAGCTAGTGGTATGACTATAGCTAGCAGAATAAGAAAATTAAGTAAAGAAACTGAAATTATTGTTTTACAAAAAGAAAAATATGTCTCATTAGGAGCTTGTGGATTGCCTTATTTTGTTGCTAATGAAGAGGTAAGTGAAAATGATTTATTAGCTAGAACTATAGAAGAATTTAGCGAGCAAAATATTATTATTTATCCAAATAGTACTGTAAACAAGGTTGATTCAGAAAATAAAGAAGTTTATTATGTAAGTAATAATAAACAACATAGTCTTAGTTATGATAAATTAGTTGTTGCAACTGGTGCTAAGCCTATAGTTCCTTCATTTGCTACTGTTAATAATAAAAATATTTTTACTCTTACTAGATTAGAAGATGCAGTTAGTCTAAAAGACAAGCTAAAAGATAAAAGTATCAAAAAGGTAGCTATCATTGGCTCAGGATTTATTGGTTTAGAAGCTGCGGAAATGGTCGCCAAACACAATAAAACAGTCATATTGGTCGAAAAGGCTTCTATGCTAGCTTCCAAAGTTTTTGATAATGAAATAAGTGAATTATTAGAGAAAGAGTTGCTAAAAAATAATGTAACAATTTACAAAAATTGTGCTTTAACTAACCTAAGCGAGAATGGCAATTCACTAACTCTTAGTTTTGATAATAATACGCAATTCGAAGTTGATTTAGTCATATTTGCAATTGGATTTAAGCCTGCAACTGAATTTTTAAATGATTCTGGACTAAAAATGCTTTCCAATGGCGCAATTGTAGTCAATAATCAAGGCAGAACTAATATAGAAAATATTTATTCCTGCGGTGATTGCGCTACTTCATTAAATAAGCTAACTAATGAAAATGGCTATACACCTTTAGCAACTATTGCTCGTAAGTTTGCTAAAGTAGTTGCTGATGATATATTAGGAATAAAAAATGAATTTGTTGGTCATATTCAAAGCTCTATAGTTAAGTCTTTTGATGCTGAATTAGCTTCTTGCGGGCTAAATGAAAATAGTGCCAAAGCTCTAGGTTATGACATTAAGACTGTGTTTATTAAAGACAAAGACCATCCAGGATACTATCCTAATCCAACACTGTTAGCCTTAAAATTAATTGTTAATAAGCAAACAAATACACTTCTGGGCGCACAAATGTATGGCTCTAATCTTTCAGTTTTAAGAATTAATTTTTTAATTAGTTTAATCTGAAACCAAATTAAATTAGATAAATCACTAGCACAAATTGATTTAGTCTACTCACCACCTTTTGCAAGAGTGGTTGACATATTCCATATTGCTATAGAGAAGCTTTTAAAGGAGAATAATGAGTAATAATGTTTTATTAGATAGGTTTTTAGCTATAAGTAGCTGACAGGCTGCTTTAGCAGTTATTCTATTTCTAGCTATCCAGATAGGACTATGATTTACATTTAAGCGCTTTAAATTAAAATTTATTTATAGAGTCTTAATTGGACTTGCAATTGGTTTAGCATTTGGAATAGTTGTGCAAGGAATTAACAAGTTCCCTGAATTTGGGCTAGTTGATCAGTTTAAGCCAGCAATTAAACATGGCGGGGAATTAGTAAAAGAGCCAAATCCAGGTTATCAAAAATGAGCTGAGCAAACTAATATTTGAGTTTCCTTAGCTAAAAATATATTTATTAATGGAATTTTATTACTTACTGCTCCAGTGGTATTTATCGCCATTTTTAGGGTAGTTTCGCGTCCTGGTAATAAAAATGTTGGTCGTATCTCGCTTAAAGGTGTTGCTTTATTATTGCTTAATACAGCTTTTGCCTTTATAGTAACATTTTGAATAGGCTATGCAATCAAAATTGGTGAAGGCTCAAATTTAAGTCTAGAGAATGTAGCTGATAAAAAATTACCAAAAGAAACTCAACCATTACCAGTAATAATTTGAGAATACTTACCAAGCAATATAATTAGCCCATGAGCTGGCACTATGGTTATTTCATTGATAGTAATAGCAGCTTTATTTGGCCATTCAGTAAAAATTTTGTCAAAGAAAAAGCCTGAGCAAATGCAAAAAATTAGAAACTTTATGGATGGTGCTTGAACTATTGTTTCATCTATATTAACTACTTTTATGAAAATTATGCCTCTAGCTGTTATGTCAATGATCGCTTCATCAGTTATAGCAAAACCAATTGGAGCTTTAGCAACAATTGGCAAAGTATTAGGAGTAGGATACTTAGGCTTAACAATTTCATTAGTTTTCTTAACACTGTTATTATTAATAAACAGAGTAAATGTAATTGCTTGATGAAGACACTGTGCCAAAATTTTAATTCAAGGTTTTGCAACTCAGTCTTCAAACGCAACACTGCCAATGTCAATGGAAACATTAAAAGAAGATGTAAAGCTTGATGACAGTGTTGTTTCAACAGTTACACCTTTATCAACCACAATGGGTCTAATGGGCTGTGCAGGGGTGCAATCTGGTGTAATAACTAGCTTATTATGAACAGGCACTAATGACACTGCGATTCATTCACAAGGCTTAGTAGTATTTTTCATTTTAGCACTGCTTATCACATTAGTGGCTTCATTAGGTATTAGCGGTATTCCTGGCTCTGCGACAGTTCTAACATCAGGCGTACTTAGCGGATTAGGTCTAGGCGCTTGATTTGGTCCAGTTTATGCAATTGTTGGTTCACTAGATGGCTTATTTGATATGGGAAGAACTGGAGTTAATGTAACTTCGGGAGCTGTTGTAGCGACTTTAGTTGCTAAAAATGAAGGGCTAATAAATTCTGAATCAAACATTCTTTCAGCTAAATTATTAGCAAAACAAGAACTTAAAAAGCAAGAAAAGCTAAATAAATTAAAGAGCAAAATGGAAGAGTTAAAACCTAAAGAATAATTGCCCAAAAAGTCTATAAAACAGGACTAAAAAAAACAAGTGAGTTATTAAAAACGCTTGTTTTTTTCATGCTCTTATTCTTAAACAATAGTTTCTTCAGCTTCATCATAATCTGATTTGCTATCAAGCCCCAATTTTGCTTGTTTTTTCTCCACATTTTCATTAATATCAACTTTAGAAATGCCTAGTGACTTAGCTGTTGTATTTATTTTCTTTGTAATTTTATTAGCGGTATTAACGACTGATACAAATTTGTCTCTAGATTTATCCAAATTGTCTAAGCCATCAATGACTCTTTTATAAAGCGTATTGTAATTTTTTTGCACATCTAGGAATATATCTTTTAGCTTTTCAATATTTTTTTCAACTTGGAAACTATTATTTTGCAATAAATATGAGTAAATAAAGACCATAATTATTTGTGGGCCTTGAATATAAACTTTAAGCTTATCCTGAATTTCAGTTACAAAATTCATATCTTGAATTAAGGTTAGGTAAACACTAGCAGAAGGGACATACATTAAGGCAAAAGGAGTTGTTTTTCTATCAGGTTTAATGTACTTTTCATTAATGCTTTGAGCCATTTCTTTAATGGCTTTCTTAAGTTCTTTAAGATGAGCTTCTTTTTCTGATGCACTTTTTGAATCTAAATATCTATCCCATTTTTCTTTAGGGAACTTACAGTCAATTGGAATAATTTGTTCAACTTCCTCATTTTCAGATCTTGACTTAATTTTCATTGCAAAGTCAACTGCTTCCTGATTTTTGCCAGGATTAATTTGATATTGCTTAAATCACAATCTATTTTTTTCATTTGGATAGTGCTCTTCCAGGATTTGCTCTAAAGTAAATTCGCCAAATTCCCCAGTTTTTTTGTTGTTTGAGAAAGTTCTGTTTAAGTCATCCACACTAGCTTGCATTTGCTCAAACTTAATCATTTCTTTACCAACTTTATCCATTTGCACTTGAATATTTCCAAATTGCTCTTTGATATGTTTAGTTAATGTATCTTCAAAATGCTTATCGATTTTTTCTTTAATATCATTAAATGATTTAGCATTATTTTCATTTATTTCTTTTAAATTTGAACTAACTGTTTGATTAAACTTTTTCTCAAAATCATTCAATCAATTATTTTGACTAACAAATTTGTTGTTTAACTCTTCAAAAAGCTGCCCCTTCAAATCGTTGAATTGGATTGCTCTTTCAGAATCTTTTTTATTAATTAATTCAGCTGTGTTTTTTTCATACTGAACTAGTTTATTAACAAAGGCTTCATTATTTTGGGTTAAATCTTTTATTAATTTATTTTCAAAATTATTAATTTTATCAACTAGCACATCCTTTGTTGAGCTGAATTTGTCATTAATATAAAACTTATCATCAGCACTTAACTCACTACTTACATTATTTTTTAAGCTTTTATTTTTAATAATAAATAAGGCTAAAATTGAGACAAGTAAGAGCACAATTATGATGCTTAAAGTAAGTAAAATTATATTTATAGCTTCCATATAACTCCTTTTTATTTTAATTATATATTTTTACTTTTTGCTAAAGCATATTTATCAATAAAACAGCGCTAGAAGAGCAAAATAAAAACTCAGCAATTTGAGTTTTTATCTTAGTCTTTCTACCTTAAGCCTGGGTTTTCTAACTTGTATTTAAATTCAACGAATCTGAATAATTCTTCATTTTTTTCTATCTTTTTCTGCATTTCATCTATTGAATCGGAATCTTTTAACTTGTTTTCTTCAAATGTTTTACTAAATTGCTCTTTCTTATACTCATCTTGAATGGTATTAAGAAGAACTTCAATATTATCGGCTACTCTTTTTCAAGCATTAGTTTTGATTTCTCTTTCATATTTATGATATTTATCATCGCCCTTTTCTTTAGATTCTAAATAAGTTTCAATAATGTCATAGTTGTAGTAAGCAAAATAAGGAATCTCAATATCAGGATCAATACCATCTTGAGTATAAGGCAAGTGTTCAGGCTTTTCTATTTTTTTATCAACTCATGATATTCAGGCATTATTAGATGAAAATTTAAAACTAGTGCCATCAGGAATAACAAGAGGTAAAATTGATCACATTCCACCGCCAGATTTATTGCCAATTATAGTTGCAAATTTGTTTTCTTTAGCAATATGAGTTAATAAATTCGCAGCACTGAATGTATCAACACCAGCTAGAATGTATCATTTATATTCGTTAGTATTATCTTTTTCATCATACTTTTTGTCATTGTTAATATCAACTCTAAATCTTGAATAATCTAGAATCCTATTAATTTTTTCATAAGTATAAAGCTGCTGATCTTTGCTTGATAAAAATCCAGCCACCTTTTTCATTGCAACAATTGCTCCACCATTAAGTGATAAATCTAAAATAATACGCTTAATAGAAGTATTTTTTTCTGAATGCTCTTTAATCATTTTCATGGCTTTGGACATTAAAATATAACTATCTTTAGTATGAGCATCCGGCTTGTTAATATCTTCATCACTAGCTACATTGAAATTATCAAGGTAGATAATTGCTATATCATTGTGAAAATTAACGAACTTATTCTTATCTCCTTCTAAAATGTCAAGACGAAGCTTACTTAAGGTATTAAGGTAATAGACAAATTCATTCACTCTTCCGCTTAGTGCCTGACCAAAAGGTTCAGCTCTATAGTCTGCTGGATGAAAGTATGAACCCGATTCAATTGAGCTGTGCAATTCATTTAATTCTTTGTAATAAAAGTCTGTATAAGCTCTACCATTAACAAGTGCATCTGTGCTTAGCATTCTTTCTTTGAGAGTCATCTTAGCTTCATTTGGATCAATTATGCCTGTGTCTTTTATGACTGTTTTAGAGAAGTATTCGTCAAAATCTTTAGCATTCTTTTTTTCTAAAAATTTCTCTTTTATGCCGTAAAAATTATCAAATAAGAATCTGAGGAAGTTGTATGTATTAATTCTTTCTTTAACTGTTTGCTTAGTATTATTACGGCTATTAGTCATAATTTTGTTGTACTCTTTAGGATCTGAGTCTTTATTAACAGTAACGGAAGTGCCTATAAATTTATCATTGTTAAAGTAAATATTATAGTAGCTTTGTGAGCCATAAAGCAGGTTAAAAAGGGAAAAAAGGCATAAAGATATTGCCATCTATTTCCTTAATACTCATGCCATATTTTCCTAAGTCAAGAGTGCTAAATTCTTCATTATCTAATCTAGTTACTTTTTGTTCTAATTCCTTTATATTTCTAGAATAATCAGTAGTTGAAGAACCACGCACTGGGAAAAAAGCTCCTGTTGTGTTCATTTTAATTACGTTTGATCTAGTATCATATATAGCTTTATTAGAGCCTCTAGATCATTCAAACACACCATCAGATACTTTGTTAATCTTTAATTCCGAAGTATTAAAAATTCCACTAAGTTTTGTCAAAAATTCATTGACATTGATATAAAGATCTTCAGAATCTTTATGTCTATATGCTTTTATTTGTTGATCTTTATTTTTATATTCATCAGAAAGATTAGTAAATGAATATGACTTATCAAACCTTAAGTCGTCAGCAACTTTGTTAGTTATTGAATGTCTGCTAAATGAGCTACTATCACATGAAGTTGAAATAGCTATTGGTAAAAATGAGAAAGCAGGAACAAGAAATTTAAGAAGTTTTATTTTGCTTTTTTTACTTCAACTATTTTTTCTCATTCGTTAGAACCATTTCCATTTGCTTTTAATTTTTCAATTAGTTTTTTCTTGGCTTCTTCACTTTTTACAAAGATTTTTTCTAATGAAGGGAATAATTCTTTGTTTATAACTACTTTATCAAACTCAGTTTTAGATGTAACATTTTTAAATTCATCATCATCTTCAAAAGTTATCTCTTTTAAAATTCCATTTCTTAAGAGCATAGATTTTAATGTTTTAGGTAAAGTAAGTTTGTCAATTTTAGATCCCTTAAACCCATCAAATTTCTCTAATGCTTTAGGAAGTTTTAGTGTAGTAATTTTTGTATTGTTAAAGCCATTTAGTGTTTTAAGCTTGTCATTAAACTCTACTGTTTCAACACTTGAATTATCAAAAACTTCAGATTCAATCACTTCTAGATTTTCGCCAAACTTAACCTTTTTTATATTTCTTGTTTTAGCAAAAGCACCAGATAAAATGTATTTATATTGATCAGGAATAACTAATTCACCCTCTTTTGATACACTTCTAGCCAATTCTTTAGATTTTTCAATTGTAATAGCTTCTTTGTTGATTTTATCTAAAATATCAGCTATAGATTTTCTTATTTCTGCTTCTTTCTTTTTGTATTCTTTGCCTACATTATTTTTAGCATTTTCAAACAATTTTTTAATTTGAGTTACTTTGTCATCAAAAAGATTACTTGTATTAAATTCTCTTTCAAATTTGCTAATAATGCTAGATTCTCTTAATAGATATGCTGCCCAAAGTTCTTCATCACTTTTCATTTCTAGTTTTTGTGCTTCATCAATTGCTTTTTGATATTCAGAAGTTCACTCAAGCAGATTTTTAAAATAGTGCAGATCACCTTCTTTATTTGATTCAGCCTTAGCAATTGAATTATCTAATATTTCAATTGCACTTGGTTTGGTTAATTTTGCTTTAGATTCTTTAGTGGCTTTTAGTGCTTTATCAAAATCTTTTTTAGCAAGTTTTTGCTTTTCTACTTTTGAAAGTGCATAGTAACTATCAATTTCCTTAATTCCAGCCTTTAATTTTGCAATAGCATCCTTAACTTCCTCGGCTGTTTTT
>1089 25 67
AAAAAAAAAAAAAAAAAAGCAAAAA
>1090 44 104
AAAAAAAAAAAAAAAAAAGCAAAGCTATAAAGTGAAGCTAGTAA
>1091 2219 39293
TACAACAAAACATTTAGCAAAGACAAAGACTTTATTCCTGTTAAGATGTCATACAAGGAAGATCATAACATAAAGTCTGAATTTGGTCTTGTTAAAAAAGCAAAGGAAAACATTGAATCAGGCAATCTAAAAGAAGTGCCAAATATTATTTTAGGTTCTCAATCAGGCGCTTTCTTAGTTAACCAATACAAAAGATTAATGGATCTTAGTGATGTTGGAGTTAAAAAAGAAATTTTTAATCAAAGCATAGCTGAGTTACACACAATTTTATCTGGTCAAACAGACAAAAACAAGGTTTACAACATACCTTTTGATAATGCTGATACAGATGCTTTAGCATTTAATCTTGATGTTCTTAACTTTATGCTTGAATTAATAGAAAAAGGTAAAGGAACTATTGATTGAAATGCTGATATTCCAAAAAGAGCTAAGGATGCTGCTGTTAAAGGTGTTGGAAATGACTTACCAGAAAATAGTATTTGAAGAGCATTGAAACTAGCAAAAGATGATTCTTTCAAAGACTTTAAAGTTGACGAAAACACCTTTAAATCAATGGATAAAATAAGAGAGCTAGCTGTTAAATTCCAAGAAGGAACCAAGCTAGATGAAGGTAAAGTTAATGCTGACACAATCACTGGTGAAGTTTTATCAATTGATTATCATAAACAATCATTTTTTAAAGAGTTTAATTCTAGAATTGGTAAAGATGATGTTATTTGAAAACTAGTTTTAACTGGTGATCCAAAAAAACCAACCCGTGTTGAATATAACTTGCCAAATAATGAAAGTTATGTAAGTCATTTTAAAGATCTATATAAAACATATACTGAATCAGTAAAAAGACATGAAAAGAAAGTTGGCGCCAACAATAAAGTATTTTCATCAATTAAGTATGTGAATCATTCGAATGAATGAGGTTCATGAAATGTTCGTGAATTCAAGAGTGCTATTAGTATCCTAGCTAGCGTCGGTACAAATCAAAGAATGATTTCGAAAATATCTAAAAAACTATTTTCAAAAACAAAAGACGGCAAACCTATTCCTGGATTTGAAAAAAATAATGCTAAATTTGAAGACGTATACTTATTGCCACAACTTACATTAATGTCTGAAGGCAAAGACAGAATATTTGCTGAAGGTGGTTCAAGTATTTTAGCTGTTGATACATCTGAAAATCATGATACTTCTAATGCTGTAAATAAGGCAACTAAGAAATTCTTAGCTTGATTATACACAGGCAAAAATCAATACTATGGTCATGAAGAAGAGAACTGAAAAACATTTGCTAAATTATCAGGGTACATTATTCCACTTAGTGGCGTAATTAATGACAATAATGAAAAGATTATGAAAGATGAAATTAAAAAATTACTTAAAGAAGTAAGAGAAGTTGAAAAGAAAGCTAATGCAACTGAAAAAGAAAAAACAGAAGCTGAAGATAAATTCTTTATTCTAAACAACCTAAGAAGTGCACTAGTTTCACTTCAGTCAATTTTAAATCTTGAAAAAAATAAGACAACAGTTCTTACTAAGCCATCAGTAACAGACAATGCAACTAGCCAATTTGCTGGCGCATTAGATAGTGCATTATATTTATCATCTGCTCATGATGGACAAGAAATTAAAAAAGCTGATGAGTTGCTAGATCAATTCAAAGTTTATATTAATCAAGAACAAAAATAAAGACTAAATAAGCTACCAAAAATAAACAAAAAAGTAAGCAAAACAAATGTTTAAACTGCTTACTTTTTTTATGCAATCATATATAATAAAAATGCATTTTTTAAAGATGCTAAATAAAAAAATATTTTTCTTACCATAAATATTTTTTTGTTATATAATAATAAGGCTTTATGTAAAAAAAGTAGTTTGCCGATTTAGCTCAGCGGTAGAGCAGCTGGCTGTTAACCAGTTGGTCACAAGTTCAATCCTTGTAATCGGCGCCATTTATGGTCTGTTGGTGAAGCGGTTAACACACATGGTTTTCATCCATGCATGCACGGGTTCGATCCCCGTACAGACTACCATTTTGGAGAATTAGCTCAGTTGGGAGAGCATCGCCCTTACAAGGCGCAGGTCGTGGGTTCGAGCCCCTCATTCTCCACCATGCCGCCTTAGCTCAGTTGGTAGAGCAACTGACTTGTAATCAGTAGGTCGTAGGTTCGAGTCCTATAGGCGGCACCAAAATTTGAGCGCGAGTGGTGAAATTGGCAGACACG
>1092 28 61
AAAAAAAAAAAAAACAAACACAACAAAC
>1093 25 89
AAAAAAAAAAAAAACAAACACAAAA
>1094 37 305
TTTTTTTTTTTTTTTTATTTTTATTTTTTTTTTTTTT
>1095 315 5410
AAAGTGCACGATTATAGGCAGTTATGGTTGCTTTATTGTTTGAATTGATATCAAAGTAAAACAATTTTGTATTTTCATCAAGCTTAATGTCAGACTTGCTTTTATCATTGCAACCTGCTGAAACAAATGAAGCTGTTAGAGAAATTGGAAGAATAGCAAAACCTAGTTTATGTAATTTTTTCATAGACAAATCTCCTATAGAATGCTAATATTTCTTAATAATTATGCAATTATACACAATTTATTCATGCTTTATATTGCTCAATCTACTTGTAAGCAATTAGTTATTAATTAAGGATATATTTTTACTTTGAA
>1096 41 95
AGCAAAGTTATTATTGGCTGTTTCTTTTTTTTTTTTTTTTT
>1097 24 88
TGGCTTTTTTTTTTTTTTTTTTTT
>1098 24 8
TGGCTTTTTTTTTTTTTTTTTTTA
>1099 11291 196422
GTTTTTAATATAATTGCTAAACTGCTTATTTAGTAATGGAGATTTTGGAAGCAATGAAAAAGAAACAAAATGTGTTTATCTTTGTGATAATCATTTGACTTATATTATGTTCGGCAATAATAGTGCCACTAATTCTAAAGTTCATAAATCTATTCACTGTTCCAAATAACTATTCTTTAGCTATTAAAATTGTAATTGTAATATTGCTTATTGCAAATGCGCTTATCTTCTGTTTTTTCTGACTAAAGTCAACAAAAGATATGGTGTTTTCGCTAACTTTTTTATTTTCAAGGAAAAAGCTTGCTAAAAAATTTACGCCAATTATTAACTCAAGCTTAAGTGATGAGTTTAAAAATAAAAGAGTTGTACTGCTTTATTGCACATGTGATGACTTTCATGAAGAATCATTATTAAGTTCAATGAAGCAAGACTATTACAACTATGAAACAGTCATTTTGGATGATAGCAAAAGTGAGGAATACAAAAAAAGAGTTGATGAATTTGCTAAGGAACATGGCCTAAGAGTTGTAAGAAGAGAAAATAAAGAAGGCTTTAAGGCCGGTAATCTAAACAACTATTTAAGAAACAATGATGATTATGACTACTTTGTAGTTTTAGATAGCGATGAAGTGCTTCCAAATGATTTTATTACTCAGTCACTAAAATACTTTCAATTTAATAATAAAATTGGTGCTTTGCAAGCTTATCATATTAATAAAACAAAAATGAATGGGGGGGGAACTTATTCCAATACTTGCTCTCTGTCTCATCTAATGTTTCATCTTTAGACAATCACTATATGCGCCAACTTTATGGAGAAAATTCATTGCTTGGCCATGGTATGATAATTAGCAAAGAAGTTTATCGCCAAACTAATGGATTCCCTCATATCCTAGTTGAGGATACATCTATGAGTGCTGAAATAAGAGCACTTGGTTATGATGTTGTTTATGCGCCCAATATTGTTTGCTATGAAGATTTTCCAAATGATTATATAGCCTTGAAAAAAAGACAATGTAGATGAACTGCAGGTAATGTTCAATATATTAAAAAGTATGCTAAGAAAAATAGGAAATCTAACTATAGATGATTTGAAAGAATTGACTTAGTTCTAAATCACTATTCACTGCCACTCATTCCTGTTTTTGCCATGATTTTCTTAATCAATTTCCTAATTATTGGCTTTTTAGGCTTTAGAATAAGCCCTAGAGAACTAATTTTTGTCATCATATGAATTTCATTTTTAATAGGTACATTATTACTTAGTGCACTGCACTTATCAAAGAGCAGGAACATTTTATTAGCAATACCAGTGTTTTTGATGACCACAATTGTTTATACAGCTATGAATATATCTTTAGTTGTTGCAGTTATTAATGGTTTATTTAATAAAAAACTTAAGTTTATTGTTACACCAAAAGAATCTAAAAAAATTCCTTTTAAATACCTACTTCTTCATTCAATAGTTCCTTTCTTATTTGGAGCAGCCGTTTTAGTTGCTACATACTTTTCATGAGGAACAGTTGTGCCAACTTTAATTGTTTCAATTCCTTGTTTACTATTCCCTATTGTTATAACTTTTTCAAATATCTCATTAACCAAAAAGCCTGCAAAACAGAAACCAAAGGCAAAAGTAAGTGCACAACAAAAATAAGTAAGCTGTTATGCTTAATACAAAATGACAGCTTACTTATTTTTTATATATCATCAAATTTTAAAACCAATTACATTGATACAGGAGCTGAAACTTCTAAAAGTTTTAGCCCGTTTTCAATTGTTATACTTACAGCTTTTACTAAAGCAATTTTGCTTATTTCATTTTCGCTTCCAATAAGTTTAGGACTGTTTGTGTATCATGAATTAAATTCTTTAGCTAGCTTAACTAAATATTGAGTTAATAAATGCGTAGCGTATTTATCAGCTGATTTTTCAACTACTGATGGAAATTCTAATAATGTTGTTATTAAGCTATTGTCACTTTGTTTATCAAAAGAGGTTGCATATAAATTATTTGAATCTATATTTGCCTTTTTAATTAGTGAATGACATCTAGCATTAGCATACTGAACTAAAATTGCTGGATTGTCATTGCTTTGACTAGTAGCTAGGTCTATATCAAAGTCTAATTTTGAATTAAGTGTTCTATCTAAAAGTAAAAATCTAGCAGAATCCTTGCCAACCATTTTAACAAATTCATTTAAGAAAAAGCTAGTTCCTTTTCTTTTAGACATCTTAAATTCTTCGCCGTTTTTAACTAATCTTACTAATTGCATGCATAAAACAACTAAATTTTGTTCATTAAGCCCTAAATCTTTGACAGCACACTGCATTCTTTTTACATAGCCAGAGTGATCAGCGCCTCAGACATTAATGATAGTAGCATCAGCGCCCATTCTTTTATATTTGTCTTGATGATAAACAATATCAGGTAAAAAGTATGTATATGAACCATCGCTTTTAACTAAAACTCTATCTTTATCGTCGCCATGAATTGTGGTTTTTAGCCACAATGCTCCATCATTTTCATAAGCATTTTTTAAATTTTTAATTGTTTCTTTAATTTTGACTTCATCATTTTCATACAAAGACTTCTCGCTAAAATAGTTGTCAAATCAAACACCAAAATTTGCCAAATCTTCCTGTATTTTAGTCATAAAAATACTAATTGCTTCATTTTTAACAAGCTCAAGTAACTCATTATCTAGCTCATAATTTTTAAATTTATCGCCATATTTAGCATAAAACTTTTGAGCACCTCAAACTATATCTTCACCTTTATATGATTCTTCTGGCATAGAGTAATCTGAATAAAAAATTTGCTTGTATCTTGATCATAAACTATTAGCTAAAACATTAATTTGATTACCAGCATCATTAATGTAATACTCTCTTACTACACTATAGCCAGCAAATTCTAAAATATTAGCAATTGTGCTACCAACAGCAGCATTACGGGCATGGCCAACATGTAAAAATCCTGTTGGATTAGCTGAAATAAATTCAACATTTACTTTGCCTACTTTATTCCCTTTGCCATAATTTTTGTCTAATTTTAGAATTTGATTAACGCATGAAACTAAATAATCATCACCAATACTAAAGTTTATAAATCCAGGGTTAGCGACTGAAATGTTTTTGATGCCAAATTCTTCCAAATTAATCATGCTAACTATTTGATTAGCTAACTCCATTGGATTAGTATTTAAATTACCCAAAGCCATATTGGTTGTAAGATCACCGTGCTTTTTTGATTCAGTCAAAAAAACGCTTCTAGTAATGCCTAAAGATGATGCAATTTCTTTAAGTTTGCTTTCTAATTTTTCTTTTAGATCTAACTTATTCATAGTATTTTAAATTTTATATTATTTTGCTCATTTTTTGCTTTTGCATAGGCAATAAAAAAGGAAATACTTGCTCAAATAAGTATTTTCCTTTTTTATTGTGTTTATGACCTAGCCTAACATAGCGCCTAACACTGGGCCAAATGTTGAGTATGAAATAACTAATCAAAGTGGTAAGAATATTAAGGCCAAAAGTGTTGTTAATGACGACACTTGTGCTACATAGACAGTGTATTTATGATCATTAGCAGCTGAATAAATTGATAAAACTCCAGCTGGTGGTGTAGCTGCTAGAAGAACAAATAATGTTCCTATACTTGCAGCTGATTCTTTTGTAAGAATCTTGCCGTGAACAAATCCAGCAAATACAGCATAACTTGCTAATAAAACAATTAATGGTACTGTAACCATTCTACGTGTTGATGTAATTAAAACATCTTTGTCTTTAATAGCTTTTCTAATGCTTCCAGTTGCAAGTGAGCCACCAATAACTAATCATGAAATTGGCGAAACTAAACCTGTACCAATTTGCATTGTTTTATGTATAGCAGGTAAAGCAGTTGGGAATGCTCCTCAGAAAGTAGAACCTTTGCCATCTTTAGATACTTCATAAACATTAACAAATTTAGTATCTAAACCAGGAACAAATTGCAATGCTCATAAAGTTAGTGAGAAAAATAGGGCAATAATTGTTGGATTAAGTGCTAATGACTTAACAACCTTACCAGCTGTTTTCTTAGTTACTTTTTGTCCTGAGAAAAAGACAGGAACGTGTCCAAAAGCACCAATAAGATATGGCACACACCATACTTGTAAAAGTGCTTTAGTAAAAGGTTGGAATATAACTCCATCCGAAAGCGAGTGTACTAACGGAAGGGCAAAAAATTGTAATGAGCCATAAATAAGCATAAATTGACTAGTCATAAGTTTCATCTTATAATCGTCAATCACTTCGTTTTTAATTACAGCTAATGACTTAGTATTTTGTCCTTCAGCAGTATTTGCATTATTTTGTGTATAAATTTCTTCAGCTCTAGCATTAATTCTTTTTGTAACAAAGCGTGGAGCAAATTTAACTAATAAATATGACAGTAATGTAAATAAAATATAGAAAACTAAACTTGATACTAGCACAATACCTACAGCAGCAGCATCCTCTTTGCTAGCATCTTGCATGAATGCGGTAAGTACCATAAATGGTAGGAAGAAATTGAGAACCAATTTAGACATTCTACCATTCATTTCTTTAGTCACTATTTTTGCCCTTGTCGCAGCAAAACCAATAGCAACGAAGACAATGGTAGAAATTACAGCTCCCCACATTCCCTGCGTTGTAATTACTTTTATAAAATTGTCCATTTTAATACCCCTCCCCCACAGCGGTGTGGGGCGATTTAAAAATTAAATTTTGATAAAGGCAACACATTTAAAAGAACATATGAAATTAGACAAAAAGGGTATAAAAAGTTACTCCCTCCATTTTTTTGTAATAAAACAGTAGGCGGGTAACTTAATAACATAACTAATTATTTGAACAAAATTAATTATTCAAATTTAGCGTCAACACCGATTGACTTAAGAATTTCTGTGTGAACTTTAGCAACAGCTTCTGTTGAAGCTTCAAATTTTGCTCATTCTTCTTTTGTTAAACTTGGTTTAAATGGAAGGTATTCATATCCGTTTTCACCAATAATTACAGGAATTGATACATAAATACCTGCATGTTTGTAACCTTCGGGGATTTTAACACCTAAATTCATCACAGTACGTCTATTATCTAAAATTGCTTTTGTAATTTCAAATAATGATGTTGCAATACCAAATTGTGTATTACCTTTACGTGATCAAATGTAGAATGCTTCAGCAATAACTTGTTTAAGAACTTCTTCGTAGTCTTCCTTAGTAATCTTGCCAGATTCTACTAAACCTTCTAAAGTTGTTTCGCCAACTTTGACTGTTGATCAAGCTATCATAGCAGTTGCGCCATGTTCGCCTAATACTGACGCTCTAATTGCATCAGGTGATGTGTTGAATTTTGCGGCAAGCATTTTCTTCAATCTACCAGTTTCTAAGTTTGTACCTGCAGAAATAACTCTGTTAGCTGGAATTTTGCTTCCATAGTGGACAGCAGCAGCCATAACATCACATGGGTTAGCAGCAACTACAACAATACCTTTAAAACCAGCAGCATCTAAGTCTTTAGCAAAGCTTTGCATTAATTTTGCGTTAGCACCTGCTAAAGCCATACGATCTGAGAATGTCTTGTCAGCTGGAATTGATGCTGTAATAACAACAACATCTGCATCCTTAGAATCTTCTAATAATGTACCTGGTCTAAATGTTGAACCATTTCTTGGCATCAATGAAACCATATCTTCAAAATCGTGTGCATGTGCTTCAGCAATTTGAACATTTTTATCAACTAAAACTCATTCAGCTTCAAGTCCTCTTGCTACTGATGTGTTGATGTATGTAAATCCAACATTACCTAGTCCAACTACAATAATTTTTTTCATAAACTCGTCCTTTATATAATATTAAGTGTTAAATAAAAACCATTATTAAAATGACTTTTAACACTAATTTTATTTTACTAAATATAGAATTACAAATTAAGAATATAAAACATTTCCACAACAAAATTTGCTCTTTTTACGCTAATAAAGCAAATAAAAAAATTCAAGGGCATAGCTCTTGAATTTATGATTTTCTAACTAAAATTAGTTTGTTTCAATGTGGAAGATTTCTTCACCAACATGGATTTCTTGACCAGCAGAAATTAAAATCTTAACAATTTTACCTGAAACTGGAGCAGGAATTTCTGTTGTCATTTTGTCAGTTTCAACTGAGAATAAGTCTTGACCTTCTTTAACTTCTTGACCTTCAGTAACAAAAACGTCAACAACTATTCCTTCGTGAAGTCCTTCACCAACGTCTGTAAATTGCATTTTAAACATATTAATTCCTCCTAAATATTTTTGAATTTTGATATCAAAATGATAAATGTTTATATAAACCATTTTCTACAATTAATTATAAATTAATTTGCATTTACTAATTATAATGGTTTATAAAAAACAATCAATTAATGTTTTCTATCTATTTAAAACCACTAATATTGTCACAAAAAAAGCTATTTTTGTAAATAAAAATACTAAAAGAAAAGGAAACTTTTCCATACATTGTTTTTATGCACAAATATAAAATAATATAATTGCTTTAGGGTCTTTATTTTTTAATTTACTTTTTTAAGGAAGGGAAATTATGCACAGTACTTCAAAATTTAGTGGCTATATTAACTCTTTATTAAGAGAAAAGAGCCAAAAGCAAATACTGTCAGTTTTGTTCATTGATGGTGATGATAAAAGGGCTAGAGAAGCTGCATTGTATTTCAAAAATAACAACTTAGCTAAACCAATTATGCTGCTAGAAAATGAAAGCCAAGTTGTTGATGATGGACTAGAAAACATAATCTTAAGTAAGGAAAGTGAATCAATTACGGCATATGCGCAAGAGTTAGTTAAACTTCGTGCTGGCAAAGAAGATTATGAAACTTGTTTTAAAAATATGCAAACTAGACCATATTATGGTGCAATGATGATAAAGCTTAAAGCTGTTGACAGTGCTGTTGGGGGCTTAATTTACTCAACTGCTGACATTTTGCGTGCTGCTTTTAAATGCATTGGGGCAAAGCCAGGAATTAAAACTATTTCTAGTGTTATAGTTATGCATAAAGATGATGAGCAACTTATTTTTACTGACCCATCAACAGTGCAAAAACCAAATGCTGAGCAATTAGTTGATATAGCTGCTAATGCTATTAATTTTGCTAATATGATGAATATGAATAGTCTAGGAGCATTTTTAACTTATTCAACTAATAACTCTGGCAAGGGTGAAAATCCTGACTTAGTTAGAGAAGCAGTAAAAATAGCTACTTCAAAGAGCCTAAATGTAATTAATGGTGAGATGCAATTTGATTCAGCTTATGATCTAAATGTCAGAAAATCTAAGTTTCCTAGTGCACCACAAAAAGAAGCAGGAGTATTTATTTTTCCTAATTTAGAAAGCTGTAATATTGGTTGCAAAATAGCACAAAGAATGGGTAATTATGGCGCTGTTGGAGCAATTTTGCAAGGAATAAATGGGGCAATTAATGACTTTAGCCGCGGGGCAACTGTAGCTGATGTTATTGATGTTACTTCTATTACTATTTTGAACGGATATACCTTTAAATAAGCTTCAAATGGAGAATTATGAAAGAGAAAATTAAGAAAATATTAGTTATCAATGCTGGCAGTAGTTCATTAAAATGAGCTTTATATGCTGATAAAGATTTAGAACTATTAGGCACAGGCATATGCGAAAGAATTGCATTAGATGGCAATTTGATTTTAAAAGATAAAAATAATAAATATGAGCATAAAGAAGACTTGCCAACACACTTAGTTGCTATTGAAAAATTGCTTAAGTATTGAAAAGAGCACAATTTCATTAGCGAATTAGATGAAATTGAAGCAATCGGTTTTAGAATTCCTTATGCAGGCTTTAAATTTTTATCTCCAGTTTTCTACTCGCCTGAAGTTAGAGATAGTATAGTAACTTATGCGGAAAAATTTATCCCATTGCACACTCCACCATTTTTAGCTGCACTAGATGGTTTTATTGAATACTTACCAAATATACCAAAAATTGTAACTCCTGATACAGCATTTCACACTGATATTCCTAAGCTAAATAAACAATTTTCAATTAGCAAGGACTGAGCTACTAAATATAACATTGAAAAATTTGGCTACCATGGTTTAAGTCATGACTATATAACAAGTAGAATGAAACAAATTTTAGGTAAGGAAAAAATTAACATTGTTGTTGCACACCTTGGTTCAGGTAGCTCATTATGTGCTATTAAAGAAGGCAAATCATTTGATATTTCAGTAGGATTTAGTTCAACTGATGGACTTATGATGGGCACAAGATCTGGTGCAATCGATCCTGGAATTGTAGATTATTTAATTAGAATAGAACATAAAGATCCACAAGAAGTTTTTGATATGCTAGTTAAAAATTCAGGCTTATTAGGAGTTTCGGGAATTTCTAGTGATATTAGAGATTTACACAAACTTTCTAGTGAGAATGAAGATGCTAAATTTGCAATTGAATTATATGCTCAAAGAGTAGTTGATTATATGGCAATGTACTTAAATAAAGTACACTACCCTGATGCAATAGTCTTTACTGCTGGTATGGGCGAAAATGATTCAGTTTTAAGAAAAATGATTATTGACAAAGTCAAGTCATATAAATTATGCTTAGATGAAAAGAGTAATTTAGCAAATTATGATGACTATATGCTTATTTCTTCAAAAGAATCAGAGATTCCAATTTATAAAATGCGAACTAATGAGGAAATAGTGATTGCTAAATATGTTAAGGAACTAGTTAATTCACATAACTAAAGGAATAGAATGACAAATTTACCAGGATCGGCTTTACGAAGGTACTGGAATCCAACTGCTTTTGCATTTGAATTTATTACAGTACTTTTTCTTGTATTTTTTGTTTTTACATGAATGTTTTTGTCTTTTTTATCTAAAAAGAACAAAAATAAAGTATTTTTATCAGTTGGTTACACAATAGCAACTGCTTTAGCTTTCTTCTTGCCTTGAGCTTTTGCTAGTATAGGTTCAAAATTACCTGTTTATCCAATGCTTAATCCTCTTGTTGTAATTTTCCAAAGCTTTCTACGCGGTTTTGGTAAAACAGGACAAGTGGTTGGTAATAGTGGTCTTATTGGAGCTCCTTTATGACAAGGATTGCCATATATTTTTGCTGCTCAAATCATAGGTGGTTTTGCCGGATTTGCCTTATTTATAGGCTTATTTTACTCATTTAAATTAATGTTTAAAAATAATAATGAATATGAGTGGCTAAAATCATTTGGATTAGCAGGCTTATTTGTTAAAGACCATCAAATGACTTTAGGCAAATATAGCATCAAAGAAGCAATATTTATTACAATGCTTATTGCTATTTTACCTTTTAGTGCAATGATAGATACTACTAACTATCAACTTAATCATTTCCAAATTAAGTTGATTGAGATATTAATTGTGGGTATTATTATTTTTATAAGCTCATATTTTGACTTTTTTGCATTCCATTTAATTTTCCCATTAATTGAATTAGTTATTAAAACAGCCTTATTGGTAAAAAGCAATAGTGAAAATAAAAAAGAAAATACTAAAGCATACCTACAATCTTTATATAAGTTTTTAATTGTCTTAGCTTTAACAATTATTATTCCTATAATAATTGCGTTTATTGCAATTGCAATAAAGAGCAAGACTGGTGTGATTATTTCAGTGTCATAAATAAATGATATTTTTGACACTTTTTTTATACTTTTTTAACTATTTTATAAGTTTATAAGGATAATTATGAAATCTAAAAAACTAAAAGCAATATTCATTTCACAAGCTGCTGCTTTTACAGCCTTGCTTCCTGTTTTATCTGCAAAATGTAATGATCCAAAAAATAATTCTGATGTAATTATTCATAATAGTAATTCAAATAAGACTTCTGAGTTATTTGAAAAATACAACCAAGTTAACTTGCTTGCTAACATCAAAGATTACTTTGATAAAAATGACCACTCTGAGCTAATTAAATTTGAAGGTGGCGGTAAACCTGAGAGTGTTGAGTATAGTTTAATGATGCAAAATAACTATATGAGTAAGTACATAAAACTTGACACAAAGGCCTTTAAAACAATTGTTAAAGAAAAACTTAACTATAGTGATGAGTTATTAAATAGGCTCAAATTTTCATATGATTACAACAATGTAACTAGAGACCCAGGCAATAATTATGATGTTTTATTTAAAGTTAAAGTAGGGATTCCATTAGCTTCAAATGATAAAGCTAAATACCCAAACGGTTTATACAGCCAACAAATTATTGACTTTAAGCTTAAAAATGTAAAAGTTAAAGACAGCGAAAAACCAATTGCTGATGCACTTAGACCATACTATGAAAAAATTCAAGCGCTAACAAGTCAAGATTTTGAAGTTAAATTACAAAATATTGACGAAGAGTTAATACAAGTTATTAAAAAGCATGGCATTCATGAACTAAGTTCTAAACAATATGAAAAGTTGCTAACAGCTACAAGCTCAAAATTAGATGAAATTTTCAAAGAAAAAGATAAAGAAATTGAAATTAAAGTTGGCAATAAATCTGAAAAATATACACTTAAATTCAGTAAGTTTATTGAAGATATTGACTTAAGTAGTGCTGATCTAGGTGGTGCAAATGCAAAAATAAGAATTGGTGTTTCTTTATTTGATACTAAAAAGAAAACTACAGTTTGAGAAGCAGGCAAGACAGTTCTTGGTAAATTTAGCGTGCCTAAAGAACAAAAATTACTAAGTGACTTACAACTAGGCAAGTTAATTGATGTTCACACAATTGGTAACATTGAACACAATAGTGATTTATCTGCTTTAACAAAAAGCAATTTATTTGTTAATGTAAAGAGTGCAAAAATTGAAAAAGTTGAAATAGAGAAAATTGAAACTAATGAAAATGATTTTAGAAATGCTACAGTAATTCTAAATGTTAAAGTAACAGGGGAATCTAATCCAATAAAGCTTGAAAAACATCTTGGAGTAGGTAGATACTCGCTTCTTTTTGAAGAACAATTTACAAAACAAAACATAAATGCCCCAGCTTTTGCAACTGAAGGAATAACAACTAAAAACTTACCAAGTATTGATAAAACATTCTTTGGTCACTATAATTCACAATTATTCTCTGGTGGTTATGCTTCAGCAAGAGCATTTTATTCAGACAATGTAGTTGTACCTAAATTCTTACACATTGGTGAAGACTATCTTGCTCCTGATTATCAGCCAGTTTTAGCTCCATATGACGGTTAAATTGTGGCTG
>1100 474 9605
GAAACACTAGTTTTAGCCCCTCTGCATCCTACTTCTTCTTGTACTGAACCAACTAAGTATAGATCGCTAGCTAAATCAATATCTTTAATTCTGTTGGCAAGCATATCTAAAACAGTAACTCCTGCTCTGTTATCCATCGCTTTGCCACCAAGAAGGTCATTTTTTAATTCAATGGTTTCGCCAGACATATAAATTCTGTCACCAACTTCAATACCAAAGTCAATTGCTTCTTGTTTACTCAAAAATCCACAATCAACATACAATTCTTTTTCTAATGGTGCCTTAGTTTTTTTATCAGCTTCTAAAATGTGAATTGATGTGTGTCCAAAAACACCAACTGCTTCTTTATTATCTCTATTTGTGACAACTTTAGCTTTTGTGCCAATAACTGCTGTTGGTCAGATTCCGCCAACAGATGAAACTAATAAATTACCATTATCTTCAATGTTTCTAACTAAAAAGCCAACTTCATCC
>1101 37 90
ATTTCAATCATTATTGGCTGGTTTTTTTTTTTTTTTT
>1102 7742 187101
ATCTCTGTTTTATAGGCTTTTTTGAATTTTTCTATATCAATTTTAGACTTTACATAATCCAATGTTCACTTAACTGTATTAGTGGCTTTATCATACTTAGCTTTAGTTAAGTCAACATTAACAAACTCTAGTCATTTTTTGTAATCATCAAATTCAATAGAGCCATCTTTCATAACTTCATTAGCAAATGAATTAAATAAACCAGTTAACACATTATGATCTAAACGTTTTAAGCTTTCTGTATAGTTCATTTTTAATTTAGTTACTTGTGTAAAATCAGCTTGTGAAGTATCTGGGAATGTAACAATTTGCCCTGAACTATTAAGCATATTTCAAACACCATTAGGATTAGCGCTTGATGTTATGAAAGTTGGTGTGTATTTAGACAATCATTTAATGATTTTCTTAGAGTTAAATACTTGTAGATAATCACTAGGAAGTGTTTGAGCAAAGAAAGGATCAGTAAATGCTGTTTCCAACTTAACGTTAGGCATATACATTGTGTCTTTGTCAATTCACAACACTTGGCCAGCGCCACCATTTATGTTGTTGTTTAGTGAGTTTCCTGAATTGAATAATGCACTAAGAACATGACCTAGTTTTACCTGTTCAGAAGCACCGTTTGTGCTTGCTGGAGCACCATTACCATTCTTTCTTATGTAATCTTTAGGATTTCCATAAATCAAGTTACTTGGAACAGCTTTAGGGAAGTTTGACGAGTTATTTTCTGAACCATCCTTGTTGTAGTATTTTATAGATGGCGCCTGTCCATCTTTCCCTTTTTTATAGGTTCCTTGGTCAGGATCTCTGTTAGTAAGATAATTCTTGTAAATGTTAAAGAACATCTTTGTTACATCACTTGGCAATCCTGCACCAAATATATTTCTAGTTTCAGGATAATCAACAATAATTTTTGGATCTAACGACAAACGAGCGTCAGAAGTGTTTCAACCATTAATATTAAACCTGTCAACTATTAATGACTTAATTGTTTTAACAATTGTATTTATTTTGTCATTAACAAATTTAACAGCATTTTTATCATAATATGCACTCTTTGTGTCAGTTAAATCAACATTTAAAGGAACACTAATTACAGGAGAGCCATCAGCATTATGCATTAGAACTTTAGTTATTAATTTATAGTTGCCTTCGGCATCTTTAATTCCTTCAACAACTTTAGGTTCAATTTGTTTTGAACCATTTTTAGTAACTTCTTCAAACTCAATTAGATTGCCTTTACCATCTTTGATTATGCCTTTAAGCATTGAAAGGCTAGCCTCTTTGAACTCGTACTCGCCTTTATCATTCTTAACCATATATTTAACCTTAGCAGCATCTTTTAATGCGCTGTTAACAGTAGGGTTAAGTGTACCTGAGTAGTAGTCAATAGCATTAATAACTCACATATCAAAAGGACTTAGTCATTTTTCATCCTCTTTAGCTGTTAAGCCATTTTGTGTCCTTCTATTTTTAACAGCTTCTAACATTCCAGCAAAGTCTTGCAAGAAACGTCTGTTCTTGTTTGATAGGGCTTTTCATAAATCTCTGTCTTCTAAACCAACACCTCAAATGTCTGATTCCTTTTCCAAAGATTTAATTACATCATCAGCCTTATCTTCAAAAGTGATTTTTCCATCTTTGCCCTTTTTAGCAAAACGGAATTCAGCATATTCACCATAGTCTTTTAAAGCACCAAATTCATCTAGTAAACGTTTTGTGCCTAGCTCAACATGAGTACGTGCTTTTAAGTATAACTCAACAGCATCCTTGCTGTAGTAGTTGTTAATGTTAGGTGTTGAGTTTGGTGTAAGAGCACTAACAAATATTGGATCACTTCCTTTATTACTTAAGTCATGAGCACCATTTAAGGTTATATGGTGGCCATATTCGTGAGCTCCAACAAATTTAAGAAAGTCGGTTGATATACCTTTAAAGTTTGGATCAGACATTTTTAAAATAGCTCATAATCCAACACGGCTGTTTTTGGTAAAACCTAAATATTTACCATTTTCTAATGAGTATTCCATAACCCCATCAGAGTTAATTGATTTTTTAATATGTAAGCCATCTAGTCATTCACCAGCATAAGGCACTTCTTTTAAAAGCTCGTCTGTTAATCCTTCATATGCATCAGCAAAAACATCATATGATCTTTCAGATTTGCCTGTTTCAGGGTTGTTAACTTCGTTTTCTTCTTTTATAACTGAAGGAGCAACCATTTTCTTGTAGCCTAATACTGAGAAAAATTCATTCATATTTTTAAGAACATTTTTATCAGCATTAGCATCTACTGAAAACTTAACAAATTTGCTTCCAAATTTAGTTTGTGAACCAAAAGGATTTTCAGGATCAACATTTTTGATAGTTACATCAAGCATACTTCCTTTTTTACTAATATCAGAAATGTCAGCTTTGAATATTAATTTATCAATTTCTTCTTTTGTAGCATTAGGTTTAAGAATATTTTTCTTGGTTAGTATGCCGATAAGCTCAATTTTTGACTTAGCAACAATAACATCATCTTCATTAGTTATTTGTCTTGCTTGGACATTTTTATCTAGTTCTCTAGCTTCTTTTAGCAATTGAGTTTTTCTAATGTTTTCAACAATTTTAGCTGAATGCTCTAATGAGTGATTGTATGCTTCATATAATTTATGATCTCTTAAAGCTGGTGCAATTAAAGTATCAAAGTATTCGCCTAAGTTGCTTAAATAATCTCCAAATTGCTCGATGCTTTTGTCAATGTTCTTTTCAACATCATTCATTCTTTTAACAAATGAGTTAAAAAGAACTTCAGGATTTATTGCACTTGTGTGAGCTCTTGGAGTTAGCTGTGGAAGAGTCTTAAATTCAGCAAGTTCAGCTTCAATTTTGTCTAAGTTTTTAACCTCTAAAGCCTGTAAATAAGTCTTTTTGGTTGCTTCATCTAAGTCTTTCTTTTTGTTAATATAATCTGTAAGTTTTTCTAATTTGGTCTTATCAGATTTAAGCAGCTCAATAAATGGTGTAGTAAATCATGATGTTTGGAATTTTAAAATATTAGCATTTGTTCTTGTTTCCCAACCTTTATTGTTTAGAAAACCTAATACTAATGTTTTGTAAGCTGATAGATCCTTAACAGTTTCTTCTAGTCTTCTGGTTAAATTATTAAACTCAGCCACATAGTTAGCTAGTTCACCATTTTGTGATGTTTCAATATTAAATTTTTTATTGAATTCTGAAACTATATTTGAAAGTGCAGACAAGCCAGAAACAACATTTGAGTTGTCATAGTCATCTTTACCAATTTGCTTGTAAATTGATTCAACTTCTGTGTTAAAGTGTTTTAGAAGTTCATTAGAAAATTTATCTTTTTGAGATTTATGCTTTTGGTTTTCATTAAGTATTTTAGAAACTAAACTAGTTGCTTTTTTCTGCAATTCAGCAACAAATTTTTTAAATGTTTCAATTGTTGAAACTTCAACACCATTAATGTTAGAAAATAGGGCTTTTAGGAAATTATCAAGTTCAGAATTTGATTGGTTTCTTGTACCGCTGCTGCTAGGAAGAGGCAAGCTTCTTCTTAATCTGCTTACTCTATCTCTAACAGATCCGCCGCCATTAGATGCTCTTTCAAATTTCTTTAAAAACTCAGGAACTTTCTTGTTACCTTCAGATTCATTTTCTTCGCCAGCTTTTGAAGCTTTAAGTTCTCTAAAAAGAAGTTTGTATTGTTCAACAATTATGTTTTCCTTGAAAGTTTTTATAAAGGTTTCTGCTTCTTTTTCATATGCGCCTGTTATTGTTTCTTTAAATTCCTTTAGATCCTTGCCTAGTTTTGAAGAGTTTTCTGATGCTTCAATTTTCTTCATTTCACTAGCAAGTGTAGAATTAGGTTTCTTAAATTCATTTAAGTATGAGGTAGCTCTTGCTACAACTTCATCATGCATAATATCTTTAGCTAAAGCATTTGTAAAGCTTGACAAATCTTTTTTAAATGTTGCAACATTTGCTTTCTTACTTTCTGCATTAGATTCAAATATTGAAAGAAGATCATCTTTTAGTGACAAAGAACCAAGCAATGATGCTTCATTTTTGTTAGAATCTTCTTCAAACTTTTTGTAAAGATTGTTGTAGAAGTCAGCATATTCTGGATGCTCTTTGTCTCTTTTTAATCCCATAAGGTACTTATTGCCTTGTTCTAATAAGTCCTTGTCAGCTTTCAATCCATCAAGCTCTGTTTTGTAAGTTAGGTATGACTCATATGCTTCAAAGTAAGCCTTAGCTTCGTTATGAACCATTGGTTTAATTTTGGTTCTTATTTCTGAATTTATTTCACCTAAAACTTTTTTAAGCCTATTAAGTTCCTTAAATAAGTTAGTTTCCAATATAGAATTTTTATCATTTAAGAACATACTTAATTCAGCTTCAAGTTTGTTGAACGGAATTAATAAATGTAAGGCAGGAAGAGAGTTAGAATTAATTTTTTTCTTAATATCATTTAATTCATTAAAGCCTGTTTTATGCCAGTTTCTGAAAAATTTGAGTTGCTCTAATTGCTCAGCAATAACAACTGATTCGGCAAAAAGTTTATCTATTTCCTGATTTAATTTAGTAATTTTTGCAGCACTTTCAGATTTATCATTTAAAGAAGCCTTTTCAGATTTTTTACTCTTTAGAGAATCCTCAACTTTTTTCAAATCATCTGCACATTTCTTTTTAAGTTGGTCATAAACTGACTGCGATTGATTTGTTGCTTTTTCAAAAAATTCTTTAATTATATCTAGCACACGGTCAGCATATGACTTTAAAGTATCTGTTAATGTTTTAGAATCATCAAGCTTGTGACTATTAAGCGCTTCAACTAATGGTTTGTTTGCTATTTTTTCTCATTTTGCTTTAAATGAACTCTCTTTAGTTTCTCTTTTTCTAATTACTTTTTGAGTTTCTTTTAATTTTTTCCCAATAGCAGCTTCATCACCATGTTTTAGTAATGAATATCAGCCAGCATAATCTTCATTGCTTAAAGTCCTAGCAATTTGCTTCTTGTTCTCTTCAACTAAATTAATATACTCTTCAACTTTTTTATTCAAGTTAGCTGATGAGTTGTTAAATGAATTAATTAGCTTTTTATACGCATTTGCTAATTCGCTATTCTCTTTAACATTTTGAGAGCTTAAAAATCTTAATTGGTAGTCTGACAACTGCATTAAAAATGTTGAGTTATATCTTTTTGCAATATTTTTCTTATACTCAGCAATATCTTTTTTAAGTTCTTTAACCAAGTTGATTGCTTTCTGGAAATCAATTTTAGCATTTATAACTCTAGCAATTTTGTTTTTAATGTGGTCATCATTTTCATCAATTTTATCTCTAAGATCTCTAATCTTTTTACCTAGTTCTATTTCTTTTAATTTATCATCAGTTGATTTGCCGGAATTAATTTTTTCAATTAATTTTGAACTTTCAGCAAAAAGTTGAGTTAGTTCAGTGAACTCTGCTTGACTGTGTTTTTTGATAAAACCATTAATTGTTTTGCCTTCTTCATCATTAGTGCCATTTTCATCACCTAAAGCTTTTGTTAAGTATTCTAAGACTACATCAGCATTAGAACTTCAAAATTCATCAAAATTCTTTTTGTTAGTTTTAGGATCTAAAACTTCAGAATATAGCAATGAAAATTCAGCAGGGAACAAGTCCTTGTTTTCAAAATAAGGCGCAACAAGTTTTTTAACGGATTCAACTTTATTGTCAAATTTAGCTATCTCAGCATCTACCTTTGCTAAATCTTCTTTAACAGATTCACGCTTGTCAGAAATTTTGGAATAATCAAAATCAGCCCCCAAGTGTGCATTTTTCTTGCTTAATTCATCTTTTTGGTCATTAACAAACTTAGAGTAAGCAAAAAATTCTGTTGCTCCATCAGGCAAAATATTTTTTCTGTCTTTAACAAATTCATCTAAGTTGTAAAAATCTCTTCAATTTAGTTTTGCTTTAGTATTAGCATCAACTAATGTTTCAATAGAAATTAGTTCATTAGGTAAGTAAGCCACATCGACTGCAAAATAGTCTTTTTCGACAAATTGATCAGTTGGATTTGTTCCAGTAACTAGTCTGTTTAATTGTTGATTAGTCTCAAAAACAGTTTTATCAACTTGCTTTAAAAGCTTAACTTTTTCATCAGAGTTTTTAGATGAAAATGATTCTGCTTGCAATTTATCAATGCTTGGATCATTAGTAAATGAATCATACATTGCAACAAGTGCATTTAATGTTTCAATTTCATCTGTTTTAATGCCAAATTGAGAAGCTAATTTACTTGTAAGCTCAGTTATTTTTCCAGATTTTTTGACTGTGTCTAATAAAGCTGATGCTCTTTTTTTGTTTTCTTCAATAACTTTTGTTAAAGATTCCAAAAGCTTCTTTTGTCCTTCTGAATTAGTTGAGTTGTTCCCATTCCCACTATTTGTAGTATGGTTTACATCCTTAAGTGCCTCAAGAAGCTTTGTATCGTCATCATTTAATTGTTTTGTGTTTTTTAAAGTAAATTCTGTGTTTTTTAACTCTTTTTCTAATGTGTGTTTTAGTTTAGGATCAGATTCTGCTTTTTTAATTGCTTCTTTTAATTTGTTTATAACATCTTCAAGTGTTTTAATAAAGTTATTTCTATCCTCAATTCTCTTCTGACGAGTTGTTTTAAATATATTAACATTGATAACACTTTCTGCTCTTGTCTTGTCCGCAATTGCTTTCTTCTTTTGCGCTTCAAGATTTGCCTTATCGCCGTTCATTGCTGTTTTTAGCTTTTCTTCTATTTCTTTTTGAAGTTTTTCAGAGTCTTCAATAACTTTTTTTGCTCCCACATAGTTACGTAAGTCAGCCTCCATATTTTCTATGGTTTGTCTTAATGTTAGTCACTCTCTATATAGCCCATTTAACTCACCAATTGCGGTAGTGATTTTTTTAAGAACTTCTTCAGAAAATTTGTTTGGTGCAAATCTAACTCTAATTTGCTCAATGAAACGAGAAGCTAAGTCTTCAATTAAGTTTTTAGCATCTTTTAATGCTTTATCAAATTGCACATATTTGCCTAAAGTTTTAAATGATTTTTTACCATTTTGCTCTGTTGTTGCATTTAAAATTTCACCAAAAGCACTGTGAATTGTGTATGATGAACCATCTTCAAAATGAATAAGTAAGTGTTTGTCCACTATTTCATTTGTATTGTTGTATTCATTTACTTTAATTTCAGCATTAGCAATAACTTTTTCTTCAAATTTAACATTTTCAGCACTAAAACCATCTAAAAGCTTCAGTGAATCTTTATCTTTGTATTCTTTTAGCTTACTTGCAAATTTTTCCTTAGCTTCAGCCAAATTATTAGCAGCTACAACTAATAAATAAGGTGATTTTTGAACTAATCTGTTCTTTTCAACAATTGAATAAGTAGTTTTTAAAACTTCTTTTTCTCATTCAGGACGTCTTAGTGCATAAACTTTCTGATTTTTTAGATATCTAACATTTGTAATTCCTCTAAAGAATTGCTCATTGATAGTTTTGTTTGAAATATTAGCAAGAGCATTATACTTGCCAATGTTTTCTAAAAACTTTCTTAATTCAGGTTCACTTAATACACTTTTGTTTAGTTTGTAAGTTAGTGAATCTTGAGCATTACCTCTGCCACTTAGGCTAGAGTAAATTGGAAGTGTGCCAAAAAATGCATCAGGAAAAAACTTGATGGTTGTGTATTCTTTGTTTTT
>1103 24 6
ATTGTGGCTATTTTTTTTTTTTTT
>1104 413 7666
TATAAAAAATTTTACAACAAAAAAGAATAATAAATAGAGCATGAGCTTTAGCACATACATCAGTGGGAAAAATCATGTGTTTTTCCCAAATTTTTCCACTTTTTAAAAAAGTTATTATTTAGCTACATTTTAAGATATGAGAATAAGTAAGCAAGATGATCAACGAGACTGTGGTTTGCATGTCTTAAGCTATCTAATAAATTATTATCATCATAAAGAGGTTGATATAAATTATTTAAAAATTAATTGTTCTTATGGCAAAGATGGCATAAGTTTGTTTAATTTAAAAAGCATTGCTAGCGAAAATGGACTTAAATTAGATTCGTATTCTGGCGAGTTTGATGCTCTAACATCGCTAAATAAGCAAGACTTGCCACTTATATTGCTTTTGAACAGAAATGGCTATAGCCATT
>1105 44 894
TCATCAAAAATCTTAGCTATTACATTTGCAGCTTTTAATTCATT
>1106 9535 146925
GTAATTTTAGGAATGTCAGGCGGAGTTGATTCGTCTGTTTGTGCATATTTATTGCTTAAACAAGGCTATGAGGTTGAAGGCCTTTTTATGCGTAACTGAGACTCAATGCTTAATAATGATTTTCTAGGTAATGAAAATATTTCACAAGATATATGTCCACAAGAGCAAGACTATCAAGATGCTTTAGAAGTTGCGAATAAATTAGGAATTAAGCTTCACAGAGTTGATTTTGTGAATGAATACTGAAATGATGTTTTTAAAACATTTATTTCTGAATATGAAGCTGGAAGAACTCCAAATCCAGATATTTTGTGTAACAAATATATTAAGTTTAAGGCTTTTAGTGACTATGCATTTAATAATCTTGGAGCCGACTATATTGCTATGGGTCATTATGCTAAAGTTACTGATGGCAGGCTTTATCGGGCCAAAGACCAGAATAAAGATCAAACATATTTTTTAGCGCAATTAAGTCATGAACAATTAAAAAGAGTGCTTATGCCTTTAGCTGAATTTAGCTCAAAAGAGGAAGTAAGAAAAATAGCACAAGAGCAAGACTTGATAACTGCTAGCAAAAAAGATTCAACCGGTATATGTTTTATAGGTGAGCGTAAATTTACAAAGTTTTTGCAAAATTATATTCCAATGCAACCCGGAGATATTGTTGACATAAGAACTAATAAAAAACTTGGTAAACATGAAGGATGTTTCTATTACACAATTGGCCAAAGAAAAGGACTTAATTTAGGCGGACAAGCTGAGCCATATTATGTTTGTGGACACGATGTAAAGAAAAATATTTTATATGTCGCCCCTAGCAGTGATTTAAGTTATTTAACTTCTGATGCGCTATTAGCAACAGGGCTTACTCTTAATCATGATGACTTTGATCATAATAATTTAAGTGCTAAATTTAGATACAGGCAACAAGATATTCCAGTAACAATTGAATTATTGCCTAATAACACTATAAAAGTGTATTATCCGTCAGAATCACAAGCTGTTACACCGGGCCAACAAGTAGTGCTTTATGAAGGCCAAAAATGTCTTGGTGGAGCAGTTATTGAGAAAATTTATTATAAAGGCAGCGAAAAAACTTATTTATAAGGTGGTATTTATGAAAAAATTAACATCGACTGAGATAAGACAGAAGTGATTAGATTTTTTTGAATCAAAAAATCACTTAGTTATTGAAAGCAAGTCATTAATTCCTGTTAATGATTCATCACTATTATGAATTAATTCAGGTGTTGCAACTTTGAAAAATTACTTTTCGGGTAAAAAAGTACCACCTGCATTTAGACTTACTAATAGTCAAAAAGCAATAAGAACTAATGATATAGAAAATGTAGGTGTAACCAGCAGACACCACACCTTTTTTGAAATGCTTGGCAATTTTTCAATTGGCAACTATTTTAAAAAAGAAGCCATTGCATATGCGAAAGAATTTTTAGTAAATGTCTTAGAAATGGACTTTGAAAAATTATACTTTACATACTATGAAGAAGACTTAGAAGCTAAAAATTATTGACTAGAAAATGGTGTTGATGAATCACATTTAATTAGTGGCACAAGAGACACTAACTTTTGAGATTTAGGATCTGGCCCATGTGGACCATGTACTGAAATTTTTTATGACCGTGGCGAAAAATATGACCGTCGTGGGCTTGATTTATTAAAAAACGATATAGAAAACGACAGATATATTGAGATCTGAAATATAGTCTTTTCACAATTCAATAATGATGGCGAAGGTAATTACACTGAATTAAAGCAAAAAAACATCGATACTGGTGCTGGCTTAGAAAGATTAGCAAGTATTATGCAAGATGTACCTACTAACTACGATTCTGATTTATTTATTAACATTATTAGAGAAATAGAAAAATACTCACCATACAAATATGTAATTGAAAACTATTTTGCTAAGGACGAACATCAAGGTGAAATTAACACTAATTTTAAGATTATTGCCGACCATATTAGAACAGTAGTTAATGCAATAGCTGATGGCGCAAAAGTTTCTAATGTTGGACGCGGCTATATAATTAGAAGACTTTTAAGAAGGTCATACTACAAAGGTATGCAATTGGGCATAAAAGACTTATTTTTACATAAATTAGTTAAAGTAGTAAAAGATTCATTGCCTTATGAATATAACGAAAAAGATGTTATTGATGCCATTAAAGAAGAAGAGTTATTGTTTAGTAAAACAATTGAAAAAGGCAAGATACTACTAGAGTCATTTTTAGATAATGAAAATAAAGTTTTTGATGGTGCAGTTGCCTTTAATTTATTAGAAACATACGGCTTTCCTATTGAATTAACAGCTGAAATTTTGCATCAAAAAGGCATAAGTGTTGATATGGATGCTTTTGAATTAGCTAAAGAAAAGCATGCTTTAGCTTCAAAAGGTGGCAAGGCTACTGGAATGGATAAAGTTATTAATTCTTTAGCATTAATTGATAAAAAAATGGACAACTTTGTTGGTTATTCTGAGCTAAGTGCTAATTCTAAAGTACTTAAACTTTTTGATGAAGAAAATGAAGTAGAAGGCTTTGAAACAGGCGGATATGTACTTTTAGAAACTACTCCATTTTATGCAACTAGTGGTGGTCAAAGACATGACAAAGGTTTTATAATTCAAGGTGAAAACAAGATCAAAATAATAGATGTTTTCAAAGATAAATTTGGTAATCACATTCATTTTGTAGAAGGTAAAATGAATAATCATGAACCAGTTTCTTCATTTGTTGATCCTAATATAAGAATTGGCTTAGAAAGAAACCACTCAGGAACACACTTATTATTCTGTGCTTTAAGAAATGTCTTAGGTTCTCACATTGAGCAATTAGGTTCAGATAATAATGAAGAAAGACTAACATTCGACTTTCCAGCAGATGAAAAACCTAGTGACGAACAAATTAAAGCTGTTGAAGATTTAGTAAGAAGTTACATTACAAAATCTATTGATCGTGAATATATCACAACTACAGTTGATAAAGCCAGAGAAATGGGCGCAATTATGACCTTGGAAGAAGGCGAATATATGGATCCTAGAGCAATTAGAGTTGTTCGTTTTGGTGATATCACTAGTGACCTATGTGGTGGAACTCACTTAAGCAACACTTCTAAATTGGAAAGCTTTAAGATTACTAATGTTGAGAAAAAGCAAGCAGGTGTATTTAGAATTAGAGCTATAAGCTCAAGCAAATTAGTTAATGAATACTTAAGTAAAGTTAATAAAAAACTTAATGAAGAATTAGCAACAATTATTAAGAAAATTAAAGAACTTAAGAGTGACTATGTAGCTCCTGCAATTAACGAAAATGAACCAGATATTGAAACATTAAATGCATCAATTAATAAAAGAATTGATGAGCTAAGAGAAGTTTATAAACAATTATTAAAAGAAAGCTCAAATCTTGAATTTGACTATGAAACAGTCAAATTCGACAAAATCAAAGATTATGATGTTTATATTAATTTAGATGTTGATGCTTCAGCAGTTAAATTAATTGCTGCATCAATAAGAGATAAGTTCCAATTAGGCAAAACAGTAGCAATAATAGGATCAAAGAATGAAAATGAATTATTATTAGCTATTGCAACTAGAGCAATTGATGCTAATAAAATGTTTAAAAAACTAGCTTCAGAACTTAATGGCCGCGGCGGTGGTGCGCCAATATTAGCTATGGGCAAGATGAATTATTCTGAAGATATTGAAAGTTTAATTAAGGACTATTTACCCGATGCGTAAACTTTCATTTGATCTAGGAACTAAAACATGTGGCTTTGCTATTAGCGACATATTAGAAATAAGTGCTAATGCCTTAGAAACAATAAGATTTGTTGAAAATGATTTTAATGCTGTAATAGTCAAAGTCAAAGAAATAATAAAAATGTATCAAAACTCAATTGATGCTTTTGTTTTAGGCTATCCTCTTAGAAGTAACGGGTCAAAAAGCGAAAGAACTATGATGGTTGATAATTTTGCTATTCTTTTAGCAAATGAATTTCCAGGTATTAATATTTACTTAGTAGATGAATATGGTTCAACAATTAAGGCGCAGAGAATTTTAAAAGATGCTAAGTTATCAAATAAAAAGACAAAAAGCAAAAAAGATACTGTCAGCGCTGTTATCATATTAAATGATTTCTTACAATATGGGGGTCAAAAATATGAGCTTTAAGGAAAAGTTAGTCCAAAATGGATCTCCAACTTCTTTAGGCTGGGGTTTAATCGCTTCAGCAATAATAGCGTCTTTGATAGGCATAATAACATCAATTATTGTTTTTGTAAGAGTATTTAAAATTAAAAAACAATTTAATAAAGCTCAAGAAGAAAATGCTAAAAATGCAATAATGAAAATTAAAGGCTCTGAGTTGGATGCTAAAGATGAATTTATTAATAAAGCATTTAGCACAAATATTGATGAACTCGATATGCTTCATATAGTTAAGTCTGTTTATTTAAATTATGCGCAAAATGTCTTAATTGATGGGCTTAATTTAGAAAATTTATATCTTACTCTTAAAACTATGACCTTAGCAAACATAGAAATTGATCCTAGGGCAATTAGTTCCAAAACTTGAAATGAAGCAGTGCTTAAATATAAGGACAAAATAACCGAAAAACCTTGTTTTATAGTCTCTGAAGACAAAAAGTATAATTTAATTATTAGTGCTAATGATAATACTAGCAATGCCGAGATTTTTAACAAACTATATCCAAAATTAACATTTGGTGGCCTTTTAATGGTTATTCAGAATCCTATTATTAAAAGTGATTTAAAAGATTTAAAAAGAGATCTAAAGATCAAAAACATTCGTTTTGAAGCCTCTAAAAATAAAGCATTATTTTTATACATTGTTAAGTCTGAAGAAGATAAATCACCATATTTACAATAAAATCATAAAATAGTTTGACCAGTGTCGGACTATTTTTTACTTATTTATCTTGGCAATTAAAAAATAAATTGATAATATTAGCCAGGACAGAAATTTTAGGATAAAACAATTATAATTAATCTTTTTCATATTAATGTATATGAAAAAGTATTCAGCGTTAATAAAAAAAGTTTATTTTAAAAAATTAATGGCTATAATGGTAGTGAAGTCAATATAGCAATTATATTGCTATATTCACAAAACCAAACTTGCTAAATTCAAACAATAATGATCTTGGAGATCTAAATATGTCATATGTTAAGCCAGAGAAGAAATTAAAACTGCTATTAAGGACAATTGCATCTGCATTGCCACTATCTTTTACTTTATCATGTACAAATGTTGTAAAAAAGCCTGATTTTAAGATAATTACTGATCAAACAGATCCTTCAGGCACAAATAATAAAACCCCTGCACAGCCTAAATTAGATGATAATAAAAAAATTGATGAAAATAGCGATAATGAAGCCAAAATTCCTATAAAACAGGCAGACAAGCATTTTTTAGATCTTAATCAATTAAAGATGATTACCCCACGTGAAATTCACCAGAAAACTAAAACATATAATGAAGCAAAATCAAATTTTGAAAAGTATTTATTAGACAGTGCAACTGATTATGTAGCTGAAAATAAATATGATTATAGTACAAGAGATAATGATAGTAAATACTTTGAGCACGTAAAACCACTAGGCGAATATGGAAATATTGGTAACTCTAAAGAGCAAAGGACTAAGTTTTATAATCCAAGAGTTCCACTATGACACAATTTAGAACAAAAATATTTAGAAAAATTTAGTGAAAGCGATGTTAATGGCTTAACTGCTGAATCAATTGATATTAATGAAATAATAAAAACCAATCCATTTGGATTTTTACCATCAAATTTAAGTCAGCTTTTCTACTATGCTAATTTTAAGTCTTTAGGAAATCTATTTAATATTAATGGTACCAAAAATGTTAAAGCAACTTTTGATGATGTTAAAGGTCAATTTGACATTTTAATTTTTGACAGCAACAATAATAAACATTATTTCCAAATAAAAAATGATGGGAAAATAAATACTTCACTTAAAAAGAATGCTGATTTTTTCCAATACATTAGTGACCGCAGTTTTGAGCTAAATGTTAATCAAAAAGTATGAGTTGATGAGTTTGTCGAAAGCACAAGGCAATGAAGCAAAAGGCTAAATTTTGCTCGTCATTCAGGAACCGCTTGAGTTATTGATCGTGTTAAAACTACTAACACAGACTATTATGAATTATTGATTGCTACTAATATTCACGTTTTTAGCTTGCGTAATACATTTGATAAGTCCTTGCATATGAAAGATTTAAAGGACACTTCATTTGATGGCAGATGAAAAGAGTTTCCACCTGGATTTTATGATGGAAAAAATGCAACTGATACTAGCGACAATAGAAACAAAAGTGAATATTTTAGAGCTAACAGAGTACAAGAATCAATTATTGGTGATGACTTCGGAATCTTTGAATTAAGTAAGTTTAAATATATGAATGACAACAATAAATATGTTCAGGCTTTCGATGCATATAAACAATACCTAGATGCACCTTATTATATACCTAGATATAAAACAGAAGCATATATAAAAGGTGAAAAGGCAGATCTTGATAATGTACCAAGTAACTACACAAATTTTGTTACTAAAAACTCTGGTGGCGACTTTTTAACTCTTAAATTTAAAATCAAAAAAGATAAACTAAAAGACGTATTACCTAAACTTAATGAAGTTATTGATACAGAAGTTGAAAAAGACTGATATATAAACTTTAATAAGGATAAGTTTAGTCCACTTAAAACTCAATTCTATGCTGGTTATTCTAGATTTTGAAATCCTTTTGTTAAAGATTCACCTGCTCAATTCAGAGGTATAAAATCAACAGGCGGATTAATTTCAACACAAAGAAGAATTATTGATGAGCATATATTTAGAGATGTTTGACTAAAATATGATGCTAAATTAAATAAAGAATATAACTCATTAAATGATCGTTATAAAAAATATGAAAAAGCATTTATAGACAAAGAACACGGTATGCCATTAACAATTGTTGATCAGTTTTCAACGCTATATACAAATATCCCTTTCGGAGAGCTTAACTTAGAAGAAGGTGCATCAGGCTCAATGGTGATTGATTCATCATTTAACGTAATTGGTATTTTAAATACTTCTGTTGAAGATATTCCTATTGGGCAAAAAACATTATTACCGCTTCCTGGTACAGACTTTCAAAGAGTTATTCGTAGAAGAACTAATGGAGTAATACTTTTCCAGAGTCTAAGTGATGATTATGTTAATACAAAAGATAACAAGCCACCATTTATTTTTGATGGATTAATTGACAAGCTTAAAGCTGATAAGTTGCAAACAGTTAAATTAAACCCTAATAGTAAATAATTAAGAATGTGCTATAAGCACATTTTTATTTACTTCTTCAGTTTTTTAGCATTAAAAGGCTGTTTTATAGGATTTTTAGCAAATTTCATTATGTCTAACAAGACAAGTATTTTGCTTTGTGCTAAATTTTTTTAATAAAATAAAGTTGTGAGTAAACAATATTTAAGGACTATATGAAAAAACTAATTGTAAATAACCGGTGCTAATTCTGGCATCGGACTAGCTACAGCAAAATTATTTGCTTCTAAAGACTATCCTATGCTTTTAATTGATAAAAATATTGATGTTTTAGAAACAATAGATTTCAAAAACTGTTTAATTAAAAATGTTGATGTAAGAGATTTTAATAGTCTTAATCAAGCTATTATCGAGGCGCAAAATGAATTTGGTACAGTTGATTTAATGCTTAATAATGCCGGCATTATGCCACTAGATAAGTATTACGAGCAATCATTGCAAGATAAATATGACATTATAGACACCAATATAAAAGGTGTAATTAATGGTATGGATGCCGTGCTTCCATCAATGATTAAAGAAAACAGTGGAACAGTAATTAATATAAGTAGCACGGCAGGCAGATTCACTTATGACGATCACTCAGTTTATAATGGCTCAAAATTTGCAGTTAATGCTATAACTCAGCAAGCTAGAAGAGAACTAGCACATACTAACATTAGGTTTTCATTAATAGAACCTGCTATTGTAAATACAAACTTATTAAGCACAGTTAAAAATCAAAAAATTAAAGATGAATACTTGCAATTCCAAAGAAGTATTGATAATGGTTTAAAGCCTGAAACAATAGCTCAAACTATTTTATATATTTATGAATTGCCACAGGATGTGACTATTAAAGAAATTTTAATTTCACACACAAACGAATCTGAGGTTTAGGTTTTTTATTTTTCATTATATCATAGTGCCAAATCACCTACAAAATAGTGGTATACGTAAATTTCTATAAAAAATGTAGGCTCAGAAACATGCAATTATTTCTTTTTTAATAAAAAAGTTTTAGTGTAATGCTATATTTCTAACAATTCCGCAGGGTCTTAAACATATTTCAACACCTTGCGCTTTTTTCATTTTGTATCATTTATTACTTCAACTTTGTAACTTCTCAAATATTCTATAATCTGTCTGAATGAGTAGTTTTGATGAAGATTTAGTTTTATTAAATTGTTCTTAACTTTTGTCGCAATTATTAGTGACAAGTAGTTTAGAAACTCTGTTGTGTAAACTTTCATTTCTGAATGAATTATTGATTTTAATAGTTCCAAAATATTTTTATAAAAGTTGAACAATTCTTCAATTTCTTATCTTTGATCATATGGTGTGTATAGATCCTTTAATGAAAGGTCAACATTGGATTCGAAAACAATGATTCCAAAAAATTTATTATTTTTATTGAATTCATCAATGTTAAATGCATTTCTTTTAGATGCTTTTGATAGTTTTCAACACTTTCTTTGCCAGCTATTTCTAAGTCTTTAAATAGATAAAAAATTTTCATCTATTTACTTTTCAGACCCTAGTAATTGCTTATCTTTAATTTTTACAGGAGCTAAGTTTTCATCAAGTTTTTCTGCTCTAATTAATGTTGTATTTCTCTTTAATGGCAAAAGATACTTAACATTTTTATTCTGTTCTAAAAGCCCTGTAATTGCTTTAGTTCTAAAACCTTTATCGGCCACTAATATTTCCCCAGTGCTAGGCACATTTTCCAAAAAGTCCTCAAAAATAGTCGAATTCAGCATATTTCCTCGGCGTGGTCTGTGATAAATTGGCTCTTTAGTATATAAGTCACAAGTGTGAAGTAAGGTAAAATCTTTGCTACTTTTAACCTTGCCTTTTCTTGATCATTGAGAAAAAGTTACATCATCTGAAATATAAGATTTAAGTGTGCCATAAATAATTTGCACTCTACCTTTGAACTCATTTATTCTATCTAACATTGTTGTATATAAATAAAAAGAATCGCTAAATTTTGTTATTTTTAGACAATAATAATTGAACAATGCTTTCAAAAAAACAAAAGAGATTGGAATCTTTTGTTCCTATAGTATATTAACTTGCAGAATAATAAGTTTGATTTCTTTGTTGTTCATCTTTGCCATAATTATTTATAGCTTCACCGGTTTTTTTAAGAATTTTGATTA
>1107 24 127
CGAAAAAAAAAAAAAAAAAAAAAA
>1108 24 5
CGAAAAAAAAAAAAAAAAAAAAAT
>1109 2382 48175
AAGCCATAGAGAACAGAACAAAATAATTTTTTTAGGAGCAGTATGTTTATAACTTTTGAAGGTTTGGACGGAAGCGGAAAAACTACTATTGTACAAAAATTAGTTGAAAAACTATTAGAGAAAAAGCCTGCTCTAAGTTTTATAGTAACTAGAGAACCAGGCGGTAAAAATGTTAGAGAATCAGAAAAAATTAGGGAGCTAATTTTAGACAAAGAGTCGCGTTTGTCGCCAATTTCTGAAGCTCTTTTGTACACTGCTAGCAGACGGATTCATATTGAAAAAGTTATACTTCCTGCACTTAAAGAAAACAAATTAGTTTTATGCGATAGATATATCGATAGTTTCTATGCATATCAAGGTATAGTTAGGGGTTTAGGCTTATCATTTGCAAAGCAACTTACTGAAATGGTTATTGAGAGCACTATTCCTGATATAACTATTTTTATTGACATAACTGCTGAGCAAAGTGAATACCGTAGAAATGTTTCAAGACTAATTAGTGATCGTCTTGATTCAGAAAGCTTAGAATTTCATAAAAAAGTTTTTGACGCTTACAAAGAAGTAATTAATTTAGACCCTAAGCGTTTTATTATTGTTAATGGCTTGCAAAGTATTCCTGAAATCTTAGATGAAATAGTTGAGAAGCTGTTCCAAAATAAGAAGTTTGATGAGTGATGAAAGAATAATTAATGATTAGCGAAAATTTAATAAAAATTTTAGATAATTCAATTTCTCAAAATAAGATTAGCCATTGCTATTTGCTTAGTTCTAGTTCAAATATTGATATTAATGAATCGCTTATTTACTTTATTAACAGGGTCAATAACAGTCAAATCACATCATTAAATGAGCAAGAGTTGCCTGCTAATGTTATGTTTTTTAATGAAGATTTATCTAAGTCTAAAATTGTATCTGTAATGGAAAACAGCACACTGGCTTCATTTGTCCAAAATGCCTATAAAATAATCATTTTGAAAGAAATTGACAAAGCTTCAAATGCTAGTTTGAATGCGCTATTAAAGAATATTGAAGAGCCAAGTTCAGACACAATATTTTTGCTTACTACAAGAAATATTAATTCAGTTTTGCCAACAATACAATCACGTTCAATCGTTATTAATATTAAAGCCCCTAGTTATTTAGACATAGAAGCAGAATTAATAAATAAAAACTATCCTAAAGAACAAGCATGATTTTTTAGTTATGTATTTAATGATTTATCGCAGTCTGAGAAATATTTAAATAATGATTCATATGAATTAGTATTAAATTTATTAGAAGCTGTGAACAAAAGCTTTAAAGAAAAATATCATTTATATGTCTTTTTGACTAAATTTAGTAAAAAAGAGAACAAAAACACAATGGCTTTTTTAGTCTTGTGTCTTAAGTTTATTTTTTCATGAATTTGAAATAAATTCAGTTTAAAGAATCCATTAATGAAAAAAGTAGCAAGCAAACTAAAGGAAGCAAAAATTGACTATTTTGCCTTGTTTACAACCATAGACGAATATCTTGAGAGTTTAGAATCTAACGAAAATTACTTTTTGCAAACTGAGAGAATGCTGACTAAAATAGTAGGTGCTTATGAGTAAAATTTACATTGTTGGTACACCAATTGGTAATCTAAAAGACATAACTTATAGAGCAGTAGAAACTCTAAGGTCAGTTGACTGAATTGCTTGTGAAGATACAAGAGTGACTGCAAAGCTTTTGGCAGCCTATGATATAAAAAAACCATTAGTAATCCATAATAAAAATAATGAAAAGAGCTCTGCCAAGTCAATAATTGATAGATTAGTACAGAATGAGCAAAACATTGCCTTAGTTTCTGATGCAGGCATGCCATTAATTAATGATCCAGGTTTTGAAATTGTTAAATTAGCTAATGAAAATAACATAAGTATTGAAATTATTCCGGGTGTCAGTGCATCAATTACAGCATTTGCGCTTAGCGGACTATCAAGCACATTTGTGTACATGGGTTTTCCTAAAGAAAAAGAAGGTCAAAGAATTAAACAGATTGAATCTTTTAGCTCTGAGCATGCTCATGTATTTTATGTAGGCAATAGTAAGATTGAGAAATTTTTAACTGAGATTTATAAAGTATGAAATAGTGATGCAACTGTGTTTTTGGCTAGAGAAATGACCAAAATTCATGAGCAGTTTTATTACGGAGATGCAAGCAAAGTTTTAAATGAATTAAAGAGTGGATCTGCTAAAGGCGAGTTTACAATTGTTATTAAACTAAAAGAAGCAAAAAGAGAAAAAATCAATAAGTATGCTGATTTTTCTAAAGTCAAATAGCTCTATTTTAAAGTTAAATTAGTAAATTTTGTATATGTTAATATTTACACATTAGCATATTTTTTTATTTATTAATTT
>1110 24 991
AAAAACAAAAAAAAAAAAAAAAAA
>1111 24 120
AAAAACAAAAAAAAAAAAAAAACA
>1112 24 94
AAAAACAAAAAAAAAAAAAAAAAC
>1113 24 20
AAAAACAAAAAAAAAAAAAAAAAT
>1114 24 23
AAAAACAAAAAAAAAAAAAAACAC
>1115 24 83
AAAAACAAAAAAAAAAAAAAACAA
>1116 27 48
AAAAACAAAAAAAAAAAAAAAAAGAAA
>1117 24 24
AAAAACAAAAAAAAAAAAAACAAC
>1118 34 172
CCTTAACTTCCTCGGCTGTTTTTTTTTTTTTTTT
>1119 11258 196954
AGTGCGCAGGCACTTTTTTTATTTTCTTTAAAAATTTTAGAAAATAAGGATAAGAGAACGTACAAAAATTTTGCCCTATAGCGCTATAAAACAGCCTTAGAAGTAAATTTTGCTAACATTAATTTTTTATAAATTAGCAAAGCTAATTTTGTTTTAGAAGACATCATTTTTTGCATAAAGCAGCAGTAAAAAGACTTTATTTTTTAACTAAATTCATTATAATATTACATATATTTTATATAAGTAATATTGACTATAGTTTTAAGGGCTAAAAAAAGGAGGCATATGAAAAATTCTGGGCTAAAAATTCGCGAATTTTTCTATAAATTTGGCAAGAAGTGAAATGAGTGATGAAGTACAAAAGAAATTACTAAAAAGTTTCTTTATACTGCTGCACTTTTAGCTATTTATTTAATTATGACTACAGTCAAATCTCCTTTTGTTACCTTTAGTAATATTAATAATTCAATTGACAATGATACATTTCTTAGTACATTAAACCTTATTGGTGGCGGTGGACTTAGACAATTTTCACTAGTTGCATTAGGAATAAGTCCATTTATTAACGCTTCCTTGATTATGTCATTATTACAAACCAAAGCCTTTCCAGCAATGCAAAAACTGTCCCAATCAGGGCCTGAAGGCAGACGGAAAATTAATATAATCACCAGGGTTTTAACGCTTTTTATTGCTTTTCCACAGTCATTTATGCTTACTATAGCCTTAAGTAGTGGTGACAACCCTTTTATTAGAATTGATCCTTATGGCTTAAATAAAAATTTAGTTACTTACTTTTTGCTTCCTTTTATTTTAATTGGTGGATCATTATTTTCACTATTTATAGCTGAACAAATTACAAACAAAGGAATTGGAAATGGTACTAGTTTAATTATTTTTGTTGGTATAGCATTTCAGTTACCAAATCAGTTTCAAACTGCATGAGGTGTTTATGTAAGTGATACTGAAAGCTCAGCAATTGTTGTAGGTGTTTTAAAATTCTTAACATATTTATTTGTTTATTTAGCACTTTTATTTGTCATCATAATGGTTTATTTAGCAGAAAGACATATCCCAATTCAACAAATAGGAGCTGGTAGAAGCAAAAGTGTAAAAGATATGGGTAAGCTTCCTATAAAGCTAAATCCTGCTGGAGTTATGCCAATTATTTTTGCCTCAATGTTTGTTTCATTGCCGATATTAATTGCCCGTATATTGCCTAATACTAACACAGCAGCTATCTGAATTAGAGAAAATATGGACTTTTCAAAGCCACTTGGTTTAAGCTTATTAGTTATATTTACATTCTTTTTCACCTTTATTATGGGCTTACAACAATCACGTGTTGATAGAATAGCTGAAGACTTTACAAAAAATTCAACCTTTATTCCTGGCATTCAACCTGGCGAGCAAACTGAAGATTATTTAATTAGTGTAGTAATGAGACTTTCAACCTTTAGTGCTTTTTACTTAGTTATCTTAGTTTCATTCCAATATTTAATGGTTATAGCACTAGCTATTCCAGCTGCGATGGCTTTTGGTGGCACAGGTATGATGATTTTAGTATCAGTTTCAATCGAAACAATTGATCAGTTCAAAGCAAGAATTAAATCAAGCCAGCTTTCAAAACAAAAAAGAATATCAAGAATTGTTTCAGAAAACATTGCTGAATCTAAAACACTTAGCTACACTGGTGCTTTTGATAATGAAGCCGAAAGCAAGCCAAGCAAAGGCAATTTACCTAAAACTGAGGATGGTTTATTATGATAGAAGCAAAAAATATAAATAATTTAGTTTTTATGGGGCCTCCTGGGGTTGGTAAAGGCACAGTTGCGTCAATCATTGCTAAAGAATATGGGCTAGTTCATTTATCAACAGGAAACATTTTTAGAGCTGAAATAGCTTCAGCCAGCGAGCTAGGTAAAAAGATTTCTTCAATAGTTGAATCAGGCGGTTATGTACCTGATGATATTACTAATGAAATAGTTGCTAAAGCTTTAGAAAATTACAATAAATCTGGTAAAATTGTTATCTTAGATGGCTATCCACGTACACTTATGCAAGTTGAGTTTTTGGATAGTCTTCCTTATTTTAAATACGAAGTAATCGAGCTTCGTGCTAATGAGGATCTAATATTAAAAAGATTATCAGGGCGCCGTTTTTGTCCAAATTGTAAAGCTGGCTTTCACATCGATTTTATGCCTTCAAGCAAAGGCAATATTTGCGATAAATGTGGCACTGAACTAATCACACGTAAAGATGATTCACCTGAATCAATTAAAAATAGACTTAAAGTTTATAAAGAACAAACTGGCCCATTATTAGAGCATTATAAAAACAAAATTCATGTTTTTGATGCTGATAGTGATCCAAAAGTATTAGCTGACTTAATTGTTAGTTCATTAACAAAATAAACTTAAATCAAATTATTATTAAAAGTAAAGTAGGAATTAATATGGTATCAATCAAGAGTGCTCGTGAGATTGAATTAATTTCTAAAAGTTGCCAAATCCTGGCAGAGGTCAAAGCAGTTTTATATGACCTTGTAAGACCAGGAATTTCATTAAAAGAATTAGATCGTCATGCTTTTAATGAAATAATCAAAAGAGGTGCAAAACCAGCTTTTAAAGGCTTGTATGGCTTTCCAGCTACAGCCTGCATCTCTGTTAATGATGAACTTATCCATGGTATCCCTTCTAATTATGTGATTAAAGATGGCGATATTGTCAAAATTGACTTAGGATGCGATTATCACGGATACAAAAGTGACAGCGCTTTTACTAAAGGCGTTGGCAAAATTACTGAAAGTGATAGCAAAATTATTGAGGTAGCCAAATTAGCTTTTGAAGCAGGCTTAGCTGCAATTAAACCTGGCGCTAGAGTTGGTGATATTAGTTATGCTATCGGCGAAGTAATTAAAAATAATAATTTATACACACCAAAAGAGTACACAGGCCATGGCATTGGCAAGGAATTGCACGAAGATCCTTATATACCAAATGAAGGCAAAAAAGGAACTGGCATATTATTAAAAGATAATATGGTCATTTGTATTGAACCTATGATCTTGCAAAAGTCAAATCGAGTGTATGTCAAAAAAGATAAATGAACTGTTGTTAGTGCAAGCGGATTAAATGCTGCTCACTATGAGCACACAGTTTTAATTAAAAATGGCAAAGGTGTTGTATTAACGAAAGGAATCTAATAAAAAATGGCAAAAGACGCTATTAAAATTAGAGCAAAAGTCAAAGAAATCTATTCAACCGATGAATATTTAGTAACTTTAGAAAGTGGACAAGATATTAAAGCTAACATTTCAGGTAAAATGCGTGTAAACCGCATTAGAATTTTACCTGGTGATGAAGTCGATGTTGAACTAAGCCCATATAACTTGCAAAGAGGGCGTATTACATATCGGCACAATAGATAGGAGATAACTAATTTATGAAAGTTAGAGCTAGCGTAAAAAGAATGTGTAAAGATTGTCGTATTATCAAACGTAAAGGTGTTATCAGGGTAATTTGCTCTACCCCTAAACACAAACAAAGACAAGGATAAAATTAGATGGCAAGAATTTTAAATATAGAAATACCAAACAATAAACGTGTAGTTATTTCATTAACTTACATCTATGGTATTGGTAGAACAAGCGCACAAGAAATATGTGCAAAAGCAAAAATTGATGAAAACATCAGAGTTAAAGACTTATCAGAAGCACAACTTAGTGCAATTAGAGAAATTGCAAAAGAATATGTCACAGAAGGTGATTTACGTAGAGAAGTTTCATTAAACATCAAACGTTTAATGGAAGTTAAGTGCTACCGTGGAATTAGACACCGTAAAGGTCTACCTGTTAGAGGCCAAAGCACAAAAAGTAATGCTAGAACTAGAAAAGGTCCTAGAAAGACTGTTGCTGGTAAGAAATCAACTAAATAGTTAATTTAGGAGAATAAATTATGGCTAATAAAGTTGTTAAGAAAACAAAAAAGAAAAACATTACTAAAGGTGTTGCACACATCCACTCAACTAACCAAAACACAATTGTGACATTTGCTGATGAATTAGGTAACGTTATAGCATGAAGTAGCTCAGGTGCTATTGGCTATAAAGGAACTAAAAAGAAAACCCCTTATGCAGCAGGTTTAGCTGCCCAAGCAGCGTCAGAAGCTGCTAAAGAGCATGGTATTAAAAGCGTAAGAGTTGAACTTAAAGGTATAGGTGCTGGTAAAGATGCTGCTAGAAAACAAATTGAAGTATCTGGCATCACTGTTACAGAAATTAAAGACGTAACTCCAGTGCCACACAACGGTACTAGACCTCCAAAACGTATTCTTAAACGTGAAAAAATGAGAAAATAACAAAGGAGAGTAACACTTATGAAAAGAATGTCTAAATTAGATTACTTACAAGTAAGTAACTCTGCTATCAATAACAATTTAAATGAAGTTACATTTTCACTTAAACCACTTGAAAGAGGCTTTGCTAACACTGTTGCAGTTGCATTAAGAAGAGTTTTATTATCTAATATTACTTCTTTAGCATTATTTGCAATCAAAATCTCAGGCGTTAGCCACGAGTTTCAAACAATTCCTGGAATTGTTGAAGACGTTACAGCCATCATAATGAATTTAAGAAAAGTAAAGTTCAAATACAACCCTGAATTTGTTAAAGATGGTGAAATCATTAAAGCAACAATTAAAGCTGAACAACCTGGAGTTGTAACATCTAAGAGCATTGAAATCAGCAATCCTTCAGTTGAAATAATTAACAAAAGCCAAGAAATTGCTAATATCCAAAAAGGAGCATTAGTAATTGAACTATTCTTAAGACCTGGCAGAGGTTTTATTTCAAATGAAAGCAATAAAAAGTTTATCCAAAACGATTCATTATTTGCTTCAAAAATCGAATCAAACATCAAAAAAGGCTTATTTATAGCTGTAGACAGCAATTTTAGTCCTGTGGAAAAATGCAGCTACACTGTTAAAGAATTAAATACTTCAAGCAACAAAATTGAAGAAGAATTACTTTTTACAATCAAAACAGATGGTACAGTTGATGCTAAAAGTGCTATAAACCAAGCTTGCAAGATTTTAGTAGCACACTTTATGACTGTTGGCGATGTTGATGCAATGAAAATTGATGTTTTTGAAGAAGAAAAAATTAATAATGATGAACCAATTGAAAATGATGTTGATATTAACCAACTAGGTCTTTCAGTTCGTTCATTAAATGCTCTTAAGAGAATTGGCAAAACAAAAGCTTCTGAAGTAGCAGCTATGACCTGAGAAGAATTAGAACAAACTAAGAACTTAGGTAGAAAATCATTAGATGAAATTCAAGAATGTTTAAAACTAAATGGCTTCACTCTTAATAAAGGAGATGAATAATGGCTAATCCAACCCAAATTTACAGCCGTGATGTTAAATGAAGAAAAGGCGTTATGAGAACATTAGTTAGTGAATTATTTGCTAATGGTCGTATAACAACTACACTTACACGTGCAAAAGAATTACGTAGACATGCAGAAAAATTAATTACTAAAGCAAAAAACCCAACTCTTGCAAACCGTAGAATTTGTGCAAGTTTCTTGCGTCCAACATTAGTTGAAGAAGGCAAGAAAGATGTACTTAAACACTTATTTGACACAATCGCTCCATCATATGCAAAACGTAATGGTGGCTACACAAGAATTTATAAGTTAGTAAACCGTCAAGGTGACAACGCACCTATGGCTATTATTGAATTAGTTTAAAAATCTCCATCTTTTTAAAATTATTAATATATTCACAAATCTAAAACGATTGCTAAATTCCTTTTATTTAATGACGCAAACATTGCGTCATTTTATTTTCCTTTTTGCCTTTAAAATAGTTAAAAAAGCTAAAGTGACAATTCTATTTTGGTAGTATAATAAACACATTATGATCAAAGTCACTGATTTAATGTTTAAATACCCTAGCGCACAAGCTAATGCTATTGAAAAACTTAATTTAGAAATAGAAAGCGGCAAATATGTTGCTATTTTAGGACACAATGGCTCTGGTAAGAGTACATTTTCTAAGCTACTTGTAGCTTTATATAAACCAGCTGATGGCAAAATAGAATTAGATGGCACAACTATAAGCAAAGAAACACTTAGAGAAATAAGAGGCAAAATAGGAATTATTTTCCAAAACCCAGATAACCAATTCATTGGCGCTTCAGTTGAAGACGACGTTGCTTTTGGACTAGAAAACAAATGTATTCCACGTAAAGACATGAAGCCTATTATTGATGAATTAGCGCACAAAGTTGGTATGGGTAATTATTTAGAAAAAAGCCCACAGTCGCTTTCTGGCGGTCAAAAACAACGTGTAGCTATTGCTTCAGTTTTAGCACTAGACCCTGATATTATTATCTTCGATGAAGTAACTAGTATGCTTGATCCATTAGGTAAGAGAAAAGTGCTTGATATTATTAGTTCGGTACAAAAAGAAAGAAAGAAAACTCTTATCTCAATTACTCATGATATGGATGAAGCAATCCTAGCTGATTATTGTTTAGTTTTCTCTGAAGGTAAAGTAATAGCTTCAGGCTCTCCAAGTGAAATTTTAAACAACAAAGAAATCTTAAGCTTAGCAAAAATTGACTCTCCTTTTATTTACAAGCTAAGTGAGAAAATTAATGGTGTTAAGCCTACATATAATGAAAAGGAGTTATTAGATCAAATATGCAAATAACAGTTAAAGACTTAGTGCACACATTTTTAGCTAAAACTCCTTATGAGCTTAATGCAATAGACAATATTAATGTCTCAATTAAGCAAGGCGAATTTGTCGGTGTAATTGGACAAACTGGTAGTGGTAAAACTACTTTTATTGAACATCTTAATGCTTTATTATTACCTAGTGCTGGCAGTGTTGAATGAGTTTTTGAAAATGACAAAATAAACCATAAAACAGGCGAAAAAGAAAAATTTATGGAAAGTTTTGTTATTAAACCAACCAGAAGAAAGAGAGTTAAAAAAGCTAAAGATCTTCGTAAAAGAGTTGGTGTTGTATTCCAGTTTGCTGAATATCAGTTGTTTGAAGAAACAATTGAAAAAGATATAGCTTTTGGTCCAAGAAGCTTTGGTGTTAGCAAGCAAGAGGCTCTCGAAAGAGCTGCAAAATACATTAAATTAGTTGGACTAGACGAATCATTTTTAAAACGTTCTCCTTTTGAGCTCTCTGGTGGACAAAAAAGAAGAGTAGCTTTAGCTGGAATATTAGCTATGGAACCTGATTTTATAATAGCCGATGAGCCTACAGCAGGACTTGATCCTGTTGGTGTAATTGAGATACTAAATATTTTCAAAGAGCTCCATAAACAAGGTAAAACAGTTATTATTGTTACTCACGACTTAGATAATGTTTTAGAGTACACAGAAAGAGTTTTAGCTTTCAAAGACGGCCAAATTGTTAAAGACGGCGACACTCATGATGTTTTAAGAGACACTGAATTTTTAAAAAATAATTATATGGAACCACCTAAACTTTTAGATTTTGTCTCTAAATTAGAAGCAAAAGGAATAAAGGTTCCTAGAGTTACTTCAATTGATGAATTAGCAAACTTTATTAACAAGTATATGAATAAAAAAACTAAAGGCGGGGTCAAAGATGAATAGTAATTATGGCCGTTATATGATGAATGACACTGTGGTTCATAAAATGGATCCTAGATTCAAGATTATATTCATCATAATTTACATTGTTTTAACATTTGTGGCAAAAGATTTTCTTACTCTTGGAATTATTCTTTTACCATTATGAATTTTGTACTTAATTGAAACAAAAAGCCCTACTGCTTTCTTAAGACTCTGAATAATGCCGCCGCTTATAGGCTTCTTCCTTTTTTGAGTTAATATTTATACAATGGGCCAAAAGCCATATGATGCTGCTGGTGCATTGACTGAGAATTATAAAAAATTAAAAGACTGATATCCACTTCCAATTCACTTAGGAAAGAGTTATTTCATTTCTTGAGAAGTTATTGCTAGAACCTTAGGTTTAGTTGTGCGTGTTTATATAATGATAATGGCAACAAGCTTAATGATTAATACAACTAAGCCAATGCTTTTATCAAAAGCAATTGATGACTTATTAATGCCACTTAAATTATTATTTATCCCAACACACGTAATTGTAATGATTATTTACATTGCTTTAAGATTTATTCCTACACTATTAGAAGAAGCTCAAAGAATTACTAAAGCGCAAGCTAGCAGGGGTGTTGACTTTAAAAACGGCAAGTTTAAAGACAAAGTTAAATCATTTACAACCTTAATTATTCCATTGTTTGTTACAGCCTTTTCAAAAGCAGAAGACTTATCAAATGCAATGGAAACAAGAGGATATAATCCTTATGCAAAGAGAACTAAATATAGATTAATTATTCCTACATGAAGAGATATATTCTTGGTGCTTATAGCAGCCTGAGCAATTACTTATGTAGTATTAGTTGATAAGCAAATTATAGCCACAAACAATGCTGCTTGATATGCTAATACGTTCTTTGCATTCTAAAAACAAATAAAAACATCAGCAAATTAAGTGCCGATGTTTTTATTTTTAACCTAGCTTTAAGCAGGCAATATTTTATTTACTGTGCTACTATCCAATTTTAATGAATCAGCTATTCTTTTTAGAGCAATTCTAATATCATCTAATAATTTAAATGCTTCCCTTGCTTTATCATAAAGTGGATTAAGCAACTTTAATTCTGAATTTTTTACTAATAAGTCTGTTTTACTAGTTAATTGGTCAAATAACTTTAGTAATTCAGGCTTATTTTTTAATTCATTTTTAATATTTTTAACACTTTCAGCATAATTCAATTTATTAGCTATTTCACGAAAAGCATTTAAGTAGTTCATAAATTCTCAAATCATACTATATGTAGCATGTGAGTGATTATGGTTTGAATTTACGCCAGTGTTTGAATCATAGTTTTTTATTAAGTCTGACTTAAATTGTGAGGGTTCAATTAAAGTTGATTTATCATAGTTTATTAATGAGCTATATACAACTCTAAAATCATCTTGGATTCACTCACTTCATTCTTTATTTGTAAAAAAGGTTGCTGATTGACTTAGTTGTGGATATGCATAGTAAATAATTTTTGAATTATCTTTAGAATCTTTATTATTAAAGTCATCAAAAAACTTATTTGAGTTATTTAATACTTGCACATTTAAATCATTTACTATTGCCACAAGCGCTTTAGTGATCTTAGCTGACTGTGAATTTTGTTCATAGTCAAAAAAGCTGTCTTTGACTGTTTTATAGGCCTGTTCGTCTTTTTTTACTAAGTCATAAAACTCTTGCATTTTCTTATCCATATCATAAGATGAGCTAGCATCAGCAACATTGTTGACTAAGTTCTCATATAAAGCCGCATTAAAGAAATTTTTTGTTTCGGAGTTATCTGAATGAAAAGAATTATTAACTTTTTTAGCTAAAAAATTGCTTTCAATCTTGTCAATTTTTTCTTTATATTGCTTTATTAGTTCGCTTACTGACTTAGTATTATTTTCGCCTTGATTGCTAGATTCTCCATTACATTTAGCTGATAAAGCCATAGGCAAGCTTAATAAAGGAGTTAAAAGCAAATATTTTTTTAATTTATTTTTCATAATATCTTTCTACATATTGAAGATTATTCAATAATATGTTTTAATTTAATAATTATAAAGTAAAAAAATGTACCTAACTATATGCTTTAATTCACAAACGCATAGCATTTTGTTAAATAAGTTTCCTAGAATAAGGAGAAGCAATGAAGCAATTTATAGTAATTGGAAATTGAAAAATGTATAAAACATTTACTGAAACATTAAACTTTTTTGATGAATTTGCAATAGAATACAAAAAATTTAGAAAAGCCAATCCACAATTAATTCCTTATATTGATAATAATGTTTTTGGTGTGGCTCCTTCACAATGTAATCTAACTGCTTATTTTACAAATAGAGTTCCTGAATTAAAATTATGCAGCCAAAATATGTCAAAAAATGAAGAAGGTGCTTTTACTGGTGAAGTTAGCGCCAGAATGCTACAAGATATCAATGTTTCATATGCTTTATGCGGGCACTCAGAAAGAAGAAGATATCACACAAATCATGAAAATGATGAATCCACGCACTTAAAAATTAAGCAATCAGTTAAGTATGACATTACTCCAATTATATGCATTGGCGAATCTAAGGAAGACAGAGATGCTGGTAGAACTGAAGCAGCTATTCATAAACAATTGCAAATTTTGCTAGATGAAGTTAATATTCATAAAGTTATTATTGCCTATGAACCAGTTTGGTCAATTGGCACTGGCATTACTCCAACTCCTGAAGAAGTTGAAAACGTGAGTGCATTAATTCATAAATTAACTAGCCCTGAAGTACCTGTTTTATATGGCGGAAGTGTTAATGAAAATAATATTAATGATTTTACCAAATTGCCTAATTTAAATGGCTTTTTGGTTGGTTCAGCTAGCTTAAAAATTGACAAATTTTTAAAGCTTATTTCTGTCAATTCTGACGGCATAATGCCTAAATAAAGAATACAAAAAAACTGAGTAGCAGCAGCAAGCTCTCTCAGTTTTTTTATTTTAGTTTGTTTTAGTAGCCGCCATGCGATTCTTTGCCTTCAACTATAGCAACTGATCTACTTGTACCAAATCTTGTTGCACCAGCTTCATGCATTTTGATCATATCATCTTTATTTGATATTCCACCAGCAGCTTTAATTAATAGTTTATCGCCGCAAACTGATTTCATTGTCTTAACATCTTCTAAACTAGCACTACGAGTTGAGAAGCCAGTTGATGTTTTGATAAATTCAGCTCCTGATTGCATAACTATTTCAGTTACTTTTTCTATTTCTTCTTTTGTTAAAAGTGCTGTTTCAACAATAACTTTTAACACATGGTCGCCACAAGCGTGTTTTACTACCATAATGTCTTTAAGCACATAGTCATAATCTTTGTCTTTTAGCTTGCCAATGTTAATAACCATATCAATTTCATCAGCACCAGCTTTAATTGCTTCAGCAGCTTCATAAGCTTTGCAATTTGTAAGCATTGCACCTAGCGGAAAACCTATAACTGATGTTATGCCAACATTAGAGCCCATTAATTGTTCTTTAACATATGGAACATATGATGAATTAACACATACAGTTTTAAAGCCATATTGCTTAGCTTCAGCTATCAATTTATCAATATCAGCTTTTGTAGCTTCTTCTTTT
>1120 26 30
AAAAAAAAAAAAAAAAAACAAATCAA
>1121 24 256
AAAAAAAAAAAAAAAAAACAACAC
>1122 42 639
AAAAAAAAAAAAAAAAAACAAACCCCCCCCCCCCCCCCCCCC
>1123 41 738
AAAAAAAAAAAAAAAAAACACACCCCCCCCCCCCCCCCCCC
>1124 24 516
AAAAAAAAAAAAAAAAAACAAAAC
>1125 24 540
AAAAAAAAAAAAAAAAAACAAACA
>1126 24 165
AAAAAAAAAAAAAAAAAACACAAC
>1127 24 431
AAAAAAAAAAAAAAAAAACAACAA
>1128 24 224
AAAAAAAAAAAAAAAAAACACACA
>1129 25 21
AAAAAAAAAAAAAAAAAACACACGC
>1130 24 2827
AAAAAAAAAAAAAAAAAACAAAAA
>1131 24 82
AAAAAAAAAAAAAAAAAACAAATA
>1132 24 5
AAAAAAAAAAAAAAAAAACACCAG
>1133 24 145
AAAAAAAAAAAAAAAAAACAACCA
>1134 24 417
AAAAAAAAAAAAAAAAAACACAAA
>1135 24 56
AAAAAAAAAAAAAAAAAACAATAA
>1136 24 59
AAAAAAAAAAAAAAAAAACAAAAT
>1137 40 346
AAAAAAAAAAAAAAAAAACATAAAAAAAAAAAAAAAAAAA
>1138 42 713
AAAAAAAAAAAAAAAAAACAACCCCCCCCCCCCCCCCCCCCC
>1139 24 77
AAAAAAAAAAAAAAAAAACACCAA
>1140 24 13
AAAAAAAAAAAAAAAAAACAAATT
>1141 25 145
AAAAAAAAAAAAAAAAAACACCACC
>1142 27 40
AAAAAAAAAAAAAAAAAACAACATATC
>1143 24 15
AAAAAAAAAAAAAAAAAACAATAT
>1144 24 6
AAAAAAAAAAAAAAAAAACATAAT
>1145 26 31
AAAAAAAAAAAAAAAAAACACAAGAA
>1146 25 52
AAAAAAAAAAAAAAAAAACACAGCC
>1147 25 84
AAAAAAAAAAAAAAAAAACAAAAGA
>1148 25 18
AAAAAAAAAAAAAAAAAACAATACA
>1149 26 35
AAAAAAAAAAAAAAAAAACATAACAA
>1150 24 109
GGGGGGGGGGGGGGGGGGGTGGGG
>1151 25 11
ACAAAAAAAAAAAAAACAACAAACA
>1152 24 18
ACAAAAAAAAAAAAAACAACAAAA
>1153 556 8408
TGTTTTATTTTGTTTTGCCTTCAGCACCAACTTTTTCTAAATAAGTAAATATTTTATCTAGATCTTTGAATGTTTTAGCATTATGAAACATAGAGTTTAGTAATGTCTTTAATTTTTTAAATTCATCTAAAACTTTATTTTTGTTTTCAGAATCACTTTTTAATACATCATTGATCATTTTTTCAATATTTTCATATTCAGCATCGATTTCTTTTTTATAGTCTTTTTTGGCTTCATCATCTAAAATATCAGAAACTGATTGGCCATCATCAATTGAACTGTATACTCTGCCAATGTCATATCCTGATGCATCAGTTTCATTTGCATCCCTTTCAGTAACTTTTGGCATTTTAGTGTTCATATTATTTGCTGAATCACCAACTGATGGAACAACTTGAGACTTTTCGCTTCCTAAAACACTTTTTTCATTTTTTGGATTTTCGTTTTTTAATTGTTTCTTAGGTGCTGATTCATTTTCTTTTTTGTCAATAGTTGAATTTTCAGATGTACTGTCTTTTTTATCTGCACCACTGTTTTTTTCATTTTTTTTTTTTTT
>1154 24 5
TGGTTTTTTTTTTTTTTTTTTTTA
>1155 1635 28554
CAGCCACAGCAGAAGGATCGCTTAAATCATCCATTGGTAAAAATACAGTTTGAAATGATGTTATAGCTCCATTTTTGTTTTTAAACAATCTGTTTTGAACATTAGCTACATCACTTTCAAGTGTTGATTGATAACCACCAACAGAAGGCTTTTTACCTAAAGTAGCACTAACTTCGTTTTCAGCTTGCACAAAACGGTAAATGTTGTCAATAAAAAGCAGTACATCTTCTTTTTGCTTATCTCTTAAATATTCAGCAGCGGTTATACCAATAGGTACAATTGACATTCTTGCACCAGCAGATTCGTTCATTTTTGAAATGTACATTGTTGAATTTTGCATTAAGTTTGATTGCACTAATTCATCATAAAGCTCAATACCTTCTCTAGAACGTTCTCCAGAACCTATGAAGATATTTGAAGTGTTTTTATTTTTATTATTTACATTGAAAATTATTTCTTTCATTAAAACAGTTTTTCCAACACCAGCACCGCCGAAAATGCCTAATTTAAAGCCTTTTACTATTGGTATGAAAAAATCAATTGCTTTAATTCCGGTTTCAATTAATTCGAATTTTGTATTTATTTCTCTATCGTTATTTATTAACGAGTTCATTTCTACATACTCAGGGCTAGGAGCAGTAGGATTATTTAAAGAAAGACCTTTAAAGCTATAGATATTACCTTTAGCTAAAGGACCAACGGGCACCATAAAACTTCTCTTTGTATTTACTACCTTGTCGCTTAATGAAATTGAACTAAATGAATAAATGATTATTGCCTTGATAGTTGTTTCATTGATAACTGACTTAACTAATAAATAAGTTTGGCCATTGTGTGTAGTTAGCAAGTGATTTACTAAAGGTAAATTGTCTTTGCTAAACTCAACTTCAACAACATCTCCAAGTATGTTTATAACTCTTCCATTCATTATTTATCTCCTAATTTAAGTGCAACTTCATTTAAGAATTTTTCTGAAATAGGCAAGAAACTGTGCTCATTTTGTAATTCTCAGCCTAAATTTGCATAATTTGAATACTCTTGCAAGGCAAATGCAAAGTAACTTTTCATTATTTCATCATCATAGGTAGTATTTGATTTCATTATTTCGAATTGTTTTTTTCCATCAGCATAGTTATTGATAAATTCATCAATAAACATTAATGCTTTTTGTTCATCTTTTACATTTTTAATTAATGATCATTGAATAATTTTGCTCATCATAAGTACAAAATTATATGAATAAAGTGAATAACCTCTTTGTGCAAAAAGTTTATCAACCATTTTACCTTTATACATTAAGTTAGAAACTTCTTTATTTAATTCGTAATCAAGCATTGAAAGCTTAAGATGTCTTTTGTATTTTCTATAAATTTTATTAATTACACCAGCAACTTTAGCTATTGTTCTATCTTGAACACTTGAACCTGTTCTTGAAACTGAAAAATCAATATCAATAGCTGGCAAAATACCTTTAGCAAATAATTTTGCACTAGTTACAATTTGCCCGTCTGTTATCGAAATAACATTAGAAGCAATTAAGCTAGTAATATCACCATCAACTGTTTGAATAATAGGAAGAGCTGTAATAGTTTTTTTACCTTTATATGAACCTGCTCTTTCTAATAATTGTGAGTG
>1156 386 8100
TTTTAATTTCTTTATTGGTGGTTAATTCATGATTTATATCATTGTCAGTTTTTAACATTTCTTCATTTGATGCACTGTTTGAATAATTTGAACGATCATCAATTTATTTATTTGCGTTTTCGACCAATTCATCATTTGATTCAGGCACCATAAAATTCTTATTTATGGGAGTAAGTTGCACCCCCCCCTTTTTTTTCACTATGAACCTTAGCACAGCCAGCTGCAATAAAATGCATCGATACTGCAATTGATCCACCAATTAGTATGAGTTTTTTTGCTTATTTTCATACATATCACTTCATTTTGATAATATGAAATTCGAACTAATACATTGAAAGAAATCTACTACAGTCTTATGTATTGAAGCCTATAAAACAGTCATATTA
>1157 28 38
CATTCTTTTTTTCTTCTTTTTTTTTTTT
>1158 26 100
AAGGTAAAAAAAAAAAAAAAAAAAAA
>1159 1043 24296
TATTAGTATAATTTTTACACTTTATAATTAGGATTAATTTTTTATTATGTGAAGACTATCTAAAGAAGTTTTTAAGTCCTTATCTAAAAACAAAATTATGGTTATCGGCTTAAGTATACTTATATTTATTACTTCAGCTGTTTTTACCCTGCTTTCATCATTAAGATCATCTATTGTCACTGGTTTTGAAAATTACAAAAAGTTATCTGTGAAACATGATTTATCTGTAGATTTGAACCTTCCAAGTCAAGGAAGCGCCTTTAATCAAGGCTATTTTGTCAATGGACAGGTTTTAGGTCAAAATGGAGTAAAAGAGTACAAGTCGATCAATTATTATTTAGCGAACGGCGAGGGTGAGTATAAGGATTCTATAGAGAATGTTTTGTATTTGCAAAATAATGAATTTATTAGCTTAAGCAATTTTACTGGTATTGATGGTGGCAATAATGGAAGCCTTAGTAACTACTATATTAAAAAAGACGACTTAGATATTCTTTACTCAATTTATTCTGCTGATCCTAATAATTCAATTGTTGAATTTAAATTAGGAAAAGATCAAAATGATGCGAATAGTGCAAGTTTCAAATTAAAAAAAGAAGACAAAAACTTTATTTTTTATGAGAAAAAAGGCGACAAATTTGAAGCTGTTACTCAAAGCAAAAGCATAAAAAATACTGACAAAGTAACATTTGACAAAGAAAATTTAACCCTTTCAGATTTAATGATTCTTAAAAAAGGAACAGATCCAAGCAAGCCTAATCTTGTTTATGCTGAGCAAGTTCAGCCATTGTTTATAAATGTTTTGGACAAAAAAATCACTAACGAATATAGCGTTGGTCAAAGATGATTAGCAGAAAATAAAGGCATTATTATTCCTGCAAACGAATGAATTGAAAAGTTTGGATTTAAGAAAGTCTCAGACAATAATTTTGTATTTATTAACGAAGGAAACAACAACAATTTATCTAAATTTTTAGATAAAGGTGAGGCTTTAACTCCGTCTGCTGACACAACATCAGCAACCACCAATAACACTTATTTAT
>1160 24 45
AAACAAAAAAAACAAAAAAAAAAA
>1161 27 39
AAACAAAAAAAACAAAAAAAAAACAAA
>1162 4265 58469
TAAGTTATGACAACAGGCGATAAGTGAAAAATAGCTACTTTAACAATATTTACATTGGGATTTTGCTGAGTATACTGAAGTGTTAAAAATAAAAAAGTTAAGAAACTTAAAAAAGGCAAAATTAATAAATTAGACTCAAGCATGGATACGCTTGAGTTAATTAACTTATTGGGTGGAAAAAGCAATATTTCTGGTGTCTCAAACACTATATCAAGAATCAAAGTAATTATTAATGATAAGTCAATTGTTCAAAAAGATAAATTAGAACAATTGAAATACGTTAGTGGAATTATGATTTCATCTAACAATGTTTCACTAGTTGTTGGTGATTATGCCAAAAAACTAAGAGAAGAGTTAAATAGCGAAATTACAAAATAGCTGTCTATCCCTATAAAACAGCTTTATAAACAAAAAACTTGTAACACAACAACAAGTTTTTTATTTGACTCTTATTAAATATGGAAGTGTTTTATTCTTAAGTGGTAAATCGCTTTTATATTCTTCTTTTAATTCAGCTTTCTTAGATTCTATTATTCCTTTATCGTATCCTTTAAAGCCAATTAAGTTGTAATGGTAATCTGTTTGTAGCATTTTTTGATTTCTATGATTAATAAAATTGATTGATATAGGAACAGTACCTAGACCATGTTTTGATGCTTCATATTTATTAGAATCAATAAGTTTTACATCTACTTTCTTGATTAAACCATCGTCATCAGCATCATTATTAATATTATATAAAAGTGTATATTGAGAAAATATTATAGATAATCATTTTTCATAAAAGTGTTTATGTTTTAACACTTCTAAAACAGGCAAATTTGACATAGCATTATTTTGTCATAATAATAAGTTATCTTTATTTTGATAAATTAAAAAGTTTGCAATATCATTAAATGAATTTTCAATAAAGTCAGCTGCTTTAATTCCTTGTGTGATATTTAAATTGCCTTTATTATCAAAGTTATTGTCATTTACTGAATAACTAAAATATGTATCTTTATTTTTATTAATTGTCCCTAATTCATTTTTTAAATATAAACCATTTGAAAAAATGTGTTTGTGCGGTGTAAAATCAATTGAATATCAATTATATTCTTGGCCTGTTTTAGCATCATTTATAATTAATTTGCCAATTGATAATGAATTATTTAATAGTTTAGTTTTTTCGAATTTGTCTATTTTAAAGTCAAATTCGGCAGGTGTATTAGATAATAAAATATCATCTTTTAATTCACTAAGTAGCATTTCAGTATTATTTAAATTAAATGCTTCATATCCCTTAGTAGGGTGCATTAAATCATCAATAGTTTTGTATGATAATGGATTAGGCTTAAATTTAATTTCAGGATTATTGACTAATTCATTAAACTTAACTTCATCATTATCAATAGTAAGCTTTGCCTTAGTTTTTAAATCAAAATATATATCGCTTTGGCCTTTGGAAAAGTTAGTTAATTTAAATTCTAAACTTTTGTACTTATCACTAAGAAGAGAATTATCATTAGCATCAAGCAGGTCAATATTTAGTTTAATAGTGTCAGTATCAATTTTTAAATTATTAAATTTTACATGGTCAAAAATTAACCCATTAGAAGTAAAATTATAAATTTTTAACTCATTTGAAAGTCGCTTCTCTAAAATATCTTGTTGGAATTTAGACTTAAAAAATGCCTTGCTCCTTGTATTAATTGATAATACTTGTATAGGAAATTGTGAATTACTATTAATGAAAGCACTTTGTAACATATATTGTAAATCAGGGATACTTAAGTCATCCAATATGCCTTTTTTATAGTAATTTTGGAAAATTTTACTTTTGTATTCAAAGAAGTCGGAATAATCTAATTTACCTTCTGTTTTTAACTTAAATAAAATATCTATGTCAGTATTGTCATTGATATTTCTGGTTCTTTTTACAATAAATTTACCATCTTCATTTTCATATGTAAAAGGTCTTAAAATTTCAGAAAAGTCAAAACCATTTATTTTACTTGCGACATTTTTTAACGAATATTTTTTATTTTTATACTTAAAAATAATGTCATCTTTATTACTGGTTAACTTAAATTCATCAACTTTATTAGGAAGATTGAGTGTCAATATGCCACCTTGCAAGTTATTAAATAGTGAATCTAATGTATAGGTTTTTAATTGCGACAAAAAGGTTTTATAAAAAATGTCACTGGCTTTTACATCCGAATTTATTTTTAAATTAAAAATGTCATCTTCATTATTGCATGATGATGAAATTAGCACAGGCAGAGTGCTAATAGTTATTGGCAGTAATAAATTTATTTTTTTACTCATATATACATTTTCTACAAGAACTTTTACTTTTCTTTTAGCATTTGATAAGCACATGAAGCAATCATTGCTCCATTGTCTGTTGCATACTTTAAATCAGGGATTATGGCAATATTACTGATTTCTAAAAATCTTTTTCTTAACTCACTATTAGCACTAACTCCGCCAGCTAAAACTAGTGACTTAACATTGTATTTTCTAAGTGCTTTTTTAGTTTGATTAATTAAATAACTAACTGCACAATCTTGAAAACTAGCAGCAATTTGATTAATATCAATTGCTTCATTTCTTTGTATTTTATTATGATAGTAATTTATAACTTGTGACTTAAGCCCACTAAATGAAAAATTATATTCGCCGGGAGCATGAGGCTCAGTGAATTTAATAAACTCACCATTATAATTTTTATATATTTTATCAATTATAGGCCCGCCAGGAAATCCTAATTGTAATTTTGAACTAACTTTATCAAATGCTTCGCCGACAGCATCATCTAATGTTTGACCTATTATTTGAAAATCATTTGGATTATTAATAAGCATTAATTGAGTATGACCGCCTGAAACTAATAAACATAATGAAGGATAATTTATTTCGTGATCTATTGCGCATGAATAAAAGTGTCCGGCTAGGTGATTAATAGGAATTATTGGCTTATTGTAAGCTAATGAAACTGCATTAGCGAATAAATATCCAATTTGCAGTGTTCCAACTAATCCTGGTTCTTTAGTATAAGCTACATAATCTATAGTAGATAAATCATGTTTTTTGATCAATATCTCTAAAATTAAGTTTATGTTTTTAACATGTTCTCTTGATGATATTTCAGGAATTGTGCCACCAAATTCCTTAAAAATATCAACTTGGCTAATTGTTTCTAAGGCAACTACCTTATTATTTTCTAAAATAGCAATGGAAGTATCATCATGACTAGTTTCAATTCCTAATATTTTCATATTATTTTTTAGCTCCTATTTGTGGCATTTTTATGTAATAAGGCTCAATTTTATTTAAATCATCATAATCAATAAATAATTGTTTGTAGTCATTAAAATTATTTAAAAACTGCTCATAATTTACACTATCATAATTGTCTTTTATTCCTGTTTTACAGGTTATTTGGCTAGGATCAAATGGTTCTTGATTTACCAAATATTCAAAATACTTTTCGCCCTTTGCATTTATATAAAATGCATTTTTACCTTTATTTTGCTGGCTTAGAATTTGCATTGTACTAACTGTAAAAATTTTAATTTTTTTAATTGTTGCAATTGTTCTTAAATAAACTAAAGAGATTCTTACTCCAGTAAAATAACCAGGGCCTAAATTTGTATAAAATTCATCAAAATCGCTAATTTTTACATTCAATTCATTAAGCATTTCGCTAATGCTTAGTGGTATTAATTCAACTTTTTTTTGATACTTTTGCAAAACTTTAGAATACTTTAAGTTTAAGTTTTCATCAAAGGTAGCTAAAACAAAATCATTGTTAGCAGTGTCTAAATATAATTTCATTATTCAACCACCTTTATAGTAAAAATATGATTATTTTTTTCATCCAAAACAATGTCTACACTTACATAATTTGAATAATAATGAATTATTTTAGAAGGCCATTCAATAGCTATAATATCATTCTCATCAGCATAGTCAATAAATTCATCTATCTCGCCACTAAGATGATATGCATCAATATGAACTAGCCCATTATATGTTTTCATATAGTTAAAAGTTGGCGAAGTGATAGGCTCTTTTATTCCAATTATCTTAGCTATTTCTTTTAATAATGTAGTCTTGCCAGCACCTAATTCCCCATTTAAAAGTAATAATTTACTTTTAGTTAAATTATTCAAAACATAATTAGCTACTTCAGTAAGACTTTGATTCTCTTTTGTGACAAAAATTTTGCTTGGCTGCATATTTACCTTTTATAAATCTTTTTAATATATGTGTTTAAA
>1163 31 44
ACTAGTGAAGCAGCTGTTTTTTTTTTTTTTT
>1164 24 19
TCTGTTTTATAGGCTTTTTTTTTT
>1165 24 83
AAAAAAAAAAAAAAAACAACACAC
>1166 24 234
AAAAAAAAAAAAAAAACAACAAAA
>1167 25 150
AAAAAAAAAAAAAAAACAACAAACA
>1168 24 90
AAAAAAAAAAAAAAAACAACACAA
>1169 24 10
AAAAAAAAAAAAAAAACAACAAAT
>1170 1607 30115
AAACAGCCAATGAAATGCTGAAGTATGAGCCGAATATAAAGGCAATTTATATAGAGCAATTGTTTCTGTTGGAAATGAAGATGAAGACAGAAAATTAAAAGAAGAAAAAGAAGCTAGAGAAGCAGCTAAAAAATAGTAGCTGAGTGAAAAAGATCTATCTACATTAGAAAAAATAATTAAAGCACACGAGTGATTAACTGCTAATGTTACATATGTTGATACTGGTGATATTTGAAAAGATCAATCAGCTCATTCGGCACTTATTGAAAAAAATGCAATATGTACTGGATATGCAAATGGATTCAACATGCTAATGCATGAAATGAAAATTTTAAGCATAATGATGACTGGAAATATAGCTAGTTGAAGAAGTGTAAAACATGCTTGAAACTTAGTTGAAATTGAAGGCAAATGATATCATGTTGATACAACATCTGACAGGGTTGATTTGACTAAAGGCAAAGCAATAGATAGAGTTGACAAACACAAAGTCACATACAATTACTTCTTAATGCATGATGATGATTTTTCATATGCTAAAGGCTTTTACAACCACTACAAAGACAGAATGGGCAATCGTTTTAGAAATCACAAAAATGCAAGTTATGTTTCTAATGTTGATGAAGCAATGGCATTATTTGACCAAAAATTTGAAAAAGCAAGTGACTTTAGTGACTCGAATTGACTAGATGTTTATGCGCTACCACATAATTTAGAGAATTTATCACGCAAATTAGAAGAGCGTGGAGTAAGAATCGATAAATATCACGAGTCTCCTATTTCATGAGTAAGTTATAAAAAAATAAGATACGCATTCAAGGACTTTAGCAATAATTTCCAACTTAAAGAAATTAGTGCATCAGTAAGCCAAAATAGTAATTTAGGCAAAACATTTGGCAAATATTCACTAAAAGTTACATTAAATCCAAATGAAGTATCTTTAGATAAAGGAAACTTTATTGTAACAAATGCAATGGTTAACAATGTTGAAAAAGTTAGTGATGGCTATATTGTTTACCTAGATCACTTTACAAAATATGAAAAAACTAAAGTTAAACTAGATATTAAAAAATATGGTCATAAATTTAATATTACTGGCACAAATGAATTTGAATTTGATGTTCAAAAACATCAAACACCAGAAGCTAAAATAATTTCATTAAGCGATAATTCAATTAAGCTAACTAATGTTTCATCAGGTATGGAATCCCGTAATAATTTTGGTGAGTGAAAAAATATTACAAACGATAACTTTGAAATAAATAATGTTGTGCTCGGTTCAATCTCGGTTCGTCATAAACACAGTGCCAATATGTATGAATCAGATATTCAAGTTATTCCACTTTTAAAAGGTAATGACAACGATCTTAGAAACAAAGTTAGGGTTCATAACAGAGTAATTGTTGGTGTTGATAACTCAATGGAATTTCGTTTAGAAAATCAAGGTAGCTGAACAAAAATAACAACTAGAAAGCTTTCTAATTTAGCTAGTGGTACTTACCAAATAAGAACAATTGCAAATGAAAACACATTAGCTTCAGAAGCAATTACAGTTACAATCAACTAAAGTAGAAAATAAAAACTCCAATGGCGGAGTTTTCTTTTTT
>1171 26 45
AATGAAGAAAAAAAAAAAAAAAAAAA
>1172 2388 42860
AAATGGCTATAGCCATTATGTTGTGCTTTTAAAAATTAAGGGCAGCAAGTTTTATATTCAGGATCCAGAATTAGGAAAACTAGTCAAAATGGATGAAAAAGTGCTCAAAGAGCAGTATGCAAATGTAATAGCTCTAGTTTCGCCATTAAAACTGTCAAAAGAAAAAGGCAAGTTTGTCATCGATAACAGAATAAAAAGCCTAATTTCAAACAGAGAATATGCATATCCACTATTAATTTCAACATTTATTAACTTATTACTATCATTCTCTTCATCATTTTTCATAAAAATTGTTTTTGATTTTATACTTCCAAATTTTCTAAATAAGACAATTATTGTTGTGTTTACACTCTTTGTGTGATTATGTATTCTAAAGGCTATAAATCAGTACTTTAAGTCATATATAGTTAATAAGATTACTAACAAAATCTACATAAAACTAAACACTGAGTTTTTTTCAAAATTGAAAAAAACTTCAATTAATAATTTATACAAACTAAATAATTCTGAATATTTTAAAAGAGCTGCATATATTTAATATATCAGTGAGTTCCAAGCTAATTTTGCATACACATTTATAAGTGAAATTCTTAGTTTAGTTCTATCTGGCTTGCTGCTTATATGGCTTAATTATTTATTATTTGCTCTTGTTGCTTGTTTGATCACACTTGTTATTATTGCTAACTACATTTATCAAAGTAGACTAGAAAGCTTGCATAATTATTCAATTGATGCAGTATCTAAAAAAATTCAAGCTGATATTGATTACATTAATTCAAAAGATAATTTTAGTGATCAAAGTTATTTTGAAAACTTATGACTTACTCAATACAAAAAGACTATTAACCAAAAGCAAATTGACGAAAAAATCTATAAAACAGGGTCAGGCAACAATTTGTTCAACAGTATTTTTATAGGCAACATATCAAACATAATAATTTTTGCTTCTACTTTTTTGATTATTAAAAACAAGCTAACTAACGGAGATATGATGATGTTTTTGACTAGTGTTAGTTTCTTTATTAATCCATTGTTATCCATTTCAAGCTTGTTGTCATCAAATTCAATAATTAAAAAATATGTTAACCAGATAAATTTTGTTTTTAATTTACCTCATAAAGATGTTATAGATAAAGGTCTTATTATCAATAAGGTTGAAAACATTGAACTAAAAGGTATTAAATTTGGCTATGAAGAAGGAATAAATATTTTAGATTTTGAAAATATAAAAATAGACCAGAACACTTGTTTTAAAGGAACAAATGGTTCAGGAAAGAGTACATTATTAAAACTTATAAAAGGCGATTTTGACAATTATATGGGTCTGTATTTAATAAATGGAATTAACCAAAAGCAAATAAATTTTGAAGACTTGCTAAGTAATACGATCTATATATCAAGTGATATATTCATTCCTAATGTAAAGGTAATTGATTTCATTATTGATAACAACAAGGAAAAAGCAGATGTTCTTAATCAAAATATTGAAAAATATGGACTGATAAGCGTGATAAACAAAGCAAATATAAATATGAATATAGAAATTAATAATAATGCCTCAAATTTATCTAGTGGACAAAAACAAATCATATTGCTATTAAGGCTTCTTACCAGGAAATACAAAATTGTTATGCTTGATGAAGCTTTTGAAAATATAAGCGTTGACAATTCAGCTGAGCTAAAAAAGCAATAAAAGATTATCAAAAAGATGCACTTTTTCTTGAAATCAGTCATAGTAATAATTTTGTACACAATTCAAAGGAAATAAGACTCAATGAAATTAACAACTATATCTAAATGAATATGATTTTGACTTGCACTAGTTTTTGTAGCTTCAGTAATATTGCTAATTTTCATATTTAACTATAAAATAGAGAAAACGGAAAAAATCAACCTATATATAGATGAGAAAAATAGAATGCATTTATTAGGCAATAATAAATTATTTTATTCACTAAAACAAGGGCAAAAAATAATTTTAAAAATTAATGAAAAAGCTTACGACATTAATGTATTAACTATAAAAATTTTGAAAAATAGTGCACAAATAGATTTTACTAGCTATGATGATAATCTTAGATCGCTTTTAAGAAAGGATATCAATATCGACGGTGTAATTCATTTAGGGGAAACAACACTATTTAATCTTCTATTCAAGCAATAAAAAATGAATTTAATATAATAATAGTTATGGTTATTGTTAATATCAACATTGAAAACGGCAGTTCTTTCAATTTTAAAGCTGAATATGAACAAATTTTAAGCAATTTGCAAACATATTTTAAGCTAGAGGACAAGGAAATATCGGTTGATGTTTCCATTGTGAACAACAGAAAAATCAAAAAACTTAATAAAGAATACAGACAAAAAGACTATGCAACTGACATT
>1173 9207 191549
TATTTTATCTTTCATATTGTATGCATCAATTTCTTCTAAGAGTTTTAATGATCTTTTAAGCGGATGTATAAAACCAACATTAGATATTAACGCACTGCTATTTATGTCTTTATCACCTATAATTATTCTTTTATTTATGCCTGTTTTTTCCAAAAAATCAGGAAAACTAGTGACATCCACACAATTTCCTGAGCAAGGAAACGAACAAATTACATCTCTAGTTGTTACGTTTAAAGCAATTAAAATAGAGATTTTTTTGCTATTTTTTAGCTTTGATTTGTATGAAAAATCGTTTAATGAATTCACTTTACTATTATTATTTTTTAACATTTCGTCAATTGCAATTTTGTTGCCTTCATCAATTTTGCTAACTCTATTTTGAATAAATTTAAGCACTTTAGAATAGTCCTTCCCAATTCATTTTATTAATGACGAGACATTATTTTTTCCAAGTTTAAGTTCAGGACTTTCAACTGACATAAACGATTCATTAAATACTTCATCTAATTTGTTATTTGTCATTCTTGGATTTATAGAACGAAGTAAAGCAATAGCATATATATGCTTTGCCATATTTTGTGGATACACATTACTTAAATCAGTAAATAGATCCTTTGAAACTGATTTTGCTATTTCATAGTCGCCAAAATTTTTCATTGAAACAGTTATTTTCACTTTTTCTTTTGGCACAAATTTGCCGTCAATTATATGCCCTATAACTTTACCTTCAACTGGCTGGTTCTTTCCATTTTTTTTAACACAACCAACTCTTTCAATAACTGCTCACATTGAACCTGATTTTTTGACAACAGTATTTTTTGGTCTTTCTATTACTCTAATTTCTGCTGGTACTGCCATATATAATTAACTTTTTTATATAGTTATTTTTGAAAAACAAGTAAATTTTTATATGTTTTTTGCTAATTTTTCATTTGTAAAATAAAAAAACAAGAGCTTTTGTTTTTGAAACCCCTGTTCTTGTCTTTAAAAATGACAATCTATAATGAAAATCGGCCATTTTTCGTATTTTTATATAGTTAATTTTCCGGGAAACTCTTATTTAATTATGATTTATTAAAGCAATTTATGTAGTTTAGTTGTTATAGTAAACTTGTAACAACGCAGCAATTTTACTAAAGAATAGCATAAGACAGGTGCGTAATTTTAGTAATTTATTGTTTAGCTTTTTAAGTTATCAGTTTTCTAACAAAACTGTTTTATAGCACTTTTAGTAATTGAAATAAGTGATTAAAACAATCATTTTATATAAAAAAGCCCTTATTGAGGGCTTAAATTATTGAAAACAATTACATTGCTTGCTGCATTGAATTGTTCATAGCAGGTTGAGCACTAGTTAAAAGCTTAATTCTTTCTGCATATGCTCTTCTAAGATTTTTTGTGTTTGCAATAGAAACACTGTAAAAAGCAACAATTAAAGTTCAAAATGCAAGACTAACTAATAGATTTATAATGAAAGGCTTTACATTTCCACTAAAAGTCGAAATTATAAGCGTTGGTATAATAGCTAGTTGAAACAAATATTGTAAAAATGCTAAAATTGGTATTAAAATAACTGACACTAAAAGCAATTTTCTAGATTTAGCAAACTCTTTTTCAATTGGTGTTTGATGAACAATCATCGATAGAAAGACAATAACTATTACAAAAATTGGAAATGAGAAAATACTAAATAGTTTTGTAAATGAAAATCCTGCACCAATGAATGCTAAGTCAAGTATTGCTCCAGCAAGTGATAATGAAATGAAAACAATTAGCACAGTTCCATAGGTTCTTAACTTAGAAAACTTTTCCATTTTTTATTTATGAATTATTAACTCCATGAATATGATTTGTACGTACATAAATATTTATAAATAAAAAAAATAAACATGTGGAAATTTTTCCGAAGCTGTTTCATATCCCTTATTTATAGGGTTATTGGTAATTGGAACTTTTTCAGTGCTTATTTTTGAGTTTCAATTTATAAAAACATGTAAAAGTATTAATTTAACTAAGATTATTTAAGTCTTGATTTATTTATTTTTGAAATACTGTATACAATTTATAAGCAAAATAATAATTAATATAAGTAGCTAGACTTATGTTTTAATTAATGGCTTTACTATAATTGCGATTGCATCAATAAAAAGTAAACTTTTAATTATTTTAATATAAATAAGTATAGATATAGAGCCAAAATAGTAGCACTGTTGATATATATCAGTTTACTTATCAATTATCTATTATTATTTATATAAAAAGCAGGCAGCTTTTTAGTTTGTTTTATACAGCAGCCATAAATTAATAATATATTCTTAAGACATAATTCTTTAATTGACTGTTTTATAGTATTTTTGGCAAAAATGACAACCAGAGTGTCTTATAAAAAGCAAAAACTATGCATATGCATAGTTAATAATTTATAAATTAATAGACTTATATTGAAATAATTTGCTAAAACTTACAAAGGCTATTTTGCTTTTAATTTAGTCTCAAGTTTTTCAATAGCTTGCTCAGTTTGTTCTATCATCTTACTCTTTGTAAGAATTTCTAGTTCATTTTTTGCATTAGTTAATTTATCATAAACTGTTAGTCATTTTTCATAAGCTTCTTTTAGTTTGCTTTCATCATACTCGCTTGGTGATGTATTCGCTTTATTTTCTATATCTTGTCAAGCTTTTTTAAGTTGTTCTTCTGTTGGTTTAGTTTCTTCAATAGTTTTCTCTAGTTCAACCTTCTTTTCTTTTAGTTTTGGTAGTTCCTCTTTTAACTTTTTAAGCATTTCTTCTTTTTGCTTATTGACATTTGAAGTGCTATAGGTTTCGGCTTGGTCTTTTGAAGGTTGTTCAGTTTTGCTCCTACCGTCATTTTTATTTTCGTTGCTGTTTGCATTATTTGTTGTTGCATTATCTACTTTTATTTTTTCATTTGAATCAGGCTTTTTGTTTTCTGCTGTTGAATTATTTTGATTAATGTCAGTGCATGAAGCTGAGACTATTGGGAAAGTAAAAAGCACTGGTAGTGTCATTAAAAATTTAGATTTCATTTTTTCTCCTAGAATTAAACATTTTTTAGCGATGATTAAAATTGCCCAAAATATAAACGATTGCAAAATCTAAAATAGTAAAAATGCAAAATAAATTATTTGCATATATGAAAAATTACCACATTGGCATGAGACAAAATGCATTAATGCACTTTATGAAAGAAATGTGTGATTATGCATATTTATTTTTGTGCAAGCATACTAAAAAAATTTTATTTTTGAACACTTATCAAAAAAATGATTAAATTTTAGACCTAAAACATAATAATTATTAGTCAAAAATACCTATAAAACAGTCATATTAGTATTTATAAGCCATAAATTTATCTTGCTGATAAAATATGATATTTTTATATGGATAAAACTTAATATTATGATAAAATTTAACTATTAAATTTAATACTTTATTCAAAAGTATTGATTTTTTACTACTTTATCTGCATTTGAAAAAGATTAGAGGGAGTATTGTCAATATGCCAACATCAACAAAAGATAAATACCAAAATAAATACCCATACAAAGTTAGAAAATTCGGCCCAATGACAGAACGTCGTGATTATTCAGCTACAAAAGTTACTTGAGAAGTTCCTGACTTTTTAAATATGTCAAAAGAATCTTTTGAGTGATTCAAGAAAAGCGGAATTGAAGAAATTTTAAGAGAACATTATCCAATTGTTTCTAGCAACAAAAAGGTGTCTTTAGAATACATTCACAATTCAGCGAGACTAGAAGTACCACCTAAAGAATATGATGCAATCATCGAAGCAAAAGCTAAAGGCATCAACTATGCTGCCAAGCTTTTTGCTAAATTTAAGGTAACATCTGACAAAGGTGTTGTTAAAGATGATGAAGTTTTACTTGGTGAAGTTCCACTTATGAACTCAGGTGGAAGTTTTATTATCAATGGTAGTGAAAAAGTTATAGTTAGTCAGTTAATTCGTTCACCTAGTGCCTACTTTGGTTGTGGTGTTCGTAACAAGCAATCTGATGACTTGTTTAACAAGCTAGAAATTTTGCCTAGATTAGGTTCATGAGTTGAAATTTCACACAAAGTTACTACTAAAAACCCTGATTCAGTAAAAATCAAAATTGACAAAAACAAAAACATTAACCTTGCTGTGTTTTTAGGCGCCCTTGGTCTTAATGAAGAAAATATTCACAGTCTTTTTGGTAACTCTCCAGAATTAGAAGAGACCTTACTTAGAGATAAGAGTCTTAAATCAAGCGAAGATCCTATGACAGTTATTCAAAACTGTAGAGAAATTTTATTTAGAACAATTCGTAGAGGGGATTTGATGACTGAAACATCAGCAGCAAATCTTTTACCATCGCTTTTATTTAACAAAAAACGCTACAGTTTAGGTGCAACTGGTAGATACAAACTTAACAAAAAATTAAGTCTTATTGACCGTATTACCGAAACATATTTAGGTCAGGATTTAGAAATTAAAGATGAAAACGGCGAAGTAATGTTCTTAGAAAAAGGAACTTTCATTGAACATAAGCTTGCTTTATTAATTCAAGAGAATTTCAATAATGGCGCATTAAAAACAACTGAAATTGAAGGAATTAATCCTGAAATTTTGTATGCCAAACTCTATAACGATCCAGCTTATCCATACTTAAAGAAGTCAAATAGAGTCGCTAAACTTTTAGTTTTTGCTAACAGAAAGAAAATGGATAAAGGTCTTGCCACTTTAGTTATTGGTAATGATCCAAAATGTGATGCGCAACATTTAATTGCTTCGGATATTATTGCTGCAATTAACTACTATTTCAATTTATTAGAAGGCATTGGCCAAGATGATGATGCCGATTCTATGATTAACAAAAGAATTGTTTCAGTTGGTGAATTGATGCAAAATCAATTAAATGTTGGTCTTTCAAAGCTAGAAAAAACAACTAGAGAAAGAATGTCAGCTAAAGAGCCTGAAAAAATCACTCCTAAAAACATCACAAACAACAAATTGGTGTCAAACCAAATGAAAACATTCTTCAATAGTTCAAAACTTTCTCAATTTATGGATCAAATTAACGCGCTTGCAGAAATTTCAAACGAAAGACGTATCACATATTTAGGACCTGGTGGTCTTAATCGTGATACAGCACAATTTGAAGTTCGTGACGTTCATGCAACTCACTATGGAAGAATATGTCCTATTGAAACACCTGAAGGACCAAACATTGGTCTTATCTTGAACCTTGCAACTTATGCAAGCGTTAATGAATATGGTTTTTTACAAACTCCATATTTCAAAGTTAATAATTCAGTAGTTGATTATGATGATGTTGTTTATTTAACTGCTGCTGATGAATTTGGTTATAACATTGCTCAATCAACTGCAACAGTTGATGATGACAACAGATTAGTTGATGAAACACTAACAATAAGGAAAAATTACACCTACATTCTAGGCAAGCCTGGTGATGTTGATTTAATTGAAGTTTCATCTAGACAAATGGTGTCAGTAGCTGCTGGATGTATTCCATTTTTAGAAAATGACGATGCTAACCGTGCACTTATGGGTTCTAACATGCAACGTCAAGCAGTTCCTTTATTAGAAACCGAAGCTGCTTTTGTCGCAACAGGTAATGAAGCTGATATCGCTAAATTTTCAGCTGCTAACTTTAGAGCAAGAAACGAAGGTAAAGTTGAATATGTTGACGGTGCAAAAATTAAAATTAGAAACAACAAAGGCACTTTAGATACATACAGCCTTAAAAACTTCCAACGTTCAAACCAAGATACTGTTATTCATCAAAAACCTATTATCAAGGTAGGTCAAGATGTTGCTAAAGGTGATTTATTAGTTGATGGTTCTAGTTTTAAAGATGGTGAGTTAGCTTTAGGTAAAAACCTTTTAGTTGCTTTCTCAACTTATAAAGGTTATAACTATGAAGATGCTATTGTTTTAAATGAGAGACTTGCTAAAAAAGATGTGCTTACTTCAATTCATATCGAAGAGCAAACTATTCAATTTAGAACTAGCAAAGCTGGTGCTGATGAATTAACTAGAGACATTCCAAACGTATCTAAATATGCAATCAGACACTTGGATGAACATGGTATTGTTTTAGTTGGTTCAGAAGTTATTCCTGGTGATGTTTTAGTTGGCCGTGTTTCTCCAAAAGGTGACGATAACCCATCTAGAGAAGAGAAATTGCTTGCTGCAATTTTAGGTCAAAGACAACTTAATGTTAAAGACACATCACTTAAAGTTAAAAATGGTCATAATGGCACTGTTATTGGTGTTGAAATTCTAAGTAGAGAAAACAAAGACCTGCTTGAAGATGGCATTGATATGATTGTTAAAGTATCAATTGCTGTAAAACGTAAAATTCGTGTTGGTGACAAGATGTCTGGTCGTCATGGTAACAAAGGTGTTGTTTCAGTTATTCTTCCGGAAGAAGATATGCCTCACTTAGAAGATGGAACCCCTATTGATGTTATGCTTAATCCTCAAGGTGTACCTTCACGTATGAACATTGGTCAAGTATTAGAAGTACACTTAGGTATGGCTGCTAGAAGTTTAGGTTGCAAATTTGTTACACCTGTATTTGATGGTGTTAAAAAAGAAGCTATCCAAGATGTTATTTCTGAAGCTGGATTACCATTATCAGGTAAGCAAACTTTAATTGACCCTATTACAGGTGAAAAATTTGATAACCCTGTGTCAGTTGGTGTTATGTATATGTTCAAGCTTAACCACATGGTTGATGACAAGATGTATGCTCGTAGTGTCGGCCCATATTCACTTATTACTCAACAACCACTTGGTGGTAAGAGTCAAAATGGTGGTCAAAGATTTGGTGAAATGGAAACATGAGCGATTGAATCTTATGGTGCTTCAAACGTATTACAAGAAATTCTTACATACAAATCAGATGACATTGTAGGACGTAATCAACTATATACATCACTAGTTACTGGCAAAGACTTACCAACTCCGGGTATTCCTGAATCGTTTAATGTGTTGAACTATGAATTAAATGGACTAGGAATGAAATTAGATATTACAACTGCAAATAATGAAGAAGAAGATGAAGAAGCCCAACAATACTTTAACATAAGCAATTCAGTTGGTAATGAGGGAGACTATAATGAGTAGTTTTAATAAAAAAATAGCTAAAGACATTAAGAAAATTAAAATATCATTAGCAGCTCAAGACGATGTTAAAAATTGATCATGTGGTGAAGTAACTAAGCCTGAGACAATTAACTATAAGAGCTATAAACCAGAACGTGATGGTTTATTTGATGAGCTTATTTTTGGCCCTACAACTGACTTTAAATGTCCAATTTGTGGTACTAAATATAAGAAAAGTGACGAAAACACTATATGTGAAAAGACCCCTATGTGTCAAAAATACCAACCTGTTATTTTGCCAAAAATGGTAAGAAGAAGCAGAATGGGTCACATACATTTAGAAAATCCAGTTGTGCACTTTTGATTTTTCAAAATTGACCACTCAATTATTTCTAAGTTATTAGGACTAAGAATTGCTAATTCCAATAAGACTGTTTCAAAGGGAGATTTGGAAAAATTAATCTACTACAAGAGTCATATTGTTTTAGAAGATGGTGGTCTTAAAAAATTGCAAAAGAATGCAATTATTGACATTTCAGATGCTGCTATTATTTATGCTGATGCTCTTGAAGAACTAAAAGAAAGATTTGAAAAAGACACTGAAGAGTATGAAATAATTAGCGAAGCATTAGCTGAATTAGAATCATATGCTGTTTCACAAACTGGTCAAGACTATGGTATTGACTTTTATGAATACAATGAAATTATTCATGAATTTTCTAAGGCTAAAATTTCAACTGGTTCTAAGGCTATTGAATATCTTTTAGAAAATATTGACCTAAAAGCTGAAGCTGAATTTATCGAAAGTGAAATTGAAAAAATTAATCAACACTTTGATAATAATCCAACCGCATCAATTAAAGCACAAGAGAGATCTAAACTATACAAACGTTTAGCAGTTGTTAATGCCTTTATTCACTCAGGACAAGATCCTAAGTCAATGCTTATTTATGATCTTCCTGTTATTCCAGCAGATTTGCGTCCATTAGTGCAATTAGATGGTGGCCGTCACTCAACTAGTGATGTTAATGAACTTTACCGTCGTATCATTATTAGAAACAATCGTTTGAAAAAATGAGAAGAAACTGATGCTCCTATGCTTATTAAGCAAAATGAATTTAGAATGATTCAAGAAGCAGTTGATGCTTTAATTGATAATTCTAGAAAAAAACCAGCACCGGTTACTTCAAAAGATAACCGTCCACTGAAGTCAATAAGTGACACATTAACCCGAAAAAAAGGTAGATTTAGACAAAACCTTTTAGGTAAGCGTGTTGACTATTCTGGTCGTTCAGTTATTGTTGTTGGTCCTGAATTAAAAATGCATCAAGTTGGTGTGCCACGTGAAATGGCAGCGAAATTGTTTGAACCTTGAATTATTAAAGAATTAATTAATGGCGATAGCCACATTAATTCAATTAAAGCAGGTAAAAAAGCAATTGAAAACTTAGATCCAATTATTTGACCTTATGTAGAAAAAGCTATAGAGGGCAAAGTTGTGCTTTTAAACCGTGCACCAACATTACACCGTCTATCAATTCAAGCTTATGAACCTGTGCTTATTCGTGGTAAAGCAATTAAGCTTCACCCTCTTTCATGTACTCCATTTAACGCCGACTTTGACGGTGACCAAATGGCAATCCATGTACCTATTAGTGAAGAAGCAGTTCGTGAGGCTAGAGAATTAATGTTAGCTTCTAAAAACATTTTAGGTCCTAAAGATGGTGAACCTATCATTAACCCTGCACAAGATATTATTCTTGGTCTTTACTACCTAACAATGGAAAAAGCAGCTGCTATTGATGGTGATAAAGTTGTTGGTGAAGGTAAGTTCTTCGCAACTTATGATGAGATGCTATTAGCTTATGAAAATAAGTTAGTTTCTCTTCATGCGCGTATAGCACTTCCTATTAGTGAAATTAATAAAAAGAGACTTAATTATTCACCTGAAAATAAATACATTATTTCAACTGTTGGTAAATTTATTTTCAACAGAGCATTCCCTGAAAGTTTTGAATTTATTTTTGGTAAACATGTCGAATATGTCAATAAAACAGACGCAAACGGCGAAGT
>1174 1188 28578
CTGTTTTAAAGGCTTCTAGGACATTTTTATATGAACTTGGTGCTACATTGAATTTGATTGAACTAGGTAATTTGTCCATGCCTCCAAGCTGCCTGTCAATTGAAACTAAAATATCATCTTTGCTATTTACATAGTTACTTATTTTTAAGTTTCTAAAACGCTCGCCAGTTTTCACAATGCCACGGTTAAAAATACTTGCTTTAATAAAGTCATCATCATTCATCATGAAAAAGTTGAACTTACCTTCATTCTCTTTTTCAGCTCTATCCGAAGTAGCATCCACATGGTATCAAACGCCATCAACTTCGACTAAGTTCCAAGCATGATTAGTTATATGACCAGTTAATGTACCGTAATCAGCAGTTCCTGAAATGAATTTGCAAGGCACACCTAGCTCGTCCATTATCATTTTAAATCCTTTTGCATAACCAGTACATACAGTGCTTAATTTAACAAGTGCTGAATAAGCACTTTGATCATCTACTAAGTTTGTTTGAGAATAATCATATTTAACATTTTTAGTCATTCATTTATATGCTTCAGTGATTTTTTCTAAAGTTGGCAAGCCTTGTCACTCTTTAGCAATATCTTTAGCTCTTGCTCTAGCTTGCGCATTTTCACTAATACTTTTAGTAAGATCAACTGAATCAACGTCCACCATTGTTGAATAAAGATAACCTTTATAATGAGCTCAGACCTGAACCTTGCCAAAGTCATTTTTGGTATGACTTTTGCCTTTAATATTTCCGTCAGAAGTAAGAGTTAACTTGCCATCACTAACATCTTCACCAGCTTTAGCAACCTCCTTAGTTGCATATCAATTTCTTTGATATCACTGCACATCATCAGTTACTTTTTCCTTGGTTTTTGAATCAATTAAATTTAATTTGATAGTTTGAGCACCATTAGAATCTAACCTAATATTTTGAGCATCAATAGTGTATTTAGGATGCGAGTAAAAATTAGGAGAAACTCCATAGTTTAAAATCATTGATTCAATTTGGCTTTCACTGAGCTCCTTTTCAACAAAATCTTTCTTTGTATGCTCTATATAAAAGCTGTCCAATTCAGGAACTCTAGACTCAACGCTAGAAATGCTTTGGATATTACTAATATCAATTACTTCAGGACCTAAAATGGTTCTATTTATACTGTTGTAAATAATTTGTGAACTTACAGGAGTGGCTG
>1175 449 5959
TATTAATTAAATTATTTGCACCAGAAATAATTAAATTTGAATAAATTGTGCCATCAATAACCTTAGCGTTCTTAATCATTTATCAACTCTCCTATGAATAAATTAATTTTGCCAACTTTTTGACCATTTTTAGCAAGCTTATACTTTAGCAAATTACTTATATTTTTTACTAATTCCTTTGCGCTTGTGTTTTTTAGTATTTTTATTGATGCACTAAAATTCCATATATCTTTATCACTTTCATGCACATTAAAATCTGCAATATGATCTGTGGTGCCTTCTTCTAAATCTAATCTTACACCGGGTGTTGATTCTAAAATTTCTATAAAAATCTTTTCAACTTCATTGTTTGTCATTTAAAGCCCTACCTTTTCAATGCAGTCTGGAATTTTAATTTAGTATTTATATGATAATGTAGATAAAATTATATTATTATTAAAATTAAAACA
>1176 24 5
TAAAAAAAAAAAAAAAAAAGCCAT
>1177 35 300
AAAAAAAAAAAAAAACAGCCAATGAAATGCTGAAG
>1178 45 697
TGATTACCGCCACCTTCAGTTCCAGTAAATGTAACTGTAACTTCA
>1179 24 62
AAAAAAAACACAAAAAAAAAAAAA
>1180 32 104
AAAAAAAACACAAAAAAAAAAAACAAAAAAAA
>1181 25 23
TTTTTTTTTTTTTTTTTTCTATTAT
>1182 44 635
ACTTTATCAGCTACTCTTATATTTTCTCAAATAAAGTCATAGTA
>1183 24 5
CGTTTTTTTGTTTTTTTTTTTTTT
>1184 34 117
TCGTTTAGCTGCTTTTGTGGCTTTTTTTTTTTTT
>1185 24 51
AAAAACAAACAAAAAAAAAAAAAA
>1186 27 58
AAAAACAAACAAAAAAAAAAAAACAAA
>1187 28 63
TTTTTTTTTTTTTTTTTTATATTATTTT
>1188 28 58
AAAACAAAAACAAAAAAAAAAAACAAAA
>1189 24 48
AAAACAAAAACAAAAAAAAAAAAA
>1190 43 294
AAAGTGCACGATTATAGGCAGTTTTTGTTTTTTTTTTTTTTTT
>1191 24 125
AAAAAAAAAAAAAAAACAAAACAC
>1192 24 2121
AAAAAAAAAAAAAAAACAAAAAAA
>1193 24 127
AAAAAAAAAAAAAAAACAAACACA
>1194 24 271
AAAAAAAAAAAAAAAACAAAAAAC
>1195 32 305
AAAAAAAAAAAAAAAACAAACAACAAAACAAA
>1196 24 261
AAAAAAAAAAAAAAAACAAAACAA
>1197 28 84
AAAAAAAAAAAAAAAACAAAAAAGAATA
>1198 40 247
AAAAAAAAAAAAAAAACAAAAAATAAAAAAAAAAAAAAAA
>1199 25 85
AAAAAAAAAAAAAAAACAAACACCC
>1200 28 122
AAAAAAAAAAAAAAAACAAAAACCAAAA
>1201 24 12
AAAAAAAAAAAAAAAACAAAACAT
>1202 24 31
AAAAAAAAAAAAAAAACAAAATAA
>1203 24 82
AAAAAAAAAAAAAAAACAAATAAA
>1204 24 6
AAAAAAAAAAAAAAAACAAAAACG
>1205 40 179
AAAAAAAAAAAAAAAACAAAGAAAAAAAAAAAAAAAAAAA
>1206 24 5
AAAAAAAAAAAAAAAACAAAACAG
>1207 24 6
TAATGAAAAAAAAAAAAAAAAAAT
>1208 24 17
TAATTTTTTTTTTTTTTTTTTTAT
>1209 24 8
TAATTTTTTTTTTTTTTTTTTTTG
>1210 24 7
GAAAAACAAAAAAAAAAAAAAAAC
>1211 24 23
GAAAAACAAAAAAAAAAAAAAAAA
>1212 28 100
AATTTTCGTATATGGCTGTTTTTTTTTT
>1213 24 8
GAAAAAAAAAAAAAAAATAAAAAT
>1214 34 126
AAAAAAAAAACAAAAACAACAAAAAAAAAAAAAA
>1215 5431 85912
AAAAATAAAAAGCCAGAAGCAATTTTTAAATATAAGTTTCCTGATGCTTCATCAATTATTAAAAAATGAGTAGATAAAAACAAGGATAAGTACAAAAATATTGATCCTAAATCTTATGTGCAAAATTCAATTAGTCAAATTGAATCATGGTACTTAATTTTTGACACTAATAAAGCTATAAAAGTGTTGAAATATTTAGAAGACGGCAAACCAAAATTGCAAATTTTGACTGACTTATTACTCTTCAAAGAATCAGCAACTCTTGAAGAACAAATTTTGGCACTTGAGAATGAAATAAATAGTAAACGTGAAAAAGATTTATTAGATGATATTGAAGAAAAAATTGGTGAAGCAGAAGATTATGCTAATGATGATAATGATGCAAATACTGAAGCCAATGAAGAAGGTGAATCTAGATTACTTCGCGCAACTGAATCGCATAGCATTGACATAAATAAGGTATTAACAGAATTTTTAAAATCAAAAGGTGATAAAAAATTCTTCGAGTTTCATGCTAAGCATCAATATAACTCACATTTTGTTGATGCTATAAATACTATAAATAAGGATAATTTGTCAATCTATAGATTTACAATGAGGAATATTGATTATGAAAAGTAGAAAATTTGTATTAATATCTCCACTAGTAATTATGCCTGTTACAGTCTCTACAGTTTCATGTATAAAAACATCTAATTTATCTACTTCATCAAATCTTTTACAACATATTCCAAAAGAATATGACATCATCCCACAAGTGCTTAGCAACAAAGAAGTAGTTACTGAAAATATAATAAAAAGCCTTCTATCATTAACTTTCGAAGATGACATTGTTAAGAAAAATGAATATGTCAAGTCTCAAGAAGATGAGAAAAAGCTATTTAGTGAAATTAAAGAATTAAGCAAGAAAGTTCCTTATTTTGTTAGAAAAGGAAAAAATCAAAAGCCTGGCCATGGTCATTTAGAAATTGTGAAAAACCACAAAGAAGAATTAAATAATTTTTACTCTAAAAATTGATTGTTTATGCTTAAAAATATTGACAAATTTGCAGTTAGACCTTTTGAAGTTTGAACTTTAGAAAAAACTGGCAATGCTGAGCATTCTCCAGAATTTCTAAATAAAAGCAAAGATCAAAACCCTGGCATAGATAGTTTTTCATTTGTTAACAAAAATCTTGATTCTTTAATTCAAGGTGGTGAGTCAGCTCATACTCCTGGTAAAAAAGTTATATACATTAAAAAAGACAAACTTATTATTAGGGTTGTTATATCAAAAGATGCCCAATACCCTTTTAAAATAGACAAATTCATCCATTTTAGCTTGTATTCTAGAGACAACAAAATATCTATGAAATTTATTTCAGACATAATCCACTCAGCAATATATCATAAAGACCCAAAGGGCTATGAAAGCTTTGAAGAAGATTTAGTGAAGAAAAATTATAATTATCCTTTCTTATCAACCTTGACATTAAAAGAAGGGGGAAATGATGAAAAATAAAAAATATTTTAGTTACATAATACCTTCTTCTTTTCCACTAATTGCACTTTCATCAGTTTCATGTACTAATAAACAAAGTAATAGTGAAACAAATTTAATAAAAAATGATAACCATAACAAAAGCTGAGATGCTTTCTTAAATTATGACTATGTCCAAGCTATTTTAAATAAAGCATATGGAAATAACAAAGAATTAAAAGATAAGTATGTTGAAGAACAAAGAAATATCAATCTAGATTACTTAAAAGACATAAAGTCATATTTAGGCTACAAAAACAACATTGTAAGTAGCTATGGATCGAATGATTCATATGGCAAGGGTGATGCTTATCCTATTGAAGTGTTAGATTCAAAGCTTGATGAAGCTTATAAGAAAAATTGATTATGATTCTTATATAACTTAGATAGATTTGTTTTTGTTCTTTATGATGTATCTGACCAATTTAAAGCAGTGCATGAAAAGGCTAATATTGATGCACAAAAAAGTAGTGTTGAACTTGGTGCATTTCATAAACCAAAAACAAATGACGTTGCTAAATATATAATTGGCAAGAAAAATCAAGAAACCAATGAAGAAAATGTCTACTTATTATTAAAAGATGGCAATATCTTGCGTGTTGATTTAACAAAAGATAAAAAAGACATGACTAAGCCTGCTAATGTCTCAGTATACACTTACACATACTTTTATCCTGGAGTCTTAAATAATGACACTGAAATTAAAAATTTCGATCTTAATAAGTATGTAAAAGCTGAATTAATTCATTATAATGATAATCATTCGCCATTTAAAACACTTTTTAATGAAGAATATGGCGGAGACCCTCTAAGAGCTACATTGATTGATGTAGATTTAAAAAATAATAAAAATTAAGGCAGCCCTTAATTTTTTTATTTTCCTATAGAATAGACTTTATCGTTTCTTTAAACTTGTTTAATTTTTGCTGTGCTAAGTCAATTGTTTTATCAAAAGCAAAGACATAAAACTTAATTTTAGGCTCAGTTCCTGATGGTCTTAGCGCTAATCAAGAATTATCGTTTTTAAACTTAATTTGAATCATGTTTGACTTCATAAAGCTTGATTTTAAATTAAAGTCCTCAATTATTTTGTTTTCAAAATTTAAATTCTTAAATTTTTCTTGCAATAAAGCTAAATCAGTACTTTCATCAACCTCAATTTCAATATTTTCACTGGCAACATAACCGACTGTTTCATAAACTTCATTAAGTATGTCGATTAAAGTTTTATTTTGCTTTTTGTAGTAAGAAGCCATTTTAGTCAGTATTGCAATTGATTGCAATGCATCTTTATCTCTTGAAAGATTTTCATCAATTAATGATCCATAACTTTCTTCAAAGGCAAACATAAATTTTTTGCCTTCATTAGAAAACTCATTGATTATTTTGCCTATTCATTTAAACCCAGTAGGCACCACTACTGATTTAATCCCTTCTGATAAAGCCAATATTTCAGGAATGTTAGTTGAAACAAAAGAGTAAACAATATAATGATTATTAGGCTGTTTTATAGTACTTTTGACTAAATCTAGCAAGAATTTAAAAACTATTATTGCAGTTTCATTACCATTTAAAATTCTGTATTCATCACTATGCTTAACTGCTAGCCCAACTCTATCACTATCAGGGTCGCTCATTAATAAAATGTCTGCATCTTTTTGCTTGCCTAATTTTATTAATAATTCATAGGCTGAATGCTTTTCAGGATTAGGATATTGAACATATTTAAAATTTGCATCAATTTTCATGTGTTCTTTAACATAAAAGATGCTTTCATTTATGTCATAAGCTGATTCAGAAAATAATTTTTTGAATAATTTTGGGACAAATTTAGAACCTGTTCCGTGTAATGGTGAGTAAACTACTTTAATATTTTCTGGATTTAAATTTACAGATTTATCTAAATTATTTGCTATTTGTGCAACTGAATTTAGGTATTTATCTTTAACTTTTTCTGAAATAAATTCTAAATTATTAAACTCAGACTTTTTGATGCTTTTGACTGTTTTATAGGGCTCTAGGTACTTTTCATAATCATCAAAATAGCTAGAAACTTCTTGAATTTCTTCAGGAAGCATTTGAAAAGCAGATTCATTATAAAGTTTAATTCCATTGTACTCTTTTGGATTATGACTAGCCGTTATATTAATGCCCCCATGCGCTTTATAGTGCATAATTGAATAGCTAACAAAAGGTGTAGGGCAAATATTTTTAGAAAAGTAAACCTTAATTCCATATGAATCTAATATTTGTGCACTGCAAAGTGCAAAACTATATGACTTTCTTCTATTATCTCTTCCAATAACTATTTTAATTTCTTGCTTAGCATACTTGTTTAGTAAATATTTAGCATACCCATGCATTATTCTTCTAACATGAGCTATATTTAAATTCTCGACTCCTGATCCTATTTTTCCACGGATTCCAGCAGTTCCAAACTCTAATTTATTCATGTTTATATTATACAAATTTAATATTGTGGTATTATAAATTTACTATGGAGGGTATATATAGTAGCAAAGAATTAAAATCTGTTGCAACTGCAACAGATTGACTTATTGAAAAACCTGTTGAAAAAAAGGAAAGTAAATTTATCTCAAATATTAAAGCTCTGTTTGAAAAACCATTTCGTTTTACAGTAATGGAGCTTGCAATTTCTGGCTTAGTTATTAGCTTATTTTTAGTAACATCATCAATATTGTATTTTGTCGGCTTAAGCAAACTTATTAAGGCTGAAATATTATTCTGTATATTGTACGGAATAATACTTGGACCAATTAAAGGAGCTTTTTTAGGTGTTATAGCCGATGTCTTAGCACTGTTATTGACGGGAAGAATTGGTTTATGATACTGGACATACCAATTAGTTCCTGCAATAATAGCCTTTTTAAGTGCTATTTACTTTGCTTTGTTTAAATCATCAGTAATAGCACGCTTAATTATTCCATTTGTAGTTATTATTTCGGCAATGGCAACAATGATTTACATCTATACGCAAAACATTGTTAAGCTTGAAGACGGAAGCACTGGAATTAGTTTTGCTAACTATGAAAAGAAAATAAAAGATAAAACAATTGAATATCCTTATTTATTGACCTTAATTGGCATTATTATTTATTTATCTCTTTCATTAGTTACTGTTATTACATTAGTTTCGTTCTATTTAAAGAGTAAAAACCCTAAGTTTTTAGATTACCTTTTAATATTTAGTATTGTTACATTTATTCAAGTAATTTACCGTTGAATATTTGGGCCAATTCTTTATATCCAATATAGAAATTACATTGACAACAAAAATTGAGGATATGCTGATAAATATGTAACATTTGCTATTCCAATTATTGTTAAATCAATGGTTAATATTCCAATTTATACATTTGTATTATCTGCAATTTATCCTGTAGTTAGCCTGCTTTGTGATAAATATGTAGGTGAGAGAAAACAAGTTTCATATTAGTTTTTTGAAAGAGTTAGAAATGAAATCAAGAAGAGAATACCGCCTTGGCGTAATTAATGTTCTATATAAGTATGAACTTCTAGAAGCAAAGCTTTTGCCTAGCCAAATATTCTCTGATGAAAGTGATATTGATAACGAACAATTTAAGCAATTAGAACTAATTAGCCTAAATTATGACTACTATCAAAAAACTATTCTAAAATTTTTAAATCAAAACACAGCTTGAACTAAACTTCCAGCATTAATTAGAGCAATTTTACTTAACGCAACTCATGAACTTTTGTCAATTAGCCCCAAAATTGTGATAAACGAGGCTGTTGAAATAACAAAATCATTTTATGAACAAGAAGCAAACTTTTACAAACTAGTTAATGCTCTTTTGCAAAATATATACAAATATTTTGTGATTAATGAAGCAATTGAAAGCAAAGAAAAATAAAAAATTAAAAAAGCTA
>1216 24 364
TTTTTTTTTTTTTTTCTTTTTTTT
>1217 24 76
AAAAAAAAAACAAAACAAAAAAAA
>1218 182 4797
GACATTAATTCTGACACTTCATGAGGAGTATAAAACTCACCAGCTTTTTTGCCAGCTGATGAAGCAAAACGGGCAATAAGATATTCATAAATGTAGCCTAAAACATCATAATCTTGATTAGTTGAAGGAATATCATTAATAATATCTAGCAAGTCAGAAATTACTTTAGTTTGCTCGTTAGT
>1219 24 68
AAACACAAAAAAAAAAAAAAAAAA
>1220 25 34
AAACACAAAAAAAAAAAAAAAAACA
>1221 24 38
ATTTTTTTTTTTTTTTTTCTTTTT
>1222 26 44
AAATAATGAAAAAAAAAAAAAAAAAA
>1223 27 29
TTTCATTTTTTTTTTTTTTTTTTATTT
>1224 24 5
CTATTTTTTTTTTTTTTTTTTTTC
>1225 24 5
CTATTTTTTTTTTTTTTTTTTTTA
>1226 8743 130067
[truncated: 583,628 more chars]
