# Supplementary material for: DecGPU: distributed error correction on massively parallel graphics processing units using CUDA and MPI
Source: BMC Bioinformatics. 2011 Mar 29;12:85. doi: 10.1186/1471-2105-12-85 (PMC3072957; doi:10.1186/1471-2105-12-85)
Supplement: Additional file 1 — Assembled sequences of different assemblers. This file contains the assembled sequences (contigs or scaffolds) for the assemblers Velvet, ABySS, DecGPU-Velvet and DecGPU-ABySS for the three real datasets. [file 1471-2105-12-85-S1.ZIP › DecGPU_Additional_file_1/Outcome(I)/DecGPU-ABySS/SRR016146-contigs.fa]

>0 63 995
AAAAAAAAAAAAAAAAAAAAAAAAAAAAAACCAAAAAAAAAAAAAAAAAAAAAAAAAAAAAAA
>1 108 2737
CACGCATAACGTCCTCTTGGATGTTTCTGAGGCACATTAAACAAATGTGGCTTCTTTCTTCTTAGCTCAGCCTCTTTCTTTCGCTTTCTTTCCAATTTGCGTTCGAGT
>2 33 269
AAAAAATAAAAAAAAAAAAAAAAAAAAAAAAAA
>3 39 185
AAAAAATAAAAAAAAAAAAAAAAAAAAAAAAATAAAAAA
>4 35 88
CTATCTGAATCTGAGTCGCTATCTGAATCTGAGTC
>5 35 99
CTATCTGAATCTGAGTCGCTATCTGAATCTGAATC
>6 35 520
GACTCAGACTCAGATAGCGACTCAGATTCAGACAG
>7 37 27
CTGAGTCGCTGTCTGAATCTGAGTCGCTATCTTAGTC
>8 34 175
GTCCCACCCCAACTTGCACATTATTGTAAGCTGA
>9 50 857
TCTTGTTTACCATCTTTATTACTGTCGTACCAAACATAATCACCTAAACT
>10 50 327
TCATTCGCAATCTCGTTGTACATTTGACTTAATTTTTCTTCGAAAGTCAT
>11 45 185
TGCAAGTTGGGGATGGGCCCCAACAAAGAGAAATTGGATTCCCAA
>12 9894 233633
TCCTCGAGATTCTTAATTGGATACATATCTAATGTTTTCGCAAAGCTCTTTTTGATTTGTGTTTCTTTTGAATCTTCTTTTATTTCATTACCTTTGCCACAACCTGCTATAACAACTATTAAAATTAAGATACTTATGTACCATGAAAGCCTTTTTAAATATCCCATCGCTTCACGTCTCTCTGTTTTATACTTCTTTTATATTCTCTTTTCATATAAATAATTAATTATTTTGTATATTTCTCTTTTACGTTACCAAAATATACATATACAATCAATTTTATTTCTTAATTAAATTTGTACTTATTATTATGTTGCGTCATTTTTTTATTATTGTTTCATTTGATTTAAACCCTCTTTGAAATCAAGGTTTTAGTAGGAAAATCCATAAGCATCGCACTAAAGATTAATTGCTTTTTAGCAATATTTGCCACTTTAACTATTTATTAAAAATTATTAATTCGACTTAATAAACGTAATTTTCTTAATATTCAGTGTTATGATAGAGTTACAATTTTTAGAGGAGTGATAGATATGAAATTTAAAAAAGTTTTAGTAGCTACGGCAATGGTAGGTGTATTAGCAACTGGGGTTGTTGGATATGGTAATCAAGCAGATGCAAAAGTTTATTCTCAAAATGGACTCGTACTACATGATGATGCAAACTTCTTAGAACATGAATTAAGCTATATCGATGTGTTATTAGATAAGAATGCTGACCAAGCTACAAAAGACAACTTAAGATCATACTTCGCCGATAAAGGACTACATTCAATCAAAGACATTATCAACAAAGCTAAGCAAGACGGCTTTGATGTTTCAAAATATGAACACGTAAAATAAATTCAATAATGCTTTGTAACGAAGCAAATAAAAAACAGCTCAATGACGTAGAAGTCAGTGATTAACTCACTAGTTTCATTACATCATTAAGCTGTTTTATTTAATTAGTATTGGCGAAGAACTTTTTCCAGTTCTTTCTTATCAAGTGCATCAAACCAAGTTGATACACCACCCTCAGTATCAAATCCAATTATTTTGTCTCCGTGTAATTGATAATAAGCCGGAATACTTTCAAGTTTTTCATCAAATTCTCGCTCTTTCTTTTGCTCAGGCGATTCATAAACATCTATATTTTTGCTAACAAATCCTTGACTAAGCAAGTCTCCAGTAATTGGATCTACAACAGTAAAGTTCAACTTTTCGCCATTGTATAATCTATAACCAGCGTCAAACGAATTAAAAGTGAATTCCCCATTTTCATTAACTTGTAAATCTGGGAATTCTTGACCTTCACCTAATTCAGAATCAACTTTTACAACTGCATTCGCAAATTTTGTTTTACCTTTAATTTCTTTAGTACTATGGCTATTATTTTGAGGAATTCCTCTTCCTTGTTCACTTTTATATTCAAAGCCATAAATATCTTCAACTACTAAGTCTTCTTTTACATTAGTAAGAGTTGTTACTTTATTGACATTTTTAGGATTATAGCTAGTTATAGCAGATTCAATATTATCAAAACTTGTTACTTTTGTTTTAAATATAATTGGCTTTAAAGCTTCTTCTTCATCGTTTGGCAAGAATGTTAATGACACATTATCATCTGGATTCAATTTTAAGTTATCATATGGTTTACGTTTGAAATCAAATTCAAAATAACCTTTATCATCTATATGTTTCCAAATACCTTGATACCTAGTTTTTCCTTGGTCTTCAGTTAAACGATTTTCAACATCAGTACTATCACCAAGATTAATAAATTTATTATTAATTGAAAGAGCAACTTTTCCTTTCACCGAAGTATGACCTTTAATAATACCAGATCCTGCGGTAATTGGTTCAACTAATACTTGATGATGTCCATTTTCTTGTTTTAATTGCTGATTTGGAACTTTATATGCTTTTTCATACCTTGGTGTTGTGACAGTAGATTTAGCACCTGTTTCCTCTTCTTGAACTTCTTCTTTTTCTTCAACCTCTTCCTCTTCATCACCTAAATCATCTAAAGATGATGATGAAACTTCAACTTCTTGATTATGGACTATTTTACGGTCTTTTAAATCATAATTGAAGTTACCTTTATCATCTGACATAACAAGCTCTCCATCAGAGCCTTCAAATGAATCGGCACTTTGTCTGTCTATATTCAATAAAATTATATGATTTGGTAATGTTTTACCTTTAATTGATGTATCACCTGGCTTAACATCTTCCAAATTTACAAAATTAGCTGGCTTGTCAGTTGCAGTTTTAACATCAGTGTTTTTAACCTGTGCATTATTTTTTTCTGTATGAGCTTTTTCATTACTTTCTTGCTGATTGTTATTTTCTTTTTCTGATGCGTCCGCTTGTCCGTTTGTCATAATATATAACATTGTAATTGCTACAGATACTAAACCGACTTTCATTTTACGTAACTTAAAATTTTCCCTCATGATATACTCCCTCGAATAATATTATAAATTCACTTCAATTTTCTCTATTTTTCTACCATCAATCACATCACCCATACGATGAGTTTGTAACTTTTTATTCAATTCAAAAGTATAAAAATCACCATTTTTCATAGTAACTCTAATTTTACTGTCTTTAGGCTCTGTCTTATAAAGATCATGTTTATCAATTAAGTGCTTTCTTAATTTAAAATCAAGTTCTTTTAATGAGATTTCCTCTTTATTTATGTAAAAATCAGTATCACTTTTAACCGTTGTAAACATTCCTCTTTCTCTTTTAACTTCTATATGAGGTCTATTTACATAATCTTTGTAATTTTCCCCATTGGTTTTTGAAATTCCTCCAATTGAATAATCTGTTGCTTGCCTACCAGATCCTTCTCTCACAACAAACACATCCACATTTTGTATTCCATTTCCATCTTCAAACTTATTTTTTTCATTTTCGGTTAAATTTACATCTATTTGCTGTGAATTAAAAATAAATGTTGCGATATTACCTTCTCTATACCCTTTTAAATTTTTATAATCAAAACTTGTTCCTGTATAATAATCTTTCAATTTTTGAGTATCATTAGAAATAGCAGTTAATGAGCTATCCATACTTTCTGCTTTTACTGGCTGAGCAGTAGTTGTAATCATCCCTGTTGTTAAAATCCCTAGTGCTAAACTTGCTTTAGCAATATTTTTTAATTTCATAATTCTATGCTCCCAATTTTTAGTCTATTTGATTTATTCTATTACGCAATACGAACAATCCTCATTCATTATAATGAGCAACGGTCGTGCTTCACATTAAACTTACTTTAACTAAAAATTAATCATTATTAAGTAATTTAATAAATAGTTAACTAATATCATTCAATTCCTATCGATCTACTCTCTTTTATTTACGAATAACACTTTATCTCAACTTAATCTTTATTTAACTACTTATTCTGTACACAATTTCGACACAAAAAGACACCGTGCTATCACAGTGCCTAAATTTAATGTTCGTTTTTGATTTTGAAGCTTCATAAATAAACTCCACTTATTAATCGAGTGATGAAACATCATCATTTCCTATAAAATAAACTTCAGCAGATTTAAATAAACATCGATTTAAGTAAGGCTTTTTTTCGTTGTTGAAGTAATTCTATTTTTATTAATTGTTTATTCACTAATTTATCTATTTCAATCAACAGTTTAGCTACCTTCTCTTGTTCATCTTTTATTGGTACTAAATATTTTATAAACTTAAATTGAGAAACTTTCACACTTGGTTGTACAGCCCCCATTTGAATTCTTTTTATTTTTTTCTGATTTCCCTTATACGATAGCATATAGTAAATAAATGAAGGGAGGTTATTATTATTTACCCTTAATCCTACGATATTTTGAGCTATTACAGCTTTGTAATTATCCATAAGACTAACTATTCCAGTATTTCCTACAGTAGAAAAAAGAATATCATTTTCTTTTAAATGTTCTCTAAACCAGTTATTATAAGTGTTTTCACTAACAAATTTACTTACTTTTATATATGCTGGACGATAATATCCTAATGCATTCACTTCTAATAAAGGATATTTTTCACTAGGAGCATTATCTGGTGTTTTCCCTCTATTATCCACAATGTTTTCTAAAATATTTTTTAATTCAATTGTTCTCCAATTCGGATAATCATTTCCATTCTCATCTTTGAATCGCAATTCTTGTGAGAAGATTTTCTGCATATATCCTTTTTTCTGTTGTTGAAGTAATTCAAGTTTTTGTTCTTCTAGTTCAATTTGTCGATCGAGTTTGCTGAAGAAGTCACCTATTTTTTTCTGTTCTTTAGCAGAAACAGGGTATATGACTTTCATTCTATTAATTGCGGTACCTGATGTTAAAGCTCTAGTTGTCATAGAACTTTTTGTAATCATTTCTTTTCTAAATGAATTAGTAAAAAAGACATATCTTTTAAAATTATTATTTATTAAATCAATTCCTGATTTAGGCCGCCCTCTTAATACAAATCCACTAAACACAGTATTTTCAGGGTCATTTAAAATTACAGACGGATAACCTATTTCACCAATCACCTCACTAGTCCTTGTAAAAAAAACATCACCCTTTTCAACGGAATAATTCTTCAGTTCTTTGCTATTCACATTAACTTTTCCAGTCAGATTATTTGTATTTATGCTCCGGTTATTAAATACATCTTTGAAGTTAACAATCGACGATCCTGAGCCAAAATATTCCTTTCCTTTATTTAAACCATTTTTAAATTCTAATAACTCGCCAACCTTCTTCTCTTCCCATTCGCCTTCAAACCCTGGGAATCTCAACTCTGGCACATTTTTCTTTTGTGTATTACTCATCTTTCAACACCCCAAGTTCTTTTAGGTATGCATTGATTTCTTGTTCAACTTGTGCGATTTCTTTATCGATATTTTTCAAATCTTGCTGGACCTGCTCTAAGTCAATCGGTTCTTCTTCTTCGAATGTATCAACGTATCTCGGTATGTTTAGGTTATAATCGTTCTCGGCAATCTCTTGTAATGTCGCGCTGTAGCTATATTTATCAATCGTTTCTTTACACTTATATGTGTTAATAATTCGTTCGACTTGGGCATCGGTTAAATGGTTTTGATTTTTTCCTTTTTCAAAATCATTGGATGCATCGATAAATAGTACGTTGTCGTCTTGTTGGCGACATTTTTTAAATACTAAAATACATGTTGGAATACTTGTCCCATAGAAAATATTCGCTGGTAAGCCAATCACGGCTTCTAAGTAGTTCTTTTCTTCAATTAAATAACGACGAATGACACCTTCTGCAGCCCCACGGAATAATACACCATGTGGGAGTACGACTGCCATGGTACCTTCATCGTCTAGGTAATGTACCATGTGTTGAATAAAGGCAAAGTCTGCTTTAGACTTTGGCGCAAGTTTGCCGTAACCACTGAATCGTTCGTCATTTTCAAATTTTGAATCTGCTGTCCATTTCGCACTGTATGGTGGGTTCGCAATAACCGCATCAAATGTATGACCTAAAAAGGCTGGATTTTCCAACGTGTCATCATTACGGATATCGAAATTTTCATAACGTACATCATGTAATAACATGTTCATGCGCGCTAAGTTGTAAGTGGTATTGTTACGTTCTTGTCCGAAATAACGATACACTTGTGTCTCTTTACCTACACGTAACAGTAATGAACCGGAACCACATGTTGGGTCATACACGTGACGTAATTTATCTTTACCGTCTGTGACAATCTTCGCCAGTATCTTAGATACTTGTTGTGGTGTATAGAACTCGCCTGCTTTTTTACCCGCTGTCGCCGCAAATCGCCCGATAAGGAATTCGTATGCATCACCTAACATATCAATTTCCATGTCACTGTGAACGAATGGTAAGTCGTCAAGATTAACCATGACTTTGGAAATTAGTGCAGTACGTTCTTTGACATTGTTACCTAGTCGCGTTGAACTTAAGTCCATATCGCTGAACAGTCCGATAAAGTCATTTTCACTTTCTTCACCTAGTGTTGATGTTTCAACTTTACGAATTGCCGTCGCCAGATGTTCGATATCGAAATCTTGTGTTTCAATTTCACGAATCATCGCACTGAATAAATCTTGTGGTTCAATGAAGTAACCGACTTGATCAATTAATTCTGCTTTTAAGTCTTCACGGTATTCTTCGTCTGCCCATGCCTCTTGATACGTGATATCTTCACCTGCCAAGGCATCTGCGTATTCTTGTTCCGCTTTTTCAGATAGGAAGCGATAGAAAATCAAGCCTAGAATGTAATTACGGAATTCACTCGCATCCATGTTTCCTCTTAAATCATTCGCAATCGACCATAATTTTTTATGTAATTCAGCTTGTTGCTGACGTTGTTTTTCAGTAATAGACATGTGATTCCTCCGCCTTTGAATAAGTAATTTATCTCTTTGTGTAATAGATTTATTATAACATTTGGTTTTGTTGCGATGTTGAGAATTTTGATGTCGGTGGTGGAAATTTTTATATTCATGGAGATTGGGATAGAATTCATAAAACGCAAACAAAACGGCTTAACGACGATATCGATTGACGCATCCTTATTTGTAAGGTATGCGCACCAATTTACTTTTCATCGTTAAGCCGCTTCAATTACTTTTTATTGTTCGTAATTAATTACTTTAAGTTAACTTCAATATCTTTAATTTGTTTGCTTTCTATGACTTCCCCCATATATTTGAACGCTAATTTACACCTTAGATTAAGGTTATAAAAGCTGCCATCTTTCATGTTGATTTTAACACTACCATGTTTTGAAATCGTTTTATACAAGCCATATTTCTCAATTAAATGCTTTCTCAACTTAAAATCTAATTCTTTTAGTGATATTTCTTCTTTTTTAATATCATAAGGGTATCCTCTCACAAAAGCATCTTCACCATTTTCTTTTATAACATTTAATCTTGGTGTGCTGACAAAGCCGGATGTTTTATTGGTCTTTGTTACACCACCAACAGTATATGATATGTCGTGCTTGTCTCTTCTTTCTTGAACAAAAAACACATCTAAGCCCGTATGTCTTCGCTGTTGATATTTACGGTACTCATCTCCAGGCAATAATACTTGAGTCTTCATACCTCTATATTTAAAACGTAAGTTGTTTTTACCATGTTTCAAAGCATTAATGTTTTTCATTTCCTTAAAGTTTCCACTGTAGTATCGGTGTAATGCTTCTTTGTCATGTTTGTTTACTGACTTATGAATTTGTTTTGCATGACCTGAATGGGCCTCTGTTGTTAAAGTTCCTGTTGTTAAAATCCCTAATGCTAATGTAGCTTTTGCTAATACTGTCAATTTCATATTTATTTACTCCAATCTTAATATATTGGATTGTTTTCATTACGTAATTTGAATCATATAGGCTTATTATAACGTCTATCATTTAACGCGATAATTAACCTCGATTTAAATATGCGTGAATTATTATTAATGAAAAACAAATATATTTTAATGTTCAGATTCAATGCCTTTCACGCTTTACATGTCGTTGTTTAGCTGAGTCATTGTTTACTACAACAAATGTTGATACTCTGTTCTGCACTTTGAAATGCAAAAAACAACTTAACAACAGTAATGTATTTAACACGGTTCCTTATATAAGGACACGGGTGTCAATGCACATTTTGTCGTTAAGCCGCTTCTTAATCTATTATGCTTAATTAATTCAAATTCACTTCAATATTTTTAATTTGCTTACTATCTATTACATCAAACATACGATCAAAACTTAATTTTTCACTTAAATCAATTTCATGCTTCTTTTCGTCTTTCATATTAATAACGATTCTACCTTTATCTGACGCGCCTTTATACAATCTATATTTTTCGACTAACATTTTTCTTATTTTAAAATCAAGTTCCTTCAACGATACTTCTTCCTTTTGAATAAAGAACAACTCTTTTATCGAAAAGCCATCTTTAGGATCAACTTTTTTAACTTGCAGTCCTGGATGACTTACATAGCCAAACACGGATCTCACATTTTTCTTTGTTATACCGCCAACGGTATATATGCCGCCTTTAGTATCTATTAATTCAGGTACTGCAAAGACATCACGGCCATGCATCAGTTCTTTATATTTATTTCTATCGTCGCCAATTAGAAATACTTTGAAATTTTTATTTCGTTGGTTAAAGTTTAAAACGTTAGACCCATAATAATCTTCACTTTTAACACTAATGTTTGTTGATTCATAGCTTTCTTGAGAATAGTAATCTTTTAGCATATTTATATAATATTGGCGTTGTGTTTCATCCAACTTTACTTTCGCGTGAACAGTTTGACTTTCTGCTGTCATCACACCAGTAGTTAATAAACCTAATGCTAATGTTGCTTTAGCTAACGTTTTTAATTTCATAGTATTATTCTCCCAATCTATTTATAAATTTTGTCTTAATATATGTTTATGTGATTAATTCAATTACGTAATACGAACAATCTACTATCATTATATATGCAGGATACTGCGCTATGAATTAACCCCATTTTAACTATTCCTGAACCAACGTTAAGCTAATTAATGGAATCCTAACAGTATTAATCATTTTTTATAACACTATGCTATTTTTTTCACCATTCACACTTTCCTTCAATTTAATTATGTTTTCCACATTGTTTCATGTCACCAATGCGACACCGTGCAACTATAGGTATCAACCATTTTCACAAGTTTTATTGTCGTTATCATCTTTCATCGACCCACTTCACTTCCGATTATCATGACTCAAAAAAGAAGCTAAGCAACCTATGCTGCCTAGCTCATCTATACTATCCATATTTTACTATTATCCATGTTTTGTTGAATTATCTAATATTGGCTTCTATTTTATCAATATTTCTGCCATCTATGACGTCACTCATTCGGTTTGTTTGTAACTTTTTATTGAGTTCAAACGTATAATAGCCGCCATCTTTCATTGTCACTTTTATCTTGCTAGCTTTAGGAAACTTTTTATACAAATCAAAATCTTGAATTAAATACTGTCGTAATTTAAAATCAAGTTCTTTCAGCGAAATCTCTTCCTTATAAATGTAGTATCTTTTAACATGTACAGAAACACCTGCACCTACTTCTTTTTTAATAACGAATCTAGGTGCGCTTAAGTAATCATAATAAGCACCTTTATTTTTCTTAGTAACACCACCATATGAATACACTGTGCCGTTGCGATTTTCCGCTTCTTTAACTACAAATATATCGAGACCTGGATTTTTACGTGCTTTAATCCTTTCTATATCTTTACCAAAAATTTGTATTCTTGTGAACTTTCTATTTTTATCAAAGATAAGGTAGTGCTTGCCACCTTTGCTATAACGATAGCCAGTAACATTTTTAAGTTCCTTACTTGCGCCACTATAGTAATCTCTTAAGTCAAAGATATCTTTTGTCACATTTTCATATTTTGATTCATGTTCGCTCGCATCTACAGTTTGAGCCGTAGATGTTATAACCCCAGTTGCTAAAATACTTAGAGCTAAACTGGCTTTCGCAATTGCTGTCATCTTCATAGTTGTATGCTCCAATCGTAATTATTAGATTTGTTCGATTACGTTTATTGAATCATACAGCTTTATTATAGTTGGCGTATGTCTCTATTCACATTAAACCTTGTTTAACTATATTTGAATCATCGTTAATTAAATTAAAGAATCCATAATGTTCGTTAAATAAAAATGACTTTTGTTGTACTTCAACGCTTGATAGATTGGTATTTTTAGACACATATAGGACATAAGCATGTTGTGTTTGGTCAACATCAAATATTCGCCTTCTTATACCACTGCGTAACACGAAAGAAGCTGAGCAACATGTAAATCGTTGTCACTCAACTTCTCATTTCATCGTTCAACGGTTCTATGCAGTATCCATCACGATGATTTTAGATTCACTTCAAT
>13 92 1749
ACTGAAAACAATCATCATATTTCTCATTCTGGTTTAGGAACTGAAAATGGTCACGGTAATTATGGCGTGATTGAAGAAATCGAAGAAAATAG
>14 75 1679
AATTGATAATGATGTTCTGGTGACCCATATGCAACAAAATCAGCTTTTTTGTTTTCATTGATGTAACCTTCAATT
>15 35 137
TCTTGAACACCGTTTTTATTTGTATCTTCCCATAC
>16 49 190
TTTTCAATTCTAGTCAGGGGCCCCAACAAAGAGAATTTCGAAAAGAAAT
>17 42 183
GTTTGTTGTTGTCTTCTTTACCAGGTTTGTTGTTGTCTTCTT
>18 35 81
TCGCTTACTCATTTAGCTCTACTAAACTCGTTGCG
>19 342 7312
ATCAATCCAACAATCACGATAGAGGCACAAGACCAAATAAAAAAAGCAGTCATCAGTCAATCTGACGTGTTAGCAAGAATGACAATAGAAGAACATGAGCAAGACGGTGAAAAAACTTATCAATATGTACTTAACGCTGAACCATCAAATTTATTCGAGACAAAGATAAGACACTCAAGCAACATCAAAATTAACAACAAACGTTTCATTAATCCAAGTATTAACGATGTTGTACAAGCAATTAGAAATGGTAATTAAAAATTAATTAAAAGGGCGGTATAAAAATTATGAAAATCACTGGTAGAACACAATACATTCAAGAAACTAATCAAGAGGCATTCA
>20 339 4962
ATCAATCCAACAATCACGATAGAGGCACAAGATCAAATTAGAAAAGCAATTATTAGCCAATCTGACGTGTTAGCAAGAATGACAATTGAAGAGAATGAACAAGACGGCGAAAAATCCTATCAATATGTACTTAACGCAGAACCATCAGATTTATTTGAGACTAAGATAAGACATGCTAGCAATATAACAATTTCAAGTAAAAAATTCGTTAATCCTAGTATTAATGATGTAGTTCAAGCAATCAGAAATGGAAACTAGAAATTAACTAAAGGCGGTAAAAAATCATGAAAATTAGAGGTAGAGCACTATACATTCAAGAAACTAATCAAGAGGCATTCA
>21 34 126
CTCACTTCCCCAAAACCTCCTTGACTCGATCTAA
>22 36 1281
TGCCTGGCAACGTTCTACTCTAGCGGAACGTAAGTT
>23 36 132
ATATAAGGTGGAGAAATGATGATTCATTCAAAAAGG
>24 230 4509
ATATAAGGTGGAGAAATGATGATTCATTCAAAGAAATTAACGCTCGGTATATGTTTGGTATTACTCATTATATTGATTGGAGGTTGTGTCATTATGACAAAAACAAATGGTCGAAACGCTCAAATTAAAGAAAATTTCAACAAAACATTAAGTGTATATCCAACCAAGAATCTCGATGATTTTTACGATAAGGAAGGTTTTCGAGATCAAGAATTTGATAAAAGAGATAA
>25 62 1646
GACTCAGACAGTGAGTCAGATTCAGACAGCGAGTCAGATTCAGACAGCGATTCGGATTCAGA
>26 43 1166
GCTTGTAACAAGCTTTTTTCAATTCTAGTCAGGGGCCCCAACA
>27 101 1606
TACATTTGACTTAATTTTTCTTCGAAAGTCATGTTATCTCCCCTATATTTCAGCTTCATCTTGCTCTTCAACATATTGCTCGATTTCTTTAACTTTATTAA
>28 34 260
CCCCAACTTGCACATTATTGTAAGCTGACTTTCC
>29 42 719
AGGCAATGCGAGTTGGGGTGTGGGCCCCAACAAAGAGAAATT
>30 35 169
GATTCAGATAGCGACTCAGATTCAGACAGCGACTC
>31 33 49
ACGAAATAAATTTTGAGAAAATATCATTTCTGT
>32 37 72
ATGGCGGTTTTTTTTTTTTTTTTTTTTTTTTTTTTTT
>33 1075 16731
TCGCAGGCTTTATTTACTGCCGGTTGGGAATTACACCCGACCCCGAAGATGAATTTTACATTATTAAATTTAATTCTCATTAATTTTATACTATATATCACAAAACCTCAATAACTATGCTTTAATTAGATCATAGTTACGTAATTGGAGAGTGATACATTGGTGATTTGCGAGCATTGTTTGAGTAGGTTTGATTGGTTTGTGGTTTTGTCAGTTGTTGGGATGGTTTTTTGATTCTATCACTCAATTGGGTCAAGATCGTCATAAAATGGAAAGCAAATTATAAGAATCTAGTAGGTCAAAAAGTTTTATATCAGCACTTCCATTTATATTATTATTTAAATCGCCAGAAGTTATACTTAAAACCTTCTACTTATTTGCCTTCACAACAATAGTAGAATTGTCTTTCAATACTTAATCTATCCAATATACACTAATCTCCGTTAAATATTCATCATTTATTTTATTCTTGATCAAACACACCATATTCTGAAGTGCTTTTACCGTTATAATTTGGTTTAACTGTATTTATTTTATTGTCCGAAAATTTTATACTAAGATCTATACCGTTTGGTATCTCTTTTTCTTTTTTTATTTCTTCTGCCATTTTTATTACATTTTCACTGTTACTTTTTTTAGTATAGTTCTTTTTTTTACTAAATAGAGTAGTAGTTACCGAAACTTTAGACTTATCTTTTAATTGCTTCTTAACATTTGACAATTCTTTTGAAAATTCACTGTCACTTTTGTTTAATAATGGTTCAAAATAGTCTCTATACTCAGTTAAATTATACGGTATAGTCGTAATATAAAAATATTCATTTTCACATCCACTATTTTGTGTCTTGTTAATTGCCTCTTTTGTAAATCCTGTATATTGATATTTCTTTTCATTATCTTTGAAAAATTTATATAAATTGTCATACTTTTCTTTTTGTGCTCGATATTCAAAGCCACTCAACACTGTACCTACTAAAGTACTCATATCATCGCCTTTGTCCTCACTTCTTAATGAGCTATTACTGTCAATAATTGATTTGTCAAATGGAATACTCGCATTAAATACGATGTCGTG
>34 38 466
GCTTTTATGCAGTTGTGCGGTAGCATCCAACTGCGTTC
>35 52 736
ATGATACCGGTAGAGTGGGAAAAAGTATATACAATGGCTTATATAGATGATG
>36 160 3378
CGGGTTCGGCAGTTCGAATCTGCCCCCCTCCATTTATTATTTTTAATAGGGGCATAGTTCAACGGTAGAATAGAGGTCTCCAAAACCTTTGGTGTGGGTTCGATTCCTACTGCCCCTGCCATGGCGGCTGTGGTGAAGTGGTTAACACATCGGATTGTGG
>37 33 81
CGCTTGTAACAAGCTTTTTTCAATTCTAGTCAG
>38 1240 46010
AAATCGAACGTCCAGAAGTTCGAAAATCGAACACTAATGATACTGACTTTAATGACATTGACTTTAATGATACTGAGAATAATGATATGAATGACTTGAATGATATAAAGTACAAAAATGAAATTAGTAATCATTCAAATCATTCAAATCAATTTACACATAATTTTGATGATAAAGAAATGCTATTGCAAGAATTCCCAGAACAACTAACTAATTATTTATTAAAATATGATTATAGAGATTTAGAAATCATAAAGGCTGTTATTCTTAAAGCAAAAAAATCATTTAATTCAAGGCATGAAGATATGCATTACATGTTAGAGGACATTGAGGATGAAATATTAACTTCTTTAAAAAGACTTAAAAAAGCTATACATGATAGGGGAGTTAAAGGCCAAAAGGAAACAATCAAGTCAATGCAAGCTTATTTAATGCAAACAATTCTAACTGAACTTGAAGAAACACATGCCCTTTATATGCGCCGTAAAAACATGAAACAATATAATATCTTTAATCAATAATTCAAATGATTTTATAACACTCGAAGAGACATCAAAATATTCCGTTAAATCATCTGACTTTTTAACTGATGACGACGAAAAAAATCAAGAAATTGTAAGTGATTTAGAAAAAGGTTTGTATCGAAAACGTATGTTAAGTTATGGTGGATTGCTTAAACAAAAGCATAAAATTTTAAACTTAGACGATGCCGAAGATGGTAATTTGATTAATACAAGTGATGAAGATAAAACGACAGACGAAGAAAAAAAGCACATTCAATTACCGCAATTTGGAATTTCGAAAAGCAAAATTATTATTTAAGACATTAGTGATAACTGATGTCTTTTTTTATTGTTTTTCTGTAAAAAAGTGCTGTCTTATTTTTGTGACAAATGCTGTATGTAGTGTCACAAAAGTGTGACACTACAGCTTTGTATGATATCACTTTAAAATAACTTAAAACCCTTGGAATGTCTGGCCTTGCCAGATCTATCATTTTTGAATGATAGCAAATTTCCCTTATGCTCTTACGGAGATTTTAGAGTTAAATTAAAATTTCTAAGTTTTTGATAAGAAAAGCCCTGCAGGAATTTAGAAAAACATGGGGAAGTTTTAAAGTATTTTATGCTAATTTTTAAATTTGCATGTAAATGGGCAGTATCTAAAAAATTAGTCACTGATTTTGCTGAAATTTTTGTTTGTGAAATTAGCATATATTTATTTGGCTCATATTTGCGTT
>39 46 1347
AAATCGAACGTCCAGAAGTTCGAAAATCGAACGTCCAGAAGTTCGA
>40 58 1784
TATGCGAGCGCTTGACTAAAAAGAAATTGTACATTGAAAACTAGATAAGTAAGTAAAA
>41 33 65
CCCACCCCAACTTGCATTGTCTGTAGAAATTGG
>42 52 391
CGATTTCTTTAACTTTATTAATTTCATATTCCATTTCTGGTATAACCCCAAA
>43 3001 72692
CATTTGGGCTTCAAATTCATCTAGTAGTGCTCGTGCTTCTGCTTAATTTGAATCATACAAGGTGTTTTTTGTTATTCCTAAAATTTGGCATAGCTCAATAAACCTGTATTATCTATTTGTCTTTTTTGGCATTTATGATAACCCAAGTATCTTTTGGAACGGTAACTGTAGTTGTTGATTGAATTAATTCGTTTTCACTTTCATCGAAGCTTAGTAATGATTTATATAAATCTGATTTCCAAACCCAAACTTCTTTTTGAGTTTGCTGTGTTGCTTTATCAGTATTCTTCACTTCATATTTAGCTTGATGCTTAATGGACTCAGATATATTATTTTTATCCATTTTAGGCTTGAAATGAGTTGTAGGTTTTTTATCCTTAGGATGATTTCTATAGACCATGACATAGTTATTTGTATTTTTTCCTATTTCATTGATTATTAATATATTAGCTGGATTATTTTTAGGACCACCAGTAAAAATTTCTTTTTTATTTGATGTGATTACTTTCTTTTCCATACCCCAATGGTTAGTCATATTAGCTGTAATACCAATGATTGTTAGTGTCAACGCAAGAGTAAATAATGTTCCTAATATATAGCGTGTGATTTTATGAGGAATTAATAACCAACTAACAAAAGTACATAAAGTTAAAACAATCGTTGTTATCATATTATTTATCCTCACTTTCAATAATATTCATTTTTAAAAATGGAACTAAAATGATACCTATAATTGCAAAGAAAATGCCAATTATAAATGCAGTATTAAAGCCATCGATTGATGCTTGTTGAGCAAGGTGTGCATATTTGAGTGGATTGCTTTCTTTTAAACTATCTGCAGGCATATGGTTGTTAATAATATTTTGAGTAACAGATGTCAGTAATGCTACTGCTATAGATGATGCTACTTGTCTAGCAGTATTATTTACTGCTGTAGCATGTGTACCTTTTTCAACTGGTAAAGCATCCATCGCATTTGTTGTGAGTGGCATCATTAAAATTGCCACACCAAACATTCTTACTGCATATAGAACAAGAATAAGTGTTGGTGATGTGTTAACTGTTAAAAATCCAAATGGAACTGAAGCTAAAGTCAAAATAGTGAAACCAACGAACGCTAATCTTTTAATGCCAATTTTATTGTACAGTATTCCTGAAATTGGAGAGATAAATCCTAACATCAGCGCTCCAGCTAAAAGTGTTAAACCAGATTCAAATGGTGAGAAACCGTGTATATTCTGTAAGTAAGTGGGTAACATCATTTCAACACCATACATTGCCATAGTTACAACGATTAAACCAATTGTCGCTATCATGAAACCTTTAGATTTAAAAACGCGTAAATCCAAGAAAGGATCTTTAGATTTTAATTGTTTGATAACGAACAAAGTGAGAATAAAGATACTTAAAAAAATTGGTAAAATAACGTAATTTATATTTCCCCATCCTTCGCTTGCAACGTTTGAAAATCCCCATAAAAATAATCCGAAACCGATACAAGAAAGTATTAGAGAATAGAGATCTAATTTAAGTTTACGATTAGGTATAACATCTTTCATGAAGAAGAAGCTTAATATAAATGCTATCGCTATAATAATGATTGGAAGAACAAAAATATTACGCCATGAGTCTGAAATTGTAATACCTAGTACCACGTGGTTTTTGTTTAATATCCAACCAGCAAAAGTTGGACCCATTGCAGGTGCGAGACCTACTGCTAAACCACTCAGACCCATTGCAGTACCACGTTGTTTTATTGGAAACATATAAATAATGATGATTTGTAACAATGGCATCATTAAACCAACAGCAATTGCTGTAACAATACGTCCAGCTAGAAATATTAACCAGCCATCTTGATTTGATGGTGCGATTGCAGTAAGAATTAATCCGAATAATAGGGCGCCGTAAGAGTATACATGTAACAATCTAGTAGATATACGCGTCGCTAAAAATGCCGAAAGTGGTACCATAATACCATTTGCGAGTAAAAACCAAGTTGTTGCTTGTTGAGCAGTACTAAAATCGATATCAAAATCGTTCATCAAAGTAGGTAGAGCGGTACCTAATGAAGTCTGCATCAATGCACCAGAGAATGTAGCTAATAATATAATGCTCATTATAATTTTGGGTTTATATTGATTGCCATGAATATCTAAATTCATTGCATTACTTTTTTGAGTAGACATAAAGCCGGCCTCCTATAGTTTTTTAAAATTAATACTTTGAAAATATAACACCTACTTTATAAACAGAACAGAACAAAATCATATACTTTGTACAATTTGAGACACTTTGTTTTATTTTGTGTTATATTCATTTATAGGAGTGATTATATGGGTTATAAAAGGAAAACGGTCTTAACTCAGCGTAATATAAAAAATGCTTTAGTGAGTTTATTAGAGAACAATAAGTTTGATTTCATTACAATCAATCAAATAGTAGAAGAAGCGGAAATAACAAGAAGTACTTTTTACAGGTATTATGATGATAAATATGAATTAATATCAGAAATAGAAGAAGAAATTTTAGAACATATTCATAAAGAAAGGCAAAAGATAGACGAGAACGCTTCAGAGAAGAATTTATTAGATATTGAGATGTTTAAATATCTGTTTGAAACATTAGAGCCATATTCGAACACGATATATCGATTGTTAGGATATAATGGTGATTCCAGTTTTGAGATGAAACTCAAGAATGAAATATCAAGAAGATTTATAGATATAGAACAACGTAATCATATTTCTCAAGTACGAGCAGACTTAGTAAAGGAATATGTATTTGTTATTATGATAAAAACATTACAATATTGGTCAGCTCATAAAGACGAAGTAGATATTGATGAAATAGCTTTAACAATTAGGGATATCCAGTTAAAAGGATTAAGAAAAGCAATAGGGTTATAATTTTAATGAATAACAAAAAAGGAGGAAACTTAAATTCCTCCTCAACCTTTATTACTCATACTATAATTCTATTTTAACGTCTTCGTCCATTT
>44 35 254
TCACTGTCTGAGTCTGAGTCGCTATCTGAATCTGA
>45 35 185
GAATCGCTGTCTGAATCTGAGTCGCTATCTGAATC
>46 35 218
GAATCGCTGTCTGAATCTGAGTCGCTATCTGAGTC
>47 33 63
GAGGGTCAGAGGTTCGAATCCTCTATGGCTCAC
>48 55 1865
TTGGTTCTGGATCTGGCGTTGGCTCCGGTTCTGGGTCTGGACTTGGTTCTGGATC
>49 44 518
GACTCAGACAGTGACTCAGATTCAGATAGCGACTCAGACTCAGA
>50 76 1173
TGACATATTGTCATTCAGTTTTCAATGTTCATCGTGTAAAAATAAATGGTGGAGACTAGCGGGATCGAACCGCTGA
>51 33 11
TATGGCGGTTTTTTTTTTTTTTTTTTTTTTTTT
>52 54 410
CGCAAAATTTATTTCGTCGTCCCACCCCAACTCGCATTGCCTGTAGAATTTCTT
>53 33 39
AATTTTTTTTTTTTTTTTTTTTTTTTTTTTTTT
>54 33 134
GACGACGAAATAAATTTTGCGAAAATATCATTT
>55 16477 466146
GACGACGAAATAAATTTTGCGAAAATATCATTACTGTCCCACTCCCAATTAAAAAACAGCCATGACAAAGTAAAGTCATAGCTGTTTTTGTATAGATGTCATTTATTTTTACGTTTAGTTAAATACTTCAAACCAAGTGCAAAGACCGTGTACCCGGCTATAGTTTGTATCAATGTTTTAATTAAATTATTATTTTTAACAATAATATTTGCAGTAACAATACTTACGAAATATAATGCAAATACTTTTACGTAACGTTGATTAAGTTTCATATGAGCACTAAACCTCTTTTCTCAGTTATACTGCAACGCTTAGTCTTGGAATAAATGTTTCGTAGTGTACGCGATCCATATCGTAATTTAAAGATTTAAGTGCTTCGATCATAGATTGTAAGAATTTTGTACCACCACAGATATAAATTTCAGGTTTATTTGCTAAAAATACTTGTAATTCTTCAGCGCCAATATAGCCTTGTTTATCTTTTAAGTGAGTATATAACTTAGCGTTGTCATGATGGCTTGCGATACTGTTGAAGTTGTCTTTGAAAGGTAAATGTTGTTCATTTTCAGCAACTTGAACCATCTGTGTATCTAAACCTTTGGCAGAGGCAGTTTCATACATTGCTACTAAAGGTGTGACGCCAATACCTGAACCTAAGAAAAGTTGTGGTTCAGTCGTATTCTCTAATACGAATCCACCTACAGGCGCAGCTAGATTAATCATATCGCCTTCTTTAATCTCATCGTGTAAAATTGTTGAAACTTCGCCTTCATGTTCTGTTGTGACATCACGTTTAACGCCAAAAGTTAAATGATTTTTATCACCTGATACGATAGAATAGTGACGTTTAGCTCTATATGGAAGTTTATCACTAGAAACATCAACTGTGATGTATTGGCCTGGTGTAAATTCACTAAAGTCATATTCTTCAGTTTCAACTGTAAATGATTTAATGTCTTCAGATTCTTGTTTAATATTGGTAATTTTGAATGGTTTAAAACCAATCCACATCATTTGATCATAAATTTCTTTTTCAATTTGGATGAACACATCCGCAATAGCGCCATATGCTTTCGCCCAAGCTTGAATGACAGGGTCATCTTCTTCTAATCCTGTCACGTCTTGAATAGCTTTTAATAAATTTTCCCCCACAATTGGATAATGTTCAGCATAAACTTGTAGTGCGCAGTGTTTATATGCAACTGGCATAATGACTGGTTTAATAATACTTAAATTATCGATGTTAACAGCTGCAGCCATTACTGCTTGTGCTAATGCTGAAGATTGCATGCCTCGTTTTTGGTTCGTTTGATTAAACATATTTAAAAGTTCAGGATGTGCCTTAAACATTTTCGGATAAAAAGTTGACGTAATTTCTGTTCCTTTTTCTTTAAGCAATGGCACCGTTTGTTTGATTATGTCTTTCTCTTGTTCTGTAAGCATGATACTCCTCCTTTAATCTGTCTATTTTGATTATTCTACTAAAAATTTCGATATTCAATTAATTGGTTTGAGAAAATATAAATAAAATGGCAAATTTGATAATTGTATGACATTTTTAATTTTTTAAATACTTATCAATAAGTATTGTGTACAATTGTCTGTTTGCACACCGACGATTGTACGCATTTATTTGGCTAATTCAAAAAACATTGTTGTTTTCTTAGAAAAAAGTAAACATGATAATAAAAATGTGAAAGTGTAAATAATCACTGGCGAAGTACGAAGACTAAAGACATCTAAGATGTAATCGTATACAAATTAAAAAGGTGTAAAAATTAAAATAAAATGTGAAATAAATCACAATTTAATATTGACCCAGTACTTAATGCATGTTACATTTTATATGTGAAATAAATCACAAACTTAAAAGCGGATGACACATGACCTTTTAAGTTATGCGTTGAAAATAAAAGAGATGTTTATTTGCTTTTGTATCGTCAATAAGCAGCATTAAACTAACATATTTGAAACTACACGTATGTTAGTGAATTAATCATAAGGGAGTTTTTGTAATGAACAAATTTAAAGGGAACAAAGTTGTATTAATAGGTAATGGTGCAGTAGGTTCAAGCTACGCATTTTCATTAGTAAACCAAAGCATTGTTGATGAATTAGTCATCATTGATTTAGACACTGATAAAGTTCGAGGAGATGTTATGGATTTAAAACATGCCACACCATATTCTCCAACAACAGTTCGTGTGAAAGCTGGCGAATACAGTGATTGTCATGATGCGGATCTAGTTGTCATCTGTGCTGGTGCTGCACAAAAACCTGGAGAAACACGTTTAGATTTAGTATCTAAAAACTTGAAAATATTCAAATCAATTGTTGGTGAAGTAATGGCATCAAAATTTGATGGTATTTTCTTGGTAGCTACAAATCCTGTTGATATTTTAGCGTATGCAACATGGAAATTCTCTGGTTTACCTAAAGAACGCGTTATAGGTTCTGGTACAATTTTAGATTCTGCACGCTTTAGATTATTGTTAAGCGAAGCGTTCGATGTTGCGCCACGTAGCGTCGATGCTCTAATTATTGGTGAACATGGTGACACTGAATTACCAGTATGGTCACACGCTAATATTGCGGGTCAACCTTTGAAGACATTACTTGAACAACGTCCTGAGGGCAAAGCGCAAATTGAACAAATTTTTGTTCAAACACGTGATGCAGCATATGACATTATTCAAGCTAAAGGTGCCACTTATTATGGTGTTGCAATGGGATTAGCTAGAATTACTGAAGCGATTTTCAGAAATGAAGATGCCGTATTGACTGTATCAGCATTATTAGAAGGCGAATATGATGAAGAAGATGTTTATATTGGTGTTCCAGCAGTCATCAATAGAAACGGTATTCGCAACGTCGTAGAAATCCCATTAAACGACGAAGAACAAAGCAAGTTCGCACATTCAGCTAAAACATTAAAAGATATTATGGCTGAAGCAGAAGAACTTAAATAACTTTTTATAAAATCTATACCATTCCAAAAATTGTAAAACCTTACCCCAAAAAATTGTATAAAGGGCTATTTGATACAACTTTATGTGTCGAGTAGCCCTATTTTTAATGTAGTGAAAGTCGTTGTTGAAATTAAATTCAAATCTGGCACTTAAGCTTTAATCATAGCATTAAGATGATTGTCTAGCAGAGGCGATTTGCGGGCTTACTACAGTGCATGATGAACTTAATGCTTCAAATGTAACATTAAAAATAAAAGCAACGATGTCACTTCTTACTTCGTACATCGTTGCCATTAGTTCTGTTGATATTTCGGTTAGTCTTAATCCCCGAGCAATTCTTCAATTTCATTTTTGATAACTGTAACGTGAGGCCCATAAATTACTTGCACACCAGTGCCTTGCTGGATTACACCTTTGGCACCAGTACTTTCGAGTAATACTTTATCGACTTTGTCATTTTGATGAAGTGTGACGCGTAGTCTCGTTGCACAACAGTCAACGATTTCAATGTTATCTTCGCCTCCCAAACCAGCAACAATAGTTTGTGCTCTTTCAGTAGCCTCAACTTGTTGTGCTGCAACTTTATCTTCACGACCAGGTGTTTTGAAATTAAATTTCGTAATTAAGAATCTGAAAACGATGTAATACAAACAGAACCACACAATTCCAATAGGTATGACATATAGGTAGTTTGTTTTACTATTACCTTGTAGCACACCAAAAAGTAAGAAATCGATAAAGCCTCCACTGAAGGTTTGACCAATTGTAATGTTGAAAATGTCTGCCATCATAAATGCTAATCCATCAAAGAAGGCATGGATTACATAAAGAATAGGTGCGACAAACAAGAAACTAAACTCTAAAGGTTCGGTAATACCTGTTAAAAATGAAGTGAGTGCAGCGGATAACATTAAACCGCCGACAACTTTTTTATGTTCAGGTTTAGCCGTGTGATAAATTGCAAGTGCGGCACCACATAAGCCGAACATCATCGTAATAAAACGGCCTGACATAAAGCGCGACACACCTGAATAATACTTCGTCACATCTGGATCACCAAGTTGAGCAAAGAAGATGTTCTGCGTACCTTGAACTAAGTGCCCTTTGACTTCTAAAGTACCACCAAGTGCCGTCTGCCAAAACGGTAAGTAAAAAATATGATGTAAACCGAGTGGACCTAACAATCTTAAGATGAAGCCATAAACAAAAGTACCGATGGCACCTGTTTTCGTTACAAATCCACCAACATGATAAATGCCGGCTTGTATGCTTGGCCAAATGAAAAACATCAATACACCTAAAAAGATTGCGGCAAATGCTGTAACAATAGGGACAAATCTAGAGCCACCAAAGAAACCTAAATACGGTGGTAATACCACTTTGTGATATTTGTTGTGAAGTATTGCGGTCATAATACCTGTGATAATCCCGCCAAAAACACCGGTTTCAACCGTTTGTATACCGAGCACTATGCCTTGTCCATTTTGTGCAAGTTGATCTTTTGCCAATGTGCCTGTGATAGTTAATAAGCCATTCATAGTTGCGTTCATAATTAAGAAACCGAGCAGTGCAGCTAAACCTGCAGTACCTTTATCGCTTCTAGATAATCCGATTGCGACACCAATTGCAAAGATGACTGGTAAATTTTGGAAAACAATACTACCTGCAGCTGACATTAATGTAAAAATATTTTGTAATAAGGTAATATCTAAAATAGGGTATGCTTTAACGGTGTTTGGATTACTTAATGCACCACCGATACCCAACAATAGACCTGCAGCTGGTAAGATTGCGATAGGTAACATAAAGGACTTGCCGAACTGCTGTGCTTTTTCAAATAAAGATTTCATCAACATCCCTCCTAATTATTTTCAATATAGCTTTTGAGAAATTTAATATCAATATATATTCTGTGGATGAAAATATTTTTCATAAAAATTGTTTGAATCATGTAACAATCATATAAATTGCTGTTTATATTGTTGTGAAAATGAGTTGACAAAAGTCGGTATAGTTCTGTAGACATCCTATTTTTTAGCGAGGTAAGGTGACAAAGAATATCGGATAAATTTATAAGCCATAAAATAGATAAATAGTTTTTGTATCCAAAACTATGAGAAAGTTAAAACTATTTTTCAAAATAAACATGATTAACCACATAAATAAATATACATAAGCTATCGATAACAACTTAAGAAAGGTGGAATTTTGAATGAAGAGAAAGATAATTATGGATTGTGATCCAGGACACGATGATGCAATAGCATTAATTTTAGCGGGGGCAATTGACAGTCCACTAGAGATATTAGCTGTAACCACAGTCGCAGGTAATCAATCAGTTGACAAGAATACGACAAACGCCTTGAACGTATTGGATATTATGGGACGCCAAGATATAGCAGTAGCGAAAGGTGCGGATAGGCCGTTAATTAAACCAGCTGCCTTTGCTTCTGAAATACATGGGGAATCTGGATTAGATGGTCCGAAACTACCGGCGACACCATCACGTCAAGCAGTTGCAATGCCAGCATCAGATGTGATTATTAACAAAGTGATGACGAGTGATACACCTGTAACAATTGTAGCGACAGGTCCTCTTACGAATGTAGCAACGGCATTGATTCGTGAGCCAAGAATCGCTGAGCATATTGAATCTATTACTTTGATGGGTGGTGGTACATTTGGAAATTGGACGCCTACAGCAGAATTCAATATTTGGGTAGATGCTGAAGCAGCGAAGCGTGTTTTTGAAAGTGGGATTACTATAAATGTGTTTGGTTTGGATGTAACACATCAAGTTTTAGCCGACGATCACGTGATTGAACGCTTTGAAAGTATCAATAATCCTGTTGCGCAGTTCGTCGTAGAATTATTGCAATTCTTTAAGAAGACATACAAGACTCACTTTAATATGGACGGTGGTCCAATACATGATGCTTGTACAATTTTGTATTTGTTACAACCAGAATTGTTTACAATGGTACCTGTTAATATCGAAATTGAACATCAAAGTCCACTAACTTATGGCACTATGGCTGTCGATTTAAATCATGTTACAGGTAAGCCTGCCAATGCTTATTTTGCTACAACAGTTGATGTTGAAGAAGTGTGGAACTTGATAGATCATAAGTTACGTACATACGAATAATAATACTTAATTAAATAGATACAGTTAACCCTAAGGCGCCTGATATAAGCGTCCTTAGGGTTTTTGTAGTGGATTACATTGGTCATGACAATTTGATAATGACTGAGATATGTAAATTAAAAATGCACTCGAAAAACTCGAAATACAAATAGATATGTAAAAATTTCAATTGCTTTATTTTAAAAGATTAAAATTGCAAATAATACCGATATAATTGGAATGCTGTCAAAACATCACAATGATGTACATACTCATTTTGAAAATATGTGTTCAAAGTGTGTACATCGGTGTGACGATTGATGATAAATTGAGCTCAGATGCTCAAAGGAGGATCGAACATGAACGGGGATAATCAGCAAATACTCAGAGAAATTGTATTGAATCCTACTATTCATGGTAAAGAACTTGAATCGATATTTGGTTTGTCTCGTAGACAACTAGGATATCGCATTCAAAAAATCAATTTGTGGCTTGAACAAGAGGGCTATCCAAAACTTGAAAGAACAAGCCAAGGAAATTTTATTGTAAGTTCTGAAATCATGACGTTATTCAAACGAGATGTATCGGAGCAGCAAATGTTAAACGGCAACAATATCATTTTTAGCATAGAAACACGTCGTTATTATTTAATGCTCATGCTTTTTAGTAAGGAAAACGCAATGTCTCTAAACCATTTTTCAATTGATTTACAAGTCAGTAAAAATACTGTCATTCACGATATAAATCATGTAAAAGAGCAATTGGAAGATCATGGTTTGTCACTTAAGTATTCTCGAAAACATGGTTATGAAATTGTTGGTGATGAATTTGAAGTTCGCCGTTTCTTCATTAAGTTGATTGATCAAAGGTTGAATCATGATATTACTAAAAGTGAAGTCTTAAAGGCGCTCAACTTAACATTCGAAGATATCGCATATCAAAAAGACAAGATCAAACAGGTAGAACAATTTTTGAAGAGTCGCTTTATAGACAAATCACTTAGTTCATTGCCTTATGTCCTTTGTGTGATTCGTAGACGAATTCAAAGTGGTCATGTGATTAATCCATTAAATATTAATTATCAGTATTTGAGGGATACGAAAGAATATCAAGCAACGGAGATTATGACGCAACATGAGCCGGATTTGCCAGAAGCGGAAAAGTTATATTTGACATTACACTTACTTTCAACAAGTGTGCAATGGACTGATTTGCAGGAATCAGATAACATATCGAATTTAACGATGGCCATCGCTCAAATGATTCACCATTTTGAACAAATCACTTTTATTAACATTGAAGATAAGGAGAAATTATCACAGCAACTCTTGTTACATTTAACGCCTGCTTTTTATAGGATTAAATATAACTTAACGGATCGTGATGAATTAATAAATCCTTTACAAGGAAATTATCAATCGTTATTTCATATGGTGAAACAATCATGTCAATCGTTAACTGAATATTTCGGAAAATCGTTACCTGATAATGAAATAGCATATTTAACCATGTTGTTCGGAGGTAGTTTGAGACGTCAAGATGAAAACTTCGATGGCAAGATAAAAGCTATTATCGTGTGTACACAAGGCACGTCAGTATCACAAATGATGTTATACGAGTTGCGAAACTTATTTCCAGAAATTATTTTCTTAGATGCGATTTCACTTAGAACATTTGAAAATTACACATTAGATTATGACATCGTCTTTTCGCCAATGTTTGTCCTAACACATAAAAAATTATTTATCACAAAAGTAGCGTTATCTGAAAATGAGCAACGAAAGTTACGTAAAGAAGTGATGAAGTACATTAATAAGGAATCGGCTGACATTGATAAGGAAATAAACAAGTTAATGGCATTAATTGAACGTACTACGACAGTTAATGACATTACAGAACTACGTGATGGTTTAGAAGATTTTATTGCGAATTATAATTCGATTTTAACCATTAATGGATCGATTGTCACACAAAATAAGACATTAGATTTAGCTGACTTGATACCAGCAAGGCACGTGAAAAGAATACATCATGTTGAAAATATTGATGAAGCTATTGCTAAAGCAAGTGATGTGTTAGTTGCTAATCATTTTATTGATATTAAATATATTCATGAGATGCAACAGGTATTTGATGATTCGTATATGGTTATCATGCAAAATATTGCTATTCCACATGCATACTCTGAAAAGCATGTACATAAAACAGCGATGAGTATGTTGATTTTACAAGAACCAATATACATGTCAGATGGCACAGCAATCCATATTATTGTACCTATTGCTGCTGTTGATAAAGTGACACACTTAAGAGCGTTATTACAATTGAGAGATGTGGCGCAAGACAATGACGCAATTGAGCGCATCATACAAAGTCGCAGAAATTCTGATGTTAATGAGATTTTAAAAAATTATTCAAATAAAGAAGCGAGGGAAAATGGATGGGACAGCAATTAGTGCATGAAGAAAATATAATGCTCAATTTGTCGGCAACTGATAAAGAATCCGTATTGTCACAAATGTCAGATGTTTTATTTCAAAACGGATTTGTAAAAGCAACGTTTAAAGATGCAGTTATCGACAGAGAAAAGGAATTTGCGACAGGATTACCGACGCATTTATGTTCGGTCGCCATACCACATACAGATGTCGAACATATTAACCATAGAACAATTGGTGTGGCTGTTTTAGAAAAAGAAGTGCCATTTGTTGAAATGGGAACACTTGATCAACAGACAGAAGTGAAAATTGTCTTCATGCTAGCTATGGATAAAGTGGATGATCAACTTAAACTATTACAGCAGTTGATGCAAATTTTTCAAAATGAAGAAAAATTGGAGCAGATTCTACGAACGAAAGACGAAACAATTTTAGCAACACTAATCAATGATTATTTGGAATATAACTAAAAATTAATTGGAGGAATTGAAAATGAAACAAGTATTAGTAGCGTGTGGTGCAGGTATTGCAACGTCAACAGTAGTAAATAATGCAATTGAGGAAATGGCGAAGGAACACAATATTAAAGTAGATATTAAACAAATCAAAATTACAGAAGTTGGGCCTTATGAAGACACTGCAGATTTATTAGTTACAACTGCAATGACAAAGAAAGAATATAAATTCCCAGTTATCAACGCACGTAATTTCTTAACTGGTATTGGTATTGAAGAAACAAAGCAACAAATCTTAACAGAGTTACAAAAATAACTGAATTGATATGTACCGTGGGTCAATAACATATAAATATATGCAAATTGCATATAAATGACTATCACGACAAATGATTGTTGATGACATAGAAACGCAGTGACTGTAATTCAAAGGGATTGCAGTCGAATGTAGCAAGGGTAGTCGTTGAAATGACCGTAACGACAAATGTAATCACAATTGGAAAATATCGTGACAATGCATATATAACAGGGAGGGTTTAAATATGAGTTACTTCACTGATTTTGTAAGGGGATTTTTAGATTTAGGTGCAACTGTTATTTTACCGGTTGTCATATTCTTGCTTGGCCTATTCTTTAGGCAGAAAATTGGCGCGGCATTTAGGTCTGGTTTAACAATAGGTGTGGCTTTTGTAGGGATTTTCTTAGTCATCGATTTATTAGTTAAAAATTTAGGGCCAGCAGCACAAGCGATGGTTAAAAATTTAGGCGTCAGTCTGAATGTGATTGATGTAGGTTGGCCAGCAACATCATCTATCGCTTGGGCATCATCTGTCGCAGCATTTATTATTCCACTCGGAATCATAGTTAACGTTGTATTGCTAGTAACTAAAGTGACAAAGACGATGAATGTAGATATTTGGAATTTTTGGCATTATACGTTTACAGCAGCAATGGTTTATGCCGTATCAGGCAGTATTTGGCAAGCGTTATTAGCAGCAGTTATTTTCCAAGTTATCTGTTTGAAAGTAGCAGATTGGACAGCACCGATGATGAGTGAGTTCTTTGATTTACCAGGTGTATCGATTGCTACAGGAAGTACAATTTCTTATGCACCAGGTATTTACTTAGTTAAATTGTTACAAAGAGTACCCGGTCTGAATAAGTTAGATGCTGATCCTGAAACAATTCAAAAACGTTTTGGCGCATTTGGAGAGTCTATCTTTTTCGGATTAATTTTAGGTTTAGGTATTGGTGTGTTAGCAGGTTACAAACCTGGAGACATCATTAATTTAGGAATGTCAATGGCTGCAGTAATGGTATTAATGCCTAGAATGGTAAAAATCTTAATGGAAGGTTTAATGCCAGTTTCAGAGTCTGCAAGAACATGGCTAAATAAACGTTTTGGCGAACGTGAAATTTATATAGGATTGGATGCGGCTGTAGCATTAGGTCATCCAGCGGTTATTTCGACAGCATTAATTTTAGTACCTATCACTGTTTTGTTAGCCGTTATTTTACCAGGAAACCAAGTACTACCTTTTGGTGACTTAGCAACGATACCATTTGTTGTCGCGTTTATTGTTGGTGCAGCAAGAGGAAACATTATTCATTCTGTCATTGTGGGTACGATTATGATTGCAATTTCACTATATATTGCAACAGACGTAGCACCTATTTTCACAGATATGGCGAAAGGTACGAATGTACAAATGCCAAAAGGTTCATCTGAAATTTCAAGTATTGATCAAGGTGGTAATATCGTTAACTATCTTATCTTTAAACTATTTAGTCTATTCAATTAAAAATCGAGGTGTTTGTGGTGAAAGCTTTAGTAAAAACAAGAGAAGGATATGGCAACTTAGAACTTCTTGATAAAGAAGTTGCAACACCGCTAGATGATAAAGTAAAGATTGAAGTACATTATGCAGGAATTTGTGGCACAGATATTCATACTTATGAAGGTCATTATAAAGTTAATTTTCCAGTGACATTAGGTCATGAATTTTCTGGTGAAATCGTTGAAGTTGGAGCAGACGTTAAAGATTTTAAAGTTGGTGACCGTGTCACTTCTGAAACGACATTCTATGTTTGTAATGAGTGTGAATAATGTAAATCCAAAGACTATAATTTATGCAACCATCGAAAAGGTATTGGAACACAAGTAGATGGCGCATTTACAAATTATGTCATTGCACGTGAAGAAAGTTTGCATCATATTCCAGACGAAGTATCGTACCAGTCTGCAGCTATGACAGAACCATTAGCATGTGCACATCATGGCGTTTCTAAGATTCAAGTGAACTCTGGTGATATAGCAGTTGTAATGGGGCCTGGGCCAATCGGATTACTTGTAGCACAAGTGTTAAAAAGTAAAGGCGCAACTGTTGTGGTAACTGGATTGGACAATGATAAAGTCAGATTAGGTAAAGCAGAAGCATTGCACATGGATTATGTAGTCAATTTACAACAAACAGACTTAAAAACGTATATCAATGGAATTACAGACGGTTACGGGGCAGATGTTGTTGTTGAATGTTCAGGTGCAGTTCCAGCAGCACGACAAGGTTTGGATATTTTACGCAAAAAAGGTTTCTACAGTCAAATAGGTATTTTTAAGGATGCTGAAATTCCATTTGATATGGAAAAAGTGATTCAAAAAGAAATAACAGTTGTTGGTAGTAGAAGTCAAAAGCCAGCAGATTGGGAACCTTCATTACAACTGATGGCAGATGGATTAGTGGATGCTGAAGCTTTGGTGACAAAAATATATGATATTTCGAAATGGGACGAGGCGTATCAACATTTAAAATCTGGCGAAGGTATTAAAGCATTACTTAAGCCGCTCGATTTAGATGAAAATGAAGGAGAGAATTAATATGGTAGAATCAATGCTAACTTTTATGCTTGGGCCATTGAGACAAATCACTGATTTTTATATGGAACATCTGCTTGTAAGTAATTCTATCGTCATTGCAGGTTATTTTGCGACAGGTATTTTTAAAAAGAAAAAAGTTGTGAATTAAATCAAAGTTGAGGTGATTTACAAGTGAAAGCATTGAAATTATATGGCGTGGAAGATTTACGGTATGAGGATAATGAAAAGCCAATCATTGAAAGTGCGAATGACGTTATTGTTAAAGTGCGAGCGACTGGCATATGTGGTTCAGATACGTCACGATACAAAAAAATGGGGCCATACATTAAAGGTATGCCATTTGGTCATGAATTTTCAGGTGTTGTAGATGCCATTGGAAGTGATGTTACGCATGTTAAGGTCGGCGACAAAGTCACAGGTTGTCCAGCAATACCTTGTTATCAATGTGAGTATTGTTTAAAAGGTGAATATGCACGATGTGAAAAGTTATTCGTCATTGGCTCATATGAACCTGGATCGTTCGCGGAATATGTCAAATTGCCAGCGCAAAATGTTTTAAAGGTTCCAGACAATGTTGATTACATTGAAGCAGCAATGGTTGAGCCATCAGCCGTTGTTGCGCATGGGTTTTATAAATCGAATATACAACCTGGTATGACTGTTGCAGTAATGGGGTGTGGCAGTATAGGTTTGTTAGCTATTCAATGGGCACGAATATTTGGTGCTGCACATATCATCGCTATAGATATAGATGCACATAAACTAGAAATTGCAAAATCATTGGGCGCACATCAAACAATCAATTCAAAAGAAGAAAATCTTGAGAAATTCATCGAAAATCATTACGCCAATCAAATCGATTTAGCTATAGAATCATCAGGGGCTAAAGTTACGATTGGTCAAATATTGACGCTACCTAAAAAAGGAGGCGAGGTGGTATTACTCGGAATACCATATGATGATATTGAGATTGATCGCGTTCATTTTGAAAAAATTCTGCGTAACGAGTTGACAGTATGTGGCTCTTGGAACTGTTTGTCCAGTAATTTCCCGGGGAAAGAGTGGATGGCAACCTTACATTATATGAAGACGAAAGATATTAATGTAAAGCCTATTATTTCTCATTTTTTACCGTTAGAAAAAGGCACGGAGACATTTGATAAATTAGTTAACAAGAAAGAACGATTTGATAAAGTTATGTTTACGATTTATTAGTATGCACCTTTGAGGACGAAAACGCTGGTATAGTTATAGCTATGAAAGTGCGAATGCCGTCTGGTCTACAGATACTATCGAAATAATTCATCTTCGAATATACGTTGCTAAATAGCCGGTTTACTTGTGTGAAATATGCTTGTGAATCGGTTGTTTTGCATTTTGTATACTTAAAATGAGATGGCAATATTTGATGATTTTTAGAGTGAAAATCAAGTACAGCCACTTAATAAGATAAATTTATTATAATATATGGTAAAATGATGGCAGTAATAATGAATTTGAAAAAGAGTAAACATTAATACCTTTAACAATTTAATATCGTCAGTGTTAATGATTAACTGCATGACACAACAACTTAGAATGGTCAGTTACAAAAATACATTTTTATAAAAAATTATCACACTATTGCGACAACTGCCTTTGGCTTAATAAAAGAGGCAAATGAGCAATAGGTTAGGCTTATGTGCGGGCATAGGTCAGTAATGTATTAATGAAAATGATGTAATGACAGAATGGAGGACAACATGATTTATGCAGGTATTTTAGCAGGAGGTATTGGTTCGAGAATGGGAAACGTGCCATTACCAAAACAATTTTTAGATATTGATAATAAACCGATTTTAATTCATACAATTGAGAAGTTCATTTTAGTGAGTGAATTTAATGAGATTATTATCGCAACGCCAGCACAGTGGATTTCCCATACACAGGATATTTTAAAAAAATATAACATTACAGATCAACGTGTCAAAGTAGTTGCAGGTGGTACGGATCGAAACGAAACAATTATGAATATTATCGACTATATTCGCAATGTAAATGGAATTAATAATGATGATGTGATTGTAACTCATGATGCCGTAAGACCATTTTTAACTCAACGTATTATTAAAGAGAATATTGAAGTAGCAGAAAAATATGGTGCAGTAGATACAGTCATTGAAGCAATCGATACGATTGTAATGTCTAAAGATAAACAGAACATACACAGTATCCCTGTAAGGAATGAAATGTATCAAGGCCAAACACCACAATCATTTAATATTAAATTATTACAAGATAGTTATCGCGCCTTAAGTAGTGAACAAAAAGAAATCTTATCAGATGCATGTAAAATCATTGTCGAATCTGGACATGCAGTTAAATTGGTACGTGGAGAACTATACAACATTAAAGTGACAACACCGTATGATTTAAAAGTAGCAAATGCCATTATTCAAGGTGATATTGCCGATGATTAATCAAGTATATCAACTCGTTGCACCGAGACAGTTCGACGTCACATATAATAATGTTGATATTTATGGTAATCATGTCATCGTAAGACCTTTATACTTGTCTATTTGTGCAGCTGATCAAAGGTATTACACAGGTCGAAGAGATGAAAATGTACTGCGCAAAAAATTACCAATGTCACTAGTTCATGAAGCTGTTGGTGAAGTTGTATTTGATAGTAAAGGGGTATTTGAAAAAGGTACGAAAGTAGTAATGGTGCCGAATACACCTACAGAGCAACATCATATTATTGCGGAGAATTACTTAGCCTCTAGTTATTTTAGATCTAGTGGTTATGATGGTTTTATGCAAGACTACGTTGTGATGGCACATGATCGTATCGTTCCGCTGCCTAATGACATTGACTTGAGTACGATTTCATACACAGAGTTAGTGTCAGTAAGTTATCATGCTATACAACGATTTGAACGTAAATCTATACCTTTGAAAACCAGCTTTGGTATTTGGGGTGATGGCAACTTAGGTTATATTACTGCTATTTTGCTACGTAAGTTGTACCCAGAAGCTAAAATTTATGTATTTGGTAAGACAGACTATAAATTAAGTCATTTTTCATTTGTAGATGACATCTATACATTAAATCAAATACCAGATGATCTTAAAATTGATCATGCATTTGAATGTGTTGGAGGTAAAGGAAGTCAAGTTGCACTTCAACAAATAGTTGAACATATTTCACCAGAAGGCAGTATTGCTTTGTTAGGCGTAAGTGAATTACCCGTGGAAGTGAATACACGATTAGTACTTGAAAAAGGATTAACGTTGATTGGTAGTAGTCGAAGCGGCTCTAAAGATTTTGAGCAAGTTGTTGATTTATATCGTAAGTACCCAGACATTGTTGAAAAGTTAGCCTTATTAAAAGGACATGAAATTAATGTATGTACGATGCAAGATATCGTCCAAGCGTTTGAAATGGATTTATCGACATCTTGGGGAAAAACAGTATTGAAATGGACGATTTAATAAACCGATGGGGGAATAACAATGACAAAAACGAAACAAGCAATACATATTGATAACATATACTGGGAACGTGTTCAGTTATATATTGAAGGACATAGTGAAGGTGTCGATTTAACATCAGGACAATTTGTTCTGAGGAATTTAACCGAAACAAAAACATTAGAAGCAAATGAAATGAAAATAGACGGTAATACATTTAAATGTAGATTCAACGTCGCAATATTAGACGATGGATATTATTTACCAATGGATAAATATTTATTTGTTTATCATGACCAGTTAGAGTATATTGGACAACTTAATCCAAATATTATTGATCAAGCTTATGCAGCATTAAATGAAGAGCAAATTGAAGAATACAATGAGCTGACTACACAAAATGGAAAAGCAAACTATGTGTTAGCCAACGAAGCTAAAGTTTTCCGCAAAGGTGGGGTATCACAACATACGGTTTATACCATTACTCCAGAAATAGCAAGTGACGTTAACGAATTTGTATTTGATATTGAAATCACCTTACCTCAAGAGAAATTAGGGGTCATTGCGACAAGCGCACACTGGCTTCATAAACAAGGCCATAAAGCTTCATTTGAAAGTAGAAGTTTCTTATTTAAAGCTATTTTTAATATTACAAAGTTACTACATATTAAAAGAAGCAAAACAATATTATTCACATCAGATTCGCGTCCGAATTTATCAGGGAATTTCAAGTATGTATATGATGAGTTACTACGCCAAAAAGTAGATTTTGATTATGATATTAAAACGATATTTAAGGCGAATATTACGGATAGACGTAAATGGAGAGACAAGTTTAGATTGCCATATTTACTTGGTAAGGCTGATTATATTTTTGTCGATGATTTCCATCCATTAATTTATACGGTTCGCTTTAGACCATCACAAGAAATTATTCAAGTGTGGCATGCCGTTGGTGCTTTTAAAACAGTTGGCTTTAGTCGTACAGGTAAAAAAGGGGGTCCGTTTATCGATTCATTAAACCATCGTAGTTACACGAAAGCATATGTATCATCAGAAACCGATATTCCATTTTATGCTGAAGCATTTGGAATTAGAGAAGAAAATGTTGTACCAACAGGTGTACCACGTACTGATGTACTATTTGATGAAGCTTA
>56 62 473
TACAATAATGTGCAAGTTGGGGAACGGGGCCCCAACATAGAGAATTTCAAAAAGAAATTCTA
>57 75 713
ATGGCGGAGGAAGAGGGATTCGAACCCCCGCGGCCCGTTAAGGCCCTGTCGGTTTTCAAGACCGATCCCTTCAGC
>58 36 40
ATGGCGGAGGAAGAGGGATTCGAACCCCCGCGAGCC
>59 35 466
GACTCAGACAGTGACTCAGATTCAGATAGCGATTC
>60 46 837
CTGCTGTTCTCTATTTATACAATACTTCGTATTGAATGGCTTCGCT
>61 35 177
GACTCAGATAGCGACTCAGATTCAGACAGCGACTC
>62 50 642
TAAAAGCAACTGCATAAGAGCCCCTAATTATTTACAATATATAAGGGGCT
>63 143 7461
TGATACAGATATCTCTTAGATCCAAAGAATTGATTTAGGTATTCTTTGCGTGCGTTATCTGTCATGATCTACTTCTTAACTTTCACGAATATGTCGTTTTCCATCAGGTAGCACGCATAACGTCCTCTTGGATGTTTCTGAGG
>64 52 467
CGTCCACAAATCATAAAATACTTTTTCAGAGACATTATACTCTCTAGGGATA
>65 41 755
TTTATTTCGTCGTCCCACCCCAACTTGCATTGTCTGTAGAA
>66 16284 349191
GAAAACTGTCTAAAAAATTGTTGACATACCAAGGTATGCTACAGCTTGCGAGTAAGTAGCGTCTAATAATTGACTATATTCATTATATTTAGCTGTATATTCGTTTTTCTCCATTTCAATAAACCTCTTTTCAAACTTTATAAAATGAAATACTTGTAACTTAGAAAGAATAAAATCAATACCCACTTAGTTACGTTCGACTTTTATATGTCTATTACTTTTGTATAACGCGCCAATTGATTAATATTTTGTCATTGAATTCTACACTTTTGTATTGTTTTAATAGTTCTTCAGATCTTTGTAAACAGACTGTAACTGTATCATCAATTGATAAATTAAATGCTGCAAAGTCTTCTAACTCTGTCCCTTTGTGAATTAAATCGATAATGTCTGGTTTCACACCTAGGGAAGAGAGTGTTTCCATCATATAAGGTGTAAAGAGCAAATGCTCTGCATTGTCGATTGAAATAATACCGAGTTTAAGTTGATTAAAAAGACCATGCATAGTCATTAAGGTGTATTTTTCAAGTTGTTGTATATTTTCAAATGTTATCATAGCGGTTCTCCTAAAAATTACAATTAATCAAAGTATGCCATTATTTAACTTTAGTTTCTTCAGAATTATTTGTACGGTTATCGTGTTTTTCTTCTTTATTAACAGCATTTTTATCACTTTTATCATCGACTTTTTGATCTGGTGTATCATTTTGAATGGCTTTGTTATTGTCAATATCATGATGTTGAATGTCTTCTGACTCACCATCTGTTTCATCATGATCACTCATACCTGGGTTGTATTTAGGGCTTCTCTTTTTAAATGCTTCAAATTCTTCTTTATCTTTTTCTGACATATCATCAAAAATATTAATAATCGTACCATTGTGTCGATTAACAATAGCACAACGTTTTAATGGTGTGCCAACTGCATCGCGGACTAGATGTTCAACATAATATTCATATTCATTACTTCGTTCAAGATTTGTTTTATAATTTAATGTTTGATTTTCGTTAGCACCTCTTGCTTTGTAATCGTTTCGAACGATATCTTCGGCTTCTTGTGGTGTCATTTGCTTTTCTGTATTTGACTGTGTAGTGTTGTCAGTTTGTTGCGTCTTTTTATTAATGTCATTTGATTTACTACTATTTTCTTTATGTTGATTAGCACCACAGGCAGTTAATAGTGACAATGATAATGTGATTGCAACGATAGCTTTGAATTTCATTTTTTTATCTCCTTGATTTGATTATGTATAATTAATTTTTCCGTAAAAGAAGGGTAGCCGAGCTACCCTGAAATTTTATTCTGTTGAAGCGTCGTACATACTATTTTCATTGTGAATATTTTGACTAGGTGGTGCTTCACTAGTGGTAGGTTTGCTATGGGGCATGGGCTCTACAGGAGCAGTTTCCTCATTAGATTCACTTTTTTCTACACTAGATTTATCACTTTTAGACGCATTCTGCTTATCCTCATCTTTACTAGACTTTTCGCTATCTTCAGAATCAGTATCCGCACTAGAAGTTGTAGCAGGTGTAGTAGCCGAAGCTTCATAATTTACATTATCGCTATTTGAACTCGTAACAGCTACTTCTGTATCTTGCTTGTCTTTTTTAGCTTTTGATGTTTTTTTAGCATCGGATAAATCAAATGTAATCTTCTTGACGCTAAATAAACTAGAAATAACTTCTAATTTTTTATCTTTTGCGTTGGCTATGTTTTCTGACACATCGAAAACAATTTTACCTTGAGCAGTGCTATCTGGATTTATACGCTGTAAGAAAAATGAATTTTCTATACTACCATTGTCATTTTGATTAGCAGACATTGAACCTGTATTATCTGCTTCAAATGTTTTATCACCGGATTTTAGCTTAAACATTGAACTATCAATTGTTAACGCTTCTTTACCTTTGTTTTTAATCGTCACATCAGCAACGACAAATGTACCTTTAGCATTTGTTGGCGCGATAGATGGACCAACTGATTTCATAGTTTCAACTGAATTAACTGTGACTTCAAGATCACCATTTTTTACAGTCTCTCCAATTTTATGGGTTTTGTTCGTTTCTTTAGAACTATTTCCGCCAAGGTTACCTGTAATACCAGCTGTACAAGCTGAAATACCGATGATAATTAAAATAAATAATACTAGACAACCACCACAGCCCCAGAACCATCCTTTTTTAGATTTCTTTTGTCCGTATTGCTGGTACTGTTGGTTTTGTTGATTTTGGAAAGCTTGGAATTGTTCCCATTGTCTTCGCTCTTCTTCGCTTTTAAATTGATTGCTCATGCCTAAAAAATCTCCCTCATTTTTTACTATGTGATTAGTGCATAAAGCTAAATACAATTTGAATTCAATTCGCTTGTTGTTTAATATTTATCAGGTTCACATGCACGTTTATCTTTATCTCTATCTAAATGTGGTCGATATGCTGGATGATCGGCAGTGACACCATTCGGATAAACTTGTCTAAGTTGCTTACAATTAGCAAATGATTGTTGCTTGTTTGTTTCAGTTGATGGTGAAGTCTTAGGTTGAGTGGATTGATGATGGTCACTTGGTTGTTGCTTTTCATTTAAATCATCTTTCAAGTCGTCTTGTGATTTATCTTCTGCAACGTTTGGTGTGTTAATTTCATCATCTGATTGATCTTTTGTTGTTGTTTCATCAATTTCATGTTGATTCTTTTCAGTATTTTCATTTGCGGGTACTTCTTCGGTTGATTGTAAATCCTTATCTGTTTCTGATTCTGATTTTTCTTCAGGCATATTTTCACTTTTATCTTCGTCTTTTTGAGTTAATTGCGTTTTTGATGATTGATTACTAGTGGAATTGTCATTATTACTAAACATCATTGAACAGGCTGATAATAAGATAATTAATATAATAAAAGAAATAAGGCAACCGCCGCATCCTTTTAACATGCCACGTCTTTCAGAATTTTTAGCAGATTGGTTTTGATTCTTGTTGTTCTCTGTATTCAAAGGTAAATCTCCTCTATATTTATATGTTATTTTCATGATTTACTACATAAAACCTGGATGCATTTAAGAGGGAGTTATTAAGTGTAAAACGCTTTCACTATATCACATAATCATATTTTACCAAATTAGTAGTGGAAATACTTTAATTTTTTTCAAAACTTTAAAAATATTTTTGGATTGCAGAAGTGTTAATTTAATAATTTTAAAGTTGTATTACGACTCAAAATGACACGAACATGACAACATAATTTAACAAAATAATAATTTCTATTTGATATAATATATTGTATTTATATTTAGAGGTGTTGCTTTTGAAAAAGTTTTTAAAATTCAAGGGGATGAAAATATGTTTAATGCTATATCTACTGATTTTTTTAAGTAGTTGTGGCACAAATAATAAAATAGTAGGCCAACGATTTGAAATACAACAACATAATGAAACAATAGGTAGTATTTACTTTTCAGCAGACTATGCACATATAAGAGGTATAGAAAAAGGCACTGCAAAATATTTCGTAGACAAAGTAGGCAGCAAACGTTACTTATTTATTGAATATATTCCGGACAATGTATTGAATTGCAAGCCGGAATTTTGGAAAACGTTAAAATATAAAAAGGACAAGGTAACATATTATGTATATCTCATTGAAAATTTAGATGATGAAGTATTCCATTTAAGTGCATTACAAGACATGAATCGTATACCAATTGACATTGCAGATGATGTGGCAACAATGGGTAAATCACCACATCAGAATGACAGACTTACACTAAAATTAAATAAAAATAACTGATAATAGTAGACGAGTGATATAACGATATGTATTGAGCATTATAACAATCATATCAATGAATCAATTCGTCTACTTTTTTATATTTTTAAACATAACCACTGCTAGAATGTCATAAAATCGTTATAATTATAATGTAAATGATTTTGGAGGAATAGCGCATGGACTTTTGGTTATATAAACAAGCACAACAAAATGGACATCATATTGCGATAACAGATGGTCAAGAATCTTATACTTATCAAAATTTATACTGTGAAGCGAGTCTATTGGCTAGAAGACTCAAGGCTTATCAACAATCTCGTGTTGGGCTATACATAGATAATTCGATTCAATCGATTATTTTAATACATGCATGTTGGTTGGCAAATATTGAAATTGCGATGATTAATACAAGGTTGACACCTAATGAGATGAAGAATCAGATGAGATCAATCGATGTACAATTGATTTTTTGTACCTTGCCACTGGAATTGCGAGGGTTTCAAATTGTATCGCTGGATGATATTGAATTCGCTGGAACGGATATTACAATGAACGATTTAATGGACAACACATTGGACATCCAATATGATACATTGAATGAAACTGTGGTGCCGAAAGATTCGCCGTCCAACATATTAAATACATCATTTAATATAGATGACATTGCATCGATTATGTTTACATCAGGGACAACTGGCCCTCAAAAAGCGGTGCCACAAACGTTTCGTAATCATTATGCCAGTGCAATCGGATGTAAAGAGAGCTTGGGATTTGATCATGATACTAATTGGCTATCTGTCTTGCCGATTTATCATATTTCGGGTCTCAGTGTACTTTTAAGAGCAGTTATTGAAGGGTTTACTGTGCGCATTGTTGATAAATTTAATGCCGAACAAATTTTAACGATGATAAAAAATGAACGCATCACGCACATTTCGCTTGTGCCACAAACTTTAAATTGGCTTATGCAACAAGGTTTACATGAACCTCATGATTTACAAAAAATATTACTCGGCGGTGCGAAATTATCTGCCACTATGATAGAGACGGCATTACAATATAACCTGCCAATTTATAATTCATTTGGTATGACTGAGACATGTTCACAATTTTTAACTGCAACACCGCAAATGTTGCATGAACGTCCTGATACCGTTGGCATGCCAAGTGCCAATGTTGACGTAAAAGTTAAAAATCCTAATAAAGAAGGTCATGGAGAATTAATGATTAAAGGTGCCAATGTGATGAATGGATATTTGTATCCAACAGATTTAACGGATACGTTTGAAAATGGTTATTTTAATACGGGTGACATTGCTGAAATAGATCATGAAGGTTATGTCATGATTTATGACCGACGTAAAGATTTAATTATTAGTGGCGGTGAAAATATTTATCCATATCAAATTGAAACGGTAGCGAAGCAATTTCCAGGTATCAGTGACGCAGTATGTATAGGGCATCCTGATGATACTTGGGGCCAAGTGCCTAAATTATATTTTGTCAGTGAAAGCGACATTTCAAAGGCACAATTGATTGCATATTTATCACAACATTTAGCGAAATATAAAGTACCGAAACACTTTGAAAAGGTTGATACTTTACCTTATACATCAACAGGTAAATTACAAAGAAATAAGTTGTATAGAGGATGATTTGATGAAGTTGACAGCTTTGCATTTTTATAAATATAGTGAGCCATTTAAGTCACAAATTGTAACACCGAAAGTCACTTTAACGCATCGTGATTGTTTGTTTATCGAATTGATTGATGATAAAGGAAATGCATATTTCGGGGAATGTAACGCTTTTCAAACAGATTGGTATGATCATGAAACAATTGCTTCAGTGAAACATGTAATTGAGCAATGGTTCGAAGATAATAGAAATAAATCATTTGAAACGTATGAAGCTGCACTAAAACTAGTAGATTCATTGGAAAATACGCCTGCTGCAAGGGCAACTATTGTCATGGCATTGTATCAAATGTTTCATGTACTGCCTTCATTTTCAGTAGCATATGGAGCGACAGCGAGCGGCTTATCAAATAAACAATTAGAGTCATTGAAAGCAACAAAGCCGACCAGAATTAAATTAAAATGGACACCTCAAATCATGCATCAAATTAGAGTGTTACGGGAATTAGACTTTCACTTTCAATTGGTTATAGATGCAAATGAGTCCTTGATTCGTCAAGATTTCACACAGTTACAGTTATTAGCGAGTGAACAGGTTCTTTATATCGAAGAGCCATTTAAAGATATCTCAATGCTTGATGAAGTAGTGGATGGAACAATACCTCCAATAGCTCTTGATGAAAAGGCGACGTCGTTGTCGAACATTATTAATTTAATAGAATTATACAATGTGAAAGTTGTTGTATTAAAACCATTTCGTCTAGGTGGCATTGATAAAGTGCAAACGGCAATTGATACTTTGAAAAGTCATGGTGTAAAAGTGGTTATTGGCGGCATGTATGAATATGGTTTAAGCCGTTATTTTACAGCGATGCTTGCTCGTAAAGGTGATTATCCAGGAGATGTTACACCAGCAGGTTATTATTTTGAACAAGATGTGGTGGCGCATTCAGGCATATTAAAAGAGGGACGACTCGAATTTCGCCCCCCTTTAGTAGATATAACTCAATTACAACCATATTAATGGTTATGTTTATGTGAATGCTTGCTTGCTGACTTGTCTTTTTTTAATGGAACAGGGTCAAAGCCACCTTTATGAAACGGGTGACATTTTAAAATACGACGGATACCTAAATAAAGGCCTTTGAAAGCACCGTGGTATTGAATCGCTTCTCTAGTGTACTCTGAACATGTTGGATAAAAACGACAAGTTGGTGGAGTGAGTGGCGAAATGAAACGTTGATATAAATGAATCATCGCCAAGAATATCTTTTTCATAATTAATGCCTCCAACAATAGTGATTAACTATTATATTAACATACAATGTAGGGATGTGATGCGCGTGAAGTTTAGGGATAAAGATAATCGTCAAGTTAATTTGACATTTAAAAAGGATAATGAGATAGCAGATGGTAATCATGTGCTAGCTATTCCAACGTTTAAAAATCAATTGCTTTTTACCAAACATAATTTACGGGGTATTGAATTTCCTGGTGGTAAAAGGGAACGCGGGGAAAGTAGTGCTGAAGCAGTTACCCGTGAATTATATGAAGAAACAGGCGCCAAAGTTAAAAATATTCATTACATAGCGCAATATACCATTGAAACACATGATCAAACTGATTTTGTAAAAGATGTATATTTTATCGAAGTTGAATCATTGGTAAGCAAGAATGATTATTTAGAAACAGCAGGGCCAGTGTTGTTTAACTGTATCAATGATATTGAACTCGCACAACGGAGTTTCTTACTACAAGATAGTACCATTTTAAAATGCGTAGAGAGGGTGCAATCACTTGGATTTTATCAAACGTAAACGAATGCCAATTGAATCTGTTACGCATCAATTCGAAGAAATTACATATTTGTCAGATGATTTACAAGTCAAAGCTTTAATGATGACACCACTTCATGAAGTAAAACGCATTGTAGTATATTTGCGAGGTGGCAAAGGCCAAGTAGGACGTGTGCGCGCAGGTAGATTAATGCAATTTTCAGATAGTCAAACTTTAGTGATTGGGCCATACTACCGAGGTAACAATGGGAGTGAAGGTAAAGATGAATTTTATCGTGGCGATTTAAATGATGTGACTGAATTATTAAGGTTGCTACATGATAAATATCCGCAAGCTTTTATTCATATGGTTGGTTTCTCAAGAGGTGGACTACAAGGATTGTTGACATTTCAAGACTTACCAGTAACAAGTTATACAATCTGGGGTGGTGTCTCAGATATTGATTTAATGTATGAAGAACGTGTCGATTTAAGAGGCATGCTACGAAGAATGATTGGTCATCCGAAAAAAGATCGAGCGGCATATGAGGCACGCCAAGCGATTCCAAACATTAATGAAAACAGTCCGCCGATATTAATTGTACATGGAGGGAAAGACCAACAAGTTGGTATTCATCATGCGTATTATTTAGCGGACCAACTAGAGTTAAAAGGTGCCACGCATGAAAGATTTTATCAAATGGCAGAAGGACATGTGCCAAGACCACCAGCGATGGTTGAAACATTGACTTATATTAAAGAATTTATGAACCAAGTTGAGTTGCATAGCTAGTATAAAATTTGGTGTGCGCATGGGAACTATCAATCTTTGAAGATGTGGTGCTACATGCGTTGAATGAGCGGTACGCGCTTTCAATGAAAATGTGCTCCATGCAGATAACTGTATGTGCTTTTTGTGAATAGGAACAACTTGCGTTGAGTTAACGATAAGTACTTTATGCAAAGCGGGGCAACATGCATAGCGTAAAGGATCGGTACTTTATGTGAAGACGTGGTGCTTCCATTGAATGAGTGATGTGAGTTTGGCATGAAGGTCACCTTAAATGTGATTGTTGTAATAAAATTGCCTATAAATTTTTACCATATAAAATAAGAGGAGCCAACCATTGTTAGACTATAACAACGGTTGGCTCTTTAATTAGTATGCAAATTTATTTGTTGAAACTACCTTTTTCAGCAATATGTTCAACTTTTTCACCAAATTTTTCGAAGTTCTTTTCAAAACGTTGAATTAAATCTTCTGCTTGTGCTTTATATTTCTCTTTGTCGCTCCAAGCATTAATTGGATTTAAAATAGTTTTCGGTACATCTTCAATTTCTACAGGAATGCTTAAACCAAACGTACTATCTTTTGTATATTCTGCATTTTTCAATTTACCAGAAATCGCTTGGTTTACCATTTGACGTGTGTAATGTAAGCTGATTCTTCGTCCTACACCATATTTTCCGCCAGTCCATCCAGTATTAACAAGATAAACATCAACATCATGTAAATCGATAAGTTCACCTAATAAATCAGCGTAAACAGTAGGGTGTAACGGGAAGAAAGGTGCTCCGAAACATGTTGAGAATGATGGTTCAGGTTCTGTCACACCACGCTCCGTACCAGCTAATTTAGAAGTGAAACCACTCAAGAAATGATACATTGCTTGGTCTTTATTTAACTTTGAAATCGGTGGAATAACACCAAATGCATCCGCAGTTAAGAAAATAATTGTATTTGGATGTGCTGCTTTTGATGGTACTACAATATTGTCAATGTGATTAATTGGATAAGCGGCACGCGTGTTTTCTGTATAACGATTGTCTTCAAAGTCCACTGAACCATCTTCTGAAACAACCGTGTTTTCTAGGATTGCACCATATTTGATTGCGTCAAAGATTTGTGGTTCTTTTTCTTTGGAAAGATTGATTGCTTTCGCATAGCAGCCACCTTCGATATTGAAGACCCCGTTTTTATTCCAGCCGTGTTCATCATCACCGATTAGTTTACGGTGTGGGTCAGCCGATAAGGTTGTTTTACCTGTGCCAGATAGACCAAAGAATAATGCGACATCGCCTTTTTCACCAACGTTTGCAGAGCAATGCATGCTCATAATATCTTGCATCGGTAATAGATAATTCATTACAGAGAAGATACCTTTTTTCATTTCACCAGCGTATTCAGTACCGCCGATTAAAATGACTTTGTGTTTAAATGAAATAATGACAAAGGTTTCAGATTTAGTACCATCAACTTCTGGATCTGCTTTAAAATGTGGGGCAGAAACGATAGTGAAGTTAGGTTTAATCTTTGTAGCTTCTTCTTTTGATTCAGGTCTAATAAACATATTTTTAGCAAATAAATTATGCCATGCTAATTCATTGATGACTGTAAGTTTTAACATTGTATCTTTATCGCTACCAGCGTAGCCTTTAAATACGTATAATTCATCTTTTTTATCTAAATAGTCTAGTACTTTATGGTATAACTTCAAGAAAGTTTCTTCATCGATAGGTTGATTAATTTCTCCCCAGTCAATGTTATCTCTATATGAAGGTTCAGAGACAAAAAATTTGTCTTTAGGCGAACGACCAGTATATTTTCCAGTACTTGCATTAACAGCACCAAGTTCTGTTAATACCCCTTCGTTATTGTCTAAGATTTTATTATAAAGTTGTGTCGTCGAAAGTTGAAAATGTGACGTTGGTTTTTTCAGTAATTTGTCAATTTTAGTTGTTTCAGTGTATGTGTCTACTGACATCCTAAATCCCTCCAAAGCGATAATTTAAATGTAAGCCTTTACATTTAATTAGTATAACACATTAACATAATTAATCTACAATATTTTACTGGAAATTTATTTATGAAAAATTGACATTAATTCATTAATTAGGTACTATTATTTTTAACGGATTCTCTTATCCTGAGTGGTGGAGGGACATGGACCCAATGAAACCCAGCAACCTCTTTTTTTATAAAAGAAAGGTGCCAAACCGTTTGCAGACAAATAGGTCTGAACGATAAGAGCGAATGGACGTATTAGGCCTTCTCTCTATATTAATAGTTAGAAGGTCTTTTTTATTTAGCTCACAGAGAGAGAATTTTCGTAATATAAATTTAAAGGAGCAAACTATGTTAAATAACAAACGATTATTTACTTCAGAGTCTGTTACAGAAGGACACCCAGATAAAATCGCTGACCAAGTGTCAGATGCAATATTAGATGCTATTTTAAAAGACGATCCAAATGCTCGTGTAGCTTGTGAAACAACTGTTACAACAGGTATGGCATTGATCGCCGGCGAAATTTCTACAACAACATATGTTGATATTCCGAAAGTTGTAAGAGAAACAATCAAAGAAATTGGATACACAAGAGCAAAATATGGCTATGATTATGAAACAATGGCAATTTTAACTGCGATTGATGAACAATCACCTGACATTGCACAAGGCGTGGATAAAGCATTAGAGTATCGTGATAAAGATAGCGAAGAAGAAATTGAAGCAACAGGTGCAGGTGACCAAGGTTTAATGTTTGGTTACGCAACGAATGAAACAGAGACGTATATGCCTCTAGCAATTTATTTATCACATCAATTGGCAAAACGTTTATCAGATGTGCGTAAAGATGGTACGTTAAATTATTTACGACCAGACGGTAAAGTTCAGGTCACTGTTGAATATGATGAAAATGATAACCCTGTACGTATTGATACGATTGTCGTATCAACACAACATGCTGAGGATGTGACACTTGAACAAATTCAAGAAGACATTAAAGCGCATGTCATTTATCCAACTGTTCCTGAAAACTTGATTAATGACCAAACTAAATTTTACATCAATCCTACAGGACGCTTTGTAATCGGTGGACCTCAAGGTGATGCAGGATTAACAGGACGTAAAATCATTGTTGATACGTACGGTGGCTATGCACGTCATGGTGGCGGATGCTTCAGTGGTAAGGATCCTACAAAAGTAGACCGTTCAGCTGCATATGCTGCACGTTATGTGGCTAAAAATATTGTTGCAGCAGGTTTAGCAGATCAATGTGAAGTACAATTGGCATATGCGATTGGTGTTGCAGAACCAGTGTCAATTGCAATTGATACATTTGGAACAGGTAAAGTTTCTGAAGGGCAACTTGTCGAAGCAGTTAGAAAACACTTTGACCTAAGACCTGCAGGTATTATTAAAATGCTTGATTTGAAACAACCGATTTACAAACAAACTGCTGCTTATGGTCATTTTGGACGTACAGATGTCTTATTCCCATGGGAAAAATTAGACAAAGTGGAAGAATTAAAAGACGCAGTAAAATAATAAGATGAATTGAATATAGCTAAATAAAAGATTTTCGGTATATAAATGATAATATGTATCGAAAATCTTTAGCTTTTCTATTATAATTAAAGTTATTCATATATTAAAAAGGAGCGTTGTTGTGATGGATTTATCTTCACCGGTAGTCATTGGACTCATTATTGCAGTAGTCATTGCATTAATCTTTTTTGTCCTTTTCTTAGTTGCCTTAGGTAGTAAGAAAAAAGTTAAGCGACAAACAGAAGAAAAGTATGAACAACAAGAACAAAACATTAAAAAGTCTCATGAAGAAGCTTTAGAGAAAGAGCGTATTCAAAATAAAAAGACAATTACAAAACAACAAGAAGATTATAATCACATGGTTAGTACAAAAGATCGTGAGATTGACGCATTAAAATTGTTCTCGAAAAATCATAGTGAATATGTAACGGACATGAGATTAATTGGTATTCGTGAAAGATTAGTTAAAGAAAAACGAATTCGACCAGAAGATATGCACATTATGGCAAATATCTTTTTACCAAAGGATGGCTTTAATAATATTGAACGTATTAGTCATTTAGTATTAACAAGAACTGGTCTTTATATTATTGATTCTCAATTGTTAAAAGGTCATGTTTATAATGGTATTAGTGGCGGTCAATTTAAAGATTTACCACCAATGGAACAAGTATTTGATACATTAGATTTAGATAAATCTAGACCGCAAACTATTGTGATGGATCAAAATGATGACAAACGTTCATTATCATTTGTAAATTATTCAGATCAAATTGAGGCGATTAAACAATTGGCTGAAGACTTACAAAAACATTTAGGTGCTAAATATACACCGACTTCAATTTTATACTTTAATCCTAAAAATGAAGGCGATGTAACGATTTCAAATTACAATCAAAATAGTGCAGTCAAAGTACTTGTGGGCGCTGAACAATTAGACGAATTCTTTAACAAATTTGTATTCCATGGTCGTATTCAATACAACGTGGAAGACTTACAACAAATGATGGATAAAATTGAATCATTCAATTAAATGTTAGGCTGAAGTGATGACTATATGTTGTTACTTCGGCTTTTTTAGTTTGTCATAAATTAAACAGAATTTCTTTAACATTTTGATTAATATTTGAAAGATATTACTAGCATTTTAGTGGTTGATTGCTGTAAGTGTTTTTTATCATGTATTCAACTCAGATTTGTTATGATAACAGGGTATAATACATCAAAAAGGTGAGGCGATATTTATGGAGGTTAAAACATTTTATAATGGAAACACGATGCCACAAATTGGTTTAGGGACATTTCGTGTGGAAAATGATGAAAATTGCATGGAAAGTGTTAAGTATGCCATTGAACAAGGATATCGTAGTATTGATACCGCAAAAGTTTATGGGAATGAAGAACAAGTTGGTACTGGTATTCGTGCCGGATTGGAATCAACTGGTATTGCTAGAGAAGACTTATTTATTACTTCAAAATTATATTTTGAGGATTTTGGTCGTGAAAATGTAGCAGCTGCTTACGAAGCTAGTTTATCTAGATTAGGTTTAAAATACTTAGATTTGTATCTAGTACATTGGCCAGGTACGAACGAAGCCGTAATGGTTGATACATGGAAAGGTATGGAAGATTTATATAAAAATAATAAAGTTAAAAATATAGGTGTCAGCAATTTTGAACCTGAACATTTGGAAGCTTTGTTGGCACAAGTGTCAATTAAACCTGTAATTAATCAGGTTGAATATCATCCATATTTAACGCAACATAAATTGAAATTATATTTGGCAGCACAACATATCGTGATGGAATCTTGGTCACCATTGATGAATGCACAAATTTTAAATGATGAGACAATTAAAGACATTGCTCAAGAATTAGGAAAGTCACCTGCCCAAGTTGTTTTAAGATGGAATGTGCAGCATGGAGTGGTTACAATCCCTAAATCGGTGACACCAAACAGAATCTCTGAAAACTTCCGAATATTTGATTTCGAATTATCAGATGAACAAATGACGCGAATTGATGGTTTAAATCAAGATAAGAGAATTGGACCTGATCCAAAAACTTTTGAAGGCTAGGAAACAAATCGGTGAATTTTTGATATGGTCAGATAAATTGTCAACGTTAGGTAATAGACATATTGCTTAACGTTTTATTTTCGACTAGTTTGGGGAATTTATTGACATTCACATTATTTAAACGGCAACAAAGATTGTTTTATTTTGATAGGCATTATATGGTGTTAAAAAATTTGCATGAAAATTAAAAAATGCTTCGTTCAGGAAGGTGTCATTATTTACCTATTTGCTGAATGAAGCATTTTATTTTTAAATATGATAGCCAATATAACAAGCTATAAATCCAATGATGAATTGTAAAAGTGAATAATTGAGAAAAAGGTTAATATTAAATTTTGGTGTCATCATTAATGTAAGTTCCTTGGCTAACGTTGAGAAAGTTGTTAAGCCACCTAAAAAACCGGTAACAAAGAACGCAGGGAACCATGAGATTGAAATTGATAAGCCTATAGTTAATCCAATTAAAAAACTACCAACAAGATTTACTATCAATGTTGCGATAGGTAACTTGGAAGTAAATATATGATTAAAATAATCAGTAACGGCACTTCTAGCTATTGCACCCAAACCGCCGCCAATTATGACTAAAATGATTGATATCATGATAAACCACCACCTAGTTTTATACCGACGTAACATAACAAAATACCAAAGACATAACTTGTTACAGCATATAGTAGTAAAGTTATAAATTGTTGATGATCAAACATGTGTATTAATTCTAATTGAAATGTTGAAAAAGTCGTTAAAGCACCAAGAAAACCAGTCGTAATAGCTTTTTTTAGGGTTGGATGGTTTGAAAAAAATTCAATTGTTAAGGCTGTTAGCAATCCCATTACAAAGGCACCAGTCAAATTTGCTATCAGTGTTCCGATTGGAAAACCTCCGTCAGTATTCAGAAAAGAAATGAGGTAACGTAATAAAGCGCCTAAAGCACCACCGATAAAAATATATACATATTGCATTTGGTTCACCTCGAAAAGAAATAGTTTGAATTTAAAAAAGAGGTTTTGGCAACGCGACGACAAAAATTGTCGATGCATTATCAAACCTCATTATATGTTATATCTTGTTGTATAACTATAGCGATTAGATGCATAGTTATGATTTCGAAAATCTAATATTTTTTATACGCAACAACGTCATCAAATGGATTTACTCATTTTAGTATGATACATTGTATTGTTTTGTATTAAGGCTACATTGACATTTTATCTTTTTTAAATAAAACCGAATGTGTGAACAATCGAAAAGATATGTACTAAAATAACGATTAGAATAATCCAAGGCAAACTTTTACTCGCAATTCTAATCCAATCTGCATCAGGCTTTAGTGATTTAATTGAACGATCTGCAAAAATTATAGACAATATTAGTATAATTGAGTTAATAACACTGCAGAAAAGTATTAATTTAATAAAAGAATTAAAAAGCCCACTTAGGAAAACGTTATTTGTATTAAAGAAAAAGCTTAAAATAATCATTAAGCTAGATAAGTAAAAGTATTTTTTTGAACGAGACATGCTAGACCTCCTGGATGGTTATCATTTACATATCGTATCATAAACAATCATAAAACAATAGTTTAATTACCTTGTTGACACAATGTTGCTAAAGTCATTTTTAAGAAATATAGGCAAAAAATTAGCTATATATTATAAAAGCGTGATATAAATGTTTTATATAACAAAGAAATAAAAATCATTTTTTACAAATGGTTGTAAGAAAAAGACATGCAGATGTTGTTAAAATTTTAATAAGAATCAAGGAGGCTATATTATATGGCTAAACTAAATGTAGAAGTATTTGCGGATGGTGCAGATATTGAAGAAATGAAAGCAGCTTATAAAAACAAACAAGTGGATGGTTTTACAACAAATCCTAGTTTAATGGCGAAAGCGGGCGTAACAGATTACAAAGCTTTTGCTGAAGAAGCTGTGAAAGAAATTCCAGATGCTTCAATTTCATTTGAAGTATTTGCAGACGATTTAGAAACTATGGAAAAAGAAGCAGCAATTTTAAAACAATATGGCGAAAATGTATTTGTTAAAATTCCTATTGTAAATACAAAAGGTGAATCAACGATTCCTTTAATTAAAAAACTTTCAGCTGACAATGTGAGATTAAACGTTACGGCTGTTTATACAATTGAACAAGTTAAAGAAATAACTGAAGCAGTAACTGAAGGTGTGCCAACATATGTTTCAGTATTTGCAGGACGTATTGCAGATACAGGCGTAGATCCATTACCATTAATGAAAGAGGCTGTAAAAGTTACGCATAGTAAAGACGGCGTTAAATTATTATGGGCAAGTTGCCGCGAATTATTCAATGTGATTCAAGCTGATGAAATTGGTGCAGATATTATTACATGCCCAGCAGATGTTGTGAAAAAAGTGAATACAAACTTAGGTCGCGATATTAACGAATTATCAGTAGATACAGTTAAAGGCTTTGCGAAAGATATTCAATCTTCAGGTCTTTCTATTTTATAATATATAAATATATTTAAACCCTCATAGGCATTGTGCTTATGGGGGTTTAAATATTGGAGTCAATTTTAAATTAATATGTATTTCATTGCCTGTAGAAATTGAAATACAATTTCTCTATGTTGGGCACCGCCATCTTGCACATTATTGTGAGTTAATCTTTCCTATGTTGGGGCCCGTACCCCAACGCGCATTGCTTGTAGAATT
>67 65 817
GGCAATGCAAGTTGGGGTGGGACGACGAAATATATTTTGCGAAAATATCATTTCTGTCCCACTCC
>68 33 571
AAAAAAAAAAAAAAAAATAAAAAAAAAAAAAAA
>69 50 157
AAAAAAAAAAAAAAAAATAAAAAAAAAAAAAATAAAAAAAAAAAAAAAAA
>70 77 1311
TGCGCTCTAACCAGCTGAGCTATAGGCCCATTAATTTGAATGAACAAACATTCAAAACTGAATACAATATGTCACGT
>71 42 393
TTGTTAATTAGGGGAGAGATGATACTTAAATAGTTAGTTGTT
>72 33 211
AAAAAAAAAAAAAAAAAAAAAAAAAAATAAAAA
>73 33 5
AAAAAAAAAAAAAAAAAAAAAAAAAAATAAAAT
>74 33 58
CTCGTACTTCTCTTTCGCTTCTTCTTTACTCTC
>75 65 745
TGCAAGTTGGCGGGGCCCCAACATAGAAGCTGACGGAAAGTCAGCTTACAATAATGTGCAAGTTG
>76 34 56
CCCCAACTTGCATTGTCTGTAGAATTTCTTTTTG
>77 34107 741033
CTGAAATGATTATAGTCAAACGAAAACATCAAACTAAAGTTCACTGAAATGATTATAATAAAAGTTATATGGTATGATGACATTGGTGATATATATGATAAACATCGGATTAACAGGTTGGGGTGATCACTATTCATTATATGAAGATTTAGAACGCCAAACCGATAAACTTAAAACATATGCTGGACATTTTCCGGTTGTCGAATTAGATGCGACATACTATGCGATACAACCGGAAAGAAATATATTGAAATGGATAAAAGAAACGCCTGATACATTTGAATTTGTGGTCAAAATTCATCAAGCACTCACATTGCATGCAGACTACAAATCATTTGCAGATACAAGGCAAGAACTATTTGATCAATTTAAGAATATGTTAGAGCCCTTACATACACAGAAAAGGTTAGCAATGGTATTGGTTCAATTTCCGCCATGGTTTGACTGCAATGCACAAAATATCAAATATATTTTGTATGTAAGACAGCAATTACAAGCATTTCCAATGTGTGTAGAATTTAGGCATCAATCATGGTTTAGTGATGCATTTAAAGAACAAACATTGGCATTTTTAACAGAACATCAAATCATTCATGCAGTAGTTGATGAACCACAAGTGAAAGATGGCAGTGTACCTTTAGTCAATCGAATCACAAATGAAATTGCGTTTGTACGTTATCATGGACGTAATCATTACGGTTGGACTAAGAAAGATATGTCAGATCAAGAATGGCGAGATGTACGCTATTTATATGATTATAATGAGCAAGAATTGATAGACTTGGCACAAAAGGCACAAATATTAGCACAAAAAGCTAAGAAAGTTTACGTCATATTTAACAATAATTCTGGTGGTCATGCAGCTAATAATGCCAAAACATATCAGCGATTATTGAATATAGAATATGAAGGGTTAGCACCACAACAATTAAAATTATTTTAAGAGGCGACGACTATGTTATTAACAATTACATTATTAGTTCTAATCGGTGGTTTGTCAGCAATCATCGGATCAATCGTAGGCATTGGAGGCGGTATTATTATCGTTCCAACAATGGTTTACCTCGGTGTTGAACATGGATTACTACATAATATTACAACACAAGTAGCGATAGGGACGTCTTCAGTCATTCTAATTGTGACTGGACTTTCTTCATCGCTTGGATATCTAAAAACAAAACAAGTTGATATTAAAAATGGTTCCATCTTTTTATTTGGACTATTACCAGGTTCATTGCTTGGGTCCTTCATTAGTAGATATTTAACATTTGAGTCATTTAATTTATATTTTGGTATCTTTTTAATTTTCGTAGCCATTTTATTAATGATAAGAAATAAGATTAAACCGTTTAAAATATTTGATAAACCAAAATATGAAAAAACTTATGTAGACGCTAAAGGTAAAACATATCATTATAGTGTGCCGCCTTTATTCGCTTTTGTTACTACATTTTTAATTGGTATTTTGACAGGTTTATTTGGTATTGGAGGTGGCGCACTAATGACGCCACTAATGCTTATTGTATTTAGATTTCCACCTCATGTAGCTGTTGGAACAAGTATGATGATGATTTTCTTTTCAAGTGTCATGAGTTCTATAGGGCATATTGCTCAAGGGCACGTAGCATGGGGTTATGCAATCATTTTAATTATTTCTAGTTATTTTGGTGCGAAAATCGGTGTCAAAGTGAATCAGTCAATTAAGTCAGATACGGTAGTAACATTATTGAGAACAGTAATGTTGTTAATGGGTATATATTTAATTATTCGTGCGTTGATTTAATACAACTTAAAAAGGAGGACGTCAATTTGAGGCTTACAATTTATCATACTAACGATATTCATAGTCATTTACATGAATACGAACGCATTAAAGTATATATGGCAGAACAACGGCCACGACTTAATCATCCTTCTTTATATGTTGATCTAGGTGATCATGTAGATTTATCCGCACCTATAACTGAAGCAACTTTAGGTAAAAAGAATGTGGCATTACTAAATGAAGCAAAATGTGATGTTGCAACCATCGGTAATAATGAAGGGATGACCATTTCACATGAAGCTTTAAATCACCTTTACGACGAAGCAAAATTTATAGTGACATGTAGCAATGTTATAGATGAATCAGGTCATTTACCAAATAATATCGTTTCTTCTTATATTAAGGATATAGACGGTGTGAAAATACTATTCGTTGCAGCGACAGCACCTTTTACCCCATTTTATCGTGCACTAGATTGGATTGTTACCGATCCACTTGATTCTATAAAAGAAGAAATTGAACTTCAACGAGGTAAATTTGATGTATTAATCGTGCTAAGTCATTGTGGCATTTTCTTCGATGAAACATTATGCCAAGAATTGCCTGAAATTGATGTCATTTTTGGTAGTCATACGCATCATTATTTTGAACATGGTGAAATTAATAATGGTGTACTGATGGCGGCAGCTGGAAAGTATGGTAATTATCTTGGAGAGGTTAATTTAACTTTTGAGGCACATAAAGTAGTACATAAAACTGCAAAGATTATTCCTTTAGAAACATTACCTGAAGTTAAAACTTCATTTGAAGAAGAAGGAAAAACGCTAATGTCTAATCCGGTAATTCAACATCCAGTAGTGCTTAAGCGTAGTATGAACCACATAACTGAAGCTGCATACTTATTAGCTCAAAGTGTTTGTGAGTATACACATGCACAATGTGCCATCATCAATGCTGGCTTACTCGTTAAAGATATTGTAAAAGATGAAGTGACAGAATATGACATTCATCAAATGTTACCGCATCCGATTAATATGGTAAGGGTTAGACTTTCTGGTGTGAAATTAAAAGAGATTATAGCTAAAAGTAATAAGCAAGAATATATGTATGAACATGCACAAGGTTTGGGTTTCAGAGGGAATATATTTGGAGGATATATTCTTTATAATTTAGGGTACATTCATTCTACAGGGCGTTACTATCTGAATGGAGAAGAAATCGAAGACGACAAAGAATATGTACTAGGTACGATAGATATGTATACGTTCGGTCGTTATTTCCCAACATTGAAAGAATTACCAAAAGAGTATTTAATGCCAGAGTTTTTAAGAGATATATTTAAAGAAAAATTATTGGAATATTAAAAAGTAAGATTATTGGATTTTCATTTGTCATGAATTTCGATATAATGTTTAAAGATACACTTAACAGGAGGGTATGTGTTGTTATGGCGACAAAAAACGAGGAAATATTACGTAAACCGGATTGGTTGAAAATAAAATTAAATACCAACGAAAACTATACAGGACTTAAGAAGATGATGAGGGAAAAAAATCTTAATACTGTATGTGAAGAAGCTAAATGTCCTAATATACATGAATGTTGGGGTGCACGTCGTACAGCGACATTTATGATTTTAGGTGCCGTATGTACAAGAGCTTGTCGTTTTTGTGCGGTTAAGACAGGTTTACCTAATGAACTTGATTTAAATGAGCCTGAACGTGTAGCTGAATCAGTTGAATTAATGAACTTGAAACACGTTGTTATCACTGCTGTTGCGCGTGATGATTTAAGAGATGCTGGTTCAAATGTTTATGCTGAGACAGTACGTAAAGTTAGAGAAAGAAATCCATTTACAACGATTGAAATTTTACCATCAGATATGGGCGGGGACTATGATGCGTTAGAAACATTAATGGCTTCAAGACCTGACATTTTAAACCATAATATTGAAACTGTTCGTCGATTAACACCGAGAGTTCGTGCGCGTGCGACATACGACAGAACATTAGAGTTTTTACGTCGTTCAAAAGAATTACAACCGGATATCCCAACTAAATCAAGTATTATGGTTGGATTAGGTGAAACTATAGAAGAAATTTATGAAACGATGGATGATTTACGTGCGAATGATGTAGATATTTTAACGATTGGTCAATATTTACAACCTTCACGTAAACATTTAAAGGTTCAAAAATATTACACGCCTTTAGAGTTTGGTAAATTAAGAAAAGTGGCAATGGATAAAGGGTTTAAACATTGCCAAGCTGGACCTTTAGTACGTAGTTCTTATCATGCGGATGAGCAAGTAAATGAAGCTGCTAAAGAAAAGCAACGCCAAGGTGAGGCACAGTTAAATAGTTAATATTTAACCATTAATAAGGCATAAAGGCTTAGTTTGTACAAAACGAACGTGTCATAGAAGTAATCATTATTTTTATGAAACACTAAAAGTATAAACTGAGCCTTTCATTGTCATAGATAGGTGAAGAATTTGATAAAAGTAGATCAACATTACTTTGAATTAATAGAAAATTATCGCGAATGTTTTAATGAAGAACAATTTATTGCTAGGTATTCAGATATTTTAGATAAATATGATTACATTGTTGGTGACTATGGTTACGATCAATTACGATTAAAAGGTTTTTACAAAGATTCTAATAAAAAAGCAGAGATGAGTAAACGTTTTTCAAATATTCAAGATTACATATTTGAATATTGTAACTTTGGTTGTCCTTACTTTGTATTAAGACATTTGTCTAAACAAGAGGTTAAAAAGTTAATCGAAGAAGTTCATCCGTCTGATGTGATAGATGACGACAATAAACTTCAAGATGTGAAGATTAAGCCAACCATTCAAGATACTGAACATTAATAAAACCCTTAGCTAGATTGAAAATGGGAATCATGCAATTCAAGCATGGACCTGTAATCTAGTTAGGGGTTTTTATCTTTAATGAATGACTTCATTTAAATACTCAGTAATTTCATCGCCTTCTTCAGCATTTACACCTAAAATATGAGCGATATAGCCTTCTTCTTTTAAATCATCAGTACCGATAATACCGAATTTATTTGTTTGCATATTAAGTACGAGTGTCTTACCATAATGTCTATTTGTATGGACTAACATTAAATCATATCGACCATGCTCGCCAACAAAACCAACAAACTGAACTTGACTCTCTTCGTTGTCATCATATAAATACATATCAATCATTTTGTAGCGACTCCTTTTAAAAGTAGTAAAGTTAGTATAACGACAAATGAAGTATACTGCAAAATTATGATAATATATAAGCGAGAGGTGACAAGGAATGTATTTTGTAGACAAAGATAAACTAACTCAGAAATTAGCCTATTTACAAGCATTAACTGATGATTATTATGAGAGTAAGCACAATCATTATGCATTTGAACGTATTGCTCAAATGTTGATAGAATCATCGGTAGATATAGGGAATATGATTATCGATGCATTTATTTTAAGGGATCCTGGTAATTATAAAGATGTGATTGATATATTAGAACTAGAAAATGTTATTACTAAAGAAACACAGCAGGCGATTAATAAAACTGTCGATATTCGTAAACAATTTACATATGATTACACAGTCTTAGATATTAAGGTTATCATGCCAATGTTTGATGACGCATTACCTTATTACAAACAATTTATTACAGAAGTAACGACATTTTTACATCAAGAAAATGTACCAGTAACAGCTTTTGGTAAAGGAGAAAATCAATAATGAAACAGTATAAAGCGTATTTAATCGATTTAGATGGCACAATGTATATGGGAACAGATGAGATTGATGGAGCAAAACAATTCATCGATTATTTAAATGTAAAAGGCATTCCTCATTTATACGTAACTAATAATTCAACGAAAACACCTGAGCAAGTAACTGAAAAATTACGTGAAATGCACATTGATGCTAAACCAGAAGAGGTTGTAACGTCAGCGTTAGCCACTGCTGATTATATTTCAGAACAATCACCAGGAGCATCAGTATATATGTTAGGTGGGAGCGGTTTAAATACTGCGTTAACCGAAGCGGGACTTGTCATTAAAAATGACGAGCATGTTGATTATGTAGTTATTGGACTTGACGAACAAGTTACATATGAAAAGCTTGCGATTGCAACGTTAGGTGTAAGAAATGGAGCAACATTTATTTCTACAAATCCAGATGTGTCAATTCCAAAAGAACGAGGATTTTTACCAGGGAATGGTGCTATTACAAGTGTTGTAAGTGTATCGACAGGCGTATCGCCACAATTTATTGGTAAACCAGAACCGATCATTATGGTTAAAGCATTAGAAATTTTAGGATTAGATAAATCCGAAGTTGCTATGGTAGGCGATTTGTACGATACCGATATTATGTCTGGTATTAACGTAGGTATGGATACGATTCATGTACAAACAGGTGTATCTACGTTAGAAGATGTGCAAAATAAAAATGTGCCACCAACGTATTCTTTTAAAGATTTAAATGAAGCAATAGCTGAATTAGAAAAATAGATATAGTCATTTTATAAAGTAGGTGAATTGATTTGGTAAAAATAGTTGTTTCGAGGAAAATTCCGGATAAATTTTATCAACAATTAAGTAAACTTGGTGACGTTATTATGTGGCAAAAATCATTAGTGCCTATGCCTAAAGATCAATTTGTGACAGCACTTCGTGACGCAGATGCTTGTTTTATCACATTAAGTGAACAGATCGATGCAGAAATTTTAGCACAATCACCAAATTTAAAAGTAATTGCGAATATGGCTGTAGGGTATGACAACATCGATGTTGAAAGTGCAACAGCGAACAACGTGGTTGTTACGAATACACCAAATGTACTTACTGAAACAACTGCAGAATTAGGATTTACATTAATGCTTGCTACAGCACGCCGTATTGTAGAAGCTGAAAAATATGTAGAAGCAGATGCATGGCAAAGCTGGGGTCCTTATTTATTATCAGGTAAAGATGTCTTCAATTCAACTATTGGAATATATGGTATGGGAGATATTGGTAAAGCTTTTGCAAGAAGGTTGCAAGGGTTTAATACTAAAATTCTTTATCATAATCGATCAAGACATAATGATGCAGAGGCGGACTTTAATGCAACATATGTTTCTTTTGAAACGTTGTTAGCAGAAAGTGATTTTATCATCTGTACAGCGCCACTTACAAAAGAAACACATCATAAATTTAATGCTGAAGTATTTGAACAAATGAAAAATGATGCAATTTTCATTAATATCGGTAGAGGGCAAATTGTAGATGAAACAGCATTAATCGATGCACTAGACAATAAAGAAATTTTAGCATGTGGTTTAGATGTATTAGCAAATGAACCAATTGATCATACACATCCATTAATGGGACGTGATAATGTTCTGATTACACCACACATTGGTAGCGCATCAGTAACAACACGGGACAATATGATTCAATTATGTATTAATAATATAGAAGCGGTTATGACAAATCAGGTACCACATACTCCAGTAAATTGAAAATAAGTATGGTTTTTTAATCATTGGTAAAACAAGCAAAGCAATTGTAAAATTGGTTATGTTTGACTTGCGAATGTATATATTTGCGCTGATGATAATTCCATAACATTATAAACTCGTCATATTAATGTGATGAGTTTATTTGATTTTGACGTATATAACAAAATTGTTATATAGACTGTAATTGTTTATTGTTTAAATAACCTTTAAAATGAATGATGTTCTCAACAAAGTGTATCATTTAAAATAATTGAGTGATGACAACCAATTACTATGTTGAATCTATAAAATTAAAATTGAATTTCATTATGAATATCGATATAATGAATTGTAAAAAACAAATTTTAAAACGTATTTTATATTGAACGGTCTTTATAAAGACGTTTTTACTAAGAACTTTAAGAGGTGCAATATGAAATCTAAAAGTAAACAGCCACCTAATAAATATGTTGAAGCATTCAAACCATATTTATTAACACTATTGTATTTGGCAATATTTATTACTTTATATTTAATTTATGGCAGTGGCGACACACACAATAACTTCATTTATAATGAGTTCTAATGAGGGAGACTTAATATGACAGATATTATTAACAAGCTGCAAGCGTTTGCGGATGCAAATCCACAAAGCATTGCTGTTAGACACACAACTGATGAATTAACTTATCAACAGTTAATGGATGAGTCTAGTAAATTAGCACATCGATTACAAGGTAGTAAGAAACCGATGATTTTATTCGGTCACATGTCACCATATATGATTGTTGGGATGATTGGTGCCATTAAAGCAGGATGTGGATATGTACCTGTAGACACTTCAATTCCTGAAGACCGTATTAAAATGATTATTAACAAGGTTCAACCAGAGTTTGTATTTAATACGACTGATGAATCATTTGAAAGTTTAGCAGGCGAAGTATTTACAATAGAAGATATTAAAACATCTCAAGACCCAGTAATTTTTGATAGTCAGATTAAAGATAACGACACAGTATACACAATCTTTACATCTGGTTCTACTGGGGAACCTAAAGGTGTTCAAATTGAATATGCAAGTTTAGTTCAATTTACTGAGTGGATGTTAGAACTTAATAAATCAGGAAATGAACAACAATGGCTTAACCAAGCACCATTTTCATTTGATTTATCTGTAATGGCTATTTATCCATGTTTAGCATCAGGCGGTACATTAAATCTTGTAGATAAAAACATGATTAATAAACCTAAATTATTAAATGAAATGCTAACAGCAACACCGATTAACATTTGGGTATCAACACCATCATTTATGGAAATGTGTTTATTATTACCAACGCTTAATGAAGAACAGTATGGTAGTCTTAACGAATTCTTCTTCTGTGGTGAAATTCTACCTCACAGAGCAGCAAAAGCGTTAGTAAGCCGTTTCCCAAATGCGACGATTTACAACACATATGGTCCAACTGAAGCTACGGTAGCAGTTACAAGTATTCAAATTACACAAGAAATATTAGATCAATATCCGACATTACCTGTTGGTGTTGAAAGACCAGGCGCAAGATTATCTACTACAGATGAAGGTGAACTTGTTATCGAAGGTCAAAGTGTAAGTTTAGGATACTTAAAAAATGACCAAAAAACAGCTGAAGTATTTAATTTCGATGACGGTATTCGTACTTATCACACTGGTGATAAAGCGAAGTTTGAAAATGGTCAATGGTTCATTCAAGGTCGTATTGATTTCCAAATCAAATTGAATGGCTACAGAATGGAATTAGAAGAAATTGAAACACAATTACGCCAGTCTGAGTTCGTAAAAGAAGCGATTGTTGTACCTGTATATAAAAATGATAAAGTTATTCATTTAATTGGTGCAATTGTGCCAACGACTGAAGTTACGGACAATGCAGAAATGACTAAAAATATTAAAAATGACTTGAAATCACGCTTACCAGAGTATATGATTCCTAGAAAGTTTGAATGGATGGAACAATTGCCATTGACTTCAAATGGTAAAATTGACAGAAAGAAAATTGCAGAGGTAATTAACGGATGATTCCATATGGTGATTTTACATTCTTCTTAATTGCTTTAATTGCATTATTACCAGTCATTATACTTGGATTTTTAGGTAAGCGAAGTTACATTTATAATGGCGTAGTTACAGCATTTATGATTGTGTTAATCTTTTCTTCTGATAAACATAATCTGTTTGACCAAAAGTATTTAAGTGTTCAATTAATTAGTTTTATTATTTACGTCGTATGGCAAGTTTTATTGATAATGTTTTATTATCATTCAAAACCAAAAAATAATTCATTTTCAAAATTTGTAACTGTAATGGTTTTATCAATATTGCCATTAGCACTTGTGAAAGTGTTACAAAGTACATGGTTAGGTGGACATCAGATTCACTTCCATGAAAGTAAATTAATTGAGTTTGTTGGTTTCTTAGGAATTTCTTATGTTACATTCAAAAGTGTGCAGTTAATTATGGAAATTCGTGATGGTTCTATCAAAGAAATTAAAGTATGGAAATTAATTCAATTTATTTCATTCTTCCCAACGATTTCATCTGGACCAATCGATCGTTACAAACGTTTCGTTAAAGACGATAAAAAAGTACCAACAGGCAATGAATACCGTGAATTAGTATTAAAAGCAATTCACATGATTATGCTTGGTTTCTTGTATAAATATATTGTTGCTTACTTTATTAACACATATGCAATCATGCCGTTACAATTAGACTTACATGGCTTTGTCAATTTGTGGTTATATATGTACGCATACAGCTTATATTTATTCTTTGACTTTGCAGGTTATAGTTTATTTGCGATAGCATTTAGTTATTTATTCGGTATTAAAACACCACCAAACTTCGATAAACCTTTCAAAGCGAAAAATATTAAAGATTTCTGGAATAGATGGCATATGACATTATCATTCTGGTTCAGAGATTGTATTTACATGAGATCTTTATTCTACATGTCTCGTAAAAAATTATTGAAGAGTCAATTTGCAATGTCTAACGTGGCATTCTTAATCAACTTCTTCATAATGGGAATTTGGCATGGTATCGAAGTGTATTACATTGTTTATGGTTTATACCATGCAGCATTGTTTATAGGTTATGGCTATTATGAACGTTGGCGCAAGAAACATCCGCCACGTTGGCAAAATGGTTTCACAACAGCACTTAGCATTGTGATTACATTCCACTTTGTAACATTTGGCTTTTTAATCTTCTCAGGTAAACTTATATAATAAAGGAGAATTTAATTATGGAATTTAGAGAACAAGTATTAAATTTATTAGCAGAAGTAGCAGAAAATGATATTGTAAAAGAAAATCCAGACGTAGAAATTTTTGAAGAAGGTATTATTGATTCTTTCCAAACAGTTGGATTATTATTAGAGATTCAAAATAAACTTGATATCGAAGTATCTATTATGGACTTTGATAGAGATGAGTGGGCAACACCAAATAAAATAGTTGAAGCATTAGAAGAGTTACGATGAAATTAAAACCTTTTTTACCCATTTTAATTAGTGGAGCGGTATTCATTGTCTTTCTATTATTACCAGCACGTTGGTTTACAGGCTTAGTAACTGAAAAGACTGTAGAAGATAATAGAACTTCATTGACAGATCAAGTACTAAAAGGCACACTCATTCAAGATAAGTTATACGAATCAAACAAGTATTATCCTATATACGGCTCTAGTGAATTAGGTAAAGATGACCCATTTAATCCTGCAATTGCATTAAATAAGCATAACGCCAACAAAAAAGCATTCTTATTAGGTGCTGGTGGCTCTACAGACTTAATTAACGCGGTTGAACTTGCATCACAGTATGATAAATTAAAAGGTAAGAAATTAACATTTATTATTTCACCACAATGGTTTACAAACCATGGTTTAACGAATCAAAACTTTGATGCTCGTATGTCTCAAACTCAAATTAATCAAATGTTCCAGCAGAAAAACATGTCTACTGAATTAAAACGTCGTTATGCACAGCGTTTATTACAGTTTCCACATGTACACAATAAAGAATACTTGAAATCTTATGCTAAAAACCCTAAAGAAACTAAAGATAGTTATATTTCTGGTTTTAAAGAGAATCAATTGATTAAAATAGAAGCGATTAAATCATTGTTTGCAATGGATAAATCTCCATTAGAACATGTTAAACCTGCTACAAAACCAGACGCTTCTTGGGATGAGATGAAACAAAAAGCAGTTGAAATTGGTAAAGCTGATACTACATCGAATAAATTTGGTATTAGAGATCAATACTGGAAATTAATTCAAGAAAGTAAGCGTAAAGTTAGACGTGACTATGAATTCAATGTTAATTCTCCAGAATTCCAAGATTTAGAATTACTTGTAAAAACAATGCGTGCTGCTGGTGCAGATGTTCAATATGTAAGTATTCCATCAAACGGTGTATGGTATGACCACATTGGCATCGACAAAGAACGTCGTCAAGCAGTGTATAAAAAAATCCATTCTACTGTTGTAGATAATGGTGGTAAAATTTACGATATGACTGATAAAGATTATGAAAAATATGTTATCAGTGATGCCGTACACATCGGTTGGAAAGGTTGGGTTTATATGGATGAGCAAATTGCGAAACATATGAAAGGTGAACCACAACCTGAAGTAGATAAACCTAAAAATTAAAATACAAATAGCACATAACTCAACGATTTTGATTGAGGGTATGTGCTATTTTTATATTTTAAATTTCATAGAATAGAATAGTAATATGCGCTTGGATATGTGGCTATAATAAAATAATTAATCAGATAAATAGTGTAAAATAACTTTCCCATCAGTCCAATTTGACAGCGAAAAAAGACAGGTAATAACTGATTATAAATAATTCAGTATTCCTGTCTTTGTTGTTATTCATAATATGTTCTGTTAACTTAATATCTTTATATTAGAATACTTGTTCTACTTCTATTACACCAGGCACTTCTTCGTGTAATGCACGCTCAATACCAGCTTTAAGAGTGATTGTAGAACTTGGGCATGTACCACATGCACCATGTAATTGTAATTTAACAATACCGTCTTCCACGTCAATCAATGAGCAGTCGCCACCATCACGTAATAAAAATGGGCGAAGACGTTCAATAACTTCTGCTACTTGATCAAACATCGTTGTATCTTCAGTAGGCATCAGGCAAGTCTCCTTTCGAGAGATGAATTTGATAATCTTTATTAGTATATTATAATAGATAGTGTAACAAAAATCTATCAAACCAATGGGGGATAAATATATGGAGCACGTGAGTGTGGTAGTATATGGGGCAGATGTTATATGTGCAAGTTGCGTTAATGCGCCAACATCGAAAGATATTTATGACTGGCTACAGCCACTATTAAAAAGAAAATACCCAAATATATCATTTAAATATACGTATATAGATATTACAAAAGATAATGACAACTTAACAGATCATGATTTACAATTTATTGAAAGAATAGAACAAGATGAACTATTTTATCCATTAATTACAATGAACGATGAATATGTAGCAGATGGTTATATACAAACAAAGCAAATCACTCGATTTATAGACCAAAAGCTTGTGAATGAATAATATACACATAATAAAAAGCAATGTCAGTAATAGTGTGAACTGACATTGCTTTTTAATTTTTAACCATTATGATATTTATATAACCAAAGTACGCCGGATTTTAAAATAGAAGCGAGTCGTCCTGTTACAGTGCGATCCATGATATATGCAAAACCTTGTTTATCTCCTAATGACCCAACGATACCTTGTACCTTTAGTTCCGGCATTTTGTCAGGTAATGGTTCATTTAGCCATTGCTTTTTAAGCACATCGGCAATTTGATCACCTTGAACTTCGGCTAACTGAGCACTTGGCGCATGTGGTAAATCAGCACAATCACCAACTACATAGACGTTACGATATGTTGGTACTTGATGATACTGGTTAACTATCACGCGTCCATTACTATTTATATCAATCGGCAAGTTACGAACAACTTCAACAGGTTGAATTCCTGCTGTCCATACAACTAAATCAATATCTTTAGGTTCATCACAGTTATATATTTTACCAGGTTCAACTTTATTAATATTTGAATTTGGAACAACGGTAACATTATTTTTGGCGAACCATTTCGCAACATACTTACTTAATTTTTCAGGAAAATTTCTTAAAATTCGCGGCCCACGGTCATAAAGATATATTTCCAAGTCTGATCTACTTTCTCTTAATTCGCTGGCAAGTTCTATGCCACTTAATCCAGCACCAACGATACCAACTTTAGCACCTTCTGGTAGTTCACTAATACTATGGAAAGTATCCCGAGCCTTTGAGAGTGTTTGAATACTATGTGTATATTCTTCGGCTCCTGGAACGTTATGATATTTATCTTCACATCCTAAACCAATGATTAGCTCATCATAATCAATTTTAGAATTACCGACTGAGACAATTTGAGCATCTAAATCTATGTCGTTAATTTCACCATAAACCGTATTCACTTGTGGATGATTAGGGAATTTCATGCGAACATCTTTATCTGATTTCGTGCCCGCAGCTAAAGCATAAAATTCTGGTTTCAATCCATGAAATGGCATACGATCAACTAATGTGACTGTATAATCTTGTGGTAAAGATGTAGTTAAAATGCGTGACATGATACGCATATTACCATATCCGCCGCCTAACAAAACTAAGTTTTTCATAATGAAGTACCCCTTTTATATGTTAATATTTACTTTAATTTTGAAAAGATCAAAGTGCATAGATATATTTGTTAATGAACAGTTATAAAATGCAAGTGTCTTTGATTCATCAATAACCCCTAAAAAAGTAAATATGTATTTATATGCTTATTATATATTTTTTTGAAAATGACTACAAATAAATATTTGTACCAACTAAGGCACTATTGCATAACTGGGATAAGAAACATCAGTTGTTGCTAATTGAGCACATCATGTTAAAATACCAGTTTTAAAATGCTATAATATTGTAACAAATGAAATAAGAAGGTGAAGTATGAATCCGATCGTAGAATTTTGTCTCTCTAACATGGCAAAAGGTGGAGATTATGTTTTTAATCAACTGGAAAATGACCCAGATGTCGATGTGTTAGAGTATGGTTGCCTGACACATTGTGGTATATGTTCAGCCGGGTTGTATGCTTTAGTAAATGGTGATATTGTTGAAGGTGATTCGCCGGAAGAATTATTACAAAATATATATGCACATATAAAAGAAACTTGGATTTTTTAAGGAGGAGTTATCATGCCAACAGTTATATTAACAGAAGCAGCTGCCTACGAAGTAAAAGATATGCTTAAAGCAAATGAAATGCCAGATGGCTATTTAAAAATTAAAGTGAATGGTGGCGGGTGCACTGGTTTAACATACGGTATGGGTGCAGAAGAAGCGCCTGGTGAAAATGATGAAGTCTTAGAATACTTTGGATTAAAAGTTTTAGTGGACAAAAAAGATGCACCCGTATTAAATGGTACGACTATTGATTTTAAGCAATCATTAATGGGTGGCGGTTTCCAAATCGACAATCCTAATGCAATTGCATCATGTGGCTGTGGTAGTTCATTTAGAACTGCAAAAGTTGCAGGTAATCCTGAAAACTGCTAATAAAATAACTTTTTAATGATTAACCCAATTTTTGGGATACAAATTGATATCAATTACGATTAGGGACATATTTGATTATGTCCTATTTTTGCGTAAAGATATTTTGTTTTATTAAAAAGCTTATTAAAAATTAAGAATCTGACTATTAATAGTATTTTAAATGATTGTGATAGCGGATACATTTTTAATCGAAATCAGGCTACGAAAAAATTAATTAATTTTTTCACAATCTGACTGAATCTTGCTTGAAAATATAACATAAAAGCTATAGAATTAGTATTGGATTAAAAATGTCTTTTTTGTGAACATCACAGGTTTTTACATAATTTAAAAGACTTAAATAACAAAATGATGATAAACTAGTATACATTGTGGTAAAAGTAGGAATGACCAGTTGTTACTAGTAATTATCAGCATTTGGTTAAAAAAATATGAAAGCTTAGGTGAAATTAAATGGCTCAAGATCGTAAAAAAGTACTTGTACTTGGTGCTGGTTATGCAGGTTTACAAACTGTAACTAAATTGCAAAAAGCGATATCAACAGAAGAAGCAGAAATTACGCTTATTAATAAAAATGAATATCACTATGAAGCGACATGGTTACATGAAGCATCAGCAGGTACACTAAACTATGAAGATGTATTATATCCTGTGGAAAGTGTCTTGAAGAAAGACAAAGTGAACTTTGTTCAAGCAGAAGTAACAAAAATTGACCGTGATGCTAAAAAGGTAGAAACAAATCAAGGTATTTATGACTTTGATATTTTAGTAGTAGCATTAGGTTTCGTTAGTGAAACATTCGGCATCGAAGGTATGAAAGATCATGCTTTCCAAATTGAAAATGTTATCACAGCACGTGAATTATCACGTCATATCGAAGACAAATTTGCTAACTATGCAGCATCAAAAGAAAAAGATGATAACGATTTATCTATCTTAGTTGGTGGTGCTGGATTCACTGGTGTTGAATTCTTAGGTGAATTAACAGACAGAATTCCTGAATTATGTAGCAAATATGGTGTGGATCAAAATAAAGTTAAAATCACTTGTGTTGAAGCAGCACCTAAAATGTTACCAATGTTCTCAGAAGAATTAGTTAACCACGCAGTTAGCTACTTAGAAGACCGCGGTGTTGAATTTAAAATTGCTACACCAATCGTTGCTTGTAACGAAAAAGGTTTTGTAGTTGAAGTAGACGGTGAAAAACAACAATTAAATGCAGGTACTTCAGTATGGGCAGCTGGTGTACGTGGTAGTAAATTAATGGAAGAATCATTTGAAGGCGTTAAACGTGGACGTATCGTTACAAAGCAAGATTTAACAATCAATGGTTACGACAACATTTTTGTTATTGGTGATTGTTCAGCGTTTATCCCAGCTGGAGAAGAACGTCCATTACCAACTACAGCACAAATTGCAATGCAACAAGGTGAAAGTGTTGCTAAAAACATTAAACGCATCTTAAACGGTGAATCAACTGAAGAATTCGAATACGTTGATCGTGGAACTGTTTGTTCTTTAGGTTCACATGACGGTGTAGGTATGGTATTTGGTAAACCTATCGCTGGTAAAAAAGCAGCATTCATGAAAAAAGTGATTGATACACGTGCGGTATTCAAAATCGGTGGTATCGGTTTAGCATTCAAAAAAGGTAAATTCTAGGCTTTAGATTAAGATACAGCTAAACGCATAAAATTAAATTATTCATTTATAAAGTCCTTCAGTGTCACTGAAGGGCTTTATTGTTGTACAATTTGAAGTGAGTAACATATCAAATCTAAGGAGGTACATTATGAATTTTAAATTAAATAACACATTAAGCAACGAAATAAATACGTTGATTATTGGTATACCAGAACATTTAAATCAGTTAGAACGCATTAGTTTTAATCATATCGATATTACAGAATCACTTGAAAGACTAAAACATCAACATATTATTGGTAGTAAAGTTGGGAAGATTTATACAACTGCATTTGATGTACAAGATCAAACATATCGTTTAATTACAGTTGGTTTAGGAAACTTAAAAACACGTAGTTATCAAGATATGTTGAAAATATGGGGACATCTTTTCCAATACATAAAGTCAGAACACATTGAAGATACGTATTTACTTATGGATTCATTTATTTCAAAATATGATCAGTTATCAGATGTATTAATGGCATGCGGTATTCAAAGTGAGCGTGCAACATATGAATTCGATCATTATAAATCAAGTAAGAAGGCACCGTTTAAGACGAATTTAAACCTTATTAGTGAATCATTAATTGAATTAGATTTCATTCATGAGGGTATCAGTATTGGCCTATCCATTAATTTGGCAAGAGACTTTAGTAATATGCCACCGAATGTATTAACACCACAAACATTTGCAGAAGATATTGTTAATCATTTTAAAAATACAAAGGTCAAAGTAGAGGTTAAAGATTATGACACTATAGTTTCTGAAGGATTTGGACTTTTACAAGCGGTAGGTAAAGGTAGTAAGCATAAACCGAGATTAGTAACCATCACATATAATGGCAAAGACAAAGATGAAGCACCAATTGCCTTAGTTGGTAAAGGTATAACGTATGATTCTGGTGGTTATAGTATTAAAACGAAGAATGGCATGGCTACAATGAAGTTTGACATGTGTGGCGCTGCGAATGTCGTTGGTATCATTGAAGCGGCTAGTCGTTTACAACTGCCTGTAAATATTGTCGGAGTGCTTGCTTGTGCTGAAAATATGATAAATGAAGCGTCAATGAAGCCTGACGATGTATTTACAGCATTGAGTGGTGAAACTGTAGAAGTAATGAATACAGACGCTGAAGGTAGATTAGTCCTTGCAGATGCTGTGTATTATGCAAATCAATATCAGCCTAGTGTGATTATGGACTTTGCTACATTAACGGGTGCAGCAATTGTTGCACTAGGCGACGATAAAGCTGCTGCATTTGAATCGAATAGTAAAGTGATATTAAAAGACATATTACAAATAAGTTCCAAAGTCGATGAAATGGTATTTGAATTACCGATTACTGCAACCGAACGTGCAAGTATTAAACACAGTGATATCGCTGATTTAGTTAACCATACGAATGGACAAGGTAAAGCGCTATTTGCGGCAAGTTTTGTAACACATTTTAGTGGTCAAACACCCCACATTCATTTCGATATTGCAGGTCCAGCAACGACTAATAAAGCTTCATATAATGGTCCAAAAGGGCCAACAGGATTTATGATTCCGACGATAGTACAATGGTTAAAACAACAATAATTTAATTAATTGCCTGATACAACTTGTGTCTTGTTTTACATTTCTAATTTAACTCTTGAAAGTATAAAGGATCGCATTGTATCAGGCATTTTTATTGTTGTAAGAAAATATAAATCGCATATCCTTGTGAGCATAAATCAACTTGACTAGCATTGCAAAAACTTAATGTAATCATATGTTCATTCAGTCAACGACTACTAATATAACATTATAGAACTTAGGATTTTGATTGGTGTTCCAGGCTTGTAAAATTGTTTAATTTAATGAAAGCGAAAATTATTTTAAGAAAGACAATTAACTAAAAAATAAAGATTATTGGTATAGTTTGCTATTGACAGGTGTTAAAGCTACTGATACTATGTAGTCTATAAACGCTTTAGTTCGATAGAGTGGTAAAGGATGGTTGTCATATGATAAATGCAGTAGTAATAGCAGTAATATTAATGATTGTGCTATGTTTATGTCGATTAAACGTAGTTATAAGCTTATTTATCAGTGCGCTAGTTGGTGGCTTAATTTCAGGCATGAGCATTGAAAAAGTTATAAATGTATTTGGGAAAAATATAGTCGATGGTGCTGAGGTAGCATTAAGCTATGCCTTATTAGGTGGATTTGCAGCATTAATTTCATACAGTGGTATCACAGACTATTTAGTAGGAAAAATTATAAATGCAATTCACGCTGAAAATAGTCGATGGTCAAGAGTTAAAGTAAAAGTGACAATAATCATTGCATTATTAGCTATGAGTATCATGAGTCAAAACTTAATTCCTGTACATATTGCATTCATTCCAATTGTCATCCCACCATTATTAAGTCTGTTTAATGACTTAAAAATAGATAGACGTTTAATCGGTTTGATTATCGGTTTTGGTTTATGTTTCCCGTATGTGTTATTACCATATGGATTCGGTCAAATTTTCCAGCAAATTATTCAAAGTGGCTTTGCAAAGGCGAATCACCCAATTGAGTTTAATATGATTTGGAAAGCAATGCTTATTCCTTCAATGGGGTATATTGTTGGCTTACTTATCGGTTTATATGTATATCGTAAACCACGTGAATATGAAACACGTAAAATTTCAGATAGTGACAATGTTACAGAGTTAAAACCATATATCTTAATAGTAACAATTGTAGCAATACTAGCTACATTTTTAGTACAAACGTTTACAGATTCAATGATTTTTGGTGCCCTGGCAGGGGTACTCGTATTCTTTATTTCACGTGCATATAATTGGTATGAATTAGATGCTAAGTTTGTTGAAGGTATTAAAATTATGGCTTATATTGGTGTAGTTATTTTAACAGCAAATGGATTTGCTGGTGTAATGAATGCTACTGGTGATATAGATGAATTAGTTAAAACTTTAACAAGTATTACTGGTGATAATAAATTATTTAGCATTATCATGATGTATGTGATAGGTTTAATTGTCACTTTAGGTATAGGATCATCATTTGCAACAATTCCTATTATCGCATCATTATTCATTCCATTTGGAGCGTCAATTGGACTAAATACAATGGCATTAATCGCATTGATTGGAACAGCGAGTGCATTAGGTGACTCAGGTTCACCTGCAAGTGATTCAACATTAGGACCTACTGCGGGATTAAATGTTGATGGCCAACATGATCATATACGCGATACATGTGTACCAAACTTCTTGTTTTATAATATTCCTTTAATGATTTTCGGTACTATTGCTGCTATGGTACTATAAGCATAAAGAGGTGAAAATATGACTCATTTATTAGAGACATTTGAGATGTCAATAGATCACCAGGAAGATGGTTTAGTTGTTATTTCTATGCCTGTTACTGATAAAGTAAAACAACCATTTGGATATTTACATGGTGGTGCTTCGATTGCTTTAGGTGAAACAGCATGTTCATTAGGATCTGCTAATTTAATTGATACAACCAAATTTATTCCATTAGGTTTAGAGATGAATGCCAATCATATTCATTCTGCTAAAGATGGTCGTGTTACTGCGACAGCTGAAATTATTCATCAAGGTAAGTCGACACATGTATGGGATATAAAAATTAAGAATGACAAAGAACAATTAATTACAGTTATGCGTGGTACAGTTGCTATTAAACCTTTAAAATAAAAGAACTGCTAGCTGAAAAGTTATGAGATATTCATAACTACGGCTAGCAGTTTTTTTATGCGCTATATTGTTGTAGTTTTAGAAATGCTTGTTCAATGCGTTCGGCAGCTTTACGGCCACCCATAACATTTCTACCAAATGGTCCTAATTCTAAGTCTGCAAAGCATCCTGCGACAAATAGATTTGGTATCCATTCTAATTTTTCGGAAATAACAGGGTAATTACATTCGTTAATAGGTGCATCATAATTTTGTATTAATTGCTTAATAAGTGGTTGTGACATAAAATCTTGTTCAAAACCAGTTGCAACCATAATCTGTTGATATGGAACAGAATCATTTTCAGTGTTAATTAAACCATCACTAATTTGAGTGATAGGTGTTTTATGCACATTTATACGACCATTTTTAATATGTTTTTTAAGGCGTAAGTACAGTTCGTGAGGCATTGATCCTTTATGACGTTCACGTTGTACAATGGCATTTCTTTCAGGCATGCTTTTAGTACTTAAAAATGAAGACATATTTTTCGGACCTAACCAACCAGGATCAGCATCAAAGTCATGTATTTCAATATCCTTATTTAGCCATAAATGAATTTTTTTATCGTCATCATGATTTAACAATTTAAGTGCAAGATGTGCAGCAGTAATGCCACTACCAACGATATGATCGGTCTTATCATATACTACTTGATCATGTTCTTTCTCGAAGATATGTTTTACATTCTGTTTGTCTTTTAAAATGTCAGGCATAAACGGAATATTTGTACTGCCTATTGCAATAACGACGCAATCTGTAGTGATAATTTGTCCATCTTCTAACTTGATATGCCATTTGTCTTCTTGTTTATCTAAAGTTTGAACTAAACCTTGAACCAAGCAATCCTCTAATTGATATTGTTTAGAAGCATGTGCAATATGATCCATAAACATTGTCAATTCAGGTCGTTGATAAGGACCATAAAAAGCATTTGTATATTGGTGCTGTTTAGCGAATTGTTTTAGATGGAACGGTTGTGGATGTACGTGATGTACAATCGGTGATCTTAAATAAGGCATTTCTATTCGATTTGTATATGAGTTAAACCTTTGACAAAAAGTTTCGTGTGGGTCAATGATTGTTAATCGGTCTGTTGTTAATCCGCTTGATAATAGTTTTTGTGCGATTGCAGTTCCCTGTATGCCACCGCCGATAATTGTCCAATGCATAATAAAACCTCTCTCTTTTTAAAGCGTAATCGTTACGATTTATAATTATTATTATCATAATACATAACGACATGAAAGGCAATTAAATTAAAGAGATATACGTAGATAGGGCGAAGCTGTAGTCAAAGAAGTATGTACTAAACTAAATTCATTGAAAAAGGGGTAACAATGTCAAAAGAAAACAGCAGTAAAATCATTCCTAATTTGGAATCATCTTACTGCTGTTTGTTGTTGATTTATATTCATGACTTTGTTATATAATCTACAATTTTGTGTCTTTTAAGTCTTCTGAAATTTCATCGACTTTAGTCTTTTTAGTATAAGGCGTTTTAATATTATATGCTGCTTTCATAATCATATGACTTGAAAGAGGACCTGTAATTAATACAAAGATAATCGCAACGATTAATTGCATATTTACAAAACCTTGAGTAGCAATAAAATATAAAAATGTACCAAATAGTAATGACATTGCACCTAATGTTGATGCTTTTCCGGCAGCATGTGCACGTGAATATACATCTTCAAGTCTCAATAATCCTATAGCTGCTAGGGCGCTAATTAAAGCACCGATGATAACAAAGATAAGTGCAAGACTAATCAGTATGATTTTGATCATGTTCAATCACCTTACCTTTGTCCATAAATTTAGAGAATACTGCAGTACCTAAAAAGGCTAATATACCAATCATCATAATAACGACAATCATGTATTTAATATTTAATAAGATACTGAATAATGCTATAACTGCCATTAATTGAAGACCAATCGCATCTAATGCGACAACACGATCGGCAAGTGATGGGCCTAGCACAACGCGAATGAGCATAGCTAACATAGAAATGACAACTATGATTAATGCAATAACGATAATAACATTATGATTCATTATATTTCGCCCACCTCTCTTACAATTTTCTCTAATGATGTTTTAATACTTTCCACTTCTTGCTCTTTAGTTGAAAAATCTATGGCATGAATATAAATTTTTGTACGATCATCACTTACACCAAGCACTACAGTACCAGGTGTTAATGTAATTAAATTAGACAACAAGACAATTTGCCAATCTTTTTTTAAATCTGTGTGATAAACAAAGAATCCTGGTTCATTTTTAATCGAAGGTTTGATAATAATTTTTAGAACATCAAAATTAGCTTTAATCAGTTCGATTAAGAAAATAATAACTAATTTAATAATACGATATAGCGTGATGACATAAAATCTACCTGGTAACACTCTGTGTAAGAGGTAAACAAGAACTAGGCCAAAGATGAAACCTAACACAAAGTTATTTGTTGTGTAACTATTTGTCACAAACAACCAAAACACTGCGATAATAAAGTTTAATACTAATTGTACAGCCATGTTATTTACCTCCTAATACAGCTTTAACGTAGGTTGATGGATTGTAGAATGTTTCTGCACCAGCTTTTACCATTGGATATAAGTAATCTGCTGACAATCCATATAAAACAGTTATCACAACTGCAACGATTGCAATCGTAGTTAAATATTTGACGTCGACTTTGTTATTAAGATCATATCCTTTTGGTTGACCGAAAAAGCCTTGTAGGAATATGCGAATGACAGAATATAATACGACTAAACTTGATAATAAGACGATGACACCACTTAAATAAAATCCTCTTTCAAATGTTGATTGGACAATGAAAAATTTTCCATAAAAGCCACTGAGTGGGGGAATGCCAGCTAAACTTAATGCTGCGATAAAGAATGACCAACCAAGTACGGGATATCGTTTAATTAAGCCACCAAATTGTCTTAAATCAGCAGTGCCTGTAATTTTAATCATAATTCCAATAAGCAAGAATAATGCAAGTTTTACTAACATGTCGTGCAATGTATAGTAAATAGCACCAATCATACCTGACTCTGTCATCATTGCAACGCCGACTAAGATCACACCTACAGCAATCATGACATTGTATAGGATGATTTTTTTAATGTTGGCATATGCAACAGCACCGACACAACCAAAGATGATCGTTAATAGTGCTAAGAATAAAATGACATAATGTGAAAAGCTTACATTATCACTAAAGAATAGGCTCAATGTTCTAGCGATTGCATAAACACCAACTTTTGTTAACAAAGCGCCAAAGAATGCAATGATTGGAATTGGTGGTGCATAGTATGCACTAGGTAACCAAACAAACATTGGGAATACGCCAGCTTTTGTAGCAAAAACAAAGATAAATAGTATGAAAACGATATTGACTAAGCCACTGTCATGCGCTGAAAGGTTAGCTAATTTATTGCTTATATCTGCTAGATTCAATGTTCCTACTACTGAATATAAAATCGCTACACCCATTACGAAGAAGGACGACGATACAACGTTAACAAGAACATATTTTATTGTTTCTTGTAATTGAATTTTTGTAGAACCTATAACTAATAAGAAATATGATGACATTAGAAATACTTCGAAAAATACGAATAGGTTGAAAATGTCACCAGTTGTAAAGGCACCAATGATACCTATTAACATAAATAGTACTGAAAAATAATAATAATATCTTTCACGTTCAATACCAATTGTTTGGTATGAATATAAAATCACAATAGCTGTAATTATAATACTAGTAATAATTAGTAGGGCACTGAATATGTCTAATACAAAGACAATACTATATGGTGCTTTCCATGAACCTAGCTCTACACGTATTGGTCCATGTTTTACAACATTTGCTAAATTGATAATTGCCGCGACCAAGGTTAATAATGTACCGCCTAGTGCGACATAACGCTTTATAATAGGGCGCTTTCCAATAAAGACAAGTAATATGGCTGTAATTACTGGAATGACGAGCGTTAACACAAGCATATTACTTTCAATCATCTTCTGGAACTCCTTTCATACTCTCAACGTTATCTGTGCCTAATTCTTTATATGTTCTAAATGCTAATACTAAGAAAAAGGCTGTTGTCGCAAAGGCGATAACGATTGCTGTTAAAATAAGTGCTTGCGGGATAGGATCAACATAGCTTTTTACGTTCGCTTCATAAATTGGAACAGTACCATGTTTAAGTCCACCCATAGTTATTAAAAATAAATTTGCTGCATGTGTTAGTAGTGTAGTTCCCATAACAATTCGTATCAGACTTTTAGACAAAACGAGATAGACACTAATTGCTGTGAGAATACCACTAACAAAAATCATAATAATTTCCACTATTCGTTCTCTCCAATCGAAATAATAATTGTCATGACAGTACCAACTACTGCACATAAAACACCGAAATCAAAGAATACTGCTGTTGTCATATGAACAGGTTCTAATATAAATAACGGTATATCAAATGTGACATGCGTAAAGAAATTTTTACCTAAAAACCAACTTGCGATAGGCGTCGCAATACAAAAAACTAATCCAATACCTATCAAGATTTTAAAATCTAATGGGAAAATTTTACGCATTGTTTCTATATCAAATGCAATCGTAATGATAACAAGTGAACTTGCGAATAATAATCCGCCGACGAAACCGCCACCAGGTGTATAATGTCCTGCTAAGAAAAGTGAAAAACCAAAGACCATTACCATGAAAAAGATAATAACTGCAGCAAATTGCAAAATTAGATCATTTTGTTGTCTATTCATGATTTTTCACCTCGTTACCTTGCGTTTGACGCTTTTTACGTAATTTAATCATTGTATATACAGCTAATCCTGCGATACCAAGGACAGATGACTCGAATAAAGTATCCATACCACGGAAATCAACAAGTATAACGTTTACCATGTTTTTACCGTGAGCTAAATCATAAACGTGCTCTTGATAAAACTTAGATATCGATTCAAAATGTCTATTTCCGTATGCAATTAAACCGATAATAATGACGGACAAACCAACACCACCAGCAATTAAAGCATTAGTAAGCTGGAATGAGCGCTTTTCATTATAACGATTTAAATTTGGTAAGTGGTAGAAGCATAATAAGAACAATGCTGTTGAAATAGATTCAACGACAAACTGTGTCAATGCTAAGTCGGGTGCTTTAAAGAATATAAACAATACAGACACAGCATATCCAACTGCACTTAACATAATGATGCTAAATAATCTTGATTTAGCGAAAAGAATTAAAAAGGCAGCACTTAATAATAAAATTACGATACAAACTTCGAAAATTCTAATCGGACTAACGTCTTTAAAATTAATGTTGAAAGGTACTGAGAATACAGTGACAAATGTTAATAAAATTAATGCACCAAAAATGATAACTAAATTATTACGTGAATAATCGGTAACATAGCTATTCGTCATCTTTTCAGAGTAGTTTGGAATAACATTTGCACTTCTGTTGTACCAATAATTGAATGTTAGTTTATCAGGTTGTCGTTGCAACAATTTCACCCAATAACTAAATGTCACAATTAGTAAGATACCTAAAATATAAATCACTAATGTTGATAAAAAGGCAGGCGTTAATCCATGGAACATATGGAATTCAACATCATCAATGACTGTATGATTAATCGAAGATGTAGCTGGTTCAATAATCGAATTAGTTAAAATGCCAGGGAATAAACCAAATACAATTACTAATGTAGCTAAAATAGCTGGTGATAAAAGCATTAATATTGATACTTCGTGTGCTTTTTTAGGTAATTGTTCAGGTTTATATTGTCCGAAAAATATATGCATTATAAATTTAATTGAATATACAAATGTGAAGACACTGCCCACTATACCAATGATTGGGAATAGGTAGCCTAATATATCAACACTGAATAAATTTGCTTGGCTTGCTGTAAATGTTGTTTCTAAAAATGATTCTTTTGATAAGAAACCATTGAACGGTGGTACACCAGCCATACTTAATGCTGTAATAACAGTGATTGTAAATGAGATAGGCATAATTGTTAGTAAGCCACCTAATTTCTTAACATCACGTGTACCAGTAGAATGATCCACTGCACCTGTAATCATAAATAGGGCACCTTTAAATGTTGCATGGTTGATTAAATGGAATATTGCAGCCGTAAATGCAGCAGCATATATTTTGCTATCATCGCCTTGATAGTGATAACTAATGGCACCGATTCCAAGCATCGCCATAATCATACCTAATTGGGATACTGTTGAAAATGCCAGTATACCTTTCAAGTCTTGTTGTTTTGTTGCGTTTAGCGAAGCCCAGAATAACGTAATTAAACCAACGAGTGTGACAGTCCATATCCAACCTTGCGATGCTGCGAAGATTGGTGTCATTCGAGCGATTAAATATAAACCTGCTTTAACCATTGTTGCTGAATGAAGATAAGCACTGACTGGTGTAGGTGCTTCCATTGCATCTGGTAGCCAAATATAAAATGGAAACTGAGCAGATTTTGTAAAAGCACCAATCATGATTAAAATCATCGCAAAAATGAAGAATGGGCTATTTTGAATTTCAGAAGCATGTTGAATCATGTACTGAATGCTAAATGATTGCGTTGGTAAAGCGAGTAAGATGATACCACCTAATAATGATAAACCACCAAATACTGTGATTATGAGCGATTTTTGAGCACCATATATAGATGCTTGTCGTTCGCGCCAGAATGAAATAAGTAAAAAACTAGAAAATGACGTTAGCTCCCAGAATAAATATAGAATAATAACATTATCTGAAAGTACGACACCTAACATTGCACCCATAAATAGTAATAAATAACAATAAAAATTCCCTAGTTGTTCTGACTTACTTAAGTAGCCGATTGAATATAATACTACTAAACTGCCGATTCCTGAAATAAGCAAACTAAAGAGTAAACCTAAGCCATCAAGATATAAATCAAAGTTCATACCAAAATGAGGCATCCAATTTAAGGTTTTCATTACAGTATTACCTGACATCGTCGTTTTAATTAATGTAAGCATATAAATAAATATGACGATAGGGACAGGTAATACGAACCATCCTAAATGTATACGTTTAAAAAATCTATACAGGATAGGAATAATGAGTGCGAATATTAACGGTAATATCACCGCAATATGTAACAAACTCACTATGTTGTCCTCCTTTAAAAAATATTTATGTTATTCATTATACATGAATGATATAGTTCTGAAAAACGTACACACTCCTTGTTGTGCTTTATTTTCAGAAGTATTTAAATAAGAAGAAACACGTCATTTTTTATTTAAAATTTTCTTTGTATTGAAGTGAATAATCTTCTTTTAAGCGTGCTAAACTAGCTAAAGACATTTCAGCATGTTTTGTTTGCTGAGCTTTAAGTTTAGTTTCTAAATCTGTAATTGCTTGTTGAAGTGAATCTTCATAGCGCAATACATCAACATTGAAGTCGCGTAATTGTGAACGTTTCGTATAGCGTTTTTCAAAATGACTTAATGCTTTGCGTTCATGGAAAAATACACCTTCAGTTTCAGTAGGGTTATGTAAATCACCTTGTTTCGGGTGTTTGATAACTTGTTCAACTTTAACTAGTACATCGTCTCCATTTTCTTCAACAATCGTGACACCATAGCTACCTGTTTTGTGTGAAAATCGATATAACTTCATGCTATTTTCCTCCCTTAAAAGTATGTTAATATATATGTATCATAACATGAATGGAGAATATAAATGGCTAACTATCCACAGTTAAACAAAGAAGTACAACAAGGTGAAATTAAAGTGGTTATGCACACAAATAAAGGTGACATGACATTCAAATTATTTCCAAATATTGCACCAAAAACAGTTGAAAATTTTGTGACACATGCAAAAAATGGTTATTATAATGGAATAACATTCCACCGTGTCATTAATGACTTCATGATTCAAGGTGGCGATCCAACAGCTACTGGTATGGGTGGCGAAAGTATTTATGGCGGTGCTTTTGAAGATGAATTTTCATTAAATGCATTTAACTTATATGGCGCATTATCAATGGCTAACTCAGGACCTAATACAAATGGTTCACAATTTTTCATTGTTCAAATGAAAGAAGTACCTCAAAATATGTTAAGTCAACTTGCAGATGGTGGTTGGCCACAACCAATCGTTGATGCATATGGCGAGAAGGGTGGTACACCATGGTTAGATCAAAAACATACAGTATTCGGTCAAATCATTGATGGTGAAACTACATTAGAAGATATTGCAAATACAAAAGTGGGACCACAAGATAAACCACTTCATGATGTTGTAATTGAATCTATTGATGTTGAAGAATAATATCTAAACATAATTAACTACCAACATTTTAAACTCGGATAAAGCTAATTTATGAATGGATTAGTGTATATTCCAACGAAAACAAATAAACTAATATGATGAGCAATCTCAATATATTTATCAAGAAAGCACAGTTTTTAAATAGATGTGTATTCTAAAGATAATAGTTGAGGTTGCTTTTTATGTTTTTACAGAGAATTGCTATTCAAATAGTTAATAAATTGAAAACAAAGTAGCTGGATATCATATTGATTTAGATATGAATTTGTTGCTGATTTTATTTGTAAATCCCAGTTTGTAGTATTCTTATTCATTTATAAAATAATATTCGTATGATTTGATGTTTTAATTAGTCCACCATTTCGATTTGTGCTATGATAATAGTGTTAAGTAAACGAAATAAGGGGTTATTAAGTTGAATAACTACAAAATTGGCCAACATATCAAGGTGCGTGTAACTGGTATTCAACCATACGGTGCGTTTGTTGAGACCCCTAATCATACTGAAGGACTGATTCATATATCAGAAATTATGGATGACTACGTTCATAATTTGAAGAAATTTCTATCAGAAGGCCAAATTGTTAAAGCTAAAATTTTGTCTATAGATGATGAAGGAAAGCTTAATCTATCATTAAAGGATAATGATTACTTCAAAAATTATGAGCGTAAGAAGGAAAAACAATCAGTATTAGATGAAATCAGAGAAACAGAAAAATATGGGTTTCAAACACTTAAAGAACGCTTACCAATCTGGATAAAACAGTCAAAGCGAGCAATTCGAAACGACTAAAGGAACAGATAAATCGTACCGAAAATCATACAAAGGGTCTGAAATGAAAGTTTCTTAGACTATAAAAGAGATTAGTATCTATTAAATTTTATTAGATACTAATCTCTTTTTGTCTACGATAACCTAATAAGATTGATTCTATTTACACATACAAATGGTTTAAGGTGACATATCCATTATCTTTGTTAGATAGAGTCGTTTATTTGCAATAATGTATGTGGTTTTGTTTTTTAATTTATTTTAGAAATGAGAACTACAACTTAAAGCATTAAACGAAATGTAACTATATAAACAGATAATTGGAGAATGAAAAAATTACATGTTATAGTCAACTCAATAATTTTAAGGAGGAATTAAGTAATGAAAAGTAAATACGAACCATTGTTTGATAAAGTAGAATTACCAAATGGAGTAGAGTTGAGAAATCGATTTGTGTTAGCCCCTTTAACACATATTTCTTCAAATGATGATGGTACTATTTCAGATATAGAACTTCCTTATATTGAAAAGCGTTCACAAGATGTTGGTATTACAATTAATGCTGCGAGTAATGTGAGTGATGTCGGAAAAGCATTTCCAGGACAGCCATCAATCGCGCATGACAGTGATATTGAAGGACTAAAACGATTAGCTACAGCAATGAAGAAAAACGGTGCCAAAGCACTCGTACAAATACATCATGGCGGTGCACAAGCATTGCCTGAATTAACACCTGATGGAGACGTCGTAGCACCAAGTCCAATTTCTTTAAAAAGTTTCGGTCAGAAACAAGAGCATAGTGCAAGAGAAATGACGGCTCAAGAAATTGAACAAGCGATAAAAGATTTTGGAGAGGCAACGCGACGTGCAATTGAAGCAGGGTTTGATGGTGTTGAAATACATGGCGCGAATCATTACTTAATTCATCAATTTGTATCACCATACTATAATAGAAGAAATGATGTATGGGCAAATCAATATAAATTCCCGATCGCTGTGATTGAAGAAGTGCTTAAAGCGAAAGAAATGTATGGTAATAAAGACTTTATAGTTGGATACAGATTATCTCCAGAGGAAGCGGAGTCTCCAGGAATCACAATGGAAATTACAGAGGAACTCGTTAATAAAATTAGCCATATGCCAATCGACTATATTCATGTTTCAATGATGGATACGCATGCAACGACTCGTGAAGGTAAATACGCTGGACAAGAAAGACTGCCTTTAATTCACAAATGGATAAATGGTCGTATGCCACTTATCGGTATTGGTTCAATTTTCACAGCTGACGAAGCTTTAGATGCAGTTGAAAATGTTGGTGTTGACTTAGTAGCCATTGGTAGAGAGCTACTACTGGATTATCAATTTGTTGAAAAAATTAAAGATGGACGGGAAGATGAAATTATTAATTACTTTGATCCAGAGAGAGAAGATAATCATCACTTAACTCCTAATTTATGGCATCAATTTAATGAAGGGTTCTATCCATTACCACGTAAAGATAAATAAGTGTTTAACTGTTACCACTAATGATATTGTGTATGCAATTTGTTAGTGGTTTTCAATATTTATAAATAAAAATATTCTTAGTAAAATATACTTTTGATTAAGTGTAAAATTATCAATTCTTTTGCTTGTAATCATTTAAGTAATTATGTCATTATAAATGTAAGGGTTTTCAAAATAGACAAATTTAATGAAACTTAGTGATTATTTCATCTTTTTTGGTGGAAAAGTATCTGCTTTGAAAACTAATGTAATTATTTGGATAATGTTTCATGTATAATAGTTATAAATGATGAAAAGGGGAGATATGATGACTAAATCTGAAAAAATTATTGAGTTAACAAATCATTACGGAGCACATAATTATTTACCATTGCCAATTGTCATTTCAGAAGCTGAAGGGGTATGGGTTAAAGATCCTGAAGGCAATAAATATATGGATATGTTATCTGCATATTCCGCTGTTAACCAAGGTCATAGACATCCGAAAATTATTCAAGCATTAAAAGATCAAGCTGATAAAGTGACTCTAGTTTCACGTGCTTTTCATAGTGATAACTTAGGAGAATGGTACGAAAAAATTTGTAAACTGGCAGGTAAAGATAAAGCTTTACCAATGAATACAGGTGCTGAAGCAGTAGAAACAGCTTTGAAAGCAGCACGACGCTGGGCATACGATGTTAAAGGAATTGAGCCAAATAAAGCAGAAATCATTGCATTTAATGGTAACTTCCATGGTCGAACAATGGCGCCAGTTTCATTATCATCAGAAGCAGAATACCAACGTGGTTATGGTCCGTTATTAGATGGATTTAGAAAAGTTGATTTTGGAGATGTAGATGCATTGAAAGCTGCAATTAATGAAAATACTGCAGCAGTTTTAGTAGAACCAATTCAAGGTGAAGCGGGTATAAATATACCACCAGAAGGATATTTGAAAGCAATTAGAGAATTATGTGATGAACATAATGTCTTATTTATTGCTGACGAAATCCAAGCAGGATTAGGTCGTTCGGGTAAATTATTTGCTACGGATTGGGATAATGTAAAACCTGATGTCTATATTTTAGGTAAAGCACTAGGTGGTGGTGTCTTCCCAATTTCTGTTGTATTAGCAGATAAAGAAGTATTAGATGTCTTTACACCTGGCTCACATGGTTCAACATTTGGTGGTAATCCACTTGCTTGTGCTGCATCAATTGCTGCATTAGATGTTATCGTTGATGAGGATTTACCAGGGCGCTCTTTAGAATTAGGAGATTATTTTAAAGAACAATTAAAGCAAATTGATCATCCATCAATTAAAGAAGTCCGTGGACGTGGTTTGTTTATAGGTGTGGAACTTAATGAAAGTGCTAGACCATATTGTGAAGCTTTGAAAGAAGAAGGCTTATTATGTAAAGAAACGCATGATACTGTCATTCGTTTTGCACCACCATTAATTATTACTAAAGAAGAATTGGACCTTGCACTTGAAAAAATAAGACATGTATTTCAATAATGTCAAAAAGTTGTAACAATCAGTTTGTAAGGGCTTTAAAAAGGAATACGTTATGTTACAATATGTTTGAAAGCGAAATCATTAGGTAAAGAAGAGGCGAAAAGGATCATGACTGAGAACAATAATTTAGTAACTTCTACTCAAGGAATTATTAAAGAAGCATTGCATAAATTGGGATTTGACGAAGGAATGTACGATTTAATTAAAGAACCTTTAAGAATGTTACAAGTGCGTATCCCTGTACGAATGGATGATGGCACTGTTAAAACATTCACAGGTTACCGTGCGCAACATAATGATGCTGTTGGACCAACAAAAGGGGGCGTGCGTTTCCACCCAGATGTTGATGAAGAAGAAGTAAAAGCATTATCAATGTGGATGACTTTGAAATGTGGCATTGTTAACTTACCATACGGTGGTGGTAAGGGTGGTATCGTTTGTGATCCACGTCAAATGAGCATTCATGAAGTTGAACGTTTATCACGCGGATATGTAAGAGCAATTTCACAATTCGTAGGTCCGAACAAAGATATTCCAGCACCAGATGTATTTACAAACTCACAAATTATGGCTTGGATGATGGATGAATATAGTGCATTAGATAAATTTAATTCACCAGGTTTCATCACAGGTAAACCAATTGTATTGGGTGGTTCTCATGGACGCGACAGATCAACTGCACTAGGTGTAGTTATTGCAATTGAACAAGCTGCAAAACGTCGTAATATGCAAATTGAAGGTGCCAAGGTTGTTATTCAAGGTTTCGGTAATGCCGGAAGTTTCTTAGCTAAATTCTTATATGATTTAGGTGCAAAAATTGTAGGTATCTCTGATGCTTATGGTGCATTACACGATCCAAATGGCTTAGATATAGATTATTTATTAGACCGTCGTGATAGTTTTGGTACGGTAACAAATTTATTTGAAGAAACAATCTCAAATAAAGAATTGTTTGAATTAGATTGTGACATTTTAGTACCAGCGGCTATTTCAAACCAAATTACAGAAGACAATGCACATGATATTAAAGCTAGCATCGTTGTTGAAGCTGCTAATGGACCTACAACACCAGAAGCAACACGTATTTTAACTGAACGTGGTATATTATTAGTTCCAGACGTATTAGCAAGTGCTGGTGGTGTAACGGTTTCTTATTTCGAATGGGTACAAAATAATCAAGGTTATTATTGGTCTGAAGAAGAAGTTAATGAAAAGCTACGTGAAAAATTAGAAGCGGCATTTGATACGATTTACGAATTGTCTCAAAATCGAAAAATAGATATGAGACTTGCAGCATATATCATAGGTATTAAACGTACAGCAGAAGCAGCTAGATATCGTGGTTGGGCATAATTAATTATCATATGTGATTTAACGAGCTTGGGACAGAAAACAAAGCCCTAAGCTCGTTAATTTTATTTTAGCAGTAGTTGACTGAATAAAAATACACTTGTAACAAGCTTATTTCAAAAATAGCCGGGGCCCCAACACAGAGAAATTTAGGAGCCAATTTCTACAGACAATACAAGTTGGCGGGGCCCCAACACAGAAGCTGGCGAAAAGTCAGCTTACAATAATGTGCAAGTTG
>78 36 141
AAATATTAAAAAAAAAAAAAAAAAAAAAAAAAAAAA
>79 34 116
TTTTACGAAAATATCATTTCTGTCCCACTCCCAA
>80 39 141
CCAACACAGAAGCTGACGAAAAGTCAGCTTACGATAATG
>81 38 437
AATTTCAACAGGCAATGCAAGTTGGCGGGGCCCCAACA
>82 35 241
CTGTCTGAGTCTGAGTCGCTGTCTGAATCTGAGTC
>83 60 763
AAAAAAAAAAAAAAAAAAAAAAAAAAAAATATAAAAAAAAAAAAAAAAAAAAAAAAAAAA
>84 65 333
AAAAAAAAAAAAAAAAAAAAAAAAAAAAATATTAAAAAAAAAAAAAAAATAAAAAAAAAAAAAAA
>85 27421 669908
ATCGATTTGCGTACGTGTTGACTCAGGCTTCAGTAAAGTGTGATCAATCAATTTTGCACTATTCATTTTCTATCTCCTCCTTTATGGTTGATTATAAAAATACGGTTGTAAATTAGTTGATTGAGCGTCAGGTTCATTTAAATATCAGGTTAGATGTCCGCTTTTTATGTAACCGCATACATATACTATTACATTAATTCATTTCCCATAAACAAACAATACAATTGAACATGATATCTTCATTATGAACGATGACTTGCCAACAAGCTAATCAGGATTATATTTTTATAATTCTTTAATTCTATAGTACAAAAATTCGCAAAAAAGGGAAACAAATGTTATCTTAAAATTATTAATGAATATTAAGGAGAAGATAACAAATGACAAAAGGTACACCACATATTCAACCAAATGGAGTAAAAATTGCTAAAACAGTATTAATGCCTGGCGATCCGCTACGCGCAAAATATATTGCTGATAATTTTTTAGAAAATGTTGAACAATTTAACGATGTACGTAACATGTTTGGTTACACTGGTACATATAAAGGTAAAGAAGTTTCTGTAATGGGTTCTGGTATGGGTATTCCAAGTATCGGTATTTACTCATATGAGTTATACAACTTCTTTGATGTAGATACAATCATTCGTATCGGTTCTTGTGGCGCATTACAAGAAAATGTTAACTTATACGATGTTATTATTGCACAAGCTGCATCAACTAATTCAAATTATGTAGATCAATACAATATTCCAGGTCATTTCGCGCCTATCGCTGACTTCGAATTAGTAACTAAAGCTAAAAATGTCGCTGACCAAATCGGTGCTACTACGCACGTAGGCAACGTATTATCTTCTGATACATTTTACAATGCCGATCCAACATTCAATGATGCTTGGAAAAAAATGGGTATTTTAGGTATCGAAATGGAATCAGCTGGTTTATATTTAAATGCGATTCATGCTGGTAAAAAAGCACTTGGTATTTTCACAGTAAGTGATCATATTTTACGTGACGAAGCTACTACACCTGAAGAACGTCAAAATTCATTTACACAAATGATGGAAATCGCTTTAGAAATCGCAGAATAACTTATTTAAATTGACTTTAATTGCTCTTTAACAATGCGATTAAACTCAAAAAGCCAACACATTCTGGGCGTATCCCCATTTATGTGTTGGCTTTTATTTATATTATTACTTATCTGTAGATTAGCTTAAGTAAGATTTAAACATCCAATTATGTTTATCTACTGATGTTTGCATACCTATAAACATATCTTCTGATACATCATCACCGGCATTTCCAGCAATTTCAATCGCTTTTTCTAATTGTTTTGAGATATTAGTGAAATCTTGAGATAATTCTTCAACCATTTGTTCTGCAGAGTAACCTTTCGCAGCTTCTTTAACAATTGATTGCTCTAAACATTCAGTTAATGTACCTACAGGGTTTCCTCCTACAGCTAAAATTCTTTCAGCTAATTCGTCTACATATTGACTTGCTTCATTATATAATTCTTCAAATTTAACGTGTAATGAGAAGAAGTTAGGTCCTTTCACATACCAGTGGAAATTATGTAGCTTTGTATAAGCTACTGTCCAGTTTGCTACTTGTTGATTCAATTCTTTTACAACATCTTGTTGATTACTCATATTTAATACACTCCTTAAAATTGTCTACGTCTTTCTTGTTTATATTAATTATTATATTATAATGATTATAATCTGTAAAGTGTTTTTACTCTCTTTTTTATAATTATTCTAATTTAATTGTGAGGTGTTTCGCTTTTTAAATGCCTAAATTTTAATCCATCATCTAGTATGTCTATTATCAATTAATAACTATGTTTTATCAATCAGTAAGTTTTACTTTCGCATTATCATCTAAAAAGAATGATTTTTCATAATCATTTGGTTGGTGCCATGTTGTTTTCCACATTCTATTTCTATTATTAGCAAACATTCGATAACCGAAATTACGTACTGGTTTAGGTACAAGCCATAAACCTACGCCCAATAATTTAGTTCGATTAGGTAGTGCTGTGATTAGTTGAATAATCGCCTGCGATTCAAAATATATACGATCACCTTTCTGTAAAATCACACTATTTTTATTTGCCGCTTCTGGATGTTGTTTAAAAAATTGTTGTCCAACTTCACCTTTTAACGTGGCAAATTGATAATTTCTTGGTAGGTCATGTTGAATTAACCAAATGACATAGTTATAACAATATATACAGTTTCCATCATAATATACGATTGGCATAATTTATTCGCTCCTTCAATACTACTTATAGTCATTTTTCCTAATTTAAAAACATTTAAACAAGGTTGTCACTTAATAAGTCCTCGCTACACGAAATTGCCATAAAATTTATTTTTCAGTTTTATATTTATTGTATAATGCATTTTTTATTTACTTTAAATTTCTCAATCTACAGTGTAATATTATTTCTTATTATCAACTTAGCGTTTAGTCGTTCGTCTTATTCAATATACCACTGGAAAACTCATATAAAGTTTTAATCCATTAACATAAATTCATTTATATTCATATACTGTCTTTATTATTTATTAAAATAAAAACGAGTAATCTATCATAAGCTCTTAATTAGCTCTTATGGTTGATTACCCGTCATTTTTTCTTTATGCGGTTATTCAAATATGCAATTATGCAATTTTTAATCTTATCCTTACTTCTTTTCAAAAACTATCATATATCATTAGTCATGTTTGACTTTGACTATACGTGTGTATTTTAAAAACTGCTCTGAATATTTCTCCTTAATTTCCTCTAAACTGTCATATGTAATACCTACAATATGCCAATTAGGATTGAAATAATAGAAAGAATCTTTTTGTCGTGACCATTTAATCATATTACCGTCTTTATTATAACGTGGTAATGTTACTTCATAGCCTTCTAACACATTAATATACGTTTGGAAAATGTCTGTATCTATACGATTAAAATTATCAATAACTAAATAACTTTTATCCTTTTTAGGCATTAATTGAGTAATAAATCCTTCACGATAGTATAATGCCCCTGTTTCATTTGGTAAATACTTGCCATAAAGCATATCTTCTGAAAAATCAGGATGACCTGTTGTTATAACAGGATTTGCATTCGCTTTTTGCAATAAGTCATTAGCCGCTTTTAAGCCTTCTTCTTTTCGATCTACAACAAGTAAAATAAATGGCTTTAATGCTTCTTCTTTTTCACTTTCAAGCATATCTGGTTTTTGAACCATTTCAAATGGAGATTTCAACCCATTATTATCGCTCATTTCAATAATTGCATCATACTGTGCTTGTGACATACTTGCAATAGCCTGTTTTGCATTTTCTTGTAGGAAATATAAATTTTTCAATTTAGGATGCTTATTTAATGTACTTAATGTAATCGGCGTAATGTCTTTCTCATAAGACACTTCAATCACTGTACTATTTGTTCTACCAGGAATTGGTGGTTTTTCATGAATATGCTTTGATACTTCTCCAATTCCAACGACAGATTGATTTTTCGTTCGATTATAAAAAATAATATTGTCGCCTTCTTCTAACTGAGTATAAAAATGATAACCATTACGTTTAATACCGTTGTACGTGTGCGTATAGATCGTATATTGGTTTCCAGGTTCAAATTCTTCAGTTTCAGCTAAAAAGAAATAACGTGGTATCTTAATTTCGCCTTTACCAAGACCACTTATTAAATCAAACTCTTCTGCAGTGATTTGGTTGAACAATGTCTCTTTCATATTACTCATACGAAATTCCAAAGCTTCACTACGCTTTAAATAATCTGCTGTTAATGGTTTCAATTGTTCATTAAAACGAAACTGTACACGTATTTTATTTTGTGCACCTGTTTCAACACTAATTATTTCACCACATCCAAGTAGTCCAGTATCCGTCTGAACTTGATAAAAGATGACTTGATCTCCTACTTTAGCCTTTTTAAACGCTCTAAATCCTTGAGATGGGTTAAAATGTGCGCCTGATTCAAATAAAGCTGTTTGTCCTACTAACGGTTCATTATGATTCCAACGGTTATATCCACAATTCAACCAAAAATAATTCGTTTCTGCTGTCATCTTAATACTCCTTAACCTGAATAAATTTTAGAAACACTATGAATTACATTCTTTTAGTGTTTCTTATGCAGTTGGGCGCGTATGCGATCAACTGTATCCCCTTTGTTCACTGCGATTTTAATCGCATTTCCTATAACATTGTAGCGCCTAGGACATTAATTTATGTCCCAGACCCTTATCGTTTTCACTTCTAAGTAAATCGAACTATTTTGCTTTACAACAAGTGCGACTCTATATGCAGTTGGACACACACATACGATTAACTGTATAACTTTTAATCAGTTTTCTATATTTTATTTATTATATCTGTCTTAATGATAAAAATTGTTACAAACAGTTTAACATATTTAGCTACCTATTTTGCATATAAAAAAACATACTTACATACATTATGCAATAAAAACTACAAATTTATATATGATACCACTATGCTTGCTTATCTCTATAGCGCCATTGATACGCATTTTTAAAAATCTATACGCCTTTAGAATTTTAGCATGTCTTAATTTTCATTAAATATTAATTACTTCATTTTATATACACCAACAAAAACCCCCTCACTACTATGCAAGTGAGAGGTTATGTTGATGTGCTTTATTTTCATCAATGTCATTAACACAATCATATTTCTGCTGTTAATGCACTGTACTATATTCAAACGCGCTATCGACAATTAATTTGAAGCTACAAAGGTACCGCATAATGGCAGCACATTAATTAACAATGCGCTAAACTTTAATGAGGCGCTGATTTGCTTGTCTTTAAAAGTCAACATAGCACTGATAATTCCTAAAATAGCCACTATACGTGGAATTGTCATGCTCGGATACTGCGGTATATGTACGAAAGCACCAAGACCTGCTATCACACCACATACTAACGCAATATATAGAAATTGCTTCAAATCATTCACTCCTAAATTGTTATTACACTATTACACATAGCTAATCATCAATGTGAAATCACCTTCAAAGACACTATCCAAATCTTCAGAAGTCAAAATAAAGTTTGTACCAGTAGTCAGTTTGAAAATTTCACCATCGACAATCATTTGCCCTTCACCTTCCAACACTGTAACTAAACAGAACTCTCTAGGCTTCATATAATTTAACGTGCCAGAAATTTCCCATTTAACCAATGTAAAGAAATCATTCGATACAATGTGTGTACACTTATGGTTTTCAATAATTTCACTTTCAGGCAAAATATTAGGTAATGGTGCATTGTACTGAATAACGTCTAAAGCTTTTTCAATATTTAACGGTCTATCATTATATTGATTATCTTGACGATTGAAATCATAAAGTCTATATGTAATGTCTGACGATTGCATCGTTTCGTATGCTAGTATTCCTGAAGAAATAGTATGTACTGTTCCTGCTGGAATAAAATAGAATTCTCCAGGTTTTACTTTAATATATCTAAGTATCGACTCTATCGTTCCGTGTTGAACATGATTCGCAACTTCTTCTCTAGACTCTGCTAATGTCCCTATAACTATTTCTGCATCTTCTTCTGCATCTATAATATACCAACATTCAGATTTGCCATATTGCCCATTTTCATGCTCATAAGCATAATAATTATCAGGGTGCACATGAATAGAAAGTGATTCTCTTGCATCCACTATTTTAGTTAGAAGCGGAAAATCTTTGCTTGGGAAATCACCAAACAATTCACGATGTTCTGACCAAATACGGTCTAATGTTTGACCTTGATATGGTCCATTAATAATCTCGCTCGTACCATTTGGATGTGCTGACACACACCAACATTCCCCAGTTGTATCATTGTCTAATTGATATCCAAACTCACTTAGACGTTGACCGCCCCATAATTTTGTTTTTAAAATTGGTTGTAAAAATAATGGCATTGTTGCACCTCCATTGTGATTAAGTAAGCAATAGAACTCTGATGTTGTTGTTCCATTATATTTTGATTTTGTTCTCATTTATATCGTATTATAAACTTCCACATTTCAAATTAACTATTAGTGATTGTACCATATTTACTAACATTGCAGTACTGCCAATTAAAGCGCTTCACTTAAATTTACAGTACTTTAACATATGTAAAATTTTATAGCATAGAGATTATATCTCTCTTACATTTGTACATATTTCCCTTTAAATTTACTCGCCCATTATACCAATTAATAAACAACTTTAATAGTTGTGCCATACATTGTTCAAATTCATTGTAAAACGCATAGACAATACGTACTTATTCATACTTATAATTCATCATTTTTAAAAAAATAACGAGTTACGAAAAAGTAACCCGCTTCAAATCATATTTACTATCCTTATTAATCCGTTTCATTTTCAAATTGAGTTAAAGCATCTTTAATGTCCTGGTCACCACTAATAATTTGAAACTCTTGGTGATTAAAATGATTGGATGTGACAATTTCTTTTAATACTGTCGCAACATCTTCTCTAGGAATTTCACCTTTACCTTCAAAATATTGTGCAGCTTCTATCTTTCCAGATCCTGCTGCATTTGTAAGTGCCCCTGGATGTAAAATTGTATAATTCAAACCTGAACGTCTTAAATAGTCATCAGCGTAATGTTTAGCAATTGTATATGGCTTTAAATCACCGCTATCATCAAAAGCCTGACGTCTCGAATCATATGTTGAAACCATGACATAGTGTTTAATATTAGCCTCTTTACTCGCAATCATTGATTTAACAGCACCATCTAAATCGACAATAATTGTTTTATCTGCACCTGTGTTCCCTCCAGAACCTACTGAAAAGATAACTTTATCGAATGGTTTAAACGTCTCAGTTAAAGTCTCTATTGAATCATTTTCAACATCAACAAGAATTGCTTTCATACCTTGTGATTTTAACGCATTAAGTTGATCGGATTGCCTAACACCTGCAGTAAATGGTACATTTTCTTTTGCTAATTGTTGCACTAGTAACGAACCTACACCGCCATTAGCACCTATAACCAAAATATTCATTTACAACACTCTCCTATTTATTATTCCCTATGCCATACCACTTTATGAGATATGTAAAACTTGTTACAACTATAAAAATCAATTGACATACTACTGGGAACGTATTAAATTAATATATGAACAAATATTCATATGAAGGGATTTTCATATAATGTCAGAACAATATTCAGAAATAAATACAGATACATTAGAACGCGTAACTGAAATTTTCAAGGCATTAGGCGATTACAATCGAATACGTATCATGGAATTGTTATCAGTCAGTGAAGCAAGTGTTGGTCACATTTCACATCAATTGAATTTATCTCAATCAAATGTCTCGCACCAATTAAAATTACTTAAAAGTGTGCATCTTGTGAAAGCAAAACGACAAGGCCAATCAATGATTTATTCATTAGATGACATCCACGTAGCAACTATGTTAAAGCAAGCCATACATCACGCGAATCATCCTAAAGAAAGTGGGTTATAATATGTCTCATTCACATCATCATGATCATATGCATAGTCATGTAACTACAAATAATAAGAAAGTATTGTTTATATCGTTTTTAATAATCGGTCTATACATGTTTATCGAAATCATCGGCGGTCTCCTTGCTAACAGCTTGGCATTACTATCTGATGGTATCCATATGTTTAGCGACACATTCTCATTAGGTGTTGCTTTAATCGCATTTATATATGCAGAAAAGAACGCCACAGCTACGAAAACATTTGGTTATAAACGTTTCGAAGTACTCGCAGCGTTATTTAACGGGGTAACGCTTTTTGTGATAAGTATTTTGATTGTTTTTGAAGCAATTAAACGATTCTTTGTTCCTTCTGAAGTTCAATCAAAAGAAATGTTAATCATTAGCATTATTGGTTTAATTGTCAATATCGTTGTTGCATTCTTTATGTTTAAAGGCGGCGACACTTCACACAATTTAAATATGCGCGGTGCTTTTCTACATGTTATCGGAGACTTATTAGGTTCAGTTGGCGCCATTACTGCAGCTATTTTAATTTGGGCATTTGGATGGACAATCGCCGATCCTATCGCAAGTATTTTAGTTTCCGTTATTATTTTAAAAAGTGCTTGGGGTATCACAAAATCTTCAATTAACATTTTAATGGAAGGCACACCAAGTGATGTTGATATAGATGAAGTTATAACTACTATTAAAAAGGATTCACGAATACAAAGTGTGCATGATTGCCATGTTTGGACAATTTCAAATGATATGAATGCATTAAGTTGTCATGTTGTTGTAGACCATACATTGACAATGAAAGAATGTGAATTATTATTAGAAAACATTGAGCATGATTTATTACATTTAAACATTCACCATATGACTATTCAATTAGAAACGCCTAATCACAAACATGATGAATCGATTATATGTTCAGGAACACATAGTCATTCACATAACCATCATGCTCATCATCACGCGCATGTACATTAATAATTTTAACCTACTGCCATTGCATCGATTAAACTTTTCAATGGCAATAGGTTTTTTATGTCTTTATGGCGACTTGTTTGGTCTTTGTTGATGCAATGTTTATTAACAAATTTTCAACTATTATTTCTTACATTAGTCATATTTTTGACAATTTACTATTATAATTCTCTAACTTTAGTCACTTTAATTAATTTTTATTAGATATTAATATGAAAATAACGTGTTTTTTGTTATTGTATTTATATGAAGAAAAGGAGGCACCACTTTGTTTACTTACTTTAAATCAGCATTTAAAAATGCTAAACCACAATTATTAATAACATTGATATATGCACTTATAGCATTTGCTGTAATTGCAGTTGTATATTTACTTGCTAATTTCCAGCTTGCTAAGTATGTACAAACTATTGCAATTTATTCACAATTTGGGCAAAAACCACCAGGAGATGCATATTTAAAAGTTATCGCTGTATTACTTATAGCAGCTGTAGTTTCACTGTTTGTTTTAGCTCAAATTTTCATCGGAATTACAAATGTTATGAAACGAGCAATGAGTCATGAAAAAGTAAAATTTACCGATTTATTTATTGCATTTAAAAAAGGTAATTATTTAAAGAGCGTTCTGATCGGCCTTGTATCTGTAGCAATGATTATCGTTCTTTCACTTCTGACATCATTACTATACAAATTATTTTCTCCAGTATCAGAAATGATTATGAATTCAGTACAATCATCATATGCAGATAGTACACACCTGGTTGGTATTGCTATTACAACTCAAAGCATCATAATCATTGTTGTTTTATTGATTAAAGCAATTATTACTTGGTTATTGTTAATACCTGTTTTCAACATTATGACTAGTTTCGTTGAATCAACTAACGATAAAGTAAAAACACACTTAGCTAATGGATTTAAAGCAATGAAAAATGGTCAAAAAACATTTTTCAAATTTTTCATTGGAATACTATTATTAAACTTAATTATTATTTTATTTAAAACACCTGTTGGTTACTTGATTTCATTTAATACGCAATCACTCTCTCAAAGTGTTGCAGAAAATATCATAAGAGTTTATACAGTAATGACAATCATTTTATTCGTTGTTATTCATGCAATCATTTTAATGGGTATCGTTCAATATTACTTAAAACGCGGCCAAAAAATTACTAAAGATAAAGTAAAAGCAGCTGACAAGAACAAAAAAGTTGTCACTGAACCAAAAAATACAAAAGTAGAAAATGATAAAGTGACAACATCTGTTGAAACAAAAACAGAAAAAGCACAAGATTCATTAAATGATAATACTACAAAAACAATGACTTCAGATAAACCAGAAGACAATCAACCAAAATAAATTTTAGAGCCCCTTACAACTTTAGTTGTTAGGGGCTCTTATGCATGCGCTTAGCGCAGGCGCTCCTACTCTTAAACTTTAGTTGTTAGGGGCTCTTATGCAGTTGATGCGTAGCATCTAACTGTGTTCCTCTATTTTTAATACAGCTATAGTTGATGTCATATGATATTTTAATATTAGTTTAAACTTATATCCACTCAACATAAAAAGGAGAGGTAAAGATGACATATGGTTCAATCATCGCTATCGCTTGTGCACTATTTGTAATCTTCTTTATACCGTATATGGAAAAGAACAATAAAAAGAAGAAATAACACAAGCGTCTGGATTTCTAGTATACAAGAGGCTGGCACATAAATCCGTAAAAAACAGCAGTAAGATATTTTTTAATCAGAAAATATCTTACTGCTGTTTTGTATATTGCTCATCAACTATTTTAAATTAATTATTAAAACACCAATTAATCAGCTAAAAAATGCTTTGCTAAATATTTTGCTGCGCCATCCTCTTCATTCGTATATGCCGTTACATCTGAAGTTAATGCTTGGATTTCAGGGCGTGCATTTTTCATTGCGACTGTGTAATGTCCAAATTCAAACATTGCTCTATCATTGTCGCTATCTCCAATAACTAACGTTTCTTCTTGATTGATGCCAAAATGTTCAATCATTTCTTTAATGCCTGTACCTTTATCAGTTTGATAAGCCATTGTTTCCGCATTAAATCTTGATGAATTTGAAACACTAATCTGTAGTTGCACATGATTTTGCTTTAATTCATTTCTAAATGCTGTTATTTTTTCTAAATTCGAACTGAATAGATAAATTTTTGAATATTCACCTTCAGGAAACTTAGTTACCCAATCTATCTTACCAGCAAGCGCATCTTGTCTTGAAGACCATTCACTATGACTTACGCCATTAATAGGATCTTGACTACGAATCATATCTCGCATCCATGTTTCATCTTCTTTTAAAGAAACTCTATTACCTTCAAAAGGAAATACCTCATAATAAATTTGTTGGCGCTTAGCTAAATTAATAATTTGTTGCACTTGAGCCAATGATAAACCATGTTTGAAGATAATTTCTCCATCTACTTCTCCAATGGTTCCATTTGAACTAATGATGCCATTTACCGCAAAATCTTGTGGTACAAGTTGATGTATTTCAGAATGCGAACGTCCAGTCGCCAAAAATACTTTATATCCTTTCTCTATCAATCGATTAATGACATCTTTCGTATACGTTGATGCTTGATTATTTTCATGTAAAATTGTACCATCCATATCCAAAAATATTGCTTTTACGTTATCCATATTGCCCTCCACTGTCAATTTTAGCTTAATTAAATTTTGTCATTATTAGTTAGTATTTGCAAAATATTTACTCTAACATCGCCATAGAAAATCGATTATTCCACCTTTGAACTGCTACTTTTTTCCGGAAGAAATAAGACATGTTTTCAGATGTCAAAATATCATCTATTAATCCTTGTTGTACACTTTCCCCATCTTTTAATAACAAAATTTTAGTAAAGTTACCAGTAATTTCTTCAATAAAGTGCGTCACATAAATCATCGCAAGCGTTGGATATGAATCTGACAATGAGTCAAGTATACTTAACAACGATTCTCGTGCAATAAAGTCTAAACCAGCTGCTGGCTCATCTAAAATTAAAACCTGGGGTTGCCCCATTAAAGCTCGCGCAATCATCACTCGTTGTTTTTCACCTGTAGATAAATAACCAATATATTGTTGCGCTTTAGCAGACATTCCAACTAATTTAAGTAATTGATGTGCTTCATTACGTACCTTATCATCAATATCTTGATAAACACCAATTGATTTAAAAGCACCGCTTATCACCACATCGATTACTCTTTCACCCTCTTGAAACTTTTCCAGTAAACTATGAGATACAAAACCTATATGTTGTCGTACAGTCTCTGCAGAATACCCTACCTTGCCTGGCATTTTACCAAATAGATTAACACCGCCAGTTGTCGCAGGTTCATACGCATTTAATATATTTAATAGCGTTGTCTTACCAGCACCATTCAATCCATATAATATCCATTTGTCACCTTTAGCAATTTGCCAAGAAATATTTTTTAAAATTGTTTTTCCTTGCTTCATTCGCCCAACTTGTTCTAATTGAATTAACATGCGAGGTCACCCCTTTATTGCTACTCCATACTTCTCATAAAATCATATTAACATACCACTCTTAATTGTCAGACTATTTAAATAAATAAACTGCTTCATTTTTGCATTTTACTGCCGAATTAAGATGAAGTAAAAGCTAAATCGACCTAAAAAAGCACCCTTCTAGTCGATTAATCTAAAAGGGTGCCATATACTTTAATTTTAATGCATGCTTGTTTCAAAAAGCAGTGAATTATTCTACAGTGACTGATTTAGCAAGGTTACGTGGTTTATCTACATCTAAATCTCTGTGCAATGCTGCATAATATGAAATTAATTGTAATGCAACTACAGACACTAATGGTGTTAATAATTCATGTACATGTGGAATGACATAAGTGTCGCCTTCTTTTTCAAGACCTTCCATAGAAATGATACATGGGTGCGCACCACGTGCTACTACCTCTTTAACGTTACCACGAATTGATAAATTAACTTTCTCTTGCGTTGCTAAACCTACAACTGGTGTACCTTCTTCGATTAAGGCAATTGTACCGTGTTTAAGTTCGCCACCTGCAAAACCTTCAGCTTGAATGTAAGAGATTTCTTTAAGTTTTAACGCACCTTCTAAACTTACGTTATAGTCAATAGTACGTCCGATAAAGAATGCATTGCGTGTTGTTTCTAAGAAATCTGTCGCAATTTGTTCCATAATTGGTGCATCGTCAACAATCGCTTCAATTGCTGTTGTTACTTTTGCTAATTCTCTCAATAAATCAATATCTGCTTCACGACCGTGCTCTTTTGCAACGATTTGAGACAAGATTGATAATACTGCAATTTGTGCAGTATATGCTTTTGTAGATGCAACTGCGATTTCAGGACCCGCGTGTAATAACAATGTGTGGTCTGCTTCACGTGATAAAGTTGAACCTGCAACATTAGTGATTGTTAATGATTTATGACCTAATTTATTAGTTTCAACTAATACTGCACGGCTATCTGCAGTTTCACCTGATTGAGAAATATATACAAATAGTGGTTTTTCAGATAATAATGGCATGTTATATACAAACTCAGATGCAACATATACTTCAGTTGGTACACCAGCCCATTTTTCTAAAAATTCTTTACCTACTAAACCTGCATGGTAGCTTGTACCTGCTGCAATAACGTAAATGCGGTCTGCTTCTTTAACATCATTGATGATGTCTTGATCAATTTTCAAGTTACCTTCTGCATCTTGATATTCTTGAATAATACGACGCATTACTGCTGGTTGTTCATGAATTTCTTTTAACATGTAGTGTGCATAAACACCTTTTTCAGCATCTGATGCATCAATTTCAGCAATATATGAATCACGTTCTACAACGTTTCCATCTGCATCTTTAATAATAACTTCATCTTTTTTAACAATAACGATTTCATGGTCATGGATTTCTTTATATTCGCTTGTCACTTGTAACATTGCAAGTGCATCTGATGCGATAACATTGAAACCTTCACCAACACCTAATAATAATGGTGATTTATTTTTAGCAACATAGATTGTGTCTTTGTCTTCAGCATCTAATAAACCTAATGCATATGAACCATGTAATAATGACACAACTTTTGTAAATGCTTCTTCAGTTGAAAGTCCTTGATTTGAAAAGTATTCAACTAATTGAACGATAACTTCTGTATCTGTTTCTGAAATGAATGATACACCTTGTAAGTATTCACCTTTTAACTCTTCATAGTTTTCAATAACACCGTTATGAACTAGAGTAAAACGGCCATTTGATGATTGATGTGGATGAGAGTTTTCATGATTCGGTACACCGTGTGTTGCCCAACGTGTGTGACCGATTCCAACAGGTCCATCAAAATCGCTACTATCAGCAACTTTACGTAATTCTGCAATACGACCTTTTTCTTTAAATACAGTTGTATTATCATCATTTACTACTGCGATACCTGCAGAGTCATAACCTCTGTATTCTAATTTTTCTAAACCTTTTAATAATAATTCTTTGGCATTATCATAGCCAATATAACCAACAATTCCACACATAACGACATTTTCCTCCATATTGGAATAGTACGCGTAAATTATGATTTATTGCCGATAATTTAGATTGACAATCTGCTTTCATAATATAAATAGGAACATGCTATCATCGCATTCATCCATAACAAATTAAGCATAGTTATTTTTACAACTATACAAATTGCTCACACTGTACTTTCCATATTAATATTTTTTATATTCAATTTCTGGCGATCTTATTAACTTTGTCCATTAAGTCACCCTAATGTTTTACTTAATAAGCTAACGAATGAGCCACATCCGGGATAGCATCCGCCGATCTATTCGATCACTATCCTCCTCGTCTACAAATACATATATTGCACTCTATAAAGGCCACTCATATATTAACCTTTAATCTTCAAATACAAATATTTATTTGCACAGGCGCTTTAACTGTACTGCCGAACTTTCCCCCTTTCCATTAATCATTATTGTACAACGGTGTTGTTTTGTTTTGCAAATATTTTCACAATAAAACTTTAAAAATCCTAAAACAATTTTTTTGTTTTACTTTTTCAAAATATCTATACCGTCACATTTATGACACTTTATTTAATTTTGTCACATTTATTTTGACAAAGTTGATTTTTGTTTATATTGAGTAAAAAGTAACGGCTCTATACACTATATATAGTCACATATATTAAAAAAGAGGTGTAAATATGTCACAAACTGAAGAGAAAAAAGGTATAGGACGTCGTGTTCAAGCATTTGGCTCATTCTTAAGTAGTATGATTATGCCAAACATTGGGGCTTTCATCGCTTGGGGTTTTATCGCGGCCATTTTTATAGATAATGGTTGGTTACCTAATAAAGATTTAGCTACTTTAGCTGGACCAATGATTACGTACTTAATCCCATTATTAATCGCATTTAGTGGTGGTCGTTTAATTTATGATTTACGTGGTGGTATCATCGCAGCAACGGCAACTATGGGGGTCATCGTTGCATTACCTGATACACCAATGTTACTTGGCGCTATGATTATGGGTCCACTTGTTGGTTGGTTAATGAAAAAGACAGACCAATTGATCCAACCTAGAACACCACAAGGTTTTGAAATGCTATTTAATAATTTTTCAGCTGGTATTTTAGGATTTATCATGACAATTGCAGGATTTAAAATTTTAGCACCACTTATGAAATTTATTATGCATATTTTATCAGTGGCAGTTGAAGCATTAGTACATGCTCACCTACTTCCACTTGTAAGTATTTTAGTAGAACCTGCAAAAATTGTATTTTTAAACAATGCGATTAACCATGGTGTATTCACACCACTTGGTGCAGATCAAGCTGCAAAAGCTGGTCAATCTATTTTATACACAATTGAATCTAACCCTGGACCAGGTTTAGGAATTTTACTTGCTTATATGATTTTTGGGAAAGGTACTGCAAAAGCAACGTCATATGGTGCTGGAATTATCCACTTCTTCGGTGGTATTCATGAAATTTATTTCCCATATGTATTAATGCGTCCTTTATTATTCATCGCTGTTATTTTAGGCGGAATGACTGGTGTTGCAACTTATCAAGCAACAGGATTTGGATTTAAAAGTCCAGCGTCACCAGGTTCATTTATTGTTTACTGTTTAAATGCACCTAGAGGTGAGTTCTTGCACATGTTACTCGGTGTATTCCTTGCTGCACTTGTATCATTTGTCGTAGCAGCTTTAATTATGAAGTTCACTAAAGAACCTAAACAAGATTTAGAAGCTGCAACTGCTCAAATGGAAACTACTAAAGGTAAAAAATCTAGTGTTGCATCTAAGTTAGTATCTTCTGATAAAGATGCAGAAGTTGAAGCGAATGCAAGTACTGAAGCAAAAACGAATGCGGATGTAACATCTACATTAGAGGATGATCCTGAAGCATTATTGGATAATTACAATACTGAAGATGTTGATGCACACAATTACAATAATATAGACCATGTTATATTTGCCTGCGATGCGGGTATGGGTTCTAGTGCAATGGGTGCAAGTATGTTACGCAACAAATTCAAAAAAGCAGGCATTAATGATATTACTGTAACAAATACTGCGATTAATCAATTGCCAAAAGATGCTCAATTAGTTATCACTCAGAAAAAACTAACTGATCGTGCTATTAAACAAACACCAAATGCCATCCATATATCAGTGGATAATTTCCTTAATTCACCAAGATATGAAGAACTTTTAAATAATCTAAAAAAAGATGATCAAGCATAATAATTAAATAAATTAAAAAATGGAGGATACCGCCATGTTATTGAGTACACGTGAAAAAGAAATGATAGCCCTATTGATTAAGTACCACGGTCAATATATCACTATACACGACATTGCTCAGCAACTTGCGGTGTCCTCTCGTACTATTCACCGTGAATTAAAAGGTGTTGAAGCATATTTAACTTCATTTTCATTAACTTTAGAACGCGCAAACAAAAAAGGGCTACGCATTGCTGGCGAAGAGTCTGATTTAAACGATTTGAAGCAATCAATCGCAAAACATCAAACCATTGACTTATCTGTTGAAGAGCAGAAAGTAATTATTATATACGCTTTGATACAAGCCAAGGAGCCAGTTAAACAATATAGTTTAGCGCAAGAAATTGGCGTTTCTGTCCAGACTTTAGCAAAGATGTTAGATGATTTAGAGCTCGATTTAAATAAGTACCAACTATCTTTATCTCGAAAGCGTGGCGAAGGTATTTACTTGGTAGGTACTGAATCAAAGAAACGTGAATTTTTAAGTCAATTAATGGTGAATAACTTAAATAGTACTAGCGTTTATTCAGTAATAGAAAATCATTTTGTCTTTCATTCATTAAATCAAATCCACAAAGACTTTGTTGACTTAGAGCGTATTTTTAATGTTGAAAGACTATTAATGGACTACCTAAGTGCCTTACCCTACCAACTTACCGAATCAAGTTATTTAACTTTAACTGTCCATATCGTGCTATCCATTTCACGTATAAAAAATGGAGAGTATGTCGCATTAAACGACGATATTTATGATTCTGTACAAAACACATTTGAACACAAAGTAGCAAGCGAACTTGCTGATAAACTTGGTCAAATATATGACGTCACGTTTAATCAGGCAGAAATTGCTTTCATTACTATCCATTTACGTGGAGCTAAACGAAAAAATCTTAATGATACATCAGTAAATAATCGTTGTGAAGAGAACAAAATTAAAGCGTTTGTTAAAAAAGTAGAAATGATTTCAGGTATGACATTTGCAGATTTGGATACTTTAGTTGATGGACTGACGCTACACCTTAATCCTGCAATCAATCGTTTGCAAGCTAATATCGAGACCTATAATCCGTTAACAGACATGATTAAGTTCAAATATCCAAGACTATTTGAAAATGTAAGATTAGCTTTAAATGATAGTTGGCCTGATTTGATTTTTCCAGAGAGTGAAATTGCTTTTATAGTTTTACACTTTGGTGGCTCGATTAAAAACCAAGGTAATCGTTTTTTAAACATATTAGTCGTTTGCAGCAGTGGTATGGGAACTAGCCGTCTATTATCAACTCGTCTAGAGCAAGTTTTTAGTGAGATTGAGTGTATTACACAAGCATCAGTCAGCGATTTGAAGTCACTAGATTTAAGTCAATATGATGGCATTATTTCTACTGTGAATTTAGACATCGACTCCCCCTATTTAACGGTAAACCCATTATTACCAGATAGTGATATCAGTTATGTCGCACAGTTTTTAAATACAAAGTCTACGTTCCAAGAGACGCATGATCAATCATCAAACATGATTGATAAGAATGATGTTCATGTTGAAACGAAAGATATTGATGGCAACACATCTTTTGAAAATGAACAAACTTCATACTTAACTTCAATTTTCGAAAAACATTTAAGTGACGAAAAATCAGAACAATTAATGCATCATATGCGTTCGGGTTTAACTTTGCTTGATTCAGTGAAAATAGTTAGTACCGAAGTTAAACAGTGGCAAACATATATCGCAGATTATCTATATCAATCCGATGTAATAAACGATCCAACGTCATTCGCTGAACTACTAGAGCAACGATTGATTGACAATCCTGGATGGATATTAAGTCCATATCCTGTTGCAATACCACATCTAAGAGACAATATGATTAAACACCCTATGATTCTAATCACAGTTTTAGAAGAACCGTTAACATTGCCTAGTATTCAAAATGACAATCAAACAATTAAATATATGATTTCCATGTTTATTCCTGACAATGATTTTATGGCATCACTGGTAAGTGACTTGTCCGAATTTTTAAGTTTGAAATTAGAATCTATTGATACTTTTATGGAAAATCCACAGGAACTTGAAACATTATTAAGAAACAAATTTTTAGAACGAATTAAAAAACAATTTATTTAGGAGTGTACAAAATGAGCGAATTATTTAGTAATGACAATATCTTTTTAAATGTAAATGTTAACAGCCAAAATGAAGCAATTGAACAAGCAGGTAAAGCCTTAGTTGATAGTGGTGCTGTAACAGATGCTTATATTCAAGCAATGAAAGATCGTGAGCAAGTCGTATCAACATTTATGGGAAATGGCTTAGCAATTCCTCATGGCACAGATGAAGCTAAAACAAATGTGATTCACTCAGGTTTAACATTATTACAAATCCCTGAAGGCGTTGACTGGGATGGCGAAGTAGTTAAAGTTGTCGTGGGAATCGCTGGTAAAGATGGCGAACATTTAGACTTGTTATCTAAAATTGCAATAACATTTAGCGAAGAAGAAAATGTCGATCGTATCGTTCAAGCAAAATCTGCAGAAGAAATTAAACAAGTATTCGAGGAGGCAGATGCATAATGAAAGCAGTTCACTTTGGTGCTGGTAACATAGGTCGTGGTTTCATTGGTTATATTCTTGCAGACAACAATGTTAAAGTAACATTTGCAGACGTCAATGAAGAAATCATTAATGCTTTAGCTCATGATCATCAATACGATGTTATTTTAGCTGATGAGTCTAAAACAACGACGCGTGTGAATAATGTTGATGCAATTAATTCAATGCAACCTTCTGAAGCGTTGAAACAAGCAATTCTAGAAGCTGATATTATTACAACAGCTGTTGGTGTTAACATACTACCTATTATTGCTAAATCTTTTGCGCCTTTCTTAAAAGAAAAAACAAACCATGTTAATATTGTTGCTTGTGAGAATGCTATTATGGCAACTGATACATTGAAAAAAGCGGTACTTGATATTACTGGCCCTCTTGGTAACAATATTCATTTTGCTAACTCAGCAGTTGATAGAATTGTACCATTACAAAAGAATGAAAATATATTAGACGTTATGGTTGAGCCATTTTACGAATGGGTTGTTGAAAAAGATGCATGGTATGGCCCAGAACTAAATCATATTAAATATGTTGATGATTTAACACCATATATTGAGCGTAAATTATTAACTGTGAATACAGGACATGCATATTTAGCGTATGCTGGTAAATTTGCAGGTAAAGCTACCGTATTAGACGCTGTAAAAGATAGTTCAATTGAAGCTGGCTTACGCCGTGTTTTAGCTGAAACAAGTCAATATATTACTAATGAATTTGATTTTACTGAAGCGGAACAAGCTGGTTATGTCGAAAAAATAATAGACCGTTTCAACAATTCTTATTTATCTGATGAAGTAACACGTGTCGGACGAGGTACGTTACGTAAAATTGGCCCTAAAGATAGAATTATAAAGCCATTAACATATCTTTATAATAAAGATTTAGAACGCACTGGTTTATTAAATACAGCTGCATTGTTATTAAAGTATGATGATACAGCAGACCAAGAAACTGTTGAGAAAAATAATTACATTAAAGAACACGATTTAAAAGCGTTCTTAAGCGAATATGCTAAAGTTGACGATGGCTTAGCCGATGAAATAATCGAAGCGTACAATTCACTTTCATAATTTATTGAGCTTTGTTTGAAACAAGAAGTTTCCAACGTTATGCGTTAACAATCAGTAATAATGTAGTAGTTCCGTTGAATTAACAATATTACATTTCTGAACATAAAAAATACTCCCTTCAACATAGACACTTAACTTGTGTTATGTATGAAAGGAGTATTTTTGCGTTAATGATTTGTTTGTTTTACTTTCGAGCCACAGCCACCTTTTCAATGGCTATTGGTCATTACTAAAACAAATTCATATTAACTGTTAGACTTGGTTACTTAGTAAGGAATATTTCCCAATGAAATAACTAGATGTTCACATTCTTAAATAAATTTTATTCTTCAGTTTGTTGGTCTTTCTTAGTGAATCTTCTAATTAAGAATGCCATACCTGCACCTAGAGCTAATTCAGCATATGGTAAATCATCATTATGTGACATACCAGTATCTGGTAAAGTTTTAGCTTGTTGTTTTGCTTTATTTTCTTTACCTTGTTGCGCTGATGTTGCCTTAGCTTCGTGTTTGTCAGTGTTAGTTACTTTAAGCATATCATGATGCATACTATGACTACCATTAGAAACTGTTACTGGAGATGCATTGGCACCGTCGTTTTGCATAGCTTTATTGTTTACATCTGCAGTTGCACCAATTGCTGCTTGATTATCTTTTGTATCTGCTGTTGCCATGTCAGCTTTTTGACTATCCTCAGTCGAAGTCGCTTTATCTTTTGTTTCTGAAGATGCAGATGTTGATGGTTTATTCGAAACTGCAGTATCAGCTTTGCTTGGCGATTTATCTGCTTCATTAGATGCAACGTTAGTTTCAGACTTAAGTTGTCCTGCATCAGTTTGATTTGACGTACTTTCCTCTTTATCTTTTGATGTATTAGAAGGTACATTTGGTTCTGTTATGTCTGCTGAAGGCAATGTTTCAGTTGTTGATTCGACCATACTTTGATTTGTTGAATCTCTACCATCTTTTTCTACCTTAGCTTTATTTTCAGATTTTGGTTGTGCAACCTTGCCATTAATTGGTTGAGATTCAGCACTATTATTTACTTCAGCATTTTGATTTGAAGCATTTACAGATGCATTATCTTTTCTATCAGCAGTTGATGTTGTTTCTGTGCTCTCAGTAGTTGCTGGTTTATCAGTTGTGCCGTTATTAGTTAGTTCTACTGCTGGTTTATCAGTTGTACCATTACCCGTTGCCGAATTGTCTGTTGATGCATCTACACTAGAATTGTTATTAGCTGTCGGTTTATCATTTGCATCATCAGTTGATGAATTGTTTGTTGATGTTCCTGTTGTTTCACCTGTTGCTGAATCATTATGATTATTTGTCGTTGTTGAAGACGTATCTGCATTGGCATTATCTGTTGACTCAGTTACATTAGGTTGTCCAGTATTTTCTGGTGTTGCATTAGTATTTGAATTTGCTGTTGCATCATTATTATCTGAACCACTATTAGTATCATTAGCATTTGGATCCTTCTGAGGTACAATCGCTTCAATTGCAGGTATCGTTACATTTTGTAATTCATCAACTTCTGCATTTGTTTGTGTTTTATCTAATTTATCAGCAAATCTGTCAAAATATCTACCTAAATCCGTACGTGCAATTTCTTTCGCCGATGCATCTGCATCTGCATTTTTAATTATTTCTATTTGCTTGTTAACCACTTCTCTAATTGCTTCCAAAGCATTTTTCTTAACTTCTGGATTAATACGTTGTGCTTTAAGTTGTTCAAGCGCACTATTTTTGACAGTAGCGATTTCTGCATTTGTAGTTTGATCAGAAATATCTTCAGTTGCTTTTGATAAAATGTCTTCTAAAGCATTCGTAAACGCTTCTTTTTCTTCAGTTGTAGCATCAGAGTCGACATTTACACCTGCTTCAATCTGGTCTAGTGCAGTTTCTAATTCTTCGATAGCTTTTTGTTTTTCTGTTGAGTCAATTTGAATGTTATCAAACGCCTCAAGTCCTTGAGCTTTCGCTTTTTCAACTTCGGCAGTTGTTGCTGCATCAGTAATGCCTTGTTTAGCTTGATCTGTAATTTGTTTAATCGTTGCTAATGCTTCAGTTTTTTCTTCAGCAGTTAACTGGTCACTTTGATCAATAGATTCTTTCGTTTCCTCTGCTTTAGCTTCAATAGCTTGGTTCGCTTTAGGTTTAACAGAAGCGTCAACTTGAACTGCATCAATAGTCGCTTTACCTTGTGTTAATGCATCATCAACGTCACCATTATCCACACCATTATTAATGCTTTCTAATGCAGTTTGAACATTTTGGTCAACTTGCTTGATTGCTTGTTGTTTTTCATCTTGTGTTGCAATAGTGTCAGCTGAAATATTATTTTTCTTCTGATCTGCATAGGCATATAAATCTGTTGTAGCTGATTCTTTTTTACCTGTTGGAATTGTGTAATCGTTAATATTATCTAAGTCATTATGAATTTGTACCTCTATGTCATCTTTAGAAGTAGCTTGATTAACGTTTTGATCCGCAGTTTGTTTCAATTCAGCAAGTTTTTGTTTCGCTTCAGCAATTTCACTTGAAGTCGATGCATTAGAGTTATCCGCTTCGTTTACTTTAGCATTATATGCATCTGCAATTTTAGCTAAAGCATCTTTTTTATACTCACTAAATGTTTTAACTGCATTAATTTTAGCTTTTCCATCTCTAACCGCTGCATCTACATAGTCATCAGTCGAAGATTGATCAATATTTGTTTTCGCTTGATTTAATACTGTATCAACTTCTTGTTTTGCATCATTAATTTCTTGTTGTGACGCATTTGGCGTTTGTTCAATTTGTGTTTTCTTATCAGCTGCAGCTTGATCTAATGCAGTTTTACCTGAAGGCTTCTTAACAGGATTTGCATGAAGTTGTTGAACTTTTTGTACTGCTGCGTCTTTAGCAGTTGTTACATCACCTGTTGTAGTTGATGTATTAATATTATTTAAACCTTCTTCATATGCTGCTCTAACTGGCCCTATATCTTTACCTTTTTCTTCATTGGTAGTCGTATTATCATTAAGGATTTCAGTTATTTTATTTTGCATTTCATTTAACAATTCAGCTCTTGCATTCGTTTTAACATCTGTTGATGCTTGAATTGGGTCGATGGCTTGAATTGCATTATCTTTTGCAGTGTTTACGTCATCAATTGACTGTGCATTTTCAATATTTTGATTTCCTTGTGTTAATTGTGCGTCTACTTGTTGATTTGCTTGTTCTTTTTCTTCAGTAGTCGCATCTGCAGTTTGTGCAATAAGCGCTTTTTGTTCATTTGCTTTTGCTGTTAGTTCACCTTTAGCAACATCTTTAATTGTCGTATCGGCAGTAATACCTTGAATGTCAGTAACTGCTTGATCTTTAATTTGCGTAACATCGTTAGTCGTTTGCGCATTTAAAATATCTTGATATGCTTTTTCTTTAGCTTTTAAAACTAAATCTTTTGCTGCATTTTTCTCTTCAGTTGTAGCATCAGTTGTATTATCAATAGCTTGATTTTGAGTTGTCACAGCTTGATCAACATCATTTTTAGCATTTGATTTAACTGCTGTTGCTGGTTGTGTACTTTGAATCGAATTTTTACCTGCATCTTTCGCCGTGTCTACCCCATTATTGTCAGTTGCAGCTGTAATGTTATTTTTCGCGTCTGTAACTGCTGTTGCTAGTTGTTGAATCGCCGCTTCTTTTTCTTCATTTGTTGCATTTTGATCGTTATTAATAATCGCTGTTTGTACTGCTTGTAATTGATCGATCTCATCTTTCGCTGCTTGTTTCTTCATAACTTTTGGTGTTACAGCGTTAATTGCCACTTCTGCATTCGCTTTTGCATCATCTACTTCTGCATTTGTTGTTGCTGCTGTGATGGCGTGATTTGCTTTAGCATTTTCTGTATTAGCTTCAAGATCTGCTTCTTGTTTTTCTTCATCTGTTGCATCCGGTGTAGCTTGAATCTCTTGCAACTTGTTGTTTAATGCAGTAGTGATTTCATTACGCGCTGTTGCTTTTTTATTAACAGTTGGTGTCACTTGATCAATACTAGATTCACCTGTTGTCTTCGCTTGATCAACTTCATTTTGACTATTAGCAGCTTCAATATGGCTATTTGCTTCTGTCACAGCATTATCTACATTCGCATTAGCCGCTTCAATTTCTTCTGCTGTAATGTCTTGCGTTTGAGCAATGGCTGCTTTACGTTCATTCGCTTTCGTAGCTATGGCTTGTTTCGCATCATCTTTCGTTGTTGTCGCTGGTTGAATTGCTTCAATTTTAGCAATTTCTGCATTTTTAGCCGCTTCTACTTCTGCATTTGAATGTGCACCATCTATTGCTGCATCAGCTGTCGTTTTTTCTGTTTGAACTTGTTGTTTCGCAGCATTTTTTTCTTCTGTTGTTGCACCGTTATTAGCATCAATTGCTGTTTCTTGTGCTTGTACTTTATCTGCAATTGCTTGTTTCGCTGTTGATTTAACATTTGCATCTGGCGTAATGGCTGCAATTGTAGCTTCATTTGTAGCTTTTGCATTATCCACATCTGTATTTGCTGCGGCATTATCAATGTCAGCGTTTGCAGTAACTACTGCTTGATCAACTTTGTCTTTAGCTGCTTGTTGTTCTTCAGTAGTCGAATCATTCATTGCTTCGATTGCTGTTTTACGTTCACTTGCTTTTTGAGCGATTTCCGCTTTTGCATCCGATTTCTTAGTTGTGGCAGCTTGAACTTGATTAATTGCAGCAATACCATTGTCTTTAGCTGTTGTTACAGCACTGTTTGTATTTGCAGCATCAAGATTCGTTCTTGCCTCTTGTTTTTTAGCATCTAATTGCGTATATGCCGCTTCTTTTTCTTCTGTTGTTGAAGCGTTACTATTTTGGATTTCTTGTTTACGTGTATTATATGCGTTGTCTACTTCCCTATCCGCTGCAGGTTTAACTCTTGCTTGTGTTTGAATGGCATTGATTTTATCTAATACTTTTGCTTTAGTATCAGCCACTTCTTGTTGAGATTTAACAACTTGGATGTCATGTAAACCTTCTGTTTGAGCTGCATCTACTGCTGCATTTGCCTCTGCTACTTCTTCATCAGTTGCATTTGAAACTGTTGCATTTTGAGCTTTTCTAGCTGTAGCAGCTTGTTTAACTTCTTTATAGGCATCCATTTTAGTTTGAGTTGAGTCCGTAATATTCTCAATTTTGAATATTTCCTCGTTTTTAACGCGTTCTAACTCTTGTGCAGTCGTTGTCGCTTCTATCGCTTTAACACCTGAAACTTTAGCTTTATTAATACGTTCAATGGCCTCCGCTACTTCTTCATTTGTTGTATCAGGATTTAAAGGTGCTTGATCAATTTGTGCTTGAACAACTTCGTCAAATTCTTCAAGAGCTGCTGCTTTAGCTGTTGTAGCAGGTGCAGTTTGATTAATATCATTGATTGCTTTTGTTTTAATGGCTTCTACTTGTGCATTTGTAGTTGCTGCATCAATATCTTTTATTGCCTTTGTTTCAATTTTACCAATTTTATCATTTGCTACATCTTTTTCATCTTGTAATGATGCATTTGACTTTTTAATTTGTTGTTTGCGTGTCGTAACAGCTTGAATAATATCTTGTTTCGCTTGTGGTTTAACAGTTGGTGTAATTACATCTTGTTCTAACACTGCGATACCATTATCTTTTTCAGTTGTAACACCTTGCGCTGTTGTTTGTTTATTAATTTCTGCGATTGCATTATTTTTATCATTGTTAATTTTAGTTACAAGTGCTGCCACTTCATCTTGCGTAACTTTTTTACTTTGTTGTGCTGCTGTAACCTTTTCTTGTGCTTTAGCATCTAATTCAGCAATTGCTGCTTGATTATCAATTAATGCAGCTTGTAATTTTGTTACTAAACCGTCAATATCCGCTTGAGATGCACGATTTGCAGTTTCAACATGATTCGCATCTTCATTTAAAATAGTGTCTGCTTGTTGTTTAAGTTTATTGTATTCTGCAATTGATGCTGTTGTGTAATGACTATCATCAACTTGTGAGTTAACTTGTTGTTGCAACGCATCTTTGTTCATTTCAACCGCTACTGAAAATGGATCTGCAGTTAGGGTAACTTCTGGTTGCGCATTATTAATTACAACATCTGAAGCAGTACGATATGTTAATTTTTCATTAAAATCAATATTTTTAGGTGTATCAATATTCGCAACATTAACTTTATATGATAATTTTAAAGATTTATCTGGGAATAAAACTTCTTTCGTATGTGTACCACGTGCTGTTGTCACACCTTGGCTTGTAAATGTAACTTTATTTGCATTTTGATCATAATTGACAGTCATATTTTTCAATACTGTACTGTCTTCATTACCGTTAGGGAATGTTGTAGTTAATGAATCATTAACGTAAGTTACACCTTGTGGTAATGTTACTTCATATTTAAATTGATCTGCTTTTAATGAAGCGCCAAAATTACCATTGTTACCGATTTCAGTATTAATAGTATATTCTTTATTGTTAGTTGCTTTCGGTGCTAAATCTCTATTTTTGACATATAAATGAGAACCTGAGAATAGACCTACATTATCAATGAATGAATAGTATTTATAACCATCTTTATTTGTTGTAATTCTTGAAGCATCAGCAACTGCTGTATTGTCAGGAATAAATTGTAAATCTAAACGATCAGCATCTGTTGGTACTTTAAATAAATGTGCAGTACCAGTCTTAGCTACATTTACAGTTGCTAATTCAGTATTTTTCTTAGCATCTTTAATAACTAAATTTGTTGCACCTTGCTTACTATTCGTTTGCATAGTAGTAAAGTTAATAATTAATTCTGAATCTGGTTTTACATTTACAGTTTTTGAAATACCGTTAAAGTTACCATGATCTGTAGAATCATTTGCATTCACACGACCTAATGCAGCTACATTCCCTCTAGCTTGGTAGTTTTGAGGGTTATTCTTATCAAACATATCGCTTCGTCTTAATTCGGAGTTAACGAAACCAATCTTACCATTGTTAATTAATGAATAACCATTTACATGATCTGTAACCGTTACAGTTGGATCCTGTCTGTTATCGTTTGTTGAAATGGCAGGGTCATCAAACGTTAATGTTGTATTAATACTGCCTTCACCTGTATTATTAGCATTTGGATCTTGTGGTTGTGCATTTGCTGCTACAGGTGCAGCTGGTTGCGCTGCTGCTGGAGCATTTGCTGGCTGTGTTTGATTTGCAGGCGCTGCATTATTAGGTGTTGCTTGGTTATTTCCTTGACCTGCTTGGTTTGCTGGTGCAGCTTGATTTCCAGGTTGTGCTTGTACAGCGTTATTCGGATCAGCTTGATTACCTTGTCCAGCTGGTTGTGTTGTTCCTGCTGCTGGTTGTGT
>86 153 2101
ATGTCCATGGTTCTAAATCTTCTTCTTTAAATAAATCCCTTAAATTCATAAACAAGTAATAAAGATTCATCCATAAATCATCAAATATTTCTTCTGAAATATTATAATCTCTAGATATATCCGTGTAATAATTCAATTCATCGCTACCTGGTT
>87 41 682
GAATCGCTATCTGAGTCTGAGTCGCTGTCTGAATCTGAGTC
>88 38 364
GATAGCGACTCAGATTCAGACAGTGACTCAGACTCAGA
>89 57 819
CCCTTTTAATTTATTAATTAGGGGCTCTTATGCAGTTGGTGCGTTAGCATCCAACTG
>90 37 63
TGTACAAAAAATTTGGGGTTATACCAGAAATGGAATA
>91 2440 49443
TATTTAAGTATCATCTCTCCCCTAATTAACAATTATAAAAATAAGAACCAATATTCAAGACAACCTGATTAATTGTGTTGTCTGTCATACTGGTTCATTTTTGTTTGACTAAATACTACTTATCATTAGCATTATTTTGTTTATTTGTTGTTGATTGGCTATTTTGTTGTGATGCTTGTGGTTTTGCTTGTTGATTTGATTGATTGTTTTGTTGATTATTATTTGGCTTTGGTGTTGGTTGTTGCGGCTGTGGTTTAGGCTGAGCTGGTTGTTTATTATCATCAGTTTTCTTCTGATTATCATCTGATTTATCTTGAGATGCTTTGTCATCCTTATCTTTCGACTCATCCTTTGATGCTTTATCATCATTCTCTTCTTTAGCAGGACGTTGCTTTGTAGGTGCTTGTTGCTGAGGTGGCACATATTGATATTGATTCTGCTGTGGCAATTGCTGATATTGGTTTGTTTGTGAATCTAGCTCATTCTGCTCTTTTTCCTCTTGTTGCTTTTTCTTTCTCTCTTTTTCTGCATTTTCTTTTTGACGCTTTTCTTTTTGTTCCTGCTTTTGTTCGTTCAACATACGTTCTTTAGCTTTATTTGAATGATCTACATATGCAAAAATTGCAAATACTAATCCTCCGAGTAATAGCAATACCGTCGCAATGCTAACTACTTTCGCTGTTGTACTCATTTTCTTCTTACTTCCATCTTCATTTGTTTTGTAGTCGTAATTTTGATTCGACATACTCTCCCTCACTTCAAACTAATTTAAATATAGAAATTATCACGTAACCATTAATATTTTCACAACTAATTTGCTTACCTAATTTCTACAAACATTAATAAACATTTACTCTTTTTGCCTTCTTCAACTTAAAACTGTATTCACTATTACTCACTCGTAAATCGGATTCATTTTCACAAAGAAATAGTAGTCTTATATATCTTAACATTTAATAACTAAATCAAACATATTTTGAGCCTTTTTTTGAAAATTAACATTTCAACCTTTTTGATTTTACAACAAATTATAGCTACGTATTGAAAATTAAAGCATTAGTTTAAGTGTTGTGTTAAAAGTTTTTATGTTTAGATTGTTATATTACTATCTATTCTTAAATTTGTTTAAAAAATTAATGCTTTGAATTGATGTATAACGGGAATAAGATATAAATAAAAACGACCCGCACGATAAACGTACGGGTCCACTACTAAAGGGAGTCAAATTTTTACCTTCGTTTGTATCATGCAGCGTTTTACACATACTTTTAAGAGATGTTTATTCGTTATCGAAGGTACACCTTTATTATAACTTATATCATTTTTATTAAAATACAATTCAAAAAAAGTTATTGACATATTATTGTCTAAATAATGTATAACCTTTGAACAACAATAATGATTATTAAATAGTAACTAAATACAAAATTACATGGGGTGAATGATAATGAAACAATACTTAATTACTGGTGGGACTGGTATGGTTGGATCTCAATTAGTTAATGAAATCAAAAAATCAGATTCACATATCACGATATTAACGCGACACGACCAAATTTCAAATGATAAGAAAATTTCATATGTCAACTGGGCTAAATCTGGGTGGGAACACAAAGTTCCTCAAAATATCGATGTGGTCATCAACTTAGCAGGTGCTACATTGAATAAACGATGGACACCGGAATATAAACAAACGCTAATGCTAAGTAGAATTCAATCTACGCAAGCTTTATATGAATTGTTTAAATCACGTAATAAAGCACCTAAAGTTTTATTTAATGCTAGTGCCACTGGTTACTATCCTCCTGATTTATTTATGAGTTACACAGAAGTTTATAAAACTTTACCATTTGATTTCTTATCAGATATTGTGTATCAATGGGAACGTTTCGCACAACAATTTGAACAATTAGGTACGCGAGTTGTCATCGGTCGTTTCGGTATAATTTTATCGAATGAAGGCGGTGCGTTACAAACAATGAAACTACCATACGAATATTACATTGGTGGTAAATTAGGTTCTGGTCAACAATGGTATTCATGGATTCATATCAATGATTTAATTCAAGCTATTTTATTTTTAATAAATAAAGAGTCAGCTAGTGGTCCGTTTAATTTAACTGCACCTATACCTGAGCGTCAAAATTTATTTGGCTACACTTTAGCAAGAGCTATGCATAAGCCTCATGAAACTTGGGCACCAAGTCTTGCAATGCGTCTCATACTTGGTCAAATGTCAACAGTAGTATTGGATACTCAAAAAGTATTACCTAATAAAATTCAAGCATTGGGATTCCAATTTAAATATAGTAATTTAAAAATGGCACTTGAAGATTTAATTAGTAAGTGAGTGGGACATTGATTTCTCTCCTACTCCACTTCAAGCAAAAAGTCTAGGAGATAAATCGATGTCCTAGGGTCTATAATATTATATTGGCAG
>92 50 1663
TTAGCGACGATGGTAGCCAACTTACGTTCCGCTAGAGTAGAACGTTGCCA
>93 4397 69718
TATTAGGTGACTTATGGGGAGAAATCAGTTAGGATGAAAAAGTGGATAATCCTTTTTTAGGCAGGTACTTCGGTACTTGCCTATTTTTTTATGTTATAATCTTTCTAGACGTATTCAAGGGACGTCTTTTTAGATTGTATGTTATAGCTAGCTTTCGGGCTAGTTTTTTGTTATGATGTGTTACACATGCATCAACTATTTACATCTATCCTTGTTCACCCAAGCATGTCACTGGGTGTTTTTTCTTATGATAGAGAGCATAGTTTTCATACTACTCCCTCGTAGTATATATGACTTTAGCATTCCCGTATAATAGTTTACGGGGTGCTTTTTATGTTATAATTAACTGTATATAGTAGGAGTGAACTATATAGCCTGTTAAGTGGCCTAGTAACCTAACACTTATCCTGCAATTGATATCCTTTTTGCCCTTCACTCGATACATATATCTCAACAACATAGAAATATTACAGTCGCTACACCGCATCTTAAATGGTGTGGTTATTTTTATTGGAAGTGTGTATCAGGTATCAGTAATGTTAAAACACCAGCTAAAAATGAAAAGAATTCACCAGTGCCAGCAGGTTATACACTCGATAAAAACAATGTACCGTATAAAAAAGAGACTGGTTATTACACAGTTGCCAATGTTAAAGGTAATAACGTGAGGGATGGCTATTCAACTAATTCAAGAATTACAGGTGTATTACCCAATAACGCAACTATCAAATATGACGGCGCATATTGCATTAATGGCTATAGATGGATTACTTATATTGCTAATAGTGGACAACGTCGTTATATAGCGACAGGAGAGGTAGACAAGGCAGGTAATAGAATAAGCAGTTTTGGTAAGTTTAGTGCAGTTTGATAATTAGATATATAAAGGTTTGGCAAGTTATGAAATGTCTGCCAAACCTTTATATAAAAAAGAAATATCTACCTTTTAATTTATGTAACTACTATTAGTATGCATATTCATTAGTTTTTCCAGGACCATTAATTACATAAGATGATTTAGACTCTCCTTTTTTAAAGAAGTATGTTTTATACATTTTACCTAGTAACTCAACATTTTTTCTATCTTCAGCAAGTGGTGTATTCAGATATACTGTATAGTAACCTTTATTTTCAGTTAAAATAACCATTTTTTCAAATTGAGCAGAATTTTTTGTGCCTTTCTTTAAATAATTTCTCAAACGTTCATCTAATTTTCCTAGCGTTGTAGGAAGACCACTATTTTTAAATGATTCTTTATAAGCTTTTTCTTTCTCTAACATTTTCTTATTTGATTCTATTTCTTCATTTGTAGGAAACGGTTCAAAAGTAAAAGCTTTCGCTGAATGATGGTGTGTACTGATTCCTGCCGTTAAAAAACTTAATGCTAAAACTGTTGTTGCTAATTTCTTTTTCATAATGATGTTAATTCTCCTTAAATTCTATATTTAAATTTATAGTTAGTTTTGCGAAATTCCTAAAATGAGTTTAATCTAATCGACGAAATATATTAATTAACTTGAAATTAATAAAAGATTAATTATTTTTAACTAAAAATTAAAATTCAATTAGTGTTTTGATGAATTTGGTCTCGATAAATTGAAATAATCTAAAAAACGCTATAATTTTTCTATTAATAGTAATTAATATGTGCTATATTTATCTTAGACACAGCAATGTGTTCAAATTTTCATCTATTCATAAGCTAGCCTTCGGGCTAGTTTTTTTGTGCTATATATATTTGTTTTAATTAAATAAAATTAGATAATGCAATAGTAGCCATTTTATGTTAATATTACCTTGGGCGTTTTCAAGGAGCGCCTTTCATTTTTTATGTATTGCTCCCCTTCGGGCTAGTATATTAAATTTATTTTTGCGCTTTCCAAATCAATGTATATGTGTTATATTGTTTATGGGAAGTAGGTAAGCATTTCGGTGCTTACCTTTTTTTGTTTTTCTATAAATACAATAAGGTATGTCAATTTGATAATTTATTAATTTTCATTTAATAAGAAGATCTATATAGTTAATGAATAATTAATGTACTTTTTTTAGTTAGTCATTAAAATAAATTAGTACTAATTACTAAGGAGAATAAAAAATGAAAATTAGAAAATCTATACTTGCGGGAACTTTAGCAATCGTTTTAGCATCACCACTAGTAACTAATCTAGATAAAAATGAGGCACAAGCTAGCACAAGCTTGCCAACATCGAATGAATATCAAAACGAAAAGTTAGCTAATGAATTAAAATCGTTATTAGATGAACTAAATGTTAATGAATTAGCTACTGGAAGTTTAAACACTTATTATAAGCGAACTATAAAAATTTCAGGTCAAAAAGCAATGTATGCTCTTAAGTCAAAAGACTTTAAGAAAATGTCAGAAGCAAAATATCAACTTCAAAAGATTTATAACGAAATTGACGAAGCACTAAAAAGTAAATATTAAAAAAACCACCCTTTTACGGGTGGTTTTAATTTTCTAGATAATATAAAAGTGTTCATAAATAAAACAGTATAGGCAAACAATAAAGTATTGAAAAAAGTAAGTTTAATATGAAAATTGTTAAATGAACGACATCTTTTGTTTTTATAAATATCAAGAAAATAATCAAACTCAAAATAAATAACGTAACTGTAGTCATAGGCGTCCATACATAATCAGCATTAGTCATTAAGAATGGTGCAGCCATTATGAAAAAATTTATAATGCAGATGAAATAGACAATTAGACTATAAATTAGATAAATAACAATACACACCCTTCATAAATAAATAATTTAAATCCTATATATTTTAACAAAAGTAACACACAGAAGTGTAGAAAATAAAAAATATTGGTAAATAAAATCAATAAGTTTAACCAATATGTTGCTCGCTTCATACCGTATATTGCAACAAAAATTCCGATTAAGAAAAATATAGCCCCTATGATAAAACAGAAATCCGATGCTGAATTATTAAAAAATGAGGTGTTTAGAGTTAGAAAATGAGTTAATGAGTTGACTATAACTAATAAGATATTAATTATATTTGTATGGTTCTTCACATGATACCTCCAAGTAAAAAAATCTAATTAATAAAGTGAATGCTTGATGAACAAGCAGTTATTCCAAACAGAATCAATAAGAAAAGTAGAATCAACATGCTAATGCCCCATAAACAACCCTTTTCACTTTCTCTATTATTAATTTCTTGACTTCTTTTAAAGATATTATTACTTTTACATTCTTTAGTTGTTTTAAATTTCACGTTTTTATTACTTCCTTTTGTCTAAAAGTTTACAATGAATTTTTGATTATAATAATATATTCAAAATAGTACTATCTAGTTTGATATGTCAAGCAATATTATTATAAAATTGGAATTCTGAGTTGTCTACTCTAATTTATTATATTTACCTATAAAAATACACCTCAAAAAATAGATTTTTCAGTCTAGCTTTTGGGGTGTACATTCCACACAAACATGTGATTATTTTGATGTTTCTATTAAACTTGTAATTTTAAATTTAAAGTCCCTAAAAAGTCCCTAAAATTTTATTTTATATGAGGTATTATTGATAATGATAAAGTTATAAACCTTGATATTATGCTGTTTTACTTTTTGAATGATAAGTAATTTTATGTTAAAAGTCTCCAATTCGGATACAATACGGTCGATAACATATAAACGTTATGACTGACTAATTTTAAATCAGTATCATCTTTCTTAGTTTCTGCTTTGGCACTATTGTCTGTCAGTGCCCCAATTAATAATAAATTTGCTAATGCAAGTGTTGCAGCTTTTTTTAGTGTGTTGGATTTTGTTTTTTTCACCATCATTATCACTCCTTTTATATAGCTTACAACAAAATAGATGCAAAATTGATTAACTAAATTTAAATTAATTATTAAATCGAATTTATATTTTTAAGTAAATGTTTTTTGAGTATAAAGATGCTGTAAATATAATCGACAAATGTAATCGGAATTAAGAAATGAAGGTTGTAATGACATTTAAGTTTGAAGCTTGGTATAAACAAAATCAAACAGCATTTTAGTCATAGCAAATAGAGCAGTTAATCAAAATTAAAAGAACTTTTAACAGTGTTAAAAAATTATTGTTAAAGATAATTTATTATTAATATTCAGTTAATTCAAAAAATAGAGAAAGTCTGGCTATAATTAAGTTGCAATCACGAATTACATAAAAAAGGAGAGATAATTTATGAAATTTAAGTCATTGATTACAACAACATTAGCATTAGGCGTTATAGCATCAACAGGAGCAAACTTTAATACTAACGAAGCATCTGCCGCAGCTAAGCAAATAGATAAATCATCAAGTTCATTACACCATGGATATTCTAAAATACAGATTCCATATACAATCACTGTGAATGGTACAAGCCAAAA
>94 35 90
ATCATTTCTCCACCTTATATTTTTAATACTGACTC
>95 236 5424
CTGTCTGAGTCTGAATCACTGTCTGAGTCTGAATCGCTATCTGATGTATCTTCTTCGAAGTAACCGTTGTCTATTGTAAAATCATCATGATCTGTAATTGTTACATCTACTTCTCCACCATCAGCATCTTTATCATCTTCAGTTGTATTTGTACCTGTTTGAATTAAGCCAGCAGGCTTTTCAAAAATAACTTTGTATTTACCGCTATCTAAATTATCGAAACGATATTTACCATT
>96 33 104
TGTAGAATTTCTTTTCGAAATTCTCTGTGTTGG
>97 33 9
CGGGGGGGGGGGGGGGGGGGGGGGGGGGGGGGG
>98 33 792
AAATAAAAAAAAAAAAAAAAAAAAAAAAAAAAA
>99 36 27
AAATAAAAAAAAAAAAAAAAAAAAAAAAAAAACAAA
>100 34 22
AAATAAAAAAAAAAAAAAAAAAAAAAAAAAAATA
>101 42 489
TTATTACTTTCACGGGCATATCGTACCAGGTTGGCAAGGCGT
>102 1273 23955
CTATTAATTATTTGATAGAAATCAGCTTTTTTTAAATGTATTTGATAATATACAGCTCGTCGAGCTACTATTTTCCTTATATTAAGTGCCATTAATACAAAACCTAGCTCTCGTTTAACTTTATTTATTCCTCGAACTGACATTCGAGTGAAACCCAAAATAGCCTTCATAAATCCAAAAACAGGCTCTACATCAATTTTTCTTTGACTATAGATTTTTTTCGTTTCTGGTTCAGAAAGCTTTTGATTAATTTGGGCTTTAAAGTATTCCCAATTATAATTCTTCATGATTTTCTTATTGGATTTCGAATTTGGCTTCATGCATTGTTGCCTCAAAGAACATGCTGAACAGTCATCGCATTCATATAGTTTGAAGTCACGTTTAAAACCATATCTATCATTACGGTATGCATATCTTTTAAAACCTATTCTTTTGTTATTAGGACATATAAATTCATCATTAAGTTCGTCATATTTCCAATTTTGAGTGTTGAAAATGTCACTTTTAAACTTTCTAGTTTTATCTTTAATAAACATGCCATACGTAATAAGTGGCGTTTTATTAAAATCATCTATAATAGCCATATAGTTTTGCTCACTACCATAACCTGCATCAGCTACAATATACTCTGGTAAATAACCGAAGGTATTTTGAATCATTGTTAAAAATGGAATTAAAGTTCTAGTATCTGTTGGTTTTTGAAATAGGTCATAGGATAAAACAAATTGAGAATTTGTCGCTATTTGTAAATTGTATCCTGGCTTAAGTTGGCCATTTTTCATATGGTCTTCCTTCATTCTCATAAAAGTTGCATCATGATCAGTTTTAGAAAAGCTATTTCTATCTTTAAGAATCGATTTTTGCCCTTCATATTTACTTTTTCTTTCAGAATAATCATCAAATTTATTTTTGAACTTCTTAATCTTAGTTCTTTTTTTACGGGTCTGTTTTCTAATTTGAGCACAATCTTCGTTCTCAATAGAATGATTTAAATCTTCGATTTATTTATCTAAATGAGTACCTATTAAATCAATTTCTTTTGTTGTTAAATCGCTATCTCCATCTTCTTTAATCTCTGGTATTATTTTTTCTTCGACTAAGTCACGATATAATGCTTTTGAATTTTCGTTCAATTTCGATTCGTGATTTTGAATACTTTTCTTCCACACAAATGTATATCTATTGGCACTAGCTTCTACTTTTGTACCATCAATAAGATTTTACTTTAAACATTGACTATGGAACTGAATAAATAAAGATTCAATTAACGCAT
>103 8636 201169
TAAAATTATTAAATTTAATATAAAAATTCGACTCATAGATAGAATGAATAAAAATCCGAAATATAGAATTATCAACTACAAAGATGAATGTTTTATAATGGATATCCCATGTTAATATTAACAGTTTTAATTTCTTTGTTATGCAAATCAAAACATTATAGTATTTCTAATTAAATTTTTAATGGCTTTAATGTTGTCGTTCTTAAATGTTTTTCAATTTCTGATTCAAAAGTACATGTAATTTAAAGGCTAACGAGCAATCGCGCTATGTGAATATCAACTTAAGCAATACTTATTTTAACTGAGTTCTACATAACATTTTTCTAATACACCGCCCAAATTCAAACCCTAATTCAAACATTTGGAAGTTGTATTAAATCATGATAGTGTGATAGTGGAAAAGTTATAAAGATAAGGAGCTGGGTCTAATGAAGCAATTTGTAAACTTAGGTAAATCTGATGTTGAAGTGTTTCCAATCGCACTTGGGACGAACGCAGTAGGTGGGCATAATTTATATCCGAACTTAGATGAAGAACAAGGAAAAGATGTTGTTCGTCAAGCCATTAATCATGGTATTAATTTATTAGATACGGCATATATTTATGGGCCAGAACGATCAGAAGAATTGGTTGGAGAAGTTGTTAAAGAATATCCGCGAGAGCAAATTAAAATTGCTACGAAAGGGTCTCATGAATTTGATGAAAATCAAGAAGTACATCAGAACAATCAACCGGAATATTTAAAACAACAAGTTGAGAATAGTTTGAAACGTCTACAAACTGATTATATCGATTTATATTATATTCATTTTCCGGATGACAACACTCCGAAAGATCAAGCAGTTGCAGCATTACAAGAGCTTAAGGAACAAGGGAAGATTAAAGCCATTGGTGTATCAAATTTCACATTAGATCAACTTAAAGAAGCAAATAAAGATGGTTACGTTGATGTTGTACAGTTAGAATATAATTTATTGCATCGCGAAAATGAGGCAGTATTACAATATTGTGTTGATCACCAAATCACATTTATTCCATATTTCCCATTAGCATCTGGTATTTTAGCTGGAAAATATGATGAGAACACTAAATTTAGTGACCATCGTACTACACGTCGTGATTTTAAACCAGGTGTATTTGAAGAAAATGTGCGTCGCGTAAAAGCTTTGGAAAGCATAGCTGCAGCACATCAAACTTCAATTGCGAACATTGTATTAGCATTTTATTTAACGAGACCAGCTATCGATGTGATTATTCCTGGTGCAAAACGTGCAGAACAAGTCGTTGAAAATATTAAAGCTGCAGATATCGTTTTATCAGATGATGAGATTCAATATATCGATGAACTGTTTCCAATTGAAGACTAAATGAATTGTATTTAATGGTGACATATGTATCTAATTCATCATGAATTAGCCCCGTATCACAAACGACGTTATATAAGGTATGACGAAATTTCGTCAAATTTATATAAAAGTTGTAAGCGTTTTACTATTCGGTAGGCAAAGCTTATGATAGTATAATTAGGTAACGAAAAACACAGATATTTATTAATCAAAAGTGAGGTTAGGCTAAAATGATTACTGTTTTGTTTGGTGGGAGTAGACCAAACGGTAATACTGCACAATTAACAAAATTCGCTTTGCAAGATCTAGAGTATCAATGGATTGACGTGACACAACATCAGTTTAAACCGATACGTGACGTGAGACATACAACAGAGACTATTACTTCATATGACGATGACTATTTGCCGATTCTAGATAAAATATTGGCTAGTGATACAATTATTTTTGCATCACCAGTGTATTGGTATAGCATTTCATCGCCATTAAAAGCATTTATAGAACATTGGTCAGAAACACTACAAGATAAACGTTATCCTAATTTTAAGGCACAAATGGCCGAAAAGGATTTTAGAGTTATTTTAGTTGGTGGAGATTGCCCAAAAATAAAAGCGAAGCCAGCAATTACTCAAATGAAATATAGTTTAGACTTTTTAGGTGCCACTTTAAATGGCTATATTATTGGAACTGCTGAAAAGCCTGGTGACATCATGAAAGACAACTATGCCTTAGCACGTGCGACAGAATGGAATCAACTATTGCAATAAGACATACCTCATACTAAACGAAGTGATTTTTTGCTTCGTTATTTTTTATTTTTAATTTTAACGGAAAATATAAATATATAAATTGAATAGACAATCATTGTTTATTAAGTATTGAGCAAGTTGTGGTATAATGCCGTTATTAAAACTTGTTAATAAGGGGAGAAAGTCATGTTCAAGGTAAGACAAGCAACTGAAAAAGATGTTGTTCAAATTAGAGATGTCGCAACTAAAGCTTGGTTTAATACATACTTAAATATATACGCTGCGACAACAGTTAATCATTTGTTAGAAGCTTCATATAATGAACATCATTTAAAGAAAAGACTTCAAGAACAATTATTCTTAGTCGTTGAAGAAGGTAATGACATCGTTGGCTTTGCTAACTTTATTTACGGTGAAGAATTATATTTATCAGCTCATTATGTTAAACCAGAATCGCAACATACAGGTTATGGTACAGCATTATTAAATGAAGGATTATCACGTTTTGAAGATAAATTTGAAGGTGTTTACTTAGAAGTAGATAATAAAAATGAAGAAGCAGTAGCTTACTATAAAGAGCAAGGTTTTAAAATCTTACGCTCTTATCAGCCAGAAATGTATGGCGAAAAGTTAGACTTAGCACTTATGTACAAAGTATTTTAAGCGCGTTAAATAAAAAAATTGAAAAGGAGGGGAATAATGACTAACGCATATGTAGATTTAAAATTAGTAGAAGAAAAAGTTTTTAAAGACCCGATACATCGATATATTCATGTTGAAGATCAATTGATATGGGATTTAATTAAAACTAAGGAATTCCAAAGGTTACGTCGAATTAGACAATTAGGAACACTGTACCTATCTTTTCACACAGCAGAACATAGTCGCTTTGGACATTCTTTAGGTGTGTATGAAATAGTTAGACGATTAATTGATGAGTCATTTATTGGTCATGATGCATGGGACAATAAAGATAGACCGTTGGCATTATGTGCTGCATTATTACATGATTTAGGACATGGTCCATTTTCACATAGTTTTGAAAAAATATTTAATACAGACCATGAAGCATACACTCAAGCGATTATTACTGGAGATACTGAGGTGAATGCTGTATTACGTAAAGTATCGCCTGAGTTTCCAAGAGAAGTTGCGGAAGTAATTAATAAAACGCATCATAATAAATTGGTCATTTCGATGATTTCTTCACAAATCGATGCGGATAGAATGGATTATTTACAACGTGATGCGTATTTCACAGGTGTGTCATATGGTGCTTTTGATATGGAACGTATTTTAAGATTAATGCGACCTTCTAAAGATGAAGTACTAATTAAAGAAAGTGGTATGCATGCAGTTGAAAACTTTATTATGAGTCGTTATCAAATGTATTGGCAGATTTATTTCCACCCAGTTAGTCGTGGTGGAGAAGTGCTGCTTAATAATTGTTTGAAACGCGCAAAACAGCTTTATAATGAAGGCTATGAATTTAAGTTGCATCCACATGATTTTATTCCATTTTTTGAAGAGACAGTTACGATTGAACAATATGTTGAACTCGATGAAGCGGTAGTTACGTATTATTTGGAAAAATGGACAAAAGAAGATGATGCCATTTTAAGTGATTTAGCAAGTCGATTTATTAATCGAGACTTATTTAAATATATTCCATTTGATGGCTCAATTATTACAATATCAGAACTGCAAGAACTGTTTGAAGCAGGTGGTATTAATCCAGATTATTATTTTGTGAGTGAAGCATTTTCGGATTTGCCATATGACTATGATCGACCGGGGTCAAATCGCAAACCGATTCATTTATTAAGACAAGATGGTACGATTAGAGAAATAAGCAATCAATCTTTAGTCATTCATAGTATTACAGGCATTAATCGCCAAGACTATAAATTATATTATCCTAGAGAAATGGTTGCAAAGATTAAAGATAAGACAATTAGAGAAGCTATTGAAAATTTGATTAACGAGCTTAATTAAACAGGGCTAAAATTGTTATCGTTAAATATGGAGGTTATATCATTGTCTGAGAAAAAAGGCTTTAATTTTAATATCATTAAGAATGACCCTTTAGACGGTCATAAAGGTACAAATATCGGTTCAATCAGCTTAGACAATATTGCGCCAGTTTTTATTGATGTTGCTAACAAAGAAGCATTTATTGATATTGGAGGCATGCATGCTCGCGCCAAAGTTGAAAAAGGCGTGAAATGGATTACTGATAAAGCTGCTGTTGAAGGCGATGAAGCTAAAGAATATTGGTTGTGTTGGGTAACAACAGAACGTAATGAACAAGGACCATATTATGCTGGTTTAACAGCGTGCTATTTATTAGTGAATAAAGCAATTCGTCGTGGTTATAAAAGTATGCCTGAACATGTTAATATGATGGATAAATCAATGAAACATCATATTATCATTGATCATATTGGTGACGAGAATAAAGCTATTTTAAAAGACTTTTTAATGAACCATGATGAAGGTATGTGGAAGCATTCTTCTGATGCTTTACATCAAGCATTTAATTAAATATTAGAAACTAAAATTTCCCAATTAATCTATAGAGATATGATTCATTTCTCAATGACGACGTAAATCATGAGGTGAAAATAAAGTCTTAGATTGATTGGGAGTTTTTTTAATTTTTTTGAAATTAAATTAATCTGTAGTTAATAAAAAATTTGAATAACTGACACATTTTTTTGATCATAGCTATATACTTTGTGAATTAATTCACATTATAATAAGAGTGAAGATAAGAGTATTATAAATTATCTTTAAATAAATATATGTGAAGTAAAAATTACACGTTAGCATATCGATTATGTCATTTCTTTTAACATATTAACTAGGGAAACGTTAAAAGTTAACGGTTGATATCTAACAAAAAACAAAGTCACAGTAGTATGTTTTAATTTGGCGTCTATTACAAATAAAAATTACATCTATAATTATTCGTTTTCATTTTTGAAAGTAATCACCAATTAATATCATACATACTGGAGTGACTATAAGGAGGACATTATTATGAGAGCAGCAGTTGTAACGAAAGATCACAAAGTAAGTATTGAGGACAAAAAGTTAAGAGCTTTAAAACCTGGTGAAGCATTGGTACAAACGGAATATTGTGGCGTTTGTCATACCGATTTACATGTTAAGAATGCTGATTTTGGTGATGTTACAGGCGTTACTTTAGGTCATGAAGGTATTGGTAAAGTCATCGAAGTTGCAGAAGATGTAGAATCATTAAAAATTGGAGACCGTGTGTCTATCGCTTGGATGTTCGAAAGCTGTGGAAGATGTGAATATTGTACAACAGGTCGTGAAACACTTTGCCGTAGTGTGAAAAATGCTGGTTATACAGTAGATGGTGCAATGGCTGAACAAGTTATTGTTACTGCAGATTATGCTGTGAAAGTACCTGAAAAATTAGATCCAGCAGCAGCGTCTTCTATTACATGCGCAGGTGTGACAACTTATAAAGCTGTAAAAGTAAGTAATGTAAAACCTGGACAATGGTTAGGTGTTTTTGGTATAGGTGGTTTAGGTAACCTAGCTTTACAATATGCTAAAAACGTTATGGGGGCTAAAATTGTTGCCTTCGACATTAATGATGATAAATTAGCATTCGCGAAAGAATTAGGTGCAGATGCCATTATTAATTCTAAAAATGTAGACCCAGTTGCAGAAGTTATGAAATTAACTGATAACAAAGGATTAGATGCAACAGTGGTAACTTCAGTTGCTAAGACGCCATTTAACCAAGCGGTTGATGTTGTAAAAGCTGGTGCAAGAGTTGTTGCCGTTGGTTTACCTGTTGATAAAATGAACTTAGATATCCCAAGATTAGTGCTTGATGGTATTGAAGTAGTAGGTTCACTTGTTGGTACAAGACAAGACTTACGTGAAGCGTTTGAATTTGCTGCTGAAAATAAAGTAACACCTAAAGTTCAATTAAGAAAATTAGAAGAAATCAATGATATTTTTGAAGAAATGGAAAATGGTACTATAACTGGTAGAATGGTTATTAAATTTTAAAAATATCAAATGACTTTATAGATAAAGAAGGTAGTGCTCTAAACACTATCATTATAATCAAACACGAGGTTTTCATGTAAGATAGTGAAAATCTCGTGTTTTTTGGTTTTGAGGTGTTATTTGTATTTTATAAAATGGCTTACATATATGAAGCGTTGATTAAGTATGAAATTGTTAATTAATTGAACCTATTTAGCTTTAAGAAGGCATAACAAGATGACCTTATTTTATGCTATAATATTTCTATTATGCGAAGATTAAGGTGAGTAGTAAATTGGATAAAAAAGTAAGTATTCAAACAAAGCAAGTGTTGAAACAGCACAACGAAAAAGAAAAATTTGAATTTACTACTGAAGGAACTTGGCAACAAAGGCAATCTAACTTTATTCGGTATGTAGAACAAATTGAGGATGCAACAGTTAATGTTACAATAAAAGTGGATGATGATAGCGTTAAGTTGATTCGTAAAGGCGACATTAATATGAATTTGCATTTTGTTGAAGGACAAACGACAACAACTTTTTACGATATATCGGCTGGACGAATTCCACTAGAAGTTAAAACATTACGCATTTTACATTTCGTAAGTGGAGACGGTGGCAAGTTAAAGATTCATTATGAATTATATCAAGATAATGAAAAAATGGGTTCTTATCAATATGAAATTAACTATAAGGAGATAGGCGAATGAATATTATTGATCAAGTGAAACAAACATTAGTAGAAGAAATTGCAGCAAGTATTAACAAAGCAGGATTAGCAGATGAGATTCCTGATATTAAAATTGAAGTTCCTAAAGATACAAAAAATGGAGATTATGCTACTAATATTGCGATGGTACTGACTAAGATTGCAAAGCGTAATCCTCGTGAAATTGCTCAAGCGATAGTTGATAACTTAGATACTGAAAAAGCACATGTAAAACAAATTGACATTGCTGGTCCAGGATTCATTAATTTTTACTTAGATAATCAGTATTTAACAGCAATTATTCCTGAAGCAATTGAAAAAGGTGACCAATTTGGACATGTAAATGAATCAAAAGGTCAAAATGTATTGCTTGAGTATGTTTCAGCTAACCCTACAGGAGATTTACATATTGGTCATGCTAGAAATGCAGCAGTTGGTGATGCTTTAGCTAATATTTTAACTGCAGCTGGCTATAATGTAACACGTGAATATTATATTAATGATGCTGGTAATCAAATTACTAACTTAGCGCGTTCAATTGAAACACGTTTCTTTGAAGCATTAGGTGATAACAGCTATTCAATGCCTGAAGATGGCTATAATGGTAAAGATATTATTGAAATAGGAAAAGATTTAGCAGAGAAACACCCTGAAATTAAAGATTATTCTGAAGAAGCACGTTTGAAAGAATTTAGAAAATTAGGCGTAGAATATGAGATGGCTAAACTGAAAAATGATTTAGCAGAGTTTAATACGCATTTTGATAACTGGTTTAGTGAAACATCTTTATATGAAAAAGGTGAAATTCTTGAAGTTTTAGCTAAGATGAAAGAATTAGGTTATACGTATGAAGCAGATGGTGCAACGTGGTTACGTACAACTGATTTTAAAGATGACAAAGACAGAGTATTAATTAAAAATGACGGAACATATACGTATTTCTTACCGGATATTGCGTATCACTTTGATAAAGTTAAACGTGGTAATGATATTTTAATTGATTTATTTGGTGCTGATCATCATGGATATATTAATCGTTTGAAAGCATCTCTTGAAACGTTTGGTGTGGATAGCAATCGTTTAGAAATCCAAATCATGCAAATGGTTCGTTTAATGGAAAACGGTAAAGAAGTTAAGATGAGTAAACGTACTGGTAATGCCATTACTTTAAGAGAAATTATGGACGAAGTTGGCGTTGATGCTGCACGTTATTTCTTAACTATGCGTAGTCCTGATAGCCACTTTGATTTTGATATGGAATTAGCGAAAGAGCAATCTCAAGATAACCCAGTTTATTATGCTCAATATGCTCACGCACGTATTTGTTCAATTTTAAAACAAGCAAAAGAGCAAGGTATTGAAGTGACTGCTGCGAATGATTTTACAACGATTACAAATGAAAAAGCGATTGAATTGTTGAAAAAAGTAGCTGACTTTGAGCCTACAATTGAAAGTGCTGCAGAACATAGATCAGCACATAGAATTACTAACTATATTCAAGACTTGGCTGCTCATTTCCATAAATTCTACAATGCTGAAAAAGTATTAACAGATGATATTGAAAAAACAAAAGCACATATCGCTATGATTGAAGCGGTCAGAATTACATTGAAAAATGCATTGGCAATGGTCGGTGTAAGCGCACCTGAATCAATGTAAGAACATTTATATACACTCCAACGTTGAGTTTCTCGAAAGATACTTTGTGTTGGAGTGTTTTTTATTAGGTATGTGACATATTGGGGAATGCTTAGTATGTGAATAAGGTTAAAGAATACAGTTGGCTTGCTTGCGCAGC
>104 9977 192345
CCAACTTGCATTGTCTGTAGAAATTGGTGTTCTAATTTCTCTATGTTGGGGCCCCATCAACTACTGTCAATATAGCATTGTAGAGCCTAGGACTTTGATTTTATGTCCTGGGCTCGTTTTTTGCGTTTCAACATAACTTTTAGTAAGTTATATATAAGATCTATCAAGGAAGTGATGTTATGAAAGTCCAAATTTATCAATTACCGATTATTTTTGGAGATAGTTCTAAAAATGAAACTCAAATAACACAATGGTTCGAAAAAAATATGAATGCTGAAGTAGATGTAGTCGTTTTACCTGAAATGTGGAATAATGGCTATGATTTAGAGCATTTAAATGAAAAAGCAGATAATAATCTAGGACAAAGTTTTTCATTTATTAAACATTTAGCTGAAAAATATAAAGTCGATATCATAGCTGGGTCAGTTTCTAACATTAGAAACAATCAAATATTTAATACAGCTTTTAGTGTGAATAAAGGTGGCCAGCTGATTAATGAATACGACAAAGTTCATTTAGTTCCTATGTTAAGAGAGCATGAATTTTTAACCGCTGGCGAAAACGTAGCTGAACCCTTTCAATTGTCTGACGGTACTTATGTGACCCAACTTATCTGTTATGATTTACGTTTTCCAGAATTATTAAGATATCCTGCTCGTAGTGGTGCTAAAATTGCATTTTATGTGGCGCAATGGCCTATGTCACGACTTCAACATTGGCATTCATTACTAAAGGCACGTGCAATTGAAAATAATATGTTTGTTATTGGAACTAATAGCACTGGGTTCGATGGTAACACAGAATATGCTGGTCATTCGATAGTTATAAATCCAAATGGAGATTTAGTTGGAGAATTAAATGAATCCGCAGATGTTTTGACTGTAGATTTAAACTTAAATGAAGTAGAACAGCAACGCGAAAATATACCTGTATTTAAAAGTATTAAATTAGATTTGTATAAATAAGAAGCGCCTGAAATAATATTTAACACATGTCATGACTAAACATAGATTTATGAGAGATTTTTCATAAGTCTATGTTTATTTTTTTATAATAGATAACTCAGTAAGAACCAATTTCACACTTAGCAAATGAATGATTTTCTTAATTAAATTGATTATTTTTTTGACCTTTTCCAACATTAGAATTATTCATATATTTTAACGGTGGATCTCATAATGAGGATTAACTCATCCCTTCTTTATTACAATAAAAAAAGGCCGCGAGCTTGGGAGGGGCTCACGACCATACTTATTATTAAGGGAATGTTTTACAGTTATTTTTTCAATCTATTTTTGGGGATGTTATTAATTATGAAAAAAATTTTATTTATCAAATAATGATAAATCGATGTTGTTTACGATAGCTTACATGCTAGAAATAATTATCTGTAATGATAATTAAGAAAAATACATAGCACTGAGTCCAAGGAAACTAACTCTACTAGCAAATGTTACTCACTTGCTAATTTTACATGGTTATTAAGTTGGGATGGCTTAATAACTCATACTTTTAGTACTATACGAAGATAACAAATTTACAATGAAAGTAATTAATTATTCATCTTATTTTTTAGTGAATTTGTTCACTGTGTCGATAATCCATTTTACTAAGTCACCGATTGTTGAAATGATATCTTGTGCCATTGAAATCACTCCTTCCTTAATTAAGATAAAAATTCTTAAAATTAAACAACTCATCAACTATTTTCCATCACATCTCTGTGATCTAGTTATATTAAAACATGCTATAAGCATTTATTTTCCATTTTTTCTTAACTAGTCGTTTTTTATTCTTAACTGTAAATTTTTTATGTTAAAATATTAAATACAAATTACATTTAACAGTTAAGTATTTATTTCCTACAGTTAGGCAATATAATGATAAAAGATTGTACTAAATCGTATAATAACAGTGAGGAGAGTGGTGTAAAATTGAATTATTTTGATAACAAAATTGACCAGTTTGCCACGTATCTTCAAAAGAGAAATAACTTAGATCATATTCAATTTTTGCAAGTACGATTAGGGATGCAGGTCTTAGCTAAAAATATAGGAAAACTGATTGTTATGTATACGATTGCCTATATTTTAAACATTTTTCTCTTTACGTTAATTACGAATTTAACATTTTATTTAATAAGAAGACATGCTCATGGTGCCCATGCACCTTCTTCCTTTTGGTGTTATGTAGAAAGTATTATATTATTTATACTTTTACCTTTAGTAATAGTAAATTTTCATATTAACTTTTTAATTATGACTATTTTGACGTTTATTGCTATTGGTTTGATAATTAAATATGCTCCTGCAGCAACTAAAAAGAAACCTATTCCCGTTCGACTTATTAAGCGAAAAAAATATTACGCAATTATTGTTAGTTTAATCTTTTTCATTATCACACTTATCATCAAAGAACCATTTGCCCAATTTATTCAATTAGGCATCATAATAGAAGCCATTACTTTACTACCTATTTTCTTTATTAAGGAGGACTTAAAATGAATACATTATTTAATTTATTTTTTGATTTTATTACTGGGATTTTAAAAAACATTGGTAACATCGCAGCTTATAGTACATGCGACTTCATAATGGATGAAGTTGAAGTACCTAAAGAATTAACTCAATTACACGAATAATAAAAATAGAAAGTGTGATAGTAGGTGGAATTATTAAATAGTTATAATTTTGTTTTATTCGTATTAACTCAAATGATATTAATGTTTACAATACCAGCTATAATTAGTGGTATTAAGTACAGTAAACTTGATTATTTTTTCATTATAGGAATTTCGACATTATCGTTATTTCTATTTAAAATGTTTGATAGCGCGTCCTTAATCATTTTAACTTCATTCATTATTATAATGTATTTTGTCAAAATCAAATGGTATTCTATTTTGTTGATTATGACTTCACAGATTATTCTGTACTGTGCTAACTACATGTATATAGTTATATATGCATATATCACCAAAATTTCTGATAGTATATTTGTAATATTCCCTAGCTTTTTTGTAGTTTATGTGACTATTAGTATACTATTCTCATATATAATAAATAGAGTTCTCAAAAAAATCAGCACACCATATCTAATACTAAACAAAGGATTTTTAATAGTTATTTCGACTATCTTACTGCTTACTTTTTCATTATTTTTCTTTTATTCACAAATAAACTCGGATGAAGCTAAAGTAATAAGGCAGTATTCTTTTATTTTTATTGGTATCACTATATTTTTAAGTATATTAACATTTGTTATTTCTCAATTTCTACTTAAAGAGATGAAATATAAACGTAATCAAGAAGAAATTGAAACCTATTATGAATATACATTGAAGATTGAAGCTATCAACAACGAAATGCGCAAGTTCCGTCACGATTATGTCAATATCTTAACAACGCTTTCAGAATTCATTCGAGAAGATGACATGCCTGGCCTACGTGATTATTTCAATAAAAATATTGTACCTATGAAAGACAATTTACAAATGAATGCTATAAAATTAAATGGTATTGAGAATCTTAAAGTACGTGAGATTAAAGGCTTAATCACAGCTAAAATTTTACGCGCCCAAGAAATGAATATACCGATTAGTATCGAAATACCCGATGAAGTAAGTAGCATTAATTTGAATATGATCGATTTAAGTCGCAGTATTGGTATTATTCTTGATAATGCAATTGAGGCATCAACTGAAATTGATGACCCTATCATTCGCGTTGCATTTATTGAAAGTGAAAACTCAGTAACGTTTATTGTTATGAATAAATGCGCTGATGATATACCACGCATTCATGAGTTATTCCAAGAAAGTTTTTCTACTAAAGGTGAAGGTCGTGGTTTAGGTCTATCAACTTTAAAAGAAATTGCTGATAATGCAGACAATGTCTTGTTAGATACAATTATCGAAAATGGTTTCTTTATTCAAAAAGTTGAAATTATTAACAACTAGCCATAAGGATGTGAATGTATGAAAATTTTCATTTGCGAAGACGATCCAAAACAAAGAGAAAACATGGTTACCATTATCAAAAATTATATAATGATAGAAGAAAAGCCTATGGAAATTGCCCTCGCAACTGATAATCCTTATGAGGTGCTTGAGCAAGCTAAAAATATGAATGACATAGGCTGTTACTTTTTAGATATTCAACTTTCAACTGATATTAATGGTATCAAATTAGGCAGTGAAATTCGTAAGCATGACCCAGTTGGTAACATTATTTTCGTTACGAGTCACAGTGAACTTACGTATTTAACATTTGTCTACAAAGTTGCAGCGATGGATTTTATTTTTAAGGATGATCCAGCAGAATTAAGAACACGTATTATAGACTGTTTAGAAACTGCACATACACGCTTACAATTATTATCAAAAGATAATAGCGTTGAAACGATTGAGTTAAAACGTGGCAGTAATTCTGTGTATGTTCAATATGATGATATTATGTTTTTTGAATCATCAACTAAGTCACACAGACTCATTGCGCATTTAGACAATCGTCAAATTGAATTTTATGGTAATTTAAAAGAACTGAGTCAATTAGATGATCGCTTCTTCAGATGTCATAATAGCTTTGTCGTCAATCGCCATAATATTGAATCTATTGATTCGAAAGAGCGAATTGTCTATTTTAAAAATAAAGAACACTGCTATGCATCGGTGAGAAACGTTAAAAAATATAATAAGATAATAAAGTCAGTTAACGGCGTATTCAATTGTAAATCTTGTTGGATTTTAACAAGATAACTAGCAAATGCACTGTATAGCTGGCTTTTTATTTTTAATAACAACATTAAATATGACGCGTGAATTAAAAAATGATGTAACGTTTCTTTGTATACCTATTCCTATTACTACATAATTTATCAATTTCTATTTCACTCTACAATCCTATGGCGCAATTTTTAACAAAATATACTAAATTTGAAATCGACAGTTTCCTTAAATAAAATGCTACATTTTCTTACCCAATGAATCTTATTTTGCTCGCAAAAAAACAGTGTGGCACAAGATTCAACTTGTTTCCTACACTGTTTTATAAATGAATTATTTAAAATGCTTGTTCAACCTCTTGTAATGTTGGCAAACTATTAATAGCACCATACTTCGTTGTCACTATTGCAGCAACGCTATTGCTAAACGCTAAAATTTCCTCACCTTCATTTTCAAATAACTGAGTTAAATTTAACACATCGGTTGCTAAAATCCTGCTAATAACTGCACCAATAAAGGCATCCCCTGCCCCAGTTGTATCAACAGGTTTTACCTTATAGCCACTATGATAATGATTAATACCATTTTTCAAATATATGGCAGCACCATCTGCTCCCTTCGTATAAATGACTACAGTAACATTACCTTTAAATAATGATTGAATGGCTTCATTTTCATCATCAATATCTGTAATAAATTCTAATTCTTCATCTGAAACTTTTACAATATGTGCCAATGGCAAAAAGGTATGAATAGTTTGTCTTAAATCTTCAGCGTTATCCCATAATGGCAATCTTACATTAGGATCAAATACGACAGTACCATTTGCATTTAATGTTTTGGTAATCAATTGATAATGCGCATCTCTCATCGGACTATCGACCAAATCAACAGAACAAAAATGTACTACATCGTTTTCATTCACATCAATATCATTCACAAAACTTGGTTCAAATAACATATCAGCAGAGGGCTTACGATAAAAAGAAAAATCTCGCTCGCCCGCTTCAGTCAAACTCACAAAAGCTAATGCAGTGTTTGCTTCATTCGTGCGATACACGTTTGATACATCTACACCAATACTTGAAATCGTTTCAACAATGCTATCTCCAAATGCATCATTACCTAATTGTGTAATCATATGCGCTTGTTGTCCTAACTTTTGAACTGTACAAGCTACATTGCATGGCGCGCCACCAATTTGCTTCGTAAATGTTTGAACATCTTTTAAATTCGCATTTGTAATATTTGGAATAAAATCAATTAACGCTTCTCCTATTGAAAATAAACGTCTCATTTATGTTCATCCTTTAAATCATATTTAGTAAATTGTAAATATACTTGCCCTGATTCTGTTGATGTTTTAATACCTAGTGCGTCTTCTGTCGGGAAAATTCGAGATGTCAAAACACGTTCCCCATCATTACAGAAAATTTCTATACTAGATGTATCAACAAAAATTTGTAATTGCTTTAATGGCGTGTCTAATATTGTACTACGCGTCGTACCTTCAACATTTGTCGGCAATAAACCACTGTCGCTGCGATCTAATGTTATTTTATTTTCACGCTTGTTATAAGCGATTAATGTTGAAGAAGTCTTAGACGTACGTAATTCAAAGTACACTTCGGTAGCATCATTGTCCAAAATATCTATGATTAATTCATACTGTTTACCTTCGTACGGATGTAATTTTCGAGTAAATTTATTTGCGTAGCCTAATGCTGTCTCTTTATTGTGACGTAATTTTTCCAACGCTGGATATGGACGTTGCTTAAGTTGACCATTTTCTACATTTAATACACGAGGAATTGTTAAGCAATGGGCCCATCCTTCATTATCAGTAGGATATTCGATTTCCGGTAACCCCATCCATCCAATTAGTACTCGTCGGCCTTTTTCATCTAAAAATGTTTGAGGTGCATAGAAATCAAAGCCATTATCAAGCTCGACAAAATTTTCATGTTCATATGTTAACTTTTCAATATCAAACGTTCCAAGTATATAACCACTTTGATAAATATTGTTGAACTGATCGTCTTTTGGTTCAATACCTTGTGGACAAATAAGTATGACATCTTGATTATCTACATTAAAGTAATCTGGGCATTCCCACATATATCCAAAATCATCTAACTCTGTATTTATTTCACCTAAATAATGCCAATTAATTATATCTTCAGTATTATAAAGTAATAATCGACCTTGCTGATCATTATTTTGTGCGCCAATGATCGCATAATATTTCTCACCATATTTAAAAACTTTAGGATCTCTAAAATGACTCGTATATCCTTCTGGTTGCTGGCTAATTACTGGCTTTGGAAACTTTTCAACTGAACCGTCTTCTTTCAATCGTGCGATCATTTGACTCGCATGGCGTTGCCAATGATTATCTCGATGATTTCCTGTGTACATATAATATAAATGCCCGTTATATTCAAAAGCACTACCGCTATATACACCATGGCTGTCATATTTAGTATCTGGATTTAAAATTGGCCCTTCAGCTTTAAAGTTTATTAAGTCATCACTCGTGTAGTTATACCAATACTTTAAGCCATGTACTGCGCCTAATGGGAACCATTGATGTGAAACATAATACTTTCCTTTATAAAAAATAAGTCCGTTGGGATCGTTTAATAAGCCCGTTTCTGGTTGTATATGAAATTGTTGACGAAATTTTGATTGATCAACTTGTTGTTTTAATGTTTTAAAATACTCAGTATCAACGTCCTCGATTCGTTGATAACGTTCTTCTCTAGTCCATTCGGTCATAATATTTACCCAGTCCTCCTTTTATAATTTATGCTGTTAACAATTTATATTCTATTATAGCAAATTTTACCTACGTTCTTTAACTTTTAACCTATCCATTTATACTTTTATGGTATCGGTTCCACATTTATTTTAAAAAATACAGCGTCTAAATATTAACATCTACTGTGACGCTATATGGCATATCTTGCTTTTTAAGCATCTGTTGTATCTCTTCCATCGCGCATTTGCCAGCTTCAAAATAATTATAATGAATTGTTTTTATCGATGGAGACACTAATTGTGTCATTGGGTCACCACCAAAACCATATATTTGATGTGGTTTCATAACATCTTTTTTATCAGAATAATATTTATAGGCAGCTAATGCAATCGTATCAGTTGCACCAACAACCGCATCTACTTGCTCCACATTTTCCAAAACATTTGCAACATCTTTTTGTGCTTCCACATAAGTAAAATTTGTTTCATGTATATTAGGTTTAATTTGATATTTGGCTAACTGGTCAAGTAAACCACGTTTTCTATGTATACCAACTGCAATATCTTTTTCACTCACACTAAACACTTCAACTTGTTGATATCCCTGTTGACCAATCCATTCACCTATAATTTGACCTGCTTTATAATCATCATGCACAATACTATGAAGTTGTTCATGTTGTTGACCAACAATAACGATTGGTACATTCATTTTATTAATGACTTCAATATGTTTTTCTGTTATGTCTGTAGCCATTAAAACAATACCATCTACTTTACTGCGTGCTAATGTTTCAAGCGCTTGTATTTCTGCTTCGATATTTAAACCTGTATAATTTAAAATTAATTGTGATTCATATTTTTGGCATTGTTTTGCCAATCCTTTGATTGTTTCATCTACTGCATATGAATTCATTCTAGGTATAATGGCACCAATAAGGTGTGTTTGTCTCGCTCTTAAGCTTTGAGCAAATTGATTCGGTTGATAGTCATGCTCTGCTATAATTTTTGTTAATTTTTCACTTGTTTTTTTACTTATAGATCCATTATTTAAAAATCTAGATACTGTACTTTTTGAAACGCCTGCCAATTTGGCAATATCAGATATATTTTTCATACTTATTCACCTATCATTATTTATGACACTTAGCCTTATTTTAGCATATGTGTAACCGCTTTAAATAATATTTCTGCTTCTTTCATAAAAAGATTTCAAAATAAAATTTCTGTATAACAAAATGTCCCAACATCAACCTTTAGTTAAATGTCAGGACAATGAATATTCTATGTATATATAAATCTAATATCGAATATGTTTATTGAATCTATTTAGCTCACCTTCAAAGTAAGCATGTTCACCGTGAACAATCTTGTCTAATCCTATATTCGTTTCCTGTTCCGTAACAGATAATGGTGTAATTAATTTAATTACTTTCGCAATAATAAACGTCATGACGATACTAAAAATTACAACTGCTGTTACACATAATATTTGTACAAGTACAATATGTATGTCACCAGTATAAATAAAGCCATTCTCAATGTCAGGATTTGCCTTTTTACTTTGGAAAAAGGCTGTTAATACTGCACCAATAATACCACCAACACCATGAATACCAAATGCATCTAATGCATCATGATATTTTAGTTTTACCTTGATGTAATTAATAACGATATAGCAACAGATACCTCCTATTAAAGCCATGATTGTTGCACTAAGATATGTTACATATCCAGCTGCAGGTGTAATAACAACTAATCCTGCTAATGCACCGAGTAAAAGTCCAAGTAAACTTGTCGTCTTTTTAAAAATATATTCTAAAATTAACCAACCAATAGCCCCGGCACTGGCAGAAATAACTGTATTCGTAAATGCAAGCATTGCAATTTGATCAAATGTAAAAGCACTGCCAACATTAAATCCATACCAACCAATCCACACGAATATACCGCCAATCAAAGTAATGATAAGATTATGTGGTGTTGATTCAGAATGTTTATTTCCTTTTCCAATCATTATAGCTAATACTAAACCAGAAACACCTGATGTAATATGAACAACTGTACCTCCAGCGAAATCTAATACACCGAGTTTGTTAATCCAACCTCCGCCCCAAACCCAATGTGCTACTGGACTGTATACAAGAGCAGTCCATATTACTACGAATAATAAATAAGGAATAAACTTCATTTTCTCAGCAATTGAACCAGATAAAATTGAGATTGCAATCGTACAAAACATCATTTGGAATAACATAAATAATGCCAATGGAATATGCGGGCTAATATCTTCTTGTGTCGCGAAACCTACATGATTAAGAAATGTATATTCCCAGTTACCAAACCATAAACTACCTTCCCCAAAACTAATTGTAAAACCTACTGTAACCCAAACAAATGTAACCAGCACAATCGCTGCCATACTTTGCATAACAGTATTTAATGCATTTTTAGATTGAACTAAACCGCCATAAAATAAACTTAATCCAGGCGT
>105 33 287
TTTTTTTTTTTTTTTTTTTATTTTTTTTTTTTT
>106 160 3574
TATCTTTATTTGTATCTTCTTCAATAATTTCAGTGTGCTTATTGAATCCGTGTATATGTGGCACACTGTCGAAGTCGATATCAATAATGTTACCGCCATGTTCATACTTAGGTTTGTCTTTTTCTGTATCTTCTTCAAATGATTGATTGCCAATATTTTG
>107 140 2165
TTTGTTGAAATTTTCTTTAATTTGTTTATCTTTACTGCTTTCTTCCTTTTTCATTCCGCAAGCCCCTATAAAAACAGATAGTATTATCAAGCATAGACACAATTTTACCCTTTTTGAATGAATCATCATTTCTCCACCTT
>108 83 2471
GGGAGTGGGACAGAAATGATAAAGAGCCACTAATGATTTATTATGTAGTGGTTCTTACACATTAGCCACAGCTAATGTGTACT
>109 272 25634
AGCTCTTTTTCTTCATCTGATAAGTTATCTTGGTGATTGAATGTACCCGTGTTTTGATGTTGCTTTATCCATTTTCCTAACGCCGAAGGTGTTAAATCATACTCGCGTATAATTTCATTCCTAGGCTTACCATTTTCATATAATCTAACCATTTGTAACTTAAACTCTGAACTAAATGATCTTCTTTCTCTTGTCATAATAAAATCGCCTACTTTCTTAAATTAACAATATCTATTCTCATAGAATTTGTCCAATTAAGTGTAGACGATTCA
>110 43 924
AGAATTTCGAAAAGAAATTCTACAGGCAATGCAAGTTGGGGTG
>111 867 23868
GCAACTAACTTTATTTTAGAGGAGATGGAAATAATGAAAATCAAAGTTAAAAAAGAAATGAGATTAGATGAATTAATTAAATGGGCTCGAAGTAATCCGGAGTTATCAAAGGGCAAAAATTTTTTTACAACAGGTAACGGCGATGGCATCGTTCGTTTTCAAAAGGACACAAATGAGTGTACGACATCAGTCTGTGTGCCACTTGATGCTCCTTTCGAAGTCGAAGTGGAAGAGGAAATCACAGAAGAGACTAAGTTTGATAGGTTGTTTGAAGTATTCGAGGTCTCAGAAGGAGAATATAGTCCTACATCAAATAGGAATACTAGTATAAACGAAAGTTTAAATGACGACAGATGTTTCCCTATCAAAGCGTTCTATATCTTAAACGACGACCTAAATATGACGTTAATCTGGAAAGATGGGGAGTTGATTAAATAATGGAACACGGTTCAAAAGAATATTACGAAAAGCAAAGTGAATACTGGTTTGATGAAGCAAGCAAGTTTTTGAAGCAACGTGATGAGCTTATTGGAGATATAGCTAAGTTAAGAGAGCGCAACAAAGAGCTGGAGAAGAAAGCAAGTGCATGGGATAGGTATTGCAAGAGCGTTGAAAAAGATTTAATAAACGAATTTGGCAAAGATGGTGAAAGAGTTAAATTTGGAATGGAATTAAACAATAAAACTTTTATGGAGGAAGACACTAATGAATAACCGTGAACAAATAGAACAATCCGTTATAAGTGCTAGTGCGTATAACGGCAATGACACAGAGGGATTGCTAAAAGAGATTGAGGACGTGTATAAGAAAGCACAAGCGTTTGATGAAATACTTGAGGGTTTACCTAATGCTATGCAAGATGCACTC
>112 38 388
CTATCTGAGTCTGAATCACTATCTGAGTCTGAATCACT
>113 35 95
CTATCTGAGTCTGAATCGCTGTCCGAATCTGAATC
>114 47 599
TTTTTAAATTCGCCATCTCGGTATCCTTCTTTGTCGTATAAATCCTC
>115 33 13
GAAAAAGAAAAAAAAAAAAAAAAAAAAAAAAAA
>116 39 45
GAAAAAGAAAAAAAAAAAAAAAAAAAAAAAAACAAAAAA
>117 46 413
CTTGCATTGTCTGTAGAATTTCTTTTCGAAATTCTCTATGTTGGGG
>118 10674 244487
CTACTGCCAATATAACTTCGTAGAGCATAGAATATTGATTTATGTACCGGCCTGTTGAACAACTATGTCATAAATAAAAGCCCCCTTTTAACAATATGCACTTACATGTTGTGGTAAAGGGGGCTCTCATTTTCTTCGACTATTAAAATGGATTTTATTTTCAAATGTGTAAACTAGACAAACACTGCCTGATACACGTACAAAATAATGATACTAATGATTATTGTCAAATTGGTCGTCATACCTATAAATGGCAGTGTTCGATATTTAAACTGAATACCATAAGAAATAATTGCGACACCAACCGGGAACATCCAAGTGACCAACAATGTCGTCTTAATCATATCATCTGATACCGGTAACAACACATGTACTAACAATCCCGCAACTAATGCTAATCCATAATGCAAACATAAATATTTAATAGTAGCAGGTATATACTTTCTTTCCAGAGTAAAATTCAACATGACACCTAGCAAAATCATTGATAACGGCATATTTGCATGGGAAAGTATGCTAAAGAAATCGATTGCCACATGTGGTAAATGGATGTGACTAATATTCAATATAAACATTACAATGTATGTAACGAGTGGCACTGATTGTAATAATTTCTTACCTAAATATTTAAAATCGAATTGATCACTACCTTCACTAAAGTAGCTACCTACAAAGTAAGTAATTCCAAACATCACAAAGGCACCACCTATATCAGCCATACCAAAATAAATAAGCCCCGTTTTAGGCCATATCACTTCAATTAGTGGATATGCAAACAATCCAATATTCATAGCACCAGTCATCATACCTACTGATCCACGCATGTGATTATCATATTTTCTAAAAAACCAGACAGCAATCATTTTCGCCACAATACCATATATAATCATTAAAATTGGTAAAATGGAGAATGACAATTTTAATTCTGCACTGTTTAAATTCACAATAACTAAAGATGGGAGTGTGACATTAAGAACTAATGTAGCAATGACTTGACTATCTGTTGCCTTTATATAATTAATGCGCTTCAAAAAGTAACCAAGCGCAATTAATAAAATAATCATAGTAAATTGTTCTGTCACTGTTATCCCTTCTTTCAATAATCTTCATAATTTATAACTTTAACATACTCCACAGATATTTTAGAAGTCTACTGTTTCATGCTATAATCTACATTAAATGCACTTAATTATATTTCAAAGGAGTGTTATAGTATGTCTTTAGAAAACCAACTAGCCGAACTTAAATATGATTATGTTCGTCTTCAAGGTGACTTAGAAAAACGGGAATCTTTGAATTTAGATACTTCCGCACTTGTTCGTCAACTTAAAGATATTGAAAATGAAATTAGAAACGTTCGTGCTCAAATGCAAGATTAATAATCTATCATTCAGACAATAAATGCTTTTCGTTACATAAATTTGACTAGCATTGCTCTGAATACGTTATATTGATGAATTGCTTCATTTTTCGCTCAATCACATCTAGAATCACAAGATGTTGTCGTGTTATGATTTAGTGTCTCATTAACAACATACGCGCATATCTATCCCAACACTGCTATTTATGTTTTCTACGCTGCTGTACTACACGAACCCTTTGAAACGGAGAGGAAGTTATCATATGCAATTTTATCTGATTTTACTAGCACTACTTTATTTAGTTGTTAGTTTTATTAGTATTTTTAAAATGGAAGTGATATTCACTCGTATTTTGAGAATTATTATGGGTGTGTTGTTATTATTCGTCGTAGCATTAACGACGATGAGCTTCCCGAAAGAAAACTGGTGGGTCTTTATCGTCTTATTACTCTTAGTTGGTAATGTCGAAGTGACAGGATTCAAAATGCTTAAAAAAGATCTAAAAGGTGTAAACATCCTAAATTTAATGTCATTATTTATCTTTGTCATATACTTCATCTTGACCATCGCATTATTCTAAGTAATAAACAAAACATGCAATAACATAATTGCAACCTTATATTATCGGATTACATGTTGAATACCAGTATTGTTTTATTAACACATCGATTAAATCGCACGTGAAATAAGGTCTAAAATTTCAAATTTTAAAAAGCCATAAAAGTAGTCAATATCATGACCGCTTTTATGGCTTTTATATTATCTATCGTTTAGTGAATCGTTTTTTTAAAGTAAAGAGAATTTCATATATTACTGGTACAACTACAAGTGTTAATAAAGTTGATGAAATTAAACCACCAATAACTGTAGCGGCTAATCCTTTCGAAATAAGAATCGAGCTATCTTGACCAAATAACAAAGGAACTAATGCACCGATTGTTGCAATCGCCGTCATTAATATCGGTCTAATTCTAGTACCGCCTGCTTCGATTAATGCTTCTTTCATTTCCATGCCCTGCTGCTCATTATTAATGACACGGTCTATTAACACAATGGCATTTGTTACTACGATTCCAATTAACATTAGCATACCAATTAAACTTGGTACTGATATTGTTTCTCCTGTGATTAATAGTGCAATAATTACACCGATAACTGTAAATGGTAAAGAGAATAAAATTGTAAATGGCGCTAAGCCACCTTTAAATGTAATAACTAGGATTAAATATACGATAATGATTGCAGCTAACATTGCAAAGGCTAATTGTGTCATTGCATTGTTAATATCATCTGATGCACCACCGATATTAACCTTTACATTATTCGGTTTGTCCAAATTATTTATTTTAGACATCACTTGTCGTGTTGTGCCACCCACATCTTTATTTGTTACTTTAGCAGATACCGTCGTTGCATAATCACCTTGTTCTTGCGTCAATTTACTTGGTGTCGTTGTTTTAACTAATGTAGCGATATCTCCCAATTTAATCGTACCACCAGTCGGCTTTTTCAAAGTTATATTATTCAACTTATCTTCTGACCAGTCTGTTTGCTTATTTTGTTTGACTTTAACATCAACAGTTTTACCATTTTCTTTAACAGTCGTAACTGTTTTTTCTGGTAAATTTTCATTCAAGTGCATTGCAAGTTGACTTGCAGAAATACCATTTTCTGCCGCTTTATTTTGATCAACTTTAATTTCATACTGATCATATGTTTGCGATAAATCAGATTTGACATTGGCTAGTCCTTTAACCTGTTTCATTTTCTGTTCAATATCTTTTACAGTTGATTTTATGGCATCCATTGATGGACCTTTCACAGTAACCTCTACAGATTTATTACCTGCACCTGTTCCTAAATCTTGATTTTTCCACTCTCCAGGATGTTTAAAGCCATCTGCATGTTTAATAACCTTATCCGCTTCTACATCAAAATTAGGCGTGTCATTATCATATTCAACCATGATTGCCATACTATTTGTACTACCCGTTGGATCTACTGGACTACTACCGCCAACTGAGTATTGAATTGTTTTTACATGCTTTTTCTGTTTTAAATATTTTTCAACATCTTTCGCATGATTCAACACTGCTTGCTCCGTTTCACCAGGCTTCGGTGTATAAGTAATAGCTAAAAATTTATCGTCACCTGCTGAAATAAAGCTAGTGCCTAGTCTCGGTCCTCCAAATACAATAGTTGCAACCAAAATTAATGTACTTAATATAATTACAATCCACTTATGATTTAGTGACCAATGCAATACTTTTTTATAAGTTGTACTAACAACACCTAATCCTTCTTGATGTTGTTTATTACGACGTTTAACGCCTTTTTTAAATAGTGTTGCTGCCAACGCAGGAACGAGTGTAATTGACACTAATAACGATGCTAATAAACTAAATGCAATAGCCAATGCAAAAGGTCTAAACATTTCGCCTACTGAACCTGATACAAACACAAGTGGTAAGAAGACGATAATAGTAACTAGTGTCGATGACATTATTGGTTTAAATACTTCAGTTGTCGCACTGATAATTAAATTTTCACCTTTTAGTTGTTCTTCTGAATCTGTTAAGCGTCGATAAATATTTTCAACAACTACAATCGAATCGTCTATCACACGTCCAATCGCTACTGTTAATGCACCTAACGTTAGTATATTCAATGAAACATCACTCAATTTCAGAGCAATAAGCGCCATAAGAAGTGATAACGGAATGGATATAATAGAAATTGCCGTCGTACGAATGTTTCTTAAAAACAGTAAAATAACTATAATTGCCACGATTGTACCTAATGATGCTTTTTCAACCATCGTATAAAGTGATTTCTCAACAGGCTTTGCAGTATCCATTGTTTTTGTGACATTAAAATCTTTATTTTCATCAACGAATGTATCAATTTTACGTTGTACATCTTTGGCTACTTGAACTGTATTGGCATCTTGAGCTTTAGTTATTTGTAAATTAACCGCATCCTTGCCATTCGTTTTAGAAATAGAAGTACGCACATCACCAACTGTAATATCAGCTAAATCTCCTAGTTTCGCTGTCGGCATACCACTTATATTATTTGATGCTGACGCTTTTGAATTTTGTTGCGGTGATGCCTGGTTAACATCTGACATGGCTGAATTTTGTTTATTGTCACTTTGGGATTGAGATTGCCCTTGTCCTCCTGCCAACGTTAATGGAATATTTATGTTTTTAAAAGCATCAACAGATTGATATTGACCATCAACAACAATTGATTTATCTTTATCACCAAATTGGAACAATCCAAGTGGCGTTGTTCTTGTTGCCGTTTTTAGATAGTTTTCTACATCATCAGCAGTCAATCCATATTTTTCAAGTTCATTTTGCTTAAATTTAAGGGTGATTTCACGGTTCGTCTGCCCATTTAATTGCGCATTTTGCACACCATCTACCGTTTGTAATTTTGGTATTAATTGTTCATTCAGTACTTTCGTTACTTTTTTCAAGTCATTCTCTTTATTTGAAAATGAATATGCTAAAATCGGAAAAGCGTCCATCGAATTACGTCTTAATTCTGGCTGACCAACTTCATCTTTAAATTTAATTTTATCGATTTCTTTTTTAAGCTGTTCTTCTGCTTTATCCATATCTGTATTATTTTCATATTCAACTGTTACAATTGAAGCATTTTGTATGGATTGCGTTTTAACATTTTTCACATATGCCAACGATCTTACTTGATTGTCAATTTTACTACTTATTTCATCTTGGGTACTTTGTGGCGTTGCACCCGGCATTGTTGTTGTAACTGAAATAACTGGATTTTGTACATTTGGTAGTAATTCTAATTTCAATTTAGCACTCGCATATACACCGCCCAAGACAACTAAAACAACCATTAAAAAGATAGCAAACTTATTCCCTAAAGAAAATTGTAATAGCTTTTTTATCACAGTACTTCCCCCTCTTTCACTATATTCAAAAATATTTTACTCAACCATTCTATATTGTGTAAAAAAATCTGAACGCAAATGACAGTCTTATGAGCGTTCAGATTTCAGTCGTTAATCTATTTTCGTTTTAATTTACGAGATATTTTAATTTTAGCTTTTGTTAAACGCGGTTTAACTTGCTCAATTAATTGGTACAATGGCTGATTCAATACATAATCAAATTCACCAATCTTTTCACTTAAGTATGTTCCCCACACTTTTTTAAATGCCCATAAGCCATAATGTTCTGAGTCTTTATCTGGATCATTATCTGTACCACCGAAATCGTAAGTTGTTGCACCATGTTCACGTGCATACTTCATCATCGTATACTGCATATGGTGATTTGGTAAAAAATCTCTAAATTCATTAGAAGATGCACCATATAAGTAATATGATTTTGAGCCAGCAAACATTAATAGTGCACCAGAAAGATAAATACCTTCAGGATGTTCCTTTTCTAAAGCTTCTAGGTCTCGTTTTAAATCTTCATTTTTAGCAATTTTATTTTGCGCATCATTAATCATATTTTGCGCTTTTTTAGCTTGCTTTTCAGATGTTTCCATCTTCTGCTGCCATTTAGCAATTTCGGCATGAAGTTCATTCAATTCTTGATTTACTTTAGCAATATTTTCTTTTGGATCCAACTTCACTAAAAATAATTCAGCATCGCCATCTTCATGCAACGCATCATAAATATTTTCAAAGTAACTAATATCACGCGTTAAGAAGCCATCGCGTTCCCCAGTGATTTTCATTAACTCAGCAAACGTTTTTAAACCTTCTCTATCAGAACGTTCCACAGTCGTACCTCGTTTTAATGCCAAGCGCACTTTTGAGCGATTTCGGCGTTCAAAACTATTTAATAATTCATCATCCGTTTTATCAATTGGTGTAATCATAGTCATACGTGGTTGGATGTAGTCTTTTGATAAACCTTCTTTAAATCCTTTATGTTTAAAACCAAGCGCTTTCAAATTTTGCAAAGCATCTGTACCTTTATCAACTTCAACATCAGGATCGATTTTAATTGCATACGCTTTCTCAGCTTTAGCAATTTCTTTTGTACTGTCTAACAATGCATTTAACGCTTCTTTATTACTATAATCAACAACAAAACCACGCGAAATATAACATAGCGTATAAGGTAATTTAGGTACTTTTTTAAAAAGTAACTGCGCAACACCCTGAACTTCACCGTCACGACCTACAGCGATTCTTCGCGCGTACCATCCTGTTAATTTCTTTGTTTCTGCCCATTTCGTTAATTGTAATAAATCTCCATTTGGGTGAGATTTAACAAATGCGTCATGTTCCTGATTAGTGATATGCATCTTTTCCATGATTTATGATATCTCCTTCTATTTAACAATACCTTTAATTATACAGTTTGTATCTTATAGTGTCGATTCAGAGCTTGTGTAAGATTTGAACTCTTATTTTTGAAATGTCCATGCTCCAATCAATAGTTTGGCAAGTTCAAATTTACTCATTTTAATTGTGAATCATTTTATATCTATGCTTCCTGTTAAATTTAATGTTATCGTACAATTAATACTTTTCAACTAGTTACCTATACTTCAATATACTTTCATCATCTAACACGATATTCATTTCTAACATGAACCAATTTGACTTCAATGAATAAATTTCTCCTCAAGCAACCACATTAATGTTCATATACAATTACCCCTGTTATAATGTCAATAATCTAACAATGAGGTGTTTGATATGAGAACAATTATTTTAAGTCTATTTATAATTATGAACATCGTTGCAATCGTTATGACATTGAGTCAACCTCTCACCGTGAATTACTTTAGTTTACGGGTTATACTTATCTTTTTCACATTTATATTATCAATCTTTTTCATTTTAATTAAGTCATCACGATTAAATAATATATTAACGATTCTTTCCATTGCGCTTGCCGTTATTCATATGGGCATTCTCGCTCATAGCACTTACGTATATTTATACTAATGGTTCAAAGCGATAAATAGCACCTCTGATAAAAATTGAATATGGTGAAGTTGCTTGTGCGTCTTTTATTATAACCGAATGATATTTTGAAACTTTACCATCTTCAATTCTAAAATAAATATCATCATTTTTTAAAATCAAATCTGTGTAATGGTCGTTCTCTTCTACAATGTCCATATCAAACCATTTCAACCAATTCGATACTGTTTGTGATCGGTTTTTACTTTTCACAATAACAGTTTCAATTGAAAATTGTTTTTGAAAATATTTTTGCAATTTTTTAGTACGCATGGAATCACTTTCTTCCCATTGAATAAAAAATGGTGGCTTAATTTCATCATCATCCTGATTCATTATATAAAGCAATTGCCACTTTACCTTACCATCTTTATGTGTATCTCTTTCCATTTGAATCGGCCCTACTACTTCAACCTGCTCACTTTGTAGTTTATTTTTAACAGCCTCTATATCATTTGTACGCAAACAAATATTTTTAAAGCCTTGCTCATACTTCTCTTGAACAATTTGAGTAGCAAAAGCGACTCCACCTTCTATCGTTTTTGCCATCTTTTTCAACTTTTCATTATTTTCTACATCTAGTAGCTCAATATAATTTTCATTGATATAACCTAATTTATTGAATGTTCCATATTTATGATGATACCCACCTGAATGTAATTTTATAACATCTCCTGGAAAACTAAACCGATCTAACCGATCTATATAATGAATGATGTGATCAAATTTCAATATCATTAGTATCCCCCTATTTACATGTAATTACGCTTATTTTAACAAAGTATAAATATTTTTGCTCTTAATAATTATATATTGATTTCTAATTGCCCCCGTTTTATAATTACTATTGTTGCAAAAAAAGGTTAGCTAAGCTAACTATTTTATCTTAGGAGATGTCACTATGCTATCACAAGAATTTTTCAATAGTTTTATAACAATATATCGCCCCTATTTAAAATTAGCAGAGCCGATTTTGGAAAAACACAATATATATTATGGTCAATGGTTAATCTTACGCGATATCGCTAAACATCAACCCACTACTCTCATTGAAATTTCACATAGACGTGCAATTGAAAAGCCTACTGCAAGAAAAACTTTAAAAGCTCTAATAGAAAATGACCTTATAACAGCAGAAAACAGTTTAGAGGATAAACGACAAAAGTTTTTAACTTTAACACCTAAAGGGCATGCATTATATGAGATTGTTTGTCTTGATGTCCAAAAGCTCCAACAAGCAGTAGTTGCCAAAACAAACATTTCACAAGATCAAATGCAAGAAACCATAAATGTGATGAATCAAATTCATGAGATATTATTAAAGGAGGCACACAATGACTAATCAAGGCTCATTAAATAAATCACCTATTTTCACCAAAAGTTTTACAATTAACTTTTTTGTCAATTTTATCGTATACCTATGCATGTATTTGTTACTTGTAGTTATTGCTGGCTATAGTAAGCAAGCTTTCGACGCTTCCGATTCATTAGCCGGATTAGTTGTAGGACTATTTATTGTCGGTTCTTTAATTGGTCGATTTGCTACAGGTAAATTTGTAAATCAAATCGGACCTAAACGATTATTATTTATTGGTTTAATTGCTTTAATTATCACGCAATTACTTTATTTTATTGATGGATCTTTAGCTTTTTTAATCTTTGTACGTCTCATAAACGGTATCGCAACTGCAGTTGTGACAACTGCAACAGGTACTATTGCGGCATACGTTACCCCTGTTAATAGAAAAAGTGAAGGCATCAGTTTATTTTCTTTAAGTTTAGTATTAGGTACAGCGATTGGCCCATTTCTAGGCATGTTACTTATTACAAAATACGCAATTGATTTACTGTTTATTATTTGTGTTATATTAGGCATACTCGGACTCATTATCTCATTATTTATAAAAGTTGATTTCGAAGTAACAAATAGCAAAACTGAAACTAATGTCATTGATAAACCAAGATTTAGTATTCATCAATTTATTGCAAAAGAGGCCATTCCTGTTGCTGTTATTATGCTTTTAATTGGCGTTACCTATGCGTCCATCCTTACTTATTTACAAGCATTTGCTTTAGAGCGACACCTAGTAACTGCAGCAAGCTATTTCTTTATTTGCTATGCTATAGCATCGTTAATTACTAGACCTATTGCTGGTAGATTGATGGATGATAAAAATGAAAATATTATTGTCTACCCAGCATTTATCATGCTTTTACTTTCATTTGTGTGCTTAATTTCAAGCTATCAAAGCTGGTTAATATTACTTGCTGGTGCTTGCCTAGGTTTAGGGTATGGAAATTTATCATCTGCAATGCAATCTATTGCGATAAAAGTCTCACCTCCGATTAAATATGGTATCGCGACATCTACTTTTTACGTTGGTCTAGATGCAGGTATCGGCTTCGGTCCATCATTCCTTGGGTTATTTACTCATATGTTTTCATATAGTGAAATCTTCGGCTTTATGGCCGCTTTAGCAATCATTACTATGCTTGTTTACTTCTTAATTCATGGACGTCATGTAACTAGAAATGCCATGAACTAAATATTTATATTCAAAAATAAAAAGCATGCCAATCTCTATTCATCATTTGTCTGTCCCCAAGACGCAATTATGATGTACTGATTGGCATGCTTTTTAAGTTTTTAGTTTGTAACGCTTAACACTTCTATTTCTTTAGTAATTTTATCTAACAATTTCTTTTGAGAAGTACTATAGAAATAGAATACTTGTCTTTCATCCGTTTCAGAACGCAATTTAGAAATAAGCTCTTTTTTATAGATTTTACGGATAATCACATCGATTTTACTTGTATCCCATAGCATTTCAAAATGTAATGTATCTCTCAATTCTTTACCGCTAATCTTTTCAGCTTCATACACTTTAAAAAGTACTACAAATTCTTCAATTGAAATCTTATGTGTTGTTTTTAGCCAGTGCTTTAACTGACTTAACTCCCTTTCTGCTTCTATAAAACGTTGAACTTTATTACTCATAATATGATGCCTCCTATGTTTCTTCTTAGATGTTTGTAATTCATATTATTATACAATTACTTAAATTTATTATATATCAAACTTAGCATTTTATCTATTACAAATATTAAATTGCTGGCTATATCTTGTTTAGATTTATATCTTTTGGACAACTTGTTGTTTATTCGACAACATTTATACCTAAAAAAGATATATTACAACTCAATGACATGGAGTGTGACACTAATGTTAAAAAACCACTAAAGATTTATTATGTAGTTATTCTTAAGAGTGGGATAGAAATGATATTTTCATAAAATTTATTTCGTTGTTCCCCAACTTGCATTGTCTGTAGAATTTCTTTT
>119 53 594
TCTGGCGTTGGCGGTGTTGGTGTTTCCGGCTCACTCGGTACTTCTGGTGTCGG
>120 34 153
AGCAACTGCAAAAGAGCCCCTAATCGCTAAAGCT
>121 59 1445
TATAAGGAATACTTTTATGAAGAATAAAAAAACTGCTACTTGCGCCAACAAGTAACAGT
>122 33 38
ATACTAATTTCTAAAGAAAAAGTATTTCTTTAT
>123 72 642
ATACTAATTTCTAAAGAAAAAGTATTTCTTTACGTTAGAGCCCACCCCAACTTGCATTGTCTGTAGAAATTG
>124 197 3109
TTTGACTTTACAAGAGACGGCAAATTGAATGTTTCATTTGATTATATTGATTGGGCGAATTCAGAGTTTGGACAAATGGGAAGAGAACATTATTACATGTATAAAAAATTTGGAATTTGGCCTGAAAAAGAATATGCCATAAATTGGGTTGAAAAAATAAAAAATTATGTTAAAGAGCAAGAAGAAACTAACCTTTA
>125 94 2293
TGCCGGGGTGGCGGAACTGGCAGACGCACAGGACTTAAAATCCTGCGGTGAGTGATCACCGTACCGGTTCGATTCCGGTCCTCGGCACCATTTT
>126 77 1591
TCGCTTACTCATTTAGCTCTACTAAACTCGTTACGCTCTTTTCTTGTTTCGTCAGATTCAAACGTTTTCACTTCGCC
>127 35 205
AGCGATTCAGATTCAGATAGCGACTCAGATTCAGA
>128 271 4365
ATTTCTCCACCTTATATTTTTAATACTGACTCCGTTTTTAATATTTACACCTATTACGAAAAATTGTTTTGAACAAATGAATTTAATTGTAATTATTTTGTTTTTCAAATCTTCTTATCAGAATTATAAAACAATTAAATCAAAAGATAAAGTTTGTATGATTTACAATTAATTCCTGGAATTATCTTTATTATCTTTTACCTAATTAGAGCATTATGAAAATTTAACTCCAAACTTCAATTAACCCTATTCAGTAGGTTTGAAATTAATA
>129 126 1407
ATTTCTCCACCTTATATTTTTAATACTGACTCAGTTTTTAATATTTACAACTAAAGCAAAAAATTTTTTTGAACACTTTATGGAATTTTTATTCCAAACTTCTATTAACCCTATTCAGTAGGTTTG
>130 88 1185
CCAACACAGAGAATTTCGAAAAGAAATTCTACGAACAATGTAAGTTGGGGTGGGAGCCTCAAAAAAGAGAAATTGGATTCCCAATTTC
>131 38 301
ATTCTTCATTTGATACAGCTGCACTTTTATCTGTTTCT
>132 50 914
CGATGAAGTAGTTAATAAACCAGAACCTAAAACTGATGAGATGAAACAAA
>133 35 243
TTTCTTGCCTGGCAACGTTCTACTCTAGCGGAACG
>134 65 725
AGTCAGGGGCCCCAACACAGAGAATTTCGAAATGAAATTCTACAGGCAATGCGAGTTGGGGTGTG
>135 37 24
CTGAATCGCTGTCTGAATCTGAGTCGCTATCTTAGTC
>136 34 268
CTGAATCGCTGTCTGAATCTGAGTCGCTATCTGA
>137 86 1127
GATTATATAGATTGGATTAAATTAGGTTTTGGTCCATCAGGAAAGGAAAACTACTATATGTATAAAAAGTTTGGTGTTTTACCAGA
>138 44 583
ATGTCCTAGGGTCTATAATATTATATTGGCAGTAGTTGACTGAA
>139 40 453
CTGCCAATATAATATTATAGACCCTAGGACATTGATTTAT
>140 38 366
TCGCTGTCTGAGTCTGAATCACTGTCTGAATCTGAGTC
>141 36 6382
AAAGAAAAAAAAAAAAAAAAAAAAAAAAAAAAAAAA
>142 33 7
AAAGAAAAAAAAAAAAAAAAAAAAAAAAAAAAC
>143 42 436
AAAAGAGCCCCTAATCGCTAAAGCTCAAGGGGAGTTAAGGAA
>144 50 1315
CTTGGGTCATCTTTTAAGCTTTGGATGAAACCATTGCGTTGTTCTTCGTT
>145 35 349
TCACTGTCTGAGTCCGAATCGCTATCTGAATCTGA
>146 41 213
GATTCAGACAGTGATTCAGACTCAGACAGCGATTCAGATTC
>147 40 984
GGAGTGGGACAGAAATGATATTTTCGCAAAATTTATTTCG
>148 113 3787
GACAGTGACTCCGATTCAGATAGCGATTCGGACTCAGATAGCGACTCAGATTCCGATAGTGACTCCGACTCCGACAGCGATTCAGATTCAGATAGCGATTCGGATTCAGACAG
>149 10439 314086
CTATCATCCAAAAATGATGTTAAAAATCATCTTATATGCATATACTCAATCTGATTTTTTATTCATACTACATTAAACTGCACTCGTATACATACATATCAATGGTTATCCACGAAAAATATTAGTACTTTCATTTTACGAATCACATTAATACAAACACAATCTTATCTTTATATTATTAAATTTACATTTGACACTTATATTGAACAACTGCAATGTATTAATATTAATTCTTTAAAATGTATAAATATAAAGGAGGGGGAGACCCATGAATTCTATCATTGAATTAACTGATCATTATAGCTCTAACAATTATGCACCACTGAAGCTTGTCATTTCTAAAGGTAAAGGGGTCAAAGTTTGGGATACTAATGGCAAACAATATATAGATTGCATCTCAGGTTTTTCAGTTGCAAACCAAGGCCATTGTCATCCAACAATTGTTAAAGCGATGACAGAACAAGCTTCAAAGTTGTCTATCATTTCACGTGTCCTTTATAGTGACAATCTCGGGAAATGGGAAGAAAAAATTTGTCATCTTGCTAAGAAAGACAAAGTACTCCCCCTTAACTCTGGTACTGAAGCTGTTGAAGCAGCCATTAAAATTGCTAGAAAATGGGGCTCTGAAGTTAAAGGCATCACTGACGGACAAGTTGAAATCATCGCTATGAATAACAATTTTCACGGTCGTACACTTGGCTCATTATCACTATCTAACCACGACGCATATAAAGCAGGATTTCACCCCCTACTTCAAGGCACTACAACAGTAGAATTTGGAAATATTGAGCAACTAACACAAGCTATTACACCGAATACAGCAGCAATTATTTTGGAACCAATTCAAGGTGAAGGTGGCGTTAATATACCACCGAAAGGATATATCCAAGCTGTACGTCAATTATGTGATAAACATCAAATATTATTGATTGCAGATGAAATTCAAGTTGGTCTTGGTAGAACTGGGAAATGGTTTGCTATGGAATGGGAGCAAGTCGTTCCAGACATTTATATTTTAGGCAAGGCATTGGGCGGTGGCTTATACCCTGTATCTGCTGTACTAGCAAATAATGATGTCATGCGTGTTCTAACACCAGGTACACATGGTTCAACATTTGGGGGTAACCCTTTAGCCATTGCAATATCGACCGCAGCGCTTGATGTACTTAAAGATGAACAACTGGTTGAACAATCAGAACGCTTAGGTTCATTTTTATTAAAAGCGTTGCTACAACTTAAACATCCTAGTATTAAAGAAATTAGAGGTCGTGGTTTATTTATAGGCATAGAGCTTAACACAGATGCTGCACCTTTTGTGGATCAACTGATTAAACGTGGAATCTTATGCAAAGACACGCATCGTACTATCATTCGATTGTCACCACCTCTAGTCATTGATAAAGAGGAAATCAATCAAATTGTTGCAGCTTTTCAAGACGTTTTTAAAAATTAACAATTAATCATTTATATATGATATAGGAGGGATTCATGATGATTAAAGTAGGTATCGTTGGCGGTAGCGGTTATGGCGCAATTGAATTAATTCGATTATTACAAACACATCCTCATGTAACGATTGCACACATCTACTCACATTCAAAAGTAGATGAACCGTTGAAATTAACATTTCCACATTTACAACATATTATGCAACATTTCGAAGCACTTACAGTTGACAATAATGACTGTGATGTAATTTTCTTTGCTACACCGGCACCCGTGAGTAAAACATGTATCCCTCCTTTAGTAGAAAAAGGAATTCATGTTATTGATTTATCTGGTGCATTCAGAATTAAAAACCGTGAAATATATGAAGCATATTACAAAGAAACTGCTGCATCACAAGACGACTTAAATCACGCTATCTATAGCATTTCAGAATGGCAATCGTTTAATAACAATGGAACGAAGCTCATTTCTAATCCTGGCTGTTTCCCTACAGCAACATTATTAGCATTACATCCACTCATTAGCGAAAGAATTGTAGATTTGTCATCTATTATTATTGATGCTAAGACCGGCGTGTCAGGTGCTGGACGTTCATTATCACAACGTGTTCATTTTTCAGAAATGAATGAAAATCTAAGCGCTTATGCAATCGGAAACCATAAACACAAACCGGAAATCGAGCAATATTTATCTATCATTGCGGGTCAAGATGTATCAGTGATATTCACACCACATCTCGTACCAATGACACGTGGCATTTTATCAACGATTTATGTCAAATTAACTTCTAAATATACAACTGAATCATTACATAAATTAGTATCTTCTTATTATGCTGACCAACCTTTTGTCAGAATTAGAGATATCGGAAATTTCCCGACTACCAAAGAAGTACTCGGCAGTAACTACTGCGATATCGGTATCTATGTAGATGAAACAACGCAAACAGCAATTTTAGTATCAGTGATTGATAACCTTGTCAAAGGGGCAAGTGGTCAAGCCATTCAAAACTTAAATATATTATATGATTTTGAAGTTACGACTGGCCTAAAACAATCACCAGTTTATCCATAAGGGGTGTTAGAATGAAACATCAAGAAACGACATCACAACAACATAACTTTTCAATTATTAAACATGGCGATATCAGTACACCTCAAGGCTTTACGGCCGGTGGTATGCACATCGGTTTACGCGCTAACAAAAAAGACTTTGGCTGGATTTACTCATCGTCTTTAGCAAGTGCAGCTGCCGTATATACTTTAAATCAGTTTAAAGCTGCACCACTTATCGTTACTGCAGAAGCTTTACAAAAGTCTAAAGGAAAATTACAGGCACTCATTGTGAATTCAGCAAATGCAAATTCTTGTACCGGTCAACAAGGCATAGATGATGCACGACAAACACAAGCTTGGGCTGCTCAGCAACTCCATATACCGTCTGAACACGTGGCTGTAACGTCTACTGGTGTTATTGGCGAATATTTGCCTATGGATAAAATTAAGACTGGGACCGAACATATTAAGGATACTAAGTATACAACGGCTGGTGCGTTTAACGAGGCAATTTTAACAACTGATACATGTACAAAGCATATCGCTGTATCACTAAAAATCGATGGTAAAACCGTTACAATTGGTGGTAGCGCCAAAGGTTCAGGTATGATTCACCCAAATATGGCTACCATGCTTGCTTTTATAACAACAGATGCATCAATTGAATCGAATACACTTCATCAATTATTAAAATCTTCGACTGATCATACATTTAATATGATTACTGTTGATGGCGATACAAGTACAAATGACATGGTATTAGTTATGGCAAATCAGCAAGTTGATCACCAAACATTAAATCAAAACCATCCACAATGGGAAACATTTGTTGATGCATTCAATTTTGTCTGTACATTTTTAGCTAAAGCTATAGCCAGAGATGGCGAAGGCGCAACAAAGTTAATCAGTGTCAATGTTTCAGGCGCTAAATCAATATCAGACGCAAGAAAAATCGGTAAAACTATCGTAAGTTCAAACTTAGTCAAATCAGCAATTTTTGGCGAAGATGCCAATTTCGGTCGAATCATTACAGCTATTGGCTACAGCGGATGTGACATTAATCCACACAGCACATATGTTCAACTGAACCAAATACCTGTCGTGGATAAAGGTATGGCTGTACTATTTGATGAGCAAGCTATGTCGAATACATTAACTCATGAAAATGTCACAATTGACGTTCAGCTTGGTTTAGGTAACGCTGCAGCGACTGCATACGGTTGTGATTTATCCTATGATTATGTGCGTATTAACGCATCATATCGAACATAAGGTGGTGTTGGTTAGATGAAATTTATTGTCATTAAAATTGGTGGCAGTACACTAAGTGACATGCATCCATCAATTATTAACAACATTAAGCATTTACGATCAAACAACATCTACCCCATTATCGTTCATGGCGGTGGCCCATTTATTAATGAAGCATTATCAAATCAGCAAATCGAGCCACACTTTGTTAATGGCCTAAGAGTGACTGATAAAGCAACCATGACTATTACTAAACACACGCTCATTGCAGACGTTAACACTGCATTAGTAGCTCAATTTAACCAGCACCAATGTTCTGCAATAGGCTTATGTGGTTTGGATGCTCAATTATTTGAAATTAAACGTTTTGATCAACAATATGGATATGTCGGGGTACCGACCGCTTTAAATAAGGATGCTTTACTGTATATATGTACTAAATTTGTACCTATCATCAATTCGATTGGTTTCAATACCCATGATGGAGAATTTTACAACATAAATGCAGACACGCTTGCCTATTTTATTGCATCATCATTAAAAGCGCCTATTTATGTATTAAGTAATATTGCAGGTGTACTCATCAATGATGTTGTTATACCTCAATTGCCATTAGTCGATATTAATCAGTATATTGAGCATGGTGATATTTATGGAGGTATGATTCCCAAAGTGCTTGATGCTAAAAATGCTATTGAAAATGGCTGTCCTAAAGTTATCATTGCATCAGGAAACAAGCCAAATATCATTGAAGCTATTTATAATAATGATTTTGTTGGGACAACGATACTAAAATCATCAGTATGACTTTGAATATGACCACTCAATCTTGTATTATTCGGCTTCGAAACATAGTTGTACCTATTTGTTTAATGATTATGCAGCGTCACCTTTTCACCTGTCTCATTTCACAAAAGAAATTTCAGAATACAGTATGATACAATATGAGATGCAAAAAACTAATAACCTTTTACAAATTTGTTCATCAAAATATTTTAAGTTTTGCAAAGCTTTTCATTGTGATTATTTTCACAAAATACTATAATGAGGATAGTAAATAGAGAGGAGTCCTTAAGTTGACAAAACGACAAATGGGTATATTCATTTATGCTGGAATTATCGGTGGCTTGTTATCTGGAATTGTAAAATTAGGTTGGGAGGTCATGTTTCCACCTCGCACACCAGAACGTAATGCAACGAACCCACCTCAAGAGTTATTGCAACAATTAGGATTTAGTAGTGAGTTTACGCATCAAACATATACATTTTCAAATATGCAATTGCCTTGGGTAAGCTTTATTGTCCACTTTAGTTTTTCTATCGTCATTGCAATTATTTACTGCATATTAGTTAAAAAATACGCTTACTTAGCAATGGGACAAGGTGCTGTTTTTGGTATTGCTATTTGGGTATTATTCCACCTTATCATTATGCCAATCATGCATACTGTACCTGCTATGTGGGATCAACCATTCCAAGAGCATCTGTCAGAATTCTTTGGCCATATCGTCTGGATGATGACAATTGAATTAGTGCGACAACATTTTGTCTATCGCTATAAATTAAATTAATACACTGACTAACATTAACGTGAGTTTTAAATCATCGTTTGAGTATGATGATTGATACTCACGTTATTTTATTAACTGACATGATATGATTCCAGCCAACTTACGTGAGCATTAAAGTCTCAAATGCGTCGTAACAAGCCATTATTTTTGGCAATTTCAATATTGCTCAGTATATTTTCACCTTATCACTTACTTTAATCTCGTTATGATTTTGAATGATGCCATCGTGTATTCACCTTTCATTTTTCCAATAAAAAAAACATCTAACAGTAAACATTTAGGCAGTATATTTTAAAATCACTGCGCAATGATACTGTCAGACGTCATATTAACTACTCAATAACTGAAATACAGACACTTTTTTATACCCCCAGGGTGCTTGTCCTAAGAAACATACCTGTACCATAAACTGATCAAAAATAAATTGTTTGAACTTCACTTCACGTGATTGATAAAAGTGTGATTGCGTCATATCATAAATGTCCAATCCTTTGATTAAACCTTCACCAATCAATTTTGTAAAACTTTCTTTTTGTGTCCATATTTGATAAAAATCATTTAAACTACATATTTGCTGTGCTTCGTTTGTAGAGAAACACGTCACTAATGTACGCCAGTCTAAACGTTGTGATATCTTTTCGATATCAATACCAACTGGTTCTTTATCGACAACACACACGATATAAGGATAACTATATGATAAGCTCACATAGATGGGCTGTCCATCACGATTGTGTTGAACAATATCTGCCTTACCTCGTGGCGAAATGTGATAATGCCATTCATGTGGTAATAAACCTGTGTCATGTTGAATTCCATATTGCACTAAAATATCTCCCAATCTGTGCATGAGTTTATCTTGATTGTATCTATAGTTGACTGTACGCGGTTTTTTATATGACCAACGACTTTGTGATATTAATTCTTCAATACTTTTCAAGTTACTCTGTAATTGCATTACAAATACTGTCATAACTTTCCCTACTTACTTATTGAATATTGTTTTGATATATTTCGCCCAATGATACAGCCAATTGTTAGTTATCGTTGGCCATTTTTCACTGATATGATTCATTATTTTTAATGTTAATTTTGTATCTATCATTGCTAGTTGTTGTTCACGGTCAACACTAGTTAATCCAATCGTTTCGTACATGTCTTGTTTCTGTAAAATTTCATTAAATGATTCATCGCTGACGAGTTCAATTTCTTTACGCTTAACGCATTCTAACAAAGATTTCACCGGCATTTTATTAGGTGATAGCACATGGTAAATGATTTGTGGTGTGTTGACCTGTGCTAATGCGACAATTTGTCTTGCAGTCGTATCCACAAAAGAAAAATCTACAGGCATTTCAGCGAGGCTAAACCCGATACAATTTAGTTGTAACAAATCATTCATTACCATTGAAAAACGGTTAGTCCTTATATTTCTCATATGCCATCTTCCATTGTAAGGACTCGTCAAATTACCAACACGTACAATCCGACCATCTAAGCCATTATTTACAGCTTCTAATACTTTTAATTCACTATAAAATTTACTCCGTGTATATGGTGATGTTAGTAGTTGTCCTTTATAGACATCCGCTTCTGAAAATGTCACATCTTCTGTGTCTATATCAAAATAAGTTCCCACACTTATCGTAGACACATATATTAACCTTGCATGATGTTGACGTGCCAAACGTATGACATCAACAGTACCTTGAACATTTACTTTTTCAAATTCATCATCATCACCAAAATGATCTGTACGAGCACCTGCATGAATAATCGTATCCATGTTTTCTGGTAAAACAACATCATCCATACACTCAAAATCACCAACAATGACTTCAATGTTTGATAACATCATTTCAACCGTCTCTTCTGAAAAATAATCATTTAAATTCGTCATCAACTTATACCATGCTATTTCCTCATTATCAGCACGTATGAAACAATAAATGCGATGACTGTATCCTTGTAGTGCTTCAATCAGATAAGCACCTAAAAAACCTGTAGCGCCAGTCAATAGTGTATTTCCTAGAGGTCGATGACTTAGACTATCCTCTAAAATACCCAAATTATAACGAGACATAACAATCTTTTGTAATTCCGAAAGATTATCCGGTAATGCGACTAATGATTGTTGATTTTGGTGCATATAATTAACAATCTGTCGCACGGTTTTATATTGATATAATGTCTGCATTGAAATATGATGGCCAAATCGTTTTAAATGCGAGACAACTAACATCGCCTCTAATGAGTTACCACCAAGTTCAAAGAAGTCATCGTCAACACCGACATCATTTTGTTTCAATACCTCTCCGAATACATCAACAAATGTCTGCTCAATTTCATTAGATGGTTCGCTATACACTTTATTAGACTGTTGTATAGGTGATGGATTTGGCAAACGCGTAGTATCCACCTTGTCATTCGTAGTTAATGGTATACAATCGATATGCGTTATAGTCTTAGGAATCATATACTTAGGCAGATGATCATTTAAATATTGCTTCAAATCCTGCTCTACTTGTTGTTCTCCGACATAATAAGCATTCAATATATCATGCGTATCAAAGTGACTTACTGTGACAACACAATCAGATATACCACGAATAGCTAATATTGCATTTTCAATTTCATCAAGTTCAATACGGTACCCGTTAACTTTCACTTGTTTATCTATTCTTCCTAAAAATTCAATTTGACCATCAGATGTATAACGTGCTAAATCACCACTATGATACAACTTTCCTTTACCAAATGGATTATTTTGCCATTTATCAGCCATTAATTCTGGACGATTAATATATCCTATCGCTAAACTATCACCTGCAATACACAACTCGCCTGGCATACCAATACCGCATAACAAACCATCTGACATAATATACACTTGGATGTTAGATAAGGGTTTGCCAATTGGAATCGTCTCAGGTATCAAATCACCACATTGATGTGACCAATACGATGTGATGACTGTTGACTCAGATGGTCCATAGGCATTGAAATACGTGCCGCAATGCTTCTCAATATATTTAACAAAGGATGCCGTACTAGTTGCCCCGCCTGTAATCAATTTTTCAATATAAAAGTCTTCCATAACACTACACATCTGTAATGGAATCGATGCCACCGTAACACGATGCTTATTAATGAGGTGTTGTAACTGTGCTGGATTAACACGTTCCTCTCTATCTGGAATCACAAGCGTATGACCATTTAACAAACAACAATAAATCTCCATAACTGATGCATCAAAAACAATATTTGCATGTTGCAAAAATACTTCATTGTCGCCTAATTGCAATTCAGTTGACCATGCATGCACTAAATTCAACAAATTTCGTTGTCGTATGGCAACCCCTTTAGGCACCCCGGTCGTACCAGATGTGTAAATAGCATACATCTCATTATCTAACATCGCTGTGTTTTCAAGTTGATCGCCATGTAAATCATCATATTGTTCATTTTCCTTTGATTCAACAAAACCTTTAGCATTTTCCAATTGAATGACTGGTAATGTCGTTTCAATTTCAATGCCGTAAGACATGACTGCAGTTACTTTAGCATCCTCCAAAATTGCACATTGTCGCTTTTTCGGAAAATCAATATCGATAGGTATATAAGATGCACCTACTTTAACTGTCGCCAACATCGCCGCAATCATTTCAAAACTACGTTCTGTTATTAAGGCAACCCGTTGACCATTGCCCACACCATTTGATAGGAGCATGTGCGCAATAGCATCTACATATTCATGTAACGTCTCATACGTCATTGCCAAATCATTCATAACTAGCGCAACATGATTACCTTGTCGTGAGACAACTTCATTAAAGTAACTTATGATAGATTTATTTCCCAGGACATTAAGCATTCGATCGTTAACATGCGTATTAACCCAATTTAGAAGTTCCTCCGTGCCGTTTGGTATATCACAAATTTGTAGTGTATCTTGATGCTTCAAAATATAATCAATCATAATCATACATTGATTACCCATGTGACGAACTGTTTCTGAGTGATATAAATCGGTATTATACTCGATATTGATTGTATAGTCATCGCAATCTTCTTCAATGATGAAAGATAAATCAAATTTCGCCGTCACCGATTTGGGTTGAATGTGTGTTAATTTACTATGCCCAAAATGAGCATGATTCGTTTCATTGTTTTGTAGTACTAACATGACATCAAATAATGGGTTCCGTGAGGCATCATGTGATTGATCTAAGTCATTTACTAAACATTCGAATGGGTATTCTTGATGCTCATATGCCTCCAAACTCATTTCCTTAACCTCTTGTAAAAACTGTATCCACATTTTATCAGGTGACGGTTGCCCTCTATATACCAACGTATTAGCAAACATGCCTAGCATTTTCTCCGTGCCTTTATGCATACGCGCACTCATGACACTACCGACTACAACATCATCTTTTCGAGCATATCTGCTTAACAGCGTCATGACCACACTCATAAAGAACATAAAATCAGTAATTTGATGCTTTTCTACATACTTTTGAAGTAGCTGTCTCGTTTGTTGATTCATTGTAAATGATATCATTGCTCCATTTGTCGTTTTAATATTTGGTCTAACATAGTCTGTCGGTAAGCTTAAAATAGGTACTTCATCTTTGAATTGAGATAACCAATATTGTCTATGTTTCGTCATATCACGATGCGACATCCACTCACTATAGTCTTTATATTGCAATTTAAGTGGTAACAATAATTTATGTTGATAAAGTGCGTTAAGATCATTCATTAATTGTATATTACTCATACCGTCATTAATGATATGATGTGTATCTATAAACAGGTATGCATGTAATGGACTTCGAATGTATCTCACTCTAATTTGACTCGGCGTTTCCAAATTAAAAGGTGCCACAAATTGGCGCATGATTTCTTGTTCATCCGTAAAATGTGTGTTAACTTCTTCAAAGTCAGCTACAACATCTGCCACAATACGTTGTCGAACCTCATCATCTACAACAATATATTGTGTTCGTAGAATCTCATGTCGCGCTATCAAATGCTGAACTGCTTGTCGCAATTGAGCTACATTAAGTTCTGATGATAACCGCCATAAAAAAAGTACGTTATATACCGT
>150 700 16279
CACTTCCCCAAAACCTCCTTGACTCGATCTAAGATGTCTTTACACGTATCCTTTTCCTGCGTCTGCTGTTCCATCTTGTCTTTCGTGGTTCCTTTTCATTTTCTTTTTGTATGCGTCAATGAGTTGGTCGATAGAATATAAGTTGTAAGCTATGTCTATCACTATAACAATTGCTTGTTGGTCGGGATAAAATTCTTTGAATATTATCTGTGGTGTACTAACAACTGCGTCTTGAGCAAATTCTTTATCTTTAAAATTAAACATTTTGTGAAATTCTGTATCTTTAAAACTTGATTCAATCGCTTCTTTTATCTCTTCTGATGACACTCCTACTTGATTCGCAATACTCAATCCAAACGCCAACATGTCAGCTAATTCATCAAGTTGTACGTCTAACGGCTTACCTGGTTTCTTCTTCCAGTTCTTAAACGTTTCCAATGTATTAAACCATTCAAAGAATTCAACTACATATGCTATTTTGCTATCTCGTAAGTTCAGCGTTGGTATTCTATCGTCGAACTCCTTTTGTATTTGTAATAACTCTTGTAATTGATCAATTGTTAATGTGTTATTCATTTTCCTGTGCCTCCTCTACATTAATTTCATATTCATCATAATTAAATGATGCTTCAAATATCGCAATAAAATCCGCCTCAATTTCTGCTTCTTCTAAACTTTCAGCCTCGATAGTCTCTTCAAT
>151 34124 811120
TAATATTATAGACCCTAGGACATTGATTTATGACCCAAGCTCCCACATCATTGTTACAAATGTACATTATGTAAATGAATATTGCTGTCTAAATGTGCATGTAATATACAATGGTGCAGATAATACACTTAAGTCTTTAAAAATGAAACGTTAGTTCCAAGAGTCATTTTTAAACAATAGTGCATGTGATAAAATAGAAAAGAATGAAAAATATAGAGGTGACAATATGAAGATAGCAATTATAGGTGCAGGCATCGGTGGATTAACAGCTGCTGCACTATTACAAGAACAAGGTCATACTATTAAAGTCTTTGAAAAAAATGAGTCAGTTAAAGAAATTGGCGCTGGGATTGGTATCGGAGATAATGTGCTTAAAAAACTAGGTAATCATGACTTAGCTAAAGGTATTAAAAATGCTGGGCAAATCTTATCTACAATGACAGTGTTAGATGACAAAGATCGCCCGTTAACTACTGTTAAATTAAAAAGTAATACATTGAATGTGACGTTACCACGCCAAACTTTAATTGACATTATTAAATCTTATGTAAAAGATGATGCAATATTTACAAATCATGAAGTCACGCATATAGATAATGAGACAGATAAAGTTACCATACATTTCGCGGAACAAGAGAGTGAAGCATTTGATTTATGTATTGGTGCTGATGGAATTCATTCTAAAGTGAGACAATCTGTAAATGCTGACAGTAAAGTATTATATCAAGGGTATACATGCTTTAGAGGTTTAATTGATGATATTGATTTAAAGCATCCGGATTGTGCAAAAGAATACTGGGGAAGAAAAGGAAGAGTAGGTATTGTTCCGTTATTAAATAATCAAGCATATTGGTTCATTACAATTAACTCGAAGGAAAACAATCATAAATATAGTTCGTTTGGTAAACCTCATTTGCAAGCATACTTTAATCACTATCCAAATGAAGTTAGAGAAATCTTAGACAAACAAAGTGAAACAGGTATCTTATTGCATAATATTTATGATTTGAAACCACTCAAATCTTTTGTTTATGGTCGTACTATTTTACTAGGAGATGCAGCACATGTGACAACGCCTAATATGGGGCAAGGTGCTGGACAAGCAATGGAAGATGCTATCGTATTAGTAAATTGTTTTAACGCATACGACTTTGAAAAAGCATTACAGCGTTATGATAAAATACGTGTCAAACATACTGCAAAAGTAATTAAACGCTCTAGAAAAATCGGTAAAATTGCCCAATATCGTAGTCGTTTAGTTGTTGCAGTTAGAAATCGTATTATGAAAATGATGCCAAATGCATTAGCAGCTGGACAGACTAAATTCTTATATAAATCGAAAGAAAAGTAATACAACAATATGAAACCCCCCGTATGTTGAAATGAAAGCTCAACATATGGGGGTTCTTGTTATTATAATGTCATTATAATAAATTCAATTATTAGTTAACGACAAATTGTGGTTTCTCACCTTGAACGGCACTAATTGCAGCATTAGCAACAATTTTAGACATCATGTCACGTGCTTCAAATGTAGCATTACCAATATGCGGTGTTAATACTACATTATTAAGTGATTTTAAGTCATCGGTAATGTCTGGTTCGAATTCATATACATCAAGTGCAGCACCTTCAATTTCATTATTTTTCAATGCTTGCACTAGTGCTTGTTCGTGCACGATTGGACCACGAGAGGCATTGATTAAATACGCCGTAGATTTCATCATTTTAAATTGTTCTGTATCAATTAAATGATGCATTTTAGGATTGTAAGCAGCGTTGATAGTGATAAAATCTGCATTCTTTAATAGTGTATCTAAATCTACATATTTTGCACCGATTTCTCGTTCTTTTTCTTCTTTGCGATTAGGTCCTGTGTATAGTACATCCATGTCAAATGCTCTTGCACGACGCGCTACTGCACTACCAATTTCACCTAAACCGATAATGCCGATTGTTTTCCCAGATACTTCTCTACCTCTGAAAAATAAAGGTGCCCATCCGTCAAATCCAGTTGTACGTGATAATTGATCGCCTTCAACAATACGACGCGCTACTGCAAGTACTAATCCAATTGTTAAATCAGCAGTCGCGTTTGTTGATGCTTTAGGTGTGTTTGTAACATCTATACTTTTTTCTCGAGCATACTCGATATCAATATTATTAAAACCAGCACCATAGTTGGCAATGATTTTTAAGTCTTTACCAGCATCGATAACATCTTTATCAACGTTTGTAGATAATAAACTAATTAAGGCAGTCGCATCTTTAACACCTTTAATTAAAGTGTCTTTATCGACTAATCCTTTACCTTCATACATTTCAACTTCAAAATGTTCTTGTAAAAGTTTTAAACCTACTTCTGGTATTGCACCAGCAACATAAACTTTTTCCATAAAAGATCACTCCTTTTATCTTAGTATAGTAGAAGATTAGACAGTATACAACTATGTCATGATGTCTTGTGTATCAATGATGTAAGCGTGTACTTTTGATGGAGGTGATATAACTTAGGCACTGTAGGACTATGAATATTGTAATGTGGAAAACTGGATCAATTAAATTAGATAACGTAGTTTTAAAGTTAATAATATTGAAAAAAATTAATATTATGAATATGGGAGAAAAAATATATATAAGTAGGTGGCAACGAAAAATAGCAAAAAAAGAGCTTCTCCTATAAAGGAAAGCTCAAAGTTTTTTGATGACATATGTACTAGAATTAAGTTTCAAGACAATATGTATCACCGTGTTTATATTAAATATGGATGTAGTTATAGTTACCTGCTTCACTTGCAGAAATAGTTCTTGAGCTTACTGAGAAAGGTCCGCCACTATAATTCATTTCTGAAATTGTAACTGAACCATCACTGTTTACACTTTCTACATATGCAACGTGACCAAATGGTCCTTCAGAAGATTGTAGGATAGCGCCTTTAGAAGGTGTATGGTTTACTGTGAATCCAGCACCTTGTGCAGCAGCAGCCCAATTATTAGCATTTCCCCAAGTAGATCCGATTTCTCCGCCTACTTTATCATATACATACCAAGTACATTGTCCTGCAGTGTATAAGTTACCAGAATGTGAAATTGATGATGTAGTTGTCGTAGTTGTTGTAGTCGTTGTAGTTTGAGTCGTATTATAGTTATAGTTGTTATAATTTGTATAATTTTCAGCAGCGTCTGCATGTTGTGCATGACCTACTAATGCTGTACCAATTCCTGCTGTTAACGTAGTTGCTGTTATTAATTTTTTCATGAATAAAGTCCTCCAAAGTTCTATATCTTTTTTTATAAATAAAACGTAGCGACTGTTTTATTCTCACATCTCGAATTGATGACAATAGTTACTTTAACAAAATTAATGCTTCTTGTGGGGAATGTTATTGATTTGTAAAAGAATAAAAAAACTTTGACTAATTTTGTAATAAAAATTAGTCAAAGTTACAATGAGATTAACAGATAATTAATAGGAAATATTTATTTGTAATATGTTTAAATAAATCGAATTGTTAAAGGTATTACATATTCTTGACCATTATAATATTTGACACACGCAATAATTGTGAATACAAAAGATAATATTGAGAAAGCGAATATGGATAAAATGCCGATAAATGTAATGATGAAACCTATAATGATAATGAAACTAATATCGGTAGCAATTAGGAAAACGCCTATAAAAGTGATAACGACTAAAACGATAGACCAAATAATATAAGAAATCGTATAGTTAAGATAATTTTTTCCAGCACGATCAACTAGTTTCGATTCATCTTTTTTCAATAACCATATAATCAGTGGACCAATAATAGATGTGAATAAACTTAATAAATAGATAAGCATCGCCATAATGTTCTCATCATTGGATTTGCGATTCGGTTGATGATTTGTTACGTCGTTCATTTCAGTTGTCATATTAGACACTCCTTTGAAAATTGTAATATTATCTTTAACTATAACAAAATATAATCAAAAATAAACATGTTTATTAAACAATTATTAAAAATAAAAATAATTGGTGGACGTCGGCGTTTAAATAGGTTAATTTAAGGTTATATATACTTAACATTTATAATGATGCGTAATGAATTCGCATCATTTTTATATTGTCTTACGTATAATTTGTTTTTAATTTTAACCAAAGATAGAAAGAGGGTTGTTTATGAAAATAGCAATTGTAGGATCAGGAAATGGCGCAGTTACGGCAGCAGTAGATATGGTGAGCAAAGGCCACGATGTTAAATTATATTGTCGTAATCAATCTATAAGTAAGTTTCAAAACGCAATCGAAAAGGGCGGATTTGATTTTAATAATGAAGGTGATGAACGTTTCGTAAAATTCACTGATATTAGTGATGATATGGAATATGTTTTAAAAGATGCTGAAATTGTTCAAGTGATTATTCCATCTTCTTACATAGAATATTATGCTGATGTAATGGCAGAGCATGTAACTGATAATCAGTTGATATTCTTCAACATGGCTGCAGCAATGGGGTCAATTCGTTTTATGAATGTTTTAGAAGATAGACATATTGAAACAAAACCACAATTAGCAGAAGCTAATACGTTGACGTATGGTACGCGTGTCGATTTTGAAAATGCAGCAGTTGATTTATCTCTAAATGTACGTCGTATCTTCTTTTCAACATATGATAGAAGCTGTCTAAATGATTGTTATGACAAAGTTTCAAGTATTTATGATCATTTAGTAAAAGAGGAAAGCTTAATTAAAACAAATCTTGAAAATGGTAATCCTGAAGTGCATCCAGGGCCAACATTATTGAATGTCGGTCGTATTGATTATGCTGGTGAGTTCGCTTTATATAAAGAAGGAATTACTAAACATACAGTTAGATTACTTCATGCAATCGAATTAGAACGTTTAAATTTAGGCCGTAGATTAGGTTTTGAATTATCAACAGCTAAAGAATCACGTATTGAACGTGGTTATTTAGAACGTGATAAAGAAGATGAACCATTAAATCGTTTGTTTAATACAAGCCCAGTATTTTCACAAATTCCAGGACCAAATCATGTAGAAAGCAGATATTTAACTGAAGATATTGCATATGGTTTAGTATTATGGTCAAGCTTAGGTCGTGTTATTGATGTACCGACACCAAATATAGATGCAGTAATTGTCATTGCATCGACAATCTTAGAAAGAGATTTCTTTGAAGAAGGTTTAACAGTTGAATCCATTGGCTTAGATAAGCTTGATTTAGAAAAATATTTAAAATAAATGATGGCTTGAAGATAGAAAAGGATATAGCATTATGCAAAAGCAATAAATTGAAGAAAAGAGGTTTCTCATCAATAAGCGAAGGGGACGATAGATGATGACAAGAAAACCAACCTTTTTAGAATCAATTTCGACAATGATTGTAATGGTTATTGTTGTTGTAACAGGCTTTGTGTTTTTTGATATTCCAATTCAAGTATTATTAATTATTGCCTCAGCATATGCCACATGGATTGCAAAACGTGTCGGCTTAACATGGCAAGATTTAGAAAAAGGCATTGCAGAACGTTTAAATACTGCAATGCCTGCAATTTTAATTATACTAGCGGTAGGAATTATAGTAGGCAGTTGGATGTTTTCTGGCACAGTGCCAGCCTTGATTTATTATGGCTTAGATTTATTGAATCCAAGCTATTTTTTAATATCAGCCTTTTTTATAAGTGCTGTTACATCTGTAGCAACTGGTACAGCATGGGGCTCTGCATCAACTGCAGGGATTGCACTTATTTCTATTGGTAATTAATTGTGGGTTCCTCCAGGGATGGCAGCGGGTGCTATTATAGCAGGGGCTGTGTTTGGCGATAAAATGTCACCATTATCAGATACAACTAATTTAGCGGCGCTTGTCACTAAAGTGAATATATTTAAACACATTCATTCGATGATGTGGACAACAATACCTGCGTCAATCATCGGTTTATTAGTATGGTTTATTGCTGGATTTCAATTTAAAGGACATTCAAATGATAAGCAGATTCAAACATTGTTATCAGAGCTTGCACAGATTTATCAAATTAACATATGGGTCTGGGTTCCCTTAATTGTGATCATTGTTTGTTTGCTATTTAAAATGGCTACAGTGCCAGCTATGCTAATATCAAGCTTTTCTGCCATTATAGTGGGGACTTTTAATCATCATTTCAAAATGACAAATGGTTTCAAAGCAACATTTAGTGGTTTTAACGACTCAATGATACATCAGTCTCATATTTCATCCAGTGTGAAAAGCTTGTTAGAACAGGGTGGTATGATGAGTATGACCCAAATATTAGTAACGATATTTTGCGGATATGCATTTGCAGGTATTGTAGAAAAAGCAGGATGTTTAGAAGTCTTATTAACTACTATTTCTAAAGGCATCCATTCTGTAGGAAGTTTAATATGTATTACTGTTATTTGTTGTATTACGCTTGTATTCGCTGCAGGTGTTGCTTCGATTGTAATTATTATGGTCGGTGTGTTAATGAAAGATTTGTTCGAAAAATACCAAGTCTCTCGTTCCGTTTTATCAAGAACACTTGAAGACTCAAGTACGATGGTATTACCTTTAATACCATGGGGAACATCGGGTATTTACTATACGAATCAACTTCATGTCTCTGTTGAAGAATTTTTCATATGGACAGTACCATGTTATTTATGCGCAATTATAGCAATTATCTATGGTTTTACAGGGATAGGTATTAAAAAGTCATCGAATTCACGTTTAACTTAATGTGAGCGTGGAATATATATAATATGTTGGAACACTTTAATCATTTATAATTGTAGCGGTTATAATTTGAAAAGGTTTTAACTTAGAATAAATATCCTCTATACATATACTGAATATGTTTTGTAGCGGAACATGTTAATATATGTAATGTAAGTTTTATGTCATGATTTGTAATGACTAAATTAATTGAGAATTTGAAGGCAAGTATATTTGTAAGTACTTTAACTAAAAATTTATCAATGTATAGCCGATTTGACGCGCCTAAATTTGGGTGTGTCAATGGCTGTATGTTGTTTATTCTTTATTACAGAGTGAATCGGATTGGTGGAAATCGAAGTTTTGAGATTTCCACCAATCCGATTTTTTGATGTCTAGAAATTAAAAAAGCCAACAAGGCTCTTGAAACCTTGTTGGCTTAATTCACTTTCATCACAAATTAGTGAATGAAGTTATAACCAGCAGCTTGGCTAGCTGAGATTGTACGTGAAGTTACAACACCTGGGCCATAACCATAGTTCATTTCTGAAACTCTTACTGAACCATTGCTGTTAACACTTTCAACGTATGCAACGTGACCGTATGCACCTTGAGTTGTTTGCATAATTGCACCAGCTTTTGGTGTATTGTTCACTGTGTAACCAGCTCTTGCAGCTGCGTTAGCCCAGTTACTTGCATTGCCCCAAGTTGAACCGATTTTACCACCTACACGATCAAATACGTAGTATGTACATTGACCAGAAGTGTATAAGTTACGTCCTGAAGTATAACCACTTGAGATTGAACGGCCATTTGATGATGGAGCCATAGTTGTAGTTACTTGAACATTGTTGCTTGAAGTGCTGTAGCTTGCACCTAAACCACCAGTACGGTAGCTGTTTGTGTTGTAACTATTATAGTTATTGTAGTTATATGATTGATTATTATTTGAGTAGTTGTTGTAACGGCTGTAGTTATTGTAGCTATAACCGTTGTTGTAATTGTTGTAGTTATAGTTATTGTAGCCATTATAGTAGTAATAGCTGTAGTAGCCATTATCTTGGTTTAATTGACTTGGATGCCAGTTACCTTTCCATGTGTAATGGTAGTTACCTTGTGCATCAATAGTGTAAGTATAGCTATATGATGTTGGATCATTTGGATTATAACCGTAGTTATCTTGCTCAGAAGCATGAGCTTGATTTCCTGATGCAATTGCGATTGTAGCGAATCCTGCAGTTGCGATAGTAGCTGTAGCGATTTTCTTCATTTTAAAAATATCCTCCTAAAAATTTTAAATCTAAAATATTTTCGTAATGTCCGTGTGACAAAATTAATGTTATAAGTTATCTCTCGTAATTAAACGACAAGAAAGACTATAACAGAAATTAGCGTCCTTGTGTGCTTTGTTAACGTTTTGTAATTTTTTGCTAATATCTTGACACAATAGAATTTTAAAAGTATAGAAATTTGCATTTTGCAAAACTTATAACTACGGCATTCTTTGTGAAAACTGAATGTTGCGAAAATAAGGCTGTTACAAACTTGTAATATTACTGAAAATTCTAAATGTATATTTTGTGCATAATATCGGACTTTTAATCAGAAAATGCATAAAAATTCGACACGAACGATCAAGTTTCTATGATTGTGAAAGCTTTGGTATTTGGATAAAAATGTATATTTAATGGATAAAATATCCTAATTTAGCATAAAAAAATGTTTTAATAAAAGTATTATTTGATATAATCGATTTATATTTTGTTACTGCTAAAAAACATGTGGCGATATAATTGGTAGTGAATATTAGATGTTGACAATTGATTTGAGAAAGACAAACAGGAGTAAATCAATATATTTGTATATGTGAGGATGTAAGATGACAGATAATTATTCACTACATATTTTTAAAAGTATGAAAATGAGTAGTGTGAAGGAAGCAAACTTAAAAATTATATATTGGCTTCAAGGTACAGGTGTAGTTTCAATCAATCTACAACAATATGATGTGAAAAGAAATGATGTCACCGTTATTATGTTGAATGATTTGTATCAGATTGATGGTCATGATGATAGTGTATGTTGTGTTGTTGAGGTAAGTGCAAAGACATTTTTGAAGTTTATGAATGCAAACTATATGATGCGTGGCAAGATATTAACAAATGAGGTTGCTTGCACTTTTAGAATCTTAATTAAGAATTTAATCTACAACAAAATTAAGCAACAGCCTTATAATGCTAATGATAAGATTATTAATTACATGTGTGTTGAATTAATGTCATTAAATACCTATGATGGTAGTCATCATTTAGTAGCCGAAGAAGTGCACGATTATTTAACAAACAACCACCATAAAAAGATAAATAGGAAAGATGTCATTAATCAAGTTAGTATCACAAACAAAGCTTTAAGTGACATGTTTAAAGCGACACCTTATAGTAATTTTATTCAATATTTAAATCATATTAGACTGGAGCATTGCTTAATTGATATTTTAACTTCTAAGAAGCCCATTGAAGAAATCGCAAGTAGTCATGGTTTTAATCATTATTCTCGTTTTATACACCTCTTTAAAGAAACGTATGGTGACACTCCTAAATTAATTAGAAAAAGAAATAGTCCAACATCTCATTCAATTAACCATTCCCAATTAGTTGAAATTGATAAAAATATAATTGAATTATTTGATGATACTAATCAAAGTTCTTCAAGTATGCGCAAGATTGATATACCTTTTGAGCCTACAAAAAGGAGTCAAATGTATCAACCTAAAAACATCTATATTAAAGGAAGTAATTTTTATTGGATGGATTATTATACTATTAAACAAATCATTCAAAGATTAGGTGTTAATCCTGAAAACTTGCATATAATTGTTACAATCGACACAAGCAATGAGCTATCGATTGAACAAATCACTTTATTACTTCAAAAGATAGTGAATTACAATGTAAATGTAGTATTTCGTATTAAACATGAATATAAGGAATTGTTAACGAGTACTGAAAGAGGCAAGATAGAAAAGCTAGTAGCTACAATTTTTAATATGACTTTTGAGAGTAATAGATGTAAGATTGCATTTTTAATTAACGACTTAAATACTACTGCAATTCAAAAACTGAAACGTTTAATAGATAATTATATAGGAGTATTTGAATTAATATATCATCTGGAACCAAATGAGTTGAATACGCGCTATGATAAAGAAATCGATCATCTAATAGACTATTTTATCTTACCGCTAAGACAAATAGAACAGGTGTCTATTGCACGTTCTAAAATTATATGTGATGTAGATTTGATTAATGAGAATAATGACTTAAAAGAAAAAATCACAATGTCTGATATTAATAAGGTTACTGAACTTTTGACAAATTATACAAAATTTCGAGGACTTATTATGCACATGTCAATTATAAGTGAAGCGAGCAAAGAAATAAATTTGACTAGATTATCAATATTCATTTTTATCATAAATATACTTAATCAATTACGAGGGATTGTTATTTATCAAAATGACACGATGATTGTAACGAAGTTCAAACATGAAGTACAATGTGTCATTTGTTTGCCAGCCGCATTGTTAAATGAGAATTCAGACGCTATACGTTTATCGTGTAAGGGTCTTCAACAATTTAGCCATGCTAAAACTAAACAAATTGTTTTAAGTATAGATAAAGATAATCATACTTCCGAAAATGGTGTACTTGTGAATGATATTATGCAACAACACAGTTATTGGAAAGCTAATTTTATAGAAAGAAATATTTATGATCATTCATTAATGATCTCAAGCAATAGTATTGTTCATTTGAAATATCATCTTGAGATATAGGCATGGTTTAAGAGAGGTTTTAAAGATGTCTAAATTTAAAGTTAAGCGTTTAACTGCACACATACTAATGTTGAAAGTCATTAATGATATGTTGAAATATTCATTTCATCTCACTTTGACTCAAGTGAAACTATTAAATCTATTAGTTAAATATGATAATTCTGATTCCAATAGCGCTTCAATAGATAGGTTATTAAAAATGAAAGAAATCCAATCTAAGATGGCACTTCTTCAAATGTTAAGTTATTTAAACAATCATCAATGGCTATTGAAAGAAAGAGATCAAAGGGATCAACGTAAATTGACTGTTTCGATTAATAAAATGCATATAGATAAAATAGAATATATGAATAATGAGCTAAGTGACTATATTGAACGTTATTTTGGTCAATATACATTTGATTTTAGTTGTGACTATGTATCGTATTTATTGTCGTCACAAGAATTATTGCGAAATCTAAAGTGTTATTTAAATATGTGTCAATTATCATTAGAAGAGTTATACGTTTTAGGAATATTAAATCTGCATAAAGGTCAATTGACGGTTAAAGAATTACAGGGTGAATTCCATCACCCGATATTTGCGGTTAGTCCGATTTTAAAGTGTTTAATTTTGAAAGGATTAGTTAAAAAAGAGAGATGTGAATTAGATGAAAGGCGTGTTATTGTAACAATCAAGCGGGAAAAGTTTTCTAAAGTCACTATGCTTATTCAAGCATGTTATAATTATCTTGAAAAGGGAATACAAGTTAAGCTTAATAATAAATAGTTAATCTTTTGTATTTCATATACCTATGAAGAATAGTTTATAGTTTTAAGTGGGAGGGATATTATGATTTTAGATAATGTAAATCCAAATGATTTATTTCCAACTGAAAAAAAGGGTCCGTCAGTGCTAGGAATAATTGAGTATCAAGTTCAAGGTAAGAATGAATTTGAAGGGGCATTTATAGCAACAAATGAAAGATTAATTATGAATGTAGATATGAATGGTCAATTTTATTATAGAAGTATTAGTTATAATGAAATAGAGAAGATAGATTATGATGGTCAAACTATAATGTTCAAATTTAATATTGGTAATGTCCCAATGCATGATATTAAAAGTGATAACGTTGAAATGTTTGTTGAATACGTAAAACAACATATGATAGTATAATGTCAATGTATGTAGGTTGATAAGAAGAGTTTGAATGATAACTCATTGCATTTAAAGATAAATGGCATGCGTTATGATTTAAAGCTCTTCTTTTTTTATATTTTATAAATTTTGTGAGCAAGCCATCAAATTAATATAAAAAATATCAAATCAAACACGTTGATATAGATTAAAATTTTAAAAGTTTACATATCAGTTAAGATACAAAATATTCAGACTAATAATTTTCAATTTGGCAAAATATCTTAAACATCAAATTATTATAAGAAATAAATGTATTTAACCATATTCTAGTAATAAAAATATTGAATTTTTATACTTATTTGTTTAGAATGAACTTTATAACATAGTTGGATAGAGTTTCGATTTAATAAATTACATGTGAACCTTGCTACAACAAGATGTGCATCAGAGGAGTGGTTTAATAATGAGTAAAATTAATGACATTAATGATTTAGTCAACGCAACATTTCAAGTTAAGAAGTTTTTCAGAGATACAAAAAAGAAGTTCAATTTGAACTATGAAGAAATTTATATTTTAAATCATATTTTAAGAAGTGAGTCTAACGAAATCTCATCTAAAGAGATTGCTAAGTGCTCAGAGTTCAAACCTTACTATTTAACTAAAGCTTTACAAAAGCTAAAAGATTTAAAATTGTTATCAAAGAAAAGAAGTTTACAAGACGAAAGAACAGTTATTGTTTATGTTACAGATACACAAAAAGCAAATATTCAAAAACTGATTTCAGAATTAGAAGAATACATTAAAAATTAAATCAAGGTTAATTGCGTTTAATAACATTGAACGATAACAATTTATTAAAACGAAGTTATTTATTCAGCATTGGGACATAAAATTAACTTAAAATTTAAATATTGAAGATGCTTTAATTAAAGTTAAAGACTAGACATACCTTATTTCAGCTTATTAAGCTTGAAACAAGGTACACTAGTCTTTTTATTTTAATATTTTCTTAGAAAATCAAGTTTACGATCATAAATATTTTCTGCGATATAGCTTTGGATGGTTCCAAGTATTTTCTCTATAATTTGTGTGCGATAAGCAAAAATTCTAACTGCAAAACCATGTGTAGGCAATTGAGAAATAGCAACACGACAATCGAATGTATTGCTATAAGAACTAATGGTTTCATAAACTGAATCGATTAGTTTTTGGTTAACATCTTCGTGTATGAAGTAAGCAGAGCCATAATGAGAGTAATGTTCCATATAACCTATTTCATTGATCGATTGTTTATTAGGATTCAATAATAAATTATCATATGTGACTAACTCATCTTCAATATAAATTTCATTTATTAAATGCATATATTGATACTTGAAGGCTTCGCCAGTTTTTGAATAACCAGGAGTTAAAATATCAGTATAAAATAATGAACTAGAATTATTGAGATTGAACGTATTGTGTTGATAAAATTTAGCATTTTCATATGCGATGATTGGATCAGCGACATATTCTAAATATGCGTTATCTTTCAAATTAAAAGTTTGATACTGCTCAACATGATTGGAAGGTGTCTTGTATATTTTTGTTGCACCTTGAGATGTCAATGTCACTTTAGCGTTATCTTCGACATTCACATTCATACGGTAACGATCTCCATCTAAATAGCCACCACCTACATTTACTATATAAAATGTAGGAATGGTAGATTGATTTAGATAAACTGGACGTATCACTTTAAGTGCTTTTTCAAAGAAAATATCTCTTGACACTGATCGATTGCCATCAAAAAACACTGTTAAATCAAGTTGCCCAGTCCATTGTTGTTCATCCATTATGATAATCCTTTGAGTAAAGTGTCACGTTCAATCCAATCGATAACTTCATCCAAACCTTCGTCGGTTTTTAAGTTAGTAAAAGTAAATGGACGTTTACCACGAAATACTTTAGTATCTTCAGCCATTTGTTCTAATGATGCACCAACATAGGGAGCTAAATCAGTTTTGTTAATTACAAAGAAATCTGACTTAATCATACCTTGACCACCTTTACGTGGAATCTTTTCACCTTGAGCAACAGCGATAATATAAATTGAAAAGTCAACAAGTTCTGGACTAAATGTTGCTGCTAAGTTATCGCCACCAGATTCTATGAAAATTAGTTCTATATCGTCATGACGTTCTAATAATTCGTCTATTGCTGCAAAGTTCATAGATGCATCTTCACGAATCGCAGTATGAGGACATCCACCAGTTTCAACACCAATGATACGACTTTCAGGTAGAACTCCTGAATTTACTAATATCTTTTCGTCTTCTTTTGTATATATATCATTTGTAATAACGCCGATACTCATTTCTTTTGAAAGACGTTTTACAACTTTTTCAATTAATTGTGTTTTACCTGCACCTACAGGACCACCAATACCAATTTTAATCGGATTTGCCACAATTATAACCTCCTATGATATGAAAATTCTAACATTGACGTTCTCATGCGCCATTTGATTTAGTTCTAAACCAGGCGCTGTCATGCCAAAATCTGCTTCTTTTAATTCGGAAATCTGCTTTCTTGTTTCTTCTATATAAGGAATCATGTGAGTAACTATCTTTTGACCAGCAGTTTGTCCAAGTGGAATAGCACGAACAGCATTTTGAGTTAAACTTGAAACATTTTGATATAAATAGTAATCAATAATCGTTTCAATATCTACACCTAAATAATGACCTAGCATAGTAAAACAAATAGCTGGATTTAACTTTGCTTTTTTATCTTGCATTTGTTGATGATACCAAGCAATCCATGGGCTATTATAAAGTTCTAAAGCCAATTTAACCATGCGAGTCCCCATTTGTTTTGCACCAACACGTGTTTCTTTAGGTAAGTTTTGAACAAACATCAGTTTATCTATGTGTAATACTTTTTGTGTATCATCATTTTCCAAAGCATCATAAACTAAACGCATGGCTAAACCATCAGAATAGGTAAGTTGCTCTTGTAAAAACATTTTTAACCAAGCAATAAAAGTATGATCATCATGAATTATATTTCGTTGAATATATGTTTCAAGACCAAATGAATGACTGAAAGCACCTGTTGGAAACTGTGAATCACAGAACTGAAATAATCTTAAGTGTGTATGATCAATCATGAGAATGTCCTATATGTCTAAAAGCCTTATTAACTTTACGGTCTTCTCTAACATATGGGATGCCTAAACTTTTTAATAAATCTTCAACTAAATAATCATATTGTACTAGCATTTCAGTCTCTGTAAATTGTGCTGGCAAATGACGATTTCCTAATTGATGGGCTATATCTCCCATTTCTTGCAATGTTCTTGGTTGAATCACTAAAAGATCTTCTGAATTAACATCCACAATAATCATATTATGGTCATCTGCGTATAAAATATCTCCATATTGTAAGTCAATAGGTTGTTTTAAACGAATGCCAATTTCAGTGCCATGATCTGTTACGACTCTTTGAATACGTTTAACGAGATCTGAATTTTCAAGGTATACTTTTTCGACGTGCTTTTGTTTTTCTGAATTTGACAAATTGGCAATATTGCCTTGGATTTCTTCAACAATCATTCTATGTTCCTCCTAGAATAAGAAATATCTTTGAGTTAATGGTAACTCAGTTGCTGCATTACTTGTAATTTTTTCTCCATCTACATATACTTCATATGTTTGTGGATCAACGTCTAATTTAGGTGTTGCGCTGTTATTTTTCATATCTGCTTTAGATAATTGTCTAATATTTTTAACTGGACGCACCATGCGTTTTAAATTTAATGCACGATTGATACCATTTTCATAAGCAGTTTTAGATACGAATGTCATTGACGTACTTGTAAGGTTTCCACCGTATTGACCATACATTTTACGGTACTTCATCGGTTCAGATGTAGGTATAGAACCATTTGCGTCGCCATTTACGGCAGAGTTAATTAATCCGCCCTTTACAACTAATTCAGGTTTAACACCAAAGAAAATTGGATCCCATAAGACAATGTCAGCTAGTTTGCCCGGCTCGATAGATCCTACATATTCAGAAATACCATGTGTAATTGCTGGGTTAATTGTATATTTAGCGATATAACGTTTGATGCGATTATTATCATTATGTTCAAAATCACCATCTAAAGGACCACGTTGTTCTTTCATGCGATGTGCTACTTGCCATGTTCGTGTAATTACTTCACCTACACGGCCCATTGCCTGTGAATCGGAACTAATCATACTGAATACACCCATATCTTGCAGAACATCTTCTGCTGCAATCGTTTCTTTACGAATACGTGAATCTGCGAATGCGATATCTTCAGGAATAGCCGCATTTAAATGGTGAGTAATCATTACCATATCTAAATGTTCATCTACAGTATTATGTGTATAAGGCAAAGTTGGATTTGTAGATGAAGGTAAAATATTTGAAAATGCAGCGGATTTAATTAAATCAGGCGCATGACCGCCACCAGCACCTTCAGTATGGTACATATGAAGTACACGGTCTTTAACAGCTGCCATTGTGTCTTCCATAAATCCTGCTTCATTTAAAGTATCTGCATGTAATGCAATTTGAACATCAAATTCATCAGCAACATCTAATGCATGACTCAAAGCAGATGGTGTTGCACCCCAGTCTTCATGTACTTTTAATCCAATTGCTCCGGCATTGATTTGTTCAATGAGTGCAGTTGGATTTGTTGCTTGTCCTTTACCTGTAAAACCGACATTAATCGGTAACCCTTCGGCAGCTTCTAACATTCTATGAATATGCCATGGACCTGGAGTTACAGTTGTTGCTTTAGAACCTTCTGAAGCACCAGTACCACCACCAATATGAGTCGTAATACCACTTTCTAATGCGACCTCTGCTTGTTCAGGATTAATAAAATGAACATGAGTATCAATACCACCAGCAGTGACGATTTTACCTTCAGCGGCAATGATATCTGTTGTTGAACCTATAATAATGTCGACATTATCCATTATATCTGGGTTGCCGGCATTACCTATGGCGAAAATATAACCATTTTTAATGCCTATATCAGCTTTAACTACTTTATCGTAATCGATAATAACGGCATTAGAAATGACAAGGTCTGCAACGTTCACGTCATCACGTGTTACACGAGGATTTTGCGCCATACCGTCTCTAATAGATTTACCACCACCAAAAGTAGCTTCTTCACCATAAACCGCATAGTCTTTTTCTATTTGAGCAAATAGATTCGTATCACCTAAACGAATAGAATCTCCAACAGTTGGACCGTATAAGCTCGTATATTGATTTTGCGTCATTTTAAAGCTCATGATCTTTTTCCTCCTTTTTTATTCACGTTTTCAGCACCGTTATCTCCGAATACACCTGCATATTCATCATTTTCATCAGTTGGACGATAGACACGTGACTCATCGATAGGACCATTGACCATACCACGAAAACCAAAAATTTTACGTTTGCCAGCATATTCAACTAATTGAACTTCTTTTTTATCCCCAGGTTCAAATCGAACAGCTGCTCCAGCTGGAATATCTAAATGTTTTCCATATGCCATTTCACGTTCGAAATCTAATGCTGCATTTGCTTCATAAAAATGAAAATGTGAGCCCACTTGAATTGGTCGATCTCCTGTATTTTCAACTTCGATAACTGTTTCAGGATGATGGTTATTAATTTCAACCTCTGTACTTTTTGTAATAATTTCTCCTGGTATCATTTGACTGCCTCCTTTAAACAATAGGGTGATGTACTGTGATTAACTTAGTACCATCGGGGAACGTAGCCTCGATTTCGATATCTGTAATCATGTGTTCGACACCATCCATGACATCTTCTTTGTTTAGAATATGTCTACCATAACTCATTAACTCTGCAACGGTCTTACCATCGCGTGCACCTTCTAATAATTCATCGCTGATTAAAGCTAATGCCTCAGGATGATTTAGTTTCAAACCACGTGCTTTACGACGACGTGCAACTTCCGCCGCCACTACAATCATTAATTTGTCTTGCTCTCGTTGTGTAAAATGCAAATTAAAACCCCCAATTTCATATTAGATACAATTTACAAAATTTATATTAATCCTAATTGTTGTGATAAACAAGTAATATACAAAGTTTAATACGAAACAGTAAAAAATAAATTTACTATTTCGTATTTAAAAATATATGATTATGATTAAAACGAATAGCGAAAGATATTTAGGATTTGTAAAATAGAGTTTTTAATATAACTTTTTGTAAAATGGTAGTATATTAATGAGTAAACATTCAAGAAAAAGGGTGAGCATTTTGAAAATGATAGATGTGCTTTTGAAAAATATATCTCAAGTAGTGTTAATTAGTAATAAGTGGACTGGTTTATTTATCTTGATTGGATTATTTGTGGCCGACTGGACAGTTGGATTAGCAGCTATGATAGGTAGTATCATAGCTTATGCATTTGCACGTTACATTAATTATAGTGAAGCAGAGATTAATGATGGGTTAGCCGGATTTAATCCAGTGTTAACTGCCATTGCGTTAACAATCTTTTTAGATAAGTCAGGATTAGATATTGTTATAACAATGATAGCAACTTTATTAACGTTACCAGTTGCTGCTGCAGTGAGAGAAGTTTTAAGACCATATAAAGTTCCGATGCTGACGATGCCTTTTGTCATTGTGACTTGGTTTACAATTTTACTTTCAGGACAGGTTAAATTTGTAGATACCTCGTTAAAGTTAATGCCTCAAAACATTGAAACGGTTAAATTTAGCAACAATGATCGAATACATTTTATTCAGTCATTATTTGAAGGATTCAGTCAAGTATTTATCGAAGCGAGTGTAATTGGTGGCGTATGTATTTTAATCGGCATATTGATAGCATCAAGAAAAGCAGCACTCTTAGCTGTTATAGCTAGTTTGTTAAGCTTTATCATTGTAGCTCTATTAGGCGGTAATTATGAAGATATTAATCAGGGATTATTCGGTTATAACTTTGTATTAATGGCAATCGCACTAGGGTATACATTTAAAACAGCGATTAACCCTTATATTTCGACTTTTTTAGGTGTGTTATTAACAGTAGTGGTGCAACTAGGTACAACAACATTGCTTGAACCGTTTGGCTTACCTGCATTAACATTGCCATTTATTATTGTGACATGGATTTTATTATTTGCTGGTATTAAACATGACAAAGTAGATGCTTGATAGTTAAATCAAACCTAATATTGTTTGAATATCACCTTAAACCATACAGTGAATTGTATAGTTTAAGGTGTATTTTTATGGATAAAATTAAGTGCATACTTAATCGAATTATCAGCTTTCTTTTAATTGGTCACAGCACGTTCCTTTTTATTTTTAAAGTCGAGTGTTAAACTAGGAATAAATAATTTATATTGTGTGTTGTGTGGGGTGACTAATATGAATGATATGGATAATTCCTTTTTAATAACAACGGAAATTCAAAGAAAATGGATTGAAAAATTCAAAGTAATTGGAGATACATTTAAGGCTAAAGCTGAATATAATGATCAACATAGCCAATTTCCATATAAAAATATTGAATGGTTAATTAAAGAAGGTTATGGAAAATTAACGTTACCAAAAGCATATGGTGGTGAAGGTGCGACCATAGAAGACATGGTTATTTTGCAATCATTTTTAGGCGAACTTGATGGTGCCACAGCATTATCTATTGGTTGGCATGTGAGTGTCGTAGGACAAATTTATGAACAAAAATTATGGTCTCAAGATATGTTGGAGCAATTTGCTGTTGAAATTAATAATGGTGCATTAGTTAATAGAGCAGTTAGTGAAGCTGAAATGGGTAGTCCAACAAGAGGAGGAAGACCAAGTACACATGCTGTTAAAGCTGATGATGGGTATATTTTAAATGGTGTGAAGACATATACATCAATGAGTAAAGCACTAACACATATTATTGTTGCTGCTTATATAGAAGAATTAGAAAGTGTTGGTTTTTTCTTAGTGGACAGGAATTTGCCGGGAGTTGAAATTGCCGATAATTGGGATGTATTAGGTATGCGAGCGACAGAAAGTCATGATTTAATATTAAATGATGTAAAAGTACCATTAAAACATTTAGTGGAAACAGAGAAAAGTAAAGCGCCAAATGGTTGGATATTGCATATACCAAGCTGTTATTTAGGTATAGCACAAGCTGCTAGAAATTATGCTGTAGACTTTGCAATCCAACATAGCCCTAATAGTATTGAAGGAACGATTGCAACATTGCCAACTGTGCAACAAAATTTAGGGAAAATGGAAACGCTATTGTTATGTGCGAGACAATTTTTATGGAGTACAGCAAAAGGCTATCAACAATATAAAGATGACAGTCAGATAAGAAATTCAACAAGTGCGAGTAAAGTGATGGTAATGAATCAAGGGCTTGAAGTGATTGATTTAGCGATGAGAATAGTTGGTGCTAAAAGCTTAGAAATGAATCGACCATTACAACGTTACTATCGTGACATGCGTGCAGGATTACACAATCCACCTATGGAAGATGCAGCATACACAAATATTGCTAAGAGTATTACAGATACATTTTAAATTTAAAAAGGTAAATCGATTGCTGATTGGCATAAAGAGATGAAATTTGACGTTCGGATTTACCTTTTTTGTGGGAATTTATAAGGATGTTAAGATATTTTGCTAAATTTTTTGTGAAAATAAAAAAATAAATAACGCTAGCTATTGTAAATGTATATGCAATCTTGTATAATTTTGAAATAATTGATAATCATTTTCAATAGGAGGAAATTATGAAAAAACTATTATTACCATTAATAATTATGTTATTAGTGTTAGCTGCGTGTGGGAACCAAGGTGAAAAAAATAACAAAGCTGAAACTAAATCTTATAAAATGGACGATGGCAAAACAGTAGATATTCCGAAAGACCCTAAACGCATTGCAGTAGTAGCGCCAACATATGCTGGTGGACTTAAAAAATTAGGTGCAAACATTGTAGCTGTAAATCAACAAGTCGATCAAAGCAAAGTGTTAAAAGATAAATTTAAAGGTGTTACAAAAATTGGTGATGGCGATGTAGAAAAAGTTGCTAAAGAAAAGCCAGATTTAATTATTGTATACTCTACTGACAAAGACATTAAAAAATATCAAAAAGTGGCACCAACAGTAGTTGTTGACTATAATAAGCATAAATATTTAGAACAACAAGAAATGTTAGGGAAAATTGTTGGTAAAGAAGATAAAGTAAAAGCTTGGAAGAAAGATTGGGAAGAAACAACTGCTAAAGACGGTAAAGAAATTAAAAAAGCAATTGGACAAGATGCAACAGTGTCATTGTTTGATGAATTTGATAAAAAATTATACACTTACGGCGATAACTGGGGTCGTGGTGGAGAAGTATTATATCAAGCATTTGGTTTAAAAATGCAACCAGAACAACAAAAGTTAACTGCAAAAGCAGGTTGGGCTGAAGTGAAACAAGAAGAAATTGAAAAATATGCTGGTGATTACATTGTGAGTACAAGTGAAGGTAAACCTACACCAGGATATGAATCAACAAACATGTGGAAGAATTTGAAAGCTACTAAAGAAGGACATATTGTTAAAGTTGATGCTGGTACATACTGGTACAACGATCCTTATACATTAGATTTCATGCGTAAAGATTTAAAAGAAAAATTAATTAAAGCTGCAAAATAATTCAGCTATATAAGCCAGTGAAATTAGAGTCTGAGACATATCAATCTTTTGATATTGTATTAGGCTCTTATTTTTATAGCTAGAAAGTTAGATATTTGTAATTTTTAAAAATAATAAGTGCCGTTGTTATCATTCAATTTAATTAATGATAGATTAGTATTATTACAGCTAAAGTAGTATACCTGAGAAAATAGCTCAATGTATCTCTTCATTAATAAGTTATATCATAATTATTTTAGTGCATACTTTATGGAAGGCATATCAGGGAATGGCTATCAATTAAAGAAGAGGTTTAAAAGGATTACAACAGAATGTTATGATTTTGTAGAAAGATATATTACAACGTTTTATAAAAACATAATATTGTTAATGGAAAATGAAATGTAAGGGGGATTTCGAGTGACTAAGAAAGTTTATTTTAACCATGATGGTGGTGTAGATGATTTAGTATCTCTATTTTTATTATTACAAATGGAAAACGTTCATTTGATAGGGGTCAGTACAATTGGTGCTGATTGTTATTTAGAGCCATCTTTGAGCGCATCAGTAAAAATTATTAATCGTTTTTCAAATGAAGATATTCAAGTTGCGCCATCATATGAACGAGGAAAAAATCCATTTCCTAAAGAATGGCGTATGCATGCCTTTTTTATGGACGCATTGCCAATTTTAAATGAGCCAGTCAAACATGTTGCTTCAAATGTAAGCGACAAAGAAGCCTTTGAAGACATTATTCAAACTTTAAAGAGACAATCAGAAAAAGTAACATTACTATTTACAGGCCCGCTTACAGATTTAGCAAAAGCACTACAAAAAGATTCATCAATCGTTCAGTATATAGAAAAGTTAGTTTGGATGGGTGGTACCTTTTTACCAAAAGGAAATGTTGAAGAACCTGAGCATGATGGTTCTGCAGAATGGAATGCATATTGGGATCCAGAAGCGGTTAAAATTGTTTTTGATAGCGATATAGAGATTGATATGGTTGCTTTAGAAAGTACGAATCAAGTACCGCTAACGTTAGATGTTAGACAAAGATGGGCGAATGAACGCCAATATACGGGCATTGATTTCTTAGGAGTAAGTTATGCAGCGGTACCACCATTAACGCACTTTATAACAAATTCTACTTACTTTTTATGGGATGTTTTAACGACTGCTTATATTGGTAACAAGGACTTGGTTCATTCAATTGAGAAAAAAGTAGATGTAATAAGTTATGGACCAAGTCAAGGTAAGACATTTGAGTGTAAAGATGGGCGCAAAATTAATGTCATAAATCATGTCGATAACAACGCATTTTTTGATTATATAACTGCACTTGCTAAAAAAGTAAATTAACAGCTGTGTAGAATAATTAAGGTTTTAATTTATATAGAACAACTTATTGTAAACTTTTCGTTTCTTAAAGTTTACAATGGTGCTATAATAATGGTCATGAAATACGAAAGGAAGTAAAAAATGACAACAAAACAGTTAGTATATACAGCTTTAATGACAGCGATTATCGCTATTTTAGGATTGGTACCGGTAATTCCACTACCATTTTCTTCAGTACCAATTGTACTTCAAAACATTGGTATTTTCTTAGCAGGTGTGATTTTAGGACGTAAATATGGCACATTAAGTGTTATCGTCTTTTTATTATTAGTAGTTGCTGGTTTGCCACTGTTATCAGGCGGTCGCGGTGGCATTGGTGTATTCGCAGGTCCTTCAGCAGGGTTTTTACTATTATATCCAGTTGTAGCATTCATGATTGGTGCGATTCGTGATAGATTCATCAATGAAATTAATTTCTGGATTTTATTCGTTGGTATTTTAGTTTTTGGTGTTATAGCATTAGATGTTATTGGTACATTGATTATGGGCATGATTATTAACATACCATTTACGAAAGCTATTTCAATTTCATTAGCCTATTTGCCTGGTGATATATTAAAAGCAATTGTAGCAAGTTTGATTGGTACAGCTTTACTTAATCACTCGCAGTTTCGTCAAATTATGGGTTTAAAATAATCATATTTAAGATAGTAAAGTAATTGGATAAGTTGTTTTTCAATTGTTGAAAGTGAAAGGAGTAGGTGCCAATGTCTCATATAAGTATGTCAGATATTAATTGCGACGGTACAATATTTGAAAATAGCGACAAGCAGTTGATTTATTTAACGCCTATTTTTCCACAACGATACACAAGCAACACATGGTTATATAAAAAGATGCCTACCGAAGAGCAATGGTTGAAAGACTTAAAGCGTCAACATCAATTACATACAAATCAAGGTTCAAATCATTATGCATTTAGTTTCCCAGAAAATGAACAACTTGATAATCATTGGATGGCTATGTTTAAAGATATGAATTTTGAACTAGGTATTATGGAATTGTATGCCATAGAAAGTGATGCGCTTGCCAATTTACCGCGTAACGCTGACGTTGAAATTGCCATCGTTGACGAGTCGCATATAGATGCCTATTTAAAAGTTGCATATCAATTTAGTTTGCCATTTGGAAAAGACTATGCAGATGCACATGAAGAAATGATAAGGGAACATTATCAAAAAGATGCGATTAAACGCTTAGTAGCTTATTTAAATAATGAACCTATTGGCGTTGTAGATGTCATTGAAAGTGAAAATTACATTGAATTAGATGGATTTGGTGTATTAGAACAATTTAGGCACCAAGGAATCGGTTCTACCATGCAGTCATTAGTAGGTGAATACGCTATATCTAGAAATCATAAACCGGTTATATTAGTTACAGATGGTGAAGATACAGCAAAAGATATGTATGCAAAGCAAGGTTATGTTTACCAATCATTTTGTTATCAAATATTAAAAGAAGATATTGGAAATTAACGATTGATGATAGGTTTGTATTAGAATAAAAAAGCAGTAAGCTGGTTTCGAGTAGAAATCAACTTACTGCTTTTTAAATTGTTTTGAGCTACTTATACTTATAAAAATAGTGCTTTTATATTGTTGATTCATGTAGAATATCGTTCATTATGACACACTATAATGAATATGTTATTGTTCAGAATCAATGATACGTTCTGGATGACTGTATATATTAAAGCCACCATTTCGAATAAATCCAACTGCCGTAATATTTAGGTCATTAGCTAAGGTTACAGCAAGCGTTGTCGGAGCCGATTTAGATAAAATGACGCCAACACCAATTTTCGCGGCTTTAATTAAAATTTCTGATGAAATACGTCCACTGAAAATTAATACTTTATCTCGGACAGTAATATGTCGCTGAATACAAAATCCATATAATTTATCTAGAGCGTTATGTCTACCAATGTCTTGTCGATGTACAAAAAATGTCAAACCATCGCTTATAGCAGCATTATGCAGGCCACCTGTTTCTTGGTAAATATGACTGGCACTTTGTAATCGAGTCATCATGTTAATAATTTGTATTGGAGTTAAGGTGATTTTAGACATAGATGTTTTAGCGATAGCAGCATCATTTTGAAAATAAAACTCACGACTCTTTCCACAACAAGATGCAATCATTCGTTTTGTGGAATATTGAAAGCGATCGCCTAAATCTTTATTCAGTTCAACATGGGCAAATCCTTTACTATCATCAATCAGTACAGATTTTAATTCATCTCGCTTTAAAATGGCACCTTCCGAAGCCAGAAATCCAATGACTAACTCCTCAAGGTTTGTTGGACTGCATATAACAGTCGCAAATTCTTCACCATTCACCATAATTGTAAGTGGAAATTCTGTCACATATTGATCTGTTGTATTGAATAATTTTCCATCTTCATATCTAACAATTGGTTGACCTAAAGATACATCTTTGTTCATTATCTAACCCCTTTAATTAGCTTGAACTTTATTTTAAATCAATATGCTTAATATTTTAACATATTTGCTTAAAACTGAAATTTGATTAATAAAAATTAATAGTGAGCAATCAGTTTGATTTAAATTGAATTCGAGAATATACACACTAAGTCATTAATTAATAAATATCAATCTTATGCAAATTTGACAATTGTTTGAATCATTATTTAAAGAGAAAACGCTTCTTTTCAAAAATATTGTTAAGTGTATAATGAGAGTGTAAATATTTAATAATTGGGGGTATTTCATAATGAAAATGAAACGTTTTATAGCTATTGTAATGGCATTATTTTTAGTATTAGCTGGTTGTTCTAATTCTAATGATAATCAAGACAACAAAAAAGATGCAGCAGACAATGGGAAAAAACAAGAAATTCAAGTTGCAGCGGCAGCAAGTTTAACAGATGTTACAAAAAAATTAGCATCAGAATTTAAAAAAGAACATAAAAATGCTGATATTAAATTTAACTATGGTGGATCAGGAGCATTAAGAAAACAAATTGAATCAGGCGCACCTGTTGACGTATTTATGTCTGCAAATACTAAAGATGTAGATGCATTAAAAGACAAGAATAAAGCACATGATACATATAAATATGCGAAAAATAGTCTAGTATTAATTGGTGATAAAGATTCAAATTACACTTCAGTAAAAGACTTAAAAGGAAATGATAAATTAGCATTAGGTGAAGTGAAAACTGTACCAGCAGGAAAATATGCGAAACAGTATTTAGATAACAATAACTTATTTAAAGAGGTCGAAAGTAAAATCGTTTATGCTAAAGATGTAAAACAAGTATTAAATTATGTTGAAAAGGGTAATGCGAAACAAGGTTTTGTATATAAAACTGACTTATATAAACAAAATAAAAAAATTGATACTGTAAAAGTAATTAAAGAAGTAGAACTTAAGAAACCAATCACATATAAAGCTGGTGCGACATCAGATAGTAAATTAGCTAAAGAGTGGATGGAATTCTTAAAATCAGATAAAGCTAAAGAAATATTAAAAGAATATCACTTTACAGCATAAGGAGTTGTAATCCATGCCTGACTTAACACCTTTTTGGATATCAATACGAGTTGCTGTAATCAGTACGATTATTGTAACGATTTTAGGTGTTTTTATATCTAAATGGTTGTATCGTCGTAAGGGTTCGTGGGTTAAAGTATTGGAAAGTTTATTGATATTACCTATTGTTTTGCCGCCAACGGTATTAGGTTTTATTCTATTAATCATCTTCTCGCCAAGAGGACCAATTGGTCAATTCTTTGCGAATGTACTACATTTACCTGTAGTATTCACTTTGACAGGTGCTGTGATAGCATCTGTCATTGTTAGTTTTCCACTAATGTATCAACATACTGTGCAAGGCTTCAGAGGTATAGACACGAAAATGATTAATACAGCTAGAACGATGGGAGCAAGTGAAACGAAAATTTTCCTCAAATTAATTTTACCATTAGCTAAACGCTCTATTTTAGCAGGTATAATGATGAGTTTTGCTCGTGCATTAGGTGAGTTTGGTGCTACATTAATGGTTGCAGGATATATTCCCAATAAAACGAATACACTACCTTTAGAAATATACTTCTTAGTGGAACAAGGTAGAGAAAATGAAGCGTGGTTATGGGTATTAGTGCTAGTCGCATTCTCTATTGTGGTTATATCTACAATTAATTTATTGAATAAAGATAAATATAAGGAGGTCGACTAGATGCTTAAAATCAATTTAAAATATCAATTAAAGAATACTTTAATTCGCATCAATATAGATGATACTGAACCAAAAATTTATGCAGTTCGTGGTCCATCTGGCATTGGTAAAACTACTGTTTTAAATATGATTGCCGGATTACGTAAAGCAGATGAAGCTATTATCGAAGTGAATGGGCAATTGCTTACTGATACGGCAAAAAACGTGAATGTTAAAATTCAACAACGACGTATTGGATATCTGTTTCAAGACTACCAATTGTTTCCTAATATGACGGTCTATAAAAATATTACTTTTATGGCTGAACCATCTGAACACATCGATCAATTAATCCAAACTTTAAACATTGATCATTTGATGAAACAATATCCTATGACATTGTCAGGTGGAGAGGCACAACGTGTAGCACTTGCACGTGCACTTAGCACGAAACCAGATTTAATTTTATTAGATGAACCTTTTTCTAGTTTGGATGACACTACAAAAGATGAGAGTATTACATTAGTTAAACGTATTTTCAACGAATGGCAAATACCAATCATATTTGTGACACATTCAAACTATGAAGCAGAACAAATGGCTCATGAAATTATTACAATTGGTTAATGATACATTTGCCTTGAAAGAGTTTAGAACGTATTTAAAAATGTAGAAGTGCAAGCTTCTATTAGCATTTTAATGATGTTTTAAACTCTTTTTTAGGCGCAATTTTTGAGAGACATTGACGCACGTCATATAATGAAAGTAAGGATAAATAGAAAGGATAACTTAATGTGAGTCAAGAACGTTATTCAAGGCAAATTTTATTTAAACAAATAGGTGAAATAGGTCAAAACAAAATAAATCAAAAATGCGCGTTGATTATTGGTATGGGCGCATTGGGTACACATGTGGCTGAAGGTCTTGTGAGAGCAGGCATTGCTAAACTAATCATTGTTGATAGAGATTATATTGAATTTAGTAATTTACAAAGACAAACATTATTTACTGAAGAAGATGCTTTGAAAATGATGCCTAAAGTGGTTGCAGCTAAAAAGCATTTGCTAGCGTTACGTAGTGATGTTGATATTGATGATTATATTGCCCATGTGGATTATTATTTTTTGGAAACACATGGACAGGACGTTGACGTTATCATTGATGCAACCGATAACTTTGAAACACGACAACTGATTAATGATTTTGCATATAAACATCGTATACCTTGGATTTATGGAGGTGTTGTACAGAGTACATATACAGAAGCTGCATTTATACCTGGTAAAACACCTTGCTTTAACTGTTTGGTACCACAATTGCCAGCATTAAATTTAACATGTGATACAGTAGGAGTCATTCAACCTGCCGTGACGATGGCAACAAGTTTACAATTAAGAGATGCGATGAAAGTATTAACGGATCAACCAATTGACACAAAAATAACTTATGGCGATATTTGGGAAGGTAGTCATTATTCATTTGGTTTCAGTAAAATGCAACGTTCAGCCTGTACAACTTGTGGAGATGTACCAAGTTATCCGTATTTAAACAAAAATGAACAACGTTATGCAACATTGTGTGGTAGAGACACTGTACAGTATGAAAATGCATCAATTACACACGATATTCTTGTTCAATTTTTAAAACAGCATCAACTAAATTATCGCAGTAATTCATATATGGTTATGTTTGAATTTAAAGGGCACCGCATTGTTGCTTTTAAAGGTGGAAGGTTTTTAATACATGGCATGACACGCACATCAGATGCCACACATCTAATGAATTTATTGTTTGGATAAAAAAGATAAGATAAAAGGAGTGTAATATTATGGGCGAACATCAAAACGTTAAATTGAATCGTACAGTTAAAGCAGCCGTACTAACGGTATCAGATACTAGAAACTTTGATACAGATAAAGGTGGTCAATGCGTGCGCCAACTGTTACAAGCAGATAATGTTGAAGTTAGCGATGCACATTATACAATTGTGAAAGATGAAAAAGTAGCCATCACGACGCAGGTGAAGAAGTGGTTAGAAGAAGATATTGATGTCATCATTACGACTGGTGGAACGGGTATTGCAAAACGTGATGTGACGATTGAAGCAGTAAAACCACTTTTAACTAAAGAGATAGAAGGCTTTGGGGAATTATTTAGATATTTGAGTTATGTTGAAGATGTTGGCACACGTGCATTATTGTCTCGTGCTGTAGCAGGTACAGTTAATAATAAATTGATATTTTCGATTCCAGGATCAACAGGCGCAGTTAAATTAGCATTAGAAAAGCTCATTAAACCAGAATTAAATCATCTGATTCATGAGCTTACAAAATAATTTATTGATCTAATTGGCGTTGAAAATCTCCAGATTTACCGCCAGACTTGCTTTCAAGGTAGGTTTCGCCAATAATCATACCTTTATCAACTGCTTTCGTCATGTCGTAAATGGTTAAAGCCGTTGCTGATGCAGCGGTTAAAGCTTCCATTTCAACACCGGTTTTGCCAGTTGTAGAGACAGTTGTTTGAATGTTTAAAGTATAAAGGGGTGCATTTGTTTCATCCCAGCTGAAGTGAACATCTATGCCAGTCAATGGTAATGGATGGCACATCGGAATAATTGTTGATGTATTTTTGGCAGCCATAATACCAGCGATTTGAGCAGTGTTCAATACATTGCCTTTGGTATTGGTGTTATTAGAAATCTGCTTATAAATAGTTTCATTCACAGTAATGCTTGAATGAGCGACAGCAGTTCTTTTTGTAATTTGTTTGTCTGATACATCGACCATTTTGGCGTGGCCTTGTTGATTAATATGAGTAAACTCAGTCATTTTACCCCTCCTAGTGCATCTAGTATATCATGAAAAAATAAAAGTTTTGGAGATGATTTTTAATGGTAGTAGAAAAAAGAAACCCAATCCCAGTTAAAGAAGCAATTCAACGTATCGTTAATCAGCAGAGTTCAATGCCGGCAATTACGGTAGCACTTGAAAAAAGTCTAAATCATATCTTAGCAGAAGATATTGTAGCTACTTATGATATACCAAGGTTTGATAAATCACCTTATGATGGTTTTGCAATTCGCAGTGTTGATTCACAAGGGGCAAGTGGTCAGAATCGCATTGAGTTTAAAGTGATTGATCATATTGGTGCAGGTTCAGTTTCTGATAAATTAGTTGGGGATCACGAAGCGGTGCGTATTATGACTGGAGCACAAATACCTAATGGCGCAGATGCTGTTGTTATGTTTGAACAAACGATTGAACTAGAAGATACATTTACAATTCGTAAGCCATTTTCAAAAAATGAAAATATATCTTTAAAAGGTGAAGAAACAACGACAGGAGATGTTGTTCTAAAAAAAGGACAAGTAATTAATCCAGGGGCTATTGCGGTCCTTGCAACATATGGCTATGCAGAGGTTAAAGTTATTAAGCAACCGAGCGTCGCTGTTATTGCAACAGGAAGCGAATTATTAGATGTTAATGATGTATTAGAAGATGGAAAAATTCGTAACTCTAATGGTCCAATGATTCGTGCCTTAGCAGAAAAATTAGGTCTTGAAGTTGGTATTTACAAAACACAACAAGATGATTTAGATAGTGGTATACAAGTCGTTAAAGAAGCTATGGAAAAACACGATATCGTTATTACAACGGGTGGAGTTTCTGTAGGAGACTTTGATTATTTACCTGAGATTTATAAGTCCGTAAAGGCGGAAGTGTTATTTAATAAAGTAGCAATGCGTCCTGGTAGCGTAACAACGGTTGCATTTGCAGATGGAAAGTATTTGTTTGGATTATCTGGAAATCCATCAGCTTGTTTTACAGGATTTGAACTATTTGTGAAACCAGCTGTTAAACATATGTGTGGCGCACTAGAAGTCTTCCCGCAAATAATTAAAGCAACATTAATGGAAGATTTTACCAAGGCAAACCCATTCACACGATTTATACGTGCTAAAGCAACGTTAACAAGTGCTGGAGCTACTGTAGTACCTTCAGGATTCAATAAATCAGGTGCGGTTGTAGCGATTGCACATGCTAACTGTATGGTCATGTTACCAGGAGGGTCACGTGGTTTTAAAGCGGGTCATACAGTAGATATTATATTGACTGAATCTGACGCTGCTGAAGAGGAACTTCTTTTATGATTTTACAAATTGTAGGTTACAAAAAGTCTGGTAAGACAACATTGATGAGGCATATTGTCTCTTTCTTAAAGTCACATGGTTATACAGTTGCTACTATTAAACATCATGGGCATGGTAAGGAAGATCTTCAATTACAGGATTCAGACGTCGATCACATGAAGCATTTTGAAGCGGGGGCAGATCAAAGTATTGTACAAGGTTTTCAATATCAGCAAACTGTAACACGTGTAGAAAATCAAAATCTTACTCAAATTATTGAAAAATCTGTTACAATTGACACCAATATCGTATTAGTTGAAGGTTTTAAAAATGCTGATTTTGAAAAAGTCGTAGTCTATCGAGATGAAGAAGAGTTACAAGTATTACAACAGTTGTTGAATGTTTGTTATAGCATTAATGTTAGGGAGCATGAAGATTTTACAGCATTTGAGCAATGGTTATTAAATAAAATTAAAAATGATTGTGATACACAATTAATATAGAGGATTGAAATGAATGAAACAATTTGAAATCGTGACAGAACCGATACAAACAGAACAATATCGTGAATTCACTATAAATGAATATCAAGGTGCAGTAGTTGTTTTTACCGGTCATGTTCGCGAATGGACTAAAGGCGTCAAAACGGAATATTTAGAATATGAAGCGTATATTCCAATGGCTGAAAAGAAATTGGCACAAATTGGAGATGAAATAAATGAAAAATGGCCTGGAACGATAACGAGTATTGTTCATAGAATAGGGCCATTACAAATTTCAGATATCGCTGTATTAATTGCAGTTTCTTCACCGCATCGTAAAGATGCCTATCGAGCAAATGAATATGCAATTGAGCGTATAAAAGAAATTGTTCCGATTTGGAAAAAAGAAATTTGGGAAGATGGTTCAAAATGGCAAGGGCATCAAAAAGGGAATTATGAAGAAGCGAAGAGGGAGGAATAAGAGAGATGAAGGTACTTTACTTCGCAGAAATTAAAGATATATTACAAAAAGCACAGGAAGATATTGTGCTTGAACAAGCATTGAGTGTACAACAATTTGAAGATTTATTGTTTGAACGTTATCCGCAAATCAATAATAAAAAGTTTCAAGTTGCTGTAAATGAGGAATTTGTACAAAAATCCGATTTCATTCAACCTAATGATACTGTTGCATTAATTCCACCGGTTAGTGGAGGTTAAGCGAGCATGAAAGCAATAATTCTTGCAGGTGGTCATTCAGTACGATTTGGTAAGCCCAAAGCTTTTGCGGAAGTGAACGGTGAGACCTTTTATAGTAGAGTAATTAAGACATTAGAATCAACAAATATGTTCAATGAAATTATTATTAGTACAAATGCGCAATTGGCAACGCAATTTAAATATCCAAATGTTGTTATAGATGATGAGAATCATAATGATAAAGGTCCATTAGCAGGAATTTATACAATCATGAAGCAACATCCTGAAGAAGAATTGTTTTTTGTAGTTTCTGTTGATACACCAATGATTACTGGTAAAGCTGTAAGCACGTTGTATCAGTTTTTAGTTTCTCATCTTATTGAAAATCATTTAGATGTCGCAGCTTTTAAAGAAGATGGACGTTTTATTCCAACAATTGCATTTTATAGTCCGAATGCATTAGGCGCTATAACTAAAGCACTACATTCTGATAATTACAGTTTTAAAAATGTATATCATGAATTATCAACGGATTATTTGGATGTCAGGGATGTAGATGCGCCCCCATATTGGTACAAAAATATAAATTATCAGCATGATTTGGACACTTTAATTCAAAATTTGTAAGCCGTTAGGAGGTCCACAAATGGTAGAACAAATAAAAGATAAACTAGGACGTCCCATCCGTGACTTACGGTTATCTGTGACAGATCGGTGTAACTTTAGGTGTGATTATTGCATGCCTAAAGAGGTATTTGGAGATGATTTCGTATTTTTACCTAAAAATGAACTGTTAACGTTTGATGAAATGGCTAGAATCGCAAAGGTATATGCAGAATTAGGTGTAAAAAAAATACGTATTACAGGTGGAGAACCATTGATGCGACGGGATTTAGATGTACTTATAGCTAAATTAAATCAAATCGATGGTATTGAAGATATTGGTTTGACAACAAATGGTTTGTTATTAAAAAAGCATGGACAAAAGTTATATGATGCTGGGTTACGCAGAATTAATGTCAGTTTGGATGCTATTGATGATACGTTATTTCAATCAATCAATAATCGTAATATTAAAGCGACTACGATTTTAGAACAAATTGATTACGCGACTTCTATTGGTTTGAATGTAAAAGTAAATGTTGTTATACAAAAAGGTATTAACGATGATCAAATTATACCAATGCTTGAATATTTTAAAGATAAACATATAGAGATTCGATTTATAGAATTTATGGATGTTGGTAATGATAATGGATGGGATTTCAGCAAAGTTGTAACTAAAGATGAAATGCTTACTATGATAGAGCAGCACTTTGAAATCAATCCTGTAGAACCAAAATATTTTGGGGAAGTAGCAAAATATTATCGCCATAAGGATAATGGTGTTCAATTTGGTTTGATTACAAGTGTTTCACAATCATTTTGTTCTACATGTACACGCGCAAGGCTGTCATCAGATGGGAAGTTTTACGGATGTTTATTTGCAACTGTCGATGGATTTAACGTTAAAACGTTTATTCGTTCTGGGGTGACCGACGAAGAATTAAAAGAACAATTTAAAGCTTTATGGCAAATAAGAGATGATCGATATTCAGATGAGAGAACTGCTCAAACAGTTGCCAATCGTCAACGTAAAAAGATAAACATGAATTATATTGGTGGTTAATGTGTAGGAACCACTACATAATAAATCATTAGAGATTCTTTAATATTTCTGTCTTACTCCCTAAAATACAATATTATTTATTAAAGTATAAACGGTCATATCTATGCCAGATTTAATAGAAATGATCGTTTTTAATGTTTTTACAAATCGGCGGGGTCCCAACATAGAAGGTGACGAAAAGTCAGCATACAATAATG
>152 35 45
AATAAAAAAAAATAAAAAAAAAAAAAAAAAAAAAA
>153 35 16
AATAAAAAAAAATAAAAAAAAAAAAAAAAAAATAA
>154 368 8393
TGTGGCTTATCTTCATTGATAAACTTGCTACCAGATTCTGTTTGTTGTTGATCTTGAATACTATTACGTAATGCTTGCATTGCTTGATCAAGTGCTTTTGCTTCAGCTAATTTTTGTGCTACTTCATCACGAGTTGCTGCGTTGTTTATTTGACTTTCAAGTGCTTGACGTTGCGGATTGTTCAAACCATTTAATTGATTTAAATCAGTAACCGCATGTTGTTTATCGTCTGCAAGTTTTTGATCACCATGTAAGTTATCTTTAGCTTGGTTAACAGCTTGTGTCAATTGTTCAACTTGTGCTTTATCAAGCGTTGGATTGCTAGTTTGATTAATCAAATCTTTGGCATGTTGTACTGCTGCTTGGTA
>155 33 211
AAAAAAAAAAAAACAAAAAAAAAAAAAAAAAAA
>156 33 472
AAAAAAAAAAAAAAAAAAAAAATAAAAAAAAAA
>157 52 261
AAAAAAAAAAAAAAAAAAAAAATAAAAAAAAATAAAAAAAAAAAAAAAAAAA
>158 41 1632
GATTCAGACAGCGATTCGGATTCAGACAGCGATTCAGACTC
>159 37 365
GGCAGATGCTCTCCCAGCTGAGCTAATTCTCCGATTT
>160 33 60
TTTTTTCTTTTTTTTTTTTTTTTTTTTTTTTTT
>161 33 51
CATAAATCAATGTCCTAGGGTCTATAATATTAT
>162 58 152
TTTTTTTTTTTTTTTTTTTTTTTTTCTTTTTCTTTTTTTTTTTTTTTTTTTTTTTTTT
>163 37419 916853
TGCGAAAATATCATTTCTGTCCCACTCCCTATGCAGCTATCCACTTCATATGTATGGCGCATACTTGATAAACGAATATCATCAAGACTTTAAAAGTATCGCTAATTTTAAAGTCTTAAACCGCATGATTAATGTCATGATGTGTTATTGCGTTTTGTTTTTAGAGCCATGTATTTCCTGGGACATATAGAAGAACATTCAACGTAAAATTCTCGAAAATTAATTTTAATCATTCTAAAAGTGAATGTTTATTTTCAGAAGTAATAACATTTTTACGTTACATGAGTATTTAACTTTCTATTTCAAATTACCTAGAATTATAGCAGCTATCACGATAATAATAATACCTGCCCAAATACCAGTCATCTGACGACGATCTTTTCTTTCTCCTAAAATGAAAATACCGCCTAAGGTTGAAACGATAACAAGTAACTGTGATAATGAGAAACTTGTAGCTACACCAACTTTTGGTTGAGAATAGAACATGAACAAGTTACCAATTCCCCAAATCACACCTGGCAATAGATTAAGTGCTGTTGATTTAAGTGATGTTTTATGATTCATGGATAGGATGAAGCCACCAATTGCCATACCGACAGATTGGAAGAACAATGCATCAGTTCCACCAACACCAAAGATATCACCAAGTACAACGAAACCTACATATCCAACTGTAGATACAATTAAAATACCCATTGCTTTTTTAAATTCAGGATTATCTGATTGACGTTCATTTTTAGCTTTAAGTGAAGTAAGTGCTACACCAGTAACTAATAATATCATAGCGATTAAACCAAAGATAATTTGAGTCATTGAAGACCATTCACCTAAAAAGATAACGCTGAATAATGTTGTACCAACTAATTGCATACCTGTAGAAACTGGCATAGTATTTGATACACCGATTAAACTAATAGATTTAAGCTGATTCGCTTGTCCAAACGCCCATAATGCACCAGAAATAAGACCGACAATAATTACAGTAGGATTATTGAATTTTGCGAAACCAGTAATAAGTAAACCTAATCCAACAATGAGTGCGCCTAGCGTCGTACCACGAATTTGGTTGTAAGGTCCACCGCCGACGAACACATTAATAAGAACGACACTTCCCCAGAATAAAGCAGGTAAAAGTGCGATTAAGAAATCAAGAAATTGCAAGACTACTCACTCTCCTATACTATTTATGCAAGTGCTCCCCTTAATTGACACTTGCATGTTATTGTAAAGCATTCTGCCCTAATAGTAAAAAACAACTACTTATAATTTTCAATATTTACAAAAAGTAGAAAAACCCACAATACATGCTAATGATGTACTGTGGGGTATTTGTTTGGTATTTTATTCAGGGATTGTTTGATCTTTTACGTTACGTGATTCGAATTTGAATTTAATGTACTCATAGTTGATATGGAAACCTAGACCATTAAATCGTTCGATGAGTTTATTATTTTTGTTACGAATTTTAAAATAAACTTTTCTAATATCAAAGTTATCAAAAGCATATTGCAATGCATACGCAAGCAACTCGAAAGCGATACCTTTCAAACGGTAATCTACATGAGAACTGAAGTATTTAATCTCGGCGATTGACTGTTGTGAATCAATTTCAAGGTATAAATAACCTTTAAGTAAACCTTCGCTAACAAATAAAAACAAATGATGATGGTCGTCTAAACTATCAATGATATCTTGCGGTGACTGTGCCTGATATTTAAATGTAGTCGTGTGTAATTTGCTGAAAGCACGATAAAACCCTTTGTGATAAGGAATGATATTTGGTTGGTGCATATCTTCTTCTAATCTTGTACGGGCTTCTATGTAATAGTCAGTGAAGTTATAACTTGCTTGTATAACTTTCATTAATGGTTTGTATTGTTGAATGCCTTCTTCAAAAGAAAAGTTAAAGACGGCATCGTCAGGTTGGTTCGAAGTCATTGCTTTAAACAGCGTTTCAAAAGTATCGACAGATAATACGTATTTGTCAGCCACGAAAGGGCCTATGACCTTGAATTTATTTTTATCGTATGCAAAAGACAATATGATTGCTTTGATTGAATCGTTTTCTTTAATCGAAAATACACCAGGTGATTCAATCGCATCGGTTATTAATACATCTATTTCATTGTACTGTTGAGGAAGTTTATATAAGTATGATGCTGATTCATAATTCGAATGTTCAATGAACGATTTTATTTGTGTAATATCATATAACTGAACTATGCTCATGTCATTACCTCCGTACTTTTTGTTACTTTTATTATATAATATTTCAACTGAAATGAAAGTTAATAGTGATATTAACATGTTACAATACATTTAACACATCATTTGCAATCATTGAATTTAAATCAAAGATTAGTGGAATAGATGAAGCACGTTCGAAATAAAAGAACGTATGAGAAAGGATAATTTATGAAATCTTTAATATTAGCTGAAAAACCATCAGTCGCAAGAGATATTGCTGATGCTTTACAAATAAATCAAAAGCGTAATGGTTACTTTGAAAATAACCAATATATTGTCACGTGGGCGTTAGGGCATCTAGTAACAAATGCGACACCTGAACAATACGATAAAAATTTAAAGGAATGGCGATTAGAAGACCTTCCAATTATACCTAAATATATGAAAACTGTTGTTATTGGTAAAACAAGCAAACAATTTAAAACAGTAAAAGCGTTAATTTTAGATAATAAAGTGAAAGATATTATTATTGCAACAGATGCTGGACGAGAAGGTGAACTAGTTGCAAGATTGATTTTGGATAAAGTTGGTAACAAAAAGCCACTCCGTCGATTATGGATTAGCTCAGTTACTAAAAAAGCTATTCAACAAGGTTTTAAAAATTTAAAAGACGGTCGCCAATATAACGATTTGTATTATGCAGCGTTAGCGAGAAGTGAGGCGGATTGGATTGTTGGGATTAATGCAACGCGTGCACTAACAACAAAGTATGATGCACAGCTATCCCTGGGACGTGTTCAGACACCAACGATTCAGTTAGTAAATACACGACAACAAGAGATTAATCAGTTCAAACCACAACAATACTATACATTATCATTAACGGTAAAAGGGTTTGATTTTCAGCTAGAATCAAATCAGCGATATACCAATAAAGAAACTTTAGAACAGATAGTTAATAATTTAAAAAATGTCGATGGTAAGGTTAAATCTGTTGCTACTAAACATAAGAAGTCGTATCCGCAATCACTGTACAATTTAACAGATTTACAACAAGATATGTATAGACGTTATAAAATTGGACCTAAAGAAACATTGAATACACTTCAAAGTTTATATGAGAGACATAAAGTCGTAACCTATCCAAGAACAGATTCAAACTATTTAACAACTGATATGGTAGATACTATGAAAGAACGTATTCAGGCGACAATGGCAACAACATATAAAGACCAAGCACGCCCATTAATGTCTAAAACATTTTCATCAAAAATGTCGATATTTAATAATCAAAAAGTATCTGATCACCATGCAATTATTCCTACAGAAGTGAGACCTGTCATGTCAGACTTAAGTAATAGAGAATTAAAGTTATACGATATGATTGTCGAGCGTTTTTTAGAAGCTTTAATGCCTCCGCACGAGTATGACGCGATAACTGTAACTTTAGAGGTTGCAGGGCACACATTTGTTTTGAAAGAGAATGTAACAACTGTATTAGGCTTTAAATCTATTAGACAAGGTGAATCTATTACAGAGATGCAACAGCCTTTTTCAGAAGGCGATGAAGTGAAAATTTCAAAAACAAACATTAGAGAACATGAAACAACACCTCCAGAATATTTTAATGAAGGTTCGTTATTAAAAGCGATGGAGAACCCTCAGAACTTTATTCAATTGAAGGATAAAAAATATGCGCAAACTTTAAAACAAACGGGTGGTATCGGCACAGTTGCAACAAGGGCCGACATTATCGATAAATTATTTAATATGAATGCCATTGAATCAAGAGACGGTAAAATTAAAGTAACGTCAAAAGGTAAACAAATATTAGAATTAGCACCAGAAGAATTAACGTCGCCACTTTTAACTGCACAATGGGAAGAAAAATTACTTTTAATTGAACGTGGTAAATATCAGGCGAAAACATTCATTAATGAAATGAAAGATTTTACGAAAGATGTTGTAAATGGGATTAAAAATAGTGATCGTAAATATAAACACGATAATTTAACAACCACTGAATGCCCAACATGTGGTAAATTCATGATTAAAGTTAAAACTAAAAATGGTCAGATGCTTGTGTGCCAAGATCCATCTTGTAAGACGAAAAAGAATGTACAGCGCAAAACAAATGCAAGATGTCCAAACTGTAAAAAGAAATTAACGTTGTTTGGTAAAGGGAAAGAAGCGGTATATCGTTGTGTTTGTGGACATTCTGAAACGCAAGCACATATGGATCAGCGTATGAAGTCTAAATCCTCTGGTAAAGTATCTCGTAAAGAAATGAAAAAGTATATGAATAAAAATGAAGGTTTAGACAATAATCCGTTTAAAGATGCATTAAAGAACTTGAATTTATAGATAAAATCGAACAAAGTTGAATCAGAAAATCGAAAAGTTCGCTTTTGGTATTGTTTTTTATTAAGAATGATATTAAACTATTAAGGTATTTTAAAAAAAGGAGCATCCATTCGTGAAAAACTATTTCCAGTTCGATAAATATGGAACAAACTTTAAAAGAGAAATCTTAGGCGGTATCACAACTTTCTTATCTATGGCCTATATTTTAGCAGTTAACCCGCAAGTTTTAAGTTTAGCCGGTGTTAAAGGCGTATCAGAAGATATGAAAATGGACCAAGGTGCCATTTTTGTAGCGACTGCATTAGCAGCATTTGTAGGCTCGCTATTCATGGGACTAATAGCTAAATATCCAATTGCGTTAGCACCAGGTATGGGATTAAATGCATTCTTTGCATTTACTGTTGTATTAACCATGGGTATTCCTTGGCAAGTTGGTTTAACAGGTGTTTTATTCTCAGGTATATTCTTTGCGATATTAACCGTCACAGGGTTTAGGGAAGTTATTATTAATGCAATTCCTTATCAAATGAAGATGGCTGTTTCAGCAGGTATAGGGTTATTCATTACATTTGTAGGTTTACAAAGTTCGGGTATTATAGTTAAAAATGAATCTACATTAGTAACATTGGGACATTTAACTGATCCACCAGTACTTTTAGCGATATTCGGTATCGTTATTACAGTTATTTTATATGCAATTAAATTGCCGGGTTCTATCTTTATCGGTATGATCATCACAGCAATCGTTGGTATGTTCACTGGATTGATTCAAATGCCATCTGGTATTGTAGGTAAAATTCCAAGTATTGAACCAACGTTCGGTGCTGCATTTGAAGCGTTTAAAGACCCAAGTCAATTATTAACGATACAGTTCTTGATTGTTATTTTAACGTTCTTATTTATTGATTTCTTTGATACAGCTGGTACATTAGTAGCCGTTGCTACTCAAGCTGGTATTATGAAAGATAATAAATTACCAAGAGCTGGTAGAGCATTATTCTCAGATTCTTTAGCTACGATTGTAGGGTCAATTTTTGGAACAACTACAACAACTTCTTATATCGAATCAACTTCAGGTGTTGCTGTAGGTGCTAGAACAGGATTTGCTAGTATCGTAACAGGTTGTTGTTTCCTATTAGCGTTATTCTTTAGTCCGTTAATCGCTGTTGTAACAAGTGCAGTTACGACACCAGCTTTAGTGGTGGTAGGTGTATTAATGGCTGCAAACTTTGCTGAGATAAACTGGAAAAGTTTTGAAGTTGCTGTGCCAGCATTCATTACAATCATTATGATGCCTTTATCATATTCAATTGCAACTGGTATTGCGTGTGGATTTATTTTCTATCCAATTACAATGCTTATCTCTAAAAAACATAAAGAAGTACATCCGATAATGTATGTATTAATGGTACTATTCATTTTGTACTTCATATTTGTTCATGGTTAAATCCAGACACAAAAAAACGACTGCCAATGATTGGTAGTCGTTTTTTTCTTTGAAGTAAGGATAAAATAAGAAGCGAAATAGCATAAAGTAATATTATGAATGTCTTTAAATATCCAATACAAATATACTTCTTTTAAAATTGTTGAACGTGTTTCTTCTATATTATATATACCTGATTAAAAAGGTTTTAAGAATTATTCTCTATGTCCATCTTTGTATTGTGTATAAATGACACGAGCATTTTTATTAGGTATATAGGTTGGTGCCGATAATACAACTAAGACAAATAGAATCATTAGGAAAAATAAAATCCAATGAATCAAAATTCCTAAGAAGGGGATAATAGCTAAAAAACTACCTACTATACCAAATATTGGAATAATCGCTATAGGTCTAATCGCATTTTGTCTATTCACTAGTAATATAATAGTAAGAATTAGATAAAGTAATGCATTAAAGAGTAAAGGCTGCCATCCAAAGCTTAAAATAAAAGTTGCACCTAAAAAAGGAATGCCATAGAAAAACTCACAAAGTATTAAAAAGATACCTATAAGTGCTAAAGATAATTTTGGTCCATTTTTCATATTCATTCACCACCATTCTTATGACTAATTATAAAGAATAATTTTCAATGATAATAATAAAATGATTCAAGGTACGAATTTACAATAAAGGAGGAAATAAAAAATATCTCGAAAATAGTTGAACTGACTAAGTATATAAAGTAAAATATAAAAGTATGTGTTAGACAGATAGAAAAATTATGTGAAAAGCCTTGATTTATCGATGTTTTTCGTGTAATATAACTAACGTTGGACTTTAAGAAAAGCGATGAAGCGAAAGGTTACTGACACACCCGGCCGCTTTGCCATGGCGCTGTGTAAGATAGTTTTCGTGGAGAAGTCTATCACTAAATGTAGACGAATAAGGAGGGAAAATTATGGCAAAACAAAAAATCAGAATCAGATTAAAAGCTTATGATCACCGCGTGATTGATCAATCAGCAGAGAAGATTGTAGAAACAGCGAAACGTTCTGGTGCAGATGTTTCTGGACCAATTCCGTTACCAACTGAGAAATCAGTTTACACAATCATCCGTGCCGTGCATAAGTATAAAGATTCACGTGAACAATTCGAACAACGTACACACAAACGTTTAATCGATATTGTAAACCCAACACCAAAAACAGTTGACGCTTTAATGGGCTTAAACTTACCATCTGGTGTAGACATCGAAATCAAATTATAATAGACAATTTTAGGAGGTGGACTTTCGATGACCAAAGGAATCTTAGGAAGAAAAATTGGGATGACACAAGTATTCGGAGAAAACGGTGAATTAATCCCTGTAACAGTAGTAGAAGCTAAAGAAAATGTTGTATTACAAAAGAAAACTGTAGAAGTTGATGGATACAACGCAATCCAAGTTGGATTTGAAGACAAAAAAGCATACAAAAAAGATGCAAAATCTAATAAATATGCTAATAAACCAGCTGAAGGTCACGCTAAAAAAGCTGACGCAGCACCTAAGCGCTTCATTCGTGAATTCCGCAATGTAGACGTGGATGCTTACGAAGTAGGTCAAGAAGTCTCAGTAGATACTTTTGTAGCTGGCGACGTTATTGACGTAACAGGCGTATCAAAAGGTAAAGGTTTCCAAGGTGCAATTAAACGCCACGGACAATCTCGTGGACCTATGTCACACGGTTCTCATTTCCACAGAGCACCAGGTTCTGTAGGTATGGCTTCAGATGCTTCAAGAGTATTCAAAGGCCAAAAAATGCCAGGACGCATGGGTGGAAATACAGTAACTGTACAAAACTTAGAAGTAGTTCAAGTTGACACAGAAAACAAAGTTATCTTAGTAAAAGGTAACGTACCTGGACCTAAAAAAGGTTTAGTAGAAATCAGAACTTCAATTAAAAAAGGTAATAAATAATAAGAAGTGAAAGGAGGAAATGCATAATGGCTAATTATGATGTTTTAAAATTAGACGGAACTAAATCAGGTTCAATCGAATTAAGCGATGCAGTATTCGGTATTGAACCAAATAATAGCGTTCTTTTCGAAGCTATTAATTTACAACGTGCTTCATTACGTCAAGGTACACATGCTGTTAAAAATCGTTCAGCAGTAAGCGGTGGCGGACGTAAACCATGGAAGCAAAAAGGAACAGGTCGTGCTCGTCAAGGTACAATCCGTGCTCCACAATGGCGTGGCGGTGGTATCGTATTCGGACCAACTCCAAGAAGTTATGCATACAAAATGCCTAAGAAAATGCGTCGTTTAGCTTTACGCTCAGCATTATCTTTCAAAGCTCAAGAGAATGGCTTAACAGTAGTTGACGCATTCAACTTCGAAGCTCCAAAAACTAAAGAATTCAAAAATGTATTATCTACATTAGAACAACCTAAAAAAGTTTTAGTAGTTACTGAAAACGAAGATGTAAATGTTGAATTATCAGCACGTAACATCCCTGGCGTTCAAGTAACAACTGCTCAAGGTTTAAATGTTTTAGATATCACTAATGCTGACAGCTTAGTAATTACTGAAGCTGCTGCTAAAAAAGTTGAGGAGGTGCTCGGATAATGGAAGCAAGAGATATTCTTAAGCGCCCCGTAATCACTGAGAAATCTTCTGAAGCAATGGCTGAAGACAAATACACTTTCGACGTTGATACTCGTGTTAACAAAACACAAGTAAAAATGGCAGTTGAAGAAATCTTCAACGTAAAAGTTGCAAGTGTTAATATCATGAATTACAAACCTAAGAAAAAACGTATGGGCCGTTACCAAGGCTATACAAACAAAAGAAGAAAAGCGATTGTAACTCTTAAAGAAGGATCAATCGACTTGTTTAACTAATAAACCAATTACCATTAAGGAGGTAAGCGACAATGGCTATTAAAAAGTATAAGCCAATAACAAATGGTCGTCGTAATATGACTTCGTTAGATTTCGCAGAAATCACGAAAACTACACCTGAAAAGTCATTATTAAAACCGCTACCGAAAAAAGCGGGACGTAACAACCAAGGTAAATTGACTGTAAGACACCATGGTGGTGGACACAAACGTCAATACCGTGTTATCGATTTCAAACGTAACAAAGATGGTATCAATGCAAAAGTTGATTCTATTCAATATGATCCAAACCGCTCAGCAAACATCGCTTTAGTTGTATATGCAGACGGTGAAAAACGATATATCATTGCTCCTAAAGGATTAGAAGTAGGTCAAATCGTTGAAAGTGGTGCTGAAGCTGACATCAAAGTTGGTAATGCATTACCATTACAAAACATTCCAGTTGGTACAGTAGTACACAACATCGAGCTTAAACCTGGTAAAGGTGGACAAATCGCTCGTTCAGCTGGTGCAAGTGCACAAGTACTTGGTAAAGAAGGTAAATACGTATTAATCAGATTAAGATCTGGTGAAGTTCGTATGATCTTATCTACTTGCCGTGCTACAATCGGTCAAGTTGGTAACCTACAACACGAATTAGTTAACGTTGGTAAAGCGGGACGTTCAAGATGGAAAGGTATCCGTCCAACAGTTCGTGGTTCTGTAATGAACCCTAACGATCACCCACACGGTGGTGGTGAAGGTCGTGCTCCTATCGGTAGACCATCTCCAATGTCACCATGGGGTAAACCTACGCTTGGTAAGAAAACTCGTCGTGGTAAAAAATCATCAGACAAACTTATCGTTCGTGGACGTAAGAAAAAATAATATAATCAACTTATTTGGGTGTGCGGCTTAAAGCTGCACGCACATAATAAGAAGGGAGGCGCCCAAATGGCTCGTAGTATTAAAAAAGGACCTTTCGTCGATGAGCATTTAATGAAAAAAGTTGAAGCTCAAGAAGGAAGCGAAAAGAAACAAGTAATCAAAACATGGTCACGTCGTTCTACAATTTTCCCTAATTTCATCGGACATACTTTTGCAGTATACGACGGACGTAAACACGTACCTGTATATGTAACTGAAGATATGGTAGGTCATAAATTAGGTGAGTTTGCTCCTACTCGTACATTCAAAGGACACGTTGCAGACGACAAGAAAACAAGAAGATAATATCTATTAAGTAGAGGAGGACATCCTAATGGAAGCAAAAGCGGTTGCTAGAACAATAAGAATCGCACCTCGTAAAGTAAGACTAGTTCTTGACTTAATCAGAGGTAAAAATGCTGCTGAAGCTATTGCAATTTTAAAATTAACAAACAAAGCTTCATCACCAGTAATTGAAAAAGTATTAATGTCCGCTTTAGCTAATGCTGAACATAACTATGACATGAACACAGATGAATTAGTAGTTAAAGAAGCATATGCTAACGAAGGACCAACATTAAAACGTTTCCGTCCACGTGCGCAAGGTCGTGCAAGTGCGATTAACAAACGTACAAGCCACATTACAATCGTCGTAAGTGACGGTAAAGAAGAAGCTAAAGAAGCTTAATTAACTTTTAAGGAGGGAATACTGTGGGTCAAAAAATTAATCCAATCGGACTTCGTGTTGGTATTATCCGTGATTGGGAAGCTAAATGGTATGCTGAAAAAGACTTCGCTTCACTTTTACACGAAGATTTAAAAATCCGTAAATTTATTGATAATGAATTAAAAGAAGCATCAGTTTCTCACGTAGAGATTGAACGTGCTGCAAACCGTATCAACATTGCAATTCATACTGGTAAACCTGGTATGGTAATTGGTAAAGGCGGTTCAGAAATCGAAAAATTACGCAACAAATTAAATGCGTTAACTGATAAAAAAGTACACATCAACGTAATTGAAATCAAAAAAGTTGATCTTGATGCTCGTTTAGTAGCTGAAAACATCGCACGTCAATTAGAAAACCGTGCTTCATTCCGTCGTGTACAAAAACAAGCAATTACTAGAGCTATGAAACTTGGTGCTAAAGGTATCAAAACTCAAGTATCTGGTCGTTTAGGCGGAGCTGACATCGCTCGTGCTGAACAATATTCAGAAGGAACTGTTCCACTTCATACGTTACGTGCTGACATCGATTATGCACACGCTGAAGCTGACACTACTTACGGTAAATTAGGCGTTAAAGTATGGATCTATCGTGGAGAAGTTCTTCCTACTAAGAACACTAGTGGAGGAGGAAAATAATAATGTTACTACCAAAACGTGTAAAATATCGTCGTCAACATCGTCCTAAAACAACTGGTCGTTCTAAAGGCGGTAACTACGTAACATTTGGTGAGTTTGGTTTACAAGCTACAACAACGTCTTGGATCACATCTCGTCAAATCGAATCTGCTCGTATAGCAATGACACGTTACATGAAACGTGGCGGGAAAGTTTGGATTAAAATCTTCCCACATACACCATATACTAAAAAACCTTTAGAAGTACGTATGGGTGCTGGTAAAGGTGCGGTTGAAGGCTGGATCGCAGTCGTTAAACCAGGTAGAATTTTATTTGAAGTTGCTGGCGTTTCTGAAGAAGTTGCGCGTGAAGCACTACGTTTAGCAAGTCACAAACTTCCAGTAAAAACTAAGTTTGTAAAACGTGAGGAATTGGGTGGTGAAACAAATGAAAGCTAAGGAAATTAGAGACTTAACCACTTCAGAAATCGAAGAACAAATCAAATCTTCAAAAGAAGAGCTTTTTAACCTACGCTTTCAGTTAGCTACAGGTCAATTAGAAGAAACTGCACGTATTCGTACAGTAAGAAAAACGATTGCACGTCTAAAAACTGTTGCTCGTGAAAGAGAAATTGAACAAAGTAAGGCTAATCAATAATTAAGTAAGAGGAGGTTACAAAAGTGAGCGAAAGAAACGATCGTAAAGTTTATGTAGGTAAAGTTGTTTCAGACAAAATGGACAAGACTATTACAGTACTTGTTGAAACTTACAAAACACACAAATTATACGGTAAACGAGTAAAATACTCTAAAAAATACAAAACTCATGATGAAAACAATTCAGCTAAATTAGGAGACATTGTTAAAATTCAAGAAACTCGTCCTTTATCAGCAACAAAACGTTTTCGTTTAGTAGAGATTGTTGAAGAGTCAGTAATTATTTAATACAAGTTTAGAGATAAGGGAGGTTTAACTAATGATCCAACAAGAAACACGCTTGAAAGTAGCAGACAACTCTGGTGCTCGTGAAGTTCTTACAATCAAAGTATTAGGTGGATCTGGTCGTAAAACAGCAAACATCGGCGATGTTATCGTATGTACTGTTAAAAATGCAACACCAGGTGGCGTTGTTAAAAAAGGTGACGTTGTCAAAGCTGTAATCGTACGTACTAAGTCAGGTGTTCGTCGTAATGACGGTTCATATATCAAATTTGATGAAAATGCATGTGTTATCATCCGTGATGACAAAGGCCCACGTGGTACTCGTATCTTCGGACCTGTTGCTCGTGAATTACGTGAAGGTAACTTCATGAAAATCGTATCATTAGCACCAGAAGTACTTTAATTAATAACAACCAATACAAATAAGGAGGTGCCCACATGCATATCAAAAAAGGTGACAACGTTAAAGTTATCGCAGGTAAAGACAAAGGTAAAGAAGGTAAAGTAATCGCTACTCTACCTAAAAAAGACCGTGTCGTTGTGGAAGGTGTTAACATTATGAAAAAACACCAAAAACCAACTCAATTAAATCCTGAAGGTGGAATCTTAGAAACAGAGGCAGCAATCCATGTTTCTAATGTACAATTATTGGACCCTAAAACAAACGAACCAACTCGTGTAGGTTACAAATTTGTTGATGGTAAAAAAGTTCGTATCGCTAAAAAATCTGGCGAAGAAATTAAATCTAATAATTAATAACAAGTTGAAAGGAGGATCCCACTTTGAACCGTTTAAAAGAAAAGTTTAACACTGAAGTTACTGAAAACTTAATGAAAAAATTCAATTATAGTTCAGTAATGGAAGTACCAAAAATAGATAAAATCGTTGTGAACATGGGTGTAGGTGACGCAGTACAAAATTCTAAAGTATTAGACAATGCTGTTGAAGAATTAGAATTGATCACTGGTCAAAAACCATTAGTAACTAAAGCTAAAAAATCAATCGCGACATTCCGTTTACGTGAAGGTATGCCAATTGGTGCGAAAGTAACACTTCGCGGAGAAAGAATGTATGAATTCTTAGACAAATTAATTTCAGTATCATTACCACGTGTACGTGACTTCCAAGGTGTTTCTAAAAAAGCATTTGACGGACGCGGTAACTACACTTTAGGTGTTAAAGAACAATTAATTTTCCCAGAAATCGACTATGATAAAGTAAGTAAAGTTAGAGGAATGGATATTGTTATCGTAACGACTGCTAACACTGATGAAGAAGCTCGTGAATTGTTAGCTAACTTCGGTATGCCATTCCGTAAATAATTATTTAAAGGAGGCTAATTAAGTGGCTAAAACTTCAATGGTTGCTAAGCAACAAAAAAAACAAAAATATGCAGTTCGTGAATACACTCGTTGTGAACGTTGTGGCCGTCCACATTCTGTATATCGTAAATTTAAATTATGCCGTATTTGTTTCCGTGAATTAGCTTACAAAGGCCAAATCCCTGGCGTTCGTAAAGCTAGCTGGTAATAAAAAAGAGTCTGAAAGGAGGCAACAATCAATGACAATGACAGATCCAATCGCAGATATGCTTACTCGTGTAAGAAACGCAAACATGGTGCGTCACGAGAAGTTAGAATTACCTGCATCAAATATTAAAAAAGAAATTGCTGAAATCTTAAAGAGTGAAGGTTTCATTAAAAATGTTGAATACGTAGAAGATGATAAACAAGGTGTACTTCGTTTATTCTTAAAATATGGTCAAAACGATGAGCGTGTTATCACAGGATTAAAACGTATTTCAAAACCAGGTTTACGTGTTTATGCAAAAGCTAGCGAAATGCCTAAAGTATTAAATGGTTTAGGTATTGCATTAGTATCAACTTCTGAAGGTGTAATCACTGACAAAGAAGCAAGAAAACGTAATGTTGGCGGAGAAATTATCGCATACGTTTGGTAATAAAAAATAAGGAGGTGCCATAACATGAGTCGTGTTGGTAAGAAAATTATTGACATCCCTAGTGACGTAACAGTAACTTTTGATGGAAATCATGTAACTGTTAAAGGTCCTAAAGGTGAATTATCAAGAACTTTAAATGAAAGAATGACATTCAAACAAGAAGAAAACACAATTGAAGTTGTAAGACCATCTGATTCTAAAGAAGATAGAACAAACCATGGTACAACTCGTGCTTTATTAAACAATATGGTACAAGGTGTTTCTCAAGGATACGTAAAAGTACTTGAACTTGTTGGTGTAGGTTACCGTGCTCAAATGCAAGGTAAAGACTTAATCCTTAACGTTGGTTATTCTCACCCAGTAGAAATTAAAGCTGAAGAAAACATTACTTTCTCAGTTGAGAAAAACACAGTCGTTAAAGTTGAAGGTATTTCAAAAGAACAAGTTGGAGCATTAGCATCTAACATCCGTTCAGTAAGACCTCCAGAGCCTTACAAAGGTAAAGGTATTCGTTACCAAGGTGAATACGTTCGCCGTAAAGAAGGTAAAACTGGTAAATAATAGATAAACTCTAAAGAAAGGAGTATTGAAATGATCAGTAAAATTGATAAAAATAAAGTGCGTTTAAAAAGACATGCTCGTGTTCGTACTAACTTATCAGGTACAGCTGAAAAGCCACGTTTAAACGTATATCGTTCAAACAAGCATATCTACGCTCAAATTATTGATGATAATAAAGGCGTAACATTAGCTCAAGCTTCTTCAAAAGACAGCGACATTGCTACTACAGCAACTAAAGTTGAATTAGCAACTAAAGTCGGTGAAGCAATTGCTAAAAAAGCTGCTGACAAAGGCATTAAAGAAATCGTATTTGACCGTGGAGGATATTTATATCACGGACGTGTTAAAGCATTAGCTGAAGCAGCAAGAGAAAGCGGATTAGAATTTTAATTTAAAGGAGGGACAAATACATGGCTCGTAGAGAAGAAGAGACGAAAGAATTTGAAGAACGCGTTGTTACAATCAACCGTGTAGCAAAAGTTGTAAAAGGTGGTCGTCGTTTCCGTTTCACTGCATTAGTTGTAGTTGGAGACAAAAATGGTCGTGTAGGTTTCGGTACTGGTAAAGCTCAAGAGGTACCAGAAGCAATCAAAAAAGCTGTTGAAGCAGCTAAAAAAGATTTAGTAGTTGTTCCACGTGTTGAAGGTACAACTCCACACACAATTACTGGCCGTTACGGTTCAGGAAGCGTATTTATGAAACCGGCTGCACCTGGTACAGGAGTTATCGCTGGTGGTCCTGTTCGTGCCGTGCTTGAATTAGCAGGTATCACTGATATCTTAAGTAAATCATTAGGATCAAACACACCAATCAACATGGTTCGTGCTACAATCGATGGTTTACAAAACCTTAAAAATGCTGAAGATGTTGCGAAATTACGTGGCAAAACAGTAGAAGAATTATACAATTAAGGAGGGAAAACTAGTTATGGCTAAATTACAAATTACCCTCACTCGTAGTGTTATTGGTCGTCCTGAAACACAACGTAAAACTGTTGAAGCTTTAGGTCTTAAAAAGACTAACAGTTCAGTAGTTGTTGAAGATAACCCTGCTATTCGTGGGCAAATCAACAAAGTTAAGCACTTAGTAACAGTAGAAGAAAAATAATCAAGGAGGTGCCGAAATGAAATTACATGAGTTAAAACCGGCAGAAGGTTCACGTAAAGAACGCAATCGTGTTGGACGTGGTGTTGCGACAGGTAACGGTAAAACAAGTGGTCGCGGACACAAAGGTCAAAAAGCTCGTTCAGGCGGTGGTGTAAGACCAGGATTCGAAGGTGGTCAATTACCATTATTCCGTCGTTTACCAAAACGTGGTTTTACTAACATAAATCGTAAAGAATATGCTATTGTTAACTTAGACCAACTTAATAAATTTGAAGATGGTACTGAAGTAACTCCAGCTTTATTAGTAGAATCTGGTGTTGTTAAGAATGAAAAATCTGGTATCAAAATACTAGGTAATGGTTCACTTGATAAGAAATTGACAGTGAAAGCTCATAAATTCTCAGCTTCAGCAGCAGAAGCTATTGATGCTAAAGGTGGAGCACACGAGGTGATCTAATGATTCAAACCCTTGTGAACTTCTTTAGAACAAAAGAGGTTCGTAACAAGATTTTCTTCACACTAGCAATGTTAGTAATTTTTAAAATAGGGACTTATATACCAGCTCCAGGAGTAAATCCTGCAGCTTTTGATAATCCCCAAGGTTCTCAAGGTGCCACTGAGTTATTAAATACTTTTGGTGGCGGAGCCTTGAAACGATTTTCTATTTTTGCAATGGGTATTGTACCCTACATCACTGCATCTATCGTAATGCAACTATTACAAATGGATATTGTCCCTAAATTCTCAGAATGGGCGAAACAAGGTGAAGTAGGAAGAAGAAAGTTAAATAATGTTACTCGTTATTTAGCAATTTCTTTAGCATTTATCCAATCTATAGGTATGGCATTCCAATTTAATAATTATCTCAAAGGTGCACTGATTATTAATCAGTCAATTATGAGTTATTTATTAATAGCACTAGTTTTGACAGCAGGAACTGCTTTCTTAATATGGCTTGGTGATCAAATCACTCAGTTCGGTGTTGGTAATGGTATTTCTATTATCATATTCGCAGGTATTTTATCAACGTTACCAGCAAGTCTAATTCAATTTGGACAAAGTGCTTTCGTTGGGCAAGAAGATACGTCATTAGCATGGTTGAAAGTATTAGGACTATTAGTGTCACTGATACTATTAACTGTAGGTGCTATTTATGTTCTTGAGGCCGTTCGTAAAATTCCAATTCAATATGCTAAGAAACAAACTGCTCAAAGATTAGGTTCACAAGCAACGTATCTACCTTTAAAAGTGAACTCAGCCGGTGTTATTCCTGTAATCTTTGCAATGGCGTTCTTCTTACTGCCTAGAACATTAACATTGTTCTATCCAGATAAAGAATGGGCACAAAACATTGCGAATGCTGCAAATCCTTCAAGTAATGTTGGTATGGTTGTATATATTGTACTGATCATACTATTCACATACTTCTATGCATTTGTACAAGTTAATCCGGAAAAAATGGCTGATAACCTTAAGAAACAAGGTAGCTATGTTCCAGGTATTAGACCTGGTGAACAAACCAAAAAATATATTACTAAAGTTTTATATCGTTTAACTTTTGTAGGTTCTATCTTCTTAGCCGTTATTTCAATTCTACCGATATTAGCAACTAAGTTTATGGGATTACCACAATCAATTCAGATTGGTGGTACAAGTTTACTTATCGTTATTGGTGTAGCGATTGAAACAATGAAATCTTTAGAAGCTCAAGTATCTCAAAAAGAATATAAAGGCTTTGGTGGTAGATAATTTTAGGAGGGCACTTATGAATATCATTTTGATGGGTTTACCTGGCGCAGGTAAAGGAACTCAAGCAAGTGAAATTGTCAAGAAATTCCCAATACCCCACATTTCAACTGGTGACATGTTCAGAAAAGCTATAAAAGAAGAAACTGAATTAGGTAAAGAAGCTAAGTCTTATATGGACCGTGGCGAATTAGTTCCTGATGAAGTGACTGTAGGTATCGTAAAGGAAAGAATTTCTGAAGACGATGCAAAAAAAGGCTTTTTATTAGATGGCTTCCCAAGAACAATCGAGCAAGCTGAGGCATTAAATAATATTATGTCTGAGCTTGACAGAAACATTGATGCTGTCATCAATATCGAAGTTCCGGAAGAAGAATTAATGAACCGTCTTACAGGTCGTCGAATCTGTGAGTCATGTGGTACAACGTATCATCTTGTATTTAATCCTCCGAAGGTCGAAGGTATTTGTGATATCGATGGTGGTAAATTGTATCAACGAGAAGATGATAATCCTGAAACGGTAGCTAATCGTTTGAGTGTTAATATTAAACAATCTAAGCCTATTTTAGATTTCTATGATCAAAAAGGTGTATTGAAAAATATTGATGGTTCAAAAGATATTAGCGACGTTACCAAAGATGTCATTGATATTTTAGATCATTTGTAATAGATCAACTTTTAGCGGTCTATTTTAAGTGAGGCATGATTTAATCATATTAGATAGATGAGAGTGGCAATTAACGATAATTAATTCCCGTAATTTTTGTTTAACTTATAAAATTAATCACTGATAGATTCGTAACAATAAAGTTGTCTATTGACGATTACCTTACTATTGCAAAAAGGGGGAAGTTAATCAATGGCTAAACAAGATGTAATTGAATTAGAAGGTACTGTATTAGATACTTTACCGAACGCAATGTTTAAAGTAGAATTAGAAAATGGTCATGAGATTTTAGCTCACGTAAGTGGTAAAATCAGAATGAATTACATTCGTATTCTACCTGGCGACAAAGTAACTGTTGAGATGTCTCCGTACGATTTAACACGCGGAAGAATTACTTATCGTTATAAATAATCGTCACTCCATAATATAGGGAGGTATAAAAATGAAAGTAAGACCATCAGTAAAACCTATTTGCGAAAAATGTAAAGTCATTAAACGTAAAGGTAAAGTAATGGTAATTTGTGAAAATCCAAAACACAAACAAAGACAAGGTTAATAAAAGAGAGGTGTAAATTAATATGGCACGTATTGCAGGAGTAGATATTCCACGTGAAAAACGCGTAGTTATCTCATTAACTTATATATACGGTATCGGTACGTCAACTGCTCAAAAAATTCTTGAAGAAGCTAACGTATCAGCTGATACTCGTGTGAAAGATTTAACTGATGACGAATTAGGTCGCATCCGTGAAGTTGTAGACGGTTATAAAGTCGAAGGTGACTTACGTCGTGAAACTAACTTAAATATCAAACGTTTAATGGAAATTTCATCATACCGTGGTATCCGTCACCGTCGTGGTTTACCAGTTCGTGGTCAAAAAACGAAAAACAACGCGCGTACTCGTAAAGGACCAGTTAAAACGGTAGCTAACAAGAAAAAATAATAGGTAAAGGAGGCAAATTTTAAATGGCACGTAAACAAGTATCTCGTAAACGTAGAGTGAAAAAGAATATTGAAAATGGTGTAGCACACATCCGTTCAACATTCAACAACACTATTGTAACTATCACTGATGAGTTCGGTAATGCTTTATCATGGTCATCAGCTGGTGCATTAGGATTCAAAGGATCTAAAAAATCAACACCATTTGCAGCACAAATGGCTTCTGAAACTGCATCTAAATCAGCTATGGAGCATGGTTTAAAAACAGTTGAAGTAACAGTTAAAGGACCTGGTCCAGGTCGCGAATCAGCTATTCGTGCATTACAATCTGCAGGTTTAGAAGTAACTGCGATCAGAGACGTTACTCCAGTACCTCATAACGGTTGTCGTCCACCAAAACGTCGTCGTGTATAATTTATGATGGTATTGTTACAGGTCACTGAGCAAACATTTTAAATTAAGTCGACGTATATAAGGAGGATATTTAAATGATAGAAATCGAAAAACCTAGAATTGAGACAATTGAAATTAGTGAAGATGCTAAATTCGGTAAGTTCGTTGTTGAACCACTAGAACGTGGCTACGGTACTACACTAGGAAACTCCTTACGTCGTATCCTACTATCTTCATTACCAGGTGCAGCCGTTAAGTATATTGAAATTGAGGGAGTTTTACATGAATTCTCAGCAGTAGACAATGTAGTTGAAGATGTTTCTACAATTATTATGAACATAAAACAATTAGCATTGAAAATTTACTCTGAAGAAGATAAAACTTTAGAAATTGATGTACGTGATGAAGGCGAAGTAACAGCAAGCGACATTACACATGATAGTGATGTTGAAATTTTAAACCCAGAGCTTAAAATTGCAACAGTATCTAAAGGTGGTCACTTAAAAATTCGTCTAGTTGCTAACAAGGGTAGAGGTTACGCATTAGCAGAACAAAATAATACTAGTGATTTACCAATTGGTGTAATCCCTGTTGATTCATTGTATTCACCCGTTGAACGTGTGAACTATACTGTTGAAAATACACGTGTAGGTCAAAGCAGTGATTTTGATAAATTAACATTGGATGTTTGGACTAATGGTTCAATCACACCACAAGAATCAGTTTCATTAGCAGCAAAAATAATGACTGAACACTTGAATATCTTCGTTGGTCTTACTGATGAAGCGCAAAACGCTGAAATCATGATTGAAAAAGAAGAAGATCAAAAAGAAAAAGTATTAGAAATGTCTATTGAAGAATTAGACTTATCTGTACGTTCATATAACTGCTTAAAACGCGCAGGAATCAATTCTGTTCAAGAGTTAGCTGACAAATCTGAAGCTGACATGATGAAAGTGCGTAATTTAGGTCGTAAATCTTTAGAAGAAGTTAAATACAAATTAGAAGATTTAGGATTAGGATTAAGAAAAGAAGATTGATAAAGGAGGTTAACTCATGGGTTACAGAAAATTAGGTCGTACTTCTGATCAACGTAAAGCTATGTTACGTGACTTAGCTACATCACTTATTATTAGTGAGCGTATTGAAACTACAGAAGCTCGTGCAAAAGAAGTTCGCAGTGTTGTTGAGAAATTAATCACTTTAGGTAAAAAAGGAGATTTAGCTTCTCGTCGTAATGCAGCTAAAACTTTACGTAATGTTGAAATCTTAAACGAAGATGAAACTACACAAACTGCACTTCAAAAATTATTTGGTGAAATCGCAGAACGTTATACAGAACGTCAAGGTGGTTACACTCGTATCCTTAAACAAGGCCCTCGTCGCGGTGACGGTGCTGAATCAGTAATTATCGAATTAGTATAACAATTTATATAAATACACTAACTACTTTTATATAAAGCAAATGAGTGCAACGATAATGTTTGCCACATACAAATATTGTCTAGCTCAGAGTACCCCATCAACTAAATAAAGATTTAAAGCGTGAACTCAACAAACTTATGATGGGGTGCGCGCTTTTTTATTGTATAAGCTATCGGACTTATGAACAGAAATGTTTACAAGTCCGATTTCTTTATATCTACTTTTTTGAGTCCGAATCTAAAAATATGATCAAACTAGTTTGATCAATTTCACTAGAACTGAATGAAGTGAAAGTATTATTGTTGAATCAAACGCGGCCTACCCTATATTAGTAAATCATTTATTTTATTAACGTTTATACATAATTGTTAGAGAGGAATAAATGTCCTTATCATTAGTTGTTAAACAACACTTTAAAGACTAGAAATGAGTCGGAAAATACTAGTAATATATAGCAAACCCAGTCAATGTCATATACAGCGATTTATAAATATTGTAAAATATGATAGATACACGAATCGTAAAGGAGAGAGACAAGTGGAGGATAAGAATTCAGTTATTGTATTTAAAAATGTTTCATTTCAATATCAAAGTGATGCATCCTTCACATTGAAAGATGTTTCTTTTAATATACCTAAAGGTCAGTGGACATCTATTGTTGGTCATAACGGTTCTGGGAAATCTACAATTGCCAAGTTAATGATTGGCATAGAGAACGTTAAATCTGGAGAAATTTTTTATAATAATCAAACTATAACAGATGATAATTTTGAAAAGTTAAGAAAAGACATAGGAATTGTATTTCAGAATCCGGATAATCAATTTGTTGGTTCAATTGTAAAATACGATGTGGCATTTGGACTCGAAAATCATGCGGTTCCACACGACGAAATGCACAGAAGAGTCAGCGAAGCACTTAAACAAGTTGATATGCTAGAACGTGCAGATTATGAACCTAATGCATTATCGGGGGGACAGAAGCAGCGTGTGGCTATAGCAAGTGTATTAGCACTTAACCCCTCTGTCATTATATTAGATGAGGCGACTTCTATGTTAGATCCTGATGCACGTCAAAATTTATTGGATTTAGTGAGAATAGTTAAATCAGAACATAATATTACAATCATTTCTATTACGCATGATTTATCTGAGGCGATGGAAGCAGATCATGTTATCGTTATGAATAAAGGGACTGTCTATAAAGAAGGCACAGCGATTGAAATTTTTGACCATGCAGAAGAGTTAACAACAATAGGTCTAGATTTGCCATTCCCAATCAAAATAAATCAAATGCTGGGACACCAAACATCATTCTTAACTTATGAAGGGTTGGTGAATCAACTATGAGTATTCGATTCAATGATGTGAGTTACACGTATCAACAAGGAACACCTTATGAACATCAAGCTATTCATGATATTAATACAGAGTTTGAACAAGGCAAGTACTATGCAATCGTTGGACAAACAGGTAGTGGTAAATCAACGTTGATTCAAAATATTAATGCATTGATTAAACCAACTAGTGGGACAGTTACAATTGATGATGTTACGGTAACACATAAGACTAAAGATAAATATATTAGACCTGTAAGAAAAAGAATAGGCATGGTCTTTCAATTTCCCGAATCTCAATTGTTTGAAGATACAGTAGAACGTGAAATGATATTTGGGCCTAAGAACTTTAAAATGGATTTAGATGAAGCTAAAAATTATGCACATCGTTTATTGATGGATCTTGGTTTTTCAAGAGATGTGATGTCACAATCGCCATTTCAAATGTCAGGTGGACAGATGCGTAAAATCGCAATTGTATCAGTGTTGGCAATGAATCCGGATATTATCGTTGTCGATGAACCTACAGCTGGACTTGACCCACAAAGCAAACGACAAGTTATGCGCTTATTAAAATCTTTACAAACAGATGAAAATAAGACAATTATCCTAATTTCACATGATATGAATGAAGTCGCGCGTTATGCCGATGAAGTCATCGTTATGAAAGAAGGTAGTATAGTGTCGCAAACATCACCAAAAGAGCTCTTTAAAGAAAAAGAAAAGTTGGCGGGGTGGCATATTGGGTTGCCAGACATCGTTCAGTTACAATATGACTTTGAACAAAAACATCAAACAAAGTTAAAAGATATTGCCTTAACTGAAGAAGCATTTGTTAGCTTGTATAAGGAGTGGCAACATGAAAAATAAATTGATTATAGGGCGATATTTGCCAAATGACTCCTATGTTCATCATCTTGATCCAAGAGCAAAGTTAATGTTTGTTTTTCTTTTTATTATATTAATATTTGTCTGTCATTCACCATTAACATATCTTTGGGTGTTTGCACTTATATTATTCTTTATGAGATTAGCAAAAATTCAATTATGGTTCTTAATTAAAGGTTTAACGCCAATATTTTTCTTTTTAATCTTCACATTAATGATGCATATATTTTTAACTAAAGGTGGATATGTATTAGTTGAATGGCATGGCATCACGATTGAAACTAATGGTATTTTAGAAGGGCTATATATATCATTACGATTAATTGGTATTGTGATGATTGCAACGATTATGACGCTGTCGACAAGTCCAATTGATTTAACAGATGCGTTTGAAAGATTACTTGCACCACTAAAGATGTTTAAATTACCAGTTCATCAATTAAGTATGATAATGTCTATTGCGTTACGATTCATCCCGACGTTAATGGATGAGTTAGATAAAATCATTTTGGCGCAAAAGTCGCGTGGTTCTGAAATCAGTTCAGGGAACATTGCAACACGTATTAAATCATTTATTCCATTACTAGTGCCACTATTCATCTCAGCTTTCCAACGCGCCGAAGAATTAGCGGTCGCAATGGAAGTTAGGGGTTATGATGCCAATGTTCAAAGAACGAGCTACAGACAGCTTAAATGGCAATTGAGAGATACGTTATCTTTAATCATGATAATCCCAATTGCAATTATTTTATTCGTATTAAAATATTCAGGAGTGTAAATTCATGCGTATATTAGTAGAAATTGCGTATCAAGGAAATAATTTTCTAGGTTTTCAAATTCAACAAAATGGACGTACGGTACAGCAACAATTTGAAAAGCTATTACAACGCATGCATAAAAGACATGTGAGAATCCATCCTTCAAGTAGGACTGATAGAGGTGTACATGCGATACAGCAATACTTTCATTTCGACACAGAGCTGAATATACCTATGTCACAATGGCAATATGCAATGAACCGAACGTTACCTGATGATATTTATGTCAACAATGTAGTTACAGTCGATGACGATTTTCATTGTCGTTACGATTGTGTCGGTAAACGCTATCGATATAAAGTATATCAAGCACAACACCGCGATCCATTTCAAAGTGGTTTGAAAACATTTATTCCTGAAACGTTGGATTTAGACAAAATGAACAAAGCGGCGCAACAATTCATAGGTACACATGATTTTACGGGATTTTGTTCGCAAAAAACTGAAGTAGAAAGCAAAGTTAGAACATTATACCAAAGTGAAATTGTAAAAACAGATGATGGCTTTGATTATATTGTCACTGGATCTGGATTTTTATATAACATGGTGCGAGTCTTAGTTGCATTTTTAATAGAAGTTGGAAAAGGACGACATGAAATTTCTGATGTGCCGAAGCTTCTTGAATCAAAGAATCGTAAGAATGTACCTTTTACTGCACCGGCTGAAGGACTATATTTAGAGAAGATTTATTTAGATGAAAATGAGTTATTAAAAGACTTTGGCAACGATATAAAAATACATCGTAAAAAATCATTACAAAATGACTGATTGCCATTGACAAAAAGCTTGTGAAATTATAAGATTATTAACGGTATTGTTTTATATCCACCCCACGATAAGCCCCGGAAACTTATTGTGTTACAAGATATATAAGCAGAAACGAACAACAGTTAACAAAATAAATGAAATTAAACGTTTTAAAAATGAAACAAATGAAATCATCTATTAGGTTATGAAACTGTTTATAGCTTGAATAGAAGCATTTATTTTTTAGGAGGACAATTATTATGCGTCAAACATTTATGGCAAATGAATCAAACATTGAGCGCAAATGGTATGTTATCGATGCTGAAGGCCAAACATTAGGTCGTTTATCATCAGAAGTAGCATCTATCTTACGCGGTAAAAATAAAGTAACTTACACACCACACGTTGATACTGGTGATTATGTAATCGTTATTAATGCATCAAAAATCGAATTTACTGGTAACAAAGAAACTGACAAAGTATACTACCGTCACTCAAATCACCCAGGTGGTATCAAATCAATCACTGCTGGTGAATTAAGAAGAACTAACCCAGAACGTTTAATTGAAAACTCAATTAAAGGTATGTTACCAAGCACTCGTTTAGGCGAAAAACAAGGTAAAAAATTATTTGTATATGGTGGCGCTGAACATCCACACGCTGCACAACAACCAGAAAACTACGAATTACGTGGTTAATTAGAAGGAGGAAATGACTTTGGCACAAGTTGAATATAGAGGCACAGGCCGTCGTAAAAACTCAGTAGCACGTGTACGTTTAGTACCAGGTGAAGGTAACATCACAGTTAATAACCGTGACGTACGCGAATACTTACCATTCGAATCATTAATTTTAGACTTAAACCAACCATTTGATGTAACTGAAACTAAAGGTAACTATGATGTTTTAGTTAACGTACATGGTGGTGGTTTCACTGGACAAGCTCAAGCTATCCGTCACGGAATCGCTCGTGCATTATTAGAAGCAGATCCTGAATACAGAGGTTCTTTAAAACGCGCTGGATTACTTACTCGTGACCCACGTATGAAAGAACGTAAAAAACCAGGTCTTAAAGCAGCTCGTCGTTCACCTCAATTCTCAAAACGTTAAGCTGCAGCTGTTGCGAACTTGTTCGTTTACAGATGGAGTTCGCAAATTGCGGCAGCAATTTGTGTTCAACTGAAGAAACGTTTACAACACTCTTTGGATTATTCCAAAGAGTGTTTTTTGTATTTTTATAGAGTTATTTAGATACCATTTAGTTACCCCTAGAGTAACTAATTTGTTTCAATTCTGCTTAAAATTCAATGATATGAAACTTTATGAAACCATATGAAATGACCTTGTTTTTCTTTGGGATTCGTACGACAAGCAGATAGAGGTTGTAATGATATTCGATAGATATCGTATTGAATGTTATAATAAAGTCAATAAGATGCGAGATTGCGAGGTTTATATATGACTAGTAGTAAGTATATTGAATATTTGCAAACTGAGGTTGAAGGACAGCTTCTAGATCGAAAGAGGGCATCTATAAATCCTAAAGATGTTGCTCAACACATTAGTGCGTTTGCAAATGCTGAAGGTGGCAAACTGGTAATTGGTATTGAAGATAATGGAGAAATTTCGGGATTTAATCATTCAAAAGCAAAAAAGAAAGAGGTTTATATTGAAGCACCTTTCGAACATTTATATAGAATACCTAAATATACATATGAAATAATAGAAGTGAAGAAACGCGATGGAACTATGGATGAAATTCTTGTTTTCGACATTGAACCCAGTTATGATGCCATAATCACCTTAAAAGATGATTCAGTATATTTAAGGATTAACGATAAAAGTAGAAAACTGACACACAATCAAATTACAAATCTAGAATACGACCGTGGTTCACGAAGATTCGAAGAAGAATTAGTAGAGTATTCTAGTATTGAAGATGTGAATGAAGAACTAGTTGATGAATTTAAGCAATTACTTAATACAAACGTAGATAATGAAAAATTATTAAAAGCTAGAGGATTTATGCGTGAAGGTAAATTGACAGTTGCAGGTTTGTTATTGTTTAGTAATAACATCAATGTTTATTTACCAGGCGCTAGAATTCGATTTATGAGGTATGAAGGTACAAAAGAAGAATCTGGGACAAGACTTAACATTGTAAAAGATATTACTTTTGATAAAGCTTTGCCAGTAGCAATAAGAGAAGCGAGAGCCTTTATCAATACACAATTACGTGAATATACTTTTTTAGGTAAAGAGGGAAGATTTGTAACTTTGCCAGAATATCCAGAATTTGCTTGGTTTGAGGGAATGATAAATTCTATTGTACATCGCAGATATGATAATCAAGGCGATCATATAAGAATAAAAATGTTTGACGACAGATTAGAAATTAGTAGCCCGGGTGCACTGCCTGCTTCTGTTACGTTAGAGAATATTAAAGAAGAAAGATATTCAAGGAATCCAAAATTAGCTGCAGCATTAACTCAATATAAATGGGTGAGAGAATCAAATGAGGGCGTGGGACGTATATTTGACGAAATGAAGGAATATTTTTTAGATGATCCTGTATACTCAGAGCCTAATAATAGTTCAGTACAACTAGCTTTGAAGAATAACATAATAGCAAGGAAAAAAAGAGAAACAGGGAGAGTGAGTAATATAATAACACCTGAATTATTTGAAAGTTTAAATGAGCAACAAGAATTAATTGTGAGACATTTATATAATCAAGGCGAACTAACAGCATCTAAAATTGCTAATATTATTCAAAGGTCTGTTCCTACTGCTAGAAAAAGATTGAAAGAATTAGAGGAAATGAATATTATATCGACACATGGATCAAGTAAGAATGATCCAAAGAGAACATATTATTTACTCGGATTCGAGTAAAGAGAAAAATTTTCGAGTAACTTAAAAGAAAAATATTAAAAATCATGGGAAACCAATGATATCAAGGGTTTTGTGAGCTTTTGAGTAAAGAGAAAAATTTTCGAGTAACTCAAAAGAAAAATATTAAAAAATCATGAGAAACCAGTGATATCAAGGGTTTTGTGAGCTTTCGAGTAAAGAGGCGGATTTTCGAGTAGTATTATTTAATAAGAATTACAAGTTAAATAAAATACCTACTAATCAGAAGTTGACAGAGATTGTAGAATTTTTATCAGATGGTAAGTTAGCAAGTAGACTTGAAATTCAAGAAACAATATGACTTCGAAAAAATTTATACATCTTAGTTAATTGCTGAACTAAAGAAATTAGAAATTATCGGATCCGAAGGTAGAGGTCCAGGTACTAGATATTATTTATTTAGAGGCTAATAAATACATCATGTGATAACCGGACGATAACCTATTGATATACATAAAAACATTGATAAATCAATATATTTACGACCGGACGATAACCGGACGATACAAGAGTATATACAACCGGACAGCAGTTTATTTAGTTACCCTTTAGTTACCCTTTAGTTACCCCTGAGTGATATTTGGTGCAATACTATGCAATCGGAAAAATTAGAAATCCTTTAGTATCAAGGCTTACGACAGTCTATACAATTGTACGAAACCCTAAAGTTTTTTGAACGTAAAAAACCAAATTTTAAAGCAGTTCGTCGTTCACCTCAATTCTCAAAACGTTAATTGTCGGACGATATATACAAAACACCTCGATGTTATGTCGAGGTGTTTTTTTGCGTTTGTGTAGGGAATATGAAATGTGTAGAGTATAAATGAACTTTCCTTTATTTAATGTCTCAGGAATAGAATAAATTCAAATATGAATTATTGATTTACACGTATAATTTGTACATGCTTACATAATCAAAAGTGTACATTATTAAATTGTCATTTAGCTTGCGGGAGGGGCGGATAATAATGTTCTAATCATAGTGGTTCAAGGGAAAGGGCTATCGGATGAAAACCGGAAGATAACTCAAGATCCATGATTTAAGAGTATTATCAAAATAAGGAGTGACTTAATTGAAAGATTCTATATTTTGGAAGAAAGCTTTTATTCCTGTTTATTTTATTGTTGCGATGCTGGTGTTTCTACTTTTTAGGTTTTATATTAAAACAGATAACTTTTCTATATATTTAATGATTATCTTCTTAATTTGTTTAGGAACTGCTTCTATCATTTATAACTATAAAACCAATCGATAAATATAAGTATGAAATGTATAAGTCACAGTTAGTTCTAAGTCTTGCTGTGACTTTTTAATCGAAACACCATTTTGAAACTGCCATAAAACAGCATTTTTATATCTCCATAAAACGACAAATTCATTCCACCATAAAACGACAATTTCAAACCGCCATCGACTAAATACCAAACTCAAAGACATTGTAACAATCCTTCACACCAATCAATCCAACATCCCTCATAATCACACTGCACAAAATCTACTCATGCATTTTTGGAATACTTAGTATTACAAATAACGATTTTTATTCATCTAACAAAGGTTATATAATGTACTGAAGGCAATTTTTATGTATTACAAATCTAATCGTATAATGAAATTTTTGATAAATATCATTAATTTTGCGTAACAATCATTAGATTACAAATCACAATACAATTACATGTAATACACATCTACACAACACATTTTGAAAGGAAATGAATATAAATGACTGATAAAAAGTACACTGCAGCCGATATCGTTATTGATACTTTGAAAAATAATGGGGTAGAATATGTTTTTGGTATTCCGGGTGCAAAGATTGACTATCTATTTAATGCTTTAATTGATGATGGTCCTGAACTTATTGTCACGCGTCATGAACAAAATGCCGCAATGATGGCGCAAGGTATTGGAAGATTAACAGGCAAACCGGGTATAGTACTTGTTACAAGTGGCCCTGGTGTAAGTAATTTAACGACTGGACTATTAACAGCTACATCTGAAGGGGATCCTGTATTAGCGTTAGGTGGCCAAGTGAAACGTAATGATTTATTACGATTAACGCATCAAAGTATTGATAATGCTGCGCTATTAAAATATTCATCAAAATACAGTGAAGAAGTACAAGATCCTGAATCATTATCAGAAGTTATGACAAATGCAATTCGAATTGCTACTTCAGGAAAAAATGGCGCAAGTTTTATTAGTATTCCGCAAGACGTGATTTCTTCACCAGTTGAATCTAAAGCGATATCACTTTGCCAAAAACCAAATTTAGGAGTACCGAGTGAACAAGATATTAATGATGTCATTGAAGCGATTAAAAATGCATCATTTCCTGTTTTATTAGCTGGTATGAGAAGTTCAAGTGCAGACGAAACAAATGCCATTCGCAAATTAGTTGAGCGCACGAATTTACCAGTTGTAGAAACATTCCAAGGTGCGGGTGTAATTAGTCGTGAATTAGAAAATCATTTCTTCGGACGTGTGGGCTTATTCCGCAATCAAGTTGGTGATGAATTATTACGTAAAAGTGATTTAGTTGTTACAATCGGTTATGATCCAATTGAATACGAAGCTAGTAACTGGAATAAAGAATTAGAAACACAAATTATCAATATTGACGAAGTTCAAGCTGAAATTACTAATTATATGCAACCGAAAAAAGAATTGATTGGTAATATTGCTAAAACGATTGAAATGATTTCTGAAAAAGTGGATGAACCATTTATAAATCAACAACATTTAGATGAATTAGAACAACTAAGAACACATATTGATGAAGAAACTGGTATTAAAGCGACACATGAAGAAGGTATTCTACATCCAGTCGAAATTATTGAATCTATGCAAAAGGTATTAACAGATGATACTACAGTAACAGTTGATGTTGGTAGTCACTATATTTGGATGGCACGTAATTTCAGAAGTTATAATCCAAGACATTTATTATTTAGTAACGGTATGCAAACACTTGGTGTAGCATTACCATGGGCAATTTCAGCTGCTCTTGTACGCCCTAATACGCAAGTTGTATCCGTTGCTGGCGATGGAGGCTTTTTATTTTCATCACAAGATTTAGAAACGGCCGTACGTAAAAATCTAAACATTATCCAACTTATTTGGAATGATGGAAAATATAATATGGTTGAATTCCAAGAAGAAATGAAATATAAACGTTCATCAGGTGTAGACTTCGGTCCTGTAGATTTTGTAAAATATGCAGAATCATTTGGCGCAAAAGGTTTACGAGTTACTAATCAAGAAGAATTAGAAGCGGCAATTAAAGAGGGCTATGAAACAGATGGTCCAGTATTAATTGATATACCTGTAAACTACAAAGATAATATCAAACTTTCAACAAATATGTTACCTGACGTATTTAACTAAAATAAAGATAAATGTTAAAGAGGAGTGGGAGATTTTATGACTAATGTTTTATACCAACATGGTACATTAGGCACATTAATGGCAGGATTATTAAAAGGAACTGCATCAATAAATGAATTATTGCAACATGGTGATTTAGGTATCGCTACACTAACAGGTTCAAATGGTGAGGTCATCTTTTTAGATGGAAAAGCCTATCATGCAAATGAACATAAAGAATTTGTGGAATTAAAAGGTGACGAGTTAACACCGTATGCAACTGTAACTAAATTCGTAGCAGATACAAGCTATGAAACGAAAGATAAATCTTCTGAAGCAGTTTTTGCAGAAATTAAGGAAAAGATGTTGAGTGAAAATTTATTTTCTGCAGTAAAAATTTCAGGCTTATTTAAAAAAATGCATATACGTATGATGCCGGCACAAGAGCCACCTTATACACGTTTAATTGATTCAGCTAGAAGACAACCTGAACAAACTGAAACATACGTCAAAGGTTCAGTCGTTGGGTTCTTTACACCAGAACTATTCCATGGTATCGGATCAGCAGGATTCCATGTACACTTTGCAAATGATGATCGTAACTTTGGCGGACATGTCTTAGATTTTGAAGTAGAAGATGTTAAGGTAGAAATCCAAAATATAGAAACATTTGAACAGCATTTTCCAATTCATGATGAAGATTTCACTAATGCAAATATTGACTATAAAGATATTTCAGATGAAATTAGAGAAGCTGAATAATGAATGCAGAAATGTAATGATGGATTATAAAAATTGAAGCATTGACTTCATAATGTTCGATTTGGAAATTTAGCAATGATAAATGGTTGATTAATACGGTTAAACATGTCTGTCATAGAGCATACGTCTAAGTAATAAAATAAATCCCTTCACTATTAGCGGTAGTGAGGGGATTTATTTGTGTTCTAGATATTTGAGATTTGCTGTTATGTTTAGATAATAAATTATGGTAGACATTCATATCGAATTTACAATTGTATAGGCCAATCTATTATCAGGAGAAGCAAACAACAATAATTTACAAGTTCAATAACTAAAAAGACAAACGCAATTTTTCAGCGTTTGCCTGGTATAACTATTTTCATTTTCAAATTATTATTTAACTACAATTTGTATTTGTTTGATTGTACTTGGATCAATTAAATTTTTAGCGTCGTCATTTTTCTTTAGATTCACTACTTTTTTATTACCATCATTCAAAGTAAGTGTATACGTTGCTGTTTGCGCATTATTAATTTTTTCTGTTGTAACACCACGTTGAGAAGCTAATTCATTTTTTACTTTACTGTCAATTTCTTGATAAAGTACCTTTTTATTTTCTGGAAAAACAAAGTAAGTTCGATGTAATGCAGTAATACCATCTACTGAAATCGTGTAAGGAACAGTGTGATAACCATCCATTGTCATTTCTTTATAGCCGTTATTACTATCTGCAGATGCTTCGTGACTAGGTAATGCAGCTCCGACCGTTGATAATAATCCCAATGCTAAAGTGGCAGTAACAAATGATTTTAGTTTCATATCTCAATCTCCTTTTAAAGTTGTGGTATATTACACTATTTATATAACACGTTTTATAAAGTTTAAAACATACTTTTTGATTTTTTATATTTTTGATTTTTAGTAATAGTTTTTAACGAGGGATATGACCCATGTATTTTGAAAAGTGGTAAGCAATGTTTTTAGTTTATAGGGATTCATTAGTTGTATATAATAATCATGAAAAGCATATAGTCGATCTTATACTTTTAATTGAGACTTATAGTGTATTTAAGTTATAGATAAATTCATTAAAATATTATGGGGGAATGAGTATGTCAAAGCGTCTATTATTGTTTGATTTTGATGAAACATATTTTAAACATAATACAAATGAAGAAGATTTAAGTCATTTAAGAGAAATGGAAAAATTGTTGGAAAAACTAACTAATAATAATGAAGTGATGACTGCTGTGTTGACAGGAAGTACATTTCAAAGTGTCATGGATAAAATGGATCAAGTTAATATGACGTTTAAACCATTACATATCTTTTCTGATTTGAGTTCTAAAATGTTCACTTGGAATAATGGCGAATATGTTGAATCAGAAACATATAAAAAGAAAGTCTTGAGCGAACCATTTTTATTTGAAGATATTGAGGATATATTACGTCATATTTCTGCGCAATATAATGTCGAATTTATTCCACAAAGAGCATTTGAAGGTAATGAAACACATTATAATTTTTATTTTCATTCAATAGGTAATCACAACAAAGATAGGCGTATCCTAGAATCACTTGTCAGATACGCAAATGATCAAAACTATACAGCGAGATTTAGTCGAAGCAATCCATTAGCTGGTGATCCTGAAAATGCGTATGATATTGACTTCACACCGTCAAATGCTGGAAAACTATATGCTACTCAATTTCTGATGAAGAAATATAATATACCAGTAAAATCAATATTAGGTTTTGGAGATAGTGGCAATGACGAAGCATATTTAAGCTATCTTGAACATGCATATTTGATGTCGAATAGTAGAGATGAAGCATTAAAGCAGAAATTTAGATTAACAAAATATCCATATTATCAAGGGATAACACTGCATGTTAAAGAATTTGTTGAAGGTAAGTATGATTATTGATTGGTTGAGTATCGAGTACATTTTTTAAATAAAAATATTAAAATTTGAGGGATGATTAGAAAATATGGTGAATCGACTACACTTTAGTTTTAAAAAATTATTTATATGTTGATTTGTCCAACTAAGTGTAGACGATTCATAGTTTAATCAATATATTTGAACACTTTGTAAATTAAATAAACATTTAATATTGATACTTTTGAAGATATAGAGGACTTTGTTCTCTATTTGCTTTTTTCATCGATTAATTCAATCCATTTTTTGGATACCGCTTCGTAAGAAAAGTTTGTTTTTATTGTTGTTCTGGCATTTTCAGAAAACTGAGATATCAATGTTTCTTTTTTTAATACATGAATTATTTTTTTTGCCAATTCATTAATATTATCCTTCTTTTTTGTTATTATTCCATTTATATTATTTTGGATTATAGATTTAGGGCCATAATTAATAGGATATGAAATTACTGGAACACCGTAACTCATGGCCTCTAGTAAACTCATAGGGAGACCTTCATAATCTGATGTCAGTACACTTAGAGAGGCTTTTGTATAAAGACCACGTATGTCAAATGCGTAATCATGGATGAACACATTATCTTGCAATTTAAGTTTTTTAATAAGTTTTGTGTAATTTTCTTTTTGCGTACCGGTACCGTATATGTGCAACTTAACATCCTTTACTTTTTTTCTTACAATATTTATAGCGGAAATGATATGTGTGATATTTTTCATAGCTACAAATCTTTGTAATACAATAATAGAATTTTTTTCTCGAATATTTTGTGTTAAATTCTCTTCAAAAGATACAGCATTAGGAATAACCTTTATATTATTGTAATCACCAAATTGTTTTATAATATCATCTTTTTGTTCTTTAGTTAATACAACTAAAGTATCTAACTCTTTAAGGTTTAGTAACATGTTTCTGAACTCTGGTTTAATCTCAGCGCCATAAGAGTAAGGGGACAAGAAATGATTCGTATGTATAGTAAATATTTTTTTGACATCATTATTCTGCATGTTCTCTACTTTAGGATAAGTGCCTATACCGTCTAGTATTAATACATCGTTTGAAGTTAAGTTTTTATCCAACCAATATGAGTGGAACATTTTATTGTTTTTAAAGTTTAATACTTCTTTACTATTTTTATCAAAATAAAATATATTGACTATATTTTCGTTATCCCCATACCAATATGATAAATAACAAAAGCCGTCATTTGATAAATATTTAACTTCACTCATTTTATTTTTATCGTTGAAAGTTATTTCTTTTCGAAGTATTTTATTTTGAAAAACATGCCTTTTAATGCGTTTTCGATTTTGAAAATAATCAATGTGTGATAATTGACCATTTATCCATTTTTTATACATTATGTAATTGTTATCTTTAAAGTACCTGGCATACTTTTTTTCTTCATATTCGTCTTTTTGAATATAAAAGCCTTCTTGATTTAAAAGATTTAATTTTTCAAATGTTTGCATATTTTTATTTTCGATTTCTGTATTTTCAACATCATACAGCATCTTCAATTCTTCGTATAAGTTAACAATTTTTACTTCTTTATGTAACCGTCCTGAATTTGTTAGCTTAGCTCTTAATGGATCATAGTTTTTGTCATCCAAAGTTAATAAGGCACATGAATAGCCTTTTTCAGCTAAAAGTTTAGATCTATTTAACATAACTGATGTTATACCACCTGCTTTTTCTGGTATTGAATACATTAACATATAAGTAGTCATAATTTCCTCCTATTTCTTGCACTTGATAATTAATTCTCCGTAATTATAGTAGTAATCTTCATCTACATATATTTTGGAGAACGTTTCTAAAGAACTGTAATTTTCTATTTCAGCAACTATAATATGATTTAATGCTAAATAAGGATTAGAGCCATTAAAAACAATTTTGGGCTTTAATATTTCATAATCCTTAAAAACCTCAGAAATTTTTTCGTTATTTTTTTGTACTTCAATCTTGTTTAACTTTAATATTAATTCATTGTTGTAATTATACTCATTAAATGTCATGTTGATAAAACCCTGTTTTCTCCATCATTAAAATTTTATTTGACGCCCATCTATTTATCTGAGTAAATAGATAATACTATTTTATTATTTATAACATTTTAGATTATGCGCAATTATATTCTCTTATTTATTAGGTTGATTGTCAATGTTGTTGGAACTTTTCAACTGATATACTTTAAAAGCTACTAAAGATAAATACTGTAATAAAGCATTAAAAGGTTATTATGGGGAACTAGATTCTTTCTATTTAAAAATTTTCAGTTTGAAATACTTATTGATGGTAAACTGATTATCGAATACAGCAAATTGTCAATGAATAAGTTGCAATAAAAATTTCAAATTGTAGGACTGACCGTTATGACTAAGAGAAAATATGAATATACTTTAAGATGGAAGTAATACAACTCGTTGTATCAAGTATAAATGTTACTGATGTCTTAAGGTGTCTTTAAATTCCTATTCAAAAAATAGCAAAGTGATTAACTAAATGTTATAAAAATAGGGGAAATGCTTTTGCAGATAATTGGAAAATGATGTGAATCTAACAAAAAGACTTAAAGCTTTAGAAGAAGAAAATATAATAAAAAAAGGTTATGCACATCTTTAATAAAGAATAAAAAGCAATTTCGATTTTATAGACAAAAACTTCCACAAGGTTCACGCAACGAAGATGTGAGAGCTATTTTGTGTCTCTAAAAGCGAATAGGATGATGTAAAAAAACGTGATTATTCATTCCAACATATTCGACGAGAAATGTAAAAAAGCAAATTCACAAAATTTCCAGGGGAAGCAAAAAATATAAGGTAGCGCAAAAATGACCCAGGAACTGGAGAAATAATTGATATCAAAATAAATATAAGAGGATAAGAATATATGAATAAAACAAACTTTGGGGATTATTTAAATAAAAGTAAGAGCAGGAAAATATATAAGATTTTTGATCAAAATTTGAAGCGAGAGTTTAGTTATTGGCAGTTTAGGAAACTTTTCAAATCTTATACAAGGCAGTCTGATGTACATGAGTTAAAAGTGTGTACTCAAAATGATGATACTATGGAGCAAATATGGATAGATAAAGCAAAGCAATTTGGAGTGTCAGTGACTTGGAAAGATAATAGTATTATCGGATTTGTTATGCGTCCGTTAATCAATTATGATGCGATTAAGAATGAAACGACTTTAAAATACGCAGTGCCGACAACAGATTGCTATGAGGTTTTTTGGGGGGGAGATAATGAATTATATAATTATCACTATTTATACCCACATCAAAGGTATGCTATTGATTTAGTTATTAAAGAAAATCATAAAACATATAAGAAGCAAGGAAAAGTAAATACTGATTATTTTTGTTTTGGAAAAGATATCATTGCGCCAGCAAATGGTACAGTTGAAAAAGTAGTGAATGGGGTTCAAGACAACAGTATTGGAAGTACGAATGAATCACAGTTTTTAGGAAATTATATTGTAATCAAGCACGCAGAAAATGAGTATAGCTTAATAGCTCATTTACAACAATATTCAATCATTGTGAATGAGGGACAAAATGTTAAATATGGTGACATCATTGGGAAGGTTGGTAATTCTGGCAATTCTACTGAACCTCATATACATTTTCAAGTAATGAATGATAAGAATATTGAAGCATGTACATCTTTAAAAATTCGATTTTTAAATAATCGAGAACTTATCAAAGGTGATGTGGTCTGCGGATTACAAGGTGAATGATAGTTATGCTTATAAAATCTTGGGAGTGGGACAGAAATGATATTTTCACAAAATTTATTTCGTT
>164 92 1907
TATGAACAAGGTGGCAATATCGTAGATATCGACTTCGATAGCGTACCTCAAATTCAAGGTCAAAATATTGGCAATCAATCATTTGAAGAAGA
>165 37 368
TTTCTTTTCGAAATTCTCTGTGTTGGGGCCCCTGACT
>166 94 1850
CAAATACTAAGATTATTATTCTTACTAGCGATGTATGAGCTAGGCAAGTATGTAACTGAGCAAGTATATATTATGATGACGGCTAATGATGATG
>167 1208 26518
TTTTTTTATTCTTCATAAAAGTATTCCTTATAGAATATGAATGTTGCGATACTTGCGAATCCTGCAATTGACCATGCTGTAGTGAAGTATAGAAACGGCATAAGTACAATCGCTAAGACTGTGAAGCATAGTACTGCTACTAGGTAGCTTTTATAAGTTTTACTCATTTGTTGTGCCCTCCTTTGTAAATCTCATTAAAATGTTCATCTACAAACTTATGCATCCTTCTTGCGTTAAACCTCCAACGATTAAAATTCTCATCAGGATAATGTACGATACCTTGTGCTCTTAACTCTTTTTCGAGTCTAGGGTGAAATAATAACCTGTCTTTGATTGTTTCATCAGATGCAATTTTTAATTTCTTCTTTAAGTCGCTCATGTTCCATACAGGGTCTAATGAGTAAGCTATTAACTCTTCATATTCATCTTTTGTGATAAGCACGTGTGTTTCAGGTATTGGAACTGTTACGTTTAAAATATGTGGCATTTCTATCTTTCCTTTCGTGTATAATGTTGTTATCAACCTAAGGTAGTGATAAGTATGAAATTAGATCATGATTGTGTTAGACATCTTTTGTTAGAAATTGAAACTAATAAAAAGATTGGTGAACCGCTCACCGAATACAATTTCAAAGATAATGTTGTATTTGGAAAATATGATTTTGAAACTGTAATATATGCATTATTAAAACTGGAAGAAGCAAAGTATGTTAGTGTTAAATTCGGTTGGGAAGATGGACATATTTATGGTTATACAATTAACGATATAACTTGGTCAGGACATGAATTTTTAGATAATATCCGAGACAATCACACTTGGAAAGAAGTTAAAAAAGTCGCAAACAAAACCACTAGTATGTCCGTAACATTGCTAAGCAAATTAGCTTTTAATTATCTAACACAAAAATTTAATCTAACTTAAATTCTTTTCCATCTATTAATCCATAAAAGTTATTTTTTAAATGCGGATGTCTTTCAAGCGTCATTTCAATAAAACGCTGGTCTATCATTAAGTCGTAGCCATCGTTGTATTGAATATTAACGGGTCGTCTATTACCTTCTTCGTCATAGTAGTAATAGATGACTTTTTTGTTTTGAGCTTGCATTGTTCGTTCCTCCTATTAAGATGTTTGTTTTTCTCCTAAAAACTTATTAACAAAGTATTGTTGTCCTTTGCCTGTTACTTTTGGCGTCTTACTAATTGATGT
>168 100 1397
AGAGTAAAGAAGAAGCGAAAGAGAAGTACGAGAAACAAGTTAAAAGGGATGCAGTTATTAAAGTGGGTCAGTTGTTTGAAAATATAAGGGAGTGTGGGAA
>169 353 9521
TATGTATGGGAAGATACAAATAAAGATGGTAAACAAGATGCCGATGAAAAAGGAATTAAAGGTGTTTATGTCATTCTTAAAGATAGTAACGGTAAAGAATTAGATCGTACGACTACTGATGAAAATGGTAAATATCAGTTCACTGGTTTAAGTAACGGTACATACAGTGTAGAGTTTTCAACGCCAGACGGTTATACTCCGACAACTGCCAATGCAGGGACTGATGATGCAGTTGATTCAGACGGTCTAACTACAACAGGTGTCATTAAAGATGCAGATAATTGGACATTAGATAGCGGATTTTATAAAACACCAAAATACAGTTTAGGTGATTATGTTTGGTACGACAGTAA
>170 37 254
ATTCTAACAGAAGTTTCTATTGGTAGTGTAAGTTGGG
>171 113 1985
AAAACCACATAAAGCTTTTAACTTTGCTCTTTGATTTAAAGAGTGACAAATGTTTATAGTTTAATTAAAACTGCATAAGAACTTCTAGCTTTTCTCTTTCGTTCAAAGAGAAG
>172 40 443
GCAGTTGCTGCGCAAGCAAGCCAACTGTATTCCTTAACTC
>173 350 8186
TGGGAAGATACAAATAAAAACGGTGTTCAAGAATTAGGAGAAAAAGGCGTTGGCAATGTAACTGTAACTGTATTTGATAATAATACAAATACAAAAGTAGGAGAAGCAGTTACTAAAGAAGATGGGTCATATTTGATTCCAAACTTACCTAATGGAGATTACCGTGTAGAATTTTCAAATTTACCACAAGGTTATGAGGTAACTCCTTCAAAACAAGGTAATAACGAAGAATTAGATTCAAACGGTGTATCATCAGTGATAACAGTTAATGGCAAAGATAATTTATCTGCTGACTTAGGTATTTACAAACCTAAATACAATCTAGGTGACTATGTATGGGAAGATACAAA
>174 38 129
AAAAAGAAATAAAAAAAAAAAAAAAAAAAAAAAAAAAA
>175 40 312
CTTTCCGCCAGCTTCTATGTTGGGGCCCCGCCAACTTGCA
>176 35 187
TCTGAGTCTGAATCACTGTCTGAATCTGAGTCGCT
>177 72 907
TATGTATAAAAAGTTTGGTGTTTTACCAGAAATGGAATACGAAATGGAAGAAATTAAAGAAATCGAGCAATA
>178 39 293
TATGTATAAAAAGTTTGGTGTTTTACCAGAAACGGAATA
>179 78 1240
AGACTCCTGAGGGAGCAGTGCCAGTCGAAGACAGGGGCCCCAACACAGAAGCTGACATATAGTCAGCTTACAACAATG
>180 36 288
TAGCATATATTTATTTGGCTCATATTTGCGTTTTAA
>181 33 6419
TAAAAAAAAAAAAAAAAAAAAAAAAAAAAAAAA
>182 33 5
TAAAAAAAAAAAAAAAAAAAAAAAAAAAAAAAC
>183 41 598
AAGCCTAAATATGAACAAGGTGGCAATATCGTAGATATCGA
>184 51 2473
AAAAAAAAAAAAAAAAAAAAAAAAAGAAAAAAAAAAAAAAAAAAAAAAAAA
>185 41 291
GATTCAGACAGCGATTCGGATTCAGACAGCGACTCCGATTC
>186 35 171
GTTTCCGGCTCACTCGGTACTTCTGGTGTCGGTGG
>187 56 570
TTATCTAGTTTTCAATGTACAAATAATGGTGGAGACTAGCGGGATCGAACCGCTGA
>188 33 55
TTCAGATTCAGATAGCGACTCAGATTCAGACAG
>189 3127 51503
ACTACCTACAACATTGGTAGCTTTAACTTTTAGACCGAAGTTATCCATAAAAAATTGTTCACTACGTTTAGCTATTTTATCTTTATGCTTCTTTGCAAATTCAATCGCATCTTTTTCTGCAGGTGGTTGGAAGCCTTGTCCTACATATTTGGAAGCTTCCATTTCTTCTGGTACTGATTTTGTTTCATTGTTGGATTCGTTATTGGTAGTTGAACATCCTGATAGTAGTATCGTTGCTATTAAGATTAGTTTAGTTCTTTTAAACATAGCACATCACCCATTTATGTGTTTGTAAAACTTTTATGTTTGAAAAAACTACTTATTCTCAATGAAAACAAGTAGCTTTTAATAAATTAATTAGTATACTGCTAGTTTTTCTAATTGCTCTTTAACTTGAATTAAGTTTGAACGAATTAACGAGGCAGATTGATCCATTGTTTGAATAGCTTGTCCTTCATTTTCGTTCAAGCCATTACAAACAACTTCAAACTGTTGTGCCATTTGATCAAGACGCGCATGAGCTTGTGTGTTTAAAATAAACATATCGTCATAATGTGATGGTTCAAAAATCTGATTAACAATTAACGGTTTCATATTTCTAACTATATCATCTAAGTGATTTTCTAAAATCGGCGATGCTGCCTTTAAATCATGTAAAAAATCTGTCCATTTTGTTAGGTTTATTTTTAATTCTTCTATTGAATTTTCAAATTGTTTTCGATCAATAGAGGATTCTTTTAAACCATCAATGATTCTTTTTTCGTATAACATTGTAATTAATAAATTAAGACCATCTATAATTCCTTTTATAATTTCTGTTGTGTTATTTATATTTCTTACTAACTCTTTGAAATTTTCATTATAAACTTTTTGAATATAATCAGATAATTCTTCAACAGCATTATCAATATGATTTTTTAAAATAGTCATTTTTCTTGATAAATATTTTGAAAGGTTAACTTTACCCGAAACCATATGTTGACCATTATAATTGATATTTAGGTTTCCATCCATAATAGTAGCATCTTGATAGGACATGATACTTTTTATATCAGCAATTTGATTACCATAAATGTCATTTTGATTTTTAATTAGAACGATATTTTCGCTAACGATTTTTAAATGTTTCATCATTTCTTCCGTCACACCATCTTGTAAATCATGATCTAAATTTTTAAACATTTTTACTAATATTTTATCGATTGAGTCGTGAATTCTTTCTATTCCACTCTGGAGTTGACTATCGACCTTATTAATACCCCACTTTAACGGTTTCAAGTTTAAAGCTGGAACTAAAATTGCAATAGGTCCAATTTTATCCATAAAAGAATCTATACTTTCAAATAACTCATTCTTTTTAGATGTAATGTCTCTACTCATATTTTCTAAAACATCAATTTCAATTACATTCTTAAATTTTTGTTTTAACTTATGCTTTCTATCTCCAAAATAAGAATTTTCCGACTGAGATATATTAAAACTTTCATTTAAAAATGTCACACATTCTTGTAACATAATGCTTGTTTCCCCTGTAACAAGTTGGTATAAATCACCTAATTTCTCAATATCTAACTTAATATTTTCCCCTTTACCTGACCTCGCTATTGAATCCCCTGTCCAAACATTTATTGGAATTCTACCATCCATGTCTAGATTTATATTTATAACCTTTTTCACTTCTTTTCCATTTTTAATCTCTGTATCCTTGACCGATTCTATTTTATGAACAGGTATATCCTTATATTCATTAGATTTCGAATTGAATTCCCTTTTAAAACCAAGATGACTATCAATTAATCCATTTAAAGTTGGAACACCATCTCTTATATTAATTCTTTTACCTGGCATTTCTTTCGCAAATGGATCTTGTAACCATGATAGTAAGTCATTTGTACTATGAAAACTAATCATATTTTTAAATTTTGAATTTTTATATTGTTCCCATGAAGCATATGGTAACATAGCAGGATTAGAAGCAACTATATTTTCATTTTGATGTTTGGCCCCATGATATTTTGCTCCTGCGCCACCTTCGGAATTACCACCGTCAGCTACAATGCTTTTGTGCTTGTAATTTTTAGGATTTGTATTATATTTTCTAAGAAATTCACTTTTTGATAATTTATTTGCATCTTCTATTTTTTTCTTATATTGATTTGAAAATTCATCCGCTTGATTCAAATATTGTGTGGACATATTTGAATCATTCATTAATTTGATGTTTTGTATCCAATCATCACCGATATTTTTAGACCTAAGTGGGTTTTTAGGATTAATTGCCTCATTAGAAGTTCCTTGATAGACGATAGTCTGTTGGCCTGTTGGTTTACTTTTATCATCTAACAACTCATATATTTTAATATCAGCAGCACCATTCAAATTCCTATTTTTATCATCATTGTAACTATCTACTTGCATAAATCGTTTTCCATTAACTTTAATTTCTTTATTTGTATTTATATCTTGATAAACCCAGTAACCACTTAACTCAGTTAAATCTCTATCATTAATTTTATTCATCTTTACGATACACTCCATATTCTATTGGATCATTATCATCATAAAAGGCTTTTTTAGTATTAATAGTAGGCTTTCCTATTTGAATTGTAATTGTAGATTTTTCTGGCTTATTTTTAAAATTATATAATTTATCACTCAGTTCAATTACATCATCAACTGTATTATCTTTAGTAAAATTTTTCTTTGTACTAAACAATGTTGTTACTGTATCTGTATTAGCAGCGTAATTCACTTCTTTTCTGGCTTGTTCCATTCCTTCTTTAAATTCTTTATCATTTTTATGAATCAATGGTTCGTAATACTTACGATATTCTTTTAAGCTTCTTGACGAGTAGGTGATATAAAAATATTCATTTTTATATCCGACATTTTGCGTCTTGTTTATTGCTTCTTTTGTAAAGCCTGTATATTGGTATTTCTCTTCATTATCTTTGAAAAATTTATATAAGTTATCATACTTTTCTTTTTGCGCTCGATATTCAAAGCCACTTAGTACTGTACCCACCATCATACTCATATCATCACCTTTGTCCTCACTTCTTAATGAGCTATCACTGTCAATAATTGATTTGTCGAATGGAATACTCGCATTAAATACGATGTCGTG
>190 33 49
AACAGGCAATGCAAGTTGGCGGGGCCCCAACAT
>191 38 440
TCAGACAGTGACTCAGACTCAGATAGCGACTCAGATTC
>192 35 182
TCTACCGGTATCATACTGCTAATCTCATTCGCAAT
>193 5000 99356
GAGCATAGAACATTGATTTATGTCCCAGCCTGCAATAATTTTTTAAGGGAAGTGAATATATATGATTACCCAATCATTAAAGACAGTTATCAATTTTTCAAATGAAAATTTTTTTCAAGATTACTTAAATAAAAATAATATGTCTTTAAAAAAAACAGAAATTGAAGATATAAAAAAATTTGTGGCATTATTAAATGGAAAATTAGAAAAAAATAGTAACTTATTTAGGGGGTATATCCTTGGATATTCTTTTCAAGATTTAACAGGAGAATTTGATTTATTAAGATTTACTGAAACACATATTATTAACATTGAACTTAAATCACGCGATACCACTGAAAAAGAAATAGAAGATCAATTAAAAAGAAATAAGTTTTATTTAGGAAGTACTAATTACACACTTTTACAGTATGGGTTTTTATCATCAGAAAATAAATTATATAAATTAAATGAAGAGGACTTATTGCGAGAAATAAATGTAGAAGAATTTATCAGTGAATGTTCGAACTTAAAAAATAAATTATTTATAAATGTAGAAGAGTTATTTAGACCAGAAAAATTTATTATTTCTCCATTTAATAATACTCAAGAATTTTTAGAAGGAAAGTATTTTTTAAATGACGAACAAGTTAAAATAAAGAAATGTTTAACCCAATTTTTGAATAATGATGACTCAATTGTTAAATTAACAGGTGTGCCTGGTTGCGGAAAAAGTTTGATTCTTTATGATTTTTACAAAGAGTGCTTAAAAATTGATAAGAAAGTTGCCTTAATGCATTGTGGTGCTGAGTTGAATGACGGACAGCTAGATTTAATAAAAGGTCATGATTGGAATATATATCCCCCAAAGGCAAACGAAGAGTTTATATCTTTAGATGCTGACATCTATATGATTGATGAAGCTCAACGTAAGTATCCTCATCAGTTAGAGAAAATTTATTCTTATATTAAAGAAAATGATAAAAAGTTAATTATTTCTTATGATCCTGAACAAACATTGGTGAAAAGAGAAACTAAATGGAATATTTCTAAAACTATAGCAGAAGATTACGAAGGTAAAACATTAAATCTAGAATCCAGGATACGTAATAACAAAGAAATTAGTAGTTTTATTAGGTTATTATTAAATAAAAATCAATCTAACTATATTCGGGATTTTAAAAATATTGAAATAGTATATGCGAATGATATTAGTGAATCAAAAACTATTTTAAAATTTTTAGATAATACATATACCGTTATTGATTACACCGCTCCTAATTTTAATAGAAAAGGCTATAATGAAATATCTAACATGAGATACGGAAATACTATATTGAATTCTCATAACGTCATAGGTCAAGAATTTGATAATGTGTGTTTAATCTTAGGTAATGAATTTTTTTATGATAATGATGGGTTCTTAAGAGCGAATGATGTTAATGATCAACTTGATCTTATGAAATTACTTTATCAAAATGTGACTAGAACAAAACATAAACTTGTTTTAGTAGTTAATAGGAATAAAGAGTTATATATTGACCTTTTAACTATACTAAAACCCAGAATTCAGAAGTCAATAAAATTAAAAGAAATTGAAAATATAGGTTACAATACAATACCAAATTCAAAAGGTGTGTTTTATATATTTAAGCATAATAACAATATTTTAAAAAACGAAAATACTGGTGAAGATATTAATGTTAAAGGAAATATATTATATGTAGAGAGTTGTAAAGACTTGAGAAAGGCAATTAAAAGTTTAATAACCAATATTATAACCAAAAAATTAAAAAAATTTGAAGATATTGAAATCGCTGATTTACTTAATCTAAAAGTATCGTGGATTGATAGCAAAAATAAGGAACAAATATTTTCTTATATTGTTGAGCAACATATAGAAAAGTACGGAGAAATTCCTTTTTTAAATATACCTTTAAAATTAAAAGGTTATTCAGATAATATTATTAGAAATTATAGCTATATTGTTGAATATGATTAAGTCTATTAAATATCATTTATAGTAAATTTATTAATAATTAATTTATACTATATAAATGAAGATAAAGTTATCGTAAAACATCTATTGCTAATTCCTCAGGCGTTTTTTACTAAACTAAGAGTGAACCATCATCTTTTATAATTATTGCAAGTTTATCTTCATAGACTAACAACTAAATAATAGTTGAAGTGTTTCCTAAATGTTTGATTGCTGCTTAGAGGTGATATACGAGTAAATTTCATCTCGTCATATTTTTATAGAAATCTTTTCATGATTACCGGAATTATATCTTAGAATAAAATAAGACATATTGCTATCATTTACTTTTTATTAACCGCATCATAAACTGATAAGTAGAGGCGTATCATAAGTGATGCAGTTTTTGGTATTCCAATAACTTTTAGTTGAAGTTTCATTAGAAAAGGTTTAATGAATTGGACATTCCCTGTGTAATTTTATTGCAAAGTCTATTATCATAAAGATATATACTAAATTTCGATGTATGGAGAGATTATATGAGCGCCAACATATTAGATGAAATCAGTGAAATACTAAGTGGAGTAGAAAAATATTGGATAAATGAAAAACTAGCAAAACAAATAATAATATAAGATTTACGTAACAACGATACTAAATTAATTTCTAAGCTTTTAGCTAATAAATCTATTAATGAAACATATGTTCAAGATATAGATGGCTATAAAATATTCGATAAAGAAGCATTTATTTCATTGTTACGTTATAAAAATCACTGGCAAGATAGCTATACTAAGTATGCTAATAAAATTGGTTTAACGGCAGAAGGTAAATATTTAAATTATAATTCTGATGTGGTTTTAAATTTTCGATTTAAGGACTGTGTACTTGAAGGTGGAATGACTAAAGAAGATAGTATTTTTAGATTGTCAAATTAAGCTGGACAGTTTATCATCTTCGATGAAACTCATAAATACTTCCAATGGTGTTCTATAACCTAAAGATTTTCTAGGACGATGATTGATCTTTTGAGCAACACTAATGATATGATCGTCTGTTACTAAATTGAAATTTAGTTCTTTATCTAATCCACTGCGTCTAAGTATTCCGTTAGAATGTTCATTTAAACCTCGCTGTGATGGCGTGCCTGGATCAGAAAAAAATATAGATATATCGTGACAGTTGCATATTGTTTTCCAGTTTGAGAACTCCTTACTACAATCAAAAAGTAATTGATTTAAATATATGAGAAAGTAAAGCTGCATACATTAAGTGCAGAGAGTTTTCTTTATCAGTTTCTTTACGACCTAAGGGTCGTAAGGTGATAATCATCTTGGATACTCTTTCTACCAAAGTAATGATTGCACTACCATGACGACGACCAACAATAGTATCTCCTTCAAGATGTCCAAACTCCTTATTGAATAAAGGAAATTCTTCTATTCTTTCAGAAATATGTCTTTTAAAAGTCTGTCTGCCTCTTTTTCAGAATGACCATTTAGCTTTCTTTTACCTTTCATAGGTAAATCATGTACAGCAAAAATGTTCTCTTTAAACATTCTGTAAAGTGTTTTAACAGAACAATTGATCGTGCGTTCACCTCTGCCAATAATAGTATCAGGTGTCCATCCATCAGCTACTTTCTCTCGGATATAATCTGCCTGTTCTTCTGGAAGCACCATTCTATGTCTCCCACAATTAGACTTTCTTTGTTTATATTCTTGATAATATTCAAGGGCAGACATACTCGACTTAAAAGCATTGATTACGTTATAAATTGTCTGTCTAGTACTCGAAATCTCTTTAACTGAAAGATTCTGGTGATAATATGAGTCTATGAACGTAAGTTCATCCGTGTTAAGATGTGTATAGGCCATTCTGTACTAACTCCTTATGTTTTCTTTGGTAGGAAATACATATTGAGTTTAGCACAGAAGGCTTATTTATTTGTCTAACTTAATTTTACAATTGGCGAAATGAAAAAATAATCAACGTTTTGTTAAATAATAGTAGAATTACTATTAATGAATTAAGTAAACAAGTGAACTTATCTGCTCCAGCTGTAAGAGAAAGGGTAAATAAACTTGAAGATCAAGGTATTATAAAAGGTTATACAATTAACATAGATTATAAGGAATTAGGTTACGATGTAGAAATATTAATTGAGTTAACTATAAAGAATAATAGATACAAAGATTTTAAAGAATTTATTTCAAAACAAGATAATGTTGAGTTTTGTTATCGTGTATCAGGAGAGGCATGTTTTGTATTTAAGGTTCGGTTGGAAAATATGGATGAAGTAGAAACATTTGTTGATACCATACAGCCATATGGGCAGATAAAATGTCAGTTTATCTTTTCATCAGTTGTCTAAACTACATGGAAAAAGTTTAATAAGCATAGGAAAGATTATTAACAGAGAGAAGTGACTTAGTTTGGAATATAAATCTTACAACAAAATGAGTAATACTATTTTATCTATCTTGTTGAGTGAAAAAAATTTCGATAATAAAATGGTAGTCTCAACAGGTAGTTACATTTTGTCTGAGTTGCCATGTATTGTTGCCTATAAAAATAATGATATCGTGGGGCTACTAACGTATAAAGTTTATGATGAGTACATTGAAATCATTTCTTTAGATAGTTTTGTAGAGAACAAGGGTATTGGTAGTCATTTACTTAATTATGCTGAAATAATTGCCTCAGATATGAGTAAAAGAAGTATCAGTGTTATTACTACAAATGAAAATATTAAGGCACTCTATTTCTATCAAAAAAATAAATATAGAATCACAGAAGTTATTTTTGATGCTGTAACAGAAGCAAGGAAAATAAAGCCGTCGATTCCTACAATTGGTAAAAATGGCATTGAAATTAGAGATGAAATTGTATTGAAAAAATGTTTATAACGTATAGATATACTCAGCTTTAAATCACCCTAGTTCATACAAAAAGACTTTAACACAAACAAAAAAGGAGGAAACTTAAATTCCTCCTTTCCCTTATTACACCTATAATTCTATTTTAACGTCTTCGTCCATTT
>194 85 1532
GTCTCAACTTGCCTGGCAACGTTCTACTCTAGTGGAACGTAAGTTGGCTACCTTCGTCGCTAAGAACCTTTCTTGTCTTGTGACA
>195 36 73
TTGGCGGGGCCCCAACATAGAGAAATTGGAACACCA
>196 12244 289537
CGAAATAAATTTTGAGAAAATATCATTTCTGTTCCACTCCCATTGGCATTTTTGTAGTTCAAATGTGCAATTAGAATATATGTATAACAATATTAAACACGCGGTAAAACGAAGTCAGTCAATTCAAACTGATTTCGCCCACCGCGTGTTTTTAACATAGCTTAATAATTAATAAGCATTAATGTTCAATTTATATGGTTGTTTTCCAATAATAAACCTAAAGATATAGAATTCACGCAATATCATACCGACACCTATACATAATCCTAAAATGAATAGTAGTGATATCGCTAGAAAGACCATTGTATTATCCTCAAATATATTTGTATATGCAAACAATGAGTCTAGAATGATTGGATGTAATAAATAAATAAAGAATGAGAAAGCACTAATCATTTGAATCGTATTAAATAACATTGTTTTAAAATGCGTGCAAATACCCAAGATAACAATAAACATAATACTATTATATGGTGTTAATGAATATGAAAAGCTGGTAACGTTCCAATAGTCTCCATTTGCTAACGCAATAAACACAAAATAAGTAGCTACAGCTAATACAATCATAATAACTAAATAACGTTCTAAGAAATTTAAAACACGTTCGTAGTTATAACCCATATATGCACCTAAAAAGAAATAAAAAATCCATCCGAATATTATAGTGTTTTCACTTAATGGATAATAGTGTAGCACGGTATCGTGAAACGCTGTATTGTTCGTAAAGTAATATAAAAATGATTGCTGTAAAATAAAAGATAACAATAATAATATTTTACTGTTGAATAGGTTATAGTTAATTTTAAAAATGATATAACTCAAAATAAAGAATTGCATGATAACAACGATAAAATAGCCATACCATTGACCTAATAGGACATTTTCAATGAATTGTTTATTGAAACTTGAATCTGTTAATAATGATTCACTATAACTGTAAAACAACCCCATTAATATGTAAGGAATAAGTATATATTTTACGCGTGTAGTTAAATATCTATAGGTGACTTTTTGGTAATTCAAGGTTGTCAGTAACTGTGACAAGATAATAAAGCAAGGTGTACCAAAAATCACAATATTACGAATGTAAAATTGTAATACTAAGGATCCTCCCTCCAAATTTTCATGTTTTAAAGTAATTTGTGTAAGTAAATGTGTGATAATAATAATTGCACATATAATAGCACGTAAATATACGAGTTCAAGTCTAATCTTTTTCATGGAATCCGTCCCATCTCTTAATTAAATGCTCAAAAGCATCATCACTAATTAATATTCTAGGGATGTAATAATCATTGGAGTTCGGAGTGACTGCTTTTTCCTCTAATGAAAAACCGTATTTTAACCCAGCTTTTTTGATTACCGGTAATTTATCGTCATTCATCAAGCCATAAGGATAGGCTATAGTTTTCTGCGACTTTTTAAAGTTTTTAGTTAGATATTTTTCACTTTTGTTTAAATCTTTTATGATTGTAGCTTCAGAAGCTTTCATTAATTTTGACTTATTATTTTTCGATAAGTTATGCAAATCGTGGGTATGTGTTTCAAATTCCCATAACCCAGTTTTATACATTTCTTTTAGTTCTTTTTTACTAATCATATCGAGGTTGTGAAAGTTTTCTTCCCCAACATGACCTGTGATAATAAACCCAGTTGCCGGTATTTTATATTTTTTTAAGATTGGATAAGCATTTTCATAAATAGTTTCATCCATATCATCAAAGTTAATCCATACACTTCGTTTTGGAAACTTACCTTTTTTCTTGTAATATAAAAATTCTTTCAAGGTTAAAAATTTAGCATCATGTGATTTTAGCCATTTTATTTGAGATTCAAATTGTGATTGACTAACACTATAATTTTTAATTTCTTTACTACTAGAAAAGAAGTAAATGAAATTATTCAGAAAATTCGCTTTTCTTACGCGGTGATAATTTAATGCCAGTGCACTATTTTCTTTATATTTCAGTTTTTTAGGTGGATCGTCATCTGCATTTGCAATATGATGACCATCCAGTGTGCTTACAGGCAATATGATCAAGATACTCAACACTAAAATTATTAATTTTCTATACTTCACGATTCTCTTCCTCTCTGCCATTTTTGAATCAATATGCTAATTGTAAAAAATACAAAAATGATAATCGCGAAAATGCCCATAGTTTCAAATATATCTAAAATTTCAGTATTTTCAATGTTTAAAGCAACACGTATTGTATTGATACTTTCGTCATGAATTTCAAATATAGTACCAATATAAACGAGTAGAACAACTAAACAATATATCCAAAAGACACACGATATAGCGATAAGTGCTGTCTCTCTTACAATATTTAGCGATGATTTTAGCGTTGGGTATTCCCTCTGTCTGGGCTTGACCATGTTGCGTAACCACCTTTCTTACGTTTTAATGCTTTTGGAAATGCGACAAGAACTACTGTTGCGTTAATAATCCAGTATACTGTCGGATACCAACTTACAAATATGAGTCCAGCCATATTCTTTTTCTCGTAGCGACTATCAATAAAGAGTGCGACTGTAAATTGAATAACGTTTATAAAAGTCATAGTAAATGATGATAGTAGAAATATTGAAAAACTATATGTCATAAATGTATAGTCTAAGAAGTTTGCTGTTATAAACAAATAGCCTAAATATAGAAGCACTATATATACCCATAAAATTGAGATGATTTGCTCAAACATCAAAATATATAAAGGAAACCTTTTCGTTTTCATTGTGCTAAAAAAGTCTCGTAGTAATACTTCGTGTCCCCCTTGAGCCCATCTCACGCGTTGCTTCCAAAGACCTCCCAATGTTTCTGGAACCAACATCCAACACATGGCAAGCGGTTCATACTTAATACGATATCCACGTAAATGCAATTTCCAGGAAACTGCTATATCTTCGGTAATCATATCAGTATCCCAGTAGCCAACGTCGACAACTGCACTTTTTTTAAATAGAGTGAAGACACCCGAAATAGTATTGACTGCGCCAGCAAGTGTCTGACTTCGCTTAATACAGCCAATTAAACTTGCATATTCTATCGTTTGAATTTTACCTAAAATAGAACTCTTATTTCGAATTCTAGGATTACCTGTAACTGCACCAAGTTTTGGATCATGTTTGAAATTTTCAATCATATAATATGGTGCATCTTGATCAACGATAGTATCTGCATCCAAGCACATTACATAATCATATGAAGCCTGTTTAATGCCTTGATTGAGTGCGTTGGCTTTACCTCTGTTTTCTTGTAAATCGACGAAAATAAAGTCATTATTTTCTTTAATCTTATAGATGAGTTCTGCTGTATTATCTGAACTTCCATCATTAATGATAATAATTTCTTTTTTCTCGTATTTGAGTGCAAGAACATTAGACAACGTATCTTCAATCGTTTCACTTTCGTTATAACAGGCAAGTAAAAATGTAATGCCTTCTAATTCATCCACATTTATGTCAGGCTTCTTGTTCAATGAATATCTAATTTCTCTAGTAAAATAGAAATAAATTGAACCGACAATCCAGTAAATAGACATAAATACAGGATAAAAAAGCAAAAAGTTAAAAAATTGCAATTCCTTTACCTACCTTTCGTTAGTTAGGTTGTAAGCCATATGGTAATTGATAGTATTTTAATTTGCAATAGATTGTTGTTATAATTAAACGGAAATATTTGTAATTGCAACTTAATTTTCCTGTAACATAGTGTGATTAAATTTCTGTAGGGGGTTTTAAAAATTGAAGGATAAGATTATTGATAATGCAATAACCTTATTTTCAGAGAAGGGGTATGACGGTACAACACTTGATGATATAGCAAAAAGTGTAAATATTAAAAAAGCGAGTCTATACTACCATTTTGACTCGAAAAAAAGTATTTACGAACAAAGTGTTAAATGTTGTTTTGATTACCTTAATAATATTATTATGATGAATCAAAATAAATCGAACTATTCAATTGATGCTTTATATCAATTCTTATTTGAGTTTATTTTCGACATCGAAGAAAGGTATATTAGAATGTACGTTCAATTATCTAATACGCCTGAGGAATTTTCTGGAAATATTTACGGACAAATACAAGATTTAAATCAATCATTAAGTAAAGAGATAGCAAAATTCTATGATGAATCAAAAATAAAGATGACAAAAGAAGACTTTCAGAATTTAATATTGCTGTTTCTTGAAAGTTGGTATTTGAAAGCATCCTTTTCGCAAAAATTTGGAGCAGTGGAAGAAAGTAAAAGTCAATTCAAAGATGAAGTGTATTCGCTACTAAATATATTTTTGAAGAAATAATTTTTGTTACTAGTTTGTAATAATTAACTTACTTTTGTAAAAAAAGACATGAGATTATTTTTTAAAATCTATATAAAGTTGACAATACAACTCGAAATTGAGAATATTAAGATGTATATGAATTTTATAAATTAAATACAATGCATTAATATAAATATCAATTGTTGCAAAATACGATTTGTTCAATGATTTGATAATATTATTCTTTATATTTGTGAATGGTTAAGTTTGTCTTTGAACATATTATAAAAATGTAATGTTCCCCTGAAAAGAATAAGTTGTCATCTAATTACAGGAAATCCGCATAAATTAGATGAAATGGAAAGTAATAATTAATAATTTATTGATAAGCGCCTATGTGATGGTAAATCATGACATAGGCGCTTTTTTTATAAGTTTAAAATGTAAATAAAAATTATATAAATTACCCACATCTTTTTAAAAGATGTGGGCTTTATTATCATTAACCCAACTCACAGTGACGGGTTACGCAAAGTATTGAATTACCGAGTACGGGCACGCTCGGTGTTGTAAAGAGCAAATAATCAAGTAATGATGATGCTTCTACTCGATTATAAGAAAGCCATGATAGAGACGATGGTATCTAGGTTTATTACTGATAGGTTTGGATATTTGAAGTTGGGCAATATTATATCTAGAACGAAAATATAAATAAATTATACATAACGCTCAAGAATCATGATATAATTTTAAACGATGAAATATTTATATAAAAAATTAGAGAAAATGTAGTTGTGTATTTTTGTGGTCGTTAAACTAGATATAATTGTCCGATTTATAAAACATACATAATGAATACAATGATTGATTATGTGGAGGAAACCATGAAAGAAAAGTTTGATTTAGTAAAACTATTAAATATTCTAAAGAAGAATATTAAATTATTGCTTATTTTACCGGCAATATGTCTTGTAGTAAGTGCGGCATTAACCTTTTTTGTTATGCCTGACAAATATACTGCTTCTACTCAAATATTAGTAAACATGAAAAAGTCCTCAAGTGATTTAGCTTTCCAAAATGTTCAAAGTAGTTTGCAGTCTGTTAATACATATACGGAAATTATCAAAAGTCCAAGAATTCTAGATAAAGTATCTAGAGAGTTTGATGGTCAGTATTCAACAGCTGAGTTGAATTCGTTTTTAAAAGTAACCAATCAAACAAACTCTCAAATTATTACTGTATCAGTTACAACTGGGAATAAATCTGAATCTGACAAAATTGTTAATAGAATATCTAAAGTTTTTGCACATGACATGCCTAAAATTATGAGTGTTGATAATGTTACAATACTTTCCTCAGCACATGATAATGCTGTAAAAGTATCTCCAATAGTATCTGTTAACTTAGTGATCAGTATCATTGTTGGTATTGTTTTAGCAATATTGATTATTTTCTTAAAAGAACTATTAGATAAGCGTATTAAGACGGAAGAAGATGTTGAATCGCAACTAGGATTACCTATTTTAGGTTCAATACAAAAATTTTAATTTACGAGGAATTACCATGACGAATACACGAAGAAGTACATCAAGTTTAATTGTCCATGAACAACCAAAGTCACCTATTAGCGAGAAATTTCGAGGCATAAGATCAAATATTATGTTTGCTAATCCTGACAGTGCAGTTCAAAGCATTGTAATCACTTCAGAAGCACCTGGAGCAGGGAAGTCAACTATTGCGGCAAATTTAGCAGTGGCATATGCACAAGCTGGTTATAAAACATTGATTGTAGATGGAGATATGCGTAAACCGACGCAACATTATATTTTTAATTTACCAAATAATGAAGGACTTTCCAGTTTGTTGTTGAATTGGTCATCATATCAAGACAGTATTATCTCAACTGAAATTGAAGATTTAGACGTCCTGACGTCTGGACCTATTCCACCAAACCCATCAGAGTTAATCACATCTCGCGCATTCGCAAATTTATATGACACATTATTGATGAATTATAACTTTGTCATTATTGATACGCCACCTGTTAATACAGTTACAGATGCGCAATTATTTTCAAAGTTTACAGGTAATGTTGTCTATGTGATTAATTCTGAAAATAATAATAAAGATGAAGTTAAAAAAGGAAAAGAACTTATTGAAGCGACAGGTGCTAAATTATTAGGTGTCGTTTTAAATAGAATGCCAAAAGATAAAAGTGCTAGCTATTACGCATATTATGGGACTGATGAATCATGATTGATATTCATAACCATATTTTAGTTGATATTGACGATGGACCAAAAACAATTGAAAAAAGTATTGCTTTATTAAAGCAAGCTAAGTATGAAGGTGTAACAAGTATTGTAGCGACACCTCATCATTTGCATCCGAGATATGATAATACATTTCAACAAGTGCTTGTGAAATTGGCGGAGTTAAGAACGCATCCAGAAGTTCAAGCATTGGATATTAAATTATTTCCCGGGCAAGAAATTAGAATTACAGATTCGATTCTGCAAGGCTTAGATAATGGTAGTATTCAAGGTATTAATCGTTCGAAATATTTACTAATTGAATTTCCAACGGGCGAAGTACCACATTATACAAAACAATTGTTTTTTGAAATACAATCGAGAGGCTACATACCAATCATTGCACATCCTGAAAGAAATAGAAGTATCGCCAAAAATCCAGAAATATTATATGAACTTGTTGCAAATGGGGCATTGAGTCAATTAACATCGAGTTCTTTAGTTGGTGGATTTGGAAAAAACATTCAAAAGTTATCATTACAATTTATAGAATGTAATTTGGCTCATTTTGTAGCTTCAGATGCACATTCATGTGACCAAAGACCATTTTTGATGCAAGAATTATTTCACAATCATAAATTGAAGAAATATTCGAATGACATTGAAGCATTACTTCGAAATGCAAGTTCTGTAATTAATGATAATTTTGTTTATTTAGACAGACCGACTAAACCAGGAAAAGTGAAGTCGTTTTTGAAGTGGTTTTAACTAAATATATTTTTTCGAATTAGACTGGTATACATGTACCAGTCTTTTTGAGTATGCTTAAAATGAATTATAATCATGATTATTTACTAATTCGTATAATACAACTTGTCTAATTGATTAAAGCGAATGGCTTTCAATAAAAAGACTCGTTTTTTATAGTGAAGGTAGTTTGAAAATAATGAATATAAAGATGAAGGTATTACTTTTGATATATAGGGCTAAGGAAGTGTTTTTATGGTATTAAGAAAAGTAATCATGCAGGACTTAGATCAAATTATTGCACTTGAAAATATTGGTTTTTCACCGGAAGAAGCTGCAACACCAGAGGCATTGAAATTGAGAATTGAACAAATTCAAGAAACTTTTATTGTAGCTGAAAAGAATGATGAAGTGATTGGATATATCAACGGTCCTGTCATAAAAGAGCGTTACATTAGCGATGATTTATTTAAAAATGTCTCCACAAATAATAGTGAAGGTGGTTATATTAGTGTGTTAGGTCTTGTTGTTGCACCAAATTATCAAGGTCAGGGTATTGCAGGTCGCTTACTAAACTATTTTGAAAATCTTGCTAAGAATCAACATCGAGATGGTGTAACGTTAACATGTCGAGAATCATTAATTTCATTTTATGAAAAATATGGGTATCGTAATGAAGGTGTATCAGAATCATGTCATGGCGGTATTAAATGGTATAACCTTGTTAAAAATATAAAAAAGGATGATGAGGTGTAAATATGGCAGTTGTTTATGTAGCAGGAGGGTGTTTATGGGGTGTTGAAGCATTTTTCACAACAATACCTGGAATTATACATACAGAAGCAGGAAGAGCAAATGGAAGAAGCTCTAAATTAGACAGTCCGTATGATGGTTATGCTGAATGTGTCAAACTTCATTTTGATGATAGTAAGTTATCAATTACAGACATCATGAATTATTTATTTGAAATCATTGATCCATACAGTGTGAATCAACAAGGAAATGATATTGGTGAAAAGTATCGTACGGGATTATATAGTTGTGTAGATGATTATCTTATTGAGGCACGACAGTTCATCGATCGACGAAATGACAGGAATCAAATTGCAGTGGAAGTCTTACCTCTGTCTAACTATATTAAAAGTGCAGAAGAACATCAGCAACATTTATCAAAATATCCAGAAGATATGCATATGTGCCATATTTCAAAAGACTTATTAGACAAATATAAGTAATTTTTCATTTCAGAAGGAAACTGGATGTTTAAATTAACTAAAATCAGAGAAATAGATGTTTATACTAAGAAAAGAGGTTAGTCATATGCATACGTTTGATGCACAGTCATTATCCGATAAAGAAAACTATAAATTGTTAATTGGTTCAATTATTCCACGACCTATAGCTTTTGTAACAACATTAAATCAAGATATATCAGTAAATGCAGCACCATTTAGCTTTTTTAATATTGTTAATAATCATCCGCCAATGATTGCAATTGCAGTGCAACGTGCAGGAGGTAAGAGAAAAGATACTGCATTGAATATCGAACGGGTTGGAGACTTTGTTGTGCACATTACAGACGAAGATAACGTTCAAGATATTAATGAGACTGCAGCGCCTTTAGTGTACGGAGACAGCGAGTTGAGTCGTACAGATTTATCACTTATAACATCTACAGCAATTAAGACGCCAGGAATCCAAGAAGCGAAAATAAGATTCGAATGTAAATTATCGCAAATAATATTACTGGGGGATGAGCTGGATGGGGCAGACTTAATAATAGGTGAAATTGTAACTTATCATATTGATGATAGTATTTATGAAGGAGATTTTAAAATCAATCCACATACGTTACAAGCTGTTTCACGTTTAGCTGGAAACGATTATGCTAAATTAGGGGGATTATTTACAATAGATAGACCTGAAAAATAACAAAACACATGCTATAGCAGTGTACTGTTTATGGATTAAATCCAAAGTACACAGGTGCTAAAGTATGTGCTTCTAAAATGAAGACTATTTTTTATTACAAGAAAATGTATCTAGTAAACTTAAAGTAGCAAGACCTAATAAATCTAATGCATGTTGTGCACCTTTTTTACCTTGGCCAGCTTCAAAATGTTTGTAAACAGCTACACTTAAAATGCCTATCGTTGATAGTGAAGCAAGGCGAGAAATGTTTTTATTGATAAAGCTAGCTGAGTATAAAGCAGCAGTAGTTGCTTCTGCAATGCCGACGTATTTTACAAGTTCTTTTTGCAAGCCAAAAGTATGTTCAAACAGTTCAATCATACCCTTATCTTCTTGCAATTTAGGTTTACTGGCTTGGTATAGCTCTTTCGCAAGTTTTAAATTCGTTGCGTAACGCAAAATCATATTTAATTCCTCCCAATATTTAATTTTTTGAAAAACGGTTGTTTTATCATTTTACCCGTTTCTTCAAAAATGAATCTCTTATGTAATATGTGTAGTTCAGGAATGTTTGCTATGGAAATATAATTCTATTCACCCAAAATATATGAATTTAATGTGTGGTTTTATCGAGTTGCTCTTTTAATTTGGTTAGATTGTTTTTTAGAGAAGCGGTACTATTTTTAAGTGCATCAACAGATTTACCTTCGTTTTGAGACATTGCGTTTATAACAGCATGAAGTTCCGTTTCTAACATGTCGGCGTCACCTTTAGCATTAGAACTTAATACTTTAATATCTCTTAAAAGGCTATCTGATAGTAGGGCATTTTTGAAAAAGTCATGCATCTCAACAATAATTAATTCTGTAAAAATAAGTTCACCAAGGATTAATCGCATATCAGTTAATTGTTGATGTAATTTATCAACAAGATTTTTGAAAGATTTAAGTGTTTCCGCTGTTGTCTTGGCAAATGGAACTTTGGAGGCAATCCATTCAATCTTACCAACAAAATTAGATAATGTTGGCGTGCATGCATCAACTATAGAAATGAGCGCAATGATTCTTAGTGTTTCTGGTACTAATAAAAGATTTATATTTGACGCAAGTGTAGCCAAACCAGATTCCATCACTTTATTTCGGATTTCTAAATTTAATAATAAATTCTTAGATTCTGCAAGTGGTTTTGATGTTTGCTTTGTAGCATTTTTATTGATGGGTACGTTGTTAACCATTACATTGTCATCTAAATGGGTCATTTGGGTCAATATATCATTAATGCCATCACCGAAATTAGTGACTTGATTTTTGATAATTTGAATATTTGGTATGACAACATTCAAATGGGCTAAAACTTCTTCTCTAACACCATCCTCAAATCCTTCTGATAAGTTGACAAACATTTTGACAATAGTGTTGCTAATTATATCAAAAGCAGCTTCTATGAAATCATCACCATATTTAATGAATTTTGAAATTTTATCGGTAATTTTATCAATAAAATCAATAATTGAATTAATAATATGATCGGCACCTACTAAATCTAAAATATTATCTTGGTCTCTAAGTGTTCTGAGGTTACCTTTTAATTCATCCGCTTTACTTTCAATTTTAGTCCTAATCAGATTGGATATGTTGTGAATCCAACCTTCTAATTCGTTAAGTTTTATTACTTTTTTAAAATGATCTTTCGTTTCATTTACATGTTGACTAAAATTATTATTTTCACGTTCAACGGATGTTCGAATGTCTTTCATTTTAATATCAATATTATTTACATATTCGGTTAATCTACCATGCACATAGTCATTCAGATCCGCCAGATGTCCTTTGTCTAATTTTATTTTTGATGTACCAGCACCAATAGCATCACCACTCCATACAAATATTGGAGTGTGTTCATCCATGTCAGCATAAATTTTCAATCCATTGCGACTCGTGTAGACTTCCTTGTTAATAATATTGTCTTGATCAAAATGGTCTAACTTCTCTTTTTCTTCAAAGTTGTATCCAGTATGAGCAGGTACCAATGCTCCAAACGTAGACACACCATTTTCTAGGAAAATGTGCTTTCCGACCATGGAATGATACATAAGTCCACCTATGTTAATTCTAGTTAAGGTATCACTTCTACTGTGGTAATTATGTATATTATTTGCATCTCGACGAGCCATACGAGTAAGAGATTTTGGTATAGGTGCAGAATTTGTAGTAGTTACGCTAAGACCTGGATCTAATACACCTAAATACTGGGCTATGGCTCCAGAGAGTGAATTACCCCCTGCATTTGTGATTGATTTTCCTTCGTAATTTGTAGAATCTTCATTGTATTTTGATTTGAATTCAAATGAATCCATTGTATTTGCGTCTTGATATTTATTTTTAAGGTTAGAATACACTTTTCCTGCTTCCAATAATTGATTTGGAATGGAGTCTCCAGCGAGTCTTAAATCTGTATTTACATCGTTAATGTCACTAAAGTCAGTACCATCAAACGATATTATTAACCTTCCTGTTGGCTTTTTATTATCATATCGTTCGTATATCTTATATCCAAGACCAGTACTGGTTGGATTGACTTTATCAATTACTTTATAAGAGTGAGAATTAACATTTATATGTTTACCAACATTTAATTTTTCATTGTAATTCCAACCACTACTTAATTCAATAGCATCTAAATCAGTTATATAATTATTGTTTTCCATTAGCATCTATCTCCAGTTATAAGAGTTCAATTATAATTAAAGTTGATAACTCATTGATTTGTTTTGTGTAATATATTATGACTCTTATTTCTTGATTTCTTTCTTGATTTTTTCCCAATTTCCACCAGACATAGTTATTTTATTAGTTTTATTTTCTAACCTACCATCTTCTCCAATTTCAGATGGAGAAACACTGTCTTTGTAAAAATACATCATTTTTGATCCTGGTATTTTTCTCATTGTGTCATTTGTTGGTATTTGTAAATCCCATGAATATTTATTAACATTTTTTGTGCTTTTCTTATCATAATAGGCAATAAAGTCAGATTTCATGCTTTTCTTAATTTCAGGATATTTA
>197 83 1749
CTTTGGATGAAACCATTGCGTTGTTCTTCGTTTAAGTTAGGTAAATGTAAGATTTCATAGAAAGCATTTTGTTGTTCTTTGTT
>198 35 251
TCGCTATCTGAATCCGAATCGCTATCTGAATCTGA
>199 45 851
AAAAAAAAAAAAAAAAAAAAAAAATTAAAAAAAAAAAAAAAAAAA
>200 58 164
AAAAAAAAAAAAAAAAAAAAAAAATTAAAAAATAAAAAAAAAAAAAAAAAAAAAAAAA
>201 190 3556
TTTTAGGTTCTGGTTTATTAACTACTTCATCGTCTTTATTCCAAACTTTTACATATGAGAGTCTTACAAAATACTTGCCTTGTTCCTCGTTAAATTTATTTTTAAGTACAATAGTTCCGATTTTGTTAATTAATTGATCTGTGTCAAAAGTTAAATCTGGTAAGTTCAATTTAATTCCTAATCTACTAAG
>202 58 707
TTAATAAAGTTAAAGAAATCGAGCAATATGTTAAAGAGCAAGAAGAAACTAACCTTTA
>203 2615 56471
AGTTCTTTAGAACCTACGGATGAGCCTTTTAATCGCCATCACCTTCATACAGTTTGAAGTCATATTTACCAATTGTAAATGACGACTAGATGATATATAGTTCAAGAAACATCAAAATTCGTTAAAACATAATCAAATTTTATTATGTTCAAAACTTTATTTTCCAAAAAATAAAAAAGAAGTTAAACAAAGATTGGTTGCTTAACTTCCATTATTGAATTCATTAGTCCGATTTGACATAGATCCCGAAAAATAATGGCTAATAGCCACTTATAGTCGAAATTACGAACTATATAATTCATTTATTATTAAATGGATTATATACTTGTTGTGTTTCTTAATACCTTTTTATACTTTAATATCTTGAATTTTTTCTAAATCATTACTAATATCTTTTAATTCGTCTGTGGCATTTTTCACCCAAGCCCCTTGTGCCGCATTTTTAAAATCATCTTCAAATTTTTTGAAATGACTTACCATTTGGTCAAGTAATATTTTCTCATCACTTTTCAGCTTATTTTGATGATCATGATGCATACGAACATGTTCAGGCGCAATAACCTCACTAATCTGTTCTTTTTCCTTCATTTGTTCCAATACTGCTAAATCTGGTAAACCACTAAAATCAAGTCCCACGCTTATTCATCTCCTTCAATTCTGTCAGATTGTTTTAGATATTCTCTTCTTAAATCATCTTTATAATCTTCTAATTTCATTTCGTGATGTCGGATACGTTGATTCGTTTCTCTATCGAAAGATTCTATAATACGTGTCATCCTGATCATAGCGTCTTCACTATAATTCATTTTATGTTTGAGATATAAGAAATGATCATACATTTGTTCACATTTCCTACGTGTTTGATGTCTTAATTCATCAAGTTGATTGAATGCATCATTCAATTGCTTTCTTTCTTCATCATAGGCATTTTCAAGTTCATTAATATTTTTATACGTAGTAAACATTACATCATCCCATCAATCTGGCTCGCTAACATTTGGTCATTAGAAACAATTGCTTCGATACTCTGTTTAATTTTTGCGATATAGCCATTACAATTTTTATAAACATCATTTAATTTCTTTATCTTATCATCAATTTTTCTTTTAGGATCTGTTTCAAGTTTACTTTCATACGCGCCACCTTTTCTTAATTCATCTATAACCTCTGCAGAGGTCAATTTTTCACCAATTTCATTTCCAACTTTTTGCGCTTTTTTCCAGTTGTCTCCAAATTTATGCGCCATCACATGATACATTTTTTCAAATGTTGGCTTTCTTCATTCACTAATTGATTTAATCCTTCGGCAATGGTTAGTGCTGTTAAAGCTTCTAATAATTGTTGTTGGGAGGAAGAGAGGGGTCCACCTGTTATTTGAATCCAATTCGCTCTTAACGTCTCTACTTTATGTAATCTATGCCTCGTTTGTTTACGAACGGATTTTAATGCTTTATTATTTTCGTCTTGGTAGCCTTTAACTTTGTTTAATTCAGCTAAGATTATAGCCTGTGTTCTGCTCATTAAAATACCACTCATTGCATGGCCTTCTCCATTTTTAAGTACTATTTTTTCTCCAGCAGTTTCATATAAATGATTGCGGACACCTGCATCTAATTCGTCTTCATCAGACACAAATCTTACAATGTGACCATCGTACTTTTCAATCAATTTTTTAAGTTCTTCTTGATCGGCATAAAGGCCGCTCACATCTTTGATCGCTAATGGAGCTGGATTATACACAACGATATGTTTAATATCATTACTCATACCTAAAATCATCGCATCTCTACCGCCCAGCGAATGTCCGGTAATAATATCAATATCATAGTCTTTTTTGATATTTTTGATAAAGTCTTGGGTATTTTTATAATGTGGATCTTTATCTGTGACGGAATGAAGGCCAATATTGACATCGGCCCCAATATCCTTTAGCGTTTCACTCGCATCTATATATCCTTGATAAGAAGGAACACCAAATGTTTGTTTTAATATTGCGTCTTTGTGTACATTAGTACCTGTCATACCTAAAGTAACTTTGCCAGTGTCTTTATTTAAAAAGGCGCTTGTAGTCGTACCTGTTTTGGGGTCCGTATAACTTTTAAGATATGAAAGATTTTTAGGGAATTTATTTTTTTCTTGTAACTTTTTAATTTGTTTATCAATTTTATTTTGTTTTAAACCACTGTTATTTGCGTTTTCTATTTCATAACTTATATTAGATACTGTACTTGTTTCTTCAGAGTTACCTTTTATATTGCCAGATTTTATTTGATATTCCGTTTGACTCATGATTTATCATCCTCGCTAGGTGTAAATTCGACCGAATCTGAAAAATAGATATTCTCTTCTTGATTTTCTACAAACGTAAATTCTAGATCCTTAGATCCTACGGATGAGCCTTTTAAATTGCCGGATCCTTTCAATTTTAATTCGGGCGCTTGTTTGGTTGGAATATGATATCGTTTTCTTAACTGTTGAACATTATAGTCATCATTATTCAATTGATACTTTGCAGAATAACTTGGCACATTAGGATTATATGAAATATCACCATTTTTATAATCTTTAAAATCTTTAAAATTTCCATATTGTACAAAGAACTTAAAGTTTTCAAT
>204 39 243
AGTTCTTTAGAACCTACGGATGAGCCTTTTAAATCGCCA
>205 74 916
TTGTCTGTAGAAATTGGGAATCCAATTTCTCTGTGTTTGGGCCCCACCCCAACTTGCACATTATTGTAAGCTGA
>206 73 2211
GAAAGAACACTCACAAGATTAATAACGCGTTTCCTGTAGGATGGAAACATAGATTAAGTTATTAAGGGCGCAC
>207 34 491
AAAAAAAATAAAAAAAAAAAAAAAAAAAAAAAAA
>208 740 13329
TTCATAAATTATATGAAGTAAGCCTGTTTTTTTAGATTAAATCAAATTTCTAATAGAAAATTAGAATGTTTTCTGATTGCTTCATTTGTTTATGTCTGATGATTGATAACGAACTGAGAGATAAAGTTAGAATTTAAAACTAGTTTGTAAGTAAAAATTAGATTGGATCAATAAGACAAATTTGATAAATGCAATTATTAACTAGATGCAAATTTAGTTAAATTTAAAATGTCGTCTTGAAATACGGCTGTTTCTGTATAAATAATCATTAAAATCAAACAAAAACCGAACGATATAAAAATTATAGTGACGTTATTAATACAATGAAAGGCGTTTCAGTGACTTGTTAATGATGCATTGTACAGGCGATTATTATGTATGCTTTAGTATATTGTTTTAAATTAGATGAATTTGAATTTAATTTAAAAAGTAAGTATAAAAAATACAATCCAGTTATATCAAGGTGTTCAAGAGCTTTGTATGCAATATATATGTGAGTTCCAAATAATAAAAAAACCATTATACATAAAGTTAACAACAATCTTAACTTTTTATTAACTCGCTTTTTTTCATTGCTTTTAAAAACCGAACAATATAGAATTGCATTTATTGAGTTTACAAAATAAATGAATTTTACATTTAAGGGAGAATATTATAGTGAAAAGCAATCTTAGATACGGCATAAGAAAACACAAATTGGGAGCGGCCTCAGTATTCTTAGGAACAATGATCGTTGTTGG
>209 35 399
TCAGACTCAGATAGCGACTCAGATTCAGACAGCGA
>210 56 1112
TCAGATTCAGACAGCGATTCGGATTCAGACAGTGACTCCGATTCAGATAGCGATTC
>211 45 278
GGCTCGCGGGGGTTCGAATCCCTCTTCCTCCGTTTTACTAATGGT
>212 27385 556448
TTTGCGAAAATATCATTTCTGTCCCACTCCCTTATGCATGAGTTTAACTCATGTAATTCTATTTTTAAGTACATATTACCTCCGGCTAATGTGTAAGAGCCACTACATAATAAATCATTAGTGGTTCTTTATTATTTCTATCTCACTCCCTCTTAACATTTATAAATATTAAAATGAATCGATATATTAGACAATCATTGATTAAACGTTAAAGTTAAAAGTAAGAATAATTGCAGATAGTCCAACAGGATATAGCCGATTGGATAAAAAGTCTGAGAAGCGGGGCATTAAAATGACGGTACAAAGTGCATATATACATATTCCATTTTGTGTAAGAATATGTACATATTGTGATTTCAATAAATATTTTATACAGAATCAACCTGTAGATGAGTACTTAGATGCACTAATCACAGAAATGTCTACAGCAAAATATAGGAACTTAAAGACCATGTATGTAGGTGGCGGCACACCAACGGCCCTTTCTATTAATCAGTTGGAAAGATTACTTAAAGCAATACGTGATACGTTTACAATCACAGGTGAGTATACATTTGAAGCAAATCCTGATGAGTTAACTAAAGAGAAAGTCCAACTATTAGAGAAATATGGAGTAAACAGAATTTCAATGGGCGTTCAGACATTCAAGCCGGAGTTATTGTCTGTTTTAGGTAGAACGCACAATACTGAAGATATTTACGCTTCGGTGTTAAATGCTAAAAACGCAGGTATTAAATCAATCAGTTTAGATTTAATGTATCATTTACCGAAACAGACGATTGAAGATTTTGAACAAAGTTTAGATCTAGCTTTAGATATGGATATTCAACATATTTCGAGTTACGGCTTAATACTTGAACCTAAAACCCAATTTTATAATATGTATAGAAAAGGTTTGCTCAAACTTCCTAATGAGGATTTAGGTGCTGACATGTATCAGTTGCTGATGTCTAAGATAGAACAATCTCCTTTCCATCAATACGAAATATCTAATTTTGCATTAGATGGCCATGAATCAGAACATAATAAGGTTTACTGGTTTAATGAGGAATATTATGGATTTGGAGCAGGTGCAAGTGGTTATGTAGATGGTGTTCGTTATACGAATATCAATCCAGTGAATCATTATATCAAAGCTATAAATAAAGAAAGCAAAGCAATTTTAGTATCAAATAAACCTTCTTTGACTGAGAGAATGGAAGAAGAAATGTTTCTTGGGTTGCGTTTAAATGAAGGTGTGAGTAGTAGTAGGTTCAAAAAGAAGTTTGACCAATCTATTGAAAGTGTCTTTGGTCAAACAATAAATAATTTAAAAGAGAAGAAATTAATTGTAGAAAAGAACGATGCGATTGCACTTACAAATCGAGGGAAAGTCATTGGTAATGAGGTTTTTGAAGCTTTCCTAATAAATGATTAAAAAAATGTGAAATTTCGAGTCTTTAACATTGACTTACTTTGACCAATTTGATAAATTATAATTAGCACTTGAGATAAGTGAGTGCTAATGAGGTGAAAACATGATTACAGATAGGCAATTGAGTATATTAAACGCAATTGTTGAGGATTATGTTGATTTTGGACAACCCGTTGGTTCTAAAACACTAATTGAGCGACATAACTTGAATGTTAGTCCTGCTACAATTAGAAATGAGATGAAACAGCTTGAAGATTTAAACTATATCGAAAAGACACATAGTTCTTCAGGGCGTTCGCCATCACAATTAGGTTTTAGGTATTATGTCAATCGTTTACTTGAACAAACATCTCATCAAAAAACAAATAAATTAAGACGATTAAATCAATTGTTAGTTGAGAATCAATATGATGTATCATCAGCATTGACATATTTTGCAGATGAATTATCAAATATATCTCAATATACAACTTTAGTTGTTCATCCTAATCATAAACAAGATATTATCAATAATGTACACTTGATTCGTGCTAATCCTAATTTAGTTATAATGGTTATCGTATTTTCATCAGGTCATGTTGAGCATGTACATCTTGCTTCAGACATACCGTTTAGTAATGACAAACTAAATACAATTTCAAATTTTGTTACGAACAAACTAACTGAGTTTAATCAGAATTTACAAGATGATATTATCTCTTTTGTTCAATCAGAGCAGGAAGAAATATTTATCAATAAATTGTTAAATACGATGAATAATCATATTTCTAATCAAAGTAATAGCATTTATATGGGTGGAAAGGTTAAACTTATTGATGCATTGAATGAAAGTAATGTATCTTCAATTCAGCCCATTCTACAATATATAGAATCAAATAGAATTGCAGAATTATTACAAGATATATCTTCACCAAATATTAATGTTAAAATTGGTAATGAAATTGATGACAGCTTAAGTGATATTTCAATTGTAACAAGTCAATATCATTTTGATGAAACGTTAAAAGGTCAAATCGCTGTGATTGGACCTACAGCTATGCATTATCAAAATGTCATTCAATTATTAAATAGAATTTGGTAATGATGGATTAGAAAGTATTGGAGGACAGAAAATGACAAATAAAGACGAATCAGTTGAAAAAAATACTGAATCAACAGTTGAAGAAACAAACGTCAAGCAAAATATTGATGATTCAGTTGAACAAGCTGAAGAAAGTAAAGGTCATTTACAAGATGAAGCAATAGAAGAAACGTCTGACGAGAATGTTATTGAAGAAATAGATCCAAAAGATCAAAAAATTAATGAACTTCAACAATTAGCAGATGAAAACGAAGAGAAATATTTAAGGCTCTACGCTGAGTTTGAAAATTATAAGCGTAGAATTCAAAAAGAAAATGAAATAAATAAAACATATCAAGCACAACGTGTGTTAACAGATATTTTACCAGCAATAGACAATATAGAACGTGCACTTCAAATTGAAGGTGATGATGAGACTTTTAAATCTCTTCAAAAAGGTGTACAAATGGTGCATGAAAGTTTGATTAACGCACTAAAAGATAATGGTCTTGAAGTTATTAAAACTGAAGGTGAAGCATTTGATCCAAATATTCACCAAGCTGTAGTTCAAGATGATAACCCTGATTTTGAATCTGGCGAAATCACTCAAGAACTACAAAAAGGATACAAGCTTAAAGATAGAGTATTAAGACCATCAATGGTCAAAGTAAACCAATAACTTAAATTTGGCGAAACGACATTGTTTAAAATCAAATTAATTTAATGATTAAATGGAGGAATTTTATTATGAGTAAAATTATTGGTATAGACTTAGGTACAACAAATTCATGTGTAACAGTATTAGAAGGCGATGAGCCAAAAGTAATTCAAAACCCTGAAGGTTCACGTACAACACCATCTGTTGTAGCTTTCAAAAATGGAGAAACTCAAGTTGGTGAAGTAGCTAAACGTCAAGCTATTACAAACCCAAATACTGTTCAATCTATTAAACGTCATATGGGTACTGATTATAAAGTAGATATTGAAGGTAAATCTTACACACCACAAGAAATCTCAGCTATGATTTTACAAAACTTAAAAAATACAGCTGAAAGCTATTTAGGTGAGAAAGTTGACAAAGCTGTAATTACAGTACCTGCATACTTTAACGACGCTGAACGTCAAGCAACTAAAGATGCTGGTAAAATTGCTGGTTTAGAAGTTGAGCGTATCATTAATGAACCAACAGCTGCAGCATTAGCATATGGTTTAGATAAAACTGATAAAGATGAAAAAGTTCTTGTTTTTGACTTAGGTGGCGGTACATTTGACGTATCTATCCTAGAATTAGGTGACGGTGTATTCGAAGTACTATCAACAGCCGGTGACAACAAACTTGGCGGTGATGATTTTGACCAAGTAATTATTGACTACCTAGTTGCAGAATTTAAAAAAGAAAATGGCGTAGACTTATCTCAAGATAAAATGGCATTACAACGTTTGAAGGATGCTGCTGAAAAAGCTAAAAAAGACTTATCAGGTGTATCGCAAACTCAAATCTCATTACCATTTATCTCAGCTGGTGAAAACGGTCCATTACACTTAGAAGTAAACTTAACTCGTTCTAAATTTGAGGAATTATCAGATTCATTAATTAGAAGAACAATGGAACCTACACGCCAAGCAATGAAAGATGCTGGCTTAACAAACTCAGATATCGATGAAGTTATCTTAGTTGGTGGATCAACTCGTATTCCAGCAGTACAAGAAGCTGTCAAAAAAGAAATCGGTAAAGAACCTAACAAAGGCGTAAACCCGGACGAAGTAGTGGCTATGGGAGCTGCAATCCAAGGTGGCGTTATCACAGGTGACGTTAAAGACGTAGTATTATTAGACGTAACACCACTATCTTTAGGTATTGAAATTTTAGGTGGACGTATGAATACGTTAATTGAACGTAACACTACGATTCCTACATCTAAATCTCAAATCTATTCAACAGCAGTAGATAATCAACCATCAGTAGATGTACACGTATTACAAGGTGAACGTCCAATGGCTGCAGATAATAAAACACTTGGTAGATTCCAATTGACTGATATTCCACCAGCTGAACGTGGTAAACCTCAAATTGAAGTAACGTTTGATATCGATAAAAACGGTATTGTAAATGTAACTGCAAAAGACTTAGGTACAAATAAAGAACAAAGAATTACAATTCAATCAAGTTCTTCATTATCAGACGAAGAAATCGACCGTATGGTAAAAGATGCTGAAGTTAACGCTGAAGCAGATAAAAAACGTCGTGAAGAAGTAGACTTAAGAAACGAAGCTGACAGCCTAGTATTCCAAGTTGAAAAAACTTTAACTGATTTAGGCGAAAATATCGGTGAAGAAGATAAAAAATCTGCTGAAGAGAAAAAAGACGCTCTTAAAACTGCTTTAGAAGGTCAAGATATAGAAGATATTAAATCTAAAAAAGAAGAACTTGAAAAAGTGATTCAAGAATTATCAGCAAAAGTATATGAGCAAGCGGCTCAACAGCAACAACAAGCACAAGGTGCTAATGCTGGTCAAAACAACAATAGTACTGTAGAAGATGCTGAATTTAAAGAAGTAAAAGACGACGACAAAAAATAATTAAACAATACAATTAGAATGTTGTCATGATCTGAAAAGTCAAAGTCAATAGAACATTGGCTTTGGCTTTTTATTTGGATAGTATGACATATTACGTTAAACTATATGAGTTAATTAAGAAAAGGAGAGATAGCTGTGGCCAAAAGAGACTATTATGAAGTTTTAGGCATTAGTAAAGATGCTTCAAAAGATGAAATCAAAAAAGCGTATCGAAAGCTTTCGAAAAAATATCATCCAGATATTAACAAAGAAGAAGGTGCAGATGAAAAGTTTAAAGAAATTTCTGAAGCCTATGAAGTTTTAAGTGATGATAATAAACGCGCAAGCTATGATCAATTTGGACATGACGGTCCACAAGGTTTTGGTGGACAAGGATTCAATGGCTCTGACTTTGGCGGTTTTAGTGGCTTCGGTGGCGGTGGTTTTGAAGATATCTTTAGCTCTTTCTTCGGTGGCGGCAGACAAAGAGATCCAAATGCACCGCAAAAAGGTGATGATCTTCAGTATACAATGACATTGACATTTGAAGAAGCGGTATTTGGTACAACAAAAGAAATTTCAATCCGTAAAGATGTAACATGCGAAACATGTCATGGTGATGGTGCAAAGCCTGGAACAAGTAAAAAGACTTGTAGTTACTGTAATGGCGCTGGTCATGTAGCTGTAGAACAAAATACAATTTTAGGTAGAGTTCGTACTGAACAAGTTTGTCCTAAATGTAATGGAAGTGGTCAAGAATTTGAAGAAGCTTGTCCAACATGTCACGGAAAAGGTACTGAAAATAAAACAGTTAAATTAGAAGTGAAAGTACCTGAAGGTGTTGACAATGAACAACAAATTAGATTAGCTGGTGAAGGTTCTCCAGGTGTGAATGGAGGACCTGCTGGTGATTTATACGTAGTATTTAGAGTTAAACCATCTGAAAAATTTAAACGTGATGGTGATGATATTTATTACAAATTAAATGTTAGCTTCCCACAAGCAGCTTTAGGCGATGAAATAAAAATACCAACATTAAATAATGAAGTTATGTTAACAATTCCTGCTGGTACACAAACAGGTAAGCAATTCCGCTTAAAAGAAAAGGGTATAAAAAATGTTCATGGCTATGGATACGGAGATTTATATGTTGATATTAAAGTAGTAACGCCTACTAAATTAACAGATAGACAAAAAGAACTAATGAAAGAATTTGCCCAATTAAATGGCGAAGAAATTAATGAACAACCTTCGAATTTTAAAGATAGAGCAAAAAGATTCTTTAAGGGAGAATAAAGTATGAACTGGACAGAGCTTTCAATTATTATTAATCATGAAGCAGTAGAATTGGCTACCAATATACTTGAAAATCATGGATCAAATGGTGTCGTGATAGAAGATTCAGATGATTTAATTAACCAACCAGAAGATAAATACGGTGAAATTTACGCTTTGAAAAAAGAGGATTATCCAGATAAGGGAGTAAGATTGAAAGCCTATTTTAATGAGATGACTTATGATGATAAGTTGCGACAGCGAATTAAAGATGAGTTATTAAATTTAGATGAACTTGATCAACATAACGTTCAATTCAGTGAGCAAATCATTGCAGAAACGGATTGGGAAAATGAATGGAAAAACTATTTCCATCCATTCCGAGCGTCGAAGAAGTTCACAATAGTCCCTAGTTGGGAAACATATGCTAAAGAAGCGGATGAAGAGCTTTGCATTGAGCTCGACCCAGGTATGGCTTTTGGAACAGGAGATCATCCGACTACAAGTATGTGTTTGAAGGCAATAGAAACATATGTATTGCCACAGCATTCAGTAATTGATGTTGGTACTGGCTCAGGTATATTAAGTATTGCAAGTCATCTAATCGGTGTAAAACGTATTAAAGCGTTGGATATTGATGAAATGGCAGTGAGTGTAGCTAAAGAAAACTTCAGAAGAAATCATTGTGAAACGTTAATTGAAGCTGTTCCAGGTAACTTATTGAAAGACGAAACAGAAAAATTTGATATTGTAATAGCAAATATTTTAGCGCATATTATTGATGAAATGATTGAAGATGCTTATAATACTCTAAATGAAGGCGGTTATTTTATTACTTCTGGTATTATAAAAGAGAAGTATGAAGGTATACAGTCACATATGGAGCGTGTAGGTTTTAAAATTATTTCAGAACAACATGACAACGGTTGGGTTTGTCTTGTTGGCCAGAAAGTGAGTGAATAATGTGCAACGTTATTTCATAGACCAAAACGCTGATGTAAGTCAGCGTTTTTTTATTACAAAAAAAGAAGATATTCATCATATAACAAATGTAATGAGATATGATGTTAGTAGTAAAATTATTTTAACTTTTAATGATCAAACAGTTTATTTATGTGAAATTGCTGATATAACAAGTGATAAAATCGCAGTTGATTTAAAAGAAAAACAAAATATTAATACAGAATTGCCAGTTGATGTTACGATTTGCAGTGGACTAATTAAAGCTGACAAATATGAGTGGTTGCTACAAAAAGCTACTGAATTGGGTGCTTCATCATTTATAGCTGTTAGCATGGAACGTTCAATTGTTAAATTAAACGAGGCAAAAGTTGCCAAAAAGATAGAACGTTGGCAAAAAATAATTAAAGAAGCTGCTGAACAAAGCTATCGTTTAGTGATTCCATCTATTCAATTCGAGTCGAATTTAAAATTAATTTGTGATACTATTGATAATTATGACTATATTCTTATTGCATATGAAGAGGAAGCAAAAGATGGTGAGTTAAGCAATTTCAAGCAAACTTTACAACAATTCAAGGCTCAGGATAAAGTGTTGATGATTTTTGGTCCTGAGGGTGGTTTGTCAGAAAATGAAATTTCATTATTTAGTAATACTAGTACAGTTGTTGGTCTTGGACCGAGAATTTTACGGGCAGAAACTGCGCCATTGTATGCGTTAAGTGCAATAAGTTATGAAAATGAATTAATGGGGTGAATATTTATGTCAACAGTTGCGTTTCACACATTAGGTTGTAAAGTAAACCATTATGAAACTGAAGCAATCTGGCAATTATTTAAAGAAGCAAACTATGAGCGCGTTGACTTTGAAGCGAATGCTGATGTATTTGTTATTAATACTTGTACAGTAACAAATACAGGTGATAAAAAAAGTCGTCAAATTATTAGACGTGCAATAAGACAAAATCCTGATGCTGTAATCTGTGTAACAGGTTGTTATGCGCAAACTTCATCAGCTGAAATTATGGAAATTCCTGGTGTCGATGTAGTAGTTGGTACACAAGATAGACATAAACTATTAGGTTACATTGACGAATTCCGTAAAGAACGCCAACCAATTAATGGTGTTGGAAATATCATGAAAAATCGTAAATATGAAGAATTAGATGTCCCTTATTTTACAGATAGAACACGTGCGTCATTAAAAATTCAAGAAGGTTGTAACAACTTCTGCACATTCTGTATTATTCCATGGGCTCGTGGCTTAATGCGTTCAAGAGATCCGGAAAAAGTAGTTGAACAAGCGACGCAACTAGTGAATTCAGAATATAAGGAAATTGTATTGACGGGAATTCATACAGGTGGATATGGTCAAGATTTAAAAGATTATAACTTGGCCCAATTATTACGTGATCTTGAAACGATTAATGGATTAGAACGAATTCGAATTTCTTCAATTGAAGCAAGTCAACTTACAGATGAAGTAATTGACGTTTTAGAACGTTCAACAAAAGTTGTTCGTCATTTGCATATTCCATTACAATCTGGTTCAGATACAGTATTAAAACGTATGAGACGTAAGTATACAATGGATAGATTTTCAGAACGATTAACAAAATTGCATAAAGCTTTACCAGACTTGGCAGTTACGAGTGATGTAATTGTTGGCTTCCCAGGTGAAACTGAAGCTGAGTTCCAAGAAACATATGATTTTATCGTAAAGCATAAGTTCTCTGAACTGCATGTTTTCCCTTATTCTCCTAGAATTGGCACGCCAGCTGCAAGAATGGATGACCAAATTGATGAAGAAATTAAAAATGAACGCGTGCATAAGTTAATTACGCTAAGCAATCAACTCGGAAAGTTATATGCGTCTAAATTTGATCAAGATGTGCTTGAAGTAATTCCTGAGGAACAGGGTGACACAGAAGGTACATTAGTTGGATATGCAGATAATTATATGAAAGTACAATTTGAAGGTGACGAATCACTCATAGGTCAAATTGTAAAAGTTAAAATTACGCAAGCAAATTATCCATTAAATGAAGGGCAAGCAATTAAAGTTGTTGATTTCGCAACAAATAAATCTGATAGAGAAGTTTTAGTTTAAGTATTCCTTGATTCATACCATAAGGTTCCGTATTAAAGATATAGGTTTTGTAACGTTGTTTTAACGGCTTCACAATATACTATATAAGCAACTCTTCTCATTAAATAAATTATTAAGAGATTTTTAGAACAAAATCTAAAAGTCTTTGTGATTTTGATGTGAAATATGTTTCAAATAAAAAACAATTTACTAATTGACCATAAATTACAGATATATTATACTTATAAATGCATAGTTTTACTGTGCAATTGACTATAAAGTTCCGTTGATATTTGGAGGGAGGGAAATACAGATGTCTAAAACAGTAGTACGTAAAAATGAATCACTTGAAGATGCGTTACGTAGATTTAAACGTTCAGTTTCTAAAAGTGGAACAATCCAAGAAGTACGTAAACGTGAATTTTACGAAAAACCAAGCGTAAAACGTAAAAAGAAATCAGAAGCTGCACGTAAACGTAAATTCAAATAATTAATACCTCTGTTGACTCCCTCAACACGAATATTAATTATATAAAATAAACATCACAAGTTAGTGTCTGACACTAATATGTGATGTTTTTTTGTTGTCAATTTTTAATTTAAAAAGTTATATAGTTTATAAATAATCAAATTGATATTCTATAGGTTCTTATAACTATAAAGTATATTCAATTTCATGTATAATTAATGTGAGGGCGAGGTGAAATTGTGAGTTATAATAATTTTTTACAAATGACAACTATCTTGGAATCAACGGCTGGAGATACTTGGGTTGAACAAGTTAGTAATATAATTGTTCAACCTATTTTTACGTTAATATTAACCTGTTTGACATTCTTAGGATTTGTATATCAACTTTACTCTAAAAAAATCAATGCAGCTGGTATTATCGCCACATTATCATTACTTATTTTATTTTTGGGATTTCTAATCCAAGGAAATGTCAATATGCATTCTATCTTAATATTCTCAATTGGCGTTATATTAGTTGTAATTGAATTATTTGTAGTTGGTGCAGTAATTGGTATTATTGGCATGATACTGATAACTATAAGCATAACAACGCTCGGAGATAATTTGCTATTTATGCTTGCGAATGTTATCGTTGCCTTGATTTTAACGATTGTAGAATGGGTGATATTAGTGAAGATTTTCAACAGAAAGATTCCGTTTTTGGATAAAGTTATCTTAAAAGATTCAACTAATTCTGAGTCAGGTTACAATTCTCATGATAACCGCTCGCACCTCGTAGGAAAGACTGCTCAAACAGTTACAGATCTTCGACCTGCAGGGATTATTTTTTGTGAAAATGAACGTATTGATGCTGTTTCAGATGGCAACTTTATTTTACGCAATAAAACGGTAAAAATCCTTGAAGTTGAAGGAACAAGAGTAGTTGTGAGGGAAGTAGATTAATTAAAAGGAGCGATACCATGTTTAGTTTAAGTTTTATCGTAATAGCAGTTATTATAGTAGTTGCATTACTTATTTTATTCTCATTTGTACCGATTGGCTTATGGATTTCAGCGTTAGCAGCTGGCGTTCATGTTGGTATAGGTACATTGGTTGGTATGCGTTTACGTCGTGTATCTCCAAGAAAAGTTATAGCGCCATTAATTAAAGCGCATAAAGCAGGACTAGCATTAACAACAAACCAATTAGAATCGCATTATCTAGCAGGAGGAAATGTTGACAGAGTTGTTGACGCTAATATTGCTGCACAACGTGCTGACATTGATCTTCCTTTCGAACGTGCTGCTGCAATTGACCTTGCAGGACGTGACGTATTAGAAGCGGTTCAAATGTCTGTTAATCCTAAAGTCATTGAAACACCATTTATCGCAGGTGTAGCAATGAACGGTATTGAAGTGAAAGCCAAAGCTCGTATCACAGTTAGAGCTAATATTGCTCGACTTGTTGGTGGTGCTGGTGAAGAAACAATCATCGCACGTGTTGGTGAAGGTATCGTTTCAACAATTGGTTCTAGTAAGCATCACACAGAAGTACTTGAAAACCCAGATAATATTTCTAAAACAGTATTAAGCAAAGGTTTAGATTCAGGTACTGCATTTGAAATTTTATCAATTGATATTGCTGACGTTGATATTAGTAAAAATATTGGTGCAGACTTACAAACTGAACAAGCATTAGCAGACAAAAATATTGCACAAGCAAAAGCTGAAGAACGTAGAGCTATGGCTGTAGCAACTGAGCAAGAAATGAAAGCGCGTGTACAAGAAATGCATGCTAAAGTAGTTGAAGCCGAATCTGAAGTACCATTGGCTATGGCTGAAGCATTACGTTCAGGTAATATCAGTGTTAAAGATTATTATAATTTGAAAAATATCGAAGCTGATACAGGCATGAGAAATGCAATTAATAAACGAACTGATCAAAGTGATGATGAGTCACCTGAACATTAAGTCGAGAGGTGATTAAATGAGTGTCGGTATTCTAATTTTTGTCATATCAGTGATCATTTCTATCATTACTACTATGCGCGAAAATAGTCATAAAGATAGACAAAATCAAAAGCCACCTCAAAAAACATCTACCGATAATGAACCAAAAAAAGGTGGCTTTTTTGAAGAAATTGAGCGAACGTTTAAAGAAATAAGTGAAGAATTAAATGAAGAAGAAAAGAAATCATCGAAACGAAAATATGATGATACGTTACCACCTTTATTCGATGAACTTCCAAAGGAAGAGCCTAAATCGAAGCCTGTTGTAGAACCTATGGCACCTAAAAAACAACAAGAAACAAAACCGATGACAGAGAAACCAATTACAATGCCTAAAGCAGAACCGGTGGAACAGAAACATAGACCTTCTAGACAAGATAATTCTGACGAAATTAGACGTCAATTAGAAAAATCACTTAGAGATGATATTAAAACGATTCGTACTGACATTGATAGAGAAAAAGAAAAGCAAATTGCTAAAATGGAAAAACGTGCTAGAGATATTATTGAGGATAAATACTTATCTGAACGTACAAAACGTTTGAAATTAAAGCAGTTGCTTAATTCTCAAAATGTCGAAAAAGATTTGACTAAATCAGCGTTCCAATTTGATAAAGATGAAGTAATCAATGGTATGATATGGTCAGAAATTTTAGCTAAACCAAAACAATTATAAAATTTTTTGAAAACAAGCACTATCGTAATGGTAGTTGCTTGTTTTTTTACGTTAAGAAAAATTGAAAAACAAAGAGAATCTTTCGAGAAATATGAGTTATTTAAATTACAACGAAAAATTGATTAGTCTAAAATTGAATCTGCTTTTATGACAAGGTGAAAAGTATAAATGATTCTTTTAAATTAAAGAAAAATGAGTAAGTCAATGCAAAGATGTTTAAATCAATCAATTGCATGATATAATTAAGTAGATATTAAAGCATCATAGAATGAATATAAATGATATATGAAAAGGAGCGCGTGTATGCCTGGAATTATACAAATAGACGATATGAACCAATCTCAAGCTTTAATTGGAAATAATGATGAACATTTAAAAGCAATTGAAGAGAGTTTCGATGTTGTCATCCATGCAAGAGGACAAGAAGTTGCCGTTAAAGGTACAAAAATAGAAAACGTAGAAAAAGCGGAATCAGTATTAATCAATTTGCTGAAGGTTATTGATTTAGGTAATAATATTACAATTAAAGATGTTGAAGCAGCTATTAAAATGGCGCATAATAACACAATTCAACATCTGTTAGATTTATATGATGAAGAGATAACTAAAGATGCCTTTGGTAAGACGATTCGTGCGAAAACGATGGGGCAACGTATATATGTTAATGCCATGAAAAATAATGATTTAGTATTTGGTATAGGTCCTGCTGGTACAGGTAAGACATTCTTAGCTGTAGTTTATGCAGCAAAGCAACTCCGTAAAGGTGCTGTTAAACGTATTGTATTAACAAGACCTGCTGTTGAAGCAGGAGAGTCACTTGGATTTTTACCAGGAGATTTGAAAGAAAAGGTAGATCCATATTTAAGACCTTTATATGATGGTTTATATACTGTTCTTGGGCGTGAACAAACAGAGCGATTTATTGAAAGAGGCATTATCGAAATAGCGCCACTTGCATATATGCGCGGACGAACATTAGAAGATGCATTTGTAATTCTTGATGAGGCGCAGAATACGACACATGCGCAAATGAAAATGTTTTTAACAAGACTAGGTTTTGGCTCAAAAATGGTAGTTACTGGTGACCAAACTCAAATCGATTTACCTAAAGGTGTTAAAAGTGGACTTAAGGAAGCGGTCAGTAGGTTACACAACGTTAAAGGTATAAGTATATTGAAATTAGATCAGAGCGATGTAGTAAGACATCCATTGGTAAGTAAGATCATTGAACATTATGAAGGAGAGAATTAAATGTTTACGATAGATTTTAGCGATCACACAGGCTTAGTTAAAGATGCTTGGTATAAACAAATTGAAGATTTATTAGAATTTGCTAAAAAAGAAGAGCATATAGAAGACGATGCTGAGCTTTCTGTTACATTTGTAGATAAACAAGAAATACAAGAAATTAATCGAACATATAGAGATAAAGATAAAGTTACAGATGTAATCTCATTTGCTTTAGAAGAAGATGAGCCAGATATTGATTTTAGTGGTCTTGATATACCACGTGTTTTAGGGGATATAATTATCTGTACGGATGTAGCGCAAGAACAAGCAAACAATTACGGACATTCTTTTGAACGAGAATTAGGATTTTTAGCATTACATGGATTTTTGCATCTATTAGGTTATGATCATATGACTGAAGCGGATGAAAAGGAAATGTTTGGTCGACAAGATACAATATTAAACGCATATGGATTAACACGAGACTAATTATGAAAAGGTTTAAATATGCACTTGATGGGCTGAAAATCTTAATTCAAAAAGACTATAAATTTCTTTTACATGTGTTTGCAATGATTGTTGCTATTGTCTTTGGTCTCGTACTAAATATTAATCGGATTGAGTGGATTTTTATACTCATTGCTATTGCATTAGTTCTCACTGTTGAAGCTTTAAACACTGCTATTGAATATGTTGTAGATTTAGTGACCGTTGAATATCATGATTTAGCTAAATACGCTAAAGATATAGCGGCTTTTAGTGTACTTATAGTTTCAATATTAGCATTTATTATAGGTTTAATAGTATTTTTACCACATTTTATAGCGTTATTTTAGGGAGGCATATATGAGTTATCAACCTCATTATTTTCAAGAAGTTAGAAAAGCACAACAAGAATCATATTCGCCATACAGTCATTTTAAAGTAGGGGCTTATTTAAAAACGAAAGACGGTAGAACTTTTTATGGTACCAATGTAGAAAATGCTTCTTATCCATTATCGATATGTGCTGAACGAGCTAGTTTGGTATCGGCAATTTCTCAAGGATACAGACCAGGTGATTTTGAATCAATAACTGTAACCGTAGATGCAGATAAACCGTCATCACCTTGTGGTGCATGTCGTCAAGTTTTGAAGGAATTATGTGATGATGATATGCCTGTGTATATGACAAATCATAAAGGAGATATGGTTATGATGACAGTCGCAGAGTTACTACCATTTGGATTTTCAGGAAAGGATTTAGAATAAATGACAGAACATAAATCAGGATTTGTTTCAATTATAGGTAGACCAAATGTTGGGAAGTCAACATTTGTTAATAGAGTGATTGGCCATAAAATAGCAATCATGTCCGATAAAGCTCAAACAACTAGAAATAAAATTCAAGGTGTAATGACAAGAGATGATGCGCAAATTATATTCATTGATACGCCAGGTATTCATAAACCTAAACACAAATTAGGTGACTATATGATGAAAGTCGCTAAAAATACATTATCTGAGATAGATGCAATCATGTTTATGGTTAATGCCAATGAGGAAATTGGACGGGGCGATGAATATATTATAGAAATGTTGAAAAATGTTAAGACACCAGTATTTTTAGTATTAAATAAAATAGATTTAGTGCATCCAGATGAATTAATGCCAAAGATTGAAGAATATCAAAGTTATATGGACTTTACAGAGATTGTACCAATTTCAGCATTAGAAGGGCTAAATGTAGATCATTTTATTGATGTATTAAAGACGTATTTACCCGAAGGACCTAAATATTATCCAGATGATCAAATTTCAGACCATCCTGAACAATTTGTAGTGGGTGAAATCATTCGTGAAAAAATCCTTCATCTTACAAGTGAAGAAATCCCTCATGCGATTGGTGTAAATGTAGACCGTATGGTTAAAGAAAGCGAAGATCGTGTTCATATCGAAGCAACTATATATGTTGAAAGAGATTCGCAAAAAGGAATTGTCATTGGAAAAGGCGGTAAAAAGTTAAAAGAAGTAGGAAAACGTGCGAGACGTGATATAGAAATGCTTCTAGGCTCTAAAGTTTACTTGGAATTATGGGTCAAAGTTCAAAGAGACTGGCGAAACAAAGTTAACTTTATTCGCCAAATTGGTTATGTTGAAGACCAAGATTAATCTTAAAAGTGGTGAAGATAATTGTTAATGCGCCAAAAAGGGATTATCATCAAAGCAGTTGATTATGGTGAATCTGATAAAATTATCACGATTTTAAATGAGCATGGTGCAAAAGTACCACTTATGGCAAGGCGTGCTAAAAAAGTTAAGACGGGTTTGCAAGCGCAAACGCAATTGTTTGTTTATGGTTTGTTTATTTACAATCAGTGGCGAGGTATGGGAACGTTAAATTCTGTAGATGTTATTAGTCAACATTATAAATTACAAATGGACCTTTACGTAAGCAGTTATGCGTCTCTGGCAGCTGAAACTATTGAGCGTTCAATGGATGAAGGGGACATTGCACCATATAACTATCAATTATTACAATTTGTTCTTGAAAAAATAGAATCAGGTACATCTGCACAGTTAATGTCAGTCGTTGTTATGTTAAAGTGTATGAAACGATTTGGTTTTACCGCATCATTTAATCGCTGTGCTGTGAGTGGTAATGACACACAAGCAGATTTAATAGGTTATAGTTTTAAGTTTGACGGTGCGATTTCAAGGCAAGAGGCCTCTAAAGATGTACATGCAGTTATATTATCGAATAAAACACTATATTTATTAGATGTATTACAAAAATTACCAATAGATAAAATGAATTCATTGAATATCCATCAAGAAATTATTGATGAAATGTCAGATATCATTTTAATGTTATATCGTGAATATGCAGGTATGTTTTTTAAAAGTCAGAAACTAATCAACCAATTAAAAAGATTGGAACAATAACATAAAATAATAAAAGGTATTCAAGTAGCCACATAAATGTGTTTATTTGAATACCTTTTTCGAATAGAAAAGAGATACTGGCAATTTTACTAACCAGTATCTCTTTTTATAAATTATATAGCCACCACATATGGTGGAGAGTCTTTTTAATTAGAATTTTGTTTTTTCAGTTAAGAAAGCTTCTAACTCTGAGATTGGCATACGAACTTGTTCCATTGAATCTCTGTCACGCACTGTAACTTGATTATCTTCTAATGAATCAAAGTCGAATGTTACACAATAAGGTGTACCGATTTCATCTTGACGACGGTATCTTTTACCGATAGATTGTGATTCATCGAAATCGATTGAGAATTTAGAACTTAATTGCTCAAAAATCTTAATCGCTTCGCCAGATAATTTCTTACTTAAAGGTAAAATCGCTGCTTTATATGGTGCTAATGCAGGATGGAAGTGTAAAACTGTACGTGCATCTTTACTACCTTCAACGCCTTCTTCATCATATGCATCACATAAGAAAGCTAATGTTACACGATCTGCACCAAGTGATGGCTCGATACAATATGGAATATATTTTTCGTTCGTTTCTGGATCGTGGTATCTGAAATCCTCACCAGAGTGTTCAGCATGTTTACGTAAGTCGAAGTCTGTACGACTTGCGATACCCCATAACTCACCCCAACCAAATGGGAATTTATATTCAATATCAGTTGTTGCATTTGAGTAATGAGATAATTCATCTTCATCATGATCACGTAAACGCATATTATCACTGCTCATATTTAAGCTTGTTAACCAGTCACTTGCAAAAGTTTTCCAATAATTTTGCCATTCGATTTCTTCACCAGGTTTACAGAAGAATTCAAGTTCCATTTGTTCAAATTCTCTTGTTCTGAAAATGAAGTTACCTGGAGTGATTTCATTACGGAATGATTTACCAATTTGACCAATACCAAATGGTAATTTTTTACGCATTGAACGTTGCACATTTTTATAGTTTACAAAAATACCTTGTGCGGTTTCAGGACGTAAGAAAATTTCATTTGTAGAATCTTCAGTTACACCTTGGAATGTTTTAAACATTAAATTGAATTGGCGAATTTCAGTCCAGTTAGCAGTTTTACTTACAGGACAAACAATACCTTCATCGTCAATAATTTTTTTCATTTGTTCAAAACTTAAACCATCGGCAATGAAGTTTTCATCACCTTTAACATCTTGCATATAATCTTCAATTAATTTATCAGCGCGATATCGAATTTTACTATCTTTATTATCAATCATTGGGTCGTTGAAGTTGTTTAAGTGTCCTGAAGCTTCCCATACTTTTGGATTCATTAAGATTGCAGCATCGATACCAACGTTAAACGGTGATTGTGTAATGAATTTTTGCCACCAAGCTTTTTTAACATTATTCTTTAATTCAACACCTAAAGGACCATAATCCCATGTGTTTGATAAACCACCGTAAATATCACTACCAGGGAACACAAAACCTCTGTGTTTTGCTAATGAAACAATTGTATCCATATCTTTTGCCATAATTACCTCTCCTCATACATGAAAACGCCCCATGGAAAATAACAGCATAGTAAATATGCTTTACTTCCATGGGACGAGTTAATATTTTAAATTGTATATAATACAAAATAAGTTACGTATTTAACCCGCGGTTCCACCCAAATTAGTGTAGTCACTCGCTTTTATTTTAAAATGATTCGTTGCGCCAATCTTATTGTTAAGCTTACACTATCCTTAACTCGCTGTACGTTTATTCTAATTGATAGATTATTTAAAGGCAAGTAAAATTAATGTGTTTGTGACATGAAAGAAATATCGGTATAATAATAAGTGAATAAAAAAGGGGTGAAGACCTATAGAACTCAGTCAAAGACAAGAACGAATCATCGAAATTGTTAAAACTCAAGGACCCATTACTGGTGAACAAATAGCAGATAAGCTGAATTTAACAAGAGCAACGCTCAGACCAGATTTAGCGATATTAACAATGTCAGGTTTTTTAGAAGCGCGTCCCCGAGTTGGATATTATTATTCAGGTAAATCAAAAGGTAAATTTTTTAATGAAAAACTTCGACAATTTGAGGTTAAGGACTATATGTCTCAACCTGTTGTGCTAAGAGAGAATACAACAGTTTATGACGCTATTTGTACAATTTTTTTAGAAGATGTAAGTACATTATTTATTATTAATGAAAATAACGATTTTGTTGGTGTGTGTTCAAGAAAAGATTTATTAAGAGCTTCAATGATTGGAGCAGATATTCATACAGTACCTATCAGTGTAAATATGACACGTATGCCTAATGTCACTTATTTAGAGGACAGCGAATTAGTCATATACGCAGCAGATAGAATGATTGAAAAAGAAATTGATTCGATTCCAATTGTAAGAAAAAAAGATAATCAAAAGTATGAAGTAATTGGGAGAATTTCCAAAACAACAATAGCTAAGTTATTAGTAGCATTATATAAAGAATAGGTGAGAAGTAATGGAAAAAATTAAAATTATCGTAGCCTCAGATTCTATAGGTGAAACGGCAGAGTTAGTTGCAAGGGCAGGTATTTCACAATTTAATCCTAAGCAATGTAAAAATGAATTATTAAGATATCCATATATTGAATCTTTTGAAGATGTTGATGAAGTGATTCAAGTTGCTAAAGATACAAATGCTATCATTGTTTATACACTTATTAAACCTGAAATGAAGCAATATATGAGTGAGAAAGTAGCAGAATTCCAATTGAAGTCCGTCGATATTATGGGGCCATTAATGGATTTATTATCAGCATCGGTTGAAGAAAAACCTTATAATGAGCCAGGTATCGTTCATAGATTAGATGATGCATATTTCAAGAAAATTGATGCGATAGAGTTTGCAGTTAAATATGATGATGGTAAAGATCCTAAAGGATTACCTAAAGCTGATATTGTTTTACTTGGTATTTCGAGAACTTCAAAGACACCATTATCCCAGTATTTAGCGCATAAGAGTTACAAAGTTATGAATGTACCGATTGTACCAGAAGTGACACCGCCAGATGGCTTATATGATATTGATCCAAAGAAATGTATCGCACTTAAAATAAGTGAAGAAAAATTAAATCGTATTAGAAAAGAGCGACTAAAACAATTAGGACTAGGTGACACAGCTCGATATGCAACAGAAGCACGAATTCAAGAAGAATTGAATTACTTTGAAGAAATCGTAAGTGAAATTGGATGTCCTGTCATTGATGTTTCTCAAAAAGCAATCGAAGAAACAGCAAACGATATAATCCATTATATTGAACAAAATAAATCGAAATGATTTCATTTTTGTCAAAAATTAGGTATAATAGTATAACTAATGCTTAATAGGTGATTTAATTTGCGAATAGATCAATCGATCATTAATGAAATAAAAGATAAAACCGACATTTTAGACTTGGTAAGTGAATATGTAAAATTAGAAAAGAGAGGACGCAATTATATAGGTTTGTGTCCTTTTCATGATGAAAAGACACCTTCATTTACAGTTTCTGAAGATAAACAAATTTGTCATTGTTTTGGTTGTAAAAAAGGTGGCAATGTTTTTCAATTTACTCAAGAAATTAAAGACATATCATTTGTTGAAGCGGTTAAAGAATTAGGTGATAGAGTTAATGTTGCTGTAGATATTGAGGCAACACAATCTAACTCAAATGTTCAAATTGCTTCTGATGATTTACAAATGATCGAAATGCATGAGTTAATACAAGAATTTTACTATTACGCTTTAACAAAGACAGTCGAAGGCGAAAAAGCATTAACATACTTACTAGAACGTGGTTTTACAGATGCGCTTATTAAAGAGCGAGGCATTGGCTTTGCACCCGATAGCTCACATTTTTGTCATGATTTTCTTCAAAAAAAGGGTTACGATATTGAATTAGCATATGAAGCCGGATTATTATCACGTAATGAAGAAAACTTCAGTTATTACGATAGATTTCGAAATCGTATTATGTTTCCTTTGAAAAATGCGCAAGGAAGAATTGTTGGATATTCAGGCCGAACATATACCGGTCAAGAACCAAAATACCTAAATAGTCCTGAAACACCTATTTTTCAAAAAAGAAAGTTGTTATACAACTTAGATAAAGCGCGTAAATCAATTAGAAAATTAGATGAAATTGTATTACTAGAAGGTTTTATGGATGTTATAAAATCTGATACTGCTGGCTTGAAAAACGTTGTTGCAACAATGGGTACACAGTTGTCAGATGAACATATTACCTTTATACGAAAGTTAACATCAAATATAACATTAATGTTTGATGGGGATTTTGCGGGTAGTGAAGCAACACTTAAAACAGGTCAACATTTGTTACAGCAAGGGCTAAATGTATTTGTTATACAATTGCCATCTGGCATGGATCCTGATGAATACATTGGTAAGTATGGCAACGACGCATTTACTGCTTTTGTAAAAAATGACAAAAAGTCATTTGCACATTATAAAGTGAGTATATTAAAAGATGAAATTGCACATAATGACCTTTCATATGAACGTTATTTGAAAGAACTGAGTCATGACATTTCATTTATGAAGTCATCAATTCTACAACAAAAGGCTATAAATGATGTTGCGCCATTTTTCAATGTTAGTCCTGAGCAATTAGCTAACGAAATACAATTCAATCAAGCACCAGCCAATTATTATCCAGAAGATGAGTATGGCGGTTATATTGAACCTGAGCCAATTGGTATGGCACAATTTGACAATTTGAGCCGTCAAGAAAAAGCAGAGCGAGCATTTTTAAAACATTTAATGAGAGATAAAGATACATTTTTAAATTATTATGAAAGTGTTGATAAGGATAACTTCACAAATCAGCATTTTAAATATGTATTCGAAGTCTTACATGATTTTTATGCGGAAAATGATCAATATAATATCAGTGATGCTGTACAGTATGTTAATTCAAATGAGTTGAGAGAAACATTAATTAGCCTAGAACAATATAGTTTGAATGACGAACCATATGAAAATGAAATTGATGATTATGTCAATGTTATTAATGAAAACGGACAAGAAACCATTGAGTCATTGAATCATAAATTAAGGGAAGCTACAAGGATTGGCGATGTAGAATTACAGAAATACTATTTACAGCAAATTGTTGCTAAGAATAAAGAACGCATGTAGCATGTGGTATTAAAGAATAATACGAATAATGATTATGTCAAAATGTATAAGGGTAAATGATAGTTACCGCATTTAAACAACACTATTGAAAAATAAATATTGGGATTAGTTCCTATTTGTAAAATAAAATTAAAAATATGGATGAATTAATTAAGAATTTAGTTTAAAATAGCAATATTGAATAAATTTCGAATGTTCATATTTAAAATCGGGAGGCCGTTTCATGTCTGATAACACAGTTAAAATTAAAAAACAAACAATTGATCCGACATTAACATTAGAAGATGTTAAGAAGCAATTAATTGAAAAAGGTAAAAAAGAGGGTCATTTAAGTCATGAAGAAATTGCTGAAAAACTTCAGAATTTCGATATCGACTCTGATCAAATGGATGATTTCTTTGATCAATTAAATGATAATGATATTTCACTAGTTAATGAAAAAGATAGTTCAGATACTGACGAGAAACTGAATCCAAGTGATCTTAGTGCCCCTCCAGGTGTTAAAATAAATGACCCAGTTCGAATGTACCTTAAAGAAATTGGGCGTGTTAACTTATTAAGTGCACAAGAAGAAATCGAATTAGCCAAACGTATTGAACAAGGTGATGAAGTAGCAAAATCGAGACTTGCAGAAGCGAACTTACGTTTAGTTGTAAGTATTGCTAAAAGATATGTAGGTCGTGGTATGTTATTCCTTGATTTAATCCAAGAAGGTAATATGGGTCTTATTAAAGCTGTTGAAAAATTTGACTTTAACAAAGGATTTAAATTTTCAACATATGCAACATGGTGGATTAGACAAGCAATCACTCGTGCAATTGCTGACCAAGCACGTACGATTCGTATCCCTGTGCATATGGTAGAAACAATTAATAAATTAATTCGTGTTCAACGTCAATTGTTACAGGACTTAGGTCGAGATCCAGCACCAGAAGAAATTGGTGAAGAAATGGATTTACCAGCAGAAAAAGTTCGTGAAATTTTAAAAATTGCGCAAGAACCTGTTTCATTAGAAACACCAATTGGTGAAGAAGATGATAGTCATTTAGGAGACTTTATTGAGGATCAGGAAGCACAAAGTCCTTCAGATCATGCTGCTTATGAATTATTAAAAGAGCAATTAGAAGATGTACTTGATACATTAACTGATAGAGAAGAAAATGTATTACGATTAAGATTTGGTCTTGATGACGGCAGAACAAGAACACTTGAAGAAGTTGGTAAAGTTTTCGGTGTTACACGTGAACGTATTCGACAAATCGAAGCAAAAGCACTTAGAAAATTAAGACATCCAAGTCGTAGTAAACGTTTGAAAGACTTTATGGATTAATTTATATCAATTTTAATGATTGATACCAAGACATGAATAAGCGCTTGTTTATTTTTAGATTAAGATTTAACTTGAGTGAGGTTGGTACATTGAATAATGTTCAACCTCTTTTTTCATAAAGGAGAAGAAAATGATTTCGTTAAATAACCGATTAACGACGGTAAGTCGATTTTTAAAACAAGGTACAATCGCGGATATTGGCTCAGATCATGCTTATTTGCCAATCTATGCAATTCAAAACCATTTATGCGATTGCGGTATTGCAGGAGAAGTTATTCAAGGCCCTTTTCAAGCTGCTGTGAAAAATGTAGCTGCAAATCAATTAGTAGATAGAATTGATGTACGTTTAGGGGATGGCTTAAGTGTTATTCATCCTGAGGACGTAATCGATAATATCACAATTTGTGGTATGGGCGGACCACTTATTGCTAAAATTTTAAAAGATGGGCAAGATAAGTTAAGTCAACATCCAAGGTTGATTTTACAAAGTAATATCCAAACCGAAAGTTTAAGACAAACATTACAACAATTGAATTATGAAATAATTGATGAAATAATAATGGAAGAAAAAGGCCATATTTATGAAATTGTTGTAGCAGAATATTCTGCGCAATTAATAGAGCTATCATCTGATGAATTGAAATTCGGACCAAAATTGCTGAACAACAAAAATGAATATTTTATAAAAAAATGGCAAAGAGAGTTAGAAGCACTTTATCATATTAAATCGAAACTCAATACTGAACAACATCATCAACGTTTAGCTCAAATTAATGAAGAAATTGCTGTAATTGAAAGGGTGTTATAGTAATGAAAATAGCTGATTTAATGACATTGTTAGATCATCATGTGCCATTTAGAACTGCTGAATCTTGGGATAATGTAGGATTGTTAATAGGTGATGAAGATGTTGAAGTTACTGGTGTTTTAACAGCATTAGACTGTACGTTGGAAGTAGTAAATGAAGCAATCGAAAAAGGCTATAATACTATTATTAGTCATCATCCTCTAATCTTTAAAGGCGTAACAGCATTAAAAGCTAATGGTTATGGTTTGATTATTAGAAAACTAATTCAACATGACATTAATTTAATAGCGATGCATACAAATTTAGATGTAAATCCTCATGGTGTCAATATGATGTTGGCGAAGGCGATGGGATTGAAGAACATTTCAATAATAAATAATCAACAAGATGTATACTATAAAGTTCAAACATATATACCTAAGGATAATGTTGGACCATTTAAAGATAAGCTTAGTGAAAATGGATTAGCACAAGAAGGTAATTATGAATATTGTTTCTTTGAAAGTAAGGGAAGAGGGCAATTCAAACCAGTTGGTGAAGCTAATCCAACAATAGGACAAATTGATAAAATTGAATATGTAGATGAAGTTAAAATTGAATTTATGATAGATGCATGTCAAAAGTTAAGGGCTGAGCAATTAATTAAACAATACCATCCATATGAAACACCGGTATTTGATTTTATTGAGATAAAACAAACATCTCTTTATGGACTTGGCGTTATGGCAGAAGTGGATAATCAAATGACATTGGAAGATTTCGCAGCTGATATTAAATCTAAATTAAATATCCCAAGTGTCCGTTTTGTTGGTGAGTCTAATCAGAAAATTAAACGTATTGCAATTATTGGTGGTTCAGGTATTGGATATGAATATCAAGCTGTTCAACAAGGCGCAGATGTCTTTGTTACAGGTGATATTAAACATCATGATGCCTTAGATGCTAAAATTCAGGGTGTGAACTTAATTGATATTAATCATTACAGCGAATATGTGATGAAAGAAGGTTTAAAAACATTACTAATGAATTGGTTCAATACAGAAAAAATAAATATAGATGTTGAAGCATCTACAATTAATACAGATCCATTTCAATATATTTAAACTAAAATCTCGGGATTTCTAAATTTTGAAATTTCGAGGTTTTAATATTTTTATTTAAAATAGCACATTTATACTTTATAATAGTAAAGATGAACATATAAGGAGGCCAAATCATGGCAAAACATCCATTCGAACAATTTAATCTAGAATCTAGTTTAATTGACGCTGTGAAAGACCTTAATTTTGAAAAACCAACTGAAATTCAGAATCGAATTATTCCAAGAATACTAAAGAGAACAAATTTAATTGGTCAATCTCAAACGGGTACAGGGAAATCTCATGCATTTTTATTACCATTAATGCAGTTAATTGATAGTGAAATAAAAGAACCACAAGCAATCGTAGTTGCACCAACAAGAGAACTTGCACAACAACTATACGATGCAGCGAACCATATAAGCCAATTTAAAGCTGGTGTTTCAGTTGAAGTTTTTATTGGTGGTACAGATATAGAGAAAGATAGACAACGTTGTAATGCACAACCACAATTGATTATAGGCACCCCTACTAGAATTAATGATTTAGCTAAAACGGGACATTTACATGTGCACTTAGCATCATATTTAGTTATTGATGAAGCGGATCTTATGATTGACTTAGGATTAATTGAAGATGTAGATTACATTGCTGCAAGATTGGAAGATAATGCAAATATTGCGGTGTTTAGTGCTACAATTCCACAACAGTTACAACCATTTTTAAATAAATATTTAAGTCATCCAGAATATGTAGCTGTCGACAGTAAAAAACAAAATAAAAAGAACATCGAATTCTTTTTAATACCTACTAAAGGTGCAGCTAAAGTTGAAAAGACTTTAAATTTAATTGATATACTAAATCCATACTTATGTATTATTTTCTGTAATAGTAGAGATAATGCAAATGATTTAGCACGTTCACTAAATGAAGCTGGTATTAAAGTTGGTATGATTCATGGTGGTTTAACGCCACGTGAACGTAAACAACAAATGAAACGTATACGTAATTTAGAATTCCAATACGTTATTGCCAGCGATTTAGCATCTCGTGGTATTGATATTGAAGGTGTTAGTCATGTCATCAATTTTGATGTGCCAAATGATATTGACTTCTTTACACATAGAGTCGGCCGAACTGGCCGTGGGAATTATAAAGGTGTAGCAATTACGCTTTATAGTCCTGATGAAGAACACAATATTTCATTAATAGAAGATCGCGGTTTTGTTTTCAATACTGTTGATATTAAAGATGGTGAGTTAAAAGAAGTTAAAGCGCACAATCAGCGTCAAGCAAGAATGCGCAAAGATGACCATTTAACTAATCAAGTGAAGAACAAAGTTCGAAGTAAAATTAAAAACAAAGTTAAACCAGGTTATAAGAAGAAATTTAAACAAGAAGTTGAAAAAATGAAACGTCAAGAGCGTAAACAATTTAGTAAGCAGCAAAATAGACAAAAACGTAAGCAAAACAAAAAAGGTTAGGTGTGTTTTATGTTATTAGGATCACATGTTTCAATGAGTGGTAAAAAGATGTTAGAAGGTTCTGCTATAGAAGCGCATGAATATGGTGAAACAACATTTATGATTTATACTGGTGCACCTCAAAACACGCGCCGTAAAAGTATTGAAGATTTAAATATAACTAAAGGTCATGAAGTGATGGAAAAATATGGCTTATCTAATATTGTTGTTCATGCACCATACATCATTAATATTGCAAATACAACCAAACCAGAAACGTTTAATCTTGGTGTAGATTTCTTGCAACAAGAAATTGAAAGAACGCAAGCTATAGGCGCTAAAGATATTGTATTACATCCAGGTGCGCATGTTGGAGCTGGTGTTGATGCCGGAATTAATAAGATTATTGAAGGATTAAATGAAGTTTTAACGAATGACAATAATGTACGTATTGCGCTTGAAACGATGGCAGGTAAAGGTACAGAGATTGGTCGCTCGTTTGAAGAGTTAGCACGTATTATTGATGGAGTTCATAATAACGAACGTTTATCAGTATGCTTTGATACATGTCATACGCATGATGCTGGATATAATGTGAAAGAGGACTTTGATGGCGTATTAAATGAATTTGATAAAATCATTGGAGTCGACAGAATTAAAGTTGTTCATGTCAATGATTCTAAAAATGACCGTGGCGCTCAAAAAGACCGACATGAAAATATTGGCTTCGGTTACATTGGCTTTGATGCATTAAATTACATTGTGCATCATGATAGTTTTAAAGATATTCCGAAAATCTTAGAAACACCTTATGTTGGTGAAGATAAGAAAAATAAAAAACCGCCATATAAGCTTGAAATTGAAAT
>213 104 1303
ACTTTAAACCATGAATTCTTAAAAATATCTTTAGAGACATTACAATCTTTAGGTATATCTGAATAATAATTCAATTCATCACTACCTGGTTTAGTATAATTAAA
>214 73973 1465123
TTTCGTCAGCTTCTGTGTTGGGGCCCCGCCCATAATTGAAAAATGTTTGTTACATGGGCATTTTTGTTTGGTCAATGTCTGTCTATATAATATTGTAGAGCCTAAGTCGTGGTTACGTCTTAGGCTCTACTCTTAATTTAATGATTCAATGATGACTGCTCTTTTAATGAAGTATAATAACTATATAGTTTTATAATCGTTCTAAATCTAGCATCTTCTATTTTCGTTTTACCGTTCCTCAAATCTTGTACGGTCTGATACGGCACCCCTGAATTTTTCGATATTTTGTAGCCTGATTCAGACTCAAACAAAGACTGAATAGCGTTGATAATTTCATTCAACTGTGTCATTTTTAACCCTCTTTCTTCTATTAACGATATACAATGTTGTTATTAAAACAGTCAGTGTATGAATGACTTCATTTCCTAAAAATATATTCAGCCATAAAATAATTAGAAATGCGATATAAAATAGTTTCATTATAATCCCCTATCACTTTTACATTTATCACTTTCCACTTGGTTTCAACATTAAAAGCTAACCTAAGTTTAAGATTCTCTTATAACTCCTATAACTAGATGTCTACATTTTTCCTTGTATAACATATTTTACAATGTTTTATAATATTACACTACACCCTTTTACATTTTTATACGAAATTACAATACTTTGTTAAAATTAATTCGCACAAATATTCCAAGACAATTATTTTTTCTCTATTCATAATTGATTAATTATACTAGTTAATATACAGTTAACTTTTATTTAATAGTTAATTAATTGATTTAATTCTAAGATATTTGTATTTTTATATTGTAATCGATTACATTTTAAAGTTAAATAAATACCCAGTTTTAAAGAAATTAATCAATAAAATTAGCTTTGTCTTTTCCTTGGTTCATAAAGAGTTCATTCAACTTTGACTAAGCCTCGACATTGAAATGCTTCCTTTCAAATATTAATTAAAAGTTAAAAACATATTCTTAAAATATTCACTCATCATCACTCAATCATTTAACAGTTGCTACATTAAATATACTAATATAAACGATGATAAATATTTGATATGTCTCAACTGCATTATTCTAAATTGACATATTGATTATTGTTTCCTCAAATCGTTTTAAAAAATAGAAGGATGATGAAAATGAAAACACGTATAGTCAGCTCAGTAACAACAACACTATTGCTAGGTTCTATATTAATGAATCCTGTCGCTAATGCCGCAGATTCTGATATTAATATTAAAACCGGTACTACAGATATAGGAAGCAATACTACAGTAAAAACAGGTGATTTAGTCACTTATGATAAAGAAAATGGCATGCACAAAAAAGTATTTTATAGTTTTATCGATGATAAAAATCACAATAAAAAAATATTAGTCATCAGAACGAAAGGTACCATTGCTGGTCAGTATAGAGTTTATAGCGAAGAAGGCGCTAATAAAAGCGGTTTAGCCTGGCCTTCAGCATTTAAGGTACAATTGCAACTACCTGATAATGAAGTAGCACAAATTTCTGATTACTACCCTAGAAATTCAATTGATACTAAAGAATATATGAGTACATTAACTTATGGATTCAACGGTAACGTGACTGGTGATGATTCTGGAAAAATTGGCGGTTTGATTGGTGCAAATGTTTCAATTGGTCATACACTCAAATATGTTCAACCAGATTTCAAAACAATTTTAGAAAGTCCAACTGATAAAAAAGTAGGTTGGAAAGTTATATTTAACAATATGGTGAATCAAAATTGGGGACCATATGACAGAGATTCTTGGAACCCAGTATATGGCAATCAACTTTTCATGAAAACAAGAAACGGTTCTATGAAAGCTGCAGATAACTTCCTTGATCCTAACAAAGCAAGTTCTCTATTATCTTCAGGGTTTTCACCAGACTTCGCTACAGTTATTACCATGGATAGAAAAGCAACCAAACAACAAACAAATATAGATGTAATATATGAACGTGTTCGTGATGACTATCAACTACATTGGACTTCAACAAATTGGAAAGGTACCAATACTAAAGATAAATGGACAGATCGTTCTTCTGAAAGATATAAAATCGATTGGGAAAAAGAAGAAATGACAAATTAATGGTTATGTACACTCAAATAGTCACATAATAATATTAGCCGATAACATCAGAAATGATGTGCGTCGGCTATTTTAATTGCAGTATAAAATTTAACATCGATGAATAGTAATATACCTATTATGCTTTTCCGTATATATTTACGGCTAAAATCATGATTACGGTACTGATTTCTTAACTTCAAACATTTGAAATTCATGTTGTCAAACCCTTTAATTAAAAGTTTTGAAATTGTTCAAAACTTATTGAACACATTATGTGTTAATATATTTGCAGAATTATTTTAAAATCGTTTTAAAACTATACTGAAATAAGAAGATAAAAAGTATAATAAGTACATATAATTGAAAATAATTTCTAGAAATCTATTTATCTCTAATCTAGATATTGTAAGAAGTTGTATGAATAAGTTAAACTTAGATTGAATCAGTTTAAATGTTCAAGGAGGATGACAAATGGTTTTTAAAGATTGGGAAATTAATGTTGTTTACTCAGGGAAACATGAAGTAGTTACAAACGAAAATAGTTTATTTGTTATTGATGAAGATTATGATGTCGCAATCGCAATCAATTATTTAGATAATAAATTAAAAGTTAGTCATGTTAACTATGGCTCTGAATTTACAATTGACGCATCTAACAAAGTACTTGAGTTGATGATTCATAATCCAAATATTGACGATAATTAAATATTAAAAAACATTTAGAAACATAAAAGCATACTATATATAGTCTTTTAAAAGTATAACGAACGAAAATTAGAAATTCGGATATTCATTACACTATTAAAATGCAATTTTCAAAGCATTTAAAAACAACAGTTAAGGTGGTGACCAAAAATTAACATTGTGTATAACATCATTGTATATATAGCATGCATGATTAACTTCGGACTGATTATCGTCCCATTGCTAACTACCAATGACGCAGATTTTGTTTGGACTTCTTCGTCATTAATATATATGATCCTTTTAACACTACTTATATTAATTGTTTATATTAAAACTAAAGATAGTTTACAGCTAACAATATTTATACTTAGTGTGGCATTAATCCTTCTATACTGTGCACCTTTACTGTTCATTTATGTATTCTAATGTTTCATTAATATTTTAATACGTCAGTTTAAAAGCGAACAATTTGGAAAATAAACGAAACAAGTTATCATCTAATTTAACATGATACTCACTTAAAATTTGAAACAACGAGCAGCCTAACTTAAGCTTTATATCTTTATTTCAGGTAATGTTTTCAACTATTTTAATGCAATTTACATTTAGATTAAGGAGTAAACATCATGAATAAACATATAAATAAAAAGACCACAAAGCATCTTGAAGATTATAAAAAGGTTCAACAAAGAAATTCGGAGGAAACAAATAGAGGTTGTTTAAAAAGCGCCGCCATGCTTATTGTCTTATTTCTATTCATTATATTTGGCATCGTGGCATGTTCGACACACGTTAACTTTTTCTTCCAATAATAAACTCATTGAGTAAAAATCAGAACGTTTCATACTACGTTTAAATTTATCTATGGGAGCACTATAAATATTTTTTAGATTGTACAAAGCAATTTTGTGCATAACATTTCTAACTATTATATTTATATTTGTCTCCCCTATTTTTTGTATACATTGCTCATACATAAATATTAAATTGCAGAATTTTCATCTGCAAAAAAAACAGGCGAAGACAATGGTATTATTGTCTCAGCCTGTTTTTTATTATCTATTTATAATTTCATCAATTTCTTTGTAAATATTTTCTAATGCTACTTTAGCTTCAGCCATTGATTTGAAATCATTTTTCTTTAGTGCTGCTTTTGCTCTATATTCATTCATCATAATCGTACGTTTGTAATATCGATTTAAGCTACCTGCAGCCAAGTCATATACGTTCGATTGTCTAAGTAATGATTTCAATTCTTCAGCAATTTTTTTATCATGATATTTACTTTGAGTTAAATAATTGTCATGACTACTTGCATCTGCTTTGTTCCCATCTAATGTTGATACTGCTGTTGTTGATAATAGTACTGCTAATGTTCCTGCTACTATATATTTTTTAAATTTCATTGTAAATTCTCCTTTAAAAATTGATACTTAATGATTATATAGTCAATTTTAGGAAAGTTACATTAACCCACTATTAAATACCATAGTATTTTTATTAATAGAAATTAATATTAAATTAAATGATTTTGAACTTACAGTAATGACAGAAGTATTATCTCACTAATCCTTGCTTTAATACTTGATCAATTCGCTCTTGCAATATCATTTTCTTAACATTGTATTCAAATGATACTAGGTTGACTGCCTTTTGTGCTTTTCTATGTGCGCTTACAGTATGGGTCTTTTCAAATTCTTTCACTAGATTTTGGGCTTGAATCAATTTTTGTTCTTTTTTTATTGTCGCATCAGATTTTTCAGCTGGTTTATTAAAATGCGGACGTGGACCATATCCAAATGTACCGTCATTATATTCCACAATGTTATAATCATGTCTAAACTTAATATATTGAGGTGTTGTATTAAATTTTGGTCTTGATTGATACTTAAAAGTACCATCATTGTACTCTACGATATTGTGATTAATACTCACTGGTTTCTTTTCTCTTGGACCGTATCCTTCGCTCGCATCAGCAGTTGATGCAAGTGTTGTTGCAGTCATACCAATTACCGCTATACCTAATAATGATTTTGCTATTAATTTATTTTTCATGTTAATTATCCTCCAAATTGTTGTCTTATAATTATTAAGTTATCCTATTTATACAACTTTTAAAATTAACTGAATATTAATTAACTATAAACACTTTATAATATAGACAAAATATAGTTATCTATCTTGTGTTTCATCAGCACTTATACACTAGTCAAAAAATTCATGCCTCTACTTTTTCGAATTTCAAAAATAAAGCCACACAACAAAAAAGACACCACTTGAATGTTGGTGTCTTTTTGTATAATGTCATTAAATTTATTTGTAACTTCTCATTCTATAGTTAAATATTGTAACCCAGCTAATAATCAACGTTGGCAGTATAACTAAGTTCAAATTAGATACGTCAAAAAATACAGATTGGAAATTGTCGATATTAATATCATTAATATCCATTTTTTCATTTACTGCTTGATATATCGCAAAGTAAACTAAGAACCATTGAATTAAATGTTCTAAAACGACAACCTCTGTCAAATCGACATTCTTTTTTCGAAACAGTAATCTAACTATAAATAATTGGAATATACTTGAAATCAAAATTAAAATAATCCCCATTAAGAAAAAGCTACCAAAATCAATGGTAATAAATTGAGCTATTCCATAAATGATAACTGCAGAGATAGCTAACGAAATATATCCAATGAATATGAATACGACACCCATCAAGAGTGTTTTTAAAAACAAGAAAGGCTTCTTTCTGTTTGTAACCAAATAACTCAATATACAAAGTAGAAATAGAATTGTTAAAATTTTAATTATCAACGTGAGACCTCAAAGTATTTATTTTTATCTTTATTAATTAACACGAAAAAATAACAACCACATATGTGATTGCCAATGATACGTAATGCCTATGCTTTAGTCATCATGGCACGTGCTATTACAACATTTTATGCTGTTTGAAAATGTATATGCTTTATTGTGCTTACTTCGTAAATGCATAATGCAACTAAATAGTATGATTTTTAACTTATATATTAATCATAACATATCAACGATATTTAGAATATATCTCTTATTTCTATATAAGTAAAATTATACATAGTTATTATTTCTCCACTATACGACATGTCTTAGTTTTAAAAAAAATGATATTTCGGAACAGCTACAAACATATCAATTTATTCTATTTGACAATTTCAAGTTCAAAAAATTAGATTAGGGACAATACATTTTATTTTCGTTAAAAATATAATATCGTTATTGTTGAATCATGTTTACTTACCATAAAAAACTAACATGATGTTTAATAATGATTTTATACAAAATAATAACATCAAATTCATCATTTTTCTTTTTCGATTGTATTAAACCTTATTAATTTGCACTTAATTTTAATTAATGAAGTGTTAAGTGGTAAAAGCATGAAACCGTTTGTAAAATAGCAGTGTACTCGCAACATTAAGTACAAATTTATTTTACAGGGAGAACTTATTATGAAAAAAAATATTACAAAAGTAATTATTGCATCTACAGTCATCGCTACAGGTCTTCTAACTCATTCAAATGATGCTAAAGCTTTCTTTAGTTATGAATGGAAAGGTTTAGAAATAGCTAAAAAATTAGCAGATGAAGCTAAAAAAGATGATGAACGTATTGATAAGTTAATGAAAGAAGCTGATAAAAATCAAAAACCTTACAAAGGTGAAACTGTTAATGATCTTTATCTCATCGTCAAAAAATTAAGCCAAGGCGATGTGAAGAAAGCAGTCGTTAAAATCAAAGATGGTGGTTCTAACGGTTATTATACATTTGATCTTACTCACCCATTAGAAAAGAATAGAAAAAATATTAAAGTAGTCGCTGACGGCGAAATCGAGTCAATTACTTGGGATCAATAAACACACTGAATTAAATAGTTGCACGCTAAACGTTGGAAAACAATGCTAACGTTTTGGCGTGCTTTTTTATATTAAGTAACTTCCAATTTATTTAGCATCTTTACGACTGTTTAATAAAGCACGTATGATTAATACAATACCTCTAAATCCGCGAAAATTCTAACGATTGTTAATACATATGCTTGGCGTTATCCCGTCATTCAAAACACCTATCACATACATTTTCAAAGGATTTTCTAAGATTTACCCCAATATACTCATCAAGTAAAATATATACAATGTTTAAATAACTTTCATCAGATTACACATAGTAAAAAAGCCACACTCTATAGCATGGCTTCTATCAATTATTTTAAAGTATTATATTTTAAAACTAGATCGATTTGTCTTTGTAATTTTTTCTTTTCATAGCTGTGTTGGAAATGAATTAAGTTAACAGCTCTTTGTGCTTTACGGTGTGTTGCAACAGTTCTTGTACGTTTGAACAAGTTTACAGCTTTTTGTGCATCCACAACTTTTTTATTTACTTGTTTTTTAAAGTTTGTTTGATACTGATCATATTTTTTAGCAGCTTCAACGTTTTTAGTTTGTGCATGAGATTCACCAGCAAACGTTGATACCGTTAAACTAATAGCAGCTATGCTTAAAATTGATTTCCCAATAAAATTCTTTTTCATAATTAATAACACCTATCCTCAAATATTTATTTTGTATATATTTATAATAATAGACAGATACAAAAAACTACATTAACTATTTATTAACTAAACATTAATATTTGTGTCACTACATTTCTGAATTTCAAGAATTTTGCTACTCCATATTTTAACCATCAAATTATTGATATAATTTATGCCTTTAGAAATCCTTTTAAATATGTATACGATTCATGATTTTAAATAAAATTTCAAATTTCCTGACTTCTTGGAATATTAATTTTATACTTTTTAATATTACACTTTTAACCAAATAATCAACATGATTCAACCATATAGGACCATCAACAATCACATTCCCCAAAATTACAATTCTTTTCATTACATAAATGTATTATTCATTCCAGTTACCTTCTAAAAATTGTCAGAAATACTTTTAAACAAACATTCATGTCACGACCTCCTAGTTAAATCAGTCTATAAATTAAAAAAAGCCATAGCTACTTTCTATTTAAAAAGTAGTATGACTTATTGTTTCGTGATGTCGATTTTTGAAATTGATGGTGCCATGTAAAGTTTGATCATCAATAATAACTTCAGCATATGTTTCTTCCATTGAACTTCTAGATTGAGATATACTTCCAGGATTAATAACATGAACACCATTAATATACTCATATTTTGCCACATGTGTATGTCCATAAAATGCAAACAAACAACCTAATTCACGTGCTTGCTCAGCTAATAAATGTCTTGTTCGATTGACTTGATATAAATGTCCATGAGTGTAAAATGCTTTCACATCATTACATTTTGCGACCGCTTCATTTTCAAATTCTGGGTAAAAATCACAATTGCCTTTTACCCTACGAAATAAGCTAAGTTCTGTATCATCATACTCAAATTCTGAATCGCCTAAATGCAAATACATATCAGCATCTGGGTGTGCCTCGTAAATTTGGTATAAAATGCCAGATTCAGTATGATTATCACTCACAACAATCCATTTAGACATTTTGATCACCCGCAAGATAAGCTTCTAATAAATTAATTGCATTTCGTCTATGGCTAATTTGACCTTTTTGTTCTTTAGAAAGTTGCGCCATGGTTCTATCTAATTTCGGTACATAAAATATCGGATCATATCCGAAACCATTTTCACCATATTTTCCATCTGCAATTTCACCTGAAACCGTACCTTTAAATACCTTAGTTTCCATATCAGGGCCACTCATACTTATGACACAAACAAATTGCGCACGACGATCAGTTGTATTACCAAGCTTATTTAATAATTTTTCAATATTTGCTTCATCGCTTTTATTTTCACCAGCATAACGTGCAGAGTATATACCTGGCTCACCATTTAATGCAAAAACTTCTAGTCCACTGTCATCAGCTATGACCGTTTTATTCAATGCTTTTGCAGCAGCTTCTGATTTTAATTTCGCATTTTCTTCGAATGTAACACCTGTCTCTTCTACATCAAAATCAGGTATCAATTCTGAAATGCCTATAACATGATAGTCGGGAAATATCACTTTAAAATCATTTATTTTTCCTTGATTATTCGATGCAATAACAATCTCTTTCATTAAAAATCCTCCTAGTCATTCACTGATATACGTTCCACATTGACAGATAAATTTAGCCACTCTTTGATAATGTTAGTAATATGTGTGGTATCACCTGTTGCAAAAAATCGATGATCTGGATGTTCAGTATAACTTGCATGTTCATTACTAAATGTTAGCAATGCACTAACTTCACGAGCTGTTTCTAATCCTGACGAAATCACTGTCTTTTTGCCACCAAAATAATCATAGATAGGTTTATAGAGCAATGGATAGTGGGTACATCCTAAAATGACAGTATCAGACTCACTATTACGCCAACGTTTCAGTGTTTGATGAATAACAATGCTTGTAATTGTTGGATCACTATATCTCATTTGTTCTACAAGTGGCACAAAACCTGGACAGGCAACGCCATGTACCTCTACATGTGGATTTATACGTTTAATATGCGTACGATATGCTTCAGATTTAATTGTGCCTTCCGTTCCTAGTACTAATACATTTTGATTTCTAGTCGTCATTATTGCTGTTCTAGCACCTGGTTCAATTACGCCAATCACTGGGATTGATAAGGTCTTTTGTAAATATTCTAAAGCTACAGCAGTTGCAGTATTACAAGCAATCACGAGCATTTTTATATCAAATTCCATTAATTTACGAGCGATTTCAACTGTATATTGTTTTACTTGTTCTCCTGGTCTTGGCCCATATGGACATCGCCCAATATCACCTAAGTAATAAATCGTCTCATTTGGCAACTGACGCATAATTTCTTTAGCTACTGTCAAACCTCCGACACCAGAGTCTATTACACCTATTGGTTTATTCATATTCGGTCATCCTTACTTTTAATTTAATTTTTAGTTTATCATAACTAAGCAATTGATTTTAGTATTATGCACTGTGTTTACTATTTTTGTCATTATAATATAATACTTATTTTAAATTAGCTCACTATCATATTGTCATGTAATGTAACTATAAAAAAATCCCTTCTAAGTTTTTGTGTATCTCCATTCAATTTAATTTTGAAAGGAACATAACATTTTAACTCAAAAGGGATTAATTTTTATTCTACTTCATGGTCTGAACCAAAGAATGATTTAAACATGTGGAATGTTGTTTCTCTGTTCATTGCTGCAATGGATGTTGTTAATGGAATACCTTTAGGGCAAGCATTAACACAGTTTTGTGAATTACCACACTGCTGTAAGCCACCTGTACCCATTAATGCATTTAAACGTTCATCTTTAGTCATAGATCCTGTTGGGTGCAAATTAAACAAACGAACTTGCGAGATTGCTTGCGCACCAACGAATTTATTATTTTCAGTAACATTAGGACAAACCTCTAAACACACACCACATGTCATACATTTAGATAATTCATAAGCTGTTTGACGTTTTTTCTCTGGCATACGTGGTCCCGGACCTAAATCATACGTTCCATCAATTGGGATCCATGCTTTCATACGTTTTAAGTTATCGAACATTCTAGAACGATCAACTTGTAAGTCACGGATAACTGGGAAAGTATTCATTGGCTCTAAACGAATAGGTTGTTCTAATTGATCAACAATCGCAGAACAAGATTGTCTTGCACGACCATTGATAACCATAGAACATGCTCCACATACTTCTTCTAAGCAGTTCATATCCCAGACAACAGGTGTTGTTTTTTCACCTTTAATATTAACTGGGTTACGTCTAATTTCCATTAAACATGCAATGACGTTTAAATTTTCACGATATGGAATTTCAAACGTTTCTTCATATGGTTTTGAGTCACTTGTATCTTGACGTTTAATAATTAATTTCACTGTTTTTTGCTTCGTTTTAGATTGCGTTTCATGTTGTGGCGTGTCTTTTACTGGTTGGTCAGTCATTATTTTTTACCCCCTTTAGACTTACTTGTGTAATCACGTTTACGAGGTGGTATTAAACTCACATCGACGTCATCATAAGTAAACTGTGGTTTTTCAAATGCACCTTGGAATGAGGCCATTGTTGTTTTTAACCACTCTTCGTCATTACGCTCTGGGAATTCTGGTTTATAATGGGCGCCACGTGATTCATTACGATTATATGCCCCAATCGTAATCACACGTGCAAGTACTAACATGTTCCATAATTGACGAGTAAAGAATACCGCTTGGTTACTCCAAGTTTGAGTATCTTCCATGTCAATATCTTCATAACGTTTCATCAATTCAACAATCTTTTTATCTGTTTCTAACAGTTTTTCATTTTCACGAACAACAGTTACATTTGCTGTCATAATTTCACCAAGTTCACGGTGTAATTTATATGCATTTTCTGTACCGCGCATAGCTAATAATTTATCAAAACGTTCTTGCTCTTCAGCTTTACGTTTTTCAAAAATACTTTCGTCCATATCAGTATATGATCGATCAATATTTGAAATATAATCAATCGCGTTTGGACCTGCTACTGTACCACCATAAATCGCTGATAACAATGAATTGGCACCTAAGCGGTTACCACCATGTTGAGAGAAGTCACATTCTCCAGCTGCAAATAACCCTTTAATATTTGTCATTTGATCATAATCTACATATAGACCACCCATTGAATAGTGGACAGCTGGGAAAATCTTCATTGGTACTTTGCGTGGGTCATCACCAGTGAATTTTTCATAAATTTCAATGATACCACCTAGTTTTACATCTAACTCATGTGGATCTTTATGTGACAAATCAAGATATACCATGTTTTCGCCATTAATACCTAATTTTTGATTAATACATACATCGAAAATTTCACGCGTTGCGATATCACGAGGCACTAAGTTACCATAATCAGGATATTTCTCTTCTAAGAAGTACCAAGGCTTACCATCTTTATATGTCCAAATTCGTCCACCTTCACCACGTGCTGATTCACTCATTAGTCGAAGTTTATCATCACCAGGGATTGCAGTAGGATGAATTTGAATGAACTCACCATTAGCATAAATAGCGCCTTGTTGGTAAACAATGGAAGCCGCTGATCCTGTATTAATCATTGAGTTTGTTGTTTTACCGAAAATAATACCAGGGCCACCCGTTGCCATAATAACTGCATCTGAACCAAATGTTTCAATCTCAGCAGTTGTCATATTTTGTGCAACGATACCTCTTGCACTATCATCATCACCTTTAACTATGCCAAGGAATTCCCATCCTTCATACTTCGTAACTAATCCATCTACTTCATATGCACGAACTTGTTCATCCAATGCATATAATAATTGTTGTCCAGTTGTTGCCCCTGCATATGCTGTTCTGTGGTGTAATGTACCACCGAAACGTCTAAAATCTAATAGACCTTCATTTGTTCTATTGAACATTACGCCCATACGGTCTAATAAATGAATAATTTTAGGTGCTGCCTCTGTCATCGCTTTAACAGGTGGTTGGTTTGCAAGGAAGTCGCCACCATACACTGTATCATCAAAGTGAATCCAAGGAGAATCGCCTTCCCCTTTAGTATTGACCGCACCATTAATGCCACCTTGGGCACAAACAGAGTGCGAACGTTTTACTGGTACAACCGAGAATAAATCTACATGTGCACCTTTTTCTGCCGCTTTAATTGTTGACATTAAGCCCGCTAGGCCACCTCCGACAACAATAAGATGTTTCTCTGCCATAAAAATGTCACTCCCCTAAATTTTCAATCTATTTTTGTTAAATGCGATGTATTACATAAAGGCAATAATTGCAGTAACACCAATATACGAAATAACTAAGAATACGATTAATGAAACCCATGTAAATACTCGTTGTGATTTTGGAGATTGTAGTCCTCCCCAAGTAACTAAGAATGACCATAAGCCATTTGCAAAGTGGAACACAACAGCAATAATACAAATAATATAAAATATTGCCCATCCAGGATGTTGCAATGTTTCGTGCATTAAATCGTAATTCACTTCTTTGCCGTAAAATGCTTTTTGTAAACGTGTTTGCCATAAATGGATACCAATAAAGATAAATGTTAAGATACCACTCACTCTTTGGAAGAAGAACATCCAGTTTCTAAAAATCGAGTAATGTCCAACATTTTCTTTTGCTGTAAATGCAATGTGTATACCAAACAAACCGTGATATAACAACGGAATGTATATAAATAAAAATTCTACAATAATTAGAAATGGTAATGATTCCATAAAGTTAGATGCCTTATTAAACGCTTCAGCACCTTGTGTTGCTTGGTGATTCACTAATAAATGAACGACCAAAAATGCACCTATTGGGATAATACCTAATAACGAGTGAATACGTCTTAGATAAAATTCATTTTTTGATTGAGCCAAAAGGAGTCCCCCCTGTGAACGAATATTTAATTTATTGAGCTATTTATATTAAACGTACGCTTAACCCCCTAAAGTGATATCGTTTCTAGCGTTGTCATTATCATTAAGCGAAACATTTTAAAGACAAATACACACTGCACGATCACCAAACTGCATGTCGAACAATGTAAAATTTGGATTCGATATTTAAGATTGCTTGTGATGATAAACTTTCTCATTTAGAAAACGCTTCCACGTACATTCAAAAAAATAACTTTGTTAACCATATTGTAACATTATTTCATATATTTTGGGGCATGAGAATGATTCTCACGCCCTGTAATTTATTTATGCAATTGTTCATGTAGGTTCTTTGCAACGTTTTCAGGAATACCTAAATTTTTAAAATCTTCAAGTGTAGCTTCCTTCATTTTCTTGATTGAACCGAATGAACGCAATAATAATGTTTTACGTTTGCTACCGATACCATCTATATCATCAAGTATTGATTTCAAGCCGGTCTTTTGACGTGTTTGTCTATGAAAGGTGATTGCGAATCTGTGAACCTCATCTTGGATACGGTGCAACAAATAAAATGCTTGGCTATTTTTCTTCAGTGGTACAATTTCTGCACTAGCGCCATATAATAATTCAGATGTTTGGTGTTTATCATTTTTCTGCAAACCTGCAACAGGGATATCAAGACCTAATTCGTTTTGTAGCACATCAATAACCCCGTTCATATGTCCTTTACCACCATCTACTATTATTAAATCAGGTAATGGTAATCCTTCGTTTAAAACGCGAGAATATCGGCGTCTTACTACTTCTCTCATTGATTTGTAATCATCTGGACCTTTAACCGTTTTGATTTTATACTTTCTATAATTTTTCTTGTCTGGTTTACCGTCGATAAATGTAACCATTGCTGACACTGGATCCACACCTTGAATATTAGAATTATCGAATGCTTCAATTCTAATTGGTGTTTGAATTCCCATTTGTGTTCCAAGTTCTTCAATTGCTTTAATTGTTCTGGACTCATCACGTGATATTAATTCAAATTTATTATTTAAGGATACTTTAGCGTTATGTGCAGCTAGGTCAACCATCTCTTTTTTGGGACCTCGCGCGGGTTGAACGATTTTAGTGTCCACAACAGATTGAATCATTTCTTTATCCAAATTACGCGGCACATGAACTTCCTTAGGTAAAATATGTTGGTTTAAGCTATAAAATTGTCCAATAAATGTATAAAATTCTTCTTCTTCTGTTTGCTGTAATGGAATCATCGTTGTATCTCGTTTTATCATATTACCTTGTCGTATAAAGAAAACTTGGATACACATCCAGCCTTTATCAACACTATAACCAAAGACATCACGAATCGTTTTATCTGATGACATAATTTTTTGTTTATTAGTTAGATTTTGAATATGTTGAATTAAATCTCTATATTCTTTAGCCCGTTCAAAATCAAGTGATTCACTTGCAGTTAACATTCGCTCTTCTAAACTTTTTAAAATTGTTTTGTCTTCCCCATTCAGAAAATCAGTAATTTCCTTCGTCATTTGTGCGTATTTACTCAAATCAACGTCATATACACATGGTCCTAAACATTGTCCAATATGGTAATAAAGACATAATTTATCTGGCATCTTATCACATTTGCGATATGGATATATTCTGTCTAATAACTTTTTAGTTTCTTGAGCAGAATATGCATTCGGATACGGTCCGAAATATTTGCCAGTACCTTGTTTTACAGTTCTCGTCACTAGTAGTCTAGGATATTTTTCCTTTGTTATTTTAATAAATGGATAACTTTTATCATCTTTTAATAAAATGTTGTATCTAGGTTGATATTGTTTGATCAAATTTAATTCAAGTAATAATGACTCTGTTTCACTAGATGTGACAATAAATTCAAAATGCCGTATTTCTCCAACAAGTCTCGTTGTTTTAGCATCGTGTGCGCCCGTAAAATATGATCGTAATCGATTTCTTAATTTTTTAGCTTTCCCAACATATATCACTTGATCATTGCGGTCTTTCATTAAATAGCAACCCGGTTCCATAGGTACAACATTTAATTTATTTTTAATTCGTTGTTTATAATCTTCCAAACATATCCCCCCTTCTATTTTTAAAATGAATGATGGTACAAAAGTGCTTCAAGCTTATCACCACTAAATTCAAGTTCATAATCAACATCTTCAAGTATGATTTTGCATGCACATCGTGTAATATTGAACATTGTTTTATCAAACCAACTACTAGATGTCTATCAGCATGCTTGATTAACATTTAACGTTCATAGATTTATTAATCCCACCATACTCAAGTCGTAAACAATATGATGATTTATCATTCAACTTTTTATATTAAAAACACAAACAAAAACTGGAGCAATTCATTGAAGAAATGCCCCAGTCGTCATTGGTTGTAACTTATAAATGTTTATCTAAAACTTCAGCTAAGTTTTCTTTTGGTTGGAAACCAACAACTTTATCAACTGGTTGACCGTCTTTAAAGACGATTAATGTTGGAATACTCATCACTTCATATTTAGCTGCAGTTGATGGATTTTCATCAACATCTAATTTTAAAATGTCAGCTTTACCTTCATAGTCAGCTGCTAATTCTTCTAATACCGGAGCGATCATTTTACATGGACCACACCATGTTGCCCAAAAATCTACTAATTGTACACCAGATTCTACTTTTGAATCGAAATCTGCATCTGTTACTTTTACGATTGCCATAAATGCCAATCCTCCTTAATTATTATTATGATGTTCAAATTATATCAGATAACATGCTTCATGTATTTCTATTTGCTCAATTTTTATGCTTATTTCAAATAACATGTTTGAAATGTATTCTTGTTGCTTTACATTATTTTAACTGCAGCTAATTAATTTATCAAATTATAATTTATTTTAGTGTTGCAACGGTAACGCCAAATCCACCTTCACTTGGCATACCACCTCTAAAGTCACTAACACTTTTATGTTTTTTCAAATGTTTTTGTACACCTTTTTGAAGTGCACCTGTACCTTTACCATGAATGATATAAACTTGTTCGTAATTACTTAAAACGGCTTGATCTAAATATTGATCTAGTTCAATTAAAGCATCCTCATAACGATAGCCTCGTAAATCAAGTTCAGTTTTAATTGTTTGACGATTTTGACGTGTAACCATTTTCGTTGGCTTAACTTTTTCTTTTTGTTTTTTCTCTAAATCTTCAATAGGTAACTTCATTTTAATAATTCCCATTTGAACAATTGCTTCTTCGTCATTGACAATTTCTAAAACTTCACCTTTTTGACCGTAAGATAATACTTTTACTTCATCACCAGCAACAATTTTATCGTATTTTTGCTTTTGTACATTTTGCTTTATAGATTTCGCTTCATAATGATCATCTAATCGTTTCTTCTTATCGATCAATTCATGTTCTTTAACATCTGCACCTTTTTGTTCACGCAATTGTCTTAAATCTTTAATAATATCGTCAGCTTCTTTTGTTGCAGCTTTAATTTTCTGATTTGCTTTTTCTTTCGCTTCCTCTATTAGAGACTTTTCATAATTTTGGAATTGTTGATACTGCTTAGATAAATCATCATGCACTTGCTCCGCTTCTTTTACAAGACGGTCCAGTTCTAACCTCTGTGTCTCTACACGTTTGTAATTACGCTCTAATGATTCAATCATTTCATTTATTTCTTTTTCATCAGTACCAATCATCGTCTTAGCCTTATTTATAATGTTCAAACTAAGACCTAACTTTTTAGAAATGTCAAAAGCATTGGAACGACCTGGTACTCCCATTAACAATTTATATGTTGGGCTTAATGTATCTACATCAAATTCTACACTCGCATTCATAACGCCTTCTCGATTATAACTATATGCTTTAAGTTCAGGATAGTGCGTCGTTGCCATTACTAGAGAACCAATTTTTCTAACATGATCTAAAATGCTCATTGCTAAGGCAGCACCTTCACTTGGATCTGTACCTGCACCTAATTCATCAAATAAAACTAAACTATGTTTGTCTGCATGCTTTAAAATTTCAACTATATTCGTCATATGAGATGAAAAAGTTGATAATGATTGTTCTATTGATTGTTCATCTCCGATATCGCAATATACATTTTTAAATACACTTAACTGACTACCATCAAGTGTTGGAATCAACAATCCTGATTGAGCCATAACAATAATTAAACCTAATGTTTTTAATGTTACTGTTTTACCACCTGTATTCGGTCCTGTAATAATTAACGTTTCAATATCTTCCATAAATTCGATGGTATTAGCTACAACAGTCTCACGATTTAATAATGGATGGTATGCTTTAGGTAAATATACAGTACGGTCCTCTTTAAATATCGGCTTTGTTCCTTTAATACTTCTACTATATCTCGCTTTTGCGATTAAAAAATCTAACTGACCCATGACTTGTTCTGCCACAAGTAGTGCATCTTTGTCCGCAGCCACATAACCAGTTAGTTGCGTTAAAATGCGTTCTTTTTCAATTGCTTCATCATGACGTAATCGACTAATTTGATTATTCATTTCAACAACTGATGATGGCTCAATATACAATGTTTGTCCTGAAGCAGATTGATCATGTACAATCCCATTAAAATCTTGTCGATATTCAGCTTTGACAGGTATAACGTTTCTTTCATTCCTAACTGTTACAATAGCATCTGATAATTTTTTCTGATTTGCTTGGCTTTTAACAATACGGTCCAAATTTTGTCTAATACGTTGATTCGTGCTAGAAATTTTACTTCTAATCCCTTGCAATTCGTAACTCGCATTATCATATAAATCATACGTATCGCATGTTTCATTTATTTGTTGAAAAAGATCGGTTAACACAGGTAATTGATTCATCTTGTCATCTAATATTGGGTATTTAACACCTTCATCTTCTTCAACCAATTGATTATAAAATGTCTTAAATTGATTTTGTACTTGAATTAATCTTTTTATCAAGTTAAGCTCTGATACATTTAAAACGCCGCCAATATCAGCGCGATGAATGAATGCTGATACTTTAGATAAGCCACTCAAGCTTGGTAAACGATGCTTATTATAAATTTGAGCAATCTCATCCGTTTCTTCCATTTGAAAAACAACCGTTTCAAAATTAGTAGCTGGCATCATTTGATTGACCTTTTCCAAGCCTAAGTCACTAATAGTTTCATTGGCAACGAGTGATTTTATTTTTTCAAATTCTAAGACGTCTAATGTTTTTTGTCTCATAAAATCCCTCTATTTCTTAAGTTTTATATTATTTTCAATAAAGTCTTTAAAAGCTTCACGCGATAATGCGTTAATCACTCTATCTTTTGTTACAAATCCTTTTTGCGCAGTTGCTACGCCATAATTCATAAAATCTAAATGATTTGTATGATGCGCATCAGTGTTAATAGTTAATTTCACATTTGGATATTTACGAACGATATCAGCGTTCAGATCCAGTCTATGTGGATTGGCATTAATTTCTAATACTGTATTCGTTTCTTCAGCTAATGCCATTAATTGTTCAATATTCGGTTTATAACCATCTCTTCTACCTATAATACGCCCTGTTGGATGCGCTATATGTCGCACGTATGGATTGCGACATGCATTAGCTAATCGTTCCATAATTTGTTCTTCTGATTGGTTAAAGCTTTGATGAATAGCTCCAATTACATAATCAAGTTGTGCTAAAATTTCATCATCATAATCCAGCGAGCCATCAGGTAATATATCCATTTCTGTACCTGAATAAATATCAATTTCACTATATTCTTTATCTAACGCTTTAATTTCTTCGTTTTGTCTTAAAAGTCTTTCTACTTGTAAGCCATTAGCAACACGTAAACTTTGTGAATGATCAGTAATTACCATGAATTTATAACCTTTTGCGATATTTGCTTCTACCATGTCTCGAATAGAAAACGCACCATCACTATACGTTGTATGCATATGAATATCTCCATTAATATCATCTAATGTAATGATATTACTTAGATCTTTATCAAATTCGCTACCATCTTCTCGCATAGCAGGTGGTATAAAATTCACATTAAAATGTTCATATATTTTGGCTTCACTATCATATTGAATTAATGTACCATCAGCTTGTTCAATTCCATATTCACTTACTTTTTCATCACGTGCTTTAGCAAGTTGTCGAATTCTTATATTATGTTCTTTTGACCCAGTAAAATGCTGCAATGTATGATAAAAAGCACTTGGTTCAATTAATCGAAAATCGACACCAATCGTTTCATCATCATACGCTAATTCTAATGAAACTTTTGTGTTCCCCACTGCAACTTCTTTTACTTTATTAGGAATATTTAATAATTGTTGCTGCACTGCTTTTGGGTTATCGGTACTTATTATGAAATCTAAATCTTTGCTCATTTCTTTAAAACGACGGAAGCTTCCTGCAGATGAATATTGATCGATATAATTTAATGTATCTATATAATCAATGATTTCTTGATTAAGCCTTCTCATTTGATCAATTGGATAACTGTCTTTTTTGGCACCCATTTGTTTCACAGCTTCTAAAATGTTTTGTTCGGTTTTCTTAGCAAAACCGCTTAATTCACTAACTTTTCCATTTTCACAAGCAACCTGTAAACTTTCTTTATCAACGATATTTAATTCTTTATATAATTTGGCAATTTTTTTACTACCAAGTCCTTGAATTTTCAATAGAGGAATCAATCCTGCTGGTACTTCCTCCTGCAATTGTTGTAAATATTGTGATTCTCCAGTATTTCGATAATCATTAATAACTTCTGCAACACCTTTGCCGATACCTTTTAATTCCGTTACATCAGAAATATCTTCTAATGGGCGTTCGTCTAATTCAAGACTTTGCGCCGCTTTTCGATACGCTGATATTTTAAAAGTATTTTCCCCTTTTAATTCCATATAAGTAGCAATTTGTTCTAATAGTTTGATAACATCTTTTTTTGTCATAATAACACTCCATAAAAAGAAGACCAGGACGTATCATTAATATATACCTTTGTCCTGACCTCTTATGATAATTTATAAATTAATGGTGAAAGCCGATAAATATGGGATGTGAAAAATCAATGAATGACTCACAATAGATATTTTAAGCTGATGTTGTAATGCTTCGTTAGGATATAATGCCAATAGATATAATGTAAAGTGTAAGACAATTATCGTCATAAACACACCAACTATCATTCCCATTGCACGACTGAAAATATGAATGTTTTGATACGCTATTATTTTATCAAAAGTTACGATAATTAGATATAAAATGAACTTACAAAACAATGTAATCATTAAAAAAGCTACAATCGCTTCAAATCGATGTTGTAGATGATTAAAATGAAACGCAAAAGTTGTATTAAATGCTGTTGTTTTAGGATATGGAATAAATACAATTAATCTTTCTACAATAGATTTGTAAAATTGACTGGCAATCCCCAATGATACAATCGTTGCACTCAAATGTATCATAGATAACCAAAAACCTCGTCTGAATCCAACGATGACAAAATACACAAAGAAAATGATTATGATAAAATCAATGATCATTTATTGCTCACGCTGCTGCAATTTGTGAATTTGTTGTTTCAAACGTCGATTTTCTTCTTCTAGTAGTACTTTTTCATGCATAATATTCACTGCAGTTAGTATTGCTTTTCTTGAAGTATCTAAACCTGCTGCTTTATACCCTAATTCTTTTATTTTACCATCAACTAAATGTGCTACATATCGTATGTGCTCTGGGTTATCTTCCCCAACAATTGTAAAAAGCTGATCATTAATTGATACATTTACCTTGTTTTTAAACTGTGCCATTTATAATTTCTCCTGATCCTTTTTTTAAAATCTAAATTCACGTTATAAAATATGACTGGATAGTTTATCTGAATTTGATACTAATATTGTTATATTGCAATTATGATAAAACAACAACACAATCTCTATAGATGACTTAATGTTCTTTTTATAATGAAATGAAATAATGTAAAGAATTTTCTATTCAATACTTTATCATGTTTAAATTGTGTCACTATAACATTTTCATAAACATTATACATGACCACTATGTATTTTGTAAGTATCCGCAATTAATTCTTTACAACATATATAAATGTTTCTGACGTTATTATCATTTATGATATGATTATTTTTGCTAATGATAATGAAATTATATGAAAGGATTTACACAAATGGCGAATATCGTTTTTAAATTGTCGGATAAAGACATAACGACATTAATGTCACGCATTTCTTTTGATACTGAGAATTTACCTCAAGGTATGAAAGCACGTGCAAAGTATCAAAATACAACCGTAAATATTTACCAATCAGGTAAAGTCATGTTTCAAGGTAATCATGCAGAAGCTGTGTCTCAAGAACTTCTACCGCAGAATTCTCAATTGAATACTAATAAAACTAAAAAGAAAAATATGGCTAATTCTTTTCTTGAACAAACTTTAATGTATGATCAATTTAACTGTATTGGTAGTGATGAAGCTGGAAGTGGCGATTACTTTGGTCCATTGACTGTATGTGCTGCTTTCGTTACCAAAGAGCATGTCCCTATTTTAAAAACTTTGGGTGTAGATGATTCAAAAAAATTAACTGATACCAAAATTGTAGATCTTGCTGAGCAATTGGTTACTTTCATCCCACATTCACTATTAACACTACACAATGAAAAATATAATATTCAGCAAGCAAAAGGCTGGACTCAAGTCAAAATGAAAGCTGTTCTTCATAATGAAGCAATTAAGAATGTCCTTGAAAAAATTGATTCGTCTCAATTGGATTATATTGTGATTGACCAGTTCGCAAAACGCGAAGTGTATAGCCATTATGCATTATCCGATATACCACTTCCAAAGAAAACAAAATTTGAAACAAAAGGAGAATCGAAGTCATTAGCCATTGCAGTGGCAAGCATAATTTCTAGATACGCATTTGTTACATATATGGATCAAATATCAAAAAATATTAATATGACAATTCCTAAAGGTGCCGGTGCTAAAGTCGATGTAATCGCCGCCAAAATTATAAAAAAATACGGTATTTCACGTTTAGATACCATTTCAAAAAAGCATTTTAAAAATCGTGAAAAAGCCCAAAAAATTTTAAAGCCTCTTTGATTTATAATCATTAGAGGCTTTTATGCAGTTGTGCAAAGCATCAACTGTAATCCGCTGTGCCTCTTTGATTTATAAATGAAATGGATCCTAATAGGAAATCCTAATAGGTGATTCTATTAGGTAAGTCATACTAATTTGCTTTGCTCATAAGTATGACTTTATATGCAGTTGTGCGAAGCATCATCTGTATTCTGCTGTTCCTCTTTGATTTATAAATGAAATGGAACCTAATAGGTGATCCTATTAGGTGAGTCATACTAATTTGCTTTACTCAAATGTATGACTTTATATGCAGTGATGCAATCCATCATCTGTATTCCACTGTTTCTCTTTGACTTTTTAAATGAATCGGAACCTAATAGGTGAATCCAAAAATAAAACCCCATGTTAAGGATATCAATCTACTTCAGATATCCTAATACATGGGGTTTAAATCATTATCTAATAACAGCACCTTGTTTAATTAATGCTGCTTCAATTTCCGCTTGTACTTTTGAAACGCGTTCATCTGTCAATGTTTCTTCTGTGTCTAAATAATTCAAACGTATTGCAATTGATTTTTTACCTTTTTCTAAATGTTCGCCCTGATATACATCAAAGACAAGTGTATCTTTTAATATATTACCACCGTGTGCATGAATCGTTGATAATAAATCAGCTGCTGGAATATTTTGATTTACTTCTAATGCAATGTCACGAGACATGCCTGGGAATCTCGGAATTGGCTGGTAATTAATGTAACCTACCGACACAGCCATTAATGCATCAAAATTCAACTCAAAAACATACGTACGTTTTAAATCATTATCAGCTGCTAATGTTGGATGTAATTCACCAATAAAACCAACAACTTTATTCTCTAATAAGATTTCAGCTGTACGACCTGGGTGTAATCCATCAATATCAGCACGACGATAACTGAATTCAAGGTTTAACTTTTCAGCTACTCGATCCACGACACCTTTTGCTAAATAGAAATCAACCGTTTCTTTCTTACCTTGCCATTGATTGACTACATAATCTCCAGTTAAAATACCACTTAAATATTCAACTTGATCTGGTAGTTCACCTTCACCATTAGCAAAGAAGACATTGCCGATTTCAAATAATTTTACATCTTTATTTTTGCGTGCCACATTATATGATGCCGCTTCGATTAAATGTGGTAATAAACTTTGACGTAATGACGCATGCGCTTCACTCATTGGCATCAATAAATCAATTGTTTGACGCTGTTGCATCGCAAATGCAGTAGCATCTTCTTTAGAAACTAACGAATACGTAATAGCTTGGTCTAATCCAGCACCTTCTAACACTTCTTTAACCATTCTCGTTTTATATTGGCGATCAGTTAGCTGACCACTAGTAACTTTTTCGAAGACAGGTAACGTTGATGGAATATCGTCGTATCCATATATACGTGCAACTTCTTCAATTAAATCTTCTTTAATTGTAATATCTTTACGACGTGATGGTACTTGCACCGTAATAACATCATCATTTATTTCTGTATCAAACCCTAGTTGATTAAAAATAGTAACAATATCATTTTGTGACAAATCAAATCCAATAGTGCGATTAATTTTATCAGCAGTGATGTCGATTGGTGTAATAAATGCACCAAGTTCTCCTGAAGATACTCTATCTTTTAGCACTTTTCCGTTTGCATAAGTTTGTAATAAATAACATGCACGGTCGACTGCTTCATCTACAAATTCAGTAGCTATTCCTTTTTCAAAACGACTAGATGATTCACTGCGTAAATTTAAACGTCTTGATGTATGACGAATGGAAACAGAATCAAAAATAGCACCTTCAATAACTATATTTGATGTATGTTCTTTAACCTCTGAAAAATCGCCACCCATAACACCAGCTAATGCAATTGGAGTTTGTCCATTAGTAATGACAATATCGCTCGTTAATAATTCACGTTCTGTATCATCTAATGTTGTCATTTTTTCGCCTTCATTAGCTTGACGAACAACAATTTGTTGTGAACCAATCGCATCTTGATCAAACATGTGCAATGGTTGACCGTATTCTAATAACACATAATTTGAAATGTCGACAACATTATTAATAGGACGTATACCTGCTTTTATTAAGCGTGCTTGCATCCAAATTGGCGAGGGTTCAATTGTCACGTCGTGAACAACACGTGCACTATAATATGGTACTTTATCTTCATTTTCAATTGTCACAGTTAGTTCATCATTTGCAGATAACTCAAGCTCATTTGATGTTGTCTCTGGCTTAGTCATTTTTGTATTATATAATGCTGCAACTTCATAAGCAGTACCTATCATACTTAAGGCATCAGCACGATTCGGCGTTAAATCAAATTCCATTACTTGATCATCTAAATATAAAGCTTGTAAGGCATCTGTTCCTGGAACTTGGGATTCACTAAATACATAAATGCCTGATTCAAAACTTTTCGGTATATAATTACTTGAAATACCAATTTCTTGTAACGAACAAATCATACCTTCTGAACGTTCACCGCGTAATTTGGCACGTTTAATTTTAATACCACCAGGCAATCTTCCACCTACTTTAGCAACAATGACATATTGTCCTGCATCAACGTTCGGTGCACCACATACGATTTGTACAGGTTCGTCTTCTCCGATATCAACTTGGCAAACATTTAATTTATCAGCATCAGGATGTTTCTCTTTTGACTTAACGAAGCCGACAACTAAATTTTTGATATCTTTTGTGTAGTCAATTAAATCATCCACTTCAATACCTGTGCGCGTAATACGTTCTGCCAAATTACTTACAGAATCATCGATTGTTACATATTCTTTCAACCATTCATTTGATATCAACATTACATGTCACCTCTATCTTCTACCGCTTTAAATTGATCTAAAAATCTCACATCATTAGTATAGAAATGACGAATATCTTCTATACCATATTTCAACATTGCAATACGGTCTGGTCCCATTCCAAATGCAAATCCAGAGTACTCTGAAGAATCAAAACCAGCCATTTCTAATACATTAGGATGTACCATTCCAGCACCTAAAATTTCAATCCATCCTGTGTGTTTACACACATTACAACCTTTTCCTTTACATTTAAAACATGACACATCAACTTCAACAGAAGGTTCAGTGAATGGGAAGTAACTTGGACGTAAACGAATTTCACGATCAGCACCAAATAATTTCTTAGCTAACAATTCTAAAGTACCTTTCAAATCACTCATTTTAACGTTTTTATCAACAACTAATCCTTCAATTTGTGTAAATTGATGACTATGTGTCGCATCATCAGAGTCACGACGATACACTTTACCAGGGCAAATAATTTTAACTGGACCTTGACCATGACGTGATTCCATCGTACGTGCTTGCACTGGTGATGTATGCGTACGTAATAAAATTTCATCTGTAATATAGAAACTATCTTGCATATCACGTGCAGGGTGTGATTTAGGCAAATTCAGCATTTCGAAGTTATAATGATCTTGTTCAACTTCATATCCATTCACAATTTCATAACCTAAACCTAAGAATAAGTCTTCAATTTCTTCTATTGTACGTGTTAATGGATGCTTTGAACCGATTTCAATATGACGACCTGGTAATGATACATCAATTGTTTCTTCAGCCAATTGCTTATTTAATTTTTCTTTAACTAACATCTGTTGTCTTTCATCTAATTCATTTTGAATTGTTTGACGCAATTCATTCACTTTTTGACCAAATGCAGGTTTCTCTTCATTCGGCAAATCCTTCATCAATTTCATTAGTCCGCTAACTGACCCTTTTTTACCTAAGTATTTCACTTTAACTTCTTGCAGTGCACGTTCATCATTTGCTTCATTAATATCTACAAGCGCTTGTTGTTTTAACTCTGACATAGTTTGTTGTTCAGACATATGTCACTGACCTCCCTATTCGAACTCTTCATTTTCTGTTTATCATATTTGTTGTTTAACTAAAAAATGACTTTCATCCTCTTAAAAATAAGGGACGAAAGTCATTTCCGTGGTACCACCCAAATTTATGCCTAAGCATACACTTGTTTAATATTGATAACGGATTGTCTTTCCGACTTAAATCTCTTTAAGTAACCAAAAAGGTGAAAAGACTTTAAATAATTGGAATAACTTGCAGTCACGATTATTCTCCCTAAAACAATTATTTATATAAATGTCCATGCCTTTTTATTGGTTTATATTCAATTGTGTATGCAATCACGTAGAAATGTTCTGTTAAACAATTAATTATAATTATATCGGAAAACTTTCAACATGGTCAACCTTTCAAATGATAAAGTAAAATACTACCTGCAATCGCTACATTTAAACTTTCAGCTTTACCATAAATAGGTATGATTAAATTTTGTGTAGTATGTGCTAATAATTCAGGGTTAACACCTTCTCCCTCATTACCTAATAGTAATGCAAAAGAATCACTTGAAGTAACTTCTTTATATGCCACTGCGTTTTCAAGTGCTGTACCATAAACAGGACCATTAAATTGAGTAATAAACGTATCGAGATCTTGTGTCATAACTGGCAAATGAAAAACACTACCTTGACTCGCTCGCAACACTTTATCTTGATAAGGATCTGTCGTACCCTTCTCCATTATTACAGCATCCATTCCAGCAGCATCCGCAGTTCTAATTAATGTGCCTAAATTTCCAGGATCTTGAACACGATCGATAAGCAATACTTGTTGTGCTTTAGAAATATCATATTGTGGCTTCTCAATGATTGCGAAAAAACCTTGTGGTGTCACTGTACCTGATAAAGATTCAGCAACTTTCATGTTTATTTCAAAAACTTCTTGCGCGTATGCGATAATTTGCTGATCTAATCTTGCCGGTTCAATGGCAAATAATTGTGTAATTACAATCTCACTTTGATAAGCTTCTTCAATTAAATGCACACCTTCAATTAAAGCTAATCCAGTTTTATCCCTTTCACGTTTCTTTTTTAGCTTGTTCGCTTGTTTAATTCTATTATTTTGTGCAGAAGTAATTTGTTCCATAGATAGCTCCTCACTTTATTTTTAAAAATAAAAATATTAATCATTAATAAGATGAAAACATTTGATTGTATAGTTAATATTAATTAATCGATTTTATCACTCATATTATTTCAAATTGTATAAATTTCTTTTATCGATACTACTACTATAAATCATACGCCCCAAAATATCATTATTAATTCTTTTCTTCTTCAAAATAAATCAAAATCATATAATTGATGATTATTTTCAAAACACATTCAAATCAAACTACGTTTTAGCAATTTGTTGTTAGCATGTTTGTGTTCATTAAAAAAAACGACCATCATCAGTATCATGTATGGTCGTTACAAAAGTTAACAATACCAATTGTCATAACAAGTACTGCAACCTCTTTAAATTCAATTATTTCATGTAACTATAGCCTATATCATATGTAATTACTTTGTTATTGATAATCGGGCTACTTTCATCTTCATTTTTACTTCTAACATGTTTATGTGCTGCTTTAAAGACATCAGATTTTAACCAATCCGTAAAAGCTTGTTTTGATTTCCAAACTGTTAAAATTTTCACTTCATCAAAATCTTCTTGTTCTAAAGTTTGTGTTACAAACATGCCATCAAAGCCTTCTAATGTTTCAATCCCATGTCTCGTGTAAAATCGTTCTATAATATCTTTTGCTGTTCCTTTTGTTAACGTCAGCCTATTTTCCGCCATAAATTTCATAATTATCCTCTTTTCTGTTTAACTTACCTTAATTATTTTTGCGACAACAACAATTCTTTTCGTTGTTTCACTATATGCATCTTCGCACGTTGATAAAGTCATTATTTTATCTTTTACCGTTACATTAACATCTGAATTAATCACAGATTTACGTTTTGTCTCATCTAAAAATTGTTGATAATCTTGATCATTTTCAAAATCTGTACGTATGTAATTATCTTTAGTAGTAGTTTTATATGCACTAAATACTTGCAATTGATATTTACCATATTTATTGTCAAATTCAATTATCTTGTGTTTTTCATAAAATGATTGCTTTAAATAATCTTCTAACACATCAAACATCGTATTATCACCGACATGGTGTCCGTATATAATAGTATTATGATTTAAATTCTTCAATTCATTTCTAAAATCCATAAAAATACTACCTTTACGTCGATGTTCTCGCTCAAAATCTAAATTTAAATAATCATGATTTGTCTTACCTTGTAGTACTGGATAATTTAATGATGTTCCTGATAATTTTATCCATCCAACAATGTCTTTATTGATTTTTTCAAGTGATTCAAATTGTGGTCTCACATGTGCTTGATGTTTGCTCATCAGCATTTGAAATTTTTGTTGTAATTTCTCATAATTTGCGCGTTCTTGCTTGTCTTCCATATATGTTTGAACAATTTTGTAACCAAAAATGATAATAATTACAACCAATAAAATTTGTACAATAGTTAAAAATCGCTTTATTCTCATAAAAATCCTCTTTTATTAACGACGTTTCTTCAGTCACTACTAAACCAGTTGTTGTACCGTTTTATATTCGATTTCGTTGACTTTGACAAATTAAGTAAATTAGCATTGGACCACCGACAATCATTAAAATAGCATTGGCTGGAATTTCTAAAGGAGGCTGTATCACTCGTCCTAATAAATCAGCCACTAACAATAGCCATGCACCAATAACTGTAGAAAACGGAATAAGTACTCTGTAATTGCCCCCAATTAGCTTTCTAACCACATGTGGCACAATAATACCTAAAAAGGCTAGTTGTCCAACAATCGCAACAGTTGCACTTGCTAAAAATACTGCTAATAAACCTGTTAGCCATCTGTAACGATCAATATTAAAACCGATACTTCTCGCTTGTACGTCATCTAAATTTAGTAAATTCAATTTAGGAGACAATAGTAATGTTAATATTAATCCCAATAATGCTGATACTGCTAATATGTATACGTCGCTCCATATTTTCATTGTTAAGCCTTGAGGAATTTTCATTAAAGGGTTTTGAGTTAAAATTTCTAAAACACCATTTAATAATACGAATAACGCAACGCCTACTAATATCATACTTACAGCATTGAATCTAAATTTAGAATGCAACAATATAATTATTAAAAATGGTATTAAACCACCAATAAAACTTAATAATGGTAAGTAAAAGTACAATTGTGGAATAAACAACATACAAAGTGCTCTCATTATAAGTGCACCTGATGAAACGCCAATGATATTCGCCTCTGCCAAAGGATTTTGTAGTGCTGCTTGTAATAATGCTCCAGAAACTGCTAACATTGCGCCAACCATCAATGCAATTAATATACGTGGTAATCGCAAATCAATGATTGAATCCACTGCTTCATTGCTACCAGTTGTAAATTTTGTAATTAGGTCATTAAATGACAATTTAATTGTACCGGTTACAAACGAAATATAAGCTGTTGCGATTAAAATGACTAACAAACATAAAAATAGTAGTTTCTTGTTATTTTTTATCATCATATCAACTCACTATTTTTTATCCTTATAAAATAAATCATATAATTGAGTCATTGCCTTATCAGCATCAACATTTGCTGTAATACCGAATGGCACTTCCTCTAAGTCATAAACATGATTATTTTTCACAGCTTTAAAATGTTTCCAAATATCATTTTGTTTAAATTCTTTTTGAAACATTTTCTTAACTTCTTCAGGCATTCCGTGTGGTAATCGTAAAATAATATCTGGATTGATATTCAACAAATTTTCAGTATTAGACGAAATATATTGACGATCTTTCACTTTAATAACATTTTCTCCACCTGCTATTTTAACTAAATCACCAATATACGATTTATCAGTTGCTACTAAATAGCTACCAGGTACACCCATTAATATTAATACTTTGGGATGTTTCTTTTGTTTAGCTGCTTTATTTTCAATTTTTTGCTTTACAGAATTTAAATGGTCATTTAATTCTTTTGCTTGTGCTTTACGATTAAATTGATCACCTAATTGTGTAATCGACTTTTGCATCCCTTTTAAACTATCAAAATCATAAAAGTAGCCTTTCATATTTAATTGTTTGTAAAATGGTTGCATTTCATCTTTAATCGTTGACACACTCAAAACATGTGTTGGTTTTAACTTTTTAACAGCTTCAACGTTCGGCTCCATTGGTTGACCAATTTCCGGTACATCTTTATAACGATTAGGCAATGTCTTATATGACGTGGGTTTGCCGACAATTGGCAAATCCAATTTGTCCAATGTCATTGTCAATGCAACAGTTGTTGGTACGATTCTGAATTCGCCGAATTTAGTTGATTCTTGAGAACTGGAAGATTGACAGCTAGTTAAGATAACGACGCTTATCACTAAAATGGTTAAATACTTTATGATTCTCAAACTTGGTTACCTCTCTTTCTGCTGTATAAATGTGCCGAAATAAGTAAAATGGTTGCTAACACAATGCCAGCTGCAAATAACATATATTGCTTTTTATGATTTGGTTCATCAAGTTCTTTAATATCACTAGATAATTGACTACTATTCTTGCTATCATCATCTCTATTAAAAGCTGGTAACGCTTTTTCTTTTTCAACTACTTTTTTCTTTTCCTTTTTTGATTTTTCATCTTTATGTTTCGGTTGCTCTTTGTGATTATTTTCAACCTTTTTTACTGTTGGAGAGCTATTTTCAACTCTTAATGTACTTGATGCTTTAGGTCGCTCGTTTTCAATCTTTTTATTACTGTTTTGTTGCACTTTATCTTTTTGTACAGGAATATCATTTAATCCTTTTTCAGTAAAAAGGCTAGTACGTCTTTCCTTAATGTCTGATTTTTGACTATCTTTTTTGTCATCAATATCTTTTTTAAGCTGATCTTGATTATTTTCTTGATTTTGATGTTTTGAAGGCACTTCTTTTGCATCGTCATGTTGTACTTTTTTCTCTTTAAAATGAATAGAATACACCATTTCTTTGTTATCTAGATCTTTCTTTTCAACCAACGTTTTAACATGCATATTGATTTTATCCATATGCTGTTCAATTAAAATTCTTACTATTGTGTCATCCTTTTCATCTTTTATAACAAAAGGAAATTCTTCATTTTTGTCATTTTGAAAAACAAGTTGTTCTTTATCAATTTTACCTTTTAGTTTTACTTGCAAGTAAATTTTACCAGTCATATCTGAAATCAATTGCGCCTTTTCATCAACTAGTTGTTGTTCCTCAGTTACATTTTTATTTTCTTGATTAAAAATTAGTAAATCTAACGCTTTATTCTCTTTTATCTTTTCATCAAAAATTGATGAAGTTAATTCTGTTTTATCTTTTGCTTCAGGTTGATTAAATTTGGCTGATGGATATTTTATCTCATCAGCCAACACGCTACCAATCATTGTTGTATATGTAAGAATACCTAAGCTAATAATAGCTATAATAGATTTTGTAGCAATTTGTTTAACATTTCTCATTATTCCACATTGCCTTTAGATTTTTTTCTAACAAACAATGTGATTGCGATTAATAATGCTAAGGATGCAACTGGTATTGCATATATATATGCAGGTGTACCAGCATTTGTTTGTGGATTTTCTACTTTGTCTTTATTCGAACTGTTAGATTCACTTTGACCAGTAGTCGCTCCATCAGATCCTTTGTCACTACCTGAAGCAGAATTTTTATCATCTTTACCTGGTGCATTAGCACCTGCTACATCAGTTGGTCCATTAAATTTATATGTAATATTGTAATGATGGTCATATTTGAAAGGTTTTCCGTTCACTTTTTCATCGATATAAACATCAATTTTCCCATCTACTTTACCGTTTAGCTTACTTACTTCAAATTCAGAAGTTCGTTCATCTTTGGCAGTATTTTTACTAATAATTCTTTCTTTATGTCCTTCGATACTCATTCCTGTAATCCAATGACTGTGGTTTACAGTAATTTGAACATACAATTTACCATTTTTCTTAATGTACTTTGCCGGTTTATTAAAATAGTCATTAGCAATCGACGTGTCATTGGTATTGTATTTGTATACCTCATAATTCAAAGTGCCACTATCCGCGGCATTTGCAGAATTACTGAATGTCGCGATGATGATAATTAACGCTAAAATCATTGTATTAAAAACTTTTAAAATATTTTTCATAACATAATCCTCCTTTTTATGATTGCTTTTAAGTCTTTACTGAAATCATAAATAATAATGATTATCATTGTCAATATTTATTTTATAATCAATTTATTATTGTTATACGAAAATAGATGTGCTAGTATAATTGATAACCATTATCAATTGCAATGGTTAATCATCTCATATAACAACACATAATTTGTATCCTTAGGAGGAAAACAACATGACAAAACATTATTTAAACAGTAAGTATCAATCAGAACAACGTTCATCAGCTATGAAAAAGATTACAATGGGTACAGCATCTATCATTTTAGGTTCCCTTGTATACATAGGCGCAGACAGCCAACAAGTCAATGCGGCAACAGAAGCTACGAACGCAACTAATAATCAAAGCACACAAGTTTCTCAAGCAACATCACAACCAATTAATTTCCAAGTGCAAAAAGATGGCTCTTCAGAGAAGTCACACATGGATGACTATATGCAACACCCTGGTAAAGTAATTAAACAAAATAATAAATATTATTTCCAAGCTGTATTGAACAACGCATCATTCTGGAAAGAATACAAATTTTACAATGTAAACAATCAAGAATTAGCAACAACTGTTGTTAACGATGATAAAAAAGCTGACACTAGAACAATCAACGTTGCTGTTGAACCTGGGTATAAGAGTTTAACTACAAAAGTACATATTGTCGTACCTCAAATTAATTACAATCATAGATATACTACGCATTTAGAATTTGAAAAAGCAATTCCTACATTAGCTGACGCAGCAAAACCAAACAATGTTAAACCGGTTCAACCAAAACCTGCTCAACCTAAAACACCTACTGAGCAAACGAAACCTGTTCAACCTAAAGTTGAAAAAGTTAAACCTGCTGTAACTGCACCAAGCAAAGCTGAAAACACACAAACTACAAAAGTTGTAAGTACTGAAGCTACAAAAGATCAAAGTCAAACACATAGTGCTCGTACAGTGAAAACAACACAAACAGCTCAAGAACAAAATAAAGTTCAAACACCTGTTAAAGATGTTGCAACAGCGAAATCTGAAAGCAACAATCAAGCTGTAAGTGACAATAAATCACAACAAACTAACAAAGTTACAAAACAAAACGAAACGCCTAAACAAGCATCTAAAGCTAAAGAATTACCAAAAACTGGTTTAACTTCAGTTGATAACTTTATTAGCACAGTTGCCTTCGCAACACTTGCCCTTTTAGGTTCATTATCTTTGTTACTTTTCAAAAGAAAAGAATCTAAATAAATCTTCGTCACACTCATAACTTAATATATTTTTTATTTTAAATTTTATTTAACCTATGTCATAGATATTCCATAATCTATAACATAGGTTATTTTTTTATAAAATAACGTTGCAATTAACTACCATTTCAATGTACAATATAAGTAATCAATTGATAATGATTATCAGTTGATAATATACAATTAGGAGTTGTTACTACAACATGAACAAACAGCAAAAAGAATTTAAATCATTTTATTCAATTAGAAAGTCATCACTAGGCGTTGCATCTGTAGCGATTAGTACACTTTTATTATTAATGTCAAATGGCGAAGCAAAAGCAGCTGAAGAAACAGGTGGTACAATTACAGAAACACAACCAAAAACTGAAGCAGTTGCAAGTCCAACAACAACAACTGAAAAAGCTCCAGAAGCTAAACCAGTAGCTAATGCTGTCTCCGTATCTAATAAAGAAGTTGTGGCCCCTACTACTGAAACAAAAGAAGCTAAAGAAGTTAAAGAAGTTAAAGCCCCTAATGAAACAAAAGAAGTTAAACCAGCAGCAAAATCCGATAACAATACATATCCTATTTTGAATGAGGAACTTAGAGAAGCGATTAAAAACCCAGCAATAAAAGATAAAGATCATAGCGCACCAAACTCTCGTCCAATTGATTTTGAAATGAAAAAGAAAGATGGCACTCAACAGTTTTATCATTATGCAAGTTCTGTTAAACCTGCTAGAGTTATTTTCACTGATTCAAAACCAGAAATTGAATTAGGATTACAATCAGGTCAATTTTGGAGAAAATTTGAAGTTTATGAAGGTGACAAAAAATTACCAATCAAATTAGTATCATATGATACTGTTAAAGACTATGCTTACATTCGCTTCTCTGTTTCAAATGGAACAAAAGCAGTTAAAATCGTAAGTTCAACTCACTTCAATAATAAAGAAGAAAAATATGATTACACGTTAATGGAATTCGCGCAACCGATTTATAACAGTGCAGATAAATTCAAAACTGAAGAAGATTACAAAGCTGAAAAATTATTAGCGCCATATAAAAAAGCGAAAACACTAGAAAGACAAGTTTATGAATTAAATAAAATTCAAGATAAACTTCCCGAAAAATTGAAAGCTGAATACAAGAAGAAATTAGAAGAGACTAAAAAAGCTTTAGATGAACAAGTGAAATCCGCAATAACTGAATTCCAAAATGTACAACCAACAAATGAAAAAATGACTGATTTACAAGATACAAAATATGTTGTTTATGAAAGTGTTGAGAATAACGAATCTATGATGGATACTTTTGTTAAACACCCTATTAAAACAGGTATGCTTAACGGCAAAAAATATATGGTAATGGAAACTACTAATGACGATTACTGGAAAGATTTCATGGTTGAAGGTGAACGTGTTAGAACAATTAGCAAAGATGCTAAAAATAACACTAGAACGATTATTTTCCCATATGTTGAAGGTAAAACCCTATATGATGCTATCGTTAAAGTTCACGTAAAAACGATTGATTATGATGGACAATACCATGTCAGAATCGTTGATAAAGAAGCATTTACTAAAGCCAATGCCGATAAATCTAATAAAAAGGAACAACAAGACAACTCAGCTAAGAAGGAAACTACACCAGCTACGCCTAGCAAACCAACAACAGCACCTGTTGAAAAAGAATCACAAAAACAAGACAGCCAAAAAGATGACAATAAACAATCACCAAGTGTTGAAAAAGAAATTGATGCATCTAGTGAGTCAGGTAAAGACAAAACGCCTGCTACAAAACCAGCTAAAGGTGAAGTAGAATCAAGTAGTACAACTCCAACTAAGGTAGTATCTGCGACTCAAAATGTTGCAAAACCTACATCTGCTTCTTCAGAAACAACAAAAGGTGTTGTTCAAACTTCAGCAGGTTCTAGCGAAGCAAAAGATAATGCTCCATTACAAAAAGCAAACATTAAAAACACAAATGATGGACATACTCAAAGCCAAAACAATAAAAATACACAAGAAAATAAAGCTAAATCATTACCACAAACTGGTGAAGAATCGAATAAAGATATGACATTACCATTAATGGCATTATTAGCTTTAAGCAGCATCATTGCATTCGTATTACCTAGAAAACGTAAAAACTAATTAATCGTCTTTATATTTAATTATTAAATTAACAATTTTTAATTGGCAGATGAGGTATTCCGATACCTCGTCCGCCAATTATTTTTTGCAATATAAAAAGTCCCACTTAAAACAATCATTTTAAGCGGGACTTTTTATATTGAGTAACTAAAATTATTTAGCTACTACTTCTTCGCCATTGTAAGAACCACAGTTTTTACATACACGGTGTGATAATTTGTATTCGCCACAGTTTGGGCATTCAGTCATACCTGGTACTGAAATTTTGAAATGCGTACGACGTTTGTTTTTTCTAGTTTTAGAAGTTCTTCTTTTTGGTACTGCCATGATATATCCTCCTTAGATTATAAACGAAAAATACTAAATGTTAGTTTAATTAACAACATTATATCATTAATTAAACTACTTATTGCTCTTTATCATATAATTGTTGTAATTTTTGAAGCCTTGGATCAACTTGTCGTGATTCTGAATCATCTTGTTCTTGCTGTTTAGCAAGCTCATCTAATTGATCCTCATCGATTACTTCCCAACCATTACCTACTGTCAACATTTGGTCACTTTGCTCTGAATAAGCTCTCATTGGTTTCTCAATAATAACTATATCCTCGACAATATCCTGAAGATTAACCATACCATCTTTAATAATGTGATAGTGTTCATCTACATCATCTTGATCATCGTTATACTGATTGTACCCTTCTAAATCAAATACTTCTGTAGTAGTTACATCTAGTGGGACTTTAACTGGTACAAGAGTACGTGCACAAGGCATTGTATACGTTCCAGTAATGTGAATATCCGCAACGACTTCTGTTGACTTAATGGTTAACTGACCTTGGATTGTAATTGGAGATAAATCAATTAAATCTAATGATTCTTTTAAATTGTCAAAACTCACCGTTTGATCAAATTCAAATGGCTTACCTTGATATTTCCTTAATTGCGTAATTGACCATTTCATATGGCTTCACCTCTAACAAGCACAAAATTTATTTTAACTTTCTAAGAACAAGTTGTCAAGATTTTTTCTTAACATATCATGTTCTGTTACAATATTAATAATGAATACCGAAAGGACGAATTGCAAATGAAAAGCGTTGGCTTAATCACAGAATATAATCCCTTTCATAATGGGCATCAATATCATATTAATCAATCTAAAAAACTTACAAATGCTGACGTTACTATTGCAATAATGAGTGGTAACTTTGTCATGCGTGGCGAACCAGCAATCTATAATAAGTTTACTCGTGCAAAAATGGCATTATCAACAGCAGATTTAGTTATCGAACTACCAGCAACTGCCAGTTTATCATCTGGCGATCATTTTGCCGAACTAGCAGTTAAAGTCGCAGATTATATGAGTGTCGATACAATTGCATTTGGTAGTGAAAATAATGATATCAAAACATTAAAGCAATTAGCTCACAGCATTAATGAAATTGAACAATCCGAATCCTTTTCACAAAAAGTAAAAGAAGGTAAAAGCTACCCTCGTATCATTAGCGAATTATTAGGGCATCATGAAGCACTAGCAAGTCCTAACAACATACTTGGTATTAGTTATCTGAAAGCAATTGCTAAACATGCTAAAAACATCAATGCAATTTCTATTAAACGAGAAAATGCTCAACATCATGATTCATTAATTCAACACCATCAGTTTGCAAGTGGTACATCTATTAGAACATCAATCATTAGTCAAGATGATCATTGGCATCATGTGGTACCTAAAGATATTCAACACCTGTACGTAACACCTCATATAACATTAAATCAAATATTCCCATATTTGAAATATCAAATCATAGCTATGACTACAGAGTCATTAAAGAATATTTATACTGTTACTGAAGGTTTTGAAAATCGTTTAAAATCTAACATTAATGAAGCAACTGATTTTCATCATTTTGTAAAATCACTAAAAACAAAGCGTTATACATATACGCATATTCAAAGACTGTTAATGAATGTATTATTAAACATTAAACTTACAGATGTTACGAGAAACATTCACGCAGTTAAAGTATTAGCAATGAACGACCGTGGCAGACAATATTTAAAGCATTTAAAAACAGCGTTCCCAGAAAGACAATATATAACCAATATTAACAAAAGCAATGCACATTACTTCACAAATGAAATCAAAGCAACACATATATACAATGCAATAAGCGGGCAACAACAAACAGATTTCAACACGCCTGTCATACAGCAATATCGTTAACAAATGAAAACAGTATTTTAGGATTGTAAACCATGATAAACCTAAAATACTGTTATTTTTATTACTTAAATTTCTTCTTCAATGCCTTTTCAACATAAGGTGGAACGAATTCAGAAATATCTGCTCGATAAGCTGCAACTTCTTTAACAATACTTGAACTTATAAATGAATAATTAGTACTAGACATCATATATAACGTTTCAATTTCATTGTTCAACTTTTTATTCATTGAAGTTAAGCGTAATTCATATTCAAAATCACTGACCGCTCTTAAACCACGTATGATTGTTTTAGCTCCTACTTGTTCACAATAATCGACTAGTAAACCACTAAATTGATGAACCTTGACATTAGGTAAATGTTTAACAGATTGTTCAATTAAATCCATACGCTCTTCTAAACTAAACGTACCTTCTTTTTTACTATTTTTAAGAACACAGACATGAATTTCATCAAATCTATCTGTACTTCTCTCAATAATGTCTAAATGACCATAAGTAATGGGGTCAAAACTACCCGGAATGACCGCTATTGTATGTTCCATGCTATTCTCCCTTTTCTAATAACAATGTGTCTGTCAACCCATAATGGTAACGTTTAATCATATTAAACGGTTGATAGTCTATTTCTTCATGATTGCTAAATTCACAAACGATGATACCATTTTCTTTCAATAAATTAAACTCTGAAATTTGTTTTAGTGCTTTATCAATAAGACCTTTATTATATGGCGGATCTAAGAAAATGACATCAAATTGAATATCACGTTTTGACAATGCTTTTAAAGCTCTATCTGCATTATTTTTATAAACTTCAGATTGTGCCTCTAAATCCAAATTCGCAAGATTTGATTTAATAACTTTTACAGCTTTAAAATTTTGATCAACAAAGATAACCTTATCCATACCTCGAGAGAGTGCTTCTATTCCAAGCGCCCCGCTTCCTGCAAATAAATCTAAACCTATACCTGACACATCATATAAACTATTAAAGATACCTTCTTTAACTTTGTCCATAGTTGGTCTCGTATTACGGCCTTCCATACTTTCTAAAGCTTTACTTTTATGTTTACCTGCAATGACGCGCATGTTGTTCACACTTCCAATTCATTTAGTTATTTAATATAATTTATTGAGAAAAAGGAGAATGATAAACCAATGAAACAAACATTTATTACACTTGGTGAAGGTCTAACAGATTTGTTCGAATTCATGACGATGATTGAATATAACCATCAACGTATTGATAAAATTATCTATTTTCATTCACCACAATCTGAAAATAAAAAGTCATCTGTAGCAATCATTATGAACCCTACAACTGGCAATCATTTCCAAGCATTTTATATCATGATTAACGCTATTAAATATCCATATCCAGATTCAAATAAAAAGTTTCAAATGATTAATGATTGTGCTGAAAAATTCGACATACCTATTTTAGGTATCGATGTACAGCCCCCTCAAGCATTTCATGATTTATCGTTATATTATAATTATTTAATTAGTGTGTTAAGGCTCCAAAAATGGATACCAGAACTTCAATAATATTAATTATATATTTCGTGTTTCTCTTTTTCGTAAGTTTTCTTTAAGTATTTATATGGTGAGCCATCAATGTGTCTAACGTATTTAAGTTGCATTAATTTATGTACAATTTGATCAACATCTTGCTCATTCACATACATAATTACAAATTTACGATCTCTATTTGAATGAACGATATGTCCATATTTTCGGATTTGTCGTTCATGTTTCATATGTTTTAAATAAACTACAATACTAGTTCTTGGGATTAAATTCATTTAAACCTCACTCCATTTATTTTCAGCATTAATCATATCATGTCTTTATTAATTTTAAAATATTAAGCTACCTTAATTATGTCTTATGTAATTGCATGATAAATGTATTTAGATTATATTAATTCAATTCTCAAGAGTATCACTATTATGATTAACCACACATTTCGCTGTAGTCAGAACTATGAATTTGTTAAGCTATAAAAGTAAACGAGGAGGAATTTTTTATGAAAAAAGTAAACAGAAACATTTTAAATGCGGTACTAGTCGGTGCTGGATTTGTAAGTAGTCTGTTAATGATAAATAAAAATAAAGTGATTACTACAAAGCAAACCATCCCTGCTTTTTTCAAAGGCAATGCACCATATATATTTGCGCATCGCGGTGGTATGGCTTTAAGACCAGAGCAAACGCAACTTGCATTTGACTATGCTAAACAATTAGGCGTTGATGGCTTTGAAACAGATGTGAGACTCACAAAAGATCAACAGCTTATCGTTTTTCATGACGCAACTGTTGATAGAACGACGAACGGCTCTGGAAAAGTTAGTGCCCATACATTAGCAGAATTAAAGAAATTAGACGCAGGTTATCACTTCAAAGATATCAATGGACTAACACCATATCGTGGTCATGCACACACAGCTATACTAACCTTCGATGAGTTGCTGAAGCAATATCCTGATATGTATATAAACGTAGACTTAAAAGATGCTCCTGAATCCTATGAAGGTTCTATCGCACCACAAATTATGTTTGATACAATTGCAGAGAATCAAGCATTTGACCGTGTTCTTGTGACAAGTTTTTATAAAGAACAAATCGTACGTTTTAATAAAATTGCACAAGGATCTGTTGCAATTGGTGCTAGCCAACAGGAAGTTACAGAGGCATTTTTAAAATATCATTTATTAGGTGGTAGGTACTACCAACCATTAGCACAAACGTTCCAACTGCCTACTCATTTTAAAGGTATTAATTTGACTTCATCTCGTTTTATCAAATGGTTAAATGATATGAATATCATTCCAGGCTATTATGGCGTAAATAGTATAGATCTGATGAATGATTTATACCAAAAAGGTGCACATACTATAGTGACTGATCGACCAGATTTAGCACAACAATTCAAACAAACAATAAACAACAAACAATAAACAAAAACATCGAGTCAGATGCTAGTAAATGGTTTCAATAACCATCTTTTTCTGACTCGATGTTTTTTATAATGAACAATTACAGGATCCGCCCGTCGCACAACCACTATGTGATGTTTGAAAGAATGGATTACCTGTTTCTATTTTGACATGTTCTGAAACAGCGTACGCAATTTTCGTAACAACTTCATCAATTAAATGTTGAAGTGCCATTTCTCTAGCTTTGTAATGCATCACAACGTCAAGCATCTCATATGCTCTTTTGCGTTGTCTTGTCTCTAACATGACTTTCTTATAATCAGGATGATATTTCCCGAAACGCATTACTTCATCATATTTCTCTTTTGATTTTAAAAATGATTGATAAAGTAAATGTGCTTCGTCATTGTTTTCGAGCGCCTGTTTAGCTTGCTCAAATGATGCATAAATATCTGATGCAACTATCATATCAGCTAGTTCATCAATATCATCTAATATCGCTAGTGAAGCTTCATTAATCATAAATACCCCTCATTGTTATTTTTCTAAGAAAATTAGTGAATAATAATCTCTCATTACATCTCCACCCATCTCATCGTATTTTGAATTTAATAGACGAGATCGATGTATATCTGAATTCATCCAACTATGGATTAATGTTGGTACATCATTAAATGCATAACCAACATTTTGAGCAGTTGTTTTATAAGTAACGTGATTTTTATCTAATTGCCCTCTTAATGCGTCCTCTGTAAATTCAACACTATCAGAACCATTAGATGTCGCTTCATATAAGTTATTAGATGCAATATGTGCTAAATCGCTATTGATTTTCAATGGTTTTAATCCTTTTAATTTTCTCATTTCATTCGTTACTTCATAAAGAGAAATTAATTGATTTGGATTTTGCTCAACTGGACGCTTATTATGCTCTTCTGACGTAGAATTAGAATTTAATTGATAAGGTTCAATATCTGCTAACATTCCTTTTGTTAAAAATCGTACACTTAGCACCTTTTTCGATTGTTGATCAGAATACACTTGTGCATATATGTTGCCATATTTAATCAGTGTTTGTGTTTTTAAATCTTCATCTGAAAGTTCAAATTCATATTTTTTACCATCAACTGTAAAGGACGGTTCTGGATTAATACTTGTATGATTAAAAATTTCTGCAGAATGTTGTCCTATTTTTAACGGACTAACATTTACTTTTTCACCTGTAGCATACACTGAAACGATTTCTTCACGTTTAGTTGAAACAATGTAATAACTGTTTTTGTCTTTAAATACATAATTTTTGTAACCATCTCTAAAAGGGTAGACACGATCTGCTTGTCCAAATTTAGAAGTAAGCACTTTAATATCTTTACCTACCCATGTACCAACACCTTCTTTAGGCTTTGGATTTTCAGCATGGTTATTTGATTTATTCACCTGTTCAGATCTATTTACTTTATTACCTTTATTCGGGTTCTCTAATACATCAAATTTTAATCTCGGTGAATAAAAAAGATATATTAAAAATCCAACTAAAAATAATACACCGACGACTCTTATAATTAACTTTTTCATCAATCAACCACCTAAAAAGTATTAATACTATTGTAAAAAACAACACATTAATTAGCAAATTTTCAACACTGACATAACTGTGTCGTTTCGATGAAACAAAATCATCTTCAGGCATAACGTTAACATCATAAAGATTTTCCCTACACTCTATATCATAACCTATCTTTATGTTTTCAGGTTGAAATTCATTATTAGGATTAAAATATGTAAAAAATGGACAGTTAAGGTATCAAATGAATACCATCAACTGTCCGACTATTCTTCATCAAAAAACCTGATAAAACAAATTGCCTTATCAGATTAGTATCATTTGTATAAGCGTATTAATGACCAAATGTTGCTTTAATCAGTGATGTCGTTTCTCCACCTGGATATAATACGTATAATAATAAGTAAACTGCTACACCTGTAATTGCAGTACAGAACCATATAACTGAAGCGAATGGCCCGAATTTGCGGTGTACATTATATTTATCTTTAAATGCTGTAATAATTTGAACTAGACCCAGAATACCACCAATTGTTGCTAAATTAATGTGGAAAAATAAGAAAATCGTATAATATTTCTTAATTGATGCTGGTCCGCCAAATGCTGTATTACCGATAAATATCGTTCTACTTGCATAGATTAAGAAAAAAGTTAAAGCAAAAACTGCTGCAGCTAACATAACATTTTTGTGTTTATTTATTTCCCTTTTCCAAATAAGTCTCCAACCAATGGCAATTAAAATTGCACTAATGACAATACATGTCGTACTAATCGTTGGTAAAATTGGAACGCCCATATTTTTCATCCTAACTTAATTAATCTAGATCAAAGTAAGTAATGAAACAATCACAGCTAACACGAAAAAGATCACTAAATAATTTAGTGAATATATAAACATTTGTGTTGCCCATTTTGTTTGATCTGAATTTTTCTTAAATGTTGTTAAACCTAATGCAATCCATCCTAAATTTAATAATGTAGCTAACACTACGAATACGACACCTAAATTTATTAGTAATAAAGGTACTGGCAATAAAATAATCAACCAGATAAACATACTGACACGTGTACGTTTAAAGCCCTTAACTGATGGTAACATTGGAATATTTGCAAGTGCATATTCATCTTTACGTTTAATAGCTAAGGCATAAAAATGAATTGGTTGCCAACAAAATACAACTAAAAACAGCGCAATCGCTGTTAAACTAATTTGTCCTTCAATTGCAACCCATCCAATTAGTGGTGGTACTGCTCCAGGAAAACTCCCAATCACTGTGTTCCATGTTGTATGTCTTTTAGACCATATTGAGTAATAAGACACATAACCTACAATCCCCATAAGACCAAGTACGCCTGATGGTATATTCAATAAAAACAAACAAATTTCTCCAACTAACATCATACCAAAACTTAAAAGTAATAAATTTTGATCTGTAATTCTATTATTTACAGTTGGTCTATTTTGTTTACTAGGCATAATACGATCAATATCTTGGTCGTAATAATTATTTAACGCACATGCGCCACCCATAATTAAAGTAGATCCTAATAGCATTAATAAAATTTGAGGTATTGATGATAAGAAGGAATGATTTGTCATTACAACTGCTAGCCATGCGCCCGCAAAAGCTGGAATTAAGTTACCTTGAACAAGTCCCATTTTAATTATCTGTTGCAATTCTTTGAAGTTAACTCTGCTAATATTTTGTGACAAAGTATGCTCTTTGCTCATAATCCCCCTCCTTAAATTTGTTCATATAAGATTATGATATCTTAGATTGCATAAAAAGACTAGGTTTAATAAAATTAAATTGTGACAAATTAACGACAAGAGAAAATGTCAATTTTGTGACACAAATAGCATTTAATTTATTGCTATAATGTATATGTTAGAAAATTTTAATAAGTAGAATCATGCATCTAAAAGAGATTAATATTTAAGCTTCAAATTTGAGTAAGCGTGGATTACACAATTATCCCAATAAAAAAATCATTACGATTAAGGTCTTTTTATGTCGTCCACTTACAATACTTGTAAAATTAAATCATATTTCCTGCGTTGGATCCCATCTTTTCATATCCTACACTCAGGTCAATTTATAGTATCATCTCAAACCCGGCTATTAATTCTAATTCTCAGTGATGCGTTTTTTTATGATGGGGTGTATAAATTGTTTGGCAAAAAGAATTTAAAATGGTTAGGTGTCGTAGCAACGTTAATGATGACATTTGTACAACTTGGTGGTGCCTTAGTTACCAAAACCGGATCAGCTGATGGTTGTGGTTCTTCTTGGCCACTATGTCATGGTGCGTTGATTCCAGAATTCTTTCCTATTGATACGATTATTGAGTTAAGTCATAGAGCCGTTTCAGCTTTATCTTTATTAATGGTCTTATGGTTAGTTATCACTGCATGGAAACATATAGGCTATATTAAAGAAATTAAACCTTTATCAATCATTAGTGTTGGATTCTTATTATTGCAAGCATTAATCGGAGCTGCTGCTGTTATTTGGCAACAAAACGATTACGTTTTAGCATTACACTTTGGTATATCATTAATCAGTTTCTCATCTGTATTTTTAATAACATTGATTATTTTCTCTATAGATCAAAAATATGAAGCTGACGAATTATATATCAAAAAGCCATTAAGACGTTTAACATGGTTAATGGCAATTATCATTTATTGTGGTGTTTACACTGGTGCACTAGTGAGACATGCGGATGCAAGTTTAGCATATGGTGGTTGGCCATTGCCATTCCACGATCTTGTACCACATTCAGAACAAGATTGGGTCCAACTCACGCATCGTATCATGGCTTTTATAGTGTTTACGATTATTATGATTACTTATATTCACGCTGTTAAAAATTATCCAAATAACCGTACTGTTCATTATGGTTATACAGCTGCATTTATACTTGTTATATTACAAGTTATCACAGGTGCATTGTCTATTATGACAAATGTTAACTTGATAATCGCACTATTCCATGCATTATTTATCACTTATTTATTTGGTATGACAACATACTTTATCATGCTAATGTTACGATCAGTAAGAAGTGACAAGCAATAACAAAAAAGCAAACCGAAATTTTAATGGCACGCCCATTAAAATTTCGGTTTTTTTATATCAATATTTAAAATCAAATCTAAGACAAGTAAAAACGAGATTACACGTCAATCGTTGTGTAATCTCGTTTTATTTTAATCATTTTAATCTGTTGCTTTCTCAATTTCAATTAATAAGTCGCCTGTGGCAATTGTATCACCATTATTCACAGTTACTTGTTTAATCACACCGTCAAATGGTGCTTGAATTGTTGTTTCCATTTTCATAGCTTCAGTAATTAGCAACGGCTGGTTAGCTTTCACAGTTTCACCTACACTAACCTTGACTTCAGTTACTGAACCTGGCATTTGCGCACCGATATGACTTGGATTACTCTTATCTGCTTTTGGCTTAACGTTCGCATTTGTATGCACATTTTCGTCTTTAATGTAAATACGTCTCGCTTGACCATTCATCGCATAGTAAATCGTTCTATTACCATTTTCATCAGGTTCACTAATCGTTTCTAGTTTAATAATTAATCGTTTACCTTTATCGATTTCGATTTCTACTGTTTCACCATTACGCATTCCAAAGAAGAATGTAGGCGTATCAAGTAACGATAAGTTTCCGTATTGATTTCTAGTTTGAATATATTGTTCATATACTTTTGGATATAATACATAACTAATAATATCTTGCTCCGTAACAGGACCTTGTTGCTCTTCTTCAAGCAACTCACGGACTTTTTCAAAATCAACTGGCTCTAGATATTCACCTGGACGAGCTGTTAATGCTTCTTGGCCTTTTAAAATAACCGCTTGTAAATCTTTATTAAAACCATTTACAGGTTGTCCTATTTCACCTTTGAAGAACGACACTACTGATTCTGGGAAATCTAATTTATAACCATCTGTAATCACGGATTGTTCATCAAGATCATTTTGAACCATATAAAGTGCCATATCACCAACTACTTTAGACGATGGCGTTACTTTTACGATATCACCAAATAAGAAGTTCACTCTGCGATACATATCTTTGACTTCATCAAATCTTTCGCCTAAACCTAAACTTTTAGCTTGTTGACTTAAATTCGAATACTGTCCACCAGGCATTTCATGTTGATAAATTTCAGTATTCGGTGATTTGATATCACTTTCAAAGTCTGAATAATAAGTACGTACAGTTGACCAATAATGACTAAGTGACTCCATACCTTCAATATCAGTTCTAAGGTGACGTGGGAAGCCATTTAATGCATAATATAACGAATTAGCGCTTGGCTGACTTGTTAAACCACTCATTGAAGCAACAGCAGTATCAATGATATCGACACCAGCATCTATTGCTTGTTTGTACGTTAATAAACCATTACCACTTGTATCATGAGTGTGAAGATGGATTGGTAAATCTACAGCTGCTTTTAACTCACCAATCAATTCGTAAGCGGCTTTAGGTTTTAATAAGCCTGCCATATCTTTAATCGCTAAAATATGGAAACCTTCACGTTCTAACTCTTTAGCTAGTTTGACATAATACTCTAAAGTATAAATGTTTGACCGCTCAGGATTTAAAATGTCACCTGTATAACAAATAGTACCTTCTGAGATTTTGCCCGCTTCTTGTACTGCCTCATTGGCAACTTTCATTTGATCTACCCAGTTTAATGAATCGAAAATTCTAAAGACATCTATGCCTGCTTTAGCACTTTCTTGTACGAATTTATGAATAACATTATCAGGATAGTTTTTATAACCAACTGCGTTTGAAGCACGTAACAACATTTGGAATAATACATTTGGAATAGCTTTACGTAGACGTTCAAGTCGTTCCCATGGGTTTTCCTTCAAGAAATTATATGCCACATCAAATGTAGCACCGCCCCACATTTCTAGTGAGAAACCATCTTTAAATACATCCGCTGTTTTGGATGCGATATTAATCATATCCTTAGTTCTAACTCGTGTAGCTAATAATGATTGATGTGCATCTCTAAAAGTTGTATCTGTTAGTAAGACATCATCCTGCTTTTTAACCCATTCAGCTACACCTTTTGGACCTACTTCATCAAGCAATTGTTTTGTACCACTAAATGAAGCAATTTTACTTGAAGATACAGTTGGAATTGATGCTAATTCATAGTCTGGTTTCGGACGTTTCTCAACATTTGGGAAACCATTAATTGTTACATTACCTATATATTCTAATGTTTTAGTACCTCTATCTAGAGACGGCTGAATGTCGAAAAGTTCTGGTGTTTCTTCAATAAATTTAGTTGTGTAATCACCACTTGTGAACTTTTTATTCTTCATTACATTAATTAAGAATGGAATATTAGTTTTAACACCACGAATACGCATTTCTCGTAATGAACGTACCATTTTTTCTTCTGCTTGTTTAAATGATATCGCATGTGTAGATAATTTTACGAGTAATGAATCATAATAAGGTGATATCTCAGCACCTTGGAAACCATCTCCAGCATCAAGACGTACACCAAAGCCACCGCTTGAACGATAAGCAATGATTGTTCCAGTATCCGGCATGAAATCATTTAACGGATCTTCTGTTGTAATACGACATTGGATGGCATAGCCCAATGTTGTAATATCTTTTTGTTGCGGCATATTAATCTCTTCACCAAATAAATCGGCACCTGCTGCAACTAAAATTTGTGTCTTAACAATATCAATTCCTGTTACCATCTCTGTAATTGTATGCTCTACTTGTACACGAGGGTTAACTTCTATAAAGAAGAATTCGTCACCAGATACTAGAAACTCAACAGTACCTGCATTGACATATTTAATATTTTCCATCAATTGAATTGCAGCATCACAAATACGTTGACGTAATGTTGGTGATAATCCAACTGATGGTGCAACTTCTACAACTTTTTGATGACGACGTTGTACTGAACAATCACGTTCAAATAGGTGTACGATATTTCCATGTTCGTCACCTATAACTTGTACTTCAATATGCTTTGGATTATCAATGTATCTTTCTATGTAAACTTCACTATTACCAAATGACTTTTCTGCTTCTGATTTTGCTCTATGGAAAGCATCTTCTAATTCACTTTCTTCACGAACAATTCTCATACCTTTACCGCCGCCACCACTTGTGGCTTTAATCATTAGCGGGAAACCAGCTTCTTCTGCAAATTCTTTTGCTAATTCATATGATTTAATTGGACCGTCTGTACCAGGAATAACTGGTAAATCTGCCTTGATAGCCGTTGTACGAGCTTTAACTTTATCTCCAAACATATCTAAATGTTCTAAATGAGGACCAATAAATTTAATCCCTTCTTCTGCACAACGACGCGCAAATTGTTCATTTTCACTTAAAAATCCATAGCCAGGATGAATCGCATCCACATTCGCTTGTTTTGCTACATCAATGATACGCTCAATATTTAAATAACTTTCAGCAGGACCTAAATCACTTCCAACTAAATAGGATTCATCTGCTTTATATCTATGTAATGAACTTTTGTCTTCATTCGAATAAATTGCAACTGTGCTGATGTCTAATTCTGCTGCCGCTCTGAATATACGAATTGCAATTTCTCCACGGTTAGCAACAAGTAACTTTTTTATTTGTTTCAATAGCGATACACTCCTCAAACTATTAGAATTTTCTAACTAATTAGATAATAAAATTTTATCTTAAAGCGCTCTGTTTTGCTATAGTTATGTTTCAAATTTTCAAAATTTAACATTCTTGAGACAATTAAAACCTCCGTTTCAAAAATAATAATTTCAAAAATGATTATGCAACAACAGGTAGTTCACGTTTTTGTTGTGAAACATTTTCGATTTCTACAACTCTAAAAATTTAAAAATAAAATTGTAAAACATCAACATTTATTATCAATAGCGATAACTTTATCTTATCATCATGATTCTAATTTCGCCACCACATTTAGTGATTTTTAGTCATAAAATTTAGTTATAATTATACGTTGTTTTGTTTATAAAATTTGATAATCATGAGTAATCTCGTAATATAAAAACAAAAAGGAAGTTAAGCGTTGTTTGCTTGCCTAACTTCCGTTATTGAACTCTTCAGTCCAATTTGACAAAGAGTATAAAAATAGCCAATGTTTAGCATTGCTTAATGACAGAAGTCATCTCGTACTAAATATTGGCTAGTAATTTTTAATTAAATTGTCTTCTTATATCAACTTTTTGTTGTTGTTTCTTTCGTTGCTGGTCTACTTTGATTTGTTTACCTACAATCAGAAGTAATCCCATAGCAATACTTAAACTAATCATTGATGATCCACCAAAGCTGATAAATGGCAATGGTACACCAGTTAATGGAATTGTTGCCGAAATCCCGCCAATGTTTACAAACGTTTGGCTTCCAAAGTATGTGGCAATACCAACACACACAAGTTTATAAAAATATGATGATGTTTTATTTGCAAACTGGAAGGCACGATATACAATAAAGAACTCTAAAGTAATAACTAGCAATCCTCCGATTAAACCTAATTCTTCGCAAATAATTGCAAAAATAAAATCTGTATGTGGTTCTGGTAAATAGCCCAATTTCATTGCACTATTTCCTAATCCTTTTCCAAATAGGCCACCGTTACCTATCGCAAGCAAAGAATTGGAAATATGGTATCCAGTTCCTGATTCGAATTGGAATGGATCTGTTAGCGTACTAAATCTGGCAGTTAAATAACTTGGTAACCAACCAGCCATTAATGCAATGACAAACACTACTAAGAATCCTAGTACTGCTGGTATACCAAATCTTAGGACTTTGTTTACCCCAATTCCTGAATAAAAAATAATCGCAACTAAAATAATTAATATTAGTAATGTTTGCCCTACGTCTTTTTGTAAGAAAACTAAAAACGTACAACCTAATGCTAATACAATAGGACTTAAAATTAATTTTGGTTTACTTAATACTCTAGGCATTTTTTTACTTATCATAAATGGGATATACAATATGATTGCAATTTTTAATAACTCAGATGCCTGTAAGTTCATAAATCCTAAGTTTATCCAACTTTTAGAACCATTAATATCTTTACCGATTACTAACGTCAGTAATAATAGCGAGACGATAGTTATAATCATACCTTTTTGCACTTTAATATTACTCAGTAATTTAACATTCATTAAAAATGCAATAAAAAATACAATTATAAAACTCATTATGACATATGCTAATTGTCGGTTGTAAAAATACGTTCCTGGAACATCGATACCACCAGTCAATGTGCCTTTAGTTGCTGGAACCATACTGGCACTATATACCATCACTAATCCAATTAAACTCAATACAATATATGTAACTAATAACGGGTAATCAATAAACTTTGAGGTTTTACCAATATACCGTAAAATACTTCTAAAATTCTTCATATATTCAGTCATCCAATTCTACAATTTATACTTCAAATGATTTCGTTTTATACTTTAATTTTAAAAATCCATGTTACTTATTATATACATGACATCGTCATAATCACAAATATTAACAGGTATCTTGAGGTAATTTATAGAATATTTGTTTACTTAATATCGTGAATTGCTAAAACCCAATAAAAGTGACTGACATGTCATCAAGAAGACAACATAACAGCCACTTTAATCAGTAATTAAACTATAAATATAAAATCGGCGCAGCTCAATTGTCGATATCTCACGCCGTTTTAATATGCTTATATATTAAACCTTAAACAAGTGTAAAAGCTTCATGTAATTTTGAAAGTTCTTTCTCAAGACGTAACATAATTTGTTTGCCATCTTCGCGGTCAACTAAACCTAATTTAACAGCAAAATCAACTTCTTTTTGAAGTCCAAACATTTGTGTATCTAGTACTTCTTCATATAATGGGCATGAAGGTAATGTTAAATTATCTAGTTGAACTTTAATCAGGTGCAAGATTTCATCAGCATCTTTAGTCAATTGTTTCAAAGCTGCATTTTTCATTGTTGTTTGTTTCGCCATGACACGCTCCCCCTCTATATAAATTCTCAAGTCTTAATAAAAGTTTATCTTACTAAATATTAAAAAGCAAGTAGATTTAAAATGTGTCGTTAGCAATTTGTGTTAAAATAATGCTATATACATTGATAGGGAGTGGGAAAATGATACAAATTAAAGGAGCCGTAAAGTTTCCTATAACATTAGATAGTACGACTTGGATTTTCGATGATAGAAAAGTTAGCATCGAAGATTTAGAAAAAGGTGTATTTGATGGTTCAAAACCAATCGACTTTGAAGATAATCATGAATGGAATCGTGCTATCCTAGAAGGACAAACTAATCCTCCTACTTTAAATTCAGAAATAAAATACAAAAAACGTGCCATGTTAGAAGGTTCATTTGTCATTAATATGACACCATTTTTCAAACATTCCGAACCACATGACTCTGCAACTACTATTCGATTATCAAATGAGCATGATCATTTAGATATACCGATAGATCTATTACCCTATTTATTTTTCCAATTTGCAAAAGACGGTAAACGACTTTACAGCGATAATGGTGTAGATAGTTTTATTTACAATCAAGAAGATGGTTATTCATATCGAATCAACCATGTAACTCATATTGAGGTGATTTAATTTGAGACAAGTGCAATGCATTATCTGTGATGCAAAAGTATTTATAGATGAGCGCACAACTGAGTCTAAACGACTTAAAAACAATCCTATTCGAACATTTATGTGCGATGATTGTAAAAGTCGACTAGACACCCCTAAACAACGTGCACAACACTATCCGCTCGATTAATATCTGAATAAACAAGTTAGAAATTTGAAAATGTGAAAGCAACAGGAACTGATAGCATTTAAACACTTTTTCAAATATTATATGCCAAAAGAGAAGCTAAGCAACTTTCATCGCTCAGCTTCTCTTTTAATATGTTAAATTATTCGTTTTCTTGCATCATTTGTTTAATACGCTTTGCTTCTTTTTCACGAACATTTTTGTTTAAAATTTTCTTTCTTAAACGTATGCTTTCTGGTGTAACCTCAACAAGTTCATCATCATTAATGAATTGTAATGCTTCTTCCAATGTTAGAATACGTGGTCTATTCATTGTTTGTGTTTGGTCTTTCGTTGCAGAACGTACGTTAGTTTGATGTTTTGTTTTAGTGATGTTAACAGTTAAATCATTTTCACGATTATGTTCACCAACAATCATACCTTCATAAACTTCAGTACCAGGTTCCATGAAGTTTACACCTCTATCTTCAAGTCCTAAAATGGCATAAGTACTTGCAGAACCTTGATCCATTGAAATTAACGCACCATTACGACGACCGCCAATTTGTGCTTTAATACGTGGTCTAAATTCTTCAAATGTATGGTTAATAATACCGTAACCTCTTGTCATTGACATAAATTCAGTCGTATAACCAATCATACCACGAGCCGGTACATTAAAGATTAAACGTGTAAGTCCATTATCAGTTGTAGTCATATCAACCATTTCACCTTTACGTGCACCTAATGATTCAATAACCGCACCTGCATTTTCTTGTGGCACTTCACATTGCACACGTTCAAATGGTTCACACATTACACCATCAATTTCTTTAATAATTACTTGTGGTTTTGAAACTTGTAATTCATAACCTTCACGACGCATATTTTCAATAAGGATTGATAAATGCAATTCACCTCGACCAGCAACTACCCATGTATCTGGAGAATCTGTGTTAGATACTTTCAAAGATACATCTGTTTCTAATTGTTGATTTAAACGTTCTTGAATTTGACGCGCTGTTACAAAGTCACCTTCACGGCCAGCAAATGGTGAATTGTTAACTTTAAATGTCATTTCAAGAGTAGGCTCATCAATACGTAGAACTGGCAATGCTTCTTGATGGTCATGTGGTGTTACAGTTTCACCAACATTAATGTCTTCCATACCTGAAACAGCAATTAAATCTCCAGCTTGTGCTTCTTCAATTTCTAAACGTTTTAATCCAAAGTAACCAAAGATTTTAGTTACTCGGAAGTTTTTCACTGTACCGTCTAATTTAATTAGTGATACATTATCTCCGACACGCATTTTACCTCTGAATACACGACCAATACCAATACGTCCAACATAATCATTGTAGTCCAACAATGCTACTTGGAATTGTAATGGCTCATCACTGTTATCAATTGGAGCTGGTACATAATCAATAATTGTTTCATATAATGATTGTAAATTATCATCTTGTTTTTCAGGATCTAAGCTAGCTGTACCATTTACTGCTGAAGCATAAACAACAGGGAATTCTAATTGTTCATCGTTTGCTTCTAATTCAATAAATAAATCTAAAACTTCATCTACAACACCCTCTGGACGTGCTGATGGTTTATCAATTTTATTAACAACAACAACAGGTTTCAGATTTTGTTCTAGCGCTTTTTTAAGTACAAAACGTGTTTGAGGCATTGTACCTTCATACGCATCTACTACTAAGACAACCCCATCAACCATTTTCATAATACGTTCTACTTCTCCACCAAAGTCTGCATGTCCTGGTGTATCCAAAATATTAATACGTGTACCTTTATAATCAACAGCCGTATTTTTGGCTAGAATCGTAATTCCACGCTCTCTTTCGATATCGTTAGAGTCCATTGCACGTTCATCGACATGTTCATTTTCTCTGAATATACCAGATTGTTTTAACAACTCATCTACTAAAGTTGTTTTACCATGGTCAACGTGAGCAATAATTGCTATATTGCGGACATCTTCTCTTTTATTAGTCATATAAATAGTTTCCTTCTTTCTTAAGTAAAATCCCACTTTTAATTACAACTTTTTTATTATATCATATAATTGAGAAAAGATAAGCAAAAGGTGGGGATAGGATGAAACAAAAAAAATCTAAAAATATCTTTTGGGTATTTTCTATATTAGCTGTTATTTTCTTAGTATTATTTAGTTTTGCTGTTGGTGCATCAAATGTACCAATGATGATTTTAACATTTATATTACTCGTTGCAACCTTTGGAATTGGATTTACTACGAAGAAAAAATATCGAGAAAACGATTGGCTATAAGTTATATCGACAATAACACGCGTTGATTAAAGACCACACATGTTCATGATGAACATTTAAATGGTTTTATATTGGCGCGTGTTTTTATTATTTAAGATATAAAAACGTAATATGTCACCTAATTGTTAGGACTACATATTACGCTTTTGGTAATTATTTTGATTTTCTTTTAAATCGTTGTTCATGTAATTGTATTAACGCATCGCGATGTGGCTCTAAATATACATCGAGGATCTCTCTATGAACACCACGATTACCAACTAAAACTGAGTTTGGGCCACCAATTGTTAGCGGTTCACCTAATAAATTAGAAGCTTGACCGTCCACCTCATTTAAAATGACTAGTCCGCCAGCAAAATCCCATGGTTGAAGTCTTGGCGTCATATATGCTTCTAAATTACCTGTAGCAACTGAAACAATTTCAAGCGCTGCACTACCATATGCCCTTGCACTTCTAGAATCATTAACAATTTCTTTAAAAATCTCTCCTAGCACAGGTTTCGTCAACCAATTCGGATTGATCCCAATAATGCTTTGTCTTAGATTTGAACTGCGTAATGGTTCTAATCGCTGGTTGCCTCGAAATGCACCTTCACCGACTTTTGCATGATATAAGACATCAGCCATCACATCATATACAAATCCTGCATAAGGTTTACCATCGATATAAATACCAATTGAAATCGCGAAATTTTCTTGTTGATGAACAAAATTCAATGTACCGTCTATTGGGTCAACAACCCATACCGTACCTTTGGAAGTATCGATGTCATGACCATGCCCTTCTTCACCTAATACTTGATGATTGGGATATGTTTCTAAAATTGTATCAAAAATAAAATCTTCTGTTGCTTTATCTACATTTGTAACAAGGTCATTCGGATTTGACTTTGTTTCAATTGTTAAATTTTGCTCCATCAATTGTTTAATTCTAATTCCTGCTTCTTGAATAAGTCCTTGGGCAAATCCATAAAGTGCCATAACATCATCTCCTAACATCTTTATTATACATCAACATTTTATAAAAATAACTTCTTATGATAAAAATGAAAATACTAATTTTAATGAGAGCGTCTTAATCCGCAATTGATAAAACATATGCTACAATATTTTTAAACACTATACAGGAGGTACTCTATGACAAAATATACATTTAAACCTAAAGATTTCAAAGCGTTCAACGTAGAAGGCTTAGACGCACGAATGGAAGCTTTAAACGAATACATACGACCACAACTCCATGAATTAGGAGGATATTTTAGTGACTTCTTTACAAGTCAAACCGGTGAAACATTTTATCCTCACGTAGCAAAACATGCTAGAAGAAGTGTGAATCCTCCTAAAGATACATGGGTTGCTTTTGCTACAAGCAAACGAGGTTATAAAATGTTACCTCATTTCCAAATTGGTATGTTTGAAGATCAACTGTTTGTTATGTTTGGAATCATGCATGAAGCAAAAGATAAAGCAACACGTGCAAAAGTTTTTGAAAGAAAATTCAAAGCTATTCAACAATTACCTGATGATTATCGTGTTTGCTTAGATCATATGAAACCTGATAAACCATTTATTAAAGATTTAACGGATGATGATTTAAAAGAAGCGATACAAAGAGCCATCAATGTGAAAAAAGGTGAATTCTTTATAGCGCGTGCAATCACACCACAAGATAAAAGATTAAAAAGTGACAAAGCATTTATTGCATTTTTAGAAGAAACCTTCGATCAGTTCTTACCATTTTATTCTGCATAAATAACTTTGTTTAAATAATAGAGCACGTAATCACAGCCATGATTTCGTGCTCTTTTTTCTTACCATTAAATCGAACATTCAAAATAATAATTCATACTTTTAAAAAAATAAAATAAATTTAGGTTGACCTAAACATTTTATTAGGTTATTATATTGTCCATAAGAAGTAGAGGTGAGTCAAAATGAATAATAAACGACATTCAACAAATGAACAATTAAGTTTAGACGAAATAAACAATACAATTAAATTCGATCATCGCAGTTCAAATAAACAGAAATTTTTATCATTTCTTGGTCCTGGGTTATTAGTCGCTGTTGGTTACATGGATCCCGGAAACTGGATAACATCAATGCAAGGTGGCGCGCAATATGGCTATACTTTGCTATTCGTAATTCTTATTTCAAGTTTATCAGCAATGTTACTTCAAAGCATGACAGTGAGATTAGGAATAGCAACAGGTATGGACTTAGCTCAAATGACACGACATTATTTATCAAGACCTATTGCTATTATCTTTTGGATTATTGCAGAACTAGCAATTATCGCCACAGATATTGCTGAAGTTATTGGTAGTGCTATTGCTCTCAATCTCCTATTTAACATACCTTTAATCGTCGGTGCACTAATAACTGTACTTGATGTATTTTTACTACTATTTATAATGAAATATGGTTTTAGAAAAATTGAAGCTATTGTTGGTACATTAATTTTCACAGTGTTATTCATCTTTATATTTGAAGTCTATATTTCATCACCACAGTTGAACGCTGTGTTATATGGATTTATACCACATAGTGAAATCATTACAAATAACGGCATTCTCTATATTGCATTAGGTATTATTGGTGCAACAATTATGCCTCATAATTTGTACTTACATTCATCAATTGTACAATCTAGAACATACTCAAGACATAATAATGAAGAAAAGGCGCAAGCGATTAAATTTGCTACGATAGATTCGAACATTCAGCTATCAATCGCATTTGTAGTCAATTGCTTATTATTAGTGTTAGGAGCATCACTATTTTTCAACTCAAACGCTGACGATTTAGGTGGTTTCTATGATTTATATCATGCCTTAAAAACTGAACCTGTACTGGGTGCAACAATGGGTGCAATCATGAGTACATTATTTGCAGTTGCATTATTAGCGTCAGGTCAAAATTCAACGATTACTGGTACTTTAGCAGGACAAATTGTAATGGAAGGATTTTTAAGATTACACATACCAAATTGGTTAAGACGTTTAATTACACGTTCCCTTGCTGTCATTCCTGTTATCGTATGTTTAATCATTTTTAAGGGTAATGCAGCTAAAATTGAGCAGCTACTTGTATTCTCTCAAGTATTCTTAAGTATTGCTCTGCCGTTCTGTTTAATTCCATTACAATTAGCTACTAGTAATAAAGACTTGATGGGACCTTTCTATAATAAAACATGGGTTAATATCATTTCATGGACACTTATTATTATTCTAAGTATTTTAAATATCTATTTAATCGTTCAAACATTCCAAGAACTACAAGGTTAAAAATAAAACCATTAAAATGTTAGTTGTATCTAATAATTAACAACTTAACATATTAATGGTTTTTCTTTTGCTATGAACATATTAATGATAAATATACTCATCGTCCTTATGTGTAGTTTCTTTTGATTCTTTTTTAGAAATCAACATAATCATCACGATAATCCATAAGACAATTGCAATTAAATTAAAAGCCATCAAACTTACAATTATCGTGATAACAAAAAGTATAACCGATAATTTTCTACGCCCTTTAATACAAATTGTCGCAAATATACCATAAAGTGTTGAAATTAATAAAATAATTGCTAATGCACCTATTGTTGTCTGAAGCATATCTAAAGAAACTTTGCCACCGTTCTGAGATAATTGCTTCGCTAATTCTTCACGTTGTGATGCATTACCAGTTTTTAAAGAAAAATAGGATAGCCCCATAACTAATAAATAAATAATACTAATACTATTTGCAATCCAAGCCATGATTAATTCAGGTTTTCTATTCATCTTAAAATCCTTTCTTTGTTTAATATTTTAATAAGTATACTACGAGCCAATAGATATACGCACATTAATTTACTTGTATATTAACATATTTTTTATCTAATTTTTATAATAAACATCTGAATTCAGATTGATGGTAATTTAGCTGTATGGTAAAGAGAAATCGTCATTTAAAATTATGACACCTAAACACTTTAATTAAACGTTATCGATAATTAACCTCATATAAAAACCCAGATTAATAAGCAAAAGACCTCTACTTACTAATCTGGGTACCATCAATATTTATTCTTGCTCTTTTTTGTCCTTAACTTCACTTGAATTGCGTTCTTCAGAAATATCATTGTTGTAAATTTGACGTCGCTCTTCAAAATTCATTCGACGTTGACTAACTGCGCTAGGTTGATTTTTCCTACGTTCTTTCATTCGTTGGTTATAAGCTTTACGTTTTTCTTTTTTCTTAGCTTTAATTTCAGCTTTTTCTCTCTTTTGTTGTGCTTTCAATTCTTTTGGATCAACTTCAGGTTCTGCATAATAACCATCATCTTCAATACCTAGTTCTTCAGTACTTTTTTGTTTGTATTTAGCCTGTCTGGATAATACTGATGGTTCTTCCTCAATACGTTCATCATGATTATATTCACTTTCAACTGCACGTTTAGGAAATTGATCATATTTATCTCTTTCCTGTTCTTGATCATATACAGTGTTTGATTTATCCAATTCTTTTTCATATTTAGGCACATCATAATAATCATCTTTCGGTTGTTGACGCTCGTACACAGGTTCACGATAATCATATACCGGTTCGTTGTAACCTTCATAATATTGAGGTCCAACCAATTCAACTTTATCTTTCCTAATAAACATCATCATCGCGATAATAAAGAATAAAATCGGAATAATTAATGTAACGATAAGTAGTACTAACGGAATCGTTACAAAAGCTGATATTAAGAATAAAAAGCCTGATAAGATTCTTATATTCATAGAAATGAGAGCTAAAAACGAAATCAATAAACACACAATAAAGTATACAATAATAGCCCAAATACCATTTTGTAACCAAATAACAAATTGGGTTGTATTATAACCATTACCAGCTAATAATTGCTGGATAAATGCATTATTGTTTAATGTATTTTCAAGATTAGCAATCGATGTGTTATTACTAAACGAAACAAGCGCTATAAACATCGTAATGACGGTAAGCACTAATAACATAACCCAACAAAGCCAACCTAGAACTTTTTCAGTTAATCTACTTACTGGACGTTTAATTTGAGTAAATTGTTCTCCAGTCATTCGTTACAACTCCTTATAGTACTTATCCAGTTATTATAACTAAATATACAGTAAATAACTACTATTTATGTTTTTATTTTAGTGACATTTTGAAATTCAAAAAGTTTTCGTTATATTCGCTTAAAACTTCTTGTCCTAAATCTTTATACACTTCAAGTCGTTTTTGTTCTTCCTTTGTAGGATAGAAACGATGGTCGTCTTTAATCTCTTTAGGCAACAATTGTCGAGCAGCCTTGTTTGGCGTTGCATAGCCTACGAATTCAGTATTTTGCTTGTTATTTTTAGCATCTAATAAAAAATTCATAAATTTATATGCACCCTCTTTATTTTGTGCCGTTTTCGGAATTACCATATTGTCGAACCATAAATTCGATCCTTCTTTAGGAATAACATAGTTATATTTATCCCCTTCTTGCACTAGAGGTGCTGCAACACCACTCCAAACAACCGCAATGTTACCTTCATTTTGTTCAAGCATCATGGTAATTTCATCACCTACGACACCTCTTACTTGTGGTGCTAATTTAGTTAAATCTCGCTCTGCTTCTTTTAAATGGTGCGAATTACGGTCATTAAGATTATACCCAAGTTTATTCAAACTCATGCCTATAATCTCTCTAGCACCGTCAACTAGTAAAATTTGGTTTTTAAATTTAGGATTATACAATGACTTCCAACTATCAAATGATTCATTTGGATACTTTTCTTTATTATATAAAATACCTACAGTTCCAAAGAAATAAGGTAAAGAATATTTATTGCCTTTATCAAATGACATATTCATATAATCTGAATCTAAATTTTTAATATTAGGTACTTTATTATGATCTATTGGTAACAATAAATGATCTCTTTTCAATTTTTGAACTGTATATTCACTAGGAAAAGCAACATCATAATGTGTACCGCCATTGCGAATTTTGGCTTCCATCGCTTCGTTTGAATCGAAAGTTTCATAAACGACCTGTATGCCCGTTTCTTTTTCAAATTTCTTAATTAACTCTGGATCAATATATTCGCCCCAATTGTATACGTAAATTTTTTGATTTGTATGCACTTGTTCTTTAGATTTAAACCAATGACTTAAAGTAAGACAAAGCATACCCACAACTAATGCACCTATAATGAGTTGTAAAAAACGTTTCATTATTTTACACCTCGCTTGATTAGTTTTTTCTTATTTATCACGTATTGAATCAAATAATATCCTAGTATTCCTAATACAATAACAGCAAACAATAATGTTGAAATCGCATTAATTTCCATACTAATTCCTTTTCTCGCCATAGCATAAACTTCAACTGATAACACACTAAAGCCATTACCAGTAACGAAGAAACTTACTGTGAAATCGTCTAGTGAATAAGTTAAAGCCATAAAGAACCCTCCTATAATAGAAGGTAAAATATTAGGAATAATAATGTTGCTTAATAATTGTGGTTCAGTCGCTCCTAAATCTCTTGCAGCATTTAACATATTATTATTCATTTCATACAGTTGTGGTAAGACGATAATCACAACTATAGGTATGCAAAATGCAATATGAGATATTAGAACTGTCCAAAATCCTAAACCAAGACCAGTAAAATGGCCAATCGTTGTAAACATAATTAAGAATGATGCGCCTATGACAACGTCGGATGATACCATCAAGACATTATTCAATGTTAGTAAAGTTACTTTAAACTTTTTATTTCTTAAATAATAAATAGCAATGGCACCAAATGTACCAATAACTGTAGAAATTGAGGCTGCTAAAAGTGCTACAGCTATCGTATTAAAAATGACCGACATTAAATGATCATTTTGAAATAATGATTGATAATGCTCTAATGTAAAATGTTCAAAGTGAATCATATTACCAGCCGAATTGAATGAATAAAACATTAAAAAGAATATTGGGATGTATAAAATCGCTAAAAGTATCCCGATATACAGTTTTCCATACCATTTCATATGACTCACCCTCTCCCATTAGATGATTTTGTAATGATTAAAATGAATGCCATAAATACAATTAAGAATAAAGCTATAGTTGATCCCATACCATAATTTTGAATTGTTAAAAATTGCTCCTCTATTGCCGTACCTATATTTATGACTTTATTACCTGCAATTAATCTTGTAATCATAAATAATGAAAGTGATGGAATAAAGGTTACTTGAATCCCAGTCATAACACCTTCTTTTGTTAACGGCATGATTACTTTTCTAAAAGTATAGAAAGGACTAGCACCTAAATCACTTGAGGCCTGCAATAAATTATTAGGAATTGCTTTCATGCTATTAAATATAGGTAAAATCATAAATGGTATATAAATATAACTTGCCACTACTAAAAACGCACCAGTTGTAAATAATAAATTGAATGATGGTAAATTAAATAAGTGGAAAAATTGATTAATCACGCCATCGTGACTTAATAAACCTATAAAAGCATATGTCTTTAACAATAAATTTATCCATGTTGGAATAATCATTATCATTAATAAGATATTTTGAAATTTCGAGCGAGTAATATAATAGGCAGCTGGATAACTGATAGCCAACGTAATAATTGTTATTAAAGCGGCATATAAAATTGAATATGCAAACATTTTTAAATATTTTGTAGTAAAAATTTGTTGATAATTCGTGAAACTAAAATGTCCATTGATATCTAAAAATGAAAAATAAATGAGTAATACAACTGGTACAATAATAAATATAACCATCCATAATAAATACGGGATTAAGAGAAATTTATTAGTATTACGCATTGTCTACTTCCTCATAGCTTTCAATACGTTTATCAAACTCTTCTTCTGTTTCTCCAGGAACCATAATATGAATGGCTTCAGGATCAAAATAAAGACCAACTTCACTGCCTACTTCAGCTTTTTTAGTCGTTTGTATTACCCATTCATAACCTTTATTGTCTATACAACATATTTCATAGTGGACCCCTCTAAATAACATAGAATCAACAGTTGCTTTAAATAATCCTTCTTCTGCTTTGATTAATGATATATCTTCTGGTCGAATAACGACTTCTACTTTTTTATTTTCAGGAATACCCATATCGACACATTCGAAATCTTGCCCATAAATATTCACGACATAATCTCTAACCATGCGCCCTTCAACAATATTAGATTCTCCAATAAAATCAGCTACAAATCGATTCACTGGTTCGTCATATATATCTGTTGGTGTACCAAATTGTTGAATTTTCCCATCTTTTAATACAAAAAGAAAGTCACTTAGTGCTAACGCTTCTTCTTGATCATGTGTTACAAATATAAATGTAATACCTAATCTAGATTGCAATTCCCTTAATTCATATTGCATATCAGTACGCAATTTCAAATCTAATGCGGATAAAGATTCATCTAACAATAATATTTCTGGTTCATTTACGATAGCACGTGCAATTGCAACACGTTGCTTTTGTCCGCCACTCATTTCATTAATATTTCTTTTTTCATAACCTGAAAGCTTAACTAATTTTAATGCCTCAGTTACTTTTTGATCAATTTCGGTTTTTGATAATTTTTTTAATTTCAAACCGAAAGCGATATTATCATAGACGTTTAAGTGTGGAAATAATGCATAATCTTGAAAGACTGTATTCACTTTACGTTTATTTGGTGGTAAATTACCAATTGGTTTGTTTTGATAAATCACTTCACCACTATCAGGATATTCAAACCCTGCAATTAATTTTAAAATTGTTGTTTTACCACAACCTGAAGGACCTAATAATGTATAAAAGTATCCTGATTCAATATCAATATCTATGTCATCTAAGATATTAAGATCATCATAGCTTTTACTAACTGATTTTAATGATAATAACGGTTCCAAATAAGATCCCCCCTATAAATATGAAGCTGTCGCTACAATAAGTATTCGTGTTTCATTGTTTGATTCATTTGACAAACGATGATTATCTCGTGCTTTAAAATACAAAACGTCTTCTTCTTGTGCTTGATATATCTCTTTGCCTAAATTAAGTGTTATCTGACCTGACATACAATAAATAAACGTATCAGACTCTGATGGATTAAAGTTTTTATATGATGCGCCAGGCTTTAATGTTAGTATTAATGGTTCCATATCATATTCATTAGACTTTGATACTAACCAATTTAATATATAACCTTCATCATACTCATCATAAATAACTTGTTCTTCCTTCTTGTATAATACTTTTTCATTTTCACTGTCTTTAAAAAATTCACTTGGCGTCGTTCCTAACACCTCTATAATATTTAAGAAAGTTTCCATACTTGGCGACGCATGTTCACTTTCTATTTGTGAAATGTAGCCTTTCGATAAGTCTGTACGTTCAGCAAGTTCTTCTTGCGTTAAATTTTTAATTCTTCTAAGATTTTTAATTTTATTACCTATGTTCATTTATTTTTCCACCTAAAAAAGCTATATTAAGTTTACTTTTATCAAACATTTTGTTTAACACTTGATAAAGGTATCAAAATATAGCTTTATTAGCAATAGTTTTAAAGAAAAAATCCTATTAAATTGTGTTAATTTCGAACGAATTATTTTTTAGCTGTTACTCTTTGTTCTTCAGAGTGAGTTTTTACATCTTGAACTGCTTTGTAACTATTATAGCCACTACTTTTTTCGAAAGTATTAAAAATTTGTTTTTCCTCTGCTTTAGCAGGCACAATTTCTTTAAATCTTTTATATGCATCCATAAAGTCTCCTGCCGTCACGCCGGATTCATAATACTTCTCTACATGATTAAAGAAATTTATCACTGAAATCATCTCTTCATTACTCCAGTCTAAATCAATTGGATACTCATATTCCATTGTTGAACCCTCCATTTCAATTCTTTTGTTAGCATCGCTAGTATAACATGCATGTCACATGTTAACGATATCTCAAATCAATTTCCTTACACTACTTTACCTAAAACAAAAAAGCCGTAGCATATGCTACAGCTTTTTAATGACTGAATCTTTATAGATAATCAGTTATTACATTGTATGGATTGGGTATCCGATAGCTTTTTCAGCTGCTTCCATAGTCATCTCACCTAATGTTGGATGTGCATGGATTGTTAATGCGATATCTTCAGCATTCATACCAGCTTCAATTGCTAAACCTAATTCAGAGATAATATCTGATGCACCAGTACCAACTACTTGAGCACCGATTAAAGTATCATCTTCTTTAAGTGTAATAAGTTTAACAAATCCGTTAGTATCGTCTAATGATAATGCACGACCATTTGCTGCATATGGGAATTTAGAAGCTTTAATTGCTAAACCTTCTTCTTTAGCTTGCGCTTCTGAATAACCAACTGTAGCTAATTCAGGTTCAGTAAAGCATACTGCTGGCATACCAATGTAATCAACTTCAGCAGCTTGACCATCAATTGCTTCAGCAGCAACTTTAGCTTCATAGCTAGCTTTGTGAGCAAGTGGTAAACCTGGAACGATATCACCAATTGCATAGATATTGCTGATAGACGTACGGCTTTGTTTATCAACTTCTAATAATCCACGGTCAGCGAATTTAACACCTAATTCTTCTAGGCCTAATTCGTCTGTGTTTGGACGACGACCTACAGTTACTAATACATAATCAGCTTCGATTGTTTTCTCTTCGCCTTTAGCTTCATAAGTGACTTTAACTCCGTTATCTGTTTCTTCAGCTGATTTAGCCATAGCTTCAGTAACGATTTCAACACCTTTTTCTTTCATACCTTTTTTAACAGGTTGTGTCATTTGTTTTTCGAAGCCACCTAAGATATCTTTAGCACCTTCAAGGATTGTTACTTCTGAACCAAAGTTAGCAAATGCTGTACCTAATTCTGATCCAATATATCCTCCACCAACTACAACTAATTTACCTGGTACTTCTTGTAAGTTTAAAGCACCTGTTGAGTCGATAACACGTTTACCGAATTTGAAATTAGGAATTTCAATTGGTCTTGAACCTGTTGCAATGATTGCATTTTTAAAGTTGTATGTTTGTGCGCTCTTTTCGTCCATAACACGTAAGCTATTGTTATCTACGAAATATGCTTCACCTTTAACGATGTTTACTTTGTTACCTTTAAGTAAGCCTTCAACACCACCAGTTAATTTATTAACAACTGATGATTTGAATTCTTGAACTTTTTGGAAGTTTAAAGAAACACTTTCAGCAATAACACCTAAGTTTTCAGAATGTTGTGCTTCAACAAAACGGTGAGAAGCATGTAGTAATGCTTTTGAAGGAATACATCCTACGTTTAAGCAAACACCACCAAGATTACCTTTCTCAACGATTGTTACTTTTTGTCCTAATTGAGCTGCACGGATTGCAGCAACGTATCCACCAGGACCTGCTCCGATTACTATAGTATCTGTTTCAATTGGAAAATCTCCAACTACCATGTTTTACCCCTCCATTAATAATAATTCTGGATTATTTAATAAACGTTTAATGTGATTCATTGCATTTTGGCCAGTTGCACCATCAATTTGTCTGTGGTCAAAGCTTAATGATAATGCTAATACTGGTGCTGCAACAATTTCTCCATCTTTAACGATAGGTTTTTGAGCAATACGGCCAATTCCTAAGATTGCTACTTCTGGGTGATTGATAACTGGAGTGAACCATTGTCCACCAGCTGAACCGATATTACTGATTGTGCATGTTGCACCTTTCATTTCATCGGCTGTTAATTTACCATCACGTGCTTTAACAGCTAATTCGTTAATTTCATCAGAAATTTGGAAAATAGATTTACGGTCAGCATGTTTCACTACAGGTACTAATAAACCTCTATCAGTGTCCGCCGCAATACCGATATTCCAGTAATGTTTATGCACAATTTCACCAGCTTCTTCATTGAATGAAGTATTAAGTGCTGGGTATTTTTTCAATGCAGAAACAAGTGCTTTAACAACATATGGTAAGAACGTTAACTTAGTACCTTGTTCAGCTGCGATTTCTTTAAATTTCTTACGGTGATCCCATAATGCTTGAACATCAATTTCATCCATTAATGTTACATGAGGTGCAGTATGCTTAGAGTTAACCATTGCTTTCGCAATTGCTCTACGCATAGCAGGGATTTTTTCAGTTGTTTCTGGGAAGTCGCCTTCTAATGATACTGCTGCAGGTGCTGCAGGAGTTTCAGCAACTTCTTCATTTGAAGCTGAAGCAGCTGATTCATTTGAAGCTGTTGGTGCACCACCATTTAAGTATGCATCTACATCTTCTTTTGTAATACGACCATTTTTACCAGATCCTGAAACTGCTTTAATGTTAACACCTTTTTCACGTGCGTATTTACGTACTGAAGGCATTGCTTTAACAGTTCTGTTTTCATCTACTTCTTCAGTTTGAGTAGCTACAGGTGTTTGCTCTGCTGGCGCTTCCTCTTTCGCAGGTTCTTCTTTAGATGATGAATCATCATCATGACCTTTAAATTGCATATCTTCTGCATCAGGTGCATCGATTTTAACAATAACGTCACCAACTACAGCTACTGTACCTTCTTCTACCATAACTTCTTCAACAGTACCAGATACTGGTGATGGGATTTCTACTACTGATTTATCGTTTTGTACCTCAGCTAAAACATCGTCTTCTTCAATAGTATCTCCAGCTTTAACAAACCATTTTACAATTTCACCTTCGTGGATACCTTCCCCGATATCGGGTAATCTAAATTCAAATGCCACGTTTTTGCCCTCCTAAGATTTCGTAAATTAAACATTTCATTTTAATCAATGAGACTAAAATACGCTAACTTCGTTAACTTTTAAAATGTATTAAAATTCTAAAGTTTCTTTTGCTTTTTCGATGATGTCATTTTTGTTTGGTAACCAAACATTTTCAGCTTGAGTGAATGGATAAATTGTATCTGCTGCTGCAACTCTTCCAATAGGTGCTTCTAATGAAAGGATTGCACGTTCACTTAATTCAGCTACAACTGCTGCACCAACACCAGCTTGACGTTGAGCTTCTTGAACTACAACTGCACGACCAGTTTTTTCAACTGAAGCTACAATTGTGTCAACATCGATTGGTTGAACAGTACGTAAGTCAATTACTTCAACAGAATAACCATCTTTTTCAAGTTCTTCTGCAGCTTTCATTGATTCTTGAACCATTGCACCGTATGTGATGATTGAAATGTCATTACCTTCTTTTTTCACATTAGCCTTACCAATGTCAATTGTATATTCTTCTTCAGGTACTTCTTCACGGAATGAACGATACAATTTCATATGCTCTAAGTATACGACTGGGTCATTACTTCTAATAGAAGAAATTAATAAACCTTTCGCATCGTATGGGCCTGAAGGAATAACAACCTTTAGACCTGGAGATTGAGCTAAAATACCTTCTAAGTTGTCTGCGTGCAATTCAGGTGTGTGTACGCCACCACCAAATGGGCTACGAATTGTTACAGGTGCAGTTTTAGTACCGCCTGAACGGAAACGAGTACGTGCAATTTGTCCAGCAATCGCATCAAATACTTCAAATACGAAACCTAAGAATTGTACTTCCATAACCGGACGGAATCCTTCAACTGCAAGACCCATTGCTAAACCACCAATACCTGATTCAGCTAAAGGTGTATCGAATACTCTATCTTCACCAAATTCTTTTTGTAGTCCTTCAGTAACACGGAAAACACCGCCGTTAACACCAACGTCTTCACCAAAAATTAAAACATCTTGGTCATTTTTAAGTTCAGTTTTAAGCGCATCATTAATCGCTTGAACCATTGTCATTTGTGCCATGGCTTACTTCGACTCCTTCTCTTTGTAAATTTCATATTGTTCTGCTAAGTTTTGAGGCATATCTTCATACATAATTTCCATTAGAGAAGTAACAGTTTGTTTTTCAGTGTTATCAGCCTCTTTAATTGCTGCTTTAATATCAGCTTTTGCACGTTCAATAACTTCATTTTCTTTGTTTTCATTCCATAAACCTTTGTTTTCAAGGAATTTACGGAAACGCACTAATGGGTCTTTTTTCTCCCATTCAGCATCTTCGTCTGAAGTTCTGTAACGAGTTGGATCGTCACCAGCCATTGTATGAGGACCGTAACGATATGTCATAGTTTCAATTAATGTTGGACCTTCACCTGCAACAGCGCGGTCACGTGCTTCTTTAGTTGCTTGATATACAGCTAACGCATCCATACCATCAACTTGGATACCAGGAATACCTACAGCAATTGCTTTTTGAGCTAATGTTTCAGCAGCAGTTTGCTTGCTTCTTGGTGTTGAAATTGCATAGTTATTGTTTTGAATAACGAAAATTGCAGGTGCTTTATAAGCTGCTGCAAAGTTAATACCTTCGTAGAAATCACCTTGTGAAGAACCACCGTCACCAGTGTAAGTGATTGCAACTGCATTTTTACCACGTTTTTTAAGTGCAAATGCAACGCCAGCAGTTTGAATGTATTGTGCACCGATAATAATTTGTGGGCTTAATGCATTAACACCTTCAGGGAATTGATTCCCTTTGAAGTGACCTCTTGAGAATAAGAAAGCTTCAGTTAATGGTAAACCATGCCAAATAATTTGAGGAACATCTCTGTATCCTGGTAAAATGTAATCTTCTTTTTCTAAAGCGTATTGTGACGCTAATTGTGATGCTTCTTGACCAGCAGTTGGTGCATAGAAACCTAAACGTCCTTGTCTGTTTAATGAGATAGAACGTTGATCAAGGATACGAGTCCATACCATTCTTTCCATTAATTCTACTAATTGTTCATCCGTAAGATCAGGTACTAAGTCTTCATTTACGACGTTACCATTCTCATCCAAAATTTGAACCATTTCAAATTTCGATTGAGTATCATTTAAAACTTTTACTGCATCGAATTGGGCTTGTAACTTAGGAGCCATTCAATTCACCATACCTTTCCCATAATTGTATAGAAATTCATTTTATCCTTACTAATTGTACCACAAATAAATGGGACTGTTAAACCATTTGAAAAAGTTCTGTTTTAATAAAAAAAGATACAGATAACAGGAACTGTATTAGTTGTTTCCTACCATCTGTATCATATTAATTATTTAAATTGATCAACGTCTTGCTTTTCTTTACCAACCTTATTTAGTACTTTCGTATACTTATCTGATACTTCTTTTAACTTTTTATAGTTCTGTTCTATTGCTTTTGATTTTTCATTAACACCTTGTTGTGTCGCATCATTTTGATTTAAATATTTAAATAATGTTTTTTCTGAGTTTACAGCCTTTTTATATGCTTTCGCGTAATCACTGTGCAACTTATATTTTTCTTTTAATACATCATCTAATTGTTTTACTTCTTTACGTTTAACATCATTATCAATATTATCAACGTGACTTTTTGCTTTCTTAAAGTCTTGTTCAGACTTCTTAATTGCGTCTTCTTCTTTTTCAAATTCCTTTAGACGATCATCGGCATTTTTAATTAAGTCTTTTACTGCTTTACCGCGAACTGCTGTATCTTTACTATTGACATCTTCAGTTAATTTTTTCTTTTTCTCATCTAATTCAGCAATTTTCTTACCAACAGTTTTAATTGGTTCTTCATCGTCTTTAATTTTATCCACTTGCTTTAAATATGCCTTAATTTCTTTTTTATCCGTAGTACATCCTGCAAGCAAGACACTAGATGCTAATACTACTGCGATTGTTTTTCCAAATTTCATTACTTGTACCTCCACTTGCTATTTAAATTAAATGATAAATAAAATCTGCTTGGAAATCAATTTTAAACAATTACTTTATACATCTTCATTACTAAGTATATCTGTTGACAGTTACGTCATTTATAATATAATTTTTAAAGTCAAGATGATAAATAAATTTCTAAAGTATCATTGCTTGAAATCAACACTTTAATCATTTTTTTAAGCAATTAGCATATCTGAAAATTTACATATACTATCTAAAATAAACATTGGCAGTAGTTGGTTAACTTTGTACATATTTACACATAAAAATGTATGAGTATCTTAACAACCTTTTTACTGTCATTCAACTAAAACAAATTAAAATAAGGAAGGTGCAATATATGTTAACAATGAAAGACATCATTAGAGATGGTCATCCAACTTTGCGTCAAAAAGCAGCTGAGCTAGAATTACCATTAACTAAAGAAGAAAAAGAAACATTAATCGCCATGAGAGAGTTTTTAGTAAATAGTCAAGATGAGGAAATCGCGAAACGATACGGTTTACGTTCAGGTGTTGGTTTGGCTGCTCCTCAAATCAATATTTCTAAACGTATGATTGCTGTTTTAATACCAGATGATGGCAGTGGCAAATCTTATGACTATATGCTTGTGAACCCCAAAATTGTAAGTCATAGCGTTCAAGAAGCCTATTTACCAACTGGTGAAGGTTGCCTTAGTGTCGATGATAATGTTGCTGGTCTAGTTCATCGCCATAATAGAATTACAATTAAAGCCAAAGACATCGAAGGTAATGATATACAATTACGTCTAAAAGGATATCCAGCAATTGTTTTCCAACATGAAATTGACCATTTAAATGGTGTAATGTTCTATGATCACATTGACAAAGATCACCCATTACAACCACATACAGATGCTGTAGAAGTTTAAAACACATTTTTACTAACTATCAAAGCTTAGGATAAATATGATGTCCTAAGCTTTTTCTTGTACAACTTTTTCAAATAGACAACAGTTAAATATATTCACCTTTCTACCAAACTTTTTATCCCCTCATTTAAACTTTATCGTTTCATATAAAATCCTTTAATTCTTTCTTAACATTAATTTATAATCTCTACATTTATTTTAATAAACAGAACTACACATTTATTCGAAATACTTAGATTTCTAGTGAGATAAACTGCTTTATTTATTATCATTCATCATGTAAAATAAGATTTAACTGAAATTTTAGTGTTATTTCACTAATTTTTTAAAATGAACGACATGATGAACCTAGTTATTAACCGAATCGTTATTAAGTTACATTATAGAGATGATTGGAATGAATTTATCGATATATACTCCAATACGATTTTACTAGGGTTAACAATAAATTAAACAAACATTCTTAGGAGGAATTTTTAACATGGCAGTATTTAAAGTTTTTTATCAACATAACAGAGACGAGGTAATTGTGCGTGAAAATACACAATCACTTTATGTTGAAGCTCAAACAGAAGAACAAGTACGTCGTTACTTGAAAGATCGTAATTTTAATATTGAATTTATCACTAAATTAGAGGGCGCACATTTAGATTACGAAAAAGAAAACTCAGAACACTTTAATGTGGAGATTGCTAAATAATGAAACAATTACATCCAAATGAAGTAGGTGTATATGCACTTGGAGGTCTAGGTGAAATCGGTAAAAATACTTATGCAGTTGAGTATAAAGACGAAATTGTCATTATCGATGCAGGTATCAAATTCCCTGATGATAACTTATTAGGGATTGATTATGTTATACCTGACTACACATATCTAGTTCAAAACCAAGATAAAATTGTTGGCCTATTTATAACACATGGTCACGAAGACCATATAGGCGGTGTGCCCTTCCTATTAAAACAACTTAATATACCTATTTATGGTGGTCCTTTAGCATTAGGTTTAATCCGTAATAAACTTGAAGAACATCATTTATTACGTACTGCTAAACTAAATGAAATCAATGAGGACAGTGTGATTAAATCTAAGCACTTTACGATTTCTTTCTACTTAACTACGCATAGTATTCCTGAAACTTATGGCGTCATCGTAGATACACCTGAAGGAAAAGTAGTTCATACCGGTGACTTTAAATTTGATTTTACACCTGTAGGCAAACCAGCAAACATTGCTAAAATGGCTCAATTAGGCGAAGAAGGCGTTCTATGTTTACTTTCAGACTCAACAAATTCACTTGTGCCTGATTTTACTTTAAGCGAACGTGAAGTTGGTCAAAACGTAGATAAGATCTTCCGTAATTGTAAAGGTCGTATTATATTCGCTACCTTCGCTTCTAATATTTACCGAGTTCAACAAGCAGTTGAAGCTGCTATCAAAAATAACCGTAAAATTGTTACGTTCGGTCGTTCGATGGAAAACAATATTAAAATCGGTATGGAACTTGGTTATATTAAAGCACCACCTGAAACATTTATTGAACCTAATAAAATTAATACCGTACCGAAGCATGAGTTATTGATACTATGTACTGGTTCTCAAGGTGAACCAATGGCAGCATTATCTAGAATTGCTAATGGTACGCATAAGCAAATTAAAATTATACCTGAAGATACCGTTGTATTTAGTTCATCACCTATCCCAGGTAATACAAAAAGTATTAACAGAACGATTAATTCCTTGTATAAAGCTGGTGCAGATGTTATCCACAGCAAGATTTCTAACATCCATACTTCAGGGCATGGTTCTCAAGGTGATCAACAATTAATGCTTCGATTAATCAAGCCGAAATATTTCTTACCAATTCATGGTGAATACCGTATGTTAAAAGCACATGGTGAGACTGGTGTTGAATGCGGCGTTGAAGAAGATAATGTCTTCATCTTTGATATCGGAGATGTCTTAGCTTTAACACACGATTCAGCACGTAAAGCTGGTCGCATTCCATCTGGTAATGTACTTGTTGATGGTAGTGGTATCGGTGATATTGGTAATGTTGTAATAAGAGACCGTAAGCTATTATCTGAAGAAGGTTTAGTTATCGTTGTTGTTAGTATTGATTTTAATACAAATAAATTACTTTCTGGTCCAGACATTATTTCTCGAGGATTTGTATATATGAGAGAATCAGGACAATTAATTTATGATGCACAACGCAAAATCAAAACTGATGTTATTAGTAAGTTAAATCAAAATAAAGATATTCAATGGCATCAGATTAAATCTTCTATCATTGAAACATTACAACCTTATTTATTTGAAAAAACAGCTAGAAAACCAATGATTTTACCAGTCATTATGAAGGTAAATGAACAAAAAGAATCAAACAATAAATAATCAAAAAGCTACTAACTTTGAAGTGAAGTTTTAATTAAACTCACCACACATTGTTAGTAGCTTTTTCTTTATATATGATGAGCTTGAGACATAAATCAATGTTCAATGCTCTACAA
>215 479 7330
TTAATTGGATACATATCTAACGTTTTCGCAAAACTCTTTTTGATTTGCTCTTCTTTTGAATCTGTTTTATTTGTTTGTGCTTCTTTTTTCTGTTCATCTTTCATATTTCCACATCCCCCAATAAAAATGATTAAAAGTAATACACTCATGTACAAAGCAATTTTTTTTATACACTCCATCATTTCACATCTCTCTGCTTTATTTTTATACACATTTGAATATTTCATACAACTTAATAAAATAGTGATTATTACACTTTTATGTTATCAAACAAAACTAACTTATTCAATTTAATAAATGTAATTCATTTAACTTTATTATTAAATGTTCTAACGTTATTTTTTATATTAGTAATTATATTTATTTATCCTCGCTTGGATTAAAGTAGACACTATCTGTGAAGTAAATGTTTTCTTTCTTATTTTCAACAAAGGTAAATTCAATATTTTTATATCCAACTGATGAGCCTTTTAAATTAC
>216 42 815
GAATGACAATATGTCAACGTTAATTCCAAAAAACGTAACTAT
>217 33 148
GGGAGTGGGACAGAAATGATATTTTCGCAAAAT
>218 43 611
GGAATATGAAATTAATAAAGTTAAAGAAATCGAGCAATATGTT
>219 41 563
CTTTCTTGTCTTGTGACAATCGCTTGCTTCTTTCCTCTTCT
>220 71 909
GAACGTGTTCTAAAAGTTGAACTACTCCCGCAAATATTAAATTATGGAGCGGAAGATAGGATTTACACCTA
>221 149 3033
GAACGTGTTCTAAAAGTTGAACTACTCCCGCATAAACCTGGAGGCGGCAACCGGATTTGAACCGGTGATAAAGGTTTTGCAGACCTCTGCCTTACCACTTGGCTATGCCGCCAATAACTGGGCTAGCTGGATTCGAACCAACGAGTGAC
>222 39 415
ATTTCCATCTCCTCTAAAATAAAGTTAGTTGCTTCTGTT
>223 53 417
CAATCAATATAATCAAAAGATACATTCAATTTGCCGTCTCTTGTAAAGTCAAA
>224 35 198
GACTCAGACTCAGACAGTGATTCAGACTCAGACAG
>225 61 812
CATATTGTCATTCAGTTTTCAATGTTCATTTTTCTTACCGACAAGAATTAATTATACATTT
>226 33 41
CGTGTAATAATTCAATTCATCGCTACCTGGTTT
>227 48 285
TTGCCTGTTGAAATTTGGGTTCCAATTTCTCTATGTTGGGGCCCCGCC
>228 57 1895
CAATGCGCGTTGGGGTACGGGGCCCCAACACAGAGAATTTCAACAAGAAATTCTACA
>229 86 1187
CTTGTAAAATCAAATTCACATGATGTCCATGGTTCTAAATCTTCTTTAAATGCGTTTCTTAACTTCTTAAACAATCTATATAAATC
>230 89 1215
CTTGTAAAATCAAATTCACATGATGTCCATGGGTCAAGTCCTTCTTCTTTAAATGCATTTCTTAACTTCTTAAACAATCTATATAAATC
>231 64 785
ATGCTCTCCCAGCTGAGCTAATTCTCCGATTTAAAACTGCCTGGCAACGTTCTACTCTAGCGGA
>232 68 1209
ATGCTCTCCCAGCTGAGCTAATTCTCCGATTTGTCATTTGCCTGGCAACGTTCTACTCTAGCGGAACG
>233 68 687
AGGTCGGTGGTTCAAATCCGCCTCCCGCAATATTTTATAGGTCTCGTAGTGTAGCGGTTAACACGCCT
>234 96 2258
CAGATTCAAACGTTTTCACTTCGCCAAGCCATCTTTCTTTGTCTTTACTTTTTTACTTTGCTACTTTAGACATAAAAAAAGAGACCTTGCGGTCTC
>235 34 115
GGGGCCCCAACACAGAAGGTGACGAAAAGTCAGC
>236 81 1076
AGAAATTGGATTCCCAATTTCTACAGACAATGTATGTTGGGGTGGGACAACGAAATAAATTTTGAGAAAATATCATTTCTG
>237 39 245
ACTTAATTTTTCTTCGAAAGTCATATTATCGCCCCTATA
>238 74 2206
GCGCCCGTAGCTCAATTGGATAGAGCGTTTGACTACGGATCAAGAGGTTATGGGTTCGACTCCTATCGGGCGCG
>239 42 522
CCACCATTATTTGTACATTGAAAACTAGATAAGTAAGTAAAA
>240 88 1422
ACTGTCGGCTCTAGAATCTCACTAGATCAGCCACTAATATGATACATACTAGCAGGTCGCAGGCTTTATTTACTGCCGGTTGGGAATT
>241 149 2969
CAATATCTTGCTAAACGTTCAAAATCAATTTTGAAAAATGGGTAATGTGCTGTACCATGACCACTACCTCTAAATGTTGGTGCGAAAAGAATGACTTTCTTACCTTTAATAATCGGTAATTCATCTTCCATCTCTTGTTTGATCTGTGT
>242 90 1164
ACTAAACCAGGTAGCGATGAATTGAATTATTATACATATATCCCTAGAGAGTATAATATCTCTGAAAAAGTATTTTATGATTTGTGGACG
>243 190 2862
CTTAGTAGATTAGGAATTAAATTGAACTTACCTGATTTAACTTTTGACACTAATCAATTAATTAACAAAATCGGAACTATAGTGTTGAAAAATAAGTTTAACGAGGAACAAGGTAAATACTTTGTAAGACTTTCATATGTAAAAGTTTGGAATAAGGGCGATGAAGTAGTTAATAAACCAGAACCTAAAA
>244 60545 1633221
[truncated: 2,415,719 more chars]
