# Supplementary material for: DecGPU: distributed error correction on massively parallel graphics processing units using CUDA and MPI
Source: BMC Bioinformatics. 2011 Mar 29;12:85. doi: 10.1186/1471-2105-12-85 (PMC3072957; doi:10.1186/1471-2105-12-85)
Supplement: Additional file 1 — Assembled sequences of different assemblers. This file contains the assembled sequences (contigs or scaffolds) for the assemblers Velvet, ABySS, DecGPU-Velvet and DecGPU-ABySS for the three real datasets. [file 1471-2105-12-85-S1.ZIP › DecGPU_Additional_file_1/Outcome(I)/DecGPU-Velvet/SRR006331-contigs.fa]

>NODE_1_length_8858_cov_21.189547
AAAAAAGCCTATAAAACAGATTTAAAAAGCAAACTGTGTGTTTGCTTTTTATTTGCCTCT
TTTATTAGGCAAAAGAGCCGCTAAATCTAATTGTTTGAGAGTTATCCTTAACATCTATAT
AGATGGGTTTGGTAACCGATGGGCGATCATCTGGCTTGCTTTTTGAAGAGAGTGAAATTA
AATGAGCATATTTTTTAAATTCATCATGCTTTTTAATATGCTCAATAACTTCTTTAAATG
TTGGCACATTAATAACAACTAATTTTACTCTTGGTCATAATGCTCTAAGTGCATCTCAGG
CTTCTTGAGCAGTAACAGGATTATTTTGCTGTTCATGTTTTTCAGCAATACTATCTATCT
CAAGCTTAGCAGCATCAAATTGATTTTTAACTTTTGATAAAGAACCTGATAATTCTTGTT
TTACTTTTGTGTCAAAAGAATTTAAATCTTTTTCTAACTTATCGATTTCTTTCTTTGATT
CAGTCATTATTTTTTGAGCAGCTGGAAAAGCATTCTTGAACTTGTCATTATCAACTTTTG
AATTTGCGTCTGTACCTGTTACAGTTGATTTAACACTTTCATGTGCCTTAGTAATATTTG
AGCTTACTTCTTTTACTTTTGTTTCAAATTGTAATTTGGTTTTTGCATCAGTTGTTGTCT
CTTCATTTTTAGAATTTTTAACACTAAAAGTAACAACTACTTCGCCCGAGTATGATGCAT
TTTTATCTTTTGCTTTAATTACAGCTTTATTTTCTTTTTCACTTATTTCAATGGACAATT
CAGTTAAATTTAGTTCACTGTTCTTTGCAATTAAAGCACTTTTAATGTTTTCAATATCTT
TTTTAGCCAACTCACCTAAATCAGTAATTTTAATTACTGAGTCTAATTTATTCTCTTTAG
GATTTTTGCCGTCATTGTGACTATTATTATTGCTCTTATTGTTGCATCCAGCCATTATTA
ATGGGATAGGCGGTATGAAAGCAACAATAGCAAACGCCATAAATTTAAATTTTTTCATAT
CACACCTCAATTATTTAATAAAAAAATTATAAAAAAATCCACATATTACCAGCTAAAAAA
TGAAAATAATTCCATATATCATATGCATAAATTTAGCCATCTTGAACACAGTAAAATACA
GCTTACATATATATAAACTTTTAAATTTTAGGTTTCTTAATGTCACTGCTTTAAATGAAA
AGTTAAGCAATATTATTAACAAAATATAACTATTATTTAAAGTAATTTAATCACCAACAA
AAGCAAAATTAAAATTTAGCAAAAAAAGAGCTAGAGTGCTAAATTGTGTGTTAAAATAAT
ATTGTTATGAATGTGTTATATACATTGAAAGGACTTTAATATGGCAAAAGAAGTAATTAT
TGGTATTGACTTAGGTACTACAAACTCGGTTGTTTCAATCGTTGATAATGGTTCACCAGT
TGTTTTAGAAAACTTAAATGGTAAAAGAACAACTCCATCAGTTGTAAGTTTTAAAGATGG
CGAAATAATAGTGGGTGATAATGCAAAAAACCAAATTGAAACAAATCCTGATACTGTAGC
ATCTATTAAAAGATTAATGGGTACAAGCAAAACTGTACATGTTAATAATAAGGATTATAA
ACCTGAAGAAATTTCAGCAATGATTCTAGAGCATCTTAAAAAGTATGCTGAAGAAAAAAT
TGGCCACAAAGTTGAAAAAGCAGTTATTACTGTGCCTGCATATTTTGACAATGCACAGCG
TGAAGCTACCAAAATAGCTGGGAAAATAGCTGGATTAGAAGTTTTACGTATTATTAATGA
ACCTACAGCCGCAGCTTTAGCTTTTGGACTTGACAAAGTTAAAAAAGAACAAAAAATTCT
TGTTTTTGACCTTGGTGGCGGAACGTTTGACGTTTCAATTTTAGAATTAGCTGAAGGAAC
ATTTGAAGTTTTATCAACAGCAGGTGATAATAGACTTGGTGGGGATGACTGAGACAATGA
AATTGTAAAATGATTAATTGATTTAATCAAAAAAGACTATAAAACAGATGTTACCAACAA
TAAAATGGCAATGGCTCGTTTAAAAGCGGCAGCTGAAAAAGCAAAAATTGACTTATCTAG
TTCACAACAAGCTACAATTATGCTTCCATTTTTAGTTATGCAACAAGGTTCAGAACCTAT
TAGTGTTGAAGCAACCTTAAGAAGAAGTCAATTTGAAGAAATGACATCGCATTTAGTTGA
AAGATGTAGAAAACCTATTGAAACAGCTTTAGCTGATGCTAAAATCAAGATTTCTGATTT
AGATGACGTAATTTTAGTTGGGGGTTCAACAAGAATTCCTGCAGTGCAACAATTAGTTGA
ATCAATTTTAAATAAAAAAGCCAACCGTTCAGTTAATCCTGATGAAGTTGTAGCAATGGG
TGCCGCTATTCAAGGTGCTGTTTTAGCTGGCGAAATCGATGATGTTTTATTAGTTGATGT
TACACCTTTAACACTAGGAATTGAAACAGCAGGCGGAATTGCTACACCATTAATTCCAAG
AAACACGCGTATTCCTATTACTAAGAGTGAAGTGTTTACAACATTTGAAGATAATCAAAG
CGAAGTTACAATTAGAATAGTACAAGGTGAAAGGCCACTAGCTAGCGAAAATAAATTACT
TGGACAATTTAATCTTGGCGGTATTCGTGTAGCCCCAAGAGGTGTACCACAAATCGAAGT
AAGCTTTAAAATAGATGCAAACGGTATTACAACTGTTTTAGCCAAAGACAAAGATACTAA
CAAAGAGCAATCAATTACTATTAAAAACTCATCTAAATTAAGCGAATCTGAAATTGAAGA
AATGATTAAGGATGCAGAAAAAAACCGTGAAGCTGATGCTAAGAGAGCCGAAGAAATAAG
CACAATTATTCAAGCTGAAAACTTGGTTAATAGTTTAGAAAAAGAAATGAATGATGGCAA
TATTGTAATTCCTGAAGAAGAAAAGGCAAAAATTGCTGATTACATTAAAGAAGTCAAAGA
ATTAATCAACAACAAAGATGTTGAACAACTTAAGAAAAAAATTGATGAGTTAAATGCAGC
TTACAATATGGCTAAAAGTGCAGCAGCAAGCTCAAATAAGGACGATTCATTAAACAACAA
TTCATCATCAAATAATGATGAAGAAACATTCGAATAAAAAAGTCAAAAAATAGCACTCCC
AAAGTGCTATTTTTCTAATAATGCTATAAAACAACATTTTAAGTTAATTATCATTACTAT
AAATTTTGCTTAATAAATTCCTTTATTTCAGAGATTGCTCTATCAGAAAGCTTCTTTTTG
CCTTCGTTATTATATGAAACCAAATTCATGCTTTCAACTAGTCCTCAATTAGCTTCCATA
GGTTGAAAATCTTCTTTATTTGCTATTAATACATAATTGCATAAACTACCAATAACAGTT
TTGTTATTAGGAATTGCTTTAGGCAAATTCCTTAAGTATCTATCAACATTAATTGCACAT
ATAATAGCACTAGCGCTTGCTTCTACATATCCATCAGTGCCAGTAAGCTGGCCTGCAAAA
AATATGTTTGGATTAGATTTTAATTGAAAATTATCATCTAAGACATTAGCTGAATTTATA
TAATCATTTTTATGCATAACTCCATATCTTAAGATAAGCGCATTTGCTAATGCTGGCACT
GCTTTTATAATTTCATTTTGTCAAGGGATCTTGATGCTTGTTTGAAAATTTACAATTCTT
AGAAAATTTTCATTATAGTCATCTTCTCTTAATAAAACAGTAGCATAAGTGTTTTCAGTT
TGTCTTATTTCATTAGCTTGTAATAGATTTTTAAGTTCATTTTTGCTGCTTTTTGCAACA
GTTTCAATCGACCTAAAACCATTATCATGTAATAATTTAATTTCATTAGGTAAGGGTGAA
ACAAAGATTTCAGCAGAAATAATTAAATTATATAAATACTCAAATTCATTTTTGTTAAGA
GTACAGTAAAACAGTTTATCATCTAAAGCACTTTTTTGCACATAATTTAAATTTATAGAA
CTTTTTAAGACTATTGGCTCGACTTTGTCAAATAAATTAAAGTTAGATTCACCAACTAGG
TTTTTAATTTCATTTTCTAGGTTAACGCTGCTTAATGGACCAGTTGCAATGATAGTAGGT
ACTGAATCATCGATTGTTATATACTCTTTTTCAATTATTTTAAGATTTTGATGACTTCTT
AAATAATTAGTTATATATTCTTGAAATTTATATCTATCAACTAATAGTGGTTCATTTGCT
ACCTTAGCATAGTCAGCTGCATTGATAATTAATGAATCAAGCAAGCGCATTTCTTGCTTT
AGCAAACCTTTAGCACTAGTTATTTCGTTAGAGTGAAAAGAATCAGAATAAGCTAAATTA
GCAAACATATCATTTGTTTGAATAGGGTTCTTTTTAATTGATTTTACTTCAAAAAGTTCA
ACTAAATAATTACGTTTTAGTAGTTGATAACAAGCTTCACTTCCAGAAATACCAGCGCCA
ATAACTCTCACTCTTTTCATTGCTACTCCTATAGTAATAAATAATACGCTTTTGGCATAT
AAAGGCTTAAAACAGGCCTAAAGGTCAACTAAATATGAAAAAACTAACATATTATTCCAT
TATATATTTTTCTATTCGCTGTTTAAATATAATTCATTTGGTAATTTATTTATGAAGGAG
ATTTATTACGTAAATGTCAGATTTATTAGGTTCATCAGGTTTAAGTAACGATATCAATAG
TGTTGCTGGTAAAACATGAACAGCATTAGGTGCTGTAGGATTAGTTGGAGCATTAATAGC
AGTTATCCTACTTTCAGTTGCTGTATTTCTATTTAGAAGCAAATTTGCAGATAAGAAAAG
CTTAATACTACCTGTAATAGGATATGTATTAGCTTTATTAGGCATAATTTTAGCAGCTGT
AGCTATTAATAAAAACACAAACCCAGGCTTTGGCACTCTATTATCAGATAAAGACCCAGT
AGCTACAATCAAAGGAACAGCAATTTCAGGACTTGTATTCGGTGTTCTATCATTATTATT
GTCAATTGTAACATTTATTAAATTGAAGAAACAATAATAAAAAAACACTTTGAATGATCT
TTAGCCTATAAAGATCATTTTTTTATTTTACTTTTATGAAAGTAATTAACCTATAAGCCT
TATTTATAGATTAATTAGCACATAATCAAATATAAAATTTCCTAGCCTAAGCCAGGAAAT
TAATTGCATTGCAAATTATAGTTTGTTCTTGCAATCACCAGTTTCAACGTATTCTTTTAA
GTTATCTAATGAAATTTCAAGCATATTTGTTGCAGCTTCTTGTGTATATCAACCAATGTG
TGGAGACATAATAACACGTGGTCATAGGTCTAGTAATTCAGCAATAACAGGGTCTTCAAT
TTTGTCAAAAGTTTTAAATAAGTATGCTTTTTCATTGTTGAAAACATCAATAGCAGCACC
AGCAAGTTTGCCACTCTTAACCGCATCTAAAATTGCTTTTTCATCTTGAATTTGGCCTCT
AGAAGTATTAACTAAGATAGCACCATCTTTCATTTTGCTTAGCAATTCAGCACTAACTAA
TTTGTCATTTTGTCCCTTGATATATGGCATATGCAAGGTAACAATATCAGCTTGTTTAAG
TCCTTCATCAAGCGAAACATATTCAATAACATCTGTTAATGCTTTATTAGGCATAAGGTC
ATAACCTAATACTTTGGCACCAAAGCTCTTAAACATTTTAGCTGATTCATAACCAATTTT
ACCTGTACCCATAATAAGCACTGTACTTGATCTTAATTCTTTTGCAAAACCAAAGTCATC
TACTGTAAAGTCTTTTTTGTGTGCTTTGTAGCCAAAGTGAAGTGATCTTCTTGACAATTG
ATGAGCATATGAAAATGCTAATTCAGCTATAGCTGTTGGTGAGTATGATGGCACACGAGC
CATTTTAATTCCTAATTCATGGCCAGCAGCTAAGTCCATATGGTCAAAGCCAGCTGTTCT
AGTGAACACGTAGTTAATTCCTTTTGCTTTAAGCAATTCTAAAATTTCACGATTTACAAC
ATCGTTTTCTCTAACAACAACACAGTCCATGCCATCAACTAAGTGTATACGTTCTTTAGA
AATAACTTCAGTAACAGCTGTAAGTTTTAAGTCTTTATATTTTTCTTTGACTTTTTCAAA
AATAGGAAATTCTACTTCTTTAATGCCAAAAAATATAACGTTCATATAACTCCCTGGTGT
TAGTAACCTAATAAGGCTCCTAACAAAAATAAATAGACAAATTGATAATTTCTTATCAAT
TAAATTATACCTTTTATTAATTTACAGGGCATTATAGGGCTTATATAAAGCAAATAAAAT
TTTATTTAAAAGTAAATATCAATAAAACATAAAATAATTGAATATGGCTGTTTTATAATG
GTATAAGTATTAAGAGAGCTATGTAAAATTATTGTTTCAAAAAGCAATGTTTTCTATATA
TTATGTTAATAATGTGAAAAAGTCAGCAATTTTGCCATATTTGTTCCACATACTGATTGC
TTTAAATATCTAAACAAAAAATAAGTTGTCTGAAATATCAAAATAAGACAAACACATAAT
TTGTTTGTTTGACTTCTTAATAACCTTATCATTTATTCACTTATAAATTTTTCAATTATG
CTATTAAGCAAATAACTTTTTTCTTTATACACCATATGTGCAGAATCTTTTATTACTTCT
ATTTTTGCAATAGGAATAATTTCATCAAAATAAATTTGACTCGTTTGGCAATCTATAAGC
TTGTCACTATCAGCCAATACTATTAAAGTCGGAATTTTTACCGACAAGTATGCTTGTTCT
ATTTCATTGTGAATTTTAGTGCTTGTTAATTCTTTATCTAGAGTTTTAACCCACTCATTA
TTGTAATAATTTGTATTAAATTTTGATTTAGCCGCAGAGACTCAGTTACTATCATTTTGT
AACGATTCTCAGTTATAGTAAATTAAAGGAACAAAGTTATTTAGATATTCATCAAAATTT
GAAGAAAGATATTTTTTATCTTTTCATACATCCAAATTTAATTGTGTTTTATTAATTGGA
GTTATTAAAATTAATTTTTCAAATAACTCAGGCCTTGTTTTATAGGCTAATACAGCAGTT
GCTGCTCCCATTGATTTACCTATAAGAGTAATATTTTTAATATTATTTTTGTTAATAAAA
TCTATTAATAATTTAGCATAGTAAATCACTGAAATTTTATGATTTTTAACAGGCTTAGTC
AAATTAGAGCCCGGGAACTGCAAAGCATAATAATTAAATTTTTGATGCTGGCTAGAAAAC
AATTCTAAAGCTGTATGTTTTGAATTAAAACCATGGCAAAATATAATATTTTGCTCACTA
TTATTGTCTTTAAAGTAATATGAATAGTCATAAACAATTTTTGATTTAGACATTAATTAT
ATTTTATAGATATTGCTTGTAAATGCTTTTAAAATTTTATGCTCGTGCAGAATAGTCAAA
TCAGACTAGTTTTAAGTTTAAGTGCTATAAAACAGACCTATATGTAATAACCTTTCATGT
AATTCAAGTATAGAAATTATTTATCCCAATAATCACAAATTAACAAAGCAAATTTATTAA
AAATATACTGCTTATGTTAAAAAGGTTTCGGCAGTATATTCATATAAAGTTTTAATTAAT
TTTACCAATTAGGGAGGCTGTCTATTTATTTTTTTAAGTCTATTGTTATTGTTGACTGAC
CAGATATTTGTGACACTTCTGGATCTGTGCCTTTGCCAAAAAATTTACCGACACTGTATT
TAACTGTAATGTCAAACTTATCTTCTTTTTCTTTTTTTGAAATCTCAAAATTTAGCTCAT
TAAATAAATTAGTGAACTCATGATCATCTTCTTCTTTTACTTTGATTGTCGGCATTTTAT
CATTTACAAGTTGAATTTCACCTTTAATTTTGTCTGAGTTTTGTAATTCAAATAAAACAA
ATTTGACTTCAATTGTGTTGTTTTTATCAAGTGGCGATTCTTTTCCTTCAACTAGTCAGA
TACATCTTTTGTCTTTATCATACCAGAGAGAATATTTTGAACTATCATCTTTTAACTTAA
TTAAGTATTCTTTGTCTTCGTCAGCAGCAACATAACTTAATATATTGGTTAAACCTTTTA
CAATCTCATCAAGCTCACTAGGTTCTTTTTCTGCCTTATCTTCCTTTTCTTCTTTAGGCT
CATTACTAGGCATATCTGCAGGCGGAACTACTGGTGGAATTGATTCATTATTATTGGGTT
CCTCTTTATCAGGTTCCTTCTTGTTTTCGGGCATATCTCTGTCAGTTTTAGGCTCTTCAT
TATTTTTTTCAGGCATTTTTGGAGCATTTTTTTCTTTTTTGTCTTTATTTGGTTCTAATT
CCCTTTTGTCTTCATCTGGTTTCTTTTGTGGCTCATCCTTTTGCTTGCCTGAATCACCAT
TGCCGTTTTGGTCATTTGAGTTTTTATTTATAGGATTTGTTGGAGCTGCAGGTTCAGTTT
CTTTCTTTTCTTTTTTTAATTCTTCAAATTTTTTATTTAGTTCTTCAGCTGCTTGTTTAA
ATTCATCGGAAGTTTTTAAGATCTTAAGTTTGTCTTTTGATTCTTCAACTAGTTTTTTTA
ATTTTTGCTTAACATTATCACTTAAGTTTGCATTAGAGTTTAGCTCAGACTCTATTTTGT
CTATTTGTGATTGTAGTTCATTCTTTTCTTTAATTTCATCATGTTTAACTGGTTCATTGT
TATCGCATGAAGCTGCTAAAGCAGCAGTAGCAAATATTGCTGCAGGAGTTAACACAAATA
ATAATCTAGTACTCTTTTTCATAGTTATTTCTCTTATTTTCTCGGCTTTTTATTTTCTTT
>NODE_2_length_2396_cov_15.744575
TCGCCTGTTGTCATAACTTAATCCTTATGGAAATATTGTACATTAATATTTGTGTTATTT
CTAGCATTGATTTAAAGCATTATTCTAATCTTTTAGCGCATCAATCACCACCGCTAAGTT
CAATAATTACATCTATTTCATTATCTTTATAATCTTGATATTGATAAACTTCAGCATCAT
TTGCTCTAGTATATATTTTTAGATCTCTTATAACTAATGTTTCAAACAAAATGCCGTATA
AATTAACATCTTTGGTCAATTTTTTAGCAGCTATATTTAACAAAGCATATGCTAATGATT
GGTCGCTAAAATACTTTTTTTCTAATTGTTTAACTCTTAATGATGAACGATAATTAGGAG
CAAGTGGTTTTAGGTTGTCAAACAAAAACATTTTATTTAAAAATTCTAAATACATGGATA
ATGTTGGTTTTGATATATTCTCTGGTTCATTTTGGAAATGTCTGAAATTATTGATCGCTC
AGAAACAGTAGTAGAAACATTTTGTGCTAATTATTTTGAAATGAGTTTTATTTTGCCATA
GTCAAATTTATTGCCAGATTCATCAACTAATTCCTGACTTAAAATTGCATTAACATATTG
CTTAGCAACTAAGTGAGAATCTTTTAAAGGATCATCAATGCCATCTGGCCAGCCACCTCT
TATAATTAAATGAGCTAACTTATCAAAACTTAGCTCTTCAACATATTGTGGCTGGAAATT
ATAATTTTCAGTACATAATTTTTGTAGCGAAACTATGCCAGATGCATATCCCGATTCATA
ATAAACTCATTGTATTCATTTTAAGTCTACTAATTTTGCCAGCACCACTGTGCAAAACGC
CTTTATACTTTGGAGTAGAGGAACCAGTGAGTATAAATAAACCATTTTCACTAATTTCAT
CAACTTTTGCTCTCGCTGCATCTCAAATAGCAGGCGCTTCCTGTCATTCATCTATCATTC
TAGGATTTTCACCTATTAAAACTGATGAAAGGTTTAAATTAGCTAACTGTCTATTTGCAA
AATTGTTATATGATCACCTATTAAAAATTCACTTTTAGATGCATATCTAGAAGCTCATGT
CTGACCGCACCATTTTGGCTCTTCTATGCAAATTGCATCTGCAATTTTTAAATAGCGAAT
AGTCACTTTATCAATGATTCTGGGTTTATTATTTTCTTGTTCATAATGCTACATAAAAAT
CAATGATTTACCAAATTTTGAAATATCCGCTTAAGAAAAAAGTAATTAATAATTATATAT
TTTATACTGTTTTAGATTGCTAATTTAGATTGCTAAATAATGACACTAAATCAGTTGATG
ATAAACTATATTGACTCTCTGTGTCAATTACTATTAGCACCATTAAATGCAAATTTGATG
AGCTTACTAACTATTTAAAGCATACAATTAATTTACTCTCATCCAAGCCTAAAACAGCAC
ATAAAATCTATGATATAAAGAAATTCATAAGGTTTTATACAACTAATAATAAGTTTATAA
ATGAGACAATAACAAACAAATACTACACAAGCGGTAATGCTGAAACATTTGTTTCTAAAA
AGATATATAGGAAAGAATTTTGAGCTTAAATCAATCGATGCAATCATTAGAACGATAATT
TCTGAAACAGACCACAATTTAATAATCATAAATTTGATCAAAAGCACTATAAAACAGTAA
TAAAAACGCAATATTAAAATATTGTGAATTTTTCTTATGCCAAGAAGTAAAATAGAGTAG
AACAAATATTAAAGTAGAATTGAATTACCGTCTTACCCACTTAATACTTTCATTTCCGAA
ATTTTTCTTTAATTTTTAACTTATCTAGATAATAATTTAATAGTTGCTTACTAGGCAATA
ATTGTTTTAGGTTAGAAGGAATTTTAGAATTCTCTAGGTAGAATTTAACAGCTAATTTAA
GATTATCAATATCATATTTACAATTAGAAATCTGTTTAAGTTTTTCATCGTGATAATAAG
TAAAACGAGTTATCTTACCTTCATCATTTTTTGTTTCATACATTGTAATTTTAAGTAAAA
AAATACCGCCTAGAGTAATTCATTTTCTAGTTTCTTTTCTAAATATCTTTCAGTTGGGAT
AAAGGGCTTTTCTTAATGTGTTTCGAAAATACTCTTCTTTATCATTTAACTCTTTTGCTT
TGTTTGCATATAACTTATTAGTGGTTTCTAAGATATTATTAAATATATCTACATCTAACT
TTTCCATAGCATCTTAATTATATGAAACAATGCATTATTAAAAAACTTAGTATAAAAAAT
TCACAGGTTATAAGCCTATGAGAGTTGTTAATAAAGTAAAATTATTACTTGTATATTCAA
ATGGCTCTAGAAGGCTTTATTTGCTTAAATAAAAGCATTCTAGAGCATTAAGCCTGCATC
ATCTTCTAGAGTGTTAAT
>NODE_3_length_4868_cov_17.825390
AGAGAGAGAGAGAGAGAGTCAGAATTTATGGAATTGCTTCCATAAATAAGAGTTATGCTT
TATATGTAATAAAATTGAGTATGCTAAAAATTAGAGGTTATAACTATGACTAAAGAAACT
AAAATGATAGATACTAATAATGAGCAATATAATCAACCAAAACAAATAATTTCAGCTTTA
GGTGGACTAGATAATATTTCTAAATATCGTAATTGTGCAACTAAGCTTAGATATGATATT
GTTGATAAAAATTTAGTTAATGAAGATAAGTTAATTGAAACAGGTGCAAGCAACATAAAT
TTTGTAGGCGATAATCATATACAAGTCAAATACGGCCTTAAAACAGTCAAATTGGCCAAA
AGAGATAGTGAAAAATCAGATTAAGAGAGATTTTAATTAACTGATAAAAAAATATGGACT
ATTGCTCTGTCCATATTTTTTATTTTTGTTCGTTTTTTCTTTCTAGTAAAGTTCCTTCAT
TGAACTTTGGTTGCTTTTCTGTTTTTCAATCAGTTTTAGCATTCTTTGCAAACTCTACAG
CGTCCTTAACTGATGAAACATTTAGTTTTGATAAATCTTTATCAAATGCTTTTGTTCCAT
AAAACATACTTCTCATGTTTGTTACATTTTCAGTATTTCACTTTGTTATATCTTGGTTGA
ATTTTTCTGCTTTATGAAACATAAAACTTGTGTTGTAAACACCACTTAAGTCTCATGATG
AAATATCTTGGTCAAATTCTTTTGATTCTAAAAACATTTTGTGCAAGTTGGTTATTTCTT
TAGGTAACTCAGTTGGAACTTCTGTTACAGTTTTAGGCATTTGTGCAACTCTAATTGTTT
TACCATCGTCATAGTATCCAATTTGAACTATTTTAGTTGCTTCATTAGCTCCATCAACTG
TTGATAAATCTTGAGCATCAGTTTCTTGATTTTTGCCTTCTTTATCAACATAAATTGTTT
TTTGCATACCTGCAACAACTTTGCCTAATTCTAAATCTAACTGATCTGAGCCAACTTTGA
ACATGATTGTTTGACCTTTTTGTTCTTTTACTGGTCTTTTTCTTGCTTCATCAACATTAA
ATAGAGAAATTGATTCTTTTAGTGATGCATCAGTAATGCTATCTTTTAACATAGTTAGAA
TCATTGTGTAATTTTTTGCACTGCTGATTTTGTCTTTTATATTGTTATTTCATGCTTCTT
TAACTTTTGCTAATGCAGGATTTTCAGCAGGTGTTTCAGTTGGTTTTTTACTATCATCAG
TAATGCCGCACTTTGCAGCTATAAAAGGAATTGCTGCTAATGATGTAGCAAAACTAGCTA
ATAAAAATTTAATTTTTTTCATATTAATTTTTTCCTCCCCATGTTCATATATTTTCTATA
ATGTTCAGGCACATTATAACAGAATAGGGGGGGGGCAACTATTTTGCAAACTTTTTGCAA
AAAATTTTTTTCTAGTTTTTCATATTCAAACAAAAAAAGTGAACAAACATTCACTTTATT
TTGTTTTCAAAAATTATCCAAAAATGCTGTTTTATCGTGTTATTGGTTAATTTTCCTTGT
TATTTTTCATTGATTCAATTTTTATATTGTATCCTTCAAATTGCTCGCTGAAAAAATCAA
GTTGTGTGAGTATTTTTTCAATATCATCACTTGTACTTGCACTTGTAAGTAACTTATTAA
GTTTTTCTTTCAACTCTTCAAACTGTGATTTTATTTCATCATTGATAAATCCGTTGTAAT
TTTTCACTTCTTTATTCAGTTCGCTGATCTCACTAGATATTTTAGATTTATAGCTTGTCA
ATGTATCTTCATTTAAACTTTCTGATTCATTTTCAGGATTTTGATCTGCTTTTGATGACA
TATTGAAGTTAAATAAGCTAAAGTCATCGTCTGTCTCTTCTTCATTCTTTTTTTCTTCTT
TTTTTGTTTCTTCTTTGCATTTTGCTTCTTTTGATTTATCTTGCTTTGTTTTTGGAATTT
CTGGAGTTTCTATTTTCTCTAGAATAGTAATTGGCTTATCTTTTTCTATTGTCTCGTTTT
CTTTTTTATCTTCTAATCCATTATTTGTGCTACTTTTTAGATTGTGTGATTCTGTTTTTT
CTACTTTTTTATCTATTTTATTGTTGTTTTGGTCTTGTTTGCTTGCTTCAGATTTTACCA
GTTCAATATCATTACAACTAGCAGCAATAAATGGAATAGTTGTAATAGGTAGTAAAGCAC
CTAATATTAATTTTACTTTTTTCATATTTTAGTTCTCCTTTTATAAAATAGAATTCTAAA
GTCGGAAAAAGTATAAATTAAATAGGGGGGTAGCTTTTCTACAAAAAAGCTGGTTATATT
TTCCATATCATTTCATATATAAAAAATATAGAGAAAGCTTTGTCCTTCTCTATATATGTA
ATTAGTATATTAAAACTCAATTAATGAATCTTTTTCTTGGTTACCATTTTTTAATTTAGC
AATTTTTTTAATATCTCTCATAGTGTTTTCACCATCATAAATTATTTTACCAGTGTCTTT
TGATTTAACTTCAGTGAAATAATAAGCTATAAAATCATTAATTATTTTATTGGCAGATTT
AATTTCTTCATCACTTAGCTTTGTTTTGTCTTTAATGAGCATCTCTACTTTAGTTTTTGC
TTCCTTAAATTTTGCTTTAACTTGTGATGAGGTATCTTTTATTTTTTTAGCTTCTTCAGT
AAATACACCACCATCTGATGTATTTGCTTCTCATTTTTCAATATTTTTTATGTTGCTATC
CATTTTACTTTCTAAAATAGATAGATTTTTTAATGTTTCATCAAGTAGTTTCTTTGCATC
TGCGATATTATGATTTTCTTCAGTTGGCTTAACAACTAAACGTGGAATATCCAATATCAC
AGTACCTGTTATTAATTTAGAAGTCGGTTTTGCTTCTATTACTAATTTTCCTTCTTTATC
AGCAGTAGCTAATTTATCCACTGTGAACTGAAAATCATCTAATTTTAAATTTGGAAGTTC
TAAATCAGTTTTCAAAGCCTCTAATAAATCCGAGCCAAAAACAAAGTTAGTTAAAAACTT
AAAATTGTCTTTGTTGACTTTAGATAAGTCTTTTTTGGCAACTACATCATCAGATTTTTT
AATCGTAAATGTGACATTTATGCTGCCTGAATATTTCTTGCTTTCTTTTTTAGCACTTAC
TGTTGCACCATTTTTTAAAATGTTAGATACTTCTAATTCTGAAGTATCAACAGTTGCATT
CGTCTTTACTAAAGATTCTAATATTGAGCTTGCTTCAGGAATTTCTTTATCTTTAGGTAA
TACTATTTCACCTAGATTTGTATTTTTGACAACTTCACCTAATGCTTGTTTTTCAACCTT
ATCACCATTATCTTGTGGATTTTTTTGTGAATTTTCGTTCTTATCATCACATTTAGCAGC
TAATAAAGGCACTGCTGTAAATGATGACGCAGTTAATAAACCAAACAATATTTTTCTATT
TGTTTTCATAATTATTTATATCCTTTTCTTAAAGAATAACTCCTACCTATATTATATTAA
AGTTGCACTTTATTAATACTTATGGAAATTAATATATAAAAGGGTTTTAAAAAATATAGA
TTTCTCTATATTTTTTATTTCTTAATTAATTGCTAAAGTCAATTAATATATCAGCTTCTT
TAGCCCCGTTTTTTAGTTTTCCAAGCTTTTTAAGTTCTTCCATTACTTTAGTGTAATCTG
TTTCTTTTTCGTTAACTTTTAGTTTAACAGTTGAATTATATGTTACTGTAACTAAAGAAA
TTTCTGTGTTTAGCTCATTAAAAGCATTATCATCAACATCACTTTTATCTTTGATTGCTT
TTTCTAACTTTTCATAAGTTTTTGTATATTTATCTTTTAACTTGTTAGCTATTTCCTTAA
TTTTTTCTACTTTTTTATTAAATTCTTCCTTCTTGCTTTCATCTATAGCTTCTCATTTTT
CAATGTTCTTTAAATTAGCAACCGTTTTTTCAGCTTCTTTTTTGAATTTAGCAATGCTTT
CTTCAACTAGTTTTTTATTAGAATTTTCAGCTATTGCTAATTTAGGAACAACTAATTCTA
GAGTGCCATAAATAAGTTTTGAAAAAGCAGCAGACTTAATTACTAATTTGCCTTCTTTAT
CATTAGTTGCTTGTGATTCTAATGAAATTGTGAAGTCTTTTTCACTTAAATTAGGTAATT
TAAGTTCCTTTTTTAAAATATTAGCCATTTCTTTATCAGAAGTAAAGTTACTAATGCCTG
TAATATTTTCTTTTTTAACTGTTGCTAAATCAACTCTTTTAGCTTTAGCTAATGTATAAG
TTACTATAACTTGGCCTTTATAAGTTTTAGAATCTTTTTTAGCTTCAACAATTGCTTGGT
TAGCTTTAATTTCTTTTACTTCTAGCTGAGTTACATCAACTTTCACCTTTTCTGAATCAT
TAACTTTTGTTAATGCACTTAGAATAATTTCTGCTGTTGGAACTTCTATTTTTTGATCTT
CGTAAATTTTGATCTCGCCTAGATTTAATGTTTTAATTACTTCATTTAGCTCTTGTGTAC
CACCACATTTAGCAGCTAGTAGCGGAACTGTGGTAAATGATGAGGTTGCTAATAAACCCA
CTAATATTTTCCTATTCATTTTCATGACAAATTTATCTTTTTTAACTAAAGATACCCCTT
ACTTTTAAATAAATACTCCTATAATTATTATAAATCTTTTATCAGGCTTATTTTCTGAAT
GTAGCTATAAGAAAGGCTAAAAATAAAAATCCAAGGCAATTAAACCTTGGAAAAATAGAG
CTTGAAAACTCAAACATATGGAGCAAATGACGGGAATCGAACCCGCATGACCAGCTTGGA
AGGCTGGAGTTCTACCATTGAACTACATTT
>NODE_4_length_6133_cov_19.098320
CTAAAAAGCCAACTTCATCCATATGTGCTGCTATCATAACTTTAGGTGCATTAGCAACTT
TTGATTTTTTAGTAATTATTAATGAGCCGAATCCATCACGTGAAAAGTCAAAATTTTGAC
TTTTTATGTTGGCTTTTAACTTTTCAACAACTGGCTCTTCGTATCTCGACATAGCTTCAA
TAGACATATACTCTATTAATTTAGCCTTTAACTGATCATATTTTGACATCTTATTCCTTT
ATACTTATTTTAGTTTTTAAAAGTTTGTTATTAAATTATAAATTTATAAATTTAAATGCC
TTGTAAATAATCTGATTAATTAAAATATGTTAAGTATTTTTGTTTTATTTAACTAAAACA
AGCAAAATTATTAGATAATTAAAAAATATGGCACAAATTAGAATTGAAAAATATATTGCA
GACTTAACTAACTTAAGCAGAAATGAAGTTAAAAATAAGTTAAAGAAAAAAGCAATCAAA
GTTAATAGAGTTATATTAACTAAATTAATTAAAATTGATTCTGAAAAAGATGTTGTTGAG
CTAGATAACAGCATCTTAAAATATGAAAAATTTCAATACTATATGTTCAATAAACCAGCA
AATTTTATTTGTGCTAATAGCGATTCTGAAGAGGCAACTATTTTTGACATTGTTGGCTTG
CCTGCAGAAAAATTTTTCTCTTTTGGCAGATTAGATAAAGATACAGAAGGACTTTTGATA
TTAAGCAATGATGGCCAAATGTGCCATAGATTGCTAAGTCCTAAAAATCATGTACCTAAA
AAATATTATGTAAAAGTTGATAAAAAAATTGATAGTGAAATTTTACTCAATCATAGTCCA
ATAAAAATTAATGATGATTTTATTGTTTCAAAATATATTTTGGAACTTATTGATGATAAA
GGCTGTTTTTTAACAATTTATGAAGGAAAATTTCACCAAATCAAGCGAATGTTTGGCTCC
CTTGGTTTTTCCGTTTTATACCTAAAACGTGTAGAATTCGGAAAATTGAAGCTTGATAAT
AATTTAAAATTAGGTCAGGTTAGAAAACTTAGTGAAGATGAGGTTAAGCTGTTAGAATCA
GCATAAAAAAACAAGAAAAGCAGGCAAAATACCTGCTTTTTATGCGCTCAATTTAATTAA
TTATTCAGCACTTGTGCTGTTTTGAACTCTTGTTGGGTAAACTGAAGCATAAACTCTGTT
TCTTCTACGTTCAAATTTTACGTAGCCTGTAATAAGTGCATAAATAGTGTCGTCATTACC
ACGCCCTGCATTTACACCTGGGAAAATTTTTGTTCCTCTTTGGCGGAAAATAATTGACCC
AGCTGTACAGAATTGTCCATCGCCTAATTTAATACCTAATCTTTGGCCGCGACTATCACG
ACCGTTTCTAGTAGAACCACCGGCTTTCGTGTGTGCCATAGCTAACTAACCTACAATTCC
TGTTATTTTAACACGTGTATAAGGTTGACGATGTCCTAATTTACGTTTGTGTGTTGACTT
TGCATTGTGACGATATACAACTATTTTTTTAGCTTTACCTTGTTTTTGGATCTCTCCAAT
AACTTTTGCACTTTCTACATAAGGTTTACCAATTTTATTGTCAAGAAGTAACACTTTATC
AAAAGTAACTTTTGATCCTTCTGCTCCTTCAATTTTTTCAATAAAAATTGTTTCGCCTTC
TTTAACTAGAATTTGTTTACCACCTGTCTCGATTATTGCTATCATTTAGCATAACCTCCT
GTTTGTGGCTCATCTTTAAGGTAATTATTTTAAAAAAATAATATTTAAACCTGTTCAGAA
TGGTTACAAAAGTAACTCTTTTATTTTAATACAAAAATCTAGTTATGAGAGCATTTTTTA
TGTTATTTTTATGCTTTTATGCTTCTTGAGTTATTGATGAACATTGTAATACTAATAACT
TACATAAACTGGATGATATACGGGCTGTACATTTTTAGAACTTGCTATGCTTGCTTTTGT
TTCATTTGTGTCTCATTTTGAACTTCCTGTGCTTGTCACTTCTCCTTTTTTAGCTTTAGA
AAGTTTTACTAATGACACAATTTTAGTAGCTATTGTCACAATTGCAGAAACTCCGGCTAG
AGCAGCAGTTATAGAAAAACCACCGCGAATATGCTTTTCTTGATTTTCATCAAGCTTAAC
AAATTTATTTTGTTCCATTTTCCTCCTTTCATTTATTTAATTAGACAATTTGTGTTCAGA
GCACAAAAAAGAAAAAAATTGGGAAAATCCCAACTTTTTTCCAAATATTTTTCTACTTTA
ATTGACTTCTTCTTAATTCTTCAATGTTTTCATTAAGTTTCTTAAGTTCTTGGAGTATTA
ATTCATCTGTTGTTGGAGCAGCAACAACCACAACAGGTGGATTCTTCTTAGCCTTTCTTG
CTTCAACTGCATTCTTAATCAAGAAATAAAGGATTAAGAAAAGGAAAATAATAAGAGCAA
CAATGATAAATGAAATTAATGCTGCTAAGAACTTCCCAATTAAAACAGGGCCAGCTTTTA
GTTCAGAAACTGCTTGTACATTGAATAAAGAAGCTATCGCAGCCATTATCACATCGTTTG
CTAATGAGCTAATAACTGCATTGAATGAAGCACCAATTAAAACACCAATTGCTAATAGTA
GCATATTGCCACGTTTAACTGATGCTCATGCATCGTTTACTGATTTTTTGAACATGATAT
AATTATATTAAATTCAGAGCAAATTATTATCATAATTTTGAGCATATTAACCAATGATAC
TATAAAACAGGTGTATTAGTTAACATATTGTTTTTGCACATAGCAGTTAGATTAATAATG
ACTCCTAAAGTTAAGAATTAATCAAACAAATTCTTTTGCCAATTAAGCAAAATAAAAATG
AGAGCATAATTTCTCATTTTACTTACTATTATTTTTAGCAATTGTTTCCGCTACTTTTTC
TCTTAAAGTGTGTAACCTTCCAGGAGTTTTATGATACGCATTATCTCCTAATTTTTCAAT
TAACACTTTTGCCTGTGGATCATCTGATCTAACGCTTGTGTCAACTAAAGCAACATGTAA
AATTCTGTCATGCAACTTGTATGCTGACGAATGAACGTTAATTATAGTATTTGAAGGAAA
TTCATCGTCAATAACTTGTTCATTAACTTTTTGATATTTAGGATCAAAAATCTCTCCTTC
AATTGGTTTAAGTTCAACAAAATTATATTTTTTAAACATTTCATCAAATTGTCAAGTAAT
CATTCTATAGCCCTTAGAAAAAGCTTTTAATTTTGGATCATCAAGTAATTCAGCCTGCAT
TTCTGAGCTTAAACTAGTTACTTTGTATAAACTATAATAATTAACAAATTCTTCAAAAAA
CTTTTGCAATGCATATTGCTCAACTTCTTTTTTTAATTCATTAGGGATAACAACCGCTTT
TGGGCCTTCTTTTTCTTTTTCTAATAAAATTTTTAGTAACTCATTTTGTTTAATAAGCTT
TTCGTTCTCTACAAAAAGCGAAAGAATTCTTTCTTGTGCTTTTGCTAATGGATCATCATT
TATTTCTTCTTGGCTTTTGTTTTCGCCCTCACTTGTATCTAATGCTTTTTGTTTTGTTAA
CTCCTCATAGTTTTTTAAAGTAACTTCAAAAAAGAGTTTTTGATTTCTATATTTTTCATT
AGGATGATTTTTAGGAATTTTTAATTGAAATTTGTAACTTGGCTCAATTTCATTGTGTAA
AAACTTATTATCAAAGTTTTGTAAAAAATTATTTTTTCCTAAAACTAATTCATGATCCTT
TGTGCAAAAAGGCTCTATGAGCTCTTTTTTAGGAGAATATGCATCAATATCTACTATTAA
AATGTCACCTTTATCAAAAGTTTTTTTAAATTCACTAGCTTTATTCACATTTTCTCCTTT
ATTCATCATATTCATTTATTAACTCTTCTAATATTTCTAAAGCGGAAATACCTTTAGCAT
AATTCATTCTGTTGGTACCAACTAATGAAATTTCTTTAATTTTGTTATTTTGTAACTTTT
TGGCTATAAATGTGCTGTGGTCACTGCATATAGCTATTTTTATATTTCTATTTTGGTCTG
ATATTTCAGAATCAATTATTTCTCAAATAGATTCATTTTCAATCTTGTGCAATATTTTTA
GTAAATCTTGTCTTGAAATTTCATCAGCTAAAATAATATTGTTTCTGCCATAAATATTAT
TTTTATTAACAAATGCAAAATGGAAAACTTGATTTATGTACTCTTCTAATAATGTTTCAT
AATTTTTTATCGATTCAGATAGTATAGGTCATAATGCTTTAGCAGATGAAGCTAAATTAA
TTAATGATGAATTTACAAGTCTTTGATTAAATACTTTAGTCGCAATTGCTAAGTCATTCA
TCGAGTACATTTCTTTATTGATGTTTATGTTATTAGTAGTTGTTTTGTTATACGAATCAG
TTATTAATACTATTCCCTCTCTATCAGACAAGGGAACTAATTGCAAGTTTTTAAGTGTTG
CATTTTCATTATTTTCAGTAGTAACTAAGGTTACCCCAATAGATTCAGTTATTATTTTTG
CTGCTTCTTCAACTGTATTTTCTATTGACACTCTTCTTCGTGCAAAAATGTCTTTTATTC
TTTCTTTAAAGGCATTTGTGTCAAAATTTACTAAATACATTGCATAGTACTCATATCCTT
TAGCTGAAGGGACTCTCCCACTTGATGTATGCGTTTTTTCTAAAAATCCATACTTTTCCA
AATCATTCATTAAGTATCTAACTTTAGCACTAGAAAAATTTAACTTAAAATTTTCTAATA
ATGCTTGTGAACTAACAGGCACACCGTCTTCAATAAACATTTCAACAGTGTATTTCAAAA
CTGTTTTTAAGTCTGCAGTTAAACCAAAATCATCTTTTTTAAGCATATTATAATTATAAA
CTTTTTTAGCATATGAATAGCTAAAGTGCTAAAAAAGTTGCTTAACGTAAAATGCTGTTT
TATAGGATTATTTGTCACTTGCATCTTAAAAGATGTTCACTTTAATAATTAGAGTGCTAA
AAAAAGAACCTTGGCGGTTCTTTGTTAAGAGTTTACTATTTTGCGCTCTTTTTAGCAAGT
CTTTGGTTGAATTTGTCAATCATACCTGTTGCTTTTGTTTTTGCTCTGTCACCAGTATAA
ACAACGTGACATCCTGAACAAACATCGATTGAAATTGACTTTTTAGTTGTTCCAAATGTA
AATTTTTTTGAACATGTTGAGCATGTTGCTTCAACAGTGTTGTATTGTGGATGTATATCT
TTTTTCATAATATAATCTCCTAATCTTAACTATTTTGAATAGTGTTCGATAACAAAGTTT
TCTTTAACATTTGGATTTAATTCACTTCTGTTAGGAAGTCTGTCAACTTTAGCTTCAAAG
TTTTTAACTGTTAATCAAGCAGCAGCAGGTTTTGATTCTAAAGCAGCTTTAACTTGATTA
TTGTTTTGTGTCTTGGCTTTAAGTGTAATAACATCACCTACAGATATGTGCATAGAAGGA
ATGTCAGCGTTTTTTCCATTAAGTTGGAAGTGTCCATGTGCTACTAATTGACGAGCTTGT
CTTCTTGTTGTTGCAAATCCTGCTCTATAAACAACATTATCAAAACGACTTTCTAAAAGT
TGTAGTAAGTTTGTACCAGCAACACCTTTCATTTTGATAGCACGAGCGTAAATTTTTTGT
AATTGTTTTTCGCTAATACCATAAATAAATCTTACTTTTTGTTTTTCATATAGGTGCAAT
CCATAGTCAGAAAGTTTAACACGTTTATTACCATGTTGACCAGGTGCATAGGTACGTTTT
TTACCTTTTGAAAATTCTTTTTCGTTTTCTAAAATTGAAATCCCGTAACGACGAGCTTTT
TTGAAAACTGGTCCTAAATATCTCATTTTTCCTCTTTCTGCATAAAAACATCAAAAGGAG
ACAATTTCTCTATTCTTGATGATTTTTTAATGATTTCGGTTTACAGCTAACTTACTTTCA
AATCAATAGAAAATATCATATAGTGAATAAATAATTATCTGCTGTTAATTATGCAAAATA
AATTTTATTATAAATTTGTAAAAATATAAGCAATTTTATAAGGCAAAATTGCGTAAACCA
CAAAACACTAATAACACTGTTTTATAGGCTTTTTT
>NODE_5_length_658_cov_15.045592
CAAAAGCTACTCTTTGCTTTTGGCCACCTGAAAGCTCATTAACATTTTTATAAATATAAT
CACCAATACCTATTTTATTAGCTACAACTTCAAACTCTTTTTTAAATAATGTCTTAAGTT
TCATTGATTTAAAAAAACTAAACTTATTTTTGATTTTTTTATCAAATAATAATTTCATTA
TAAGAGCAAAAAAATTGAATTTCTTAGCTCAGCTTGAGCTTTTTAACTTAAAAATTTTCT
CTAAATATGGCTCATATTTAGAACTTAACTCAGGGTTATTTATGCTAGCAAAATATTCAT
TAAAAAATGTCAATCTAGCATTGTCGACTCATTTTTTATAATTTTTAGCACTTAAAAAAA
CGTTGTTAAAAACGCTTACGTTTTCATAAATTGAATTCTCTTGCATAATGTAAGAAATTT
CATGAATTTTAGGATTGTGTTCTATGTTTATTGTTCCTTGAGTTGGTTTTAAAAAGCCTA
GTAATAGATTAAGTAATGTTGTTTTTCCTGACCCTGAAGGCCCTAGCAAAGCTATTATTT
GATTTTTAGGTATTTCTAGCTTGTCAATTCTAATACTTTCGCCTTTTTGCTTCTTATGAT
ATTTAAAAACTAAATCATTTATTTCAATCAAGTTCTCTTTTTTATTCTTTTCTTCTAGTG
TCATATTTATATATTATAAA
>NODE_6_length_7893_cov_18.399847
AAAAAAAAAAAAAAAAAGCCATTAAATAAAACAATTTAATCTATATATTAATACACCGCA
CTGGTGTGTTTTTTAATATTTTGTATTTTTGCCTTTTTCAAGTGCAAAAACTATGCGAAT
TTATGAATCATTTACTTTCCTGTTTTTTTTACACAAAAATATTAAAAGTTGCATTTTTAT
ATTATAATTAAGTCATAAATTGCATTTTTGCTATTTTGGAGAGTTTATGAGAGTAGTAAT
TATTGGTGCGGCAGCTAGTGGTATGACTATAGCTAGCAGAATAAGAAAATTAAGTAAAGA
AACTGAAATTATTGTTTTACAAAAAGAAAAATATGTCTCATTAGGAGCTTGTGGATTGCC
TTATTTTGTTGCTAATGAAGAGGTAAGTGAAAATGATTTATTAGCTAGAACTATAGAAGA
ATTTAGCGAGCAAAATATTATTATTTATCCAAATAGTACTGTAAACAAGGTTGATTCAGA
AAATAAAGAAGTTTATTATGTAAGTAATAATAAACAACATAGTCTTAGTTATGATAAATT
AGTTGTTGCAACTGGTGCTAAGCCTATAGTTCCTTCATTTGCTACTGTTAATAATAAAAA
TATTTTTACTCTTACTAGATTAGAAGATGCAGTTAGTCTAAAAGACAAGCTAAAAGATAA
AAGTATCAAAAAGGTAGCTATCATTGGCTCAGGATTTATTGGTTTAGAAGCTGCGGAAAT
GGTCGCCAAACACAATAAAACAGTCATATTGGTCGAAAAGGCTTCTATGCTAGCTTCCAA
AGTTTTTGATAATGAAATAAGTGAATTATTAGAGAAAGAGTTGCTAAAAAATAATGTAAC
AATTTACAAAAATTGTGCTTTAACTAACCTAAGCGAGAATGGCAATTCACTAACTCTTAG
TTTTGATAATAATACGCAATTCGAAGTTGATTTAGTCATATTTGCAATTGGATTTAAGCC
TGCAACTGAATTTTTAAATGATTCTGGACTAAAAATGCTTTCCAATGGCGCAATTGTAGT
CAATAATCAAGGCAGAACTAATATAGAAAATATTTATTCCTGCGGTGATTGCGCTACTTC
ATTAAATAAGCTAACTAATGAAAATGGCTATACACCTTTAGCAACTATTGCTCGTAAGTT
TGCTAAAGTAGTTGCTGATGATATATTAGGAATAAAAAATGAATTTGTTGGTCATATTCA
AAGCTCTATAGTTAAGTCTTTTGATGCTGAATTAGCTTCTTGCGGGCTAAATGAAAATAG
TGCCAAAGCTCTAGGTTATGACATTAAGACTGTGTTTATTAAAGACAAAGACCATCCAGG
ATACTATCCTAATCCAACACTGTTAGCCTTAAAATTAATTGTTAATAAGCAAACAAATAC
ACTTCTGGGCGCACAAATGTATGGCTCTAATCTTTCAGTTTTAAGAATTAATTTTTTAAT
TAGTTTAATCTGAAACCAAATTAAATTAGATAAATCACTAGCACAAATTGATTTAGTCTA
CTCACCACCTTTTGCAAGAGTGGTTGACATATTCCATATTGCTATAGAGAAGCTTTTAAA
GGAGAATAATGAGTAATAATGTTTTATTAGATAGGTTTTTAGCTATAAGTAGCTGACAGG
CTGCTTTAGCAGTTATTCTATTTCTAGCTATCCAGATAGGACTATGATTTACATTTAAGC
GCTTTAAATTAAAATTTATTTATAGAGTCTTAATTGGACTTGCAATTGGTTTAGCATTTG
GAATAGTTGTGCAAGGAATTAACAAGTTCCCTGAATTTGGGCTAGTTGATCAGTTTAAGC
CAGCAATTAAACATGGCGGGGAATTAGTAAAAGAGCCAAATCCAGGTTATCAAAAATGAG
CTGAGCAAACTAATATTTGAGTTTCCTTAGCTAAAAATATATTTATTAATGGAATTTTAT
TACTTACTGCTCCAGTGGTATTTATCGCCATTTTTAGGGTAGTTTCGCGTCCTGGTAATA
AAAATGTTGGTCGTATCTCGCTTAAAGGTGTTGCTTTATTATTGCTTAATACAGCTTTTG
CCTTTATAGTAACATTTTGAATAGGCTATGCAATCAAAATTGGTGAAGGCTCAAATTTAA
GTCTAGAGAATGTAGCTGATAAAAAATTACCAAAAGAAACTCAACCATTACCAGTAATAA
TTTGAGAATACTTACCAAGCAATATAATTAGCCCATGAGCTGGCACTATGGTTATTTCAT
TGATAGTAATAGCAGCTTTATTTGGCCATTCAGTAAAAATTTTGTCAAAGAAAAAGCCTG
AGCAAATGCAAAAAATTAGAAACTTTATGGATGGTGCTTGAACTATTGTTTCATCTATAT
TAACTACTTTTATGAAAATTATGCCTCTAGCTGTTATGTCAATGATCGCTTCATCAGTTA
TAGCAAAACCAATTGGAGCTTTAGCAACAATTGGCAAAGTATTAGGAGTAGGATACTTAG
GCTTAACAATTTCATTAGTTTTCTTAACACTGTTATTATTAATAAACAGAGTAAATGTAA
TTGCTTGATGAAGACACTGTGCCAAAATTTTAATTCAAGGTTTTGCAACTCAGTCTTCAA
ACGCAACACTGCCAATGTCAATGGAAACATTAAAAGAAGATGTAAAGCTTGATGACAGTG
TTGTTTCAACAGTTACACCTTTATCAACCACAATGGGTCTAATGGGCTGTGCAGGGGTGC
AATCTGGTGTAATAACTAGCTTATTATGAACAGGCACTAATGACACTGCGATTCATTCAC
AAGGCTTAGTAGTATTTTTCATTTTAGCACTGCTTATCACATTAGTGGCTTCATTAGGTA
TTAGCGGTATTCCTGGCTCTGCGACAGTTCTAACATCAGGCGTACTTAGCGGATTAGGTC
TAGGCGCTTGATTTGGTCCAGTTTATGCAATTGTTGGTTCACTAGATGGCTTATTTGATA
TGGGAAGAACTGGAGTTAATGTAACTTCGGGAGCTGTTGTAGCGACTTTAGTTGCTAAAA
ATGAAGGGCTAATAAATTCTGAATCAAACATTCTTTCAGCTAAATTATTAGCAAAACAAG
AACTTAAAAAGCAAGAAAAGCTAAATAAATTAAAGAGCAAAATGGAAGAGTTAAAACCTA
AAGAATAATTGCCCAAAAAGTCTATAAAACAGGACTAAAAAAAACAAGTGAGTTATTAAA
AACGCTTGTTTTTTTCATGCTCTTATTCTTAAACAATAGTTTCTTCAGCTTCATCATAAT
CTGATTTGCTATCAAGCCCCAATTTTGCTTGTTTTTTCTCCACATTTTCATTAATATCAA
CTTTAGAAATGCCTAGTGACTTAGCTGTTGTATTTATTTTCTTTGTAATTTTATTAGCGG
TATTAACGACTGATACAAATTTGTCTCTAGATTTATCCAAATTGTCTAAGCCATCAATGA
CTCTTTTATAAAGCGTATTGTAATTTTTTTGCACATCTAGGAATATATCTTTTAGCTTTT
CAATATTTTTTTCAACTTGGAAACTATTATTTTGCAATAAATATGAGTAAATAAAGACCA
TAATTATTTGTGGGCCTTGAATATAAACTTTAAGCTTATCCTGAATTTCAGTTACAAAAT
TCATATCTTGAATTAAGGTTAGGTAAACACTAGCAGAAGGGACATACATTAAGGCAAAAG
GAGTTGTTTTTCTATCAGGTTTAATGTACTTTTCATTAATGCTTTGAGCCATTTCTTTAA
TGGCTTTCTTAAGTTCTTTAAGATGAGCTTCTTTTTCTGATGCACTTTTTGAATCTAAAT
ATCTATCCCATTTTTCTTTAGGGAACTTACAGTCAATTGGAATAATTTGTTCAACTTCCT
CATTTTCAGATCTTGACTTAATTTTCATTGCAAAGTCAACTGCTTCCTGATTTTTGCCAG
GATTAATTTGATATTGCTTAAATCACAATCTATTTTTTTCATTTGGATAGTGCTCTTCCA
GGATTTGCTCTAAAGTAAATTCGCCAAATTCCCCAGTTTTTTTGTTGTTTGAGAAAGTTC
TGTTTAAGTCATCCACACTAGCTTGCATTTGCTCAAACTTAATCATTTCTTTACCAACTT
TATCCATTTGCACTTGAATATTTCCAAATTGCTCTTTGATATGTTTAGTTAATGTATCTT
CAAAATGCTTATCGATTTTTTCTTTAATATCATTAAATGATTTAGCATTATTTTCATTTA
TTTCTTTTAAATTTGAACTAACTGTTTGATTAAACTTTTTCTCAAAATCATTCAATCAAT
TATTTTGACTAACAAATTTGTTGTTTAACTCTTCAAAAAGCTGCCCCTTCAAATCGTTGA
ATTGGATTGCTCTTTCAGAATCTTTTTTATTAATTAATTCAGCTGTGTTTTTTTCATACT
GAACTAGTTTATTAACAAAGGCTTCATTATTTTGGGTTAAATCTTTTATTAATTTATTTT
CAAAATTATTAATTTTATCAACTAGCACATCCTTTGTTGAGCTGAATTTGTCATTAATAT
AAAACTTATCATCAGCACTTAACTCACTACTTACATTATTTTTTAAGCTTTTATTTTTAA
TAATAAATAAGGCTAAAATTGAGACAAGTAAGAGCACAATTATGATGCTTAAAGTAAGTA
AAATTATATTTATAGCTTCCATATAACTCCTTTTTATTTTAATTATATATTTTTACTTTT
TGCTAAAGCATATTTATCAATAAAACAGCGCTAGAAGAGCAAAATAAAAACTCAGCAATT
TGAGTTTTTATCTTAGTCTTTCTACCTTAAGCCTGGGTTTTCTAACTTGTATTTAAATTC
AACGAATCTGAATAATTCTTCATTTTTTTCTATCTTTTTCTGCATTTCATCTATTGAATC
GGAATCTTTTAACTTGTTTTCTTCAAATGTTTTACTAAATTGCTCTTTCTTATACTCATC
TTGAATGGTATTAAGAAGAACTTCAATATTATCGGCTACTCTTTTTCAAGCATTAGTTTT
GATTTCTCTTTCATATTTATGATATTTATCATCGCCCTTTTCTTTAGATTCTAAATAAGT
TTCAATAATGTCATAGTTGTAGTAAGCAAAATAAGGAATCTCAATATCAGGATCAATACC
ATCTTGAGTATAAGGCAAGTGTTCAGGCTTTTCTATTTTTTTATCAACTCATGATATTCA
GGCATTATTAGATGAAAATTTAAAACTAGTGCCATCAGGAATAACAAGAGGTAAAATTGA
TCACATTCCACCGCCAGATTTATTGCCAATTATAGTTGCAAATTTGTTTTCTTTAGCAAT
ATGAGTTAATAAATTCGCAGCACTGAATGTATCAACACCAGCTAGAATGTATCATTTATA
TTCGTTAGTATTATCTTTTTCATCATACTTTTTGTCATTGTTAATATCAACTCTAAATCT
TGAATAATCTAGAATCCTATTAATTTTTTCATAAGTATAAAGCTGCTGATCTTTGCTTGA
TAAAAATCCAGCCACCTTTTTCATTGCAACAATTGCTCCACCATTAAGTGATAAATCTAA
AATAATACGCTTAATAGAAGTATTTTTTTCTGAATGCTCTTTAATCATTTTCATGGCTTT
GGACATTAAAATATAACTATCTTTAGTATGAGCATCCGGCTTGTTAATATCTTCATCACT
AGCTACATTGAAATTATCAAGGTAGATAATTGCTATATCATTGTGAAAATTAACGAACTT
ATTCTTATCTCCTTCTAAAATGTCAAGACGAAGCTTACTTAAGGTATTAAGGTAATAGAC
AAATTCATTCACTCTTCCGCTTAGTGCCTGACCAAAAGGTTCAGCTCTATAGTCTGCTGG
ATGAAAGTATGAACCCGATTCAATTGAGCTGTGCAATTCATTTAATTCTTTGTAATAAAA
GTCTGTATAAGCTCTACCATTAACAAGTGCATCTGTGCTTAGCATTCTTTCTTTGAGAGT
CATCTTAGCTTCATTTGGATCAATTATGCCTGTGTCTTTTATGACTGTTTTAGAGAAGTA
TTCGTCAAAATCTTTAGCATTCTTTTTTTCTAAAAATTTCTCTTTTATGCCGTAAAAATT
ATCAAATAAGAATCTGAGGAAGTTGTATGTATTAATTCTTTCTTTAACTGTTTGCTTAGT
ATTATTACGGCTATTAGTCATAATTTTGTTGTACTCTTTAGGATCTGAGTCTTTATTAAC
AGTAACGGAAGTGCCTATAAATTTATCATTGTTAAAGTAAATATTATAGTAGCTTTGTGA
GCCATAAAGCAGGTTAAAAAGGGAAAAAAGGCATAAAGATATTGCCATCTATTTCCTTAA
TACTCATGCCATATTTTCCTAAGTCAAGAGTGCTAAATTCTTCATTATCTAATCTAGTTA
CTTTTTGTTCTAATTCCTTTATATTTCTAGAATAATCAGTAGTTGAAGAACCACGCACTG
GGAAAAAAGCTCCTGTTGTGTTCATTTTAATTACGTTTGATCTAGTATCATATATAGCTT
TATTAGAGCCTCTAGATCATTCAAACACACCATCAGATACTTTGTTAATCTTTAATTCCG
AAGTATTAAAAATTCCACTAAGTTTTGTCAAAAATTCATTGACATTGATATAAAGATCTT
CAGAATCTTTATGTCTATATGCTTTTATTTGTTGATCTTTATTTTTATATTCATCAGAAA
GATTAGTAAATGAATATGACTTATCAAACCTTAAGTCGTCAGCAACTTTGTTAGTTATTG
AATGTCTGCTAAATGAGCTACTATCACATGAAGTTGAAATAGCTATTGGTAAAAATGAGA
AAGCAGGAACAAGAAATTTAAGAAGTTTTATTTTGCTTTTTTTACTTCAACTATTTTTTC
TCATTCGTTAGAACCATTTCCATTTGCTTTTAATTTTTCAATTAGTTTTTTCTTGGCTTC
TTCACTTTTTACAAAGATTTTTTCTAATGAAGGGAATAATTCTTTGTTTATAACTACTTT
ATCAAACTCAGTTTTAGATGTAACATTTTTAAATTCATCATCATCTTCAAAAGTTATCTC
TTTTAAAATTCCATTTCTTAAGAGCATAGATTTTAATGTTTTAGGTAAAGTAAGTTTGTC
AATTTTAGATCCCTTAAACCCATCAAATTTCTCTAATGCTTTAGGAAGTTTTAGTGTAGT
AATTTTTGTATTGTTAAAGCCATTTAGTGTTTTAAGCTTGTCATTAAACTCTACTGTTTC
AACACTTGAATTATCAAAAACTTCAGATTCAATCACTTCTAGATTTTCGCCAAACTTAAC
CTTTTTTATATTTCTTGTTTTAGCAAAAGCACCAGATAAAATGTATTTATATTGATCAGG
AATAACTAATTCACCCTCTTTTGATACACTTCTAGCCAATTCTTTAGATTTTTCAATTGT
AATAGCTTCTTTGTTGATTTTATCTAAAATATCAGCTATAGATTTTCTTATTTCTGCTTC
TTTCTTTTTGTATTCTTTGCCTACATTATTTTTAGCATTTTCAAACAATTTTTTAATTTG
AGTTACTTTGTCATCAAAAAGATTACTTGTATTAAATTCTCTTTCAAATTTGCTAATAAT
GCTAGATTCTCTTAATAGATATGCTGCCCAAAGTTCTTCATCACTTTTCATTTCTAGTTT
TTGTGCTTCATCAATTGCTTTTTGATATTCAGAAGTTCACTCAAGCAGATTTTTAAAATA
GTGCAGATCACCTTCTTTATTTGATTCAGCCTTAGCAATTGAATTATCTAATATTTCAAT
TGCACTTGGTTTGGTTAATTTTGCTTTAGATTCTTTAGTGGCTTTTAGTGCTTTATCAAA
ATCTTTTTTAGCAAGTTTTTGCTTTTCTACTTTTGAAAGTGCATAGTAACTATCAATTTC
CTTAATTCCAGCCTTTAATTTTGCAATAGCATCCTTAACTTCCTCGGCTGTTTTT
>NODE_7_length_2333_cov_15.523789
AAATATTAATAGAAATTATTAATAGTTATTATTAACTAATAATTTTTATTCATATAGGCA
ATTCACACAATAATAAAATCAATTAAAAAACAGGTTATGAATTTATTTTATAACTATGTT
TAATTTATTAAACATAAGGAGAAATAATGAGCACATCTGCTTTTAAATACTCCAGGTTTG
CTTTTAACATTGTCTTTAGAAAAATTAGTACATTCATTTTGCCTATACTAATTTTGGTAT
TTTCACTAATTATTGGATTAGTTTATAAATTTGCAGTAGGCGAAAACTACCATTTACTTT
CAGCCTATATATTTATTTTCATAAGTGCATCAGCAACAGTTATTTTTTCATCTATTAAAG
CTTTAAATATCTTCAAAGACTTTGATAGTGAAGGACTAGAAATAATCACTTTATCTAAGC
CTATTTCTAGAAATAATTTAATTTTAGGCAAACTGCTAGCATTAATTTATTTTGGTCTTC
TATGATCATTAATAATGTTTGTTGCTGCACTATTTGGTCTTTATGCAGTTTATGAAATTA
AACAATTCTTTTTAGCTTCATTATTATTTTTCTTTGTTAGCTTAATGACATATTTACTTT
TTGGTCTATTTACAGCCTTAATTTGCTATAAATTAAGCCAAAAAATTGCAATGACTATTC
CTATTGCGCTCTTTATTCCTTTAGCATTAGGCGGTTCATTAATTTCAGCTAACTCTGCTT
CAAATATTAATAATGCAGCGCACTTTATTAATAGACCATATCAATATCACGCTTCTGGCA
ATGAGGCAAATATAGAACCTTTTTATTTAAATAATAAAAAAGATGAACTTTTGCTTATTT
CAAACGGAGCTGATAATAAAGGCTTTTCAGAAGAGCAAGTTAAATATTTGCAGGAAGTTA
TGAAACTTTCTAATAAATCTAGCGCTGAATGACAAGCATATTCATGACTTTCAGTACCAT
ATCAATTAATTGATATCTTCAACTTCAAAAACAAAAACGTTTTTGAATCAGCATCAGTCA
AAAAGTTTTCTAACTTAGATAATTATGTGTATTACAATGAGCTTGATGATGTCACATATA
ACTATAAATTAGACACAAATGTCAATTTAAAGAAATATATTACTTCTGATAAAAATAATA
CGCCTAAATACATTGTCCCTGGTGTGCTAAAGTCTAATAATAGTTTAAAAGATGCATATG
GAAGCAATATTGAAGTTGTTAACCATGACATTCTTTATGCTCGTGTCGGTTCTGATGATC
CAAATATTGAATTTTTTGAAGATGATGCTAATTTCAGTGATGAGGGAAGCAATTTAGTTG
GCAGAATTAAGTGAAAATATATTTATGAAGCTCTTAGAGATGAAAGATTTAATCTAATAG
CTAAAAACTTTGTTGAAAAATTCAAAGCAAAAATTGTTCAAAATGACAATTTAGTTGAAA
TAAATAAGTTATTAATGACTGAAATTAGCAAATACATCAATAATGATGATATTGATAATG
CCAGTGGAATTAATAAATACAATAATGCCAATGTAACAATTTTTGATGAAAATGCATTGA
AACAAAATAAAATAAAATCTATTTTTGAAAAAAGAATTTACTTCACAGTAGCTCTTTTAA
ACTACATATATTTTAATTATCCAGAAACCAAAATATATGAAGCAATGCTAAAAAACCCTG
ATACTAAAGAATCTTTTGGAGACTTCCAATACACAATTAATATTCTCGGACAAGACTATA
AAATAGGTGGATTCAAAATATTTGTTAAAACAGTTGTCCCTGTTGGAAAAAAAGGTGCTA
ATGGCGGCATTGAAAATGCCAAAATAAAAATAAGATATGAACTAGATCCTAGTGAAAATA
ATTATCTTTTCCAATCAGCAGATAAGGTTTTTGCGATAAACAGAAGTAGCCAAATTGTTA
ATAAAAATGCCTATATTCCAATTTGAATTATTTTAAACGGAGTTCTATTTGCTTCAGTTT
TTGCCTTGTATAGAAAGAAGGAGTACAAATAATTATGGATAAAGTTTTAGAAGTAATTGA
TTTGACTAAAGTCTTTAGCAAAACTAAAAGAGGCATTAAAAACGTTAATATAACTGTAAA
CTCTGGCGACTTTCATGCATTTATTGGCGAAAATGGCGCTGGTAAAACAACCACAATTAA
ATCAATAATCGGAGCATATCCAAATTATTCAGGCCAAATATTAATTTATGGCAAAAACAT
AAAAGATGCTAGCGTTAAGTCGATTATTGGCTATGTGCCTGAAAATGCAATTTTTCCAAA
AGAATTAAGTGTTTATCAATATTTATATAACTTTTCTATTTTGTCGAATATACCTAAAAA
ACAGGCAGATTTAAA
>NODE_8_length_13637_cov_25.136101
TCTCTGTTTTATAGGCTTTTTTGAATTTTTCTATATCAATTTTAGACTTTACATAATCCA
ATGTTCACTTAACTGTATTAGTGGCTTTATCATACTTAGCTTTAGTTAAGTCAACATTAA
CAAACTCTAGTCATTTTTTGTAATCATCAAATTCAATAGAGCCATCTTTCATAACTTCAT
TAGCAAATGAATTAAATAAACCAGTTAACACATTATGATCTAAACGTTTTAAGCTTTCTG
TATAGTTCATTTTTAATTTAGTTACTTGTGTAAAATCAGCTTGTGAAGTATCTGGGAATG
TAACAATTTGCCCTGAACTATTAAGCATATTTCAAACACCATTAGGATTAGCGCTTGATG
TTATGAAAGTTGGTGTGTATTTAGACAATCATTTAATGATTTTCTTAGAGTTAAATACTT
GTAGATAATCACTAGGAAGTGTTTGAGCAAAGAAAGGATCAGTAAATGCTGTTTCCAACT
TAACGTTAGGCATATACATTGTGTCTTTGTCAATTCACAACACTTGGCCAGCGCCACCAT
TTATGTTGTTGTTTAGTGAGTTTCCTGAATTGAATAATGCACTAAGAACATGACCTAGTT
TTACCTGTTCAGAAGCACCGTTTGTGCTTGCTGGAGCACCATTACCATTCTTTCTTATGT
AATCTTTAGGATTTCCATAAATCAAGTTACTTGGAACAGCTTTAGGGAAGTTTGACGAGT
TATTTTCTGAACCATCCTTGTTGTAGTATTTTATAGATGGCGCCTGTCCATCTTTCCCTT
TTTTATAGGTTCCTTGGTCAGGATCTCTGTTAGTAAGATAATTCTTGTAAATGTTAAAGA
ACATCTTTGTTACATCACTTGGCAATCCTGCACCAAATATATTTCTAGTTTCAGGATAAT
CAACAATAATTTTTGGATCTAACGACAAACGAGCGTCAGAAGTGTTTCAACCATTAATAT
TAAACCTGTCAACTATTAATGACTTAATTGTTTTAACAATTGTATTTATTTTGTCATTAA
CAAATTTAACAGCATTTTTATCATAATATGCACTCTTTGTGTCAGTTAAATCAACATTTA
AAGGAACACTAATTACAGGAGAGCCATCAGCATTATGCATTAGAACTTTAGTTATTAATT
TATAGTTGCCTTCGGCATCTTTAATTCCTTCAACAACTTTAGGTTCAATTTGTTTTGAAC
CATTTTTAGTAACTTCTTCAAACTCAATTAGATTGCCTTTACCATCTTTGATTATGCCTT
TAAGCATTGAAAGGCTAGCCTCTTTGAACTCGTACTCGCCTTTATCATTCTTAACCATAT
ATTTAACCTTAGCAGCATCTTTTAATGCGCTGTTAACAGTAGGGTTAAGTGTACCTGAGT
AGTAGTCAATAGCATTAATAACTCACATATCAAAAGGACTTAGTCATTTTTCATCCTCTT
TAGCTGTTAAGCCATTTTGTGTCCTTCTATTTTTAACAGCTTCTAACATTCCAGCAAAGT
CTTGCAAGAAACGTCTGTTCTTGTTTGATAGGGCTTTTCATAAATCTCTGTCTTCTAAAC
CAACACCTCAAATGTCTGATTCCTTTTCCAAAGATTTAATTACATCATCAGCCTTATCTT
CAAAAGTGATTTTTCCATCTTTGCCCTTTTTAGCAAAACGGAATTCAGCATATTCACCAT
AGTCTTTTAAAGCACCAAATTCATCTAGTAAACGTTTTGTGCCTAGCTCAACATGAGTAC
GTGCTTTTAAGTATAACTCAACAGCATCCTTGCTGTAGTAGTTGTTAATGTTAGGTGTTG
AGTTTGGTGTAAGAGCACTAACAAATATTGGATCACTTCCTTTATTACTTAAGTCATGAG
CACCATTTAAGGTTATATGGTGGCCATATTCGTGAGCTCCAACAAATTTAAGAAAGTCGG
TTGATATACCTTTAAAGTTTGGATCAGACATTTTTAAAATAGCTCATAATCCAACACGGC
TGTTTTTGGTAAAACCTAAATATTTACCATTTTCTAATGAGTATTCCATAACCCCATCAG
AGTTAATTGATTTTTTAATATGTAAGCCATCTAGTCATTCACCAGCATAAGGCACTTCTT
TTAAAAGCTCGTCTGTTAATCCTTCATATGCATCAGCAAAAACATCATATGATCTTTCAG
ATTTGCCTGTTTCAGGGTTGTTAACTTCGTTTTCTTCTTTTATAACTGAAGGAGCAACCA
TTTTCTTGTAGCCTAATACTGAGAAAAATTCATTCATATTTTTAAGAACATTTTTATCAG
CATTAGCATCTACTGAAAACTTAACAAATTTGCTTCCAAATTTAGTTTGTGAACCAAAAG
GATTTTCAGGATCAACATTTTTGATAGTTACATCAAGCATACTTCCTTTTTTACTAATAT
CAGAAATGTCAGCTTTGAATATTAATTTATCAATTTCTTCTTTTGTAGCATTAGGTTTAA
GAATATTTTTCTTGGTTAGTATGCCGATAAGCTCAATTTTTGACTTAGCAACAATAACAT
CATCTTCATTAGTTATTTGTCTTGCTTGGACATTTTTATCTAGTTCTCTAGCTTCTTTTA
GCAATTGAGTTTTTCTAATGTTTTCAACAATTTTAGCTGAATGCTCTAATGAGTGATTGT
ATGCTTCATATAATTTATGATCTCTTAAAGCTGGTGCAATTAAAGTATCAAAGTATTCGC
CTAAGTTGCTTAAATAATCTCCAAATTGCTCGATGCTTTTGTCAATGTTCTTTTCAACAT
CATTCATTCTTTTAACAAATGAGTTAAAAAGAACTTCAGGATTTATTGCACTTGTGTGAG
CTCTTGGAGTTAGCTGTGGAAGAGTCTTAAATTCAGCAAGTTCAGCTTCAATTTTGTCTA
AGTTTTTAACCTCTAAAGCCTGTAAATAAGTCTTTTTGGTTGCTTCATCTAAGTCTTTCT
TTTTGTTAATATAATCTGTAAGTTTTTCTAATTTGGTCTTATCAGATTTAAGCAGCTCAA
TAAATGGTGTAGTAAATCATGATGTTTGGAATTTTAAAATATTAGCATTTGTTCTTGTTT
CCCAACCTTTATTGTTTAGAAAACCTAATACTAATGTTTTGTAAGCTGATAGATCCTTAA
CAGTTTCTTCTAGTCTTCTGGTTAAATTATTAAACTCAGCCACATAGTTAGCTAGTTCAC
CATTTTGTGATGTTTCAATATTAAATTTTTTATTGAATTCTGAAACTATATTTGAAAGTG
CAGACAAGCCAGAAACAACATTTGAGTTGTCATAGTCATCTTTACCAATTTGCTTGTAAA
TTGATTCAACTTCTGTGTTAAAGTGTTTTAGAAGTTCATTAGAAAATTTATCTTTTTGAG
ATTTATGCTTTTGGTTTTCATTAAGTATTTTAGAAACTAAACTAGTTGCTTTTTTCTGCA
ATTCAGCAACAAATTTTTTAAATGTTTCAATTGTTGAAACTTCAACACCATTAATGTTAG
AAAATAGGGCTTTTAGGAAATTATCAAGTTCAGAATTTGATTGGTTTCTTGTACCGCTGC
TGCTAGGAAGAGGCAAGCTTCTTCTTAATCTGCTTACTCTATCTCTAACAGATCCGCCGC
CATTAGATGCTCTTTCAAATTTCTTTAAAAACTCAGGAACTTTCTTGTTACCTTCAGATT
CATTTTCTTCGCCAGCTTTTGAAGCTTTAAGTTCTCTAAAAAGAAGTTTGTATTGTTCAA
CAATTATGTTTTCCTTGAAAGTTTTTATAAAGGTTTCTGCTTCTTTTTCATATGCGCCTG
TTATTGTTTCTTTAAATTCCTTTAGATCCTTGCCTAGTTTTGAAGAGTTTTCTGATGCTT
CAATTTTCTTCATTTCACTAGCAAGTGTAGAATTAGGTTTCTTAAATTCATTTAAGTATG
AGGTAGCTCTTGCTACAACTTCATCATGCATAATATCTTTAGCTAAAGCATTTGTAAAGC
TTGACAAATCTTTTTTAAATGTTGCAACATTTGCTTTCTTACTTTCTGCATTAGATTCAA
ATATTGAAAGAAGATCATCTTTTAGTGACAAAGAACCAAGCAATGATGCTTCATTTTTGT
TAGAATCTTCTTCAAACTTTTTGTAAAGATTGTTGTAGAAGTCAGCATATTCTGGATGCT
CTTTGTCTCTTTTTAATCCCATAAGGTACTTATTGCCTTGTTCTAATAAGTCCTTGTCAG
CTTTCAATCCATCAAGCTCTGTTTTGTAAGTTAGGTATGACTCATATGCTTCAAAGTAAG
CCTTAGCTTCGTTATGAACCATTGGTTTAATTTTGGTTCTTATTTCTGAATTTATTTCAC
CTAAAACTTTTTTAAGCCTATTAAGTTCCTTAAATAAGTTAGTTTCCAATATAGAATTTT
TATCATTTAAGAACATACTTAATTCAGCTTCAAGTTTGTTGAACGGAATTAATAAATGTA
AGGCAGGAAGAGAGTTAGAATTAATTTTTTTCTTAATATCATTTAATTCATTAAAGCCTG
TTTTATGCCAGTTTCTGAAAAATTTGAGTTGCTCTAATTGCTCAGCAATAACAACTGATT
CGGCAAAAAGTTTATCTATTTCCTGATTTAATTTAGTAATTTTTGCAGCACTTTCAGATT
TATCATTTAAAGAAGCCTTTTCAGATTTTTTACTCTTTAGAGAATCCTCAACTTTTTTCA
AATCATCTGCACATTTCTTTTTAAGTTGGTCATAAACTGACTGCGATTGATTTGTTGCTT
TTTCAAAAAATTCTTTAATTATATCTAGCACACGGTCAGCATATGACTTTAAAGTATCTG
TTAATGTTTTAGAATCATCAAGCTTGTGACTATTAAGCGCTTCAACTAATGGTTTGTTTG
CTATTTTTTCTCATTTTGCTTTAAATGAACTCTCTTTAGTTTCTCTTTTTCTAATTACTT
TTTGAGTTTCTTTTAATTTTTTCCCAATAGCAGCTTCATCACCATGTTTTAGTAATGAAT
ATCAGCCAGCATAATCTTCATTGCTTAAAGTCCTAGCAATTTGCTTCTTGTTCTCTTCAA
CTAAATTAATATACTCTTCAACTTTTTTATTCAAGTTAGCTGATGAGTTGTTAAATGAAT
TAATTAGCTTTTTATACGCATTTGCTAATTCGCTATTCTCTTTAACATTTTGAGAGCTTA
AAAATCTTAATTGGTAGTCTGACAACTGCATTAAAAATGTTGAGTTATATCTTTTTGCAA
TATTTTTCTTATACTCAGCAATATCTTTTTTAAGTTCTTTAACCAAGTTGATTGCTTTCT
GGAAATCAATTTTAGCATTTATAACTCTAGCAATTTTGTTTTTAATGTGGTCATCATTTT
CATCAATTTTATCTCTAAGATCTCTAATCTTTTTACCTAGTTCTATTTCTTTTAATTTAT
CATCAGTTGATTTGCCGGAATTAATTTTTTCAATTAATTTTGAACTTTCAGCAAAAAGTT
GAGTTAGTTCAGTGAACTCTGCTTGACTGTGTTTTTTGATAAAACCATTAATTGTTTTGC
CTTCTTCATCATTAGTGCCATTTTCATCACCTAAAGCTTTTGTTAAGTATTCTAAGACTA
CATCAGCATTAGAACTTCAAAATTCATCAAAATTCTTTTTGTTAGTTTTAGGATCTAAAA
CTTCAGAATATAGCAATGAAAATTCAGCAGGGAACAAGTCCTTGTTTTCAAAATAAGGCG
CAACAAGTTTTTTAACGGATTCAACTTTATTGTCAAATTTAGCTATCTCAGCATCTACCT
TTGCTAAATCTTCTTTAACAGATTCACGCTTGTCAGAAATTTTGGAATAATCAAAATCAG
CCCCCAAGTGTGCATTTTTCTTGCTTAATTCATCTTTTTGGTCATTAACAAACTTAGAGT
AAGCAAAAAATTCTGTTGCTCCATCAGGCAAAATATTTTTTCTGTCTTTAACAAATTCAT
CTAAGTTGTAAAAATCTCTTCAATTTAGTTTTGCTTTAGTATTAGCATCAACTAATGTTT
CAATAGAAATTAGTTCATTAGGTAAGTAAGCCACATCGACTGCAAAATAGTCTTTTTCGA
CAAATTGATCAGTTGGATTTGTTCCAGTAACTAGTCTGTTTAATTGTTGATTAGTCTCAA
AAACAGTTTTATCAACTTGCTTTAAAAGCTTAACTTTTTCATCAGAGTTTTTAGATGAAA
ATGATTCTGCTTGCAATTTATCAATGCTTGGATCATTAGTAAATGAATCATACATTGCAA
CAAGTGCATTTAATGTTTCAATTTCATCTGTTTTAATGCCAAATTGAGAAGCTAATTTAC
TTGTAAGCTCAGTTATTTTTCCAGATTTTTTGACTGTGTCTAATAAAGCTGATGCTCTTT
TTTTGTTTTCTTCAATAACTTTTGTTAAAGATTCCAAAAGCTTCTTTTGTCCTTCTGAAT
TAGTTGAGTTGTTCCCATTCCCACTATTTGTAGTATGGTTTACATCCTTAAGTGCCTCAA
GAAGCTTTGTATCGTCATCATTTAATTGTTTTGTGTTTTTTAAAGTAAATTCTGTGTTTT
TTAACTCTTTTTCTAATGTGTGTTTTAGTTTAGGATCAGATTCTGCTTTTTTAATTGCTT
CTTTTAATTTGTTTATAACATCTTCAAGTGTTTTAATAAAGTTATTTCTATCCTCAATTC
TCTTCTGACGAGTTGTTTTAAATATATTAACATTGATAACACTTTCTGCTCTTGTCTTGT
CCGCAATTGCTTTCTTCTTTTGCGCTTCAAGATTTGCCTTATCGCCGTTCATTGCTGTTT
TTAGCTTTTCTTCTATTTCTTTTTGAAGTTTTTCAGAGTCTTCAATAACTTTTTTTGCTC
CCACATAGTTACGTAAGTCAGCCTCCATATTTTCTATGGTTTGTCTTAATGTTAGTCACT
CTCTATATAGCCCATTTAACTCACCAATTGCGGTAGTGATTTTTTTAAGAACTTCTTCAG
AAAATTTGTTTGGTGCAAATCTAACTCTAATTTGCTCAATGAAACGAGAAGCTAAGTCTT
CAATTAAGTTTTTAGCATCTTTTAATGCTTTATCAAATTGCACATATTTGCCTAAAGTTT
TAAATGATTTTTTACCATTTTGCTCTGTTGTTGCATTTAAAATTTCACCAAAAGCACTGT
GAATTGTGTATGATGAACCATCTTCAAAATGAATAAGTAAGTGTTTGTCCACTATTTCAT
TTGTATTGTTGTATTCATTTACTTTAATTTCAGCATTAGCAATAACTTTTTCTTCAAATT
TAACATTTTCAGCACTAAAACCATCTAAAAGCTTCAGTGAATCTTTATCTTTGTATTCTT
TTAGCTTACTTGCAAATTTTTCCTTAGCTTCAGCCAAATTATTAGCAGCTACAACTAATA
AATAAGGTGATTTTTGAACTAATCTGTTCTTTTCAACAATTGAATAAGTAGTTTTTAAAA
CTTCTTTTTCTCATTCAGGACGTCTTAGTGCATAAACTTTCTGATTTTTTAGATATCTAA
CATTTGTAATTCCTCTAAAGAATTGCTCATTGATAGTTTTGTTTGAAATATTAGCAAGAG
CATTATACTTGCCAATGTTTTCTAAAAACTTTCTTAATTCAGGTTCACTTAATACACTTT
TGTTTAGTTTGTAAGTTAGTGAATCTTGAGCATTACCTCTGCCACTTAGGCTAGAGTAAA
TTGGAAGTGTGCCAAAAAATGCATCAGGAAAAAACTTGATGGTTGTGTATTCTTTGTTTT
TGTTTGAGTGTGAACCTAAAGTTATGCTGTTTCCAGTCATTTCAACACCTTTGACAATTG
AAAATGACTTAAGAGTGATAATTTCAGGGCCTCAAGACACATTTTTCATGAATCATTCAG
TGAATTTGTAAAACTCTAGTGGGCTAACAGCTTCAATGTATTGGTTATAGAAGTTGAATG
AACCATATTTTATGTTCAAATATGGCAAAGCATGGTGCTTTGCATAATATTTGTCCAAGT
ACTCAGTTGAAATTAATTTAGTTTTGCCATCAGTTACAACTTCGGTGAGCGGATCATAGT
GCACTTTGTGCTTATTATTGTGTACTTCTAAAAAATATGATTCAGGCTTAGCATTTCTGT
CTATAAAAATATTTTTTAATTCAGCTTCATCAGTAAAGTTTTTTCTTCCTAACTTTTCAT
TTGAAGTTTTTGAATAACCATACATTGCACCAAGTGTTATTGCTGTTATTCCAGCTAAAA
CACCACCAGAGATTGCATACTTATGTCACACATGTTTTTTAAGATTAATTTTAGGCATAA
AGCCTCCATATTAGGCTAATTTATAGCATTATTAGTATCTAAATTATTTAAAAAAGTTTC
AGTGTTATGAACTAAGGAGTTGAAAGTTAATAAAAAACAAAATAAAGAAGGATTTTGCCC
TACTTTATTTCGCTACTGATAAATTAACAAAACAATAAATATTATTTTTTGAAAATACCT
AATAAATTAGAGCCAAATTAAAACATCATTAAGAAAATATTCTTAATGTTCATAATTGTG
CTCTTTCGATTATATAGGTTGTGAAAATTCATAACATATTTATTTTAAATAAAAAATTAA
AAATGTTAACAAAATTTTAAAATTAATTTATAGTTATAAGTTTTATATTTTAATGCAAGC
AAAATTTATAAAGCTCAGTGCATAAATTGTTCTATTAAAAATCAAATATTAAAAAGCTGT
AAACAATCAATAATTGCTTACTATAATATAATTTTGTTATGTTAAAAATTTATGTTTGTG
GGCCGACTGTTTATAACGAACCTCATATAGGAAATCTAAGGCCAATTATTACTTTTGACT
TTATGCTTAAGGCTTATAGGGAATTGAACAAGGAATTTAAATTTGTTCACAACATTACTG
ATGTTGATGACAAAATCATTAATAAAGCAATTCAGATGGACGTTAAAGAAAGTGAAGTTG
CTTCGTTTTATTTTAAAAGCTATCAAAGATTGTTAAGAATGCTTAATGTGAATACAATTA
GCAAAATTGAAAAAGTAACTAAAAATATAAATGTCATCAATAAATATGTTGAAAAACTAT
ATCAGACTGAAAATGCATATAAAGATGCAAATGGTAATGTTTGGTTTGATGTTTTAAGAA
ATAAAGGTAACTATGGACTAGTTTCTAATCAAAATATTGACAATATGGTTTTTGACGAAA
ACAGCTTGCTTAAAAGGTTTAAAGGCGATTTTGCGCTTTGAAAATCTACAGCAGTAGGCA
TTAAATTTAGATCTAGTTTTGGTATGGGCAGGCCTGGTTGACACACTGAATGTAGTGCAC
TTATTGACAAGCATTTTGGAAGCGATGGTGTTGATATCCATGGCGGCGGAATGGATTTAA
CATTTCCACACCATGAAAATGAAAATATTCAACACTATGCCTTATATCAAAAGCAATTAG
CTAAAGAGTGAATTCGTTGTGGGCAGCTTAATCTTGATTGCGAAAAAATGTCTAAATCAG
TAGGCAACGTTATACTTGCAGAAGATTTTATAAATAAATATGGAGCAGCAATTTTAAAGT
TGATATTTTTCAATGCTAAAGTTAGTGCAAGTATTAATATAACTAGTGAGCTTATTGAAA
ACATGAAAGCTATTGAAAATAAGTATAAGAAAGTGTTATTTAAGATTTTTATAAATTACA
AAAATGAAATTCTTAACAGAGAAAACTACAGTAAATCTGAGTTTGTTACTAAAGCCTTAG
AAGCAGTATCACAGCTTGAGTTTTCTGACTTTAACTTTATGCTAAATAATGAAATTAAGC
AATTTAATAAAGAACCATCATTAGAGAGGGCAAAAGATTTATTTTTCTTACTTTCACTTT
TCCACAAAGAATTAACAAACATAAGTTTTTATAATAGATATTTAGAGATATATGACCAAT
GACGCTATTTTATAGGCATAAAAGACTATAAAAAAGCCGACAAATTAAGAGAAAAATTAA
TTAAAAATAGCTTAATTTAACACTTATCAACACTGAACTAATTTATTAAAAATTGAGGGT
ATCTTTATGAAAAAATTATATATGTGTGGCAAAAACTCAGTTATAGACGCAATTAAGGCC
AAATTGCCAATTGAAGCAGTTTATGTTCTAAGTAAATCACACGCTGATAAACTTAAGGAG
TTTTCAAATATAAAAATAGTAGTCAAAGATGCTTCATTTTTTAAAGAATATAACTCAGAA
AATCATCAAGGATACTTGCTGTTTTTAAAAGATTTTAATTACTATGAAATAGATGTAATT
AAAAAAGATAATCCCAAAACCGTGTTAATTTTAGACCATATACATGATCCGCATAATTTT
GGTGCAATCATAAGAACAGCAAATGCAGCAGGAATCAAGCATATTATTATTCCCAAAGAT
AGATCTACCGATGTTACTTCAACAGTTTTAAAAGTAAGTTCAGGCGGGTTTGTAGGAGTC
AAAATCATTAAAGTTAGCAACATTGCCTCAAGCATTGAAAAGCTTAAAAAATGAGGTTTT
TGAATTTACTCTTCATTACTAGATGAAAATGCAGTGCCTTATAACAAAGTTCAATATGCA
GGCAATTGCGCACTAGTAGTTGGTAATGAAGAAAAAGGCATTTCTAAACCAGTAGTTAAT
GCAACGGATGTTAAAGTTTATATTCCACAATTTGGTACTGTCCAGTCAATGAATGTATCT
GTAGCTACAGGAATTTTATTATTTGAATTAGTTAATAGAAGTGAATAAAAGTATTTTTAT
GTTTAAAAAACACTTAACAAATAATAATAAGCAATTGGAGCAAATATTGCCCAATATGTC
TAATTTAGAAATCATTATGGCAATTAATCATTGCCTAAAACAAGAAATTTATAATGCAAT
TAACAAGGCTATTTTTTCATATAAAAAAGTGCCAATCACTGCTGATGATATTTACAATGA
ATTTTTATATGAATGCCCTAATATTTTACGTAAGTATAGATACCAAAGCGATTCTAATTT
CTATGCTTATGTTAGCCAAGTAGTCAAAAATTTTTGCTTAAACAAGCTTAATTTTTGACT
ACGCAAAAAACGCTCTATTGATTTAAACATGTCATCAATTGATGAAATGATTTATATTAC
TGATGATTCAGCAGAGAATGAAGTCTATCAAAAGGCTTATGAAGAAGACTTTAAGAGGCT
GTTTTATAGGTATTTTAGTAAAAATGATGTTCATAATATTCAGCTGCTTTTGTCTAAAAA
ATGATCACCGCATTCAACATATAAATTGAATCTCTTTAGAGAAATTATTGTTAGCAAAAT
AATAACTTTTTATTCTGCCTAAGTCTTATAGAATTTAAAAGCTTAAAATTTTAAGATTTT
ATATATAATTAAAACTATGCTTAGAAAAAAAGTAACACTAAGTTGTGAAGAATGCCACAG
CATGAATTATTCCACCAATAAAAGCCTGATGTCAGTTGATAGAATTACAGTTAAAAAGTT
TTGTAGAAAATGCAATAAGCACACAATGCACAAGGAAGAAAAATAATGGTTAAGAAAAAT
AAAATTGAAGCAGAGACAAAAGAAGCGAAAAAGAAAAAGTTTTTGGTGCGTAAATTTGTT
AAAGAATTAAAAAGAGTTAGATGGCCGTCATCTAAGAAAAGTTGAGCAGCTTTTGTGCAA
GTTATTGTTTTCTCAATGATATTTACTTTAATTGTTGTTGGTTTTGTTACTTTAATTACT
TTTATTTTCACAAAATCAGGAATTAAAACAGGAGGCGTTTAGTACTTATGCAACGTTTTA
TGTGATATATGATTAGTACGGTTTCAGGTAAAGAGGACAAGGTTGTTGAGTCTTTAAAAA
ACCGTATTGTTAGTGAACAAGTTGAAGAGTGTTTTAATCAAAATGCTACTGAAGAAGGCG
CATTCAAAATTTTCAGAAAGCCCGTTTTAACCACTAAAGAAGCTGAGAAAAAAGCGCTTG
GCGAGCCATATAAAGTTAAGATGAGCAACATGTATGGTGGTTACATTTTCATTAACATGG
ATATGACTGATAAAGCCTGATTTGTTGTGCGTAACACACAATATGTGACAGGGCTTATTG
GTTCTGCTGGAAAAGGAACCAAACCAACTCCTGTTACTAAAAAAGAAATTGATTTAGCCT
TTGAAAAGGAGAAACAATTAATTGAAGACTTTAACGCAGGTAAAATAATTGATAAATTTA
CTGTTGGTGAAATAGTGGAAATTATTGATGGTCCATTCAAGGGCACAATTGGCAAAGTGT
TAGAGGCAAATGAATCTATTCACAAAGTTACTGTTGAAGTTGAACACTTTGGCAAAAAAG
TTCCAACTGACTTTGATTATTCTGTAGTTGAAAGCAAGGAAAGATAATTAAGATTAAATA
GAAGGGTGCTTCTATTTTTTATACCCTTAATTTAACTTTTAATAATACAGCTCCTTAGTA
AAAGCATTCATAGCAAAAATACTACTAAAGCAAGTATAATTTTTAATAAGGTAGCATAAT
GAATCTATACACTAATAAAAATGTTAAGAAAATGAACAGAACATATAATAGGATGCTAAA
AAAATCATTATTTAGCAAAAATATTTTGTCTGTTAAAAAATCTAAAACATCGCTTTTGGA
AATTGTGATTAAGTTTTTTATCAAAATAATTATGCTAATTGCTGTGCCTATAAGACTAAA
GAAGAATAAAAACAAATTAAGCGAGCTTGTGGGTAGAGTTTACAAAAGATTTACTAGCAG
GGAATTTGTTTTTATTCCTGTATCATTTGCATTTTATTCACTAGTTTCATTTATACCAAT
AATAATGAGTGTTAGTGTTGCAATATCATTAATTCCTGGTAATTTTAGTAGCTTATTTAA
TGATGAAATTCTTAGAAGAATAATTCCAGGACTAGAATCATTTATAAATTCAATACCACA
GACTTGAAATGCTAAAACATACATTTTGATAATTACTTTATTTTTAGCTTCTTTAATTAT
TTCATCTAGTGGTTTTGGTAAGTTTACCTATAGCATAAATTATATTTATAAACATGAAAC
AACAGGTAATTACTTTTTCAATAGACTCAAAGGATTTTTAATTGTTGTTTGCATAGCACT
TTATATTTTCATATCTTCTTTACTATACTTATCAATTTACAAACTGTTTGGAGTGCATAA
AGCCAGCGACCTAGGCAGAAGTATTTATTTTTACATTGTTTTTTCACTTTATTTAATGCT
CAATTTGTATGTAGGACTATCATTATTGTTTAAAGTCAGTCCTGCATTTAAAGTGCCATG
ATCATCATTACTTCCTGGAGTGCTTATTGCCTCATTACCAACTATGGTTTTTATAACGAT
ATTTGGATATCTTACATCACTAATTGACTACTATAAATTTGGTATATTTGGAATTTTTAT
GTATATTGCTTTGCTTGTTTCGACAATGTCTTATTTTATGTATTTAGGCATAATAACAAA
TGCAGCTTTTTATAAAACATTTTATTCAAGATATACAGTTGCCAAAAAGATATGATTTAG
AAAGTTTTATTAGAGTGTTTTTTATTAGCCTATAAAACAGACATTTTGGTAAAACTATCA
TTTGAAAAATATTATTGCTATGATTATTTTTTGATTACTTAAGCATCTGGTTTGCCTTAG
TTTTTGACAAATTCGCATTTTTAATTTATAATATAATAA
>NODE_9_length_7665_cov_23.661970
TTGTGCCATCTACATCACTAAATATTATTCTCTTAATCTTCATAATTATCTTTCAATTAA
CGATTCTTCATCCATTTCAATTGGTTTAGCAACATTAATGTAATCTAAAATAGTTGGGGC
AATGTTAGCTAGTTTTCCATCTTTCAATTTTATACTTTTATCACTACAAATAAGCATTAC
TGGATTTTTTGTATGCTTTGTAGCAGGATTGCCGTTTTCATCTTCAGTTATTTCCGCATT
GCCATGATCAGCAGTGATAAAAACAGTTATATTGTTTTTGTTTGCAAAGTCTATTACTCT
TTTTATTTGCGAATCTAAAAATGATACTGCTTTGATAGTTGATTCTAAATTGCCGGTGTG
TCCAACCATATCGGGATTAGCATAATTCATAATTGTTACATCATAGTTTAAACAGTTAGC
TAAAAGCTCATCAGTAATTTCTTTAGCTGACATTTGAGGAGCGTCAGCATAGCTTTCAAC
CTTTAATGATGGTACCATTATACGTTTTGAGTTCTTAAATACAACATCAACGCCACCATC
CATAAAATAGGTTACATGGGCATATTTTTGAGTTTCAGCAACTCTTAATTGTGATAAGTT
TGCTAATTCTAAAACCTTGCCAATTGGCATCTTAACTTCCATTTCATGAATAGCAACTAA
TGTGTTAATGCCTTCATATTTCATTAATGAAGCAAATTTTGATATATGAACAGGATGTTT
AGGCTTAGCATCATATAAGTCTGAGCCAATAAACAAGTGTGCAAGCTGTCTTGCTCTGTC
AGGTCTAAAGTTAAAAAATATTATTGAATCATTATCTTTGATAAATTCAGCATCCTTGTT
GCATGCTGGAATGAAAAATTCATCACTTATTCCTTCATCATATTGTTTTTTGATATAGTC
AATAACATTTGTAAATTTATTTTCTGCTTTGCCAATCATAGCTTCATAGTGAACTTCTAC
TCTGTTGAACATTTTGTCACGATCCATACCATAGAATCTTCCACTGATTGTGGCTATTTT
ATAGCCATATTCATCGCATAAAGCTTGTAATTTCTCTAATGATGGAATTATTGACTTTGG
AGCAACATCCCTTCCATCTCCAATAGGATGAACAGACACCTTTTTAAGCCCATAATTATG
CGCCATTTCAAGCAATTTAAACAAATGATCTTCTAGTGAATGTACACCACCAGGGCTTAG
TAAACCCATTAAGTGTAAAGTAGTGTTTTTGTCTTTAACGTCTTTAAATATTTCGTTAAA
CACAGGATTTTTTTCAAATTCCCCGTCCTTAATTGCCTTATTAATTAAGCTTAAGCCAGT
GTAAACAACTGTGCCAGCTCCTATATTAAGGTGACCTACTTCAGAATTACCCATTTGTCC
GGCAGGCAAGCCTACAAATTCACCACTAGCTTGTATTATACTGTTAGGGTATTGGCTAAA
AAGCATATCAAAAGTGGGTGTGTTTGCTAACTTAAATCCATTACCTTGCTTTTGTTCTCT
AAGCCCTAGCCCGTCAATAACTATTAAAATAGTTTTTTTCATATTTTGATCTCCACGCAA
AGTCATATCTAATATATGACAGCTATTTAAATTTTATTATAAATAAGGCAATAAAAAAGG
GCTTTAAGCCCCGGGAAAGTATATTTATGGGTATATTTGCACAAGACTTACTCATGTTCT
ATGTATCTATGATATAGGTCATAAAACATATTAATGTTAGCAATTTTGTTATTTACTCTT
AGCCTGTCATAATCTTGCACTAGTCAGTAGTAAATATATTTTTCTATATTTTTATCTTTA
ATTGAATCTACTGTATTGCTAAATGATAATTTTGAATATTGGAAAGTATATTTTGAATGA
ACTACGTCAATTTGCTCACAAATAACTTCTTTGTCAAAAAGCTGTGTTAACTCAACTCAA
TCTGGGTTTAAAGAATTTAGTTTTTTTCACTTTAAAAATTTTACTAGCAGTACTATAACA
TAAGCAAAAAAGGCAAAATCAATGATGCCAAAGAGCACAATAAAAAGAATTGCAACTTTA
AAGAGGCTATCTGCATTATCATGCGTGTTTTTAGCTAAAAACACTGAAATAACAATCAAA
AGAAAGTTTATGATTAATGGCACAATGTAATAATGAGAGCAATTCTTAATACAGAATTAG
CCTCTTCAAAAAACATATTATTAACCTTAATTTTATGTTTTATTAGGTATTTTTTTGCAT
AGGTTATTTTGGTGTGAAAATGCTTAGCTTTTGATGAAAGCAGCAAAATCAAAATTGTTG
CATGCAAGGAAAAAAGAATAGCCAGGATAATAAATAATTCTTTAAATTCCATTACTCAGC
CTTTCTGATAGTGATAATTTGCCTATTTTACTGTTTTATAGCGCTTTTGGTAAATTAGAT
GCTTAAAATTTGTGCTAATTTATATACAAAAAATAATTTTCAAAATTCTTATTGAATTAT
GCTTATTTATTACTAGTGTGTTAGCTATATGGAAATGATAATAAAAGGTGAATTCAATAT
ACAAATCAATACAATTTAATATATTATAATATTTAAAATAAAGCATCTTTTTGGGGTAAT
GTATGTCTTATAAAGCATTGTATAGAAAATATAGACCTAAGTGTTTTGATGATGTAAAAG
GGCAGGATTACATTATTCAAACACTCAAAAACATTATAAGAAACAGAAAAATAAGCCATG
CATATCTATTTTGTGGCCCAAGAGGTGTTGGAAAGACCTCGGTTGCTCGAATTTTTGCAA
ATTTAATCAACTGCTATCACAACAATGATGACTATAGCAAGCTATGCCAAATATGCGAAG
AAAACGGCAGCAATACTATTGATATTATTGAAATGGATGCAGCTTCAAATAATGGTGTAG
ATTCAATTAGAGAACTTAGAGACAAAATTCAGCACCTACCTTCAGTAGGCAATTATAAAA
TTTACATAATTGATGAAGTTCATATGCTTTCTAAAGGAGCTTTTAATGCTTTATTAAAAA
CATTAGAAGAGCCACCAGCACATGTTATTTTCATTTTTGCAACAACGGATCCTCAAAAAA
TACCTTTAACAATTTTATCTAGGGTGCAGAGATTTAATTTTAGAAGAATGAGCAATGACA
CGCTTGTTAAGCAAATTAAAAGCATTTTAGAACAAGAAGGCATAAAGTACGATGCAGAAG
CATTGCCTTATATTGCAAGATTAGCGGTAGGAAGTATGAGAGATGCTTTGTCAATTATTG
ACCAAGCTAATGCATATGGTAATGGTTATATAAAATTCTCAGATGTTATGTATTCATTTG
GCATAACTAGTAATGACAATTTGATAAAAATCATTAACAGTTTATATAATGGCAAGTCTG
AAGAAGCATTGATGTTACTCCAGGATTTAAAAAATGGTGGTATTGATCCTAAGCAGCTTG
TAGAAAGCTTATTATCTATTTTTAAAGACTTTATAATCTACGAAAAAACTTATAAAGATT
CGCTGTTTGAAATTTTAACCCTAGATCAGTTTAATACACTGGAGTTTGATTTACGATACG
CAGTGAATTCTTCCGAATTACTCTATAAATTAGTCAAAGAAATGTACTATGCTAGTGGCA
ATTTATTCCAGTTAATTGAATTGTACCTAGTTAAAATGGCTAGAGAAATAGAGCCTAAAG
AAGAAAAAAAGGAACAGGTAATAATGCAAGTTGATAAAGATGAAAAGAAAGCTAGAATTG
ATAGTATAAATGAGATATTAAGTCAGACACAAGAAATTGTGCTTGAATCTAATAATGATT
CGTCAATAAACGACATTCTTTCAAGTGACATATTAACAAATGAGCAAGGTGATTCTGAAA
GTGATTTTTCAGAAGAAAGTCCATTAATTAACACAAGTGAAATTGACCTTACTCAGTTTG
ACGAAGATGAACCAAAAATTAAGTTGTTTCCAAAATATGATAAAAGTTTTGATTATGCTA
AGGAATTTACTCCGAAGTTTAGCGTTGAGCAACTAAAAAGTGCTTTAATTTTGTCTGATC
AGCAACAGTTAAAAAGTGCTTCGATGACTTTAAATTATTTAGTGAACTTATCTAATAACA
AGGAATACAAAGAACTTATAGATGTGCTTAAAAATACAAATATTAAGGCTGCTGGGGAAA
ATTATATTGTGCTCACATCTGCTAATATTTCAGCTCTTAATTATTTGCAAGCAATTAGTT
ATAAGCAAAATTTTCAAGAATTTATTAAAGAAAATTTTGGCTCATATAAACATATGATTT
TTTATGAAAAATCTAAGTTTAAGGAAGTGGCCTTAGAAGTTGTTTCGATACTTAGAAGTG
ATAATGCTGATGAGATTAAAAAGGCAAAAGCTTTCGCTGACGTTGTGGTTGAGAAAGAGC
ACAGTAGCAATAAACAGTTGTTTGATTTATTAAGCTCTATAAAATAGGAAAGTAGGTAAA
ATTATGGATCAAAATACGCTGAGAAAAATGCAAAAATTGCAAAAGGAATTAGAGCAAAAA
ACTGAAGAATTTATGGAGCAAGAATTTAAGGCTTCTAAACATGGTGTGACAGTGGTTGCA
AAGGGTAGTAAAAAAATTGTGTCGATTAAAATTGAAGACTCCAATTTATTAGATCCAGAA
GATCCTGAAATTATTGAAGATGTAATTCTTTTACTTTTAAATGAATTATTTACAGAAATT
GATGAAAAACAACAGGCACTTATGCCAGCAATGCCTTCAGGTTTTGGTTTTTAATTATGA
ACATTAAAACTATTGATGAATTAACCAAGAAGTTATTGTCAATACCAACAATAACTAAAA
AGCAGGCTGAAAAGCTTGCAGATTATATTTTGAAAAGTCCTAAGGATGAAATCAAGCAAA
CACTAGAGTATATTTTGGAGACTAAGGATAAAATTGGATTTTGTGAAAAGTGCAATTTTA
TAGTTGAAAACGGAAAATGTGCCAACTGTGATCGATTTAATTTATGAAACACTTTGATTG
TTGTTGAAAGTGTTGCAAGTGTTAAAAAGATTTTTGATACCGATTTTTATAATGGATACT
TTTTTGTCTTGCCATACTTATTGTCTATGTCGCCAAAAAATGCCAAAGTTGATTTTAATT
ATGAGCACTTAGTTAATTTCATTAAGACCAAGAAAATAACTGAAGTAATAATTGTGCTTA
GCCCTACTATTGAAGGGCAAATGACGACAGCGCAACTAATGCAAATTTGTAGAGAAATTG
ACGTCAAAGTAACTAGGGCTGCTGTAGGGCTTCCATTAAATGCTAATATCGAATATATTG
ACGAATTCACCATTAAACAAGCCATAGAGAACAGAACAAAATAATTTTTTTAGGAGCAGT
ATGTTTATAACTTTTGAAGGTTTGGACGGAAGCGGAAAAACTACTATTGTACAAAAATTA
GTTGAAAAACTATTAGAGAAAAAGCCTGCTCTAAGTTTTATAGTAACTAGAGAACCAGGC
GGTAAAAATGTTAGAGAATCAGAAAAAATTAGGGAGCTAATTTTAGACAAAGAGTCGCGT
TTGTCGCCAATTTCTGAAGCTCTTTTGTACACTGCTAGCAGACGGATTCATATTGAAAAA
GTTATACTTCCTGCACTTAAAGAAAACAAATTAGTTTTATGCGATAGATATATCGATAGT
TTCTATGCATATCAAGGTATAGTTAGGGGTTTAGGCTTATCATTTGCAAAGCAACTTACT
GAAATGGTTATTGAGAGCACTATTCCTGATATAACTATTTTTATTGACATAACTGCTGAG
CAAAGTGAATACCGTAGAAATGTTTCAAGACTAATTAGTGATCGTCTTGATTCAGAAAGC
TTAGAATTTCATAAAAAAGTTTTTGACGCTTACAAAGAAGTAATTAATTTAGACCCTAAG
CGTTTTATTATTGTTAATGGCTTGCAAAGTATTCCTGAAATCTTAGATGAAATAGTTGAG
AAGCTGTTCCAAAATAAGAAGTTTGATGAGTGATGAAAGAATAATTAATGATTAGCGAAA
ATTTAATAAAAATTTTAGATAATTCAATTTCTCAAAATAAGATTAGCCATTGCTATTTGC
TTAGTTCTAGTTCAAATATTGATATTAATGAATCGCTTATTTACTTTATTAACAGGGTCA
ATAACAGTCAAATCACATCATTAAATGAGCAAGAGTTGCCTGCTAATGTTATGTTTTTTA
ATGAAGATTTATCTAAGTCTAAAATTGTATCTGTAATGGAAAACAGCACACTGGCTTCAT
TTGTCCAAAATGCCTATAAAATAATCATTTTGAAAGAAATTGACAAAGCTTCAAATGCTA
GTTTGAATGCGCTATTAAAGAATATTGAAGAGCCAAGTTCAGACACAATATTTTTGCTTA
CTACAAGAAATATTAATTCAGTTTTGCCAACAATACAATCACGTTCAATCGTTATTAATA
TTAAAGCCCCTAGTTATTTAGACATAGAAGCAGAATTAATAAATAAAAACTATCCTAAAG
AACAAGCATGATTTTTTAGTTATGTATTTAATGATTTATCGCAGTCTGAGAAATATTTAA
ATAATGATTCATATGAATTAGTATTAAATTTATTAGAAGCTGTGAACAAAAGCTTTAAAG
AAAAATATCATTTATATGTCTTTTTGACTAAATTTAGTAAAAAAGAGAACAAAAACACAA
TGGCTTTTTTAGTCTTGTGTCTTAAGTTTATTTTTTCATGAATTTGAAATAAATTCAGTT
TAAAGAATCCATTAATGAAAAAAGTAGCAAGCAAACTAAAGGAAGCAAAAATTGACTATT
TTGCCTTGTTTACAACCATAGACGAATATCTTGAGAGTTTAGAATCTAACGAAAATTACT
TTTTGCAAACTGAGAGAATGCTGACTAAAATAGTAGGTGCTTATGAGTAAAATTTACATT
GTTGGTACACCAATTGGTAATCTAAAAGACATAACTTATAGAGCAGTAGAAACTCTAAGG
TCAGTTGACTGAATTGCTTGTGAAGATACAAGAGTGACTGCAAAGCTTTTGGCAGCCTAT
GATATAAAAAAACCATTAGTAATCCATAATAAAAATAATGAAAAGAGCTCTGCCAAGTCA
ATAATTGATAGATTAGTACAGAATGAGCAAAACATTGCCTTAGTTTCTGATGCAGGCATG
CCATTAATTAATGATCCAGGTTTTGAAATTGTTAAATTAGCTAATGAAAATAACATAAGT
ATTGAAATTATTCCGGGTGTCAGTGCATCAATTACAGCATTTGCGCTTAGCGGACTATCA
AGCACATTTGTGTACATGGGTTTTCCTAAAGAAAAAGAAGGTCAAAGAATTAAACAGATT
GAATCTTTTAGCTCTGAGCATGCTCATGTATTTTATGTAGGCAATAGTAAGATTGAGAAA
TTTTTAACTGAGATTTATAAAGTATGAAATAGTGATGCAACTGTGTTTTTGGCTAGAGAA
ATGACCAAAATTCATGAGCAGTTTTATTACGGAGATGCAAGCAAAGTTTTAAATGAATTA
AAGAGTGGATCTGCTAAAGGCGAGTTTACAATTGTTATTAAACTAAAAGAAGCAAAAAGA
GAAAAAATCAATAAGTATGCTGATTTTTCTAAAGTCAAATAGCTCTATTTTAAAGTTAAA
TTAGTAAATTTTGTATATGTTAATATTTACACATTAGCATATTTTTTTATTTATTAATTT
TATTAAT
>NODE_10_length_1962_cov_22.806829
ATTCGTTCTTTACGGCTGTTTTAAAGATGTTTTCGTTTAAAGCATCACCTTGGTATCATG
TACGGTATTCTTTAACTTGTTTTGATTCCTTTCACTTAGCAATTGGATCGTCAGCTTTTT
CTTTTCTATAATGAGGGTTTAATTTATATGTTTCCTCTCTATTGCTTGGATTTCAACCTG
CATAGTAGTATCTACCAGCTGTTAAAATATCTTCTTCATGGAAACCATATCAATATAGTC
CGATTTTACTTGCTAATGAGCTTTTGGTACCTTCAAGGATTTTTTTGTACTCTGCTACTA
CATTATTTTCTGGATTAGCTCTTACTGGTTTAGCTGGAACTTTAGATGGTTCTTTATCAT
ATTCATCTAATAGTTGTGATGGAGCAGCTGAAAAGTCTTGTGAAGTTGCTAGTTGTTCAA
AAAGTAAGTCAAATGAGCCTTGTTTACTTTCAGTTAATGGGTTAAATGTTAGTTTGCCAT
CAACAATAAATTTGCTTTCATCATAGAATTGAGATGAATCAATACTTAAGAATTGGTAAA
CATATTCATTAGAATATTTTGAACTCTTAGTAAAGAATGTTGAGTTTTGAGTTAGTCATT
TTTGATTTATGAATTTGTCAATCTCAGCACTCTTTTTACCATCTTTGTATTCTTGGCCTG
CTGAATCTTTCAACAATTTTTCACGTTGTTCAACATTTCTACCTGTTGTTCTTAATCATG
AGTAGTAAAAGTCTTTAGGAACAACTTCATATTTAGTTGCTTCGCCTTTATTATTGATTC
ATTTTTGACCTTTTACAACTTCAAATTGTAGCTTTTTAGCTTTCTTTAACAAATCTTTAA
ATTGTTTGCTGTTAATACTTTTAGCATTTGATGAAGTTGCTTCATATAATGGGTACTTAA
ATGTAGCAATATTTTTTCCTTTATGGCTAACTGGCTCACCATCTGGTTGTGGAAACTCAT
CAACTAGGTCGTTGTCAAATTCATGAACCTTATTATCAGCATCAGTCACAAGAACTTTTG
AACCTAATTCTAGTTTATATCTTCAAACAGAAGGACGGGCGTTAACAAATTTTCCGTCAA
TTGTTTTAATAACAATTGGTGAAAATAACACTTCTTTTCTAAGCAAGATTCCTTGTGCTG
ATTCTAATGGTGTACTTTGTCATGAACCATAGCTTACAGAACCATCGAATGAATATTCCG
ATACAGCAGGTCTAGTTCCTGGTGCAGGTGCTCTAAGGATTCCTTTTGCTAATAAATCAT
TTTTAACTAATGATTCGCTGCTTTCGTAAGCTTTAGATTCTAATTCTAGGTTTCATAATG
ATTCAGGTTTTCCATCTAGAACACTAGCTCATTTTTTGTAATCTAATTCTTGATATTCAT
CATTTTGACATCTAGCAGCTACTAGAGGTGTGGCTAAGCCAACTGCTGATGTACCTAAGT
ATAAGAATAATTTATTTCTTTTTGTTGGCATAATATCCCTTTCTTTTATATACATTAATA
AGCCATAACATTTTGCTCTTTTTTATAAAAATTTAAAGCATTGAATATAAATGTATGGCA
AAAATATTTAAGGATTTAAAGTTTTAATGTAAGTAAAGATTTAAATTTGTGTTATGAACA
TATATTTAATAAATAATAGGTAACTTTTATAAAATTGTGCTAAATAAAAGTAGGATTTGC
TCCTACTTTTATCTGGTATTACTTATTAATGTATATAAAATGTCTTTTTTATAACCTAAT
AAATGAGGAGCTAATGGCAAAATTTCATTAAGAAGATCATCTTAATGTTAGCCATAATTG
CACGTGCATTATATTGGTTGAATGTATTCATAACGTAATTAATTATAAATAAAAAAATTA
TTTTGCAACAAAAAAATATTTTTTTACGCTGCATGCTACTATTTATCTAAAAATTAAGCA
TTCCATTAATACTTAATAATATCTGTTTTATATATAATTTAATTAACATAGAGGTAGTTA
TGAA
>NODE_11_length_5163_cov_18.893280
ACACTGTTTTATAGGCTTTTTTGTCAAATGGTTTTTTGAACTAATCTTTTTTAAAATTAA
GACTTTAATGACTTAATTACTTTGTTTATTCATAAAGCCATTTTGAAGTACTGAAATTTT
CAGGAAACATTCTGCTTTAAATCTTCACTAAAAATATGATATTCAAAAACTATATTTTCC
TTTTCAGAATCATAGTAAATTGATACAGAATTTTTGCTGTTATCAGAATAAAGCTTTAAA
ATTGCATAATTATTCTCGCATCAAGACTTAAATATGACTATTTTGTTAAATAGTTTGCTT
TCTAAATATTTATTTTCAATAATTGAAACTAAATTATTTAAATTGGCAAATTCAATTTTT
TTATATTTCTTAATAACATGTATACTGCCAAAATTTTCCTTGAGTGAGTTGTATTTGAAT
GACAGCAAATTGTTTCTATTTCTGTAAATGTTAAGCATTCAAACTAAACATATTAAAAAG
TAGTAGTTATTATGAATTTTTGAGTATCTTGGATTAGCATTGATTTTTTCAAATGAGTAT
GTAAATAAGCAGTTTTCGTCATTTAATAATTCTTCAATAGTATCTGAATTGTAGTAAAAA
TATCTCATTTTATATTGCTTGATTAATTCAATTATTTGGCTACTTGCATTTGGCGGAATA
ACAACAAATAATTTTTTAATGTTTACTTGATTAGATCTTTTTAACTCTTCCACTAAAAAA
TCTAAGTAAAGCAAAACTACTTGATCAAGCGAAAGATTTTTAAGCTTATAATCAATTAAA
AAATCAGTTGCTAAATTAGAATAATTATCAATATAAATTATGCTTTGATAGTTTTTTAAT
TTTGGCAATAGGTTTTTAAATGTATCAAAAAATTTTCTGCTTTTGTTATTGCTTATTTTA
CTTTTTTTAACCTTAAAACTGGTATCGTAATTACTAAATAATTGCGAACATAACAATAGT
GAATAATCATTGTTTACTAAAACTAAGCTTCTTGACTTATAACGAGGTCTTACATTAAAA
AATGCTTTAAGAATCTCTTCTTTTGAAGCTTGTGCTGATATTAAATGGTCAACATTTAAC
AGCTCAGCTTCATAATTAAGGTCATTATCAACTGATTCTAATTTTTTGTTACTACAAAAA
CTATCGTGCACTTTTTCTAAGATATCTTTTTTTACGTAAAACCTTGTTTTATAGTCATAT
ATGACAATAGATATAAATTTTGAAGTTTTCGAAATTATAAATTTTACTACGTAATCAATT
TTGTGCTTGTGGCATGCTATTTCATCAGTAGAAAAGTCTGTGCCAATATGAGAGTCGTAT
GAATAAACTTTGAAGTTTTTAACAGGTATATTTTTGATGTATTTGACTATTTTATAGTGC
TTAAGGTCTCCTTGAAAAGACAATAAAATCTTTTGCTCACTGTTATTATCAAGTATTGAA
CAAATGTGTTCAAAAACTAAAGAACATGTTTGTTCACTTATTTGTTCTTTTGTTGTTGAC
TTTAAAATTAATGAGTTTCCTGTAATAGACATTAGGATTTTATTATTTAAATCACTGATC
ATTAAGCATATCCTTAAAAATTAATCAATATCAATTTCTATAGTCTCTTCATTGATGTCG
CCTTTATCTAAGAGAATTTCTTTAGTTTGATTTTTTATATCATCAATGAATTTTTCATCC
TCAATAGTTTCATCTAAAGTTGAATCACTCTCTAACTTAACAATCTCAACTGCCTGAATT
TGCTCTTTCTTCTTTAAGTTAATTAACTTAACACCTTTTGTTGCTCTACCGGTTTCATTT
ATATCCTTGATAGGTATTCTTATTGTAAGACCGCTTGTTGTGATCATTAGAATCTCATCA
TGCGGATTAACAAAACGAGCAAAAACCAAATTACCGGCCTTATCACTGTTTATGCCAATA
ACACCTTTTCCGCCTCTGTGTACTAATCTAAAAAGACTATGGTGGGTAATTTTACCAAAA
CCATTTTTGCCAATTGTTAAAATCAATTCACCTTCAGAACTTGATGATGCTGAAATACAT
GTCTCGTCTTCGGCTAAAGTAATTCCTTTTACACCTGTAGCAATTCTGCTTAAAGCTCTG
AATTCATTTGAGTGAAACTTAACAATTCTTTGTTTGCTATTGGCTAATAAAATTAGTTCA
TCATCATCAATAATCGAAGCACGAATAAGCTCATCTTCCTCTTTGAGGTTGAATGCACGC
TTACCGTTTATATTGATAATTTGAAACTCTGAAAGACTAGTTTTTTTAATTATTCCTAAT
TTTGTTGCAGTGAATAAGTACTTGTCATCGCTGTATTCATCAACAGCAAGCATTGAGATG
ACTTTTTCGCCTTCATCAACTTTAAGTCTAGGAATTATGTTAATAAATGAAGTTCCTTTT
GATTGTCTATTTAATTCAGGAATTTCATGAGCACGAATTCTATAAACTCGCCCATGGTTT
GTGAAGATGAGTAAGTCTGTATGGGTTGTTGTTGTGATAATTGATGAAATATCATCATCA
TTATATGTTTTCATTGTTGTTATACCAACGCCACCACGTCTTTGAGTCTTGTACTCTTCT
AAATCAATTCTCTTTACATAGCCCTTTGTGCTAGTTGTTATAACAATATCTCTTTTGCTG
ATTAAATCTTCATCATTAATTGATGCACTAATATTTTTATCAATTACTGTTCTACGCTCA
TCAGCATATTTGTTTTTGATTTCAGTTAATTCATCAATGATTAGCTCAATTAATAAGTCT
CTGTTAGCTAAAATGTTGGTAATTCTTTCAATTTCAGCAGCTAAATTTTGCATTTCTTCA
ATCATGCTATCAACAGCTAGACCAGTTAGTCTACCTAAACGCATGTCAACAATAGCTTTT
GTTTGTTTTTCACTTAAATCAAACCTTGTTGATAGATTACTTTGTGCATCTTGATCAGTT
TTAGATGATTTAATTATTTTAATTACTTCATCTATATTTTCAACAGCAATTTTTAGCCCT
TCTAAGATATGCATTCTATCTTTAGCTTTATTTAAATCAAATCTTAACCTTCTAGTAACA
ACATTTTCTTGGTGCTTTAAATAAACTTCTAAGGCATACTTAATGTTTAATAATTTAGGC
TCGCCATCAACTAATGCTACGAAATTAACATTGTAATTTGACTGAAGCGGAGTTTGCCTA
TAAAGCTTATTTAATATGATTTCTGGAACTTCACCCTTTTTAATATCAATGATTATTCTG
ATACCATTTCTGTTTGATTCATCACGTAAATCAGCTATACCTTCAATGGTTTTGTCTTTC
ATTAATTGAGCAATTTTCTCAATAATTAAAGTTTTCTTTATTTCATATGGTATTTCCGAA
ACAATAATTCTGCTTTTACCATTTTGCAAGTGTTCAATTTTAGCAATTGATCTTACTGAA
ATAGAGCCTTTACCAGTTTCATAGGCCTCTTTAATTCCTTTTGTGCCCATGATCATAGCG
CCAGTTGGAAAGTCTGGCCCAGGAAGAAACTCCATAATTTCACTTATGCTAATTTCTGGA
TTTTTAGCTAAAGCTATTGTTGCATCAATAGTTTCAGCTAAATTATGTGGAGGAATGCTT
GTAGCCATACCAACAGCGATTCCTGAGCCACCAGAAACTAATAAATTTGGAAAACGCGAA
GGAAGAACTGATGGCTCCTTTTCAGTTGCATCATAATTATCGACAAAATCAACAGTGTCT
TTTTTAATGCCTTCTAACATTAAAGCAGCAACTTTAGACATTCTAGCTTCTGTATAACGC
ATGGCAGCAGCTTGATCGCCATCAATCGAACCAAAGTTACCATGGCTATCAATTAAAGGA
TATCTCATAGAAAAATCCTGAGCCATACGCACCATAGCTTCATAAACAGATGAATCACCA
TGTGGGTGATATTTACCCAAAACGTCTCCGACAATTCTAGCGCTCTTACGATGTTGTGTA
CCACTTGTGATGCCTAATTCACTCATATCATAAAGTATTCTTCTATGAACAGGTTTTAAT
CCATCTCTAGCATCAGGCAAAGCACGAGAAACAATAACGCTCATTGCATAATCTAAAAAC
GAGACTTTCATCTCTTTTGAGATTTGCATTGGAATTATTCCGTCTTGCTCAGTTTCAACT
AATTTTGGCTCAACTTTATATTCTGGCTTATTTTGTGGAATATCTTCTTCATCTTCATCA
TTATTTTTGTTGTCTTTTGGCTTTTTGAAGGCTATAAAAAGTTCATCTGAAGAATCATTT
TCTTCATCATAAGTTTCTTCATTTAATTTGTCACTATCATTGATTAATTTTTCTTTTTCA
TCATCATTTATTTTAGCCATAAGTAATTCTCTCCTTTATATTAAAAAAGGCGTAATATTA
TAAATATAATATTAATTTTACCAAAAATAGCACTTTTTTGCATTATAAACTAAGCAAAAT
TTAGTGAGCTTATAATATTGATTTGTACTGTTACTAAAACATTTTGATTTTTAAGCATTT
TTAAATTATTTGATTATATTTCGCTGAATAAATATTATTACATTTTTTGCTGTTTAATAC
TATGAAACAGGCTAATTAGTATAAATTAACAATAAGAAATTTTGTATTCAATTTTTGAAC
TATTTTTTAGAATAAGTAAAAGATTTAACTTTTCTATATAAAACTTATATGTTGGTTTAA
TTTTACATTTATTTTTTAACATACTGCTGTATTTAGTATCAAAGTCATAAGTTAAGAATT
GCATACTTCTTTCCTTTTCATTATAGTAAACAGGCGATTTATGAATCATTTAGTAAAGTG
AACTTTTTAGGGAAAAAAACGGCTATTTTCCTAACTTTTTCTTGTGTTTTTACTCTTGAA
TATTTTGCACTGACAAGCGAAAAATAAATTTTTATTGCAATTAGATTTAACCCATTTTTT
TATGTTTAAATTTAAATTTTATAAAGGAATTTTTATTCTCATGATATTTGTGATGTTCTA
AGCAAAAATTTAATATTGCACTGGAGCAAAAAACACCAGCGGTTTGCTGATGCTTTTTTC
TAGAGGCAAAAATACATAATAAACATTTATTTTCTATTGAATACAAAACCATTTTCCTAG
CAATGTGTATTAATTGCCTATATTAGATTACATAATTTCTTCTATACAAACATTTTCTCT
AGTAATGTGTTTTTGATATTTTTAA
>NODE_12_length_6157_cov_27.076822
AGTGGTGACTTTTTTGCTAAAACCGATATTAGCGAACTTGAAAAAGCTTTAGTTGGTGTA
AAAATGGATTATGATGAGCTTTCTAATGCTATAAAACAGGCAAATTTGGAAAAATACTTC
TTTAATGAAATAAGTGTGGATGATGTTGTTAAAACAATTTTAAGCGAGGATGATAATGAA
TAAATATGCACAGCTTTTTAGGTCTTTTAAATTAGGCAGCTACACACTTAAAAATCGTTT
TGTCCTTTCACCAATGACTTTAAGCTTGGCAACTAAAGATGGAAAAGTAACAACAGAAGA
AGAAAAATACTCAGCCAGAAGAGCAGATTGCGCACCTTTATTAATTTCAGGGGGAACATA
TTTTGATGACTTTGGTCAGCTTTTTGAATATGGATATAGTGCAAAAAGTGATGATGACAT
TGAATCATTAAAAAAGCTTGCTAAAGCTATGAAATCGAAAGGCAATGTTGCAATTTTGCA
GCTAGCTCATGCAGGTAAATTTTCAAAAGCAAGTCTTAAAAAATATGGTTATCTTTATGG
ACCATCATACGAAAAAAATCATATCCCTGTTGAACATGAAGTATTTGAATTAAGCATAAG
TCAAATAAAACAAATTGTAAAAGATTATGCAAGCGCAACTAAAAGAGCTGTTGCTGCTGG
TTTTGATGGAATTGAAATATCAATGGCGCAAAGATTGCTTATTCAAACTTTTTTTAGTTC
AATAGTTAACAAGCGCAATGACGAATATTCAGCAAACAGTTTTGAAAACAGATCTAGATT
GTGCCTAGAAATAGTTGAAGAAATAAGAAAAGTGATTGATCAATATGCAGATGAAAACTT
TCTTTTTGGGTTCCGTGCTACTCCTGAAGAAACATACGGTGCTGAGTTAGGATATAGCAT
AATTGATTTTATCCAACTTATAGAAGAAATTATTAAAAAGGGCAAGATAAACTACTTAGC
AATTGCTTCTTGAGGCCATGATATATATTTAAACAAAGTTAGATCAGAAAATGAGTATAA
GGGGCAGTTAGTTAACAAAATTATCTATGACAAATTTAAGGGCATTCTTCCTATAATCTC
ATCGGGGGGCATTAACACTCCTCAAAAATGTTTAGATGCTCTTGAATATTCTGATTTGGT
GGGCTTAAGCTCTGTTTTTGTAGCAGATCCTGAATTTGTTCAAAAAATTGAAAATGATCA
AGAGGACAAGATCAATTTAAATATAAGTTTTTCTCAATTAAAAGATTTAGCAATTCCAGA
ATCATCATTTAAAGGCATTGTTGAAATGTTTGGTTTTTGCGAAACTATTCCAACTGAGTC
ATTAAAAACTTTAGAAGAGAATTCAAAATCAGAAATAAATTAAAAAAGCCGCTATGGCTT
TTTTATAATGCTTTTGGACTGGCTAATTCAGGTCTATTAATAAATTCTTCAACAATTTTT
ATAAAGTTTTCTCAGTCTTCCTCAAACATCATGTGTCCTGTTTTAGGCATTCATAATGCC
TGAACACCTTTGACATTTTCTTTAAAATAATTAAGACACAAATCCCTGTCTACTACTCCA
TCATCTTCACCTAAAATCAATAAAGCAGGAACATTAACAGACTGTAAAGCAAGCTCTAAT
TTATCATGAAAATAGTTGCTTATTAAATATTGACCTAAGCCAACTATTGTTGGATTATTA
AAATCATATGGATCAAATGTATTTTTTACAAGTCTCATTCAAGATTCATTTGAAGTAAAT
TTTGTTACATCATAATATAACGATTTAAAAAAGCCTATAAATTCATCAAAAGTTTTGGGA
AAGTAATCTCTTAAAAAGGCTTCAGTAACATTTTGTGATGACTTATTTGTTGGAGCTAAG
TAAATTAATTTTTTAAATAATTCAGGTCTTTTTTGATAAGCAAGAGAAATGGTGCCTCCG
CCCATAGAATGGCCTATTAAGATAATGTTTTTCAATTTATTATCTTCTATAAACTTGATT
AATAAATTAGAATAACACTCAACAGTGGCTTCATCACCTTCTTTAATTTTAGTGTGATTA
TTACCAGGAAATTGCAAGGCATAATAATTTGACTTAGTTCAGTAGTTTTCAAAAATTCTA
AATGAATTTGGCGATGAATTAAATCCATGACAGAAAATTATGTTTTCATTTGGATTATTG
TTATCTTTGAAAACAAAATCATATTTATAAATTACATTCATATTATTTGTCCAAAAATGG
TTCTAGAATTTTTATAAATGAATCTCAGTCTTCTAAATACGTCATATGCCCTGTTTTTGG
AATCCAGTGAGTTTCGACATCTTTTACATACTTTTTAAAATAGTCAATACACTCTTCTCT
TAAGATTACGCCGTCTTTTTCACCTAAAATTAGTAAAGTTGGAACATTGATAATTTTCAA
AGTTTCTTTTATTGCGTTAAAAACATTCATATCAGGTGTTCCAAGTTTAACAATATCAGG
ATTATTATACAAGTAAGGATCAAAATTTTCTTTTTGCTCTTTAACTCAATTTGGATCAGA
TGTAAACTTAGAAATATCATAATAAAGAGAGCGCATAAGATCTAAAAAACCTTCGTAATC
ATTAGGAAAATAGTCTTTTTTATATCTGTCATACAATGCCAAGGCTGGCTTGTTCATTGG
CGCTAAATAAACTAGTTTCTTAAATAAATCAGGTCTTAATTGATAAGCTAAAGAAATAGT
TCCGCCTCCTAATGAATGACCTATTAAGGTAACATTTTTTAGATTATTTTTCTCAACAAA
TTCAACTAATAATTTTGCAAAACAAAAAACACTAGGTTCATCACCTTCTAAAACAGGTGT
TAAATTACTTGCTGGAAACTGGAGTGAATAATAGTTTGACTTTGTTCAATAATTTTTAAA
AATATCAAATCTGTCTGCTGTTGAATTAAGTCCATGGCAAAAAATTATATTCTCGTTTGG
GTTGTTATTATCTTTAAAAACAACATTATATTTATAAATTGGCTTCATAATAAAATTATA
CATTTAAGCCTATAAAACAAATAAATTGGAAAAAAAGGAAATAAAAAAAATGCTCTCTTT
CGAGAACAAATGGCTGCCCCAGTTAGATTCGAACTAACGCGTGACGGAACCAAAACCCGT
TGCCTTACCGCTTGGCTATGGGGCAAAATGGTGGAGGGGGAGGGATTCGAACCCCCGAAC
CGTGAGGAAGTGGGTTACAGCCACCCGCGTTTGGCCGCTTCGCTACCCCTCCAAAAGCTA
TTTTAAAAAAATAGCAAAAATATTATAACATCAAATAAAATAAAAACAATTTAATTATTA
AATATCTGGTTCTTTTTTAATAATATAAATGTTGCTATTAATAGTTAGCAAATCGCCGCT
TTTAACTTTAGAATTTCTTCCTTCGGGCTTTTTATTATTAATTAAAACTTTATTTTTTTC
TAAATAAAACTTAGCTCCACCACCTGTTTGGATAAATCCAATTTTTTTTAATAGCTGACC
AATAGTAATAAAGTCTTCTTGGATAAAAATTTCTGGTTTCATTTTACCTTCTAAGAGGAG
TTATTATTTGTTTTGAATTAGGATTATCTTTTGAAAATAAAACAATATTTTGAATTTTTT
CATCAATTAAAATATATGTTTCGCCTTCGGTTATAGAAATAGCATCTTTTAAGTAATTGA
AATTCATATCAAAAACAAAGGAAGATCCTTCTAAAGTAAATTTGGTTGTTTTAACATTTG
AATCGCCTAATTCATCTATCTTTGTGTAAACATTTATTTCTTGGTTAGAAATTTTAAGTT
CAATTCTATTTTGTTTATCTGCGGATGAGTTTATTCATATCTTATTTAAAAGATTATTGA
ATTCTGATTTTTCAATAGTAATTTTATGTTTAGTTTCCGATATTGCTTTGTTAAATAGCT
GCTCAACATTATGGTAAGGTAAATCGGTAATTCTTGCGGTTATTGTGGTGTCATTGTATT
CAACACCAAATTTAATTGAGTTATAAAACATTGTGACAGTCTTGGGAGCATCAGTAGGAA
GTAATTCTTTAACATCTTTTGCATTAACACTGAAGTCAAAATCTTCTAAAATCTGATTTG
TTTTAATTGTGTAATAAGCTAGTCTGAATGTATCTGTTGCTGCTAAATTTAATTTATTTC
CTGAACTTTTGAAATTAATGCATTTATAAATCAAATTAGCACCATTACTTGCAGCAAAAG
CAACGTTTTTTACTGCTTTTTTAAACTCTTCAGTATTAATTTGGAACTTTTTAATGTTAA
TGTTTTCATCAATTTGAGGAAATGAACTAATTTCATTTAATGTTAGTGTATAAACTGAAT
CTTGTTGTTTTATTTCCATTTTATTAAAATAAGTTTTTATTTCAATAAAGCCATTTAGTT
TTTTAATTATATTTTTGAAATAGTTAGCTTGAACTAATAATTCTCCGTCTTCTTCGACAA
TAATTTTGTTGTCATCAACTTTAATTTTTCTAACAATATTTGTTATTTCATTTGTTGCTT
CAAATTTAACAAAATTATGGTTTGCAGTTATTTTTATACATCTCATTCCATATAGAGAAC
TAATTGGATCAGAAAATCTGGAAACAACTTCAATAATGTCATCTAAAAAAATTTTATTTA
CAATAATTTTCATGTTTTCCTTAAATAATAAATATATGTTTTGTTAATTTGTGGATAAGT
AGCAAAAATGCAATTTTTAACGAATTTTTAAACTTTTTTTGGCATTTTTGTACTTTTTTA
AGAGTTTAAAACTGCTTTTTAAAATGTTAATTTTTCTTAAAAATCTCATTGCTTATCTCT
GATATAGTTCTCTTAAAAGTTATGTCTGATTGCTCTGTTTCTTTTTCGATTTTTCTAACT
GCATTAATGATGGTTGAGTGATCTCTGTTGCCAAAAAATCTACCAATTTGTTCTAAAGAA
AGATCTAATTGTTTTTTAACAATCCAAATAGCTATGTGTCTTGCTAAAACAACATCTTTT
CTTCTACTTTTGCCTAATATTTCAGAGCGAGATAATTTGTAGTATTTTGCGACGTATTCA
ATAATCACATCAGGTGTAACTTTTTCTTTAACTTGCTGGATATCTTTAAGAATGGAGTTA
ACTATAGCTAATGTATATCTAGAATTTGTTTTGACGATTTCCGAGTTGTAAAACCTTAGT
CTATTTACGGCTCCTATTAAGCTTCTGATGCTGTTGGCATAGTTTTTAACAATGAAATTT
TTAGCATCATCTTCTCATAATTCAGGCGTCATCTTGTTAATGTCAATCATGTAGTCCAAA
ATTTTCAAAAGATCAGCTTTTTGAGGTTCATCAATTGAAAGTTGTAAGCCCATTGAAAGA
CGACTAATTAAACGAGCGTCGAATGAATTTTGTAATGAATAGATAGGTCTATCCGAACAA
ATTATTGTTGTTCTTTTTTGATTTATTCTGCTATCTAAAATATTGAAGATTAGTTCGATT
GTGGCTTTTTTATTGCCGATTCCGTAACTTTGGAAGTCATCAAACATAACAATATCAGCG
TTATCAAAATGATTTCTTATTTGCTTTAGTTTACGTTGGTCATTTTCTTGGAGAAAATAT
GAAATGTCTCTTGTAAAAGAATTAGCATTTATGTACTTAACTGAGACCTCTTTTTTAAGA
AGCTCATTACATATCGCATTAAGCAAGTGAGTTTTTCCTATTCCAGATTTGCCGTAAATA
AATATAGGATTATAGTCTTCTTCACCTTCAACAATTAGTTTTGCTATTCTAATTGCTTCT
TTGTTAAAGTTGCCTTCTACATAGTTTTCAAAAGTTTTAGTTTTATCGACTTCGCGATTC
GAAAGTTCAATGTTTTCTATAGCTGCTTCTTTTCGCTCTCTTTTTACTTTCTTTTTAACA
GCAGAATCAAGTAAAACAAAGCTAAATGTACACTTGCGTTCAAAAGTTTCATCTAAAGAT
TTTTGAATACTGCTTTCATAAGCTCTTATAACATATTGTGAGTTTGGGGTTACGTTAGTT
GTTCCGATAGTTATATGGCCAATTTTTGAGACGTCTTTGATTTCGAAGTTGGCAAAAAAG
TTTTTATAAAGCATCTGGTCACCTAATTCTTGTCTAAGAATATCCAAAAAAGTTTCGGTA
TATGACTTTAAAGCAATTTCTTTATCATTTGGGCTGTTGATATTCATATTAATATAATA
>NODE_13_length_8707_cov_21.742506
AAACCAAATTATGTGTCTGTTTATGTTTATTTCTTTTTCAAATAATTACAAAGTCAATCC
GCAGGGTTGATTTTTTCTTTTAAGAGCAAATATAAAACATTTTTTATCCAAGATACAAAT
CAAAATATAATTTAAATATGAAAGAAAATAATAACAAGCCTATTTTAGATTCTTTTGGTT
TATCAGTATACAGTGAGAAAAATATGTTTGAAAGTCTTCTAAAAGAAAATAAGGAACTAG
AAGCTCATTACCGTTTTTTTAATAAATTAATGCCAAATTACGACTTGTTTAGTCATATAA
ATGAAAGTATAAAGATACCGAATGTTAAAATGGACAATTTGACTAAAAGTACTATAAAAC
AGATTGATATGAACAATATCAACAAGTACTTAATAAACGTTAATTACTACAAAACTAAAA
GCGATATGACTTTTGAATTAAGAAGCATAAGCAAAAATATTTCATTTTCATCAAATGAAT
TATTGTCACTATTAGATGTAAAAGATGATGAATTTTATGACGGGGGTTCATCATTCACTG
AAGATACAATTTCATTCACAAACACAACGGAAGTTGTAATTAATAAGGCTGAATTTTAGC
TTTTTAATTGTCTTTGTAGTGCATAAGAGCGTTATTTAATTTATAATTAAATAATGTAAT
TTAAGACAGGGAGTTTTTATGAGCAACAAAATAAATATAGCAATAGATGGGCCATGTGGA
GCCGGTAAGTCCACTGTTGCTAAAGAGGTAAGCAAGAAGTTAAAATATGTTTTTATAAAC
AGTGGTAGTGTTTATAGAGCTATAGCACTTAGCGCAATTCAAATGGGTGTTGATTTTGAG
GTTGAAAATGAAGTATTTAAGATGCTTAGCGAGATTGAAATAGATTTAGATGAGCATGAA
AATATTTTTCTTAACGGCGAAAATGTATCTGAGACAATTAGGGATGATAAAGTTGCTAAG
GCCGCTTCAAAAGTTGCTCAGTATCCATTAATTAGGCATTATGTTGTTGATTTTATTCAT
AAAATCACTAAAAAATCTAAAGGCTATATTATGGATGGGCGTGATACAACCTTTAAGTTA
ATGCCACATGCTGAATTAAAAATCTTTCTTACCGGAACTCCTGAAGTAAGAGCAAGAAGA
AGAGCACTTGAGAACAAAGATAAAGGTTTTGAAACTAATTATGATGTGGTTTTAGCAGAA
GTTAAAGCAAGAGACTATGCTGACCAACATAGAGAAACTGACCCGCTTCATATTACTGAT
GATGCAATTGTAATTGATTCAACAGATATGAATTTTGAGCAAGTTGTAGATAAAATTGTT
AGTTTAGCAAAAGAAAGAATGTAGTTATGAAAAAGAATGTAATTGCAATTATTGGAAAAC
CTAATGTTGGTAAAAGCACCCTATTTAACAGGCTTGTTGGTAAAAGAAGTTCAATAACTT
TTGATAGACCTGGAGTAACTAGAGATAGACTTTATGAATCATTTACATGAAATGGCAAAG
AGATAAATGTAATTGATACTGGCGGTATTCAAATTGAGAAAAAAGACTTCCAAGATCAAA
TATTAATACAAGCCAAAATAGCTATTGAAGAAGCAAATGTTGTTATTTTTATTGTTGATG
GGCAAGCAGCTATTACTTCTGATGATAAGATGATTTATAGTATGTTGCAAAAGTCTGGCA
AGCCTATTATTGTTGTTGCTAATAAGCTTGATAATATTTCAAAATTTGACTATGGCTGAT
ATTCATTAGGCGCTGATCATGTTTTTAGAATTAGTGCGCTACATGGAAATGGAATTGGTG
ATGTTTTAGACCAATGTCTTAAATATTTAAACTTTGATTCAGACAATGTTAGTCCTTATT
TTAAACTTTCGATTATTGGCCAACCTAATTCAGGAAAGAGTTCACTTTTAAATGCTATCA
CTCATGAAAACAGATCAATTGTGTCAGATATAGCTGGCACAACTAGAGATGGTGTAAAAA
GTGTGGTTGAATTAAGAGGACACAAAATTGAAATAATTGATACTGCTGGAATTACTAGAA
AGAGTAAAATTGATGATACTGTTGAACACTTAGCTCTTAAAAGAGCAATGTCATCACTTG
ACGAATCTGACCTGTCTATAGTATTAATCAACTCAACTAGAGAGTTAGCTCACTTTGATG
CGAGAATAATTGGATATGCACTTGAAAACAATAAACCAATAATCATTTGTGTTAATAAAT
GAGACTTAATTAATAAAACTCAAGACACAATGAATGAATATAGGAAAAAGTTAAAGAACC
GTTTTCATTTTGTGCCATGAGTACCTGTTGAGTTTATTTCGGCTAAAACAGGTTCAAGAA
TTGACAAACTTATTGACATTGTTTTAAAAGTAAAAGAAAACTTAGAAAGAGAAATTAAAC
CTTCAGTTTTAACAAACTTAATAAGAGAAAGTCAATTAATTCAACCAGCGCCTCCATATA
ATGGCGGAAGATTAAATATTTATTTTGCTAGAAAAACTGAAAATAAAATTCCTACATTTA
TCTTTTTTGTTAATAACAAAAAATTTGTTCACTTTAGTTATCAAAGGTTTTTAGAAAAAC
AAATTAGACAAAACATTGAGTACACTGGCTGTCCAATTAATATTATTTTCAAAAATAAAT
CGAATGAATTTGAATAACACAATTTTTTCTAATTTGCCTATAAAACAGGCAAATTATTTA
TGATACTTACTATTATTTAAAATCATAAAAGCTCTATATATTTGTTCAATTAACATGATT
CTAAATAATTGGTGTGGAAATGTCATTTGCGAAAAAGATAACTTTTGTGCGCTTTCAAAA
TGCTCTTCACATACTCCATCAGAGCCACCAATTATAAAGGTAAAACTCTGGTTTGTGTTC
ATTTCGATTAATTTAGAAAAGGCAATTGAATCAATTTGCTTGCCCTTTAATGAAAGCAAA
ATCACTTTAGAATTAGGCATTAAGGCATCTAAAATTAATTTGGTTTCTTTTTCTTTTTTA
ACTTCGATATTTTTCTCTTCACTAAATTCTTTAAGTTCGGACAATGATAAGGAGCAAAAG
TGACCTACTTGCTTAGCATATTCCTCATCTAAACTTTTGAATTTAGGACTAAGTGAACCA
ACAGCAACTATTTTAATTTTGGTCATAATTTTTCTTGTTTCTTGATTCTAAATGAAACAT
TAACATTTGAATATCAGCAGGATTTATTCCACTTATTCTGCTAGCTTGACCAATTGTAGC
TGGCCTAATTTTTTCAAACTTTTGTCTAGCTTCGATAGCAATATTTTTAACATCAAGGTA
ATTTAAATCTTCAGGAATTTTTAAATTTTCCAACCTTACAGCCTTATTTGCATCTGATTT
TTGCTTTTCAATATAACCATGTAAACGCACCATTGTAGTTATTTCTTCTAAATAAGGAAA
GTTTGGAATAATGTCGCTTGGGTCTACATCAGGTCTAGAAATAACGTTTAATAATGTTGA
GCCATTTGTAATGTTGTATTTTAATGCTACATCGCTTTTACCAGATAAATATGTTGTGTT
TAATCTTTGAATTTCATCGTCAATTAACTTATATTTATCTAAAACTTTTTGATACTCTTC
TTTGCTGATCATTCCTGAATTATAGGCATATTCGCTTAATCTGTCATCTGCATTGTCATT
TCTTAATAATAATCTATATTCAGCTCTAGAAGTTAACATTCTATAAGGTTCTTTGGTGCC
TTTAGTTACCAAATCGTCAATCAAAACACCAATATATCCATGATTTCTTAAAATCACAAT
TGGATCTTTGTCTTCTAATTTTAGAGCTGCATTAATACCAGCTATAAGCCCTTGTGCAGC
TGCTTCTTCATAACCACTAGTTCCATTAATTTGGCCAGCTGTAAAAAGATTGTGCACAAG
TTTAGTTTCTAAAGATTCTTTAAGTTGTAATGGATCTAGTGCGTCATATTCAATTGCATA
TGCTCATTTTTGCACTTTAGCATTTCTTAATCCTGGAATTGACTTAATCATTAGCTCTTG
AACATCAATTGGCATAGATGTAGATAAGCCATTTACATGCGTAATTGCTCCATCCGCTGT
TTCGGGTTCGAAGAAAATTTGATGCCTTTCTTTATCAGGAAACTTCACAATTTTATCTTC
AACAGAAGGACAATATCTTGGCCCTATTCCTTCAATTACTCCTGAATACATAGGAGAGCG
ATGAATATTTTCTTCAATAATTCTATGAGTTTCAGGGGTTGTATAAGTTAAATAACATGC
TATTTGTTTAGGCTTTTTTAAATTTGAACGTGATGAAAAAGAAATATTAACGTCGCTTAA
TACCTCTTGCTCAACTTCATCAAAGTTTATTGAATCAGAATAAATTCTAGGCGGAGTTCC
AGTTTTAAGTCTTTGCAATGTAAAGCCTAATTTTGCTAATGATGCACTTAATTTAGGTGT
TGTTTTTTCATTATCAGGCCCACTTGTTGTAATATCTTGGCCTCTTAGAATTCTAGAGTT
CATATATGTGCCTGTTGTTATAACACAAACTTTGGCTTCTATTAAACCAATATTTTCAAC
TAAAACGCCTTTAAAATAGCCATTTTCATCAACTATAACTTCTTCTGCTACACCTTCTAA
TAACTCTAAATTAGGTTGCTTTAAAACATATTCATAGGCGAGCTGTGAATACTTTTCTTT
ATCAATTTGCGCTCTTAACGCTCTAACTGCAGGGCCTTTTGAAAGATTAAGCATCTTAAG
CTGAATAGTTGCTAAGTCAGCTCATAGCCCCTGCATTCCGCCTAAAGCATCAATTTCTCT
AGTTATAATTCCTTTAGCAGGCCCACCAATTGATGGATTACATGGCATCATTCCTAATTT
TTTAGAGTTAAAAGTTAATAAAAGTGTGTTGCGGCCTTTGTGTGAAATTGCAAATGCAGC
TTCTAGACCAGCATGACCTCCACCAATAACAATAGCATCGTATTTTTTATTCATAGTTTA
TAAATTTTAATATATTTATTTATAAATATATCAACATAAATTGCTTAATGTTAGAAAAGC
AAGAATATTGTTAGTATCTATGCATTTATGCCGTTATCAATATAAGGCAACTATTTTGCA
TACAAGTCTGTTTTATAGCATTGTAAGTATAATATAGCATCTAAAATATATGTATCATTA
GCATTTGTAATTATCAAAATAATAATTAGAAAAATGATACTCTTAATTATTTATAAGCAA
TATACATTGCGAATGTATTTTGCCATTCTATTTTAGTATTATTTAACTTTGAACAATTAG
AATATAATCCAAGTATGGGAAAAATAAATATCGGTAAAATCTATAAACTTAAAACCAACG
ATAAAGCAACTTTTGTTATAAAAGACGATAATATATTAGAACATAAAGCAACTTTTGCTA
AGTCTGATAGAGCATTTGTGTTTTTTGCTAATGCAGACATAGTTTACTTCTTTTCATCTA
TGCTAGTGCACATAAATGATGAATCACAAACACTAATGGATTTATTCAATCAAGTTAATA
GGGATGCATCAATATACACTGAAGAAACAATAGAATCATTCAGAAAAGCAAGCTGCTCTA
TAATGTTTGCAATGAGACCTGATGCGTTTGATACTTATTTTGAAGTTTGCACAGACGAAA
AGGAACAATTCATACCGCCGCTAATTTACGATGCTGCAATGAGGTTTATGAATAGTAATA
TGGACAAAATTAAATATCCTATTGTTGTTCCTGATCTTAGCTAAAAAATGAAATTTATTA
AAATTGGCCTGTTTAGAAATCGAAGAAGTGACTAGATTATTTCTAGTACTTTTTTATTTA
TAAATCATAGTTTATATTTTCAATATCATAATTAAATGCACTAACTTATTCCACTCATAA
ATTAAAAAATTTATTAATGTAATTATAATTTTAGCGCTATGAATAAGACAAATAAGTTAA
TTTTAAGTCATATATACAGACTCTATTTTTTCTATTTCTGCTGTTTTGTTAGTTGTAGAT
AATAAACTTAAATTTAAAGGAAAATGTATGAATAAAAAACTATGCAAATGTAGTGGAAGT
TGAGCCAGTTCCTTTTTGATAAAATCAACATTGCCTTTTGCTATAAGTATTCCAGTGTTT
GTTTCATCATCTTGTGGGATGTTTTACAGAACCTATAATGAAAGAGAACTCTCTATTTAT
TTAAATACTGATATTTTTGAGAGCAAAATCAGAAAGATTATTGATAACAGAATACAAGTA
TTTAGTTTGGGTGATAAATGAGTTTTGGAATATAGCCCTGAAGTCAAAGAGAAAATTGGT
GAATTTCTTAAGCTAATATCTAGTTTTACTTATGCACCAAATTATGAGTTTCCAGGAATT
GAAAACGAATACATTTCATACTTGTACTATACTGGCGAAAACAGATATTTGTTTTATTCA
AATTAAATTGAAGAGTCAAAAATTGCAAAAGAATATGATTCAAAAAATGTTCATAAAACT
TTAACTCTTGACAATTTATCTTACTTTGATGGCATTAAATATGCAAAAGAATTGTCAATG
AGAGAATCAGCAATCAAAAATAATGCTGATAACAATTGCTGGCAAAATTTGTCTTATCTT
ATGCTTAATGATATTCACAAAAATTTGCTTAAGTTATATTCACGTCTCAATCAATACATA
GACACAATAGATTGCTCTGTTAAGCCCGATGACAAAGCAATTATAAATGCTGGGAAAAAT
ATAAAAGTTGAAAACAATGCTTTTAACGTTTACAATGATAAAAAGAATCTTGAACTCCTT
GCAACAATAAACAACTATTCTGTAATAAATAAGTATCGAAAGTTTGGCGTTTTTGATGAT
AAAAAGGAAACTTTAATAATTGATTCAAAAAACATAAACGCTTTGACATTTAAATTTAAT
AACACTTATTCAATAAATGATATTAGTGTTAATGCAATAAAATATAACTCAGGCTCTGAA
ACACCAGTTAATGACATAAGTATTAATTTTTCTTATAGGCATAAATTAATGAGCTTTAAG
GAATTTATTAATTTTAAAAAACGAACTAGTTTTAGTAGCAAAAATCTTTCAAAAGATAAA
ATTTCCTATGGTTTTGTTGACCTGGATGAACTTTTTAAAAACATAAGTGGCATAGATCCA
AGCAAACCTATAGTTCTATCAATAGAAACTTCAGATTTTGGAAAACCTTTAGAACTCCGG
AAGTTCAATAGACCATATGATGAATTTTTCGATTGGGAAAGTTATATAAATAAGTTAAAT
ATTTTTATAGATTATCTTGGATTGTTAAATCAAGACACCAAAACTATGAACACTCAACTA
TTACTTACACCGGACAGTTGAAATTTAAACAATGTTTCTGAACAAGATTGAAAAAATTTA
TTGCATATAATGCAAGAAAATATATAGTGGTTATAGGAAGCTAACTGCATATGATAAATA
CAAAATTGAGAAATTGACTAGATTAATTCTAGTGCTTTTTCTTTAACAGTTTTAGTTCCC
AATAGATAAAGGCAATCGTCTTCCACTCATAAATTTGCATACTTATTAATATTATTATAA
TTATGTTAGTACTATGAATAAGTTGAATAAGTTAATTTTAAGCCCAATATACATCGCCCC
AATTTTTCTGTTTCTGGGCTTTTGAAAATTGTTGATGATAAAGTTAAGTTAAACAAAGAT
AGCTCTATATCTATTGATGAGAGTGATTATAAGCAATTAATTAGAATGTATGTCCCTTAC
TATAATAAACTAGGGGTTCGTGGTAGAGACAGAAGACCTACTAATTACTCATCTAGCAAG
TACAATAAAGTTGGAATTGTGGAAGTAAGTGACTTTGATAGCAATTATTTACTTTCTCAA
AATGATCAATTTCAATTTATAAAAACACATTCTACTAAATCTAATAATGAAAAGTCCTAT
AGCAATCATGGATATGCAGTAACATCAATAATAGGTACAGACTTTGGAATTAATCAAAAC
GCATCAATTTATTACACATCGTTAAATAATGTTGACACTGTTAATGCTGTCAAGAATTTA
TATTACAAGTATGGCGTAAAACTCATAAATATGAGTTTAGGCCCAATGAGTATATTTGAT
CAAGTTGGTAGAAAAACTACCAATTCTAATTCCCATATATCAAGCAATGTATATGTTGAT
GCTGATGCTGGAAGTACAATGTCAATTAATGATATTTATAAATACAAATATTTCTTTTCA
CAATTAGCAAAAGCAATTTTATATTTCACATATGAGGATAACAAGAATATTTATAATGTA
AGCGATATTGTGGAGCAATATGCAGCTATAGGTCAATTTGCTCTTGAAAATGATATTAAA
ATAATTCAATCTAGTGGAAATGATAATGATGAATTATCAAAAATAGTAATTGGCAATGAT
TTTTTAAATAAGACAGAGTTTATGAAAAACGGAAATTTGTCCGCTAGCAAAATTTATGAA
ACATTCAAGTCATTTTTTAATTCTGTAATGAGTTTTTCTGAAAAATACTGACCAAATAAA
AATGATAGAGATAGCAACATAAATTTAGTGAACAAGATTCAACGCATTTTAGATAATGCT
CTCGGTGACCTGAATTGAAAATTCAATGAGCAAACCGGTTGATTAAAAACCTTTAATTTC
GAGGATTTTGCAGATCTAGAGATAAGAAAGAAAAAGTTGTTTAACGGTTTATCAAGTTGA
CAGAGTTTGCACTATCATGATGGAATTAT
>NODE_14_length_6168_cov_21.423800
CAAAATCAGGCTTAGATATTAACATCCATCCAACAAGAGAAGAACTTGATGAAATGGTAA
AGAAAATTTTATCTAAGAATCTCAAAGATAATAAGGTAGCTTGACTTATGGGTCTAGCAG
CAAGGGATACTGGGAAAATATTTGATGATACTTACACAGATGCAATAAAAGATGCAATAA
AACGTGCTAAGGAACATGAACAATGACTTAAGCAATTTAAAGAACCAGTTGTCTTTGATT
CAAGAAGCTGAGACTGATTTGTAAAGGATCCAGAGTTGGATAAATACTGATTGCCAAAAG
TAAGAACATATCTAAAACGTAAAGTGTTATTACAGGTAAACAAAGATATTGATAAAAAGA
TAGCAAATGAAATTATCAAAGGGCTTAACGATATAGTAGATAATAATTCTGGTATTTTGG
AAATTAAGGACGGTAATGTTTGATCAGTGGACAAAAAATGATATTCTTACTTAGGCTTAG
ATGGCACTCATTACATTATCCCAGGTTTAACACTTAATCATTCTATAAGCAATGTCTTAA
GAAGATATATCACAACTGGAGGAGATAAAGATAAAAACCATCCTACTATCGGAGGATTTG
GTGTTGGCCAAAACAGATTATTTGTAAAGAGACTTAGTGCTGGAGTATTTTCAATAGATG
CTAGAATAGCACTTAAAGATGGAACATACTCTAACACTATTTACAATCAAATTATCGATT
TATCCAAATATCTAAAATAACTTTTTGATTTTTCATACAAAAGTAAGAAATACCTGCATT
TGAATATCAGGTATTTTTTTGATTAAATTGTTTCAACCGCGATTGAATTTCCATCAATAG
TAGTTTTTAAACACTAAGGCACAAAATTAGGAATATTTTTTTGATAATTATAAGGCGTTA
AATTTGCTTATTGTTATAATTTAGAATAATAATTAGGCTAAGAGTTATAAAGGGGGTATA
AACATGCTGAAAATGGTGAAAATACTGCCTTCTAAAATTAAGTGAGTTTTTATTATTGGC
TCGTTTTTAACACTTATTTATGCTTTGCTTAATGTTATGCTACCGCTTTTGATTAAAAAG
TATATTGACTTAATTCTTACAGAAGACAGACAAGCTCCTTATCGTATGGACTTTTTAAAT
GGCAGAATCGATTTTGGTTTTGTTAGCTATAATGAAGCTTTTAAATGGCTTACTATTGTT
GTATTGTTGCAAACGATATTAACTGCTTCCTTAGCCTTTCTTTCTACTTTAGTAATTGTT
TTAGCTGCCGAAAGAAGTAGTTACTTTTACCGTAATACGCTTTATAAAAAAATACAAAGC
TATTCGCTCAAAAACATTGCTGATTTAAAGGCTGAATCAATTATTACTAGAATTTCAAAT
GATATAGCCATCTTTTGAGAGTTTTTGGTTAACGGTACTTCAGTTATGATTAAGGGAATA
TTCTTAATTATTGGCGGTCTAACTGTTGCTTCTTTAGTTGATTGAAAAATGTCATTAAGC
ATTATAGCTATCATTCCAATTGTTATAGTAATGGGAACAATCATAAGCTTAAAAACTGGC
CCGTTATTAAAGCAAACTCAAAAAGCTGTTGATGCTGTAACAAAAGTAGTTGATGAAAAT
ATTTCAGGAATAAGAGTTATAAAAACTTTTAATTTAGAAACTAAAAGACTTGATCTTTTA
AAAGACATCAACAATGCTTGATATGATAGTCAATATAAATCAGCAATGATTTTTTCAACA
GCATACCCTGTTTTCCAAATGCTTATTAACTGATTAATGATAGGTATATATTCAGTTGCT
GGTTACTATGCTACTATTAGTCAAATTAATAAAGACATTTTGACCAACATTCACTTATTT
ATAGACTTATTGTGACAAGTTGCTGTCGGTATATTATTAATGCTTTTATTCCTTAGCTCT
TTATTTAGAGCAAGAGTGGCTGCAACTAGAATTATTGAAGCCTATGACTATGAAACTGAC
AACTTACGTGTTGAAAAAGGCGAAATAATAGATGAATATGATGTGGAAATCAAAAACTTA
TCATTTAAATATTATGATGCTTCACCAAACTTTGCAATAGCTAATGTTGATATTAGTTTG
CCATATAGAAAAAGTCTTGGCATAATTGGCCCAATGGGTAGTGGTAAGAGTACTATTGTT
AACCTTTTAGTGAATAATTACAAGTATAAAGAAGGCTCTATTAAAATTGGCAATAAAGAA
GTTAGCCTAGTTAATTCAAAAAACTTGCATGAAACTGTGGGAATTGTGCACCAAGAAGCC
TTACTTTATACTGGAACTATTAGAAGCAATATGCTTTGAGCTAAAGATGATGCTAGTGAT
GAAGAAATAATGCAAGCACTTAAAGATGCCTGCGCTGATGATTTTGTAAGTAAATTTGAA
GACGGGCTAGACCATCCTGTTTATCAAGGAGGAAAAAACCTTTCAGGCGGGCAAAAGCAA
AGACTTTCGATTGCTAGAGCCTTATTACGTAAGCCAAAAATTTTGATTCTAGATGATTCA
ACTAGTGCATTAGATAACATAACTGCTTCAAAAGTGATTGACAACATTAAAGAAAAATAC
GAATGCAGCACAATTATTATTAGCCAAAAAATTAGCAACATTAAAAACGCTGATGAAATA
ATTGTAATGTCAACTAACGGCTTTATTATCAGCAGAGGCACACACAATCATTTAGCACAC
TCATGTGAGTTTTATAAACAAATATACGAAACTCAATTAGAACAGTAAAGGAGGCAATTA
TGATTAAAGTTAAAAAATCTAAAAAAGAAAAAGTCACAACTGTCTCTACTATTGGCCTTT
TAAAAGCGTCATTAAAATTTATGTCTGCTAATGAAAAAAAGTCCTTAATTTATGGACTTG
TGCTTTCGTTTTTTGAGGCACTTTTATATACATTTGGTACAGCCATGACCGGATTTATAA
TTGGCTGATTTTTTACTAAAGATGTAATTGCTAACAAAGCTCCTTTTAATACGCCAATGT
TTATTGTCTCAATGGCAGGCTTGGCTTTATCCTTTGGGCTTTATTTAGTAACTAGAATGA
TTCAAAACAAATTGCTCTTATCTGCAAGTTTTAGAACCACTGCAAAAATGAGAGAAGTAG
CATCTAAGAATTTGCTTTATATGCCTATTTCATACCACGATAAGAACAAAGTGGGTGATC
AAATTTCTACTCTTACTAATGATATAAATAATATAGCCTTAACAATGACACAGCTATTTA
ACGAAACATCGGGAAAGATTTTTAAAGTATTATTTGCTGTGATCTTTATGCTTTGTTACT
CAATTACTTTATCGGCAATTGTATTGCCTGTGACATTTGCTTTTTGTGCTTTAAGCTGAT
TATTATTAGCTAAAGCTAGAGTGCCTTACATCAAGATGACTGATTATTTTGGTGACATGA
ATGCATATGTTGAAGAGATGCTAAAAAACACAAAAGTAACTCAATCTTTTGACAAAGAAA
ATGAATCATTTAACAATTTTGAAATAATAGCAAGAAATGTTAAAAAACAGTCATTTATCG
GTGACGTGTATTCAAAATTCTTTGACCCATGATTTGTTGTTTTCTCAAACTTTTTGGTTT
TAATAATTTTAGCAATTTCACTGCTTTTCAAAATAAACAACATTAATTTTGTCGGCGTTG
TTGGCCAAGATGTTACTGCTTTAATTATTGGTTACATTAACTTAATGTTTACTTTTACAA
GCACTGTGCAAATATTTTTTAACATAGTGTTCTCAACTCAAATTGGGGTAGCTTCAACTA
ACAGAATTTTTAAATTAGTTGGCTTAGAATTGCCTGCTGATATTGAAAATCCAATGTATT
TAAAAGCTTCAACAATGCGTGGGCATGTTGAATTTGATAATGTTTCATTTAGATACAACA
AAAATTCAAATAAATACCAACTAAAGAATGCTTCATTTTATGCTAAACCTGGCAAAGTTA
TTGCAATTGTTGGCCCTACAGGCGCAGGTAAGACAACAATTATTAACTTACTTAGCAAGT
TCTATGACTATGAAGCTGGCTCAATCAAAATTGATGGCTTAGAGCTTAAACAAATCCCAA
AAGATAACTTGCTTGAACTAATGACAGTTGTCTTGCAAGATTCATTTATGTTTAATGACA
CAATTATGAACAATTTAAAGGTTGCTAATCCAAATGCAACTGACCAAGAAGTAATTGAAG
CTGCTAATATAACTAGCGCTCATCACTTTATCCAAAGTTACAAAAATGGCTATCAAACAG
TCATAGAAAACAACGGAGCTAACCTATCTCAAGGCGAAAGACAGCTTCTTTCTATAACAA
GAGCAATTTTAGGCGATAAAAAGATTTTGGTACTAGATGAAGCTACTTCAAATGTTGATT
CAAATACAGAAAAAATTGTGCAAGATGCATTGCAAAATTCAATAATGAAAAACAAAACGT
CATTTGTTATTGCGCATAGACTAAGCACTATCAGAGATGCTGATTTAATTCTGGTTGTTA
ATGACGGCCAAATTATTGAAAAAGGTAATCATAAAGAGCTAATGGCAGCACAAGGGTTTT
ACTACAACCTCCATCAATCTCAATTTAAGTAATAAGCTTCGGCTTATTTTTTATTGACTT
TACTGATTTAAAAGCAATCAAAAAAAACAAGCTTTTTAAGCCTGTTTTATAGTCACTTTC
GTGAAATGGTACGCCCGAGAGGACTCGAACCTCTGACCCAATGGTTAAAAGCCATTTGCT
CTACCGCCTGAGCTACGGGCGCATTTATGCCCTCTAATTAAAGCGGACATCTGGTACCCA
GAACTGGACTTGAACCAGCACGAACTAACGTTCGAGGGATTTTAAGTCCCTTGCGTCTAC
CTATTCCGCCACCTGGGCATCTTTTAAAATGCATTAATATTATATAGTATAAACAAAATA
TAGAAACAATTTTTTTAGGTTAATTTCTAAATTTTTGCTTACTTAATTCATAACAAATTA
CAGGCTAAAGAAGTAATTACAACAAATTAATTTTTATGTAAAATCAGAGTAACTTATTAA
GCTAACATTATTCCTAAGATACTCCAGATATTTATTAACAATTTGACTTACATATTTTTT
GTAAGGAGCAATAATAGGTGAATATGTTTCATAATAATATTTATTTGAATTATTTATTGT
AATATCTAGATTATTGCTTTTGATAATGTAATCTCAAAAGATGTGTAGAAGTATATTTAA
CTCTTCAAGTGTAATATATATTTTGTAATTTTGCGCTAATTCTGGATAACGGTTAAAGTA
GCGAATTCTTTGCACACTTGTATTATATTCATTACTATATATGGTAGCAGAATAATCGGC
GGGTGTTTTATCATGTTTTAAACTCATTTTGGCCTCTATTGAATATAAAGGTATTTGATC
AATTCATCAGTCATTGTGTAATACAGTCTTTTTTCTAATAGCGCTATAAAACAGTTTAAT
TCACTGATTTTCAGCTAAAGAATTGTTTGCATAATTATCAGGATAATTCAGTTTTAAATA
GTCACTGAATGACATTTTGTAATCTCACACAAAAGTTGAATTAAGTTGTTTTGACATTTT
TGGTATAGAAGCTTCATAATAAAATTGTTTAGCTGGATAACTGCTAATATCATTGTTAAA
AATATTATGAATTTTAGTTTTTCTTATTTTCTGACTCTTTCAAATATTTTCCATTTTGAA
ATATTTGGGAACTCCGAAACCAGTTTTATTTTTTGATCAATTTTTTCTTCAATATTCATG
CTCTGAAGATAGTTCATCAAAAGAAAATTTAGTATTTTTAGATGCATTTGTCTTTGAATA
GGTAGCTGAACTAGTTAGCAATAGCTTAACTTCTGAAATTGACAATTCTCTATTTAGTTT
ATGTTGTAGTCTTGAAATAAGTCCGGTTATTAATGGCGCCGATTTACTTGTTCCTATGAA
CTCAAGTAAATATTTTATTTTTTTTCTTAATTTTGATGAACTGCTTTGTGCATCTATGTA
ACTTTTTATATTATCATAAATACTTTTGTATTTGTTTTCAATGATTATAGATTCTTTATC
ATTTTTATATGAGTTTCCATAAGTGGAAATTAAAGGGTATGTGCCCGTATTTTTTTGGTA
AAGGAACTAAAAGGACTTGCTATATTGCTTCAATTAACAGAGCCTACAGAAATAATTCCA
TCATGATAGT
>NODE_15_length_2177_cov_20.402390
TTAATTTTCTTAACTTTATTATTTCTAATTAAAAAGAAAGTAATGATAAAAATAATCACT
GCGCAAATGATTAAAAAAACAAGTAGTGATATTAGTGCAATTTTAGATTCAGGAACTGAT
AAAGTTTTATTCATATAATTAAAAATTATAATAAAAGATAAAATAAAAAACCAAGCAAAA
TTGGTTTTAAAGCATTATTATTGAGCGCGCAAGTTTAAACTTTTATATCCTTCAACTTTT
TTACCTTTGTAAAAGCCACAGTGTTCACAAACACGGTGTTGTTGAATCATATTAGAACAG
TTTTTGCATGAGATTAAATTTTGCACTGGTAAAGCATCATTAGTACGTCTTTTGTGTTTA
CGTTGCTTAGATGTTTTACGTTTTGGAACTATAGCCATTGCACCCTCCTCATTATTAAAA
ATAGTTGTTGAAAAATAAGTATTTAAATTATAGTAAAAAAATAAATTTTTTTATTTATTT
AATAAATTTTTATGATGCTTATCCTGAACACAGCTATGTGTACTTCTTTGCCTGTTTTAT
AGGCTTATTAGTCAATTGAAATATTATTTATAAGTTCATAATTGCCACAATATAAAAAAT
TCAGCACAGTGGCCAAATTTTTTAAGATTTCAATTTGTTGTCATAGTAAATGTTTATTTC
TGTCTGAACTTCGTGTGTAACAGGATGAATTGGAATATGTTTAACATGGTATTTAAATCC
TTTTAAATCATCTAATTTTTTGCTTGGATTATCTGACTTAAAGTCATTAAATGTATATTC
GCTTTCAATTTTATATAAGTTTTGAAGGTAGTCTTTTTGGTAGTCATTAAATGCCTTACC
ATAACCAGGGAACTTGTCTTCTGAAAACTCATTATCTAAAACATATTTATATAAACTTTG
AATAGCAGGAGTATATCTTATATAGTCAAAAGCAAAGTAAGCACCATATTTTTCATATCA
TTCATCTTTATCTTTATCAGCAGCAACATTTTTTCTAGCTTTTTCAATGTCATCTGAGTT
TCAAAACTCATCAGGTTGGTCATAACCAGCAAAAACTGTTTTATTTACTGCGTCAATCAT
GTCTAATGCAACATCTTCTTCAGTTGGATTGGCAATAACAAATCCATCAACTAAAAGTAA
GTTAACTGAAGGACGAATAAATCTAACAACACCATCAGGAACTTCTGAATTTTTGACATT
ATCTAATGAATAAAAGGCATCAACAGCATCACCATTATAAATAATAGCTACATTAAATTT
CTTTGTAGGATCAATTAATGTATTAAGCAAGTCTAAACCGTTTCCACTAGTTCTAACTCT
TTCAGTGTCTGTAATTTTAAAACCAGTTGAATCTTCAAACATAGCAACAAATTGGTCAAT
TAAATCTCTATAGATTTCAGTTCTAATTTTTTTATTAGTTATATTTGTTTCCTCAGTTAT
AACAGCTTCACCAGTTGGCTGAGAAACTCTTTTCCCTGTTTTAGTATCTAATCTATATGA
TGAGCCGTAGATCATATTATCACGCACTGCATTAGTGTATTGATAATATTTAAAAGCATC
TTGTTCTGAATTAGTGCCATAAGGATTTCTAAGCAATTTAAGAGCTTCTGACATCGGTAA
ATTATTATGTTCTTCTATTTTTTCTTGTCCAGTTTGCTTATCGACAACTTTTTCCTTATA
TTTATTATTTGGATTATTAATTATCTCAATAAGCTTAGAGTTAATTTGTTTTTCAATGCC
ATTATGAACACCGGCAAAGTAGTCACTAATAGAATTTTCATACTTAGAGTCATATTCTTT
TTTGGCTATTTCATAGTCCTTTTGGGCTTGTTCTCCATCACTTTCAACTGGCTCTTCAGG
AGCTTCCATATGAAATGGCTTGAATAAATTATTATATTTAGCTAGCTTTTGAGGATTGTA
TGCAATAACCATATCTTGCATAAAGTAAGGTATGAAATAATCATATAAATGAAGTCTTTC
TTCATTTGGCAAGTCTTTTTGTGTTTTATTAGGAACAATTGTGCCATTTTCGTCAAAAAC
AGGCACATTGTCTAATAGTGCATCATACGATTTAATGTGTTCAAAAACAACAGGGTTATA
TATAACTTTTAAATTTTCTTCAGTAGTTTTTGAATCGTCTCATTTGGCTTTAAAAATCTT
TTTAAAGTCAGATCTTTTGAATTTTCTTAATAGTGGCTT
>NODE_16_length_374_cov_16.438503
TAAGGCTGTTTTATAGGCTTTTAGATCTAATTACATTCTTTTCATTGATTACACTATTAT
CTTATCTATGTGTTATTAAAGCTACTAATAATAAACACATCCCGCCCTTAAACTATTATT
ACTTTTGATTTAGCACCATTATTGTTTCTCTTGCTTTGTTTCTTATCATTCCCTTTACTT
TTGAAGGCAGAACAGTTTGAATGATTGCTTTTAGGGTTCAAATCTTATGTGCAAGCAATA
CTGAAAATAAGAGCACTAAAAAATTATTAACTAAATCTTATTTACTAAGAAGTTTGTTTT
CTTTTTGAATATGACTATTTTTAGTTTTGCTAGTTCTTACTTTCATTATGCCTTGGCAAG
TTGATGATTTTTATAAATTTTTAATATCTCCAAAAA
>NODE_17_length_10424_cov_20.642843
GATAAAATGAAAAAAATAATAGTTTCAAGACATGGTGTAAAATATCCTTTTGAATTTGAA
AGCAAATTTAAAAAAATTTTTGACAAAGATATTCTTAAATGACAATTTGATCCAGAGCTA
AGTACACACTTGAGTAATAAGGGTGCTTTATTAGAATTATTATTCGCTAAGTTTTTAAAA
AAATACTTAAACGTTGATAGTAGTATGAATATAAATATAGTAGCTAATTCAACTCATAGA
ACATACGAAACTGCAAGACTTTTGGCTTTAGGTCTTGTACCTGAGAAAAATATTAAAATT
GAGTGCTCTGATTCATCTTTTTCAAAAAGAGATCCTTGATTTGAACTTAATTATCCATCT
AAATCATATATAGACAATAAGCGCATTAATGATTTTGACCAAAAAGCAAGTAATCTAGGC
ATATATGATAAATTTAAAGAGTTATTTAATTTAGATAATAATTGTTTGTATGTGCAAAGT
CAAAGTCAAATAGACTTTGTAGAAAATGAGTGACTTAAGCCTACTGGCAGATTGTTTTTC
TCATCAAGTGCTTCAGATGTTATGCAGTCTATGTATTATCACGGTTTTAATGAAAGTGAG
ATTTTTAAGTCATCTGATTTTTTAAAAGACTTAAAACTTCTTTTAAAAGCTAAAGATTTT
GTAATCGATTTGATTTGAAATAATCCCACACTTGCTTTAGAAAGTCAAAAAACATTTATA
AGCTGCTTAAAAGTCAATTTTATACAAACTATGACTTAAGCATTTTAGTCGGACATGATA
CGAACTTAGCAACTGTTTTAGGTGTTTTAGATATAGGTGTACCTAATCTTAATCAACTTG
AAAAGTATCCTATTGGCTCAAAATTGATTTTTACTGTGTATGATGACAAAACTTTTGATT
TAGAGTTAGCTTATTTTGATTATAAAGATATAGTTAACTTTAATATAAATGCTGAACCAA
AAATTGTTTCTTTAGGTACTAATTTGAAATTAAAATAAAGTGTCCTAGTATATGTCCACT
TTTTTATTTTTAAACAAATAAATTATCAATTAACCAACTAATTCAGTTTTCATTATTATC
TTTAGATGAAACATAATGCACACTTTTTAAAACACTTAGCCTTGCGCTTGAGTGAGCGAA
ACTAACTTTTGCAATATCAAATAAAGGTAAATCGTTGTCTGAATCACCAAAAACAGCAGT
TTTTGCTAAATTAATTTTGTGTTCATTAGAAATATTGTTTAGAGCACTTGCTTTTGAGCA
AGCAATTCCAATGTCTAAAAAATTACTATGAGTTTGCATTGTATGAAGTTTTTTAAACTT
TTTGCAAAATGAAATTAGTGCTTTTATTTTGTCAGCTTGATAACTTTCAAAAGTTACAAA
AACTTTATAAATTTTTTTATCATCAAAAAAGTTACTTTCAGGATTGAGTACTCGGCTTTC
TTTTTTCATTCCTGTAGCTTCTTTATTTTGCTTATATGCCGATGAATTTTCTACATTTAT
ACCAGCCATACCAGAATCATGAAAAATATAATAGGCTAATCCAAGCTCGTTGCACTTATT
CATAATTTCATTCGCTTCTTCTTTAAGCATTTCTAAACCAGATGTAAGATTCAAAGTTTT
ATTATCATAAATCATTGCGCCATTAGCACAAATTAGTGGCATATTAAAATTTATTTTTTC
AAAGTAGTTTTCAAAATTAAAGTATGAGCCACTAGTAGCTATAATAATTTTTTTGCCTAT
TCTTGCTAGTTCATTAACTTTTTTAATATTTTCATTTTGCAGCATCTTTTTACTATCTAA
AAGTGTTCCGCCCATATCAAAAACAAAGCATTCAAAATCATTTATAAGTAAGTTAAATAT
TTCAAAATAAACATATGAGCCCTTTAAATAGGCTACTTTGGTAAAAATTTGCTCTTTATT
ATCAAAATTTTGAATGCAAAATATTAACTCATTTTGTGCTTTATCTTCATGAATTTTTGA
AACTAAAAACTCGCTTAAATATTCAATATTAAGTCTAAATGTGTTTAAAAATTGTTCATA
TTGAGCTTTATTTAAAATAATATTGTGGCTTAAATTGTTCATTTAATATCTTTCAGGTTC
TTAATATTTTAATTTTATACAAGAATAATAAAAAAATGTGTTTATGTTGCACAAAAAGGC
AAGAAACACATTTAGTTTAAAAGTTAATTGAATTATTAAAATGAATTAATTAAAGAATTG
TAAATTTTCCACCAGCTTGTTCAACTGCATCAATAGCACTTTTTGAAGCTGCATGTAATG
TTACATTAAGTTTTTTAGTTAACTTACCATTACCTAATAATTTAACTGGCATTGATCTTT
TGATTAAGTTAGCTTTGAATAATGACTCTAAATCTACTGTTGCATTAGCTTTAAAGTTTT
GTTCTAAATCTTTAAGATTTACTACTTGGTATTCAACGTGATTTACATTTGTAAATCCTC
TTTTACCAATACGACGGAATCATGGGGTTTGACCACCTTCAAATCCTAATCTGTGACCGT
GACGTTTGTTTTGACCTGATTGACCTTTACCAGCTTGCTTACCTTTACCAGCAGCATGGC
CTCTACCAACACGGTGTTTTTCAACACGTGCACCAGGAGTTGACTTTAATGTATGTAATT
TCATTTTACTCTCCTAATTAATGATTAACCTAAAAGGTCTTTAACGTCTTTGTCTCTAAT
TTCAGCAATTTGTTCAGGTGTTCTTAATTGTTGTAAGGCTTTAAGAGTTGCTCTAACAAT
GTTAGCTTTTGAACGAGAACCATATGTTTTTGTGTAAATATCAGTATAACCTGCTAGTTC
AACAACTGCACGTACAGTTCCTGAAGCAACTATACCTTTACCTTTAGGAGCTGGTTTAAG
CATAACTTTAGAAGCTAAGAATTTAGCATGAATTTCATGAGGCACTGTGATTTTGTTTTG
AATAGGAACACTGATAAGATGATTTCTAGCATCCTTAACAGCTTTTTTAATTGCATCAGG
AACTTCATTTGCTTTTCCGTGACCAAAACCAACTTTACCTTTTTTATCCCCAACTACTAC
AAAAGCTGAGAATGAGAATCTACGTCCACCTTTAACAACTTTTGTAACACGGCTAATATT
AACTACTTTTTCGCTAAATTCGTTGTTTGCTTCACCAAAACGTGTACGGTTTTTAACTTT
ATTAGCTCTATCAACACTCTTTTTAGGCATATCTTTAGAATCATGTGCGCTTCTTTTTTC
TCAAATTTGTTTTTTAGCGCCTGATTCAGTTCTCTTTGGTGCACTAACACTTTGTGTTTT
AGCTGCACCTGGCTTGTTTTCTACATTAGCCTTAACTGTTTTGTTTTCTAAATCTGCCAT
AATTAGAATTTAACTCCTTTTGATCTTACTGCATCAGCAAATGCCTTAACTCTTCCGTGA
TAAATGTAACCTGAACGGTCGAAGACAATGCTTTTAATTTTTAAGCCTTTAATAATTTCA
CCCATTTTCTCACCGGCAGCAGTTGCAGCTTGAATATTTCCGTTGTATTTGCCTTTTTCT
AATGTTGAAACACTAGCTAATGTAATTCCTTTAGTATCGTCAATTAATTGTGCATAAAAG
TTTTGAAGTGATTTAAATACGCATAATCTAGGTTTTTCTGCTGTACCACTAATGTGTTGA
CGTTCGCGTCTGTGTTTAATTTGACGTGCTTGATTTCTTGATAATGTTGCCATTTTTTAA
AATCCTTTCTTATCCAACTACTTAGAAGCAGTTTTTCCTTCTTTACGACGAATAACTTCA
TCTTTGTATGCAATACCTTTACCTGAGTATGGTATAGGTTTTCTTACAGCTCTAACAACA
GCTGCAAATTGACCAACAATTTCTTTATCGATACCTGAAATTACTAATTCAACTGGTTTA
GGTACTTCAACTTTTAATCCAGCAGGAATATCTAAGTTTACTAAGTGTGAGTAACCAGCA
GAAACTTCTAAAATATCACCTTTAAGTGTGAATTTAAAACCAACACCTTTGATAACTAAT
TCTTTTTTATAGCCTTTTGAAACACCAATTAACATATTTGAAATAAGTGCATTAGTAGTT
CCATGTAATTGCTTTGTAGACTTTTCTTCATTTGCTCTAATTGTGCTAATTGTATTATTT
TCCACTTTAAGCGCAATTAATGGGCTGATGTTTCTTTGTAATTTACCAAGTGGACCTTCA
ATTGTTAAAAGTGTACCATCTTGAGTAAGTGAAACATTTGCAGGAATACTTAATATTCTA
TTTCCGACACGAGACATCAAAACCTCCTATCAAATGTAGGCAAGTACTTCACCACCTACA
TTTTCCTTACGAGCTTGTTTTTCAGTCATTACACCTTTAGAAGTTGAGATTATAACTGTA
CCATAGCCTGATAATACTGATGATAAATTATTTGCAGCAGCATATACCCTTAGCCCTGGT
TTTGAAATACGTTTGAAGTCAATAATTGCTGATTGATTGCCTTTGTATTTTAATGCTACT
TCTAAAGTTTTGTCTTTGCCTTCACCTTTTGTAACAAAACTTGAAATGTAACCTTCGTTT
AAAAGAATTTCTAGAATTTTTGCCTTTTTATTTGAATAAGGAATTAGTACAGTTTTAAAT
TTTCTTTGATTTGCATTTTTGATTCTAACAATCATATCTGAAATAGGATCTGTTATAAAC
ATATTATCAACTCGCTTTCTTCATACCAGGTATTTTGCCTTGGTGTGCTAATTCACGGAA
ACAAATACGGCAGATTTTGTATTTTCTTAAAACTGCATGTACACGTCCACATAATTCACA
ACGTGTGTAAGCACGTGTTGAGAATTTAGCGTGTTTCTTTTGTTTAGCTTTTAATGAACT
TTTAGCCATAACTATTTTTCTCCCTTACTAAAAGGCATTCCGATTAATTCTAATAAACTT
CTAGCTTCTTTGTCATTGTTAACTGATGTAATAATTTGCACATCAAGGCCTTTAATTCTT
CTAATTTTGTCAAATTCAATTTCTGGGAAGATGATTTCTTCCTTTACTCCAAATGAGTAA
TTTCCTCTACCGTCAAATGCTTTAGGATTAGCACCACGGAAGTCACGAATACGAGGCATA
GCAACATTAATGAATTTTTCCAAAAAGTCTCACATTCTGTCTCTTCTTAATGTTACTTTA
CCACCCATCGCCATTCCTTCACGAAGTTTTCATGAAGCATTTGATTTTTTAGCACGAGTT
TGGAAAGGTTTTTGTCCTGAAATTTGAGTTAATTCGTTAAGTACTTCTTCAATTGCTTTT
GAGTTTGTAACTTCTTTACCAGCCGTCATATTTAGCACTATTTTTTCTAATCTTGGAACT
TGCATAATTGATTTATAGCCATATTGCTTCATTAAAGCAGGAACTACATCAGTTAAATAT
TTTTGCTTTAAGTTCATAACTAAATTTCCTTCTTAGTTTTACGTAAGATACGTACTTTTT
TATTATCTTTGTCAAATTTGTATCCAATTTTAGAAAATTGTGCTGGAGATGTTTTAGTTG
CTTTTTTAACTAAGATTGAAAGATTTGAAACATGAATTGGAGCTTCCATTTTCTTAATTG
AGCCATCATTGCCTTGACCAGGTTTTACGTGTTTTGTTACTATGTTAATGTCTTTAACTA
TAGCTGTATTGTTGTTAATATCAACCTTAACAATACGGCCAGTTTTGCCCTTATGTGAAC
CAGCAATAACTATTACTTCATCATTTTTCTTAAATTTGATTTTCATAATAATCCTTTTTT
ATAGCACTTCTGGTGCAAGTGAGACAATTTTTAAGTAACCTTTATCACGCAATTCACGTG
CCACAGGACCGAATACACGAGTTCCTCTAGGAGTTTTGTCATCTTTAATAATTACAACTG
CATTGTCATCGAAACGAATGTGTTGACCATTTTCACGGTGAATACCGTAAACTGATCTAA
CAATAACAGCTTTAACTACTTGACCTTCTTTAACAATACCTGTAGGAATAGCTTTTTTAA
CTGAGCAAATAATTACGTCACCAATGTTTGCTGTTTTTTTACGTGAACCACCAAGAACTC
TAATAACACCAACTTCTTTTGCTCCTGAGTTATCAGCAACATTTAATTTGGATAGTTCTA
AAACCATAGATTATTTTTCTCCTTGCATAGCAGCTTGTTTAACTGCAACTAAACGGAAAT
GTTTTGTCTTTGAAAGTGGTCTTGTTTCCATAATTGTCACGATATCGTTAACTTTAGCAA
TGTTATTTTCATCATGTACAGCAAATTTTTTGGCTACTCTATAACGTTTTGAATACAAAG
CATGTGATCTGTGGCTTTCAACTTCAACAATGATAGTTTTATCACCACGAGCAGATGTAA
CTTTGCCTTGTAATGTTTTACGTGTATTTCTTTCCATTATTTAGCTCCCTTTTCTCTTGC
ATTTAACTCAGTCTTTATTCTGGCAATGTCTCTTCTAATTGCTCTAATTTTGTGGCTTTG
GTCTAAGCTTCCAACTGACTTTTTGAAATTTAATGTTCATAATTCAGCTTCAAAGTCTTT
CACTAGTTTTTGGAGTTCATCATTGGAGTTCATCAAGTGACTAACTTTAATATCTTTGTA
AAGCATTATTGATTATCTCCTTCACTTTTAGTAATAATTTTTCATGACACTGGTAATTTG
TGACCACCTAGTCTAAGTGCATCACGTGCAATTTCTTCAGAAACACCTGAAACTTCGAAC
ATAACAGTGTTTACCTTAACAGCTGTATATCATTTTTCAGGAGAACCTTTACCTGAACCC
ATACGTACACCGATAGGTTTAGATGTTTTTGAGAAGTGAGGGAAAATTCTAATAATAACA
TTACCTTCACGACCCATTCTACGTGTAATAGCAATACGTGCAGCTTCGATTTGACGAGCA
TCTACTCAAGCTGAAGTAACTGCTTGTAGACCAAATTCGCCAAACTCTACTGTATTACCT
TTGTGAGCTTTTCTTTTATCATGACGTACTAAAAAAGGCTTACGATATTTAGTTCTTTTG
GGTTGAAGCATTATTTATCTCCTTCCAAAAGTTCACCTTTAGAAATTCATACTTTCACAC
CAATAGCACCATAAATGGTTCTTGCTGTTGCCTTAGCAAAGTCAACATCTTGTCTTAAAG
TGTGAAGTCGCATTTCACCACTGCTGTAGCCTTCTGCTCTAGCCATATCTACACCATTTA
AACGTCCTGAAACTTGGGTTTTAATTCCTTTTGCACCAGCTCTAAGTGCATCATTAATAA
CTAGCTTTTGGGCAACACGAAAACTTTCACGGTTTTCTAATTTTTGTGCTATAGCTTCAG
CAGCTAGTCTAGCATTTAATTCAGGTTGTTTCAATAATGAAACTTGTAAATTAATATCAA
GTGATTTATTTTTTAAATATTTGTGCAAATCTTGGGTAATTTTTTCAATATTTGCGCCAT
TTTCGCCAAGTAATTTAGCTGGTTGGCTAGTTTGTAATACAACGGTAACTTTTTGTGCTT
TAGTTCTTTTAATTGAGGTGTTGCCAATTTGGTATTTTCTAACTAATTTATCGAAGAATT
TGTAAATTTTAGCATCTTGAACTAATAAGTCTCCATAGTTTTGCTTTTCAGCAAATCAAA
CAGAGTTAATAGGCTTTGTAATTCCATAACGGAAGCCATTTGGATTAACCTTTTGTCCCA
TGACTATACCCTTTCTTCCAATGTTATTGATAAATTAGATGTTCTTTTGAAAATAGAATA
AGCTCTACCTTGTGAACGTGGTTGATATCTTTTAAGTGTTGGACCTTCATTAACTAATAC
TTCTTTAACAAATAATTTAGATGCATCCATACCATGGTTGTTTGTTGCGTTAGCAATAGC
TGAATTTAATAATTTAATAAATAATTGTGATGCTTTTTTGTTTGTGTTGTTTAGAATACC
AAGAGCAACTTTAACGTCTTTACCTCTGAATAAGTCAGCAACTAAACGTGCTTTTCTTGG
TGAAATTCTTTGAATTTTAACAACTGCTTTAGCACTTTGATTGTTCATAATTATTTCTTC
TTACCTTTTTCAGCACCATGACCTGAGTATGTTCTAGTTGGAACAAATTCACCTAACTTG
TGACCAACCATATCATCAGTTACATAAACATCAATATGTTGGTGGCCGTTGTGAACTTGG
AATGTTAAACCTATAAAACTTGGGAAGATGGTTGATCTTCTTGATCAAGTTTTAATTGGC
TTCTTTGGCATTTTTCCTTCTAAAATAGCATCTACTTTTTTAAGTAAGTGTTCATCAGCA
AAAGGGCCTTTTTTAAGACTACGAGCCATTATTTAGAGTCCTTTCTTCTTCTTAAAATCA
ATTTTGTTGAAGATTTCTTAGTTTTTCTTGTTTTAACACCAAGAGCTTTTTTACCTCAAG
GAGTTAAAGGAGCCTTACGTCCAATAGGTTGCTTACTTACACCACCACCATGTGGGTGAT
CGATTGGGTTCATAACAGAACCACGAACTGTTGGACGAACACCTAAATGTCTACTTCTAC
CAGCTTTACCTAAAAGAACTAATGAATGTTCACCGTTGCCAACTGTACCAATTGTTGCAC
GGCAACGTGCTAAAATTCTACGCATTTCGCCTGATTTAAGACGTAATACCACATATTTAC
CGTCATCATCTTTACCTAAGATTTGTGCAGATGTTCCTGCACTTCTAGCGATAATTCCGC
CACCACCAGGTTGCATTTCAACGTTGTGTACAAATGTACCTTCAGGAATATTTGAAAGTG
GTAATGAGTTACCTACTAAAATATCAACATTGTTTCCTGAAACAACTTTTTGACCGACTT
TAATACCTTCAGGTGCTAAAATATATCTTTTTTCACCATCAGCATATGCTAATAAACAAA
TATTTGCCGATCTGTTTGGGTCATATTCGATTGATTTAACAGTTGCTGGAATATCGTCTT
TGTTACGTTTAAAGTCAATAATACGATAGTATCTCTTTACACGGCCACCTTGGTGTCTAA
CTGTAATTTTACCTTGGTTATTACGACCTGAATTTTTTTTTAAAATCACTAATAATGATT
TTTCAGGTGCGTGACCGCTTAGATTTTTTGAATAATCTAGAGATGACATATTACGGCGAC
CATTTGTAACTGGCTTGTAATGTTTAACTGCCATTTCTAATATTTCTCCTTGCTTAAAAA
TAGTTGAGGAATTCATCTTTTAAGCAAAATTAATCCTCAGTAAATTTATTTTTCTTCTTT
TTCTTTGGTTGCAGATGATTTTTTAGCTTTTTTAGCAGCAATTTTTTCTGCTAATTTAGC
TTCTTTTTCTGCATTCTTTTCTTTTTCAGCTTTAATAGCTTCAGCTTTTTCTTTTTCAAC
TTTAGCTTTATCTTGTTTTTCTTCTTCTTGTGGGTAGAATGAAATTGAATAGCCGTCAGC
TAATTTAACAAAAGCTTTTTTGTATTTGTTTGTAAATCCGTGGAAACGACCTAAATTTTT
AGGTTGCTTGTCAACTTTAAGTGTGTTAACTGATAACACCTTAACTTTAAAGATGAACTC
AACAGCTTTTTTAATTTGAAACTTGTTAGCTGCTCAATCAACTTCAAATGTGTACACATT
TTTACCTAAAGCTTCGTTTGACTTTTCAGTAAGAACTGGACTTTTGATAACACGAGTTAT
TTCCATTATTTAATTCTCCCTTCAAAGTTTTCGTAGCCTTCAGTTGAAAGTACTAAAACA
TCAGCTCAAATTAAGTTTTCAACAGATACAGATGTTGGTTTTACACAAATTACATTTTGT
AAGTTTGCAACTGATTTATAGGTAACTTCGTCATTTGTAGCAATCAAAATGTGTTTTTGT
TCTTTAATGCCTAGTTCGCTTAATTTGTTAATAGCAGCTTTTGTTGAAATTGATTCTAAT
TTGAAGTCATCAACAACAACAGCTTTGCTTTGTGCTAATAAGGTTAAGACTGAAACAAAA
GCATTGAAACGAACTTTCTTGTTAACTTTAAGCTTGTAGTTTCTAACTGGTGTTGGACCA
AATGCTCTACCACCACCTACTCATATTGGTGATCTAGTTGAACCAGCACGTGCTCTACCT
GTGCCTTTTTGTCTTCAAGGTTTTTTACCACCACCACGTACTTCAGCACGGCTTTTTACA
TCATGAGTACCTTGACGTCTTGAAGCTCTGTCTGAAATAATGGTGTCAAAAATTGCTTGT
GAGTAAATTTTGTCTGATGCAAATAACTTAGGATTAAGTTTAGATGTATCAAATTCTAAT
TTTGCACTCTTTTCAAATTTTTCAGCACTAACAGCAGGCTTTTTAACTGTTTCTTTAGCT
TCTGAAGCTGCTTTAGCACTTGTAGCTTTTTTAGTTGTAGTACTTGTTGACTTAGTTTTT
TCAGCCGCTACAGTTTTAGTTGTGCTTTTTGCACTTGTAGTTGATTTTTTAGCTGCTGGT
TTTTTA
>NODE_18_length_8742_cov_15.027453
TTATTTAAATATTTTAAGGATCATTATTATGATTAAAAGATTAATAAGCGGAATTAAGCC
AACAGGTGATCTTACTCTAGGAAATTATATTGGTGCAATTAAAAATTTTGTCAAATTGCA
AGATGAATATGAAGCGTATTACTTTGTAGCAGACTTACACTCGCTAACAATGGGCGATAA
TAATGCCGTTGAATTAGAAAAAAGAAGAAAAGAAATAGTTGTAACATATTTAGCTTGTGG
TCTAGATCCTAATAAGTGCACAATTTTTTATCAATCAGACATATATGAGCATACATTAGT
TCAATGGCTTTTAACTTGTGAAACAACGATGGGTGAATTAAGTAGAATGACTCAGTATAA
GGATAAAAGTCAAAGTGCACTTAAGCAAGCTAATGGCACTGAAAAAATACCAGTAGGCAT
ATTTATGTATCCTACCTTAATGGCTTCTGATATTTTAATTTATGATGCTGACTTTGTACC
TATTGGCGATGATCAAGTTCAGCATTTAGAATTAACTAAAATGCTAGCAGAAAGAATAAA
TAAAAAGTATCAATTAGACCTTAAAATTCCAAATGGAATTATCCCTAAAGAAGGCGCTAG
AATTAAGTCTTTATCAGATCCTACCGCTAAGATGTCAAAAAGCGAAAAAACATTAAAAGG
CACAATTTACTTAAATGACGATCCTGAAGTAGCTTATAAAAAAATTATGAAGTCAGTTAC
TGATTCAGAAAATAAGGTTTATATTTCTAATGATAAGCCTGGAATATTGAACTTATTAAA
TATTTATGCAGCTTTAACTAATATTTCACTTCTTGAAGCTGAAGCTAAGTTCAAAGATTC
AAATTATGCTGAATTTAAAACTGCAGTAGCAACTGTTGTAAAAAATGAATTAATAAAAAT
TCAAGAAAAATACGAAGAGGCTTATAAAATAGTCGATTCAGTCACAAAAACTGGAGCACA
AAAAGCAAAAGAAATTTGTGCTCCTATTGCAAAAAAAATACTTTCAAAATTTGGATTCAA
ATAGAGGAATTATGAAAATTGAAGCTAATAAACAATTAAATCACACAACTAGCCACCTTT
TAGGGGCTGCTGTTGAGACACTATATCCTAACGTTAAATTAGGTTTTGGCCCAGCTACTG
ATGAAGGTTTTTATTATGATTTTGATTTTGCTGAACCATTAAGCGAAAATGAATTAGGCA
AAATTGAAAAGCTTATGAAGAAGCTAGCTAGCAGAAATTTAGTGACTGTCAAAATTGATG
AAAATCAATATGATTTTGCCAATAAACCCTATAAAAAAGAGCTATATGACGAATTAAAAT
CTCAAGGTAAAGAGATAACTTTTTATGCTTTGCAAGACCCACTTAACAAAGAATTAGTGT
TTAAAGATCTTTGCGCTGGCAATCATATTGAAAGCACAAAAAATATTAAAAACTTTAAAT
TATTAAGCATTGCTGGAGCCTATTGAAGAGGCGATAATAAAAATAGACAACTAACTAGAA
TTTATGGCACTTCATGAGAATCAAAAGATGAATTAGATAAATATCTAGCACTTTTAGCCG
ACAGAAAAGAAAGAGATCATCGTAAGATTGGTAAAGATATGAAAATCTTTACTTTTAGTC
CTCTAGCTGGTCAAGGGTTTCCTATTTGATTAGAAAACGGAATGTATATTCATAATGAAA
TTAGAAACTTAGTGCTTAAATTAGATAAAAAATATGGCTTTACTGAAGTTTTAACTCCAC
ATTTTGGCGCTGAATTACTTTATAAAACTAGTGGTCATTTAGCACATTATAAAGATGATA
TGTTTAAACCTTTATTAGTGGAAAATGAAACCTTAATTCCTCGGCCAATGACTTGTCCAC
ATCATATAATTGTTTATAACACAGAAAAACACTCATATAGAGACTTGCCAATAAGATACA
GCGAGCAATCACAGCTATATCGTTATGAAAAATCAGGAGCACTAACAGGGCTTGAAAGAG
TTAGGGGAATGCTTTTAACTGAAGGTCACTTGTTTGTTAAATATGACCAAATAGCTTCTG
AAGTTAAAAGAATGTATAAACAAATAAAAGAAATGTTATCTATTTTCAACATTGAAATTA
GTTATATTTCACTTTCGTTAAGAGATTCAAATAATAAAGACAAGTATTTTAACAATGATT
CAATTTGAAATAAAGCTGAAGCAATGCTTGAAAAAGCTTTAAAAGATATGAAAGTTAATT
ACACCAAAGTTGAAGGTGAAGCGGCTTTTTATGGTCCTAAAATTGATATACAAATTGATA
CAGCACTTGGTCATGAAATTACTGTTTCAACTATTCAACTAGACTTTTTACAACCAGAAA
AATTTGACTTAAGCTACATTGATAAAAATAATAAAGAAGTAAGACCAATTATGATTCATA
GAGGCCTTATTGGTACATATGAAAGATTTGTGGCTATATTATTAGAACAAACAAAAGGTA
ACTTACCATTTTGAATTGCACCTAAGCAAGTAACTATAATTCCTGTTAACTTGGAAGAAA
ACTTAGCTTATGTTAAAAAGGTAGCTAAAAAGCTTTTAAATAATGACTTTAGAGTAAAAA
TTGATGATTCTGATGAAAGGTTAAACAAAAAAATCAGAAATGCTCAAGTATCTAAGTCTA
AATTCCAGCTTATTTTAGGCTCAAATGAAATGAATTCTAACACAATTTCATATCGTGAAT
ATGGCAAAGAAGAAACAACAACTGTTTCTATCAATGACTTTATTAAACTGCTTAAAAAGT
TAAGAAACAACTATGAATAAACACCATAAAAAAACTGATTCCAAAAAAATTGTTTCCTAT
ATTCCACTAATTACTGTTTTATTTATTACTATATTCATAATTATTCCGCTATCAATTATA
TGAATACTATCAGCGCCTGAATTTGGTAATGTCAAAATAACTAGCACCTTATGAAAAGTC
TTAGCGCCATTTTTGATTTTATTGTTTTCACTTACATTAAACATAATATTAGTTTTAGTA
AAAATATTAAATATCAGATGCTTTAACTTTTCAGTGCCTTTTGCATTCATATTTTCATTA
ATTATATGACTAACTTTAATACCTATGCCATTTTGGATAAAATATATAATAGCGCCAGTT
ATCGGAATTTTAATTGCATTAGTAATTAACATTATAATAGGCAAAATAGAAGATAAAATT
GCTTCTAGAAGCAAGAAAGAATAGTAGTTAATTTTGCTGAAAAACCCTGTTTTACAGACT
ATTAAGCAAATAAAAACACCAGGATTTTCACTGGTGTTTTTTAGCTTATTAATTGATTGT
AGAAGAATTATTCTTCTGCGTCGTCTTGGTCACTTACAGCGTCTGAGTTACTTATAATTG
CATCAGAAATGTCTGTAATATGTTTTCTTGATTCGGGAGTTACCCCCTTCTCATTTTGAA
ATACCGTTAGCAGCAGCTGAGTTATCAAGGATATCTTCGCTATCTTTTTCTAACTTTTCA
CGGTCTACATCATATTTTCTTTTGAACTCTGCAGCTTTTTCAGCCTTTTCTCATTTTGCA
TTTTCATCTGATTTAGTAAATGCTTCATATTCTTTATTTGCTTTTTCAAACTCATCAGCA
TATGCCAATCAGTCTTCGTAATCTTCTAATTCAATAGGTGTGTTAGTTAATCTTTCAACT
TCAGCTTCAATGAATTCTTTTTCTTCTGCACTATTAACTATTCTTTCTTCTTCAGCAACT
TTTAGTGCAGCAACTTCAGCTTCTTTTTCTTCGAAGTATTCATTTTCTATTTTAGTTCAG
TATACTCTTTCTTCTTCAGAACCTTGTCAAGCTTTGTAGAACTCTTCTTCGAGTGCTGAA
TTTGCTATTTTTTCAGTTGTAGCTTCACCACTAAGTTTTTTGTATTATGGGTCATTGAAG
TCTTCATCATTTTCGCGTCTAAAATCAGCAGCATTGTATGGACTAATAAAGTCTGAAAAT
TCATCACCAATTGATTTCTCTTTAGATTCTTTTTCAAGTTTACGTTTGTATCATTCTGTT
ACATTTCATTTATTATATGAAGCCGTTTCAGAAGGAGTATTAACACTTCTCTCTCATTCA
GCTCATTGTTTTTCGTGCTCTTCATCGCCTGTTCAATCAAAGCTTATGAAGTTAAAGAAC
TTATCACCTAATTTAGGTTCTTTAAATTCTTTATTACGTTCACGTCTAAATGCATCTTGT
CTTGCTCAAGCTTTGAAATTAGCCTCTTCAATTGGAGTATTTTTTCTACGTTTCATTTCG
GCTTCTTTTAAAGCTTCAGAAACTTCATAAGCATTTTCAGGTTCTTCGTCCTCTTCAGAA
CCTGGATTTGCTGGCTGTGGTTCGTCTTGTGGTTTTAGCACAAAAGGAATGACAATCTTG
TCACTGTAAGCAGTAGTACCGTCTTTAGGTATAACGGTAATTTTGTTTTCTTTTTCGTCA
AAAATGACTTTTAAGTCATCAATTTTTAAAGAATTATTGCCTGATTTTAGTGCTTCAAGT
ACTGATTTTTCATCCTTAGCACTAATTGAGATTGAAGATGTGCCATTGAAGATTTTTGAT
AGTGATTTTTCAACTGTAGTACTATTTTCATCTTTTGATTTATTTGTATCAATGCAGGAC
ACAGATACTAAAGGAAGGAAACCAGCGTTAGCTAACCCCCCCCAATTATAGTTAATATTT
TCTTAGTTTTCATTACACTTCACTTCCTTATAAATATAAAATATTTATAATAACATTATA
TCTAAATCTATAAGCGAGCTATCTTCGTGTGAAAATATCCATACAGTTTTCCATCTTTTT
TATTAATAATATCTTAAGTATTAAAAACATACTTTAAAATGTTGCCGAGTCATAAAACGA
TGCTTTATGACTCAAAAATTAATTGTTAATAATTTTTATTGAACTTTTGAACTCCTCGAT
AAAACAACCAAATTTATGTAAATTTCAATATAGCTGTTTGCTATTTTTCCACTTCCTTCA
TACTTAATTTACATAAGTTTAAGCTGTTGAATATTAAATTTACTGACAATTTTAGTGATT
CACACCTTACTACCAACAACATAATTATTTAGACTTAGAAAAAATTATTAACATTAATTT
AGAACAAATAAAGGGTGTAAAAAATTTAAAAATCTTGCGCGCAGCAAGATTTTTTCTATT
AAGAAATAATAGCTTCATAGACTTTTGTTGAAACTGTAGAATTGCCGCCCTTATTAAATT
TAAAGAATCTAAATTTGATTTTTAAATTACCTCCATCTTTTTCAACATTAACAAATCCAT
TAGGTTTAGCTGTTCCTTTTTTATCTTTTTTGCTTATGTACAATGGACTGTCAGCATTAG
CAATAGAATAATTTTTTGGTAATCCTGTAACAGAACCAATTGCAATTCCGCCCCAAGGTT
TCTGATCTTTTTCCAGTTTCCCGCTTACTTTTGTTTTATCCTTATAGGTATTAAAGAAAA
GTTGTTTATGGCTACCTTTTTTAGGCGAAATTAAATCTTCATCTTTTAGATCTTTTTTAT
CAATTGTAATTTTAACTTTTGAAATATCAAAATCAATGTCTTTATAGATAGCTTCCTTTC
CTGCGATAACCTTATCTCCTTCGTTTTTAGAACCTTCTGACGATTCTTTTATTCCTTTTT
CATATTTGAAAATAGGTGTAGCAGGATTTTCACTATATAAATCATTTAGAGCAGGTGATT
CTTTTGCATTTGTTTCTGCTCCAAAATGATTTTGTGTGGATGAATTACTAGAATTTATAG
AATTGCTTAAATTAGTTTCCCCTACCATTTCATTTGAATTATCATTAGTTTTAGAGTTAT
CTACTGGTTTTGTAGGTTCATTTTTAGGTTTTGTAACTTTTTCCTTTTTGTCATCTTCAC
TGCATTTTGCAGCCACAAATGGAATTGAGAATGTAGCTGTTAGAGCAGTTCCTAAATTTA
GTAATTGTTTTAATTTCATAAATGTTCATCCCCCTGTGTTATTTAAAACTGCTTAATTAT
ACATTGCCAATAAAGCTTTTACATAAATATATTGGGAAATAACAGATGTAAAAAATAACT
AAACATTAATAAATAAACATGAATTGTAATTTTGTATATTTGATCAAAATTACACATAGC
TGTTTTTCTATTTAATTTATAAAAAAAACACTACGATCTAGATAGTGACATTTAACTGTT
TATGCAAAAAATAGTGCCTAACAATTAAGCACATTTTTAAAATTTTACAATTAAAATTAA
GAATTTATTTGTTACTATTTTGATGAATTATCCTGTTTTATAGGTTTTTTAGTTTCTATA
GCTCTTTAATAAATTTACTAAATACTTTTGTAAACTCATTTTCATTAATATCAAAATTTG
CAAGCGGCAATGCATAAATTTTATAAGTGTCATCTTTTTCGTTAAATGCTGGAAAAGTAT
TTAGCTCTGCAAAAAAGTTTTCATGTCAGTAGTCTGACATTCACTTTGAGTTTTCCTTAG
TTTCAATTAAGACCTGGTATTTTCTATCATTTTTTTCAATAAATAAGTAAAAGTCAGGAG
CTATTTCAGTTGCATTATCAAATGTATAAATGAGTGCTTCATTTTGTAAGTTATTTTTTA
TGAGTCAAAATTTAATGCTTTTTTGATTTAGCTGATCAACAATTTGATTCTTAAAATAAT
TTAGAAATAAGTGTTGCTGATATGTAAATGAATCACAAGTGCTTACAAATCATTTTTGGT
CAGATAAGTCTATTTTATAGGATGATTCATCACAACAAGTATTTTCAATATCAAAAATAT
TTGATAAATTATGAGCATAAAATTGTTTTGAACCAGTAAAGACTGGATCAAAATTATGAA
TATAGCTAGCTATATTACTTAGTGCAGTATTAATTGAATAATTTAATGATTCGCCATAAT
CATTTTCATTATTAAAACAAACTTCAACTGTATTGTCGCCAAAATAGCCACTAGTAGTAA
ACAGATCTAAAACATTGTCAATTTTATTAAATTTGTTTTTTAAATTTTCTAATTTAAATT
CACGATAATTATCTACATATTTAGAAATAAGTGAAATATCAATATTCTTAAGTTCTAATG
TTTTTGAATACAAAAAGTCTTTGCTTATCTCATTAAGGCTGTGATGCATATATTTTTCAT
CTTGGTTTGGAAAAACTTTTATGTCTTTATCTAATTTTTCTTTTTTATTTAAAAATATAA
GACCATTTTTAAAAAAATCACTTTGCTTGAATTCTTCTTTTAGAGAACATTTTTTTGAAC
TACTTAAATTATTTTTATTAATTGACTGAATTTTCTTTTTGTCATAATTATAGATAAAAT
TATCCAATATGCCTGTTTTATAGCTTGATTGGACAAAATCAAACTCACTAAAAATATGAA
CAGAATTATAGTTTTTTAATTTATCAAAATTTTCAATAACTGCTTCATCATCAATTATTA
AAAAATCACTATCTATACTGTTTGAACTATATTTACTTAAAAATTCACTACGGGTGCTAA
AATATAAATTAATTGATTCTTTATTTTTATTTGAATCTATTTCATTAACTTCTTTTATAT
CTACTAATTTACCCATAAACTGTATTTTATAGGCAAATAAGTATGATTTTGAATCATTAT
TAGCTAACAAGTTTTTAAATTTTTGAATATTTTCCTTCTTACTTAAAATTACAAAATTAT
TATTTTTTTGCGAATAAAAATAAAGAATTAATAATGCCAAAAAATGTTCTTTAACTGTCT
CATTTTCAATATTTACTAAGTACTTAATTGGAAATTTTTGACTTTTCTTACTATAGTTAG
TTGCCAAAAGTCTAATCATTTCAGTTTCATACTTATTTAAAACAATTGAATTATTTAAAT
TTTGAATAATGATATTTGGAAGTTTAATTAACGGATCAGAACCTTTATAATTATTTGAAT
AATTCATTAACTCTTCTAAATCCTGAAAAAGGAATTTTTTGCTCATTGCCACCTCTTAAC
TTAATTCATTAATAATTTTAAAATAAAAAGAGCAAACGTTTAAACATTGAAAAATCATAT
TTGCATTGCAAATATGTAAAAAATTGAACTTTAAATAAGGAAATAATAAGAAGTATCTAT
CAAAATTATCTTTTGCTTTTAATAAGTACTATAATTTAAATGTTATTTATATAACATTAG
GAGATTGGATGCAATATGAAGATAGCAAAAAAGTTGCTATAACCTTTTTTATTATTTTTT
TATATTTCTCTGCAGTGTTTGCCTATTTTTATAAATTTGTCAAACTGTCATTACTATTGG
GCTATGCAATAGGCGCATCCGCATCATTTTTAACTTTTTGAATCAAAGAATCTTTTAGTT
ATTTAATTATTAGCAAAAATAAAAGCCGGGCATCTAGCTTAAGCGTATTAAGTTTTATTA
TTTCATTAATTTTTATAGCCAGCTTAACAGTAATTTTAGTTTTTATCAACAAGTTAAGTG
TCAAAAATATGAATAATATTTACACAAAAAACAGCTTTAAAATTGCTTTTTATCCAATAA
ATTTAATATCTTACATTTTTGGTTTAACAACTTTAAAAATGAGTTTATTTTTATGTTTTA
TAAATAAAGAAAGAAAGGAGGCATAGATGACTACAGTCAAAAATGAAGCTGAATCTAATA
TATTTCAAAATTGAATTAATGGCGGCTATGCAGACTGAAATCAAAAACAGCTTTTGTCAT
TAATTACTGTTGTGCTAATTTGCTTAGTTTTTTCTTTATATGTATTTATTAAAATTAAAA
AATA
>NODE_19_length_15874_cov_24.795956
AGAAAGAAAGAAGAAGCTACAAAAGCTGATATTGATAAATTGATAGCTGAAGCTAAGCAA
TATGGCTTTAAAACTGTATGTGTTAATTCATCATATGTTCCATATGTTAAAGAACAATTA
ATGGGCTCTAATGTTGGCATAACATCAGTTATAGGTTTTCCGCTAGGTGCAATGCTTACA
AATTGCAAAGCTTATGAAGCTGCTGAAGCAATTAAAGCTGGTGCTGATGAAATTGATATG
GTTATTAACATTGGCAAGCTAAAAGACAAAGATTATGACTATGTGCTTAAAGACATTATG
GTAGTAAAACACGCTTGTGGCGACCATGTGTTAAAAGTTATTGTTGAAACAGCACTTTTA
ACAAAAGAAGAAATAGAAAAAGTAACTGAAATAGTTATGCAATCAGGAGCTGAATTTATC
AAAACATCAACTGGCTTCTCAACTCGTAGTGCTAGTTTAGAAGATGTTAAGACAATGAAA
TCAGTTTGCGGCGATAAACTATTAATTAAAGCTGCTGGTGGAATATCAAATAAAGATGAT
ATGATCAAAATGCATGAAGCTGGTGCAACAAGATTTGGTACAAGTAGATCAGTTGCTATA
GTTGAAGGCAAAGAATCGCATGGCGGCTACTAAAACAAACTAAAATAAAAAAACTGAGAG
AGCTTGCTGCTGCTACTCAGTTTTTTTGTATTCTTTATTTAGGCATTATGCCGTCAGAAT
TGACAGAAATAAGCTTTAAAAATTTGTCAATTTTTAAGCTAGCTGAACCAACCAAAAAGC
CATTTAAATTAGGCAATTTGGTAAAATCATTAATATTATTTTCATTAACACTTCCGCCAT
ATAAAACAGGTACTTCAGGGCTAGTTAATTTATGAATTAATGCACTCACGTTTTCAACTT
CTTCAGGAGTTGGAGTAATGCCAGTGCCAATTGACCAAACTGGTTCATAGGCAATAATAA
CTTTATGAATATTAACTTCATCTAGCAAAATTTGCAATTGTTTATGAATAGCTGCTTCAG
TTCTACCAGCATCTCTGTCTTCCTTAGATTCGCCAATGCATATAATTGGAGTAATGTCAT
ACTTAACTGATTGCTTAATTTTTAAGTGCGTGGATTCATCATTTTCATGATTTGTGTGAT
ATCTTCTTCTTTCTGAGTGCCCGCATAAAGCATATGAAACATTGATATCTTGTAGCATTC
TGGCGCTAACTTCACCAGTAAAAGCACCTTCTTCATTTTTTGACATATTTTGGCTGCATA
ATTTTAATTCAGGAACTCTATTTGTAAAATAAGCAGTTAGATTACATTGTGAAGGAGCCA
CACCAAAAACATTATTATCAATATAAGGAATTAATTGTGGATTGGCTTTTCTAAATTTTT
TGTATTCTATTGCAAATTCATCAAAAAAGTTTAATGTTTCAGTAAATGTTTTATACATTT
TTCAATTTCCAATTACTATAAATTGCTTCATTGCTTCTCCTTATTCTAGGAAACTTATTT
AACAAAATGCTATGCGTTTGTGAATTAAAGCATATAGTTAGGTACATTTTTTTACTTTAT
AATTATTAAATTAAAACATATTATTGAATAATCTTCAATATGTAGAAAGATATTATGAAA
AATAAATTAAAAAAATATTTGCTTTTAACTCCTTTATTAAGCTTGCCTATGGCTTTATCA
GCTAAATGTAATGGAGAATCTAGCAATCAAGGCGAAAATAATACTAAGTCAGTAAGCGAA
CTAATAAAGCAATATAAAGAAAAAATTGACAAGATTGAAAGCAATTTTTTAGCTAAAAAA
GTTAATAATTCTTTTCATTCAGATAACTCCGAAACAAAAAATTTCTTTAATGCGGCTTTA
TATGAGAACTTAGTCAACAATGTTGCTGATGCTAGCTCATCTTATGATATGGATAAGAAA
ATGCAAGAGTTTTATGACTTAGTAAAAAAAGACGAACAGGCCTATAAAACAGTCAAAGAC
AGCTTTTTTGACTATGAACAAAATTCACAGTCAGCTAAGATCACTAAAGCGCTTGTGGCA
ATAGTAAATGATTTAAATGTGCAAGTATTAAATAACTCAAATAAGTTTTTTGATGACTTT
AATAATAAAGATTCTAAAGATAATTCAAAAATTATTTACTATGCATATCCACAACTAAGT
CAATCAGCAACCTTTTTTACAAATAAAGAATGAAGTGAGTGAATCCAAGATGATTTTAGA
GTTGTATATAGCTCATTAATAAACTATGATAAATCAACTTTAATTGAACCCTCACAATTT
AAGTCAGACTTAATAAAAAACTATGATTCAAACACTGGCGTAAATTCAAACCATAATCAC
TCACATGCTACATATAGTATGATTTGAGAATTTATGAACTACTTAAATGCTTTTCGTGAA
ATAGCTAATAAATTGAATTATGCTGAAAGTGTTAAAAATATTAAAAATGAATTAAAAAAT
AAGCCTGAATTACTAAAGTTATTTGACCAATTAACTAGTAAAACAGACTTATTAGTAAAA
AATTCAGAATTAAAGTTGCTTAATCCACTTTATGATAAAGCAAGGGAAGCATTTAAATTA
TTAGATGATATTAGAATTGCTCTAAAAAGAATAGCTGATTCATTAAAATTGGATAGTAGC
ACAGTAAATAAAATATTGCCTGCTTAAAGCTAGGTTAAAAATAAAAACATCGGCACTTAA
TTTGCTGATGTTTTTATTTGTTTTTAGAATGCAAAGAACGTATTAGCATATCAAGCAGCA
TTGTTTGTGGCTATAATTTGCTTATCAACTAATACTACATAAGTAATTGCTCAGGCTGCT
ATAAGCACCAAGAATATATCTCTTCATGTAGGAATAATTAATCTATATTTAGTTCTCTTT
GCATAAGGATTATATCCTCTTGTTTCCATTGCATTTGATAAGTCTTCTGCTTTTGAAAAG
GCTGTAACAAACAATGGAATAATTAAGGTTGTAAATGATTTAACTTTGTCTTTAAACTTG
CCGTTTTTAAAGTCAACACCCCTGCTAGCTTGCGCTTTAGTAATTCTTTGAGCTTCTTCT
AATAGTGTAGGAATAAATCTTAAAGCAATGTAAATAATCATTACAATTACGTGTGTTGGG
ATAAATAATAATTTAAGTGGCATTAATAAGTCATCAATTGCTTTTGATAAAAGCATTGGC
TTAGTTGTATTAATCATTAAGCTTGTTGCCATTATCATTATATAAACACGCACAACTAAA
CCTAAGGTTCTAGCAATAACTTCTCAAGAAATGAAATAACTCTTTCCTAAGTGAATTGGA
AGTGGATATCAGTCTTTTAATTTTTTATAATTCTCAGTCAATGCACCAGCAGCATCATAT
GGCTTTTGGCCCATTGTATAAATATTAACTCAAAAAAGGAAGAAGCCTATAAGCGGCGGC
ATTATTCAGAGTCTTAAGAAAGCAGTAGGGCTTTTTGTTTCAATTAAGTACAAAATTCAT
AATGGTAAAAGAATAATTCCAAGAGTAAGAAAATCTTTTGCCACAAATGTTAAAACAATG
TAAATTATGATGAATATAATCTTGAATCTAGGATCCATTTTATGAACCACAGTGTCATTC
ATCATATAACGGCCATAATTACTATTCATCTTTGACCCCGCCTTTAGTTTTTTTATTCAT
ATACTTGTTAATAAAGTTTGCTAATTCATCAATTGAAGTAACTCTAGGAACCTTTATTCC
TTTTGCTTCTAATTTAGAGACAAAATCTAAAAGTTTAGGTGGTTCCATATAATTATTTTT
TAAAAATTCAGTGTCTCTTAAAACATCATGAGTGTCGCCGTCTTTAACAATTTGGCCGTC
TTTGAAAGCTAAAACTCTTTCTGTGTACTCTAAAACATTATCTAAGTCGTGAGTAACAAT
AATAACTGTTTTACCTTGTTTATGGAGCTCTTTGAAAATATTTAGTATCTCAATTACACC
AACAGGATCAAGTCCTGCTGTAGGCTCATCGGCTATTATAAAATCAGGTTCCATAGCTAA
TATTCCAGCTAAAGCTACTCTTCTTTTTTGTCCACCAGAGAGCTCAAAAGGAGAACGTTT
TAAAAATGATTCGTCTAGTCCAACTAATTTAATGTATTTTGCAGCTCTTTCGAGAGCCTC
TTGCTTGCTAACACCAAAGCTTCTTGGACCAAAAGCTATATCTTTTTCAATTGTTTCTTC
AAACAACTGATATTCAGCAAACTGGAATACAACACCAACTCTTTTACGAAGATCTTTAGC
TTTTTTAACTCTCTTTCTTCTGGTTGGTTTAATAACAAAACTTTCCATAAATTTTTCTTT
TTCGCCTGTTTTATGGTTTATTTTGTCATTTTCAAAAACTCATTCAACACTGCCAGCACT
AGGTAATAATAAAGCATTAAGATGTTCAATAAAAGTAGTTTTACCACTACCAGTTTGTCC
AATTACACCGACAAATTCGCCTTGCTTAATTGAGACATTAATATTGTCTATTGCATTAAG
CTCATAAGGAGTTTTAGCTAAAAATGTGTGCACTAAGTCTTTAACTGTTATTTGCATATT
TGATCTAATAACTCCTTTTCATTATATGTAGGCTTAACACCATTAATTTTCTCACTTAGC
TTGTAAATAAAAGGAGAGTCAATTTTTGCTAAGCTTAAGATTTCTTTGTTGTTTAAAATT
TCACTTGGAGAGCCTGAAGCTATTACTTTACCTTCAGAGAAAACTAAACAATAATCAGCT
AGGATTGCTTCATCCATATCATGAGTAATTGAGATAAGAGTTTTCTTTCTTTCTTTTTGT
ACCGAACTAATAATATCAAGCACTTTTCTCTTACCTAATGGATCAAGCATACTAGTTACT
TCATCGAAGATAATAATATCAGGGTCTAGTGCTAAAACTGAAGCAATAGCTACACGTTGT
TTTTGACCGCCAGAAAGCGACTGTGGGCTTTTTTCTAAATAATTACCCATACCAACTTTG
TGCGCTAATTCATCAATAATAGGCTTCATGTCTTTACGTGGAATACATTTGTTTTCTAGT
CCAAAAGCAACGTCGTCTTCAACTGAAGCGCCAATGAATTGGTTATCTGGGTTTTGGAAA
ATAATTCCTATTTTGCCTCTTATTTCTCTAAGTGTTTCTTTGCTTATAGTTGTGCCATCT
AATTCTATTTTGCCATCAGCTGGTTTATATAAAGCTACAAGTAGCTTAGAAAATGTACTC
TTACCAGAGCCATTGTGTCCTAAAATAGCAACATATTTGCCGCTTTCTATTTCTAAATTA
AGTTTTTCAATAGCATTAGCTTGTGCGCTAGGGTATTTAAACATTAAATCAGTGACTTTG
ATCATAATGTGTTTATTATACTACCAAAATAGAATTGTCACTTTAGCTTTTTTAACTATT
TTAAAGGCAAAAAGGAAAATAAAATGACGCAATGTTTGCGTCATTAAATAAAAGGAATTT
AGCAATCGTTTTAGATTTGTGAATATATTAATAATTTTAAAAAGATGGAGATTTTTAAAC
TAATTCAATAATAGCCATAGGTGCGTTGTCACCTTGACGGTTTACTAACTTATAAATTCT
TGTGTAGCCACCATTACGTTTTGCATATGATGGAGCGATTGTGTCAAATAAGTGTTTAAG
TACATCTTTCTTGCCTTCTTCAACTAATGTTGGACGCAAGAAACTTGCACAAATTCTACG
GTTTGCAAGAGTTGGGTTTTTTGCTTTAGTAATTAATTTTTCTGCATGTCTACGTAATTC
TTTTGCACGTGTAAGTGTAGTTGTTATACGACCATTAGCAAATAATTCACTAACTAATGT
TCTCATAACGCCTTTTCTTCATTTAACATCACGGCTGTAAATTTGGGTTGGATTAGCCAT
TATTCATCTCCTTTATTAAGAGTGAAGCCATTTAGTTTTAAACATTCTTGAATTTCATCT
AATGATTTTCTACCTAAGTTCTTAGTTTGTTCTAATTCTTCTCAGGTCATAGCTGCTACT
TCAGAAGCTTTTGTTTTGCCAATTCTCTTAAGAGCATTTAATGAACGAACTGAAAGACCT
AGTTGGTTAATATCAACATCATTTTCAATTGGTTCATCATTATTAATTTTTTCTTCTTCA
AAAACATCAATTTTCATTGCATCAACATCGCCAACAGTCATAAAGTGTGCTACTAAAATC
TTGCAAGCTTGGTTTATAGCACTTTTAGCATCAACTGTACCATCTGTTTTGATTGTAAAA
AGTAATTCTTCTTCAATTTTGTTGCTTGAAGTATTTAATTCTTTAACAGTGTAGCTGCAT
TTTTCCACAGGACTAAAATTGCTGTCTACAGCTATAAATAAGCCTTTTTTGATGTTTGAT
TCGATTTTTGAAGCAAATAATGAATCGTTTTGGATAAACTTTTTATTGCTTTCATTTGAA
ATAAAACCTCTGCCAGGTCTTAAGAATAGTTCAATTACTAATGCTCCTTTTTGGATATTA
GCAATTTCTTGGCTTTTGTTAATTATTTCAACTGAAGGATTGCTGATTTCAATGCTCTTA
GATGTTACAACTCCAGGTTGTTCAGCTTTAATTGTTGCTTTAATGATTTCACCATCTTTA
ACAAATTCAGGGTTGTATTTGAACTTTACTTTTCTTAAATTCATTATGATGGCTGTAACG
TCTTCAACAATTCCAGGAATTGTTTGAAACTCGTGGCTAACGCCTGAGATTTTGATTGCA
AATAATGCTAAAGAAGTAATATTAGATAATAAAACTCTTCTTAATGCAACTGCAACAGTG
TTAGCAAAGCCTCTTTCAAGTGGTTTAAGTGAAAATGTAACTTCATTTAAATTGTTATTG
ATAGCAGAGTTACTTACTTGTAAGTAATCTAATTTAGACATTCTTTTCATAAGTGTTACT
CTCCTTTGTTATTTTCTCATTTTTTCACGTTTAAGAATACGTTTTGGAGGTCTAGTACCG
TTGTGTGGCACTGGAGTTACGTCTTTAATTTCTGTAACAGTGATGCCAGATACTTCAATT
TGTTTTCTAGCAGCATCTTTACCAGCACCTATACCTTTAAGTTCAACTCTTACGCTTTTA
ATACCATGCTCTTTAGCAGCTTCTGACGCTGCTTGGGCAGCTAAACCTGCTGCATAAGGG
GTTTTCTTTTTAGTTCCTTTATAGCCAATAGCACCTGAGCTACTTCATGCTATAACGTTA
CCTAATTCATCAGCAAATGTCACAATTGTGTTTTGGTTAGTTGAGTGGATGTGTGCAACA
CCTTTAGTAATGTTTTTCTTTTTTGTTTTCTTAACAACTTTATTAGCCATAATTTATTCT
CCTAAATTAACTATTTAGTTGATTTCTTACCAGCAACAGTCTTTCTAGGACCTTTTCTAG
TTCTAGCATTACTTTTTGTGCTTTGGCCTCTAACAGGTAGACCTTTACGGTGTCTAATTC
CACGGTAGCACTTAACTTCCATTAAACGTTTGATGTTTAATGAAACTTCTCTACGTAAAT
CACCTTCTGTGACATATTCTTTTGCAATTTCTCTAATTGCACTAAGTTGTGCTTCTGATA
AGTCTTTAACTCTGATGTTTTCATCAATTTTTGCTTTTGCACATATTTCTTGTGCGCTTG
TTCTACCAATACCATAGATGTAAGTTAATGAAATAACTACACGTTTATTGTTTGGTATTT
CTATATTTAAAATTCTTGCCATCTAATTTTATCCTTGTCTTTGTTTGTGTTTAGGGGTAG
AGCAAATTACCCTGATAACACCTTTACGTTTGATAATACGACAATCTTTACACATTCTTT
TTACGCTAGCTCTAACTTTCATAAATTAGTTATCTCCTATCTATTGTGCCGATATGTAAT
ACGCCCTCTTTGCAAGTTATATGGGCTTAGTTCAACATCGACTTCATCACCAGGTAAAAT
TCTAATGCGGTTTACACGCATTTTACCTGAAATGTTAGCTTTAATATCTTGTCCACTTTC
TAAAGTTACTAAATATTCATCGGTTGAATAGATTTCTTTGACTTTTGCTCTAATTTTAAT
AGCGTCTTTTGCCATTTTTTATTAGATTCCTTTCGTTAATACAACACCTTTGCCATTTTT
AATTAAAACTGTGTGCTCATAGTGAGCAGCATTTAATCCGCTTGCACTAACAACAGTTCA
TTTATCTTTTTTGACATACACTCGATTTGACTTTTGCAAGATCATAGGTTCAATACAAAT
GACCATATTATCTTTTAATAATATGCCAGTTCCTTTTTTGCCTTCATTTGGTATATAAGG
ATCTTCGTGCAATTCCTTGCCAATGCCATGGCCTGTGTACTCTTTTGGTGTGTATAAATT
ATTATTTTTAATTACTTCGCCGATAGCATAACTAATATCACCAACTCTAGCGCCAGGTTT
AATTGCAGCTAAGCCTGCTTCAAAAGCTAATTTGGCTACCTCAATAATTTTGCTATCACT
TTCAGTAATTTTGCCAACGCCTTTAGTAAAAGCGCTGTCACTTTTGTATCCGTGATAATC
GCATCCTAAGTCAATTTTGACAATATCGCCATCTTTAATCACATAATTAGAAGGGATACC
ATGGATAAGTTCATCATTAACAGAGATGCAGGCTGTAGCTGGAAAGCCATACAAGCCTTT
AAAAGCTGGTTTTGCACCTCTTTTGATTATTTCATTAAAAGCATGACGATCTAATTCTTT
TAATGAAATTCCTGGTCTTACAAGGTCATATAAAACTGCTTTGACCTCTGCCAGGATTTG
GCAACTTTTAGAAATTAATTCAATCTCACGAGCACTCTTGATTGATACCATATTAATTCC
TACTTTACTTTTAATAATAATTTGATTTAAGTTTATTTTGTTAATGAACTAACAATTAAG
TCAGCTAATACTTTTGGATCACTATCAGCATCAAAAACATGAATTTTGTTTTTATAATGC
TCTAATAATGGGCCAGTTTGTTCTTTATAAACTTTAAGTCTATTTTTAATTGATTCAGGT
GAATCATCTTTACGTGTGATTAGTTCAGTGCCACATTTATCGCAAATATTGCCTTTGCTT
GAAGGCATAAAATCGATGTGAAAGCCAGCTTTACAATTTGGACAAAAACGGCGCCCTGAT
AATCTTTTTAATATTAGATCCTCATTAGCACGAAGCTCGATTACTTCGTATTTAAAATAA
GGAAGACTATCCAAAAACTCAACTTGCATAAGTGTACGTGGATAGCCATCTAAGATAACA
ATTTTACCAGATTTATTGTAATTTTCTAAAGCTTTAGCAACTATTTCATTAGTAATATCA
TCAGGTACATAACCGCCTGATTCAACTATTGAAGAAATCTTTTTACCTAGCTCGCTGGCT
GAAGCTATTTCAGCTCTAAAAATGTTTCCTGTTGATAAATGAACTAGCCCATATTCTTTA
GCAATGATTGACGCAACTGTGCCTTTACCAACCCCAGGAGGCCCCATAAAAACTAAATTA
TTTATATTTTTTGCTTCTATCATAATAAACCATCCTCAGTTTTAGGTAAATTGCCTTTGC
TTGGCTTGCTTTCGGCTTCATTATCAAAAGCACCAGTGTAGCTAAGTGTTTTAGATTCAG
CAATGTTTTCTGAAACAATTCTTGATATTCTTTTTTGTTTTGAAAGCTGGCTTGATTTAA
TTCTTGCTTTGAACTGATCAATTGTTTCGATTGAAACTGATACTAAAATCATCATACCTG
TGCCACCAAAAGCCATCGCAGCTGGAATAGCTAGTGCTATAACCATTAAATATTGGAATG
AAACTAAGATAACTAAGTAAAAAGCACTAAAGGTTGAAAGTCTCATTACTACACTAATTA
AATAATCTTCAGTTTGCTCGCCAGGTTGAATGCCAGGAATAAAGGTTGAATTTTTTGTAA
AGTCTTCAGCTATTCTATCAACACGTGATTGTTGTAAGCCCATAATAAAGGTGAAAAAGA
ATGTAAATATAACTAATAAGCTTAAACCAAGTGGCTTTGAAAAGTCCATATTTTCTCTAA
TTCAGATAGCTGCTGTGTTAGTATTAGGCAATATACGGGCAATTAATATCGGCAATGAAA
CAAACATTGAGGCAAAAATAATTGGCATAACTCCAGCAGGATTTAGCTTTATAGGAAGCT
TACCCATATCTTTTACACTTTTGCTTCTACCAGCTCCTATTTGTTGAATTGGGATATGTC
TTTCTGCTAAATAAACCATTATGATGACAAATAAAAGTGCTAAATAAACAAATAAATATG
TTAAGAATTTTAAAACACCTACAACAATTGCTGAGCTTTCAGTATCACTTACATAAACAC
CTCATGCAGTTTGAAACTGATTTGGTAACTGAAATGCTATACCAACAAAAATAATTAAAC
TAGTACCATTTCCAATTCCTTTGTTTGTAATTTGTTCAGCTATAAATAGTGAAAATAATG
ATCCACCAATTAAAATAAAAGGAAGCAAAAAGTAAGTAACTAAATTTTTATTTAAGCCAT
AAGGATCAATTCTAATAAAAGGGTTGTCACCACTACTTAAGGCTATAGTAAGCATAAATG
ACTGTGGAAAAGCAATAAAAAGCGTTAAAACCCTGGTGATTATATTAATTTTCCGTCTGC
CTTCAGGCCCTGATTGGGACAGTTTTTGCATTGCTGGAAAGGCTTTGGTTTGTAATAATG
ACATAATCAAGGAAGCGTTAATAAATGGACTTATTCCTAATGCAACTAGTGAAAATTGTC
TAAGTCCACCGCCACCAATAAGGTTTAATGTACTAAGAAATGTATCATTGTCAATTGAAT
TATTAATATTACTAAAGGTAACAAAAGGAGATTTGACTGTAGTCATAATTAAATAAATAG
CTAAAAGTGCAGCAGTATAAAGAAACTTTTTAGTAATTTCTTTTGTACTTCATCACTCAT
TTCACTTCTTGCCAAATTTATAGAAAAATTCGCGAATTTTTAGCCCAGAATTTTTCATAT
GCCTCCTTTTTTTAGCCCTTAAAACTATAGTCAATATTACTTATATAAAATATATGTAAT
ATTATAATGAATTTAGTTAAAAAATAAAGTCTTTTTACTGCTGCTTTATGCAAAAAATGA
TGTCTTCTAAAACAAAATTAGCTTTGCTAATTTATAAAAAATTAATGTTAGCAAAATTTA
CTTCTAAGGCTGTTTTATAGCGCTATAGGGCAAAATTTTTGTACGTTCTCTTATCCTTAT
TTTCTAAAATTTTTAAAGAAAATAAAAAAAGTGCCTGCGCACTAATATATTCTCTGAAAA
CTGAATAGTAATTTATATAATTCATTGAAATGTCTTAATCAACATCTCTACTTTTAAACC
TTTCAATTTATTAGTACTGGTCAGCTCAACACATTGCTGTGCTTACACATCCAGCCTATC
AACCTCATAGTCTATAAGGAATTTCAAGGGAATACTAATCTCTGAGGAGGCTTCCCACTT
AGATGCTTTCAGCGGTTATCCTTTCCGTACTTAGCTACCCAGCTATGCTCCTGGCGGAAC
AACTGGAACACCAGCGGTACGTCCACTCCGGTCCTCTCGTACTAAGAGCGGCTCTCATCA
ATATTCCAACGCCCACATCAGATAGGGACCAAACTGTCTCACGACGTTTTGAACCCAGCT
CGCGTACCGCTTTAATGGGCGAACAGCCCAACCCTTGGAACCGACTCCAGCTCCAGGATG
CGATGAGCCGACATCGAGGTGCCAAACCTTGCCGTCGATGTGATCTCTTGGGCAAGATTA
GCCTGTTATCCCCAGGGTAACTTTTATCCGTTGAGCGACTGCCATTCCACAATGTACAGC
CGGATCACTAAGTCCTGCTTTCGCACCTGCTCGACTTGTAAGTCTCGCAGTCAAGCACAC
TTCTGCCTTTGCGCTCTACATACGGTTTCTGACCGTACTGAGTGTACCTTTGAACGCCTC
CGTTACTCTTTAGGAGGCGACCGCCCCAGTCAAACTACCCACCACGCACTGTCCTCCCAC
CTGATTATGATGGTAAGTTAGAAATTCAACATAACAAGGGTGGTATTTCAAGGTTGACTC
CACTGCTACTAGCGTCTCAGCTTCAAAGTCTCCCACCTATCCTACACATGTTAGGCCAAA
TTCCAATACGAAGTTATAGTAAAGCTCCATGGGGTCTTTTCGTCTTGATGCGGGAACCCA
GCGTTTTCACTGGGACCATAATTTCACCGAGTCTAGTGTTGAGACAGTTGAGAGATCATT
ATGCCTTTCGTGCAGGTCAGTATTTAGCCGACAAGGAATTTCGCTACCTTAGGACCGTTA
TAGTTACGGCCGCCGTTCACCCGGGCTTCATTTCAACGCTTCGTATAAGCTAACGCATCC
ACTTAACCTTCGGGCACTGGGCAGGCTTCACCCCCTATACATCACCTTGCGGTTTAGCAG
AGAGTTGTGTTTTTGATAAACAGTTGCCCCTCATAATTTACTGTGGCCTATGTGTTACCA
TAGGCGCCCCTTCTTGCGAACTTACGGGGTCATTTTGCAGAGTTCCTTAACACTAGTTTT
CTCGCTCGCCTTAGAATACTCATCTTGGGGACGTGTGTCCGTTCTCGGTACAGGTTTCAA
TAACATTAAGTTTAGAAGCTTTTCTAGGAAGCATGGAATTGGCAAATTCAGACAATTGTC
CTATGCATCATAGCTCCCGGTTATAGATTGCGGATTTGCCTACAATCACCAGTAACTACT
TACCCCTAAATCCAATAATAGGTATGCTTATCCTTCTCCGTCACTCCATCACAATTAAAG
AAAGTACAGGAATATTAACCTGTTGTCCATCGACTACGCTTTTCAGCCTCGCCTTAGGCC
CTGACTAACCCTGGGTGGACGAACCTTGCCCAGGAAACCTTCCCCAATAGGCGTCGTAGA
TTCTCACTACGAATCGTTACTCATACCGGCATTCTCACTTCTTAGCGCTCCACTAGTCTT
TACAGTCTAGCTTCATTGCCCTAAGAACGCTCCTCTAACGTACATAAATGTACCCGTAGC
TTCGGTATCGTGTTTTACTCCCGTTACATTGTCGGCGCAAGGTCTCTTGACTAGTGAGCT
ATTACGCACTCTTTAAAAGATGGCTGCTTCTAAGCCAACTTCCTAGTTGTTTATGAAACC
TCACAACCTTTCTGACTTAACACGATTTTGGGACCTTAGCTGACGATCTGGGTTGTTTCC
CTCGCGAGCCGGGACGTTAGCACCCCGGTTCCGACTGCATAGCAATTCATAACGGTATTC
AGAGTTTGATTATAGTCAGTACCTCTAGGCGAGGCCATTCCATATTCAGTGCTTTACCAC
CATTATTTAACACTACACGCTAGCCCTAAAGCTATTTCGAGGAGAACCAGCTATCTCCAA
GTTCGATTGGAATTTCTCCGCTATTCACAAGTCATCCGGGCACGTTTCAGTGTACTACGG
TTCGACCCTCCACTTAGGGTTAGCTAAGTTTCAGTCTGCTCATGAATAGGTCACCTGGTT
TCGGGTGTACTCAAGCATACTAATCGCCCTATTAAGACTCGATTTCTCTACGGCTCCGCT
TTTATCCGCTTAACCTCGCATGCTAAAGTAACTCGCCGGTCCATACTGCAAGATGTACGC
CATCACCCATTAACGGGCTCTGACTAATTGTAAGTAAGTGGTTTCAGAGTCTATTTCACT
CCCCTCTCGGGGTTCTTTTCACCTTTCCCTCACGGTACTAGTTCGCTATCGGTGTCTGGT
TAGTATTTAGCCTTACCGGGTGGTCCCGGCAAATTCAGACAGGGTTTCACGTGCCCCGCC
CTACTCAGGATACAGTCAAGAGATTTAATAATTTCGCATACAGGGGTATCACCTTCTGTG
CCGCTTCTTCCCAAAAGCTTCTGCTATTATTAAATTTTGTAACTCTATGTAGTCTGTCCT
ATAACCCCATTTAAAATGGTTTGGGCTCTTTCTCGTTCGCTCGCCGCTACTGAAGAAATC
ATTATTTATTTTCTTTTCCTCTTGCTACTAAGATGTTTCAGTTCACAAGGTGTCTCGCAT
TATGTCCTATGTATTTAGACATAAGCAACTATGCATTACCATAGTTAGGTTTCCCCATTC
GGAAATCCCCGTTTCATAGCACATTTCCAGCTCTACGAGGCTTATCGCAGGTAATCACGT
CCTTCATCGACTTCCAGACCCAAGGCATCCACCACAAACTCTTCCTTATTTAAAAGTAGT
ATTTTCCTATTGTTGTTAGTTTTAGATGTGTATTTTAAGACATTTCAATGAATCATATTA
TCAATATGACTTACTCGATGAATCAAAACAAATTAACCATTAATTTGATTTTTGATGTCG
TTGTAAATATCGAAAAATATTTTACTATTCAGTTTTCAAAGAACATATGAGAGAAATGTT
CTCTCAAAACTAGATATATAGCTTTTGACCTATTAATAAAAGCCATGACAATATTAAATA
AAACAGGTCTATTGATTTTGGTTATAAGTCTTTTTTATAGTATTAAAAGACAAGTGTACT
CCGTAGAAAGGAGGTAATCCATCCCCACGTTCTCGTAGGGATACCTTGTTACGACTTAAC
CCCAGTCACCAGTCCTGCCTTAGGCAGTTTCTTAATAAACCGACTTCGGGCATTACCAGC
TCCCATGGTTTGACGGGCGGTGTGTACAAGACCCGAGAACGTATTCACCGTAGCGTAGCT
GATCTACGATTACTAGCGATTCCGACTTCATGAAGTCGAGTTGCAGACTTCAATCCGAAC
TGAGAACGGTTTTTTGAGGTTTGCTCCATGTCACCACTTCGCTTCTCTTTGTACCGTCCA
TTGTAGCACGTGTGTAGCCCCACTCGTAAGAGGCATGATGATTTGACGTCGTCCCCACCT
TCCTCCCAATTACTCGGGCAGTCTCCTTAGAGTGCTCAACTAAATGGTAGTAACTAAGGA
TAAGGGTTGCGCTCGTTGCAGGACTTAACCGAACGTCTCACGACACGAGCTGACGACAAC
CATGCACCATCTGTCATTCTGTTAACCTCCACTATGTCTCCATAGCTTTGCAGAAGATGT
CAAGAGTGGGTAAGGTTCTACGCGTATCTTCAAATTAAACCACATGCTCCACCGCTTGTG
CGGATCCCCGTCAATTCCTTTAAGTTTTATTCTTGCGAACGTACTACTCAGGCGGATCAT
TTAATGCGTTAGCTGCGTCGATGAGTTCCCCATCAACTAATGATCATCGTTTAGGGCGTG
GACTACCAGGGTATCTAATCCTGTTTGCTCCCCACGCTTTCGTCTCTCAGTGTCAGTGTA
TGCCCAGTTAGCTGCCTTCGCCATATTGATGTTCTTCCTTTTATCTACGCATTTCACCGC
TTCACAAGGAATTCCGCTAACCTCTACATAACTCTAGTCTGCCAGTATCCAACGCGTTTT
GGGGTTGAGCCCCAAAATTTAACGCCAGACTTAACAAACAACCTACAGACGCTTTACGCC
CAATAATTTCGGATAACGCTTGCAACCTATGTATTACCGCGGCTGCTGGCACATAGTTAG
CCGTTGCTTTCTAATCAGGTACCGTCAAGGTAGCGTCATTTCCTACGCTACTTTTTCTTC
CCTAACCACAGCAGTTTACAACCCATAGGGCCTTCATCCTGCACGCTGTGTCGCTCCATC
AGACTTTCGTCCATTGTGGAATATTCCCTACTGCTGCCTCCCGTAGGAGTCTGGGCCGTA
TCTCAGTCCCAGTGTGGCGGATCAATCTCTCAACCCCGCTAAACATCATCGCCTTGGTGG
GCCGTTACCTCACCAACTAGCTAATGTTGCGCACTCCGATCTTCTAGCGAAGCAAACGCT
TCCTTTTATATTACTTTCATGCAAAAATAATAAGTATTCGGTATTATCGGATGTTT
>NODE_20_length_6907_cov_17.762995
CTATGACCATACCGCCATTTTTACCGCCATCTGGCCCAAGATCAATAATATGATCGCAGT
TTTTAATAACATCAAGATTATGCTCAATTACCACAACAGTATCCCCATTATCGACAATTT
TATTAAGCACACTAAGCAAGTTAGCAACATCATATGAGTGCAATCCTGTTGTAGGCTCAT
CTAAGACATAAATAGTTTTGCCAGTAGGTGGTTTTTGTAAATATGTAGCAAGCTTAACTC
TTTGTGCTTCCCCACCACTTAGTGTTGTAGAAGGCTGACCTAGTTTTATGTAATTTAAGC
CTACATCACTTAAAGTTTGCAATTTATTCTTAATATTAGCACGTGCTTCAAAAAATTCTA
AGGCATCTTCAACTGTCATATCTAAAACATCAGCTATATTTTTTCCTCTGTATTTTATTT
CTAGTGTCTCTCTATTATATCTTTTGCCTTCACACTCATCGCAAGGGACATAAACATCTG
GTAAAAAGTGCATTTCAATTCTTAAATAACCATCACCCGAACATTTTTCGCACCGTCCAC
CAGGGACGTTGAAGCTAAATCTTCCTTTAGCATATCCTCTTGCTTTTGATTCTTCAACTG
AAGCAAATATGTCTCTAATATCATCAAAAACTGAGGTATAAGTAGCAGGATTACTTCTAG
GAGTCCTGCCAATTGGGCTTTGGTTAACAGCGACAATTTTGTCAATGTTAAATGAACCAC
TAAATGAAGTGAATTTGCCTACTTTTTCAGTTTGTGTTTTTAATAAATATTTAGTTAGTC
CTTTGACTAATATCTCGTTAACTAAGCTACTTTTGCCACTTCCTGAAACGCCAGTTACAC
CAATAAATTTGCCAAGTGGGAACTTAACATTAATATTTTTTAAATTGTTTTCACTAGCGC
CATTAATTACTAAAACTTTGCCATTTCCGCTTCTTCTAAAAGATGGTACATCTATTTTTC
TTTTGCCACTTAAATAATTACCAGTTAATGACTCTTCACAATTTTTTATATCATCAAGCG
AGCCTTGCACAACTACTTCGCCGCCATGTACGCCTGCATAAGGCCCAATGTCAACAATAT
AATCTGCACTTCTGATAGTGTCTTCATCGTGCTCAACAACAATCAAAGTGTTACCTAAAT
TAACCATATTTTTTAGTGTCTGAATAAGTTTTTCATTATCTTTTTGATGAAGCCCAATAG
AAGGCTCATCTAAAACATATAAAACACCTGTTAAATTTGAACCAATTTGTGTAGCTAACT
TTATTCTTTGGCTTTCGCCCCCACTTAAAGTTTCAGCATTACGATTAAGAGTTAAGTAGC
CTAAACCCACATTTTTTAAAAAATGTAAACGGTTATATAACTCATTTAAGATAAGTTGTG
AAATATATGTCTCTTCACTGTTTAGTTTTAGATTTTCTAAAGCTTCTAGAACATCTTCAA
CACTCATTCTTGTAAAATCATCAATGTTATAATCATTTACCTTTATGCTAAGTGCATATT
TGTTCAATCTTGAGCCTTTACACTTTTCACATGTAAATGAACCCATGTACTTTTTAAGTC
AGTCTCTAATTCTTTCGCTAGAAGTGTTAAAGTAATCATTTTCAATTTTTTCTAAAATTC
CAGGAATATGTCTATTTCTTCTAGTTTTATTTCCGCTTGATGAAACTAAAACATACTCAA
TATCTTCTTTTGAGCCATATTTTATGATATCAATTTCTTCTTTAGAAAGCTGATCAATTG
GTGTGTTTTTGTCTATTTCATAGGTGTTTAGGAGAATATCAAACTCTTGCCATTCTAAAT
TTTGGCTATTAATTATATTTGCATAAATTTTAATAGCGCCATCATTAATAGTTCTTCATT
TTTCAGGAACCAAGGCATCAAAATCAGCTCTTAAATTAACTCCTAATCCTTTGCATAGCT
CACATGAACCAAAAGGCGCATTGAATGAAAAAAGTTTAGTATCAATTTTAGGCATATCAA
AGTCTTTATAAATACATGAGTGTAATTTAGAAAACTTTTTAACTTCGCCTTCAGTTGTTT
CAACTTTCAATAGTCCTTTAGAATAATCTAAAGCAACACTAATTGCTTCAGAAATTCTAT
TTTGATTCTCTTCATTAAGCACAACTCTATCAACAACAATGTCAATGTAATGCTTAATAT
TTTTTTCTAATTTAATTTCATCATCTAGTGAATAAATTTGTCCATCAACCTGCACGCGCA
AGAAGCCTTCTTTTTTAAGCCTTTCAAAAAGGTTTGCATGTGTACCTTTTTCGCCATCTA
CAATTGGCGAAAGTATGTATAAACGAGTTTGATCAGGAAATTCATAGATGCTTTTTAAAA
TATCATTATTAGTTTGCGTAGTGATAGGAATCTTATGATTAGGACAATAAGGCTTGCCAA
TACGAGCAAAAAGGAGTCTGAAATAGTCATAAATTTCAGTCACAGTTCCAACAGTTGATC
TAGGGTTATTATGAGTTGTTTTTTGCTCAATTGAAATAGAAGGGCTAAGTCCTTCAATTG
AATCAACATTAGGCTTATTAGTTCCACCTAAAAATAAGCGCGCATAGTTGCTTAAACTAT
CAACATATCTACGGCGACCTTCTTCATAAATTGTGTTAAAGGCCAAACTACTTTTACCAC
TGCCAGATAGGCCTGTAAAGACAATTAACTTGTTTTTAGGTATTGTTAAATCAATGTTTT
TTAAATTATTTTCTTTTGCGCCGTGAATAATAATTTGATCTCTTGCACTCATCTTAGCCC
TCCTTATTTAAACTGCTATTGCCTTCGCGCAACTCAATAATAATATCTCTTATTTCCATT
GCTCTTTCATAGTCTAATTCTTTAGCAGCTTGTTCCATTTGTTTTCTTAATTTTTCAATT
AATTCATCTTTAGATAGCTTGCCATCTTGGTTTTTAGAGCTAGAGTTTTTGAAATAAAAT
GAAATAGCATCAGCCATTTTTTGATTATGAATTGGCTCTGGAATTGGCTTAATAATTGTT
TTAGGAACAATGTTATGTTTTAAGTTATATTCTTCCTGAATTTGACGAATCTCACTGTTT
TGTAGTATTGTTTCTTGCATACTCTTTGAAACTGAATCAGCATAAAATATTACTCTACCA
TTACTGTTTCTAGCTGCTCTACCTGTTATCTGAATTAAGCTTCTTGTTGAACGGAAAAAG
CTTTCATTATCAGCATCAAGCACCATAATTAAGCTCACTTCCGGTAAATCAATCCCTTCA
CGCAGCAAGTTAATTCCGACAACACAGTCATAAATGCCTTTTCTAAGCTTTCTTAAGATT
TCATTTCTTTCAAAAGTTTTATGCTCACTATGAATATAAGCGATTTTTTCATTTTTTTCC
ATGAAATATCTAGTTAGCTCTTCAGCTAAAGACTTTGTGGTTGTTAAGATTAATGTTCTT
TCCCCTTTTTCTTTTTGCTTTTGCAGTTCATCATAAATATTTTCAATTTGACCTTTAGCT
GGCCTTACTTCAATAGAAGGATTTAGTAATCCTGTTGGCCGTACAAATAATGTGGTCACC
ACTCCATGAGTTTTATCTAATTCATATTCATCAGGAGTAGCTGAAATATATATTTTTTGA
AAATCAAAACTATTTTCAAACTCTTCAAATGTTAATGGTCTATTATCTAAGGCACTTGGC
AATCTAAAACCATAGTCAACTAAAGCTTGCTTACGCGATCTATCACCTTTAAACATGGCT
CTTAATTGTGGTATCATCATGTGTGATTCATCAATAAAAACAATAGGATTTTTATCATGA
AAATAGTCTAATAAAGTATAAGGTCTTTGACCAAAAGTCCTGTTATCAAGGTACATAGAA
TAATTTTCAATTCCTGGACAAGTTCCAAATTCTGCTAATGAATCAAGGTCTCTTTCTACT
CTTTCTTTGATTCTTTGTGCTTCAAGCAGCCTATTATTTTTTTCAAAATAAGCAATTCTT
TCTTCTAATTCAATTCTAGCTAATTCAACAGTTTGCTTAAGTATGTCATTATTGACTGTG
TATGCATCACCAGGAAAGAGCAAAAATTCATCATAGCTAGCAAAAACTTCTTTAGTTATT
GGGTGCATTGTTTTAATTGATTCAATTTCGTCACCAAAAAAGTCAACTCTGATCATAAAT
GAGTTGTCATAAACAGGCTGAATTAAAACCAAATCGCCTTTAACAGCAAATGAACCAAGC
TCAGAATTAACATCATTACGAAAGTAATTTCTTTTTATAAGTGAGCGAATAAAATCATTG
CGTGAAATTTTTTGACCTTTATGAATTGTCATAAAGTTATTTTCATACTCATATGGATTC
AAAGCACCATAAATAGCAGAAACAGAAGCTACTACAATAGTATCATTACGGCTTAAAATA
GAGTTAACAGCACTCATACGCATCGAATCTATTTCAGCATTACGTTTACTAGTTTTATCA
ATATATGAATCGCTTGAAGGAATGTATGCTTCAGGACGGTAATAGTCAAAATATGAAACA
AAATATTCAACTTTGTTTTCAGGAAAAAAGCCTTTTAGTTCAGTATAAAGCTGACCTGCT
AATGTTTTATTGTGCGATAAGACTAAAACAGGGCGGTTAAATTGATTAATGACATTAGCA
ATTGTAAATGTTTTACCACTTCCTGTTACACCTTGCAATACTTGCTCTTTGACATTATTT
TTAATGCCTTCCACTAATTCATTAATCGCTTTAGGTTGATCGCCTGCTGGAGCATAAGAT
GAGTGCAATTTGAAACTATACATATTAAATAATTATAATGCTTTAATTTTTTTATTTTGG
TCGATAATTCTTTATTTTTAATAAAGAAGCATTCTTAATTAAAAAAGCCGTGCAAATAAT
GCAAAGCTGTTTGTTTTATCTAGCTCTTAACCTCACGTTGTCATCTTGATTAAACAATCA
GGCAACTAACTTTTGTTTTTCATCTTTAGTGAATCAATTTTTTCTCTTGTTGATTAGATT
ATAGGCATAAAAGGCGAAATATGCTTGGAAATTAAGTAATCATAAATAAGGTTTTTTGCT
TCTTCAAGGATTCGGGTCACCTTCCAGTGCTCTAAAAGCTACAAATGATAAGCTAAGCAG
TTGTAAAACTGGCCCAAGGAATATAAATCAAATAAAAGCTATCACTGAAAGAGAAATAAT
TAGTCCAAGTGTAACATTAGTTCATTTACGATAAACTAAAAGTGCAATAATAACTGACAC
AGTGTACAAGAATACTAATAAGCCTATAAAATAGGCAGAATAAAGAAATTTTTTGTTTCT
AGAATATGAAGCAAATTTATTTAATTTGTCAATATTTATGCCGTCCATAAAACTCTCCTT
TTAACCGATTGTGACTGATTCTGAAATGTAATTGTATTTATAAGCGTAATTTTTCTTGCT
GGTTCATATTAAAACACTACTGCTTACTCCAAATTGACCAATGAACATCAAAATGCTTAG
TACAATTTTAGAACCAACATTTAGCGAGCTAGTAATTCCCGTTGTTAAACCAGAAGTTCC
AAAAGCTGAAAATACTTCAAAAAATACATGTGTTGCACTATATTTTGCTCTTGGAATTAA
GCCACTGAAGTTATCAAAACTAGACATTACAACTAGTGAAACAAAGCCAACTAAAACAAC
GCTGATAGTTAAAACTATTGTGCTCATTTTAACAGTATCACTATCTACTTGGCGTTTAAA
TGCTCTAACATTTGGCCTTCCAAAAACCTTACTTATGACTAGTAAAAATAAAATTGCAAA
TGTAGTAGTTCTAATACCACCACCAGTAGAAGCAGGAGCTGCTCCAATGAACATTAAGGT
GCCTAAAACTCATAATGTTGGCTCAGATAATAAGTGTAAATTTAGGGTTGAAAATCCTGC
ACTACGAGTTGATATAACCATAAATAATAATGATCAGGTTTTGTAGGCATTATTCCCATA
GTACTGTAAATTAGACTTAAAAATAGAATCGGTTGATGATAATTCAAATGATATGACAAA
AATAAAACCAAATAAAGTGACAATTAAATAAGTAACAATTGAGATCTTAGTAAACAAGCT
TCAATTGTAATATGCATTTTTATTAATGCTTTTAATTCTTATGTAATTAAGTACATCATG
AATAACTGGATAGCCTATACCGCCAATTAAAAATAGTGCCATAATAATAACTTGTAAGCC
AATATTTTTATAATATGGCATTAGTGAGTTGTCACCAATTATGTCAAAGCCGGCGTTGTT
AATCGCACTTATTGCATGAAAAACACCAAATCTAAAACTATGGCTTCAGTTATGATATGG
ATTATCAAAATTAGCACTGTTATTGCCTACCACTTCCCTTAAGTGCGCTAATTCAGTTTT
TGGACTTACATAATAAAAATAAAACGATAAGCCAATGCTAGCTAAAAGCAATGTGACCAT
CAAAAAGATCATTGAATCGATAATCATTCTTTTGTTTTTGAAAAAGTCAGAATGCCCTCT
TTCATATGAAACTAATTCAACATCACTGAGACTTACATGACCTTTCATGAAAATAACATT
AATTAAAAATATTTTCAGTGCAAAAAGCCCAAAACCACCTAAAAGAGCAGCAATAGCAAT
CAAACTTTGCCCAAACATATTTCAAGCTTTATAAGTAGAATGGCTAACTAATCCAGTGTT
ACTAAAAGCACTACAAGTTGTGAAAAAAGCATCCCAAAAAGTTATTTTGTTTTCAGCAAC
ATAATCAAGGTTATGAGTTATTTTACTATGTAAAAAAAGAGTGATTATTAAAACTACTAA
GGCATACATTAATAAAATAAATTTAACTTTTGTACCATTTTTAGTTCATAATCTAATCTT
TTTAAAAAAGCTTCTGATTTTGCTATTCCTTCACCAGTAGGCAAATTTTTTTGATCTCAT
CTTATTTAACCGCCAAATAGTATGCAAGT
>NODE_21_length_324_cov_27.185184
CTCTTTTAGCTTTTTCAATTTCCTTAAGATGATCATTGCTAAATAATTCACCAGTTACTC
TCGACGCATACTCTTCTTTTTTAGCAATAGAATAAGCATTCATTTCTGATGCTACTTGTT
CATTTAAGTCTTTAATTTCCTTAAGCAAGGCATCAACTCACTCTTGCTGTTTATCCAAGT
CAGCTTTTTTTGCTTTTTCAATACTTGCTTTGTTAATTTCTTTAGTCAATAAAGCAAATA
ATTCACCTGTAATATCAGAAGCTGAAATCAAATGTTCAGTTAATCAGATTTCAGCATCAA
CCTTGACTGCTTCTCTGGCTTCAACAGCTCTTGCTTTTCTTTCGAT
>NODE_22_length_2310_cov_22.374025
AGGGGCTAAAACTAGTGTTTCGCTCATTAATCCTGACGTAGCTTTTGCAATTGATACAGG
AGCTTCGCATGATACAACAGGATGCATCAAAGGTGTGCCATCATTGGGTAAAGGTGTAGC
ATTATTAATTCAAGATGCTGCTGTTATGACTGATCCAAAATTAGTTAATATGCTAACAGA
AATTGCTAAAGAAAACAATATTCCAGTTTATAAATACATAGCTGAAGGTGGCGGAACTGA
TGGTGCCGTTTTACAATATGGTATTGGTGGTGTTCCTACTATAACTTTAAGCATTCCACA
AAGATATTTACATTCGCCTATTGGCGTATGTTCTTTAGTTGATATTCAAGCAACTTTAGA
CTTAATTACCGAATTTGTAAAAGCTTTTGATAGCAAGAAAAGCTTAGAGCTTAAAGCAAA
CTAATATCCCTGTTTTATAGAGCTAAAAGGGCAAATTAAAAGCGAGAAGTTCTCGCTTTT
TTATTGCTATTCTGGGAGAATTTTAATAGGAACAATTATATTTTTGCTCTTATCACTATG
TAAGTGCAAAAAGACACCATTAAACTGACTTGGATTATTTGAAGTAGTAAAAAGAACTTT
TTCTTCAAAACGCATATGACGATAAACTTCTTCAAAATTAGCACCAATAGCTGAATTATA
TGGTCCAGTCATACCTGCATCAGTAATAAAACAAGTACCATTAGGCAATATATGAGCATC
ATTTGTTTGCACATGCGTATGTGTGCCACAAACAGCATCTACTAAGCCATCTAAATATAA
ACCTAATACATATTTTTCGCTTGTTGTTTCTGCATGAAAGTCAATAAAGTGAAAGTCTGC
TCTTTGCTGATATTGTCTAATTGAATCGATTGTATCGAAGAAGCTATTGGCTATTTCTTG
TGTTCAAGGTTTAAGAAGCTTATTAAAAGTTATACCCATTAATGAAGTAACACGTAAAGT
TATGCCATTTTTGAGTGTATATAATTGTGTCCCTTTCCCTGGATAACCTGCATCAATATT
GGCTGGCCTTACTAAATCAGGGTTATTGATGATGTTCAATATATCACTCTTAGCTCATAC
ATGATTGCCTAAAGTTATAATATCTACCCCGGCTTTTTTAAGTCTTAAATAATCTTTTTG
TTCTAGCCCTTTTCTACCAGAAACATTTTCTCCTTGGGCTATAACAATATCTGCATCATA
ATCCGACTTTAACTTTGATAAATGTTTTTCAACCATTTCAATGCCTGGTGTGCCAAAAAT
ATCACCAATAAATAAGATCTTAAGCTCTTTATTTTCCATTAAACGCTTCTCCAATAGCAA
ATTAGCAAAATACACTTACATTATTTTAACACTTAGTAAGACTATGCCTTTGTTTATTGT
TTATTTATAGCACTAATTTTTCTATTTCTTGTTTAAATTCTAAGTTGTTTTCTAAAAATT
CTTTAAGAGCTCTTTTGCCTTGAGTGATGTTCTTGCCTTGATATGCATATCAAGCACCCT
TTTTGTCAAATATGCCTTTTTCACAGGCTAATTCTATTAATTCACCTGTAGCATCAATAC
CTTTAGAGAATAAAATTTCGGTAGTAAAACTCTTATATGGAGCACTTAATTTATTTTTAA
CCACTTTAATTTTTATTTCATTACCTGTGATATCTTTTCCTTCAGTAATAGAAGTAGTTT
TTCTTACTTCGAGTCTTATTGAAGCATAAAACTTAAGCGCTCTACCTCCCGTTGTTGTTT
CGGGATTGCCAAACATAACACCAATTTTTTCTCTTATTTGGTTAACAAAAATAACCGTTG
TTTTATTTTTATGCAAGTTGCCTGTAATTTTTCTTAAAGCTTTTGACATTAATCTAGCTT
GCACACCAACTTGCATATCTCTCATTTCGCCTTCTAATTCAGCAATAGGCACAAGTGCAG
CTACACTATCAACTACAATTAAATCAACAGCGCCTGATTTAGCTAAAATATCAACTATTT
CCATAGCCTGCTCGCCACTATCAGGTTGACTTAAAATAAGTGTGTTTAAATCAATACCCA
AATTTCGTGCATAAAGCGGATCAATTGCATGCTCAGCATCAATAAAAGCTGCTATGCCAC
CTTGCTTTTGCACTTCTGCAATTGCATGAAGGCAAAGAGTGGTTTTACCACTACTTTCAG
GGCCATAAATTTCGACTATTCTGCCTTTAGGATAGCCTCCAATGCCAAGTGCACTATTTA
ATAAATAACTACCAGATGAAAAGGTTTCTACTTGCTCATCAATTGAATCTTGATTAAACA
TCATAATAGCTTCTTGCCCAAATTTTCTTGTGATTTCATTTAATGTTCTTTT
>NODE_23_length_17964_cov_17.087564
TCAAATAATCAAAATTCTTAAAAAAACCGGTGAAGCTATAAATAATTATGGCAAAGATGA
ACAACAAAGAAATCAAACTTATTATTCTGCAAGTTAATATACTATAGGAACAAAAGATTC
CAATCTCTTTTGTTTTTTTGAAAGCATTGTTCAATTATTATTGTCTAAAAATAACAAAAT
TTAGCGATTCTTTTTATTTATATACAACAATGTTAGATAGAATAAATGAGTTCAAAGGTA
GAGTGCAAATTATTTATGGCACACTTAAATCTTATATTTCAGATGATGTAACTTTTTCTC
AATGATCAAGAAAAGGCAAGGTTAAAAGTAGCAAAGATTTTACCTTACTTCACACTTGTG
ACTTATATACTAAAGAGCCAATTTATCACAGACCACGCCGAGGAAATATGCTGAATTCGA
CTATTTTTGAGGACTTTTTGGAAAATGTGCCTAGCACTGGGGAAATATTAGTGGCCGATA
AAGGTTTTAGAACTAAAGCAATTACAGGGCTTTTAGAACAGAATAAAAATGTTAAGTATC
TTTTGCCATTAAAGAGAAATACAACATTAATTAGAGCAGAAAAACTTGATGAAAACTTAG
CTCCTGTAAAAATTAAAGATAAGCAATTACTAGGGTCTGAAAAGTAAATAGATGAAAATT
TTTTATCTATTTAAAGACTTAGAAATAGCTGGCAAAGAAAGTGTTGAAAACTATCAAAAG
CATCTAAAAGAAATGCATTTAACATTGATGAATTCAATAAAAATAATAAATTTTTTGGAA
TCATTGTTTTCGAATCCAATGTTGACCTTTCATTAAAGGATCTATACACACCATATGATC
AAAGATAAGAAATTGAAGAATTGTTCAACTTTTATAAAAATATTTTGGAACTATTAAAAT
CAATAATTCATTCAGAAATGAAAGTTTACACAACAGAGTTTCTAAACTACTTGTCACTAA
TAATTGCGACAAAAGTTAAGAACAATTTAATAAAACTAAATCTTCATCAAAACTACTCAT
TCAGACAGATTATAGAATATTTGAGAAGTTACAAAGTTGAAGTAATAAATGATACAAAAT
GAAAAAAGCGCAAGGTGTTGAAATATGTTTAAGACCCTGCGGAATTGTTAGAAATATAGC
ATTACACTAAAACTTTTTTATTAAAAAAGAAATAATTGCATGTTTCTGAGCCTACATTTT
TTATAGAAATTTACGTATACCACTATTTTGTAGGTGATTTGGCACTATGATATAATGAAA
AATAAAAAACCTAAACCTCAGATTCGTTTGTGTGTGAAATTAAAATTTCTTTAATAGTCA
CATCCTGTGGCAATTCATAAATATATAAAATAGTTTGAGCTATTGTTTCAGGCTTTAAAC
CATTATCAATACTTCTTTGGAATTGCAAGTATTCATCTTTAATTTTTTGATTTTTAACTG
TGCTTAATAAGTTTGTATTTACAATAGCAGGTTCTATTAATGAAAACCTAATGTTAGTAT
GTGCTAGTTCTCTTCTAGCTTGCTGAGTTATAGCATTAACTGCAAATTTTGAGCCATTAT
AAACTGAGTGATCGTCATAAGTGAATCTGCCTGCCGTGCTACTTATATTAATTACTGTTC
CACTGTTTTCTTTAATCATTGATGGAAGCACGGCATCCATACCATTAATTACACCTTTTA
TATTGGTGTCTATAATGTCATATTTATCTTGCAATGATTGCTCGTAATACTTATCTAGTG
GCATAATGCCGGCATTATTAAGCATTAAATCAACTGTACCAAATTCATTTTGCGCCTCGA
TAATAGCTTGATTAAGACTATTAAAATCTCTTACATCAACATTTTTAATTAAACAGTTTT
TGAAATCTATTGTTTCTAAAACATCAATATTTTTATCAATTAAAAGCATAGGATAGTCTT
TAGAAGCAAATAATTTTGCTGTAGCTAGTCCGATGCCAGAATTAGCACCGGTTATTTACA
ATTAGTTTTTTCATATAGTCCTTAAATATTGTTTACTCACAACTTTATTTTATTAAAAAA
ATTTAGCACAAAGCAAAATACTTGTCTTGTTAGACATAATGAAATTTGCTAAAAATCCTA
TAAAACAGCCTTTTAATGCTAAAAAACTGAAGAAGTAAATAAAAATGTGCTTATAGCACA
TTCTTAATTATTTACTATTAGGGTTTAATTTAACTGTTTGCAACTTATCAGCTTTAAGCT
TGTCAATTAATCCATCAAAAATAAATGGTGGCTTGTTATCTTTTGTATTAACATAATCAT
CACTTAGACTCTGGAAAAGTATTACTCCATTAGTTCTTCTACGAATAACTCTTTGAAAGT
CTGTACCAGGAAGCGGTAATAATGTTTTTTGCCCAATAGGAATATCTTCAACAGAAGTAT
TTAAAATACCAATTACGTTAAATGATGAATCAATCACCATTGAGCCTGATGCACCTTCTT
CTAAGTTAAGCTCTCCGAAAGGGATATTTGTATATAGCGTTGAAAACTGATCAACAATTG
TTAATGGCATACCGTGTTCTTTGTCTATAAATGCTTTTTCATATTTTTTATAACGATCAT
TTAATGAGTTATATTCTTTATTTAATTTAGCATCATATTTTAGTCAAACATCTCTAAATA
TATGCTCATCAATAATTCTTCTTTGTGTTGAAATTAATCCGCCTGTTGATTTTATACCTC
TGAATTGAGCAGGTGAATCTTTAACAAAAGGATTTCAAAATCTAGAATAACCAGCATAGA
ATTGAGTTTTAAGTGGACTAAACTTATCCTTATTAAAGTTTATATATCAGTCTTTTTCAA
CTTCTGTATCAATAACTTCATTAAGTTTAGGTAATACGTCTTTTAGTTTATCTTTTTTGA
TTTTAAATTTAAGAGTTAAAAAGTCGCCACCAGAGTTTTTAGTAACAAAATTTGTGTAGT
TACTTGGTACATTATCAAGATCTGCCTTTTCACCTTTTATATATGCTTCTGTTTTATATC
TAGGTATATAATAAGGTGCATCTAGGTATTGTTTATATGCATCGAAAGCCTGAACATATT
TATTGTTGTCATTCATATATTTAAACTTACTTAATTCAAAGATTCCGAAGTCATCACCAA
TAATTGATTCTTGTACTCTGTTAGCTCTAAAATATTCACTTTTGTTTCTATTGTCGCTAG
TATCAGTTGCATTTTTTCCATCATAAAATCCAGGTGGAAACTCTTTTCATCTGCCATCAA
ATGAAGTGTCCTTTAAATCTTTCATATGCAAGGACTTATCAAATGTATTACGCAAGCTAA
AAACGTGAATATTAGTAGCAATCAATAATTCATAATAGTCTGTGTTAGTAGTTTTAACAC
GATCAATAACTCAAGCGGTTCCTGAATGACGAGCAAAATTTAGCCTTTTGCTTCATTGCC
TTGTGCTTTCGACAAACTCATCAACTCATACTTTTTGATTAACATTTAGCTCAAAACTGC
GGTCACTAATGTATTGGAAAAAATCAGCATTCTTTTTAAGTGAAGTATTTATTTTCCCAT
CATTTTTTATTTGGAAATAATGTTTATTATTGTTGCTGTCAAAAATTAAAATGTCAAATT
GACCTTTAACATCATCAAAAGTTGCTTTAACATTTTTGGTACCATTAATATTAAATAGAT
TTCCTAAAGACTTAAAATTAGCATAGTAGAAAAGCTGACTTAAATTTGATGGTAAAAATC
CAAATGGATTGGTTTTTATTATTTCATTAATATCAATTGATTCAGCAGTTAAGCCATTAA
CATCGCTTTCACTAAATTTTTCTAAATATTTTTGTTCTAAATTGTGTCATAGTGGAACTC
TTGGATTATAAAACTTAGTCCTTTGCTCTTTAGAGTTACCAATATTTCCATATTCGCCTA
GTGGTTTTACGTGCTCAAAGTATTTACTATCATTATCTCTTGTACTATAATCATATTTAT
TTTCAGCTACATAATCAGTTGCACTGTCTAATAAATACTTTTCAAAATTTGATTTTGCTT
CATTATATGTTTTAGTTTTCTGGTGAATTTCACGTGGGGTAATCATCTTTAATTGATTAA
GATCTAAAAAATGCTTGTCTGCCTGTTTTATAGGAATTTTGGCTTCATTATCGCTATTTT
CATCAATTTTTTTATTATCATCTAATTTAGGCTGTGCAGGGGTTTTATTATTTGTGCCTG
AAGGATCTGTTTGATCAGTAATTATCTTAAAATCAGGCTTTTTTACAACATTTGTACATG
ATAAAGTAAAAGATAGTGGCAATGCAGATGCAATTGTCCTTAATAGCAGTTTTAATTTCT
TCTCTGGCTTAACATATGACATATTTAGATCTCCAAGATCATTATTGTTTGAATTTAGCA
AGTTTGGTTTTGTGAATATAGCAATATAATTGCTATATTGACTTCACTACCATTATAGCC
ATTAATTTTTTAAAATAAACTTTTTTTATTAACGCTGAATACTTTTTCATATACATTAAT
ATGAAAAAGATTAATTATAATTGTTTTATCCTAAAATTTCTGTCCTGGCTAATATTATCA
ATTTATTTTTTAATTGCCAAGATAAATAAGTAAAAAATAGTCCGACACTGGTCAAACTAT
TTTATGATTTTATTGTAAATATGGTGATTTATCTTCTTCAGACTTAACAATGTATAAAAA
TAATGCTTTATTTTTAGAGGCTTCAAAACGAATGTTTTTGATCTTTAGATCTCTTTTTAA
ATCTTTTAAATCACTTTTAATAATAGGATTCTGAATAACCATTAAAAGGCCACCAAATGT
TAATTTTGGATATAGTTTGTTAAAAATCTCGGCATTGCTAGTATTATCATTAGCACTAAT
AATTAAATTATACTTTTTGTCTTCAGAGACTATAAAACAAGGTTTTTCGGTTATTTTGTC
CTTATATTTAAGCACTGCTTCATTTCAAGTTTTGGAACTAATTGCCCTAGGATCAATTTC
TATGTTTGCTAAGGTCATAGTTTTAAGAGTAAGATATAAATTTTCTAAATTAAGCCCATC
AATTAAGACATTTTGCGCATAATTTAAATAAACAGACTTAACTATATGAAGCATATCGAG
TTCATCAATATTTGTGCTAAATGCTTTATTAATAAATTCATCTTTAGCATCCAACTCAGA
GCCTTTAATTTTCATTATTGCATTTTTAGCATTTTCTTCTTGAGCTTTATTAAATTGTTT
TTTAATTTTAAATACTCTTACAAAAACAATAATTGATGTTATTATGCCTATCAAAGACGC
TATTATTGCTGAAGCGATTAAACCCCAGCCTAAAGAAGTTGGAGATCCATTTTGGACTAA
CTTTTCCTTAAAGCTCATATTTTTGACCCCCATATTGTAAGAAATCATTTAATATGATAA
CAGCGCTGACAGTATCTTTTTTGCTTTTTGTCTTTTTATTTGATAACTTAGCATCTTTTA
AAATTCTCTGCGCCTTAATTGTTGAACCATATTCATCTACTAAGTAAATATTAATACCTG
GAAATTCATTTGCTAAAAGAATAGCAAAATTATCAACCATCATAGTTCTTTCGCTTTTTG
ACCCGTTACTTCTAAGAGGATAGCCTAAAACAAAAGCATCAATTGAGTTTTGATACATTT
TTATTATTTCTTTGACTTTGACTATTACAGCATTAAAATCATTTTCAACAAATCTTATTG
TTTCTAAGGCATTAGCACTTATTTCTAATATGTCGCTAATAGCAAAGCCACATGTTTTAG
TTCCTAGATCAAATGAAAGTTTACGCATCGGGTAAATAGTCCTTAATTAAACTTTCAATA
TCTTCAGAATAATTCATCTTGCCCATAGCTAATATTGGCGCACCACCGCCGCGGCCATTA
AGTTCTGAAGCTAGTTTTTTAAACATTTTATTAGCATCAATTGCTCTAGTTGCAATAGCT
AATAATAATTCATTTTCATTCTTTGATCCTATTATTGCTACTGTTTTGCCTAATTGGAAC
TTATCTCTTATTGATGCAGCAATTAATTTAACTGCTGAAGCATCAACATCTAAATTAATA
TAAACATCATAATCTTTGATTTTGTCGAATTTGACTGTTTCATAGTCAAATTCAAGATTT
GAGCTTTCTTTTAATAATTGTTTATAAACTTCTCTTAGCTCATCAATTCTTTTATTAATT
GATGCATTTAATGTTTCAATATCTGGTTCATTTTCGTTAATTGCAGGAGCTACATAGTCA
CTCTTAAGTTCTTTAATTTTCTTAATAATTGTTGCTAATTCTTCATTAAGTTTTTTATTA
ACTTTACTTAAGTATTCATTAACTAATTTGCTTGAGCTTATAGCTCTAATTCTAAATACA
CCTGCTTGCTTTTTCTCAACATTAGTAATCTTAAAGCTTTCCAATTTAGAAGTGTTGCTT
AAGTGAGTTCCACCACATAGGTCACTAGTGATATCACCAAAACGAACAACTCTAATTGCT
CTAGGATCCATATATTCGCCTTCTTCCAAGGTCATAATTGCGCCCATTTCTCTGGCTTTA
TCAACTGTAGTTGTGATATATTCACGATCAATAGATTTTGTAATGTAACTTCTTACTAAA
TCTTCAACAGCTTTAATTTGTTCGTCACTAGGTTTTTCATCTGCTGGAAAGTCGAATGTT
AGTCTTTCTTCATTATTATCTGAACCTAATTGCTCAATGTGAGAACCTAAGACATTTCTT
AAAGCACAGAATAATAAGTGTGTTCCTGAGTGGTTTCTTTCTAAGCCAATTCTTATATTA
GGATCAACAAATGAAGAAACTGGTTCATGATTATTCATTTTACCTTCTACAAAATGAATG
TGATTACCAAATTTATCTTTGAAAACATCTATTATTTTGATCTTGTTTTCACCTTGAATT
ATAAAACCTTTGTCATGTCTTTGACCACCACTAGTTGCATAAAATGGAGTAGTTTCTAAA
AGTACATATCCGCCTGTTTCAAAGCCTTCTACTTCATTTTCTTCATCAAAAAGTTTAAGT
ACTTTAGAATTAGCACTTAGCTCAGAATAACCAACAAAGTTGTCCATTTTTTTATCAATT
AATGCTAAAGAATTAATAACTTTATCCATTCCAGTAGCCTTGCCACCTTTTGAAGCTAAA
GCATGCTTTTCTTTAGCTAATTCAAAAGCATCCATATCAACACTTATGCCTTTTTGATGC
AAAATTTCAGCTGTTAATTCAATAGGAAAGCCGTATGTTTCTAATAAATTAAAGGCAACT
GCACCATCAAAAACTTTATTTTCATTATCTAAAAATGACTCTAGTAGTATCTTGCCTTTT
TCAATTGTTTTACTAAACAATAACTCTTCTTCTTTAATGGCATCAATAACATCTTTTTCG
TTATATTCATAAGGCAATGAATCTTTTACTACTTTAACTAATTTATGTAAAAATAAGTCT
TTTATGCCCAATTGCATACCTTTGTAGTATGACCTTCTTAAAAGTCTTCTAATTATATAG
CCGCGTCCAACATTAGAAACTTTTGCGCCATCAGCTATTGCATTAACTACTGTTCTAATA
TGGTCGGCAATAATCTTAAAATTAGTGTTAATTTCACCTTGATGTTCGTCCTTAGCAAAA
TAGTTTTCAATTACATATTTGTATGGTGAGTATTTTTCTATTTCTCTAATAATGTTAATA
AATAAATCAGAATCGTAGTTAGTAGGTACATCTTGCATAATACTTGCTAATCTTTCTAAG
CCAGCACCAGTATCGATGTTTTTTTGCTTTAATTCAGTGTAATTACCTTCGCCATCATTA
TTGAATTGTGAAAAGACTATATTTCAGATCTCAATATATCTGTCGTTTTCTATATCGTTT
TTTAATAAATCAAGCCCACGACGGTCATATTTTTCGCCACGGTCATAAAAAATTTCAGTA
CATGGTCCACATGGGCCAGATCCTAAATCTCAAAAGTTAGTGTCTCTTGTGCCACTAATT
AAATGTGATTCATCAACACCATTTTCTAGTCAATAATTTTTAGCTTCTAAGTCTTCTTCA
TAGTATGTAAAGTATAATTTTTCAAAGTCCATTTCTAAGACATTTACTAAAAATTCTTTC
GCATATGCAATGGCTTCTTTTTTAAAATAGTTGCCAATTGAAAAATTGCCAAGCATTTCA
AAAAAGGTGTGGTGTCTGCTGGTTACACCTACATTTTCTATATCATTAGTTCTTATTGCT
TTTTGACTATTAGTAAGTCTAAATGCAGGTGGTACTTTTTTACCCGAAAAGTAATTTTTC
AAAGTTGCAACACCTGAATTAATTCATAATAGTGATGAATCATTAACAGGAATTAATGAC
TTGCTTTCAATAACTAAGTGATTTTTTGATTCAAAAAAATCTAATCACTTCTGTCTTATC
TCAGTCGATGTTAATTTTTTCATAAATACCACCTTATAAATAAGTTTTTTCGCTGCCTTT
ATAATAAATTTTCTCAATAACTGCTCCACCAAGACATTTTTGGCCTTCATAAAGCACTAC
TTGTTGGCCCGGTGTAACAGCTTGTGATTCTGACGGATAATACACTTTTATAGTGTTATT
AGGCAATAATTCAATTGTTACTGGAATATCTTGTTGCCTGTATCTAAATTTAGCACTTAA
ATTATTATGATCAAAGTCATCATGATTAAGAGTAAGCCCTGTTGCTAATAGCGCATCAGA
AGTTAAATAACTTAAATCACTGCTAGGGGCGACATATAAAATATTTTTCTTTACATCGTG
TCCACAAACATAATATGGCTCAGCTTGTCCGCCTAAATTAAGTCCTTTTCTTTGGCCAAT
TGTGTAATAGAAACATCCTTCATGTTTACCAAGTTTTTTATTAGTTCTTATGTCAACAAT
ATCTCCGGGTTGCATTGGAATATAATTTTGCAAAAACTTTGTAAATTTACGCTCACCTAT
AAAACATATACCGGTTGAATCTTTTTTGCTAGCAGTTATCAAGTCTTGCTCTTGTGCTAT
TTTTCTTACTTCCTCTTTTGAGCTAAATTCAGCTAAAGGCATAAGCACTCTTTTTAATTG
TTCATGACTTAATTGCGCTAAAAAATATGTTTGATCTTTATTCTGGTCTTTGGCCCGATA
AAGCCTGCCATCAGTAACTTTAGCATAATGACCCATAGCAATATAGTCGGCTCCAAGATT
ATTAAATGCATAGTCACTAAAAGCCTTAAACTTAATATATTTGTTACACAAAATATCTGG
ATTTGGAGTTCTTCCAGCTTCATATTCAGAAATAAATGTTTTAAAAACATCATTTCAGTA
TTCATTCACAAAATCAACTCTGTGAAGCTTAATTCCTAATTTATTCGCAACTTCTAAAGC
ATCTTGATAGTCTTGCTCTTGTGGACATATATCTTGTGAAATATTTTCATTACCTAGAAA
ATCATTATTAAGCATTGAGTCTCAGTTACGCATAAAAAGGCCTTCAACCTCATAGCCTTG
TTTAAGCAATAAATATGCACAAACAGACGAATCAACTCCGCCTGACATTCCTAAAATTAC
TTTTTTCTTATTAGACATAATTATTTTTAAATTTTACCATTTATTTGGCTTCTAATTTTC
CGATTCCAAGCTCATTTTTAAATATTTTTATTGCTTTACACTTTAGTTTGTTTACTATTG
CAAATTATTAGCAAAATATGCTTATGCTATAATAAAAATGAATGTTTTTAAAATTCATAG
GAGGTATTATGCCAACACCACATTTAAGTTGTAATAAAGGAGAAATTGCTAAAATAGTTT
TAATGCCAGGTGATCCCTTAAGAGCTGAATATATGGCTAAAAAGTTTTTAACTAATCCTA
AATTAGTTTCTTCTGTAAGAAATATTTATTTTTACACTGGTGAATATAAGGGCAAATTAG
TTACTATAGGAGCTAGCGGTATGGGTGTAGCTAGCATGGGAATCTATGCCTATGAATTGT
TTACTGAATATGATGTAGATGTTATTATAAGACTAGGTTCAACTGGCTCATATGTTGACT
GATTAGACACTAAACAGCCAGTTTTAGTAAAAAGAGCATATGCTGATGGCTTAGGTTTTG
TGTCACTAATGACAGGTGAAAAAACTCATAATGCTTATCCTGATAAAGATATAGTTAAAT
TATTAAAAAAGTCTGCTAAAAAGAAAAAAATAAATGTGCTTGATGTTGCTTGTCATACAA
CTGATGTGTTTTATAGTCTAAGACCTTTAGAAGAGACAATAAGGAAAACTAAATGTCAAA
CAGTTGATAATGAATGCTTTGGTCTCTTTACAACTGCTAAAAGATGTAATAAAAAATCTG
CTGCATTACTAAGTGTTTCTGAAAATATAGTAACTGGAAAATCAATGACTAGCGATGAAA
GACTGCTAGAATTTTCACAGATGTTTGAGGTCGCTCTTAATGCTTTAGATGATATTTATA
AGCATATTGAGAAATAATAATCCTTTTCATGATTTAAAGTTCAGGTTTGTACCTGAATTT
TTATTTTTCAGCCTACTTATTTTTGCTAAATGTGACTATTTTTCAGACTTATAAGGAAAT
TCTTATTTATTTTTTGGGATTTTCTGAAAAAATATGTTAAGATGTTGAACATTATAAAGG
TATATATCAACAATATGAACAAAAAATTTAAAATTTTAACACCATTTGCAGCTGTATATG
TAGTTGCAGCTATAATAACATCTGTTGTATTTGCATCCCCCACAAATAATCTAGATAAAT
CTAGATTAGAAAAGCTTAATGATCCTATAAATTCTTTTGGCGATCCTAAAAATATTGAGC
TAAAAGATGATACTGAAAAAGTAGAGAAATTTCCTAATACTGAATCTTCAATAAGCGATA
TTAATGGATTCATTTCAAAAAGTGCTATTAACACTTCGAATATGACTTCTACCAATAGTG
CTATAAATCAGCAATCTAAGAATAATTATTGGTTTTTAAACACTAAATTTTGAGAAGATC
TAAACTTTGATTTTATTGGTTTTGATGAAGAAAGCAAACAAAAAGATGACAAAAAGAAAT
CTGAAAAGTCAAAATTAGATGCTAAGTCAGAATCAAAAAGTGATTCTTGATACAATAACA
CTAAGTTTTGAGAAAATCTAGGTTTTGATTTCATTACTTCTGACCATAATACCTATAAAA
CAGATACAAAAGTTATAGAAATATATAAAATTAAGGAAATAATCGAAGAAAAAGAAAAAA
AGATAAATTCTGTTAATGAAGCATCTTCTGAAAAAAATGAAATAAAAGAGAAATCAGTTG
ATGATTTAGAAAAAATGCTTGCAGAATTAGAAAAAAGACTCTTTGGTAGTTTTCGAGATG
CAGTTATAGTAAAAGAGAACATTGATAAAGAAATTAGCAATCTAGAGAAAAATAAAGAGG
ATAATGAATCAAAACTAAATGAATATATAAACAAAAGAAAAGAAGCAGGTGAAAGGTTAA
CTAAAGAAAATGATGAATATTTTGAATACAAAAAATTAATTGAAGTATTGCAAGAAAAAC
TGAAAAAAATTAAGCAAAAGTAAAAATCACTGTTTAATTTTTTATTTTAATTTGTGTTAT
TAAAATTCTTACCTTATTAAAAAGGTATCAAATTAATTTTGCTTTAGTTTATCTAATAAA
TTTCGCTATTAAAACTACTGATAAAATCACTAGTGCAACAGTAATAAAATATGTTATTCA
CATCACTTTGTGAATTTTCTTTTTTTCTTTTTTTTAAAGATTCTTTGATAGATTTCCTAG
AATTCAAATCTGCTTGAGATGCTGGTTTATGTTTATTTTCAGATCTGACAATATCTTCAG
ATAACATTAAGTTTTTCTCAGTTAAAATCTGATTAGTATATGGATTGTTTTTTTCAGTAA
CGTTAAGTGAAATCTGCTTGTTATCATTCTGTTGAACATAGTTATCAAAACGATATTCTG
TTTTGGATGAATTTTTGGCTATAACATAATTTGATTCAACAAAAATGTGTTTTTCACTGG
CTACATATTCATCATGCACTTCTGATATTTGAGTGCTATTGCTGGCTTGATAGTTATTGT
TGTAGTCAAAAACAGGTAATTCTAATTTGTATAAATTTTTATCATATGCAATTTTATAGG
CAGATTCATCATTTTTAGTTATTCTTTTAATTCGACTATTAGTTACAAATCCCTCGTGTG
TTAGCTCAAGCATTTGCATAATCTTAAGTTCATCTATAGCATCAAGCAATGCATTATGTA
CTTCACTATATTGATTATTTCCTGATAGTAGTCTATATGTTGGCTCAACTCCTCAATTTC
TTATTAGTGCTCCGCTTTTATGTGTTGGGGAATTTTTAGGTATAAAATCATTAGTGTTAA
CATTTCTAGCGGGTATACTAATGTCAAATCACTTGTATAAATTATGCAATTCAGGTAAAT
GGTTGTAATCATATTTAGTATATGAAAATAAGTCTGATATATTGTAATAATCTAAAAATT
CAATAAGTTTTCCAACTGCTTCTTCATATGTATTAACCACATAATCTTTTATTCCATATT
TCTCTAATTCTGGAATGTGGTAAACATTGCTGTACATTGATGGCGATTGTTCTCGTTCAC
CTATTAATCAGTAATTTTGGTCAACTAACTTGAAGTTGTTTTTATCTGCTATAGCAACTC
CTATCGACACAACTTCATTGAAAAAATTAGTTTCAACATCAATTACTGCAATATTACTGT
CCTCGGTTATAGTCTCACCGTATTCACCTTTTTTATAATCATTTTTAATTCATGGCGCAT
CATAGTTTATATTGTTAATATCTATTTTAAAATTGCCTTTTGATATAGCTAAGGCCACTT
TGTTTGCAAAGTCATTCTTGTCTTTTATTTTTATGTTGTAAGCTGTATTATTTTTAACAT
TTCAAAGAATACCTTTGTCTAAATTAAGTGCAAACATATACATTGCTGTTTGTAAAAAAT
TATTTTGTGATAATTCATTCACAAATTTTAGTTCATAAACAGTGTCATCTTTTACTACAT
CTGCAAGGCCAAATATACGCATCTCATAGTTATTTAGATGATTTCTAAATACTAATCCGC
ATCCTTCTTGAACTATTTCATTTCTACCCAACATCGTACTAATTCTATTATGTATAAGTT
TCTTTTCATGTTCATTAACAAAATCAGTCGCTGCTTGTTTTATATATCGCATCTGATTTG
TTTCCATTGCAGTTAAAAACAAAATCAAATCATTCACTGTATCTCTTTGCACAACAAAAT
CTTTTTTATAGATTTCTTCTCATTTCGATCCTTTGATTAATTGAAATTCAATTTCTTTTT
TTATATTATATGAATTAAAATATGATGCTTCCTGATAAATACCAATGCACGGACTTAGAT
CTATCAAATAATCATTTTGTTTTATATTAATTGTTGAGTTATCTCTGATATCAATTAAAT
CAACTTCTAAACAGTTATACACATCAGTTAAGTGCTCACTAAATTTATGTTCAAACATGT
CTGAAATTCTATATCAGCGTACAAGTTGTTCCTCAATAGTTAGATCATTTTTAAGTTCGT
GTTCATTTAATAAGTCATAATATTCGTTAAGGAAAATAATTTTTCTTTTGCCTCTGCTTG
CTGCAACAGCAAAAATATTTTTAATAATTGTTGGGTTGGTATCATATTGTTGAAGCCTTC
ATCCATAATATCAGTATGATCAGTCAAAAACAACACAAATTGGTCTTTCTAAGCCTTTAG
AGCTATCAAATGTTGTAAAAATGGCTGAATCTTTTTTTGGCTCAACCATTTTTTCTTCAT
CTCGTATGCTAGCATATACAGTTTTTTATTGAACTTTTCTGGATAATTATTTTCTAATTC
ATTAAGAACTTCAGTAATTAATCCTCTTCTACTTCCTAAGCACAAAATATCCTTAGGATC
CTGAGTTGATAAAAATTGAATAATTTCATCTTTATTTTTATATTCTATTTCACAATTTTC
ATTCACACCTACAATATTTTTATTTCAAACTCTACCAAGCATTGCTCCATGCTCTTTAGG
CATTCTAAATGATTGAGTAAAGCTAATCTTTTCATAATTTACCAAAAAGTTATTTATGAA
TTCATCTGCCTTTAAAGTTGTTGAGTCATATATTTTCTGATCCATATCTCCAACAGCCAC
AATTTGTATATTTGGATTATGCTCCTTGATTCTTGTCAACAAATCACTAATCTCAGTGTT
AATGTCTTGATATTCATCAAGAACTAAAATGTCGTAATTTCCTGGAACAATATCAGTTTC
AAGATAGTCTTTTATAGCATCGTTACCTGATGTCTTTATATTGTTTCTTATAAGTATTCC
GTATGCAAAGCCATGATAATTTGTTGTGGTAACATTTTTATTCCTAATTTTGTTTTTGGC
ATCTAGTTTCAATAATTTATTGTATGTTAAATACAAAATTTTCTTTGTTATGGACAACTC
ATTACATAATGCTTGTATTGCAGTTGTTTTACCGCTGCCTATGCACGCATCTACCAAAAC
ATTTTTACCTTCTCTGACTAAATCAATCATTTTTTGTTGTTCAGAAGTTAAATTTTTGTA
TGATAAAACAAAGTTGTTAGAACTCATATAACCCCTAAGAATTAGTATTATTCAAAATGC
TACTAAGTATAGGTTGCAAAAATTTTGCCCATTTTTTAGGGCAAAATGCAACAATTTATT
TTAAAAATCATACACTATATTCGAAGTTATCCTTTGGTATGGAATGAATATGAAATTATT
TCTAAAAAAATTTAGTTTAAAAACGTAAATATTGCAAAAATACCACAATTTTATTGTGAT
ATTTTTGTCATTATGCTTTTTGACTAAAACTCCTTATTTATAATACTGCATGAATATTTT
AATAATTAGAAGGACATGTAAAAATGAAGAAAAAACTTACTATTGCCCTTTCATCAGTAA
TTGGTACTGCACTGCTAGCAACTGCTATTGCAGTTCCAATCGCTTTGCATCAAAAAAATA
AAAAACCACTTATGATTAATAATAATTTTGGCGCTATCAAAAATCCTAAAGATATGAATG
ATTTAATGATAGATGATGGCGATATGACTAAAAGTCATCCACCATTAATGAAATCTGAAC
CAGTGGATCTTAGTTCTCTTATTAATAAAGCAAGTTTAGGCTTAATAATTACAGAAAATG
ATTTACCTACTGAAAAGCAATTATTAGATTTAGTTAAGAAAGAAAATCCCGGCTTAGGTG
AACAGGCCTTACAGTCTTTAACTGTTGAAAACATCTCTAAAGAAGGTTCAACAATAACTT
CTAAAAATAAAGATGATTTTTCAGGAGAAATAAAGCTTGAATATAGATCTAGAACAAATA
GTGAACAAGATGAATATAACAAGAAAACAACTGAACTAGTAAAAACAACATGGAATAATT
CATTTAAAAATAAAATGCACAACCTTATGACATTTGGTGAAATTTTTGATAGCCTAGTGA
AAAAAGTTAATAGAGAAGATAGCAAGATTACTATTGATGAAGACTTGAAAAAAACTTACA
TTACGACATATTTAAAAAACGGTGCTAATAGTGGCAGTAGTGGTTCAGGATCTAACGGTG
TTCAAGGTAATAGCGACAATAAAGAATTTGTTGTTAAAGTTGAAGATAAAGATGAAATTA
AATTAGAAATTGGCTTTGCCAGGGGGGGGACTGTTCCTACCAAATACATTGACAAAAATG
GTAAAGAAGTTAGCGCAGATAGTTGAGATTTATCTAACATAGATGCTGCTGTTATCACTA
AAATTGGCTTCCATGATTACAAAGGAAGCATTAGAGTACCTGTTATGCCTAAAAATGTTA
AGCAAGTACCAAAAGAATTGCCGTCAGTAGTAACTAGTTTAGAAAAAACGTTTAAAGGAT
TAAAAAGTGACAAAGTACTAGGAATTGAAAGCTGAGATACGTCAAATATTACAAATTTAT
CAGAAACATTTATTGATGCCGAAAACTTTAATCAGGACTTGTCAAATTGAAAAACCTTAA
ATGTCACAGATATGTCAGCAACATTTTTTAATGCTAAAAAATTCAATAGTCCATTAGATA
AATGAGATACATCTAATGTGGAAAATATGCAATCAATGTTCTATGGTGCATCTGAATTTA
ATCAAAATATAAGTGAATGAAATGTGAAAAAAGTAAAAGAGCATAGTAATTTTTGCACGA
ATTCTGGCCTAAAATGTGGAATGACTGAACCTGAATGTAAAGCTCAAAATTGTCCGACGT
TTTGTTGCGAAAATAATAAACAATGCGAAATGTGTAAAAAAGCAATGGCAATGAAATAGC
TTTATACACCATATTGAAACTAAATTATTAAACAGTTCATAAACCACTATCAAACAAGTA
AAAAAGAAAACTCCGCCATTGGAGTTTTTATTTTCTACTTTAGTTGATTGTAACTGTAAT
TGCTTCTGAAGCTAATGTGTTTTCATTTGCAATTGTTCTTATTTGGTAAGTACCACTAGC
TAAATTAGAAAGCTTTCTAGTTGTTATTTTTGTTCAGCTACCTTGATTTTCTAAACGAAA
TTCCATTGAGTTATCAACACCAACAATTACTCTGTTATGAACCCTAACTTTGTTTCTAAG
ATCGTTGTCATTACCTTTTAAAAGTGGAATAACTTGAATATCTGATTCATACATATTGGC
ACTGTGTTTATGACGAACCGAGATTGAACCGAGCACAACATTATTTATTTCAAAGTTATC
GTTTGTAATATTTTTTCACTCACCAAAATTATTACGGGATTCCATACCTGATGAAACATT
AGTTAGCTTAATTGAATTATCGCTTAATGAAATTATTTTAGCTTCTGGTGTTTGATGTTT
TTGAACATCAAATTCAAATTCATTTGTGCCAGTAATATTAAATTTATGACCATATTTTTT
AATATCTAGTTTAACTTTAGTTTTTTCATATTTTGTAAAGTGATCTAGGTAAACAATATA
GCCATCACTAACTTTTTCAACATTGTTAACCATTGCATTTGTTACAATAAAGTTTCCTTT
ATCTAAAGATACTTCATTTGGATTTAATGTAACTTTTAGTGAATATTTGCCAAATGTTTT
GCCTAAATTACTATTTTGGCTTACTGATGCACTAATTTCTTTAAGTTGGAAATTATTGCT
AAAGTCCTTGAATGCGTATCTTATTTTTTTATAACTTACTCATGAAATAGGAGACTCGTG
ATATTTATCGATTCTTACTCCACGCTCTTCTAATTTGCGTGATAAATTCTCTAAATTATG
TGGTAGCGCATAAACATCTAGTCAATTCGAGTCACTAAAGTCACTTGCTTTTTCAAATTT
TTGGTCAAATAATGCCATTGCTTCATCAACATTAGAAACATAACTTGCATTTTTGTGATT
TCTAAAACGATTGCCCATTCTGTCTTTGTAGTGGTTGTAAAAGCCTTTAGCATATGAAAA
ATCATCATCATGCATTAAGAAGTAATTGTATGTGACTTTGTGTTTGTCAACTCTATCTAT
TGCTTTGCCTTTAGTCAAATCAACCCTGTCAGATGTTGTATCAACATGATATCATTTGCC
TTCAATTTCAACTAAGTTTCAAGCATGTTTTACACTTCTTCAACTAGCTATATTTCCAGT
CATCATTATGCTTAAAATTTTCATTTCATGCATTAGCATGTTGAATCCATTTGCATATCC
AGTACATATTGCATTTTTTTCAATAAGTGCCGAATGAGCTGATTGATCTTTTCAAATATC
ACCAGTATCAACATATGTAACATTAGCAGTTAATCACTCGTGTGCTTTAATTATTTTTTC
TAATGTAGATAGATCTTTTTCACTCAGCTACTATTTTTTAGCTGCTTCTCTAGCTTCTTT
TTCTTCTTTTAATTTTCTGTCTTCATCTTCATTTCCAACAGAAACAATTGCTCTATATAA
ATTGCCTTTATATTCGGCTCATACTTCAGCATTTCATTGGCTGTTT
>NODE_24_length_8197_cov_25.172380
CCGCCATTCATATTAAAGCCTCTATTGGCTGATCCAACACTTCCATATCTGTCATATTCA
TCTCTTTTTTTAGGATCAGACAAGACTTCATATGCTTCATTAATTTCTTGCATTTTTTGA
TCGCTTGTGCCATCTTTTAATTTATCAGGATGATACTTCATTGCGAGCTTACGATAAGCA
GCTTTTATTTCTTGATCGCTAGCTTTTTTATCAACGCATAGTATTTTGTAGTAATCTTTA
TTTGCCATAACAAATAAATTTTAGCATATTTGTATTTTGAGTGCTAAATTATTATTAATT
TGACTTATTTCAACTATAATGTTATTTGCGCCATCATAGCTCAGTAGGTAGAGCACATCC
ATGGTAAGGATGGGGTCGCAGGTTCGATTCCTGTTGTTGGCACCATTTCATTTGAATGAC
TTACATATAAGCGGCCTTCCGCTTTTTTATTTTTTCTAACTAATAATAAATGTATAAAAT
TATCATTATGAAAAAAAGTATAAGCGTGCTACGAAAAGAGTCTCAGATTAAAAATTTTAT
TTCAACAATAATAACTAATGAACTAACAAATGCTAACATTTACAATCCAACAGTAACTGA
CGTTGTACTCTCAACTGATCTAGGTCATGTTAAGGTTTTCTTAGCTTTTAGTTCAAAAGA
AAATGATGGCCTTGATGCAGTTAAAAATGCATCAGGTTACATTAGAAAAAGGCTTTCAAA
GACTCTTAACTGAAGAAAAGTTCCTGAGCTGCATTTCTATATTGATGAAGTAGAAAAAAA
GGCTTTTGAAATTGATCAAATTCTTAATTCATTAAAAAATGAAGAATAAAAAATAATAGC
GAATACTCTTCGCTATTTTCATTAACTTTATTGGTGCCAGTTACGAGGATCGAACTCGTG
GCTGCTGGTTACGAATCAGCTGCTTTACCACTAAGCGAAACTGGCATAACTACTAAGGTA
CATAATTGTATTAAATATCTTAGTAAATATTTTAATAATTAAACTGTTTTAAATAAGATA
ACTTGCTTCTTACCTTTTTTAAAAAAAGCATATTTGCCTTCAAACAAACTCGGACTATAA
ATTGAATCAAATTCAATTTCTTTATTATCAATCTTCAAGGCCTTAGCCTGTATAAACTCT
CTAGCTTCTCTATTTGAAACAATAAATTTGTTTTTAATTAAAGTCTCAATTACCGAATCA
CCTTGTCTTATAGGGCAAGTGGGCAAATAGTTTTCAATAATTTCTAAATCATTGAGCGTT
AAAACACTAGCATCAAAAGACTTATCAAACAAAATTTTTGTAATATTTTTGGCTTGCTTT
AGTTCATTAGCACCAAAAATATTTTCAACAACCTCACTAGCTAAAAACCTTTGCGCCTCT
TGTGTTGATGGATTAGCAAAATGCTTCTCTAAAACCTCATTAATTTCACTAACACTTTTA
AAAGAAAATCAATATAAAAGCTCTTTAATTCTAGAATCCTTTTGCGAGAGTAAATACTGA
TACATTTTAAATGGCGAACACATGTTTTTATCAATTCATAAGGCTCCGCCGCCTGTTGAC
TTACCAATTTTTTTGCCATTTTCATCACTAAGCAAATTAACAGTCACTCCAACTGCTTCA
TGTTTATCGCCAACAACTTTGGAAATCATATCAATTCCAGTGACAATATTGCCCCATTGA
TCACTGCCACCTAGCTGAACTTTAACTCCTAATTCTTGATAAGTTTTTAAAAAGTCAAAA
CCTTGCAGTAGCTGATAAGTAAACTCAGTAAAAGAAAGCCCTTTTTGAATTCTTTTTTGT
ACAGATTCTTTGGCCATCATATATGAAACATTAACTAGCTTTCCAACATTTCTTAGAAAC
TCTAAAACATTCATATCTTTGTAAAAATCATAATTATCAATCACTTCTAAACCAAATGAT
TCTAGCTGTGCTTTTATTTTTGACTTGTTTTTATTAACACTTTCATTGTCTAATAAAACT
CTTTCTGAATCCTTAAAAGATGGATCACCAATCATTCCTGTTGCCCCACCTAAAACTGCA
TAAGTTTTAAAGCCATATTCCTTAAAGCGCAATAAAACAGAGATCAAAATATAATTTCCT
AAATGTAAACTCTCGGCTGTTGGATCAAAACCTACATAAACGCCTGTTGTGCTTGGACTA
AGATTTGCAAACTTATCCTTGTTGCTAATATCTTTTAAAATTAGTCTTTCTTCCAAATCT
TTAAGTATGTTCATAACTCTCCCGTTACAACAAGTTGCTAACTTCTTGTCCTAAATATGA
ATCATCACATTTTTGCAATAATTCATCTAATTTTTTAGCTTCAGCATCATTAAAACCTAA
ACTTTGCGCACTGCACAACATTCCATAACTTTTAACTTCTAATATTTCGCCTTCAGTTAT
TTTTAATCCATTTGCAGTTATTGAACCGGGCAAACATCACACAAAATATTTGCCTTCATT
TGTGTATGTAGTATTAGTAATTATTTGCCTTTTAGCATCCTTAAAATCAACTTCCAAAAC
AAATAATTTTTGGCTTTTTGGATGTGCTTCTCTTTTAAGAATCTTCCCGATTGCGAAGCG
CTTAATTTTTTGAATTTTATACTTATTATTTTTGCTTAATATTAAGCTTTCTAACTCACT
AAATTCATTAGCATTCAAAACCTTAAAATTTTTGCCCAAATCAGCTGTTTTATAGTTTAA
TAAGTTCACTGATGATACATTAAAATCTTCATCATGAAACACAACCATATCATCATAAAA
ATCAGCTTGTGAATCATTTATAGTTGTATTAAAAAATGCAATAGCATTATTTTCAAATTT
GCTACTTATATTAAATAAAATTGCCATATCATAATTATATAAAAACTTTAAATTATTTAA
TTTATATGTTTTCTTATATAATGTTGCTATGAAATATGCAATAGTAACTGATTCGTCAAT
CGGGCTTACAAAGGCACAAACCGAAAAATTAGGTTGACACTTTTTGCCCCTTAATTTAGT
TATTGACGGCGTAAATTATGCAGATGGAATTGATATTACATCTGACACATTGTTTGAAAA
ATTTACATTAGAATCTGATGTTAAATCATCAATGTTTAATATGCAATATGCAATAGATTT
GTTTACAAACTTGTCTAAAGAATATGACATGGTCTTTGTTTATCCAATCTCACAACATTT
ATCAAACTCATATCAAGCTCTTAAAACAATGGAAAAAGATTTTGACAAGCTTAGAGTTAT
TCAAAGTAAACAAGTTATGATGCCTCTATTATGAGACGTTATTTGATTCGACCATATGCT
TAAAACTGACTCTTCTAAGTACAAAGAGTACATTAATCACCTAGAAAACCCATCATGAGC
GCACTCAGTTTCTGTGATCCCAAAATACAACAGATACTTAGTAAAAGGCGGTAGGTTACA
CCCTGCTGCTGCACTGGTTGCTAGAATGCTTAAATTAGTTCCTATTATTAAATGAGAAGA
TGGCCAACTAATGAAAGAAAACACTGGCCGTAACTTTGAAAAAACTGTTTTAAAAAACCT
TACTCAAAAACACGAAAGTTTTAAAGTTCCTTCTGGCTTTACTCTTACTCCTGTTATTAT
TCACCAAGGTGTATCAAAAAGTGACTTAGATGAATACAAAAAACTTGTACACCAATACTG
AAACAAAGATCCTATGATTTTTAGTTTCTCGCCTGTAATAGAAATACATACTGGCCCAGA
AACTCATGTTCTAGGCCTTATGCTTTTCCCAACCGACTTAATGGATGTCTTAAAAGAAAA
ATTATCTCTTTTAGGCCTATGAAACAGTTAATTAAGTAAATTAATAAGCTTATAAGGCTT
ATTTTTTATTCCGAAAAAAAGGAATAAAAAAATGGCAGGAGTGACAGGATTCGAACCCAT
AACACACGGGGTTGAAGCCCGTTGTTCTGCCGTTGAACTACACTCCTACAATTTAAGTAT
GTTAATTATACTTAAATTATTTTAAAAGCTTATTAAAAACTTGTTCTATGTCTTTTACCT
TTTTGATGTTTTTTAAATCATCATCAGGGATCATCACATTATATTTCTCTTCTAAATCAA
AAACTAATTCTGCTAGCGATAAAGAATCAATTTTTAACTCTTGGAAAGTCGATTCAGGAT
TTATTTTAATTTTGGTTAGCTTTTGAATTCTATCCATTATGTCTTTTAAATCTTTTTCTT
GCATACGCATATTATAAAAGAATTTTAATTATCAAAATAACTTTATTTTCTATCTTAAAT
CTTCATAGCTAATGAATGCAAATCTGTCTTTTGATGACATGTCTTTCACAATTTTTGCCC
CATTAATTTGCTTCCATCTATCAATGTGTTTTGGGTTTATTTCAAAAGCCAAAACCCCAC
CTACATTTAAGTAAATTTTTGCTTCATTTAAAATTTTCTCATAAAAATATCAGCCTGAAT
CTTTAGCAAACAGTGCAATTTCTGGTTCAAATTTTTTTACAGATTCGTCTACATCTTTAT
CATCATAATCTAAGTATGGAGGATTAGATACAATTAAATCAAATTTGCCTTTTATATCTT
TGAAACAGTCACTTTGGACAACTTTTATTCCTTCAGTGTCTTTAAAATTTAATGCTACAT
TTTCATTAGCTTGCATAATTGCTTCATTGTCAATGTCACTTAATGTGACATTTATTGAAT
CTAAATTCTTCTTTAAAGCTATTCCAATAAAACCTGAACCGGTGCATAAATCTAAAACCT
TCATTCCTGGCTTTAAATGCTCATTTAAAAGTATATAAACTAACTCTTCGGTCTCATATC
GCGGTATCAAAACCTTGTGATTTAGATTGATTCTAACATTTACATACTCAACATATCCCA
TTATGTATTGAATGGGATATCCTTGGTTTAATTTTTCAAGCTCCAATGAGCTAACTTTTA
ATTCAAGTCCATAACGCTTTTTTTCTAAAAGCAAGTCATCAATAGCGGGCATTAAAATCC
ACTTTCCTTGATTTTTTGATTTTGTTCTTCAGCTAAAAGGGCATCAATTATAGGTGTAAG
CTTGCCTTCCATAATTGGTTTTAAGCTAGTTGAAAAACTAATTCTATGATCTGTAACTCT
ATCTTGTGGATAGTTATAAGTTCTTATTTTTTCACTTCTATCACCATGTCCAGCTAGCTT
TCTATATCCTGATTCTTCTTCAGCTTTCTTTTGCATTTCTAAATCATATAGCTTAGATTT
TAAAATTGTTAAAGCAGTTTCACGGTTTGCAATCTGACTTCTTTCATCCTGAGAAGTTAC
AACAATATTAGTTGGCAAGTGTGTAATTCTAACAGCTGAATCAGTTGTGTTAACTGATTG
TCCACCAGCACCACTTGAACGAAAGACGTCTATTTTAAGGTCACTTGGTTTAATTTCTAT
TTCTACTGAATCATCAATTTCAGGCATAACTGTGACAGTTGTTGTTGATGTGTGAATCCT
TCCCTGTGACTCAGTTACAGGCACTCTTTGAACTCTGTGCACGCCTGATTCAAACTTAAA
TTTTGAATATGCTTTCTCACCTTTTATTGAAAAGACAATTTGTGAAAACCCACCTGCACT
AGCGCTGTTAGTTGATAAAATTTTTAACCTAAATCCAAGTTCATCAGCAAATTTGCTGTA
CATTCTGAATAAATCGCCAGCAAATATATTAGCTTCGTCTCCGCCAGCAGCTCCTCTAAT
TTCTACAATGATGTTTTTGTCATCATTTTCATCTTGTGGCAGTATTAAAATCTTAAGCTT
TTCTTCTAATTCGTCTAATTTAAGGGAGTTTTCGTCAATTATCATTTTAGCAAACTCTAC
TTCTTCTTCATTCTTAGACTCAAGCATAATTTTAGCTTGCTCAACATCTTTTAAAATGTT
TTCATAAGTAATAAATTTTTCCGAAATCTCTCTAATTTTTGCAATTTCTTTATTAATTGC
TGAGTATTCTTTTATGTTGCTAATAACTTCAGGGTCATCAATTTTCTTTAATAATTCTAA
GTAACTTTGTTTGATTTCAGATAGTGATTTAAACATTGTCTTTTCCATGGTTTTTATATT
ATATTGAAAATTTAAATATTTTAATAATATTTAAATTGGAGCTACTAATTTGATTAAAAG
CGTTGTTTTATAGGCTTGCTAATTAAAAAATCAGGCAATAATTTTGCTCTGATTTTTTGC
TTTAATCTTTACATCTGTTGCTAAAACTTTTGCTCTGGAATATATAACTTTCCATCAACA
GATGCAACATTACTTACTGTAATTAAGGCATCAGCATCAGCTGTTCTCACCTTTTTAATC
AGTCTTGGAATTTGTCTATAAAGCGTGATAGAAGATAAAATTTGAAGCTTGCTTGCTGAA
TAACCACCTTCACCATTTTGCAATGTGAAGCTGTTAATTGTCCTTTTATCAGTAATAATA
GCTTTCCTAATTTCTTCCATCTTGTGAGAGTAAACTTTGAACTGTACAATTTTAAATCTT
GGGAATAAATTATTTAAGTAAATAACAAATATAAAGTTACATAAGTAAGTTGACACAAAG
TTAGGTGAAAAATACAAATCAGCTTGTCATCTAAGCTCGCTAATTGCTTTAACTGTAGCT
AATTCAGTGACACTTAATGAATTTTTAACTTCAGCAATCTCACTAATAGTCTTAAAGTCA
TTAGCAATCATACTTCCTGGAATATAAGTCCCAATAACAACACTAATTAGAATAATTACT
ATGTTTATATATCCATTTATTATTCCAAAATTCTTTTGTTTATAAACAGACATATATTCG
CCAATTATCCCTGTAACACCGGCTGATCCGCCAATTATTGCAATAATTGCAAAAAAGTAA
GTTAGCAAAATACCATAAATAATCGCAAACAAAATTTGAACAATAGTGTTGCCACCATCA
TTTCACTGTAATGGCAATAGTTTAATTAAATAATTAATATTTTCGTTATTTCAGCCTGCA
TGATTAACTAATGCAACCTTCATATTTTCAGTTATTTCAGGGTGGTTAAATTTACCAAAA
AGCGTAAATTGGTTTAATGCAGGAATTTGTCCTAATCCTGCTGAAACTAAGCTACTTAAG
ACCAAAAACTCAAGCGATAATAAAATATATACTTTGCCTAATTTCTTTCATCCAAAAACA
AATATTGGAATGCTTAGCACTAAATACAAAATTCAGAAAAGTGAGTGGTCTATGGCGTTC
ATTATTGGCTTAGTGATTGCTGCATTGCTACGCAAACTAGTTACTACAATTTTAGAAATT
GCTTGTCCAAAGGCAGCTAGCCCAAAATTATAAATTCCGGGGTTTTTAACTAAAAAGATA
CCTACAACTCCAAATAAAATAGCTAATCCTGCTGTTATGAGCCCTAATTTTCAAAGTGGC
ATCAAGACATAAAATCTAGATAATTTGAGAATAAAGTTAGACATTTTTGTGTATCTATAT
TGCGTATTCTTTTTGTCCACAATCTTCTTTTTATTGTGGTTTTCGTCGACTAATTGATTT
GCAAGTGCTGAGTTCTCGTCAACAGATTCTGGTTTATTATTTAACACTTCATTTACATTA
AACTCTTTTTGAGAATCGTTTGTCTCATTTGTAACTTTTTTATCTTGTGTTTCATTATTC
ATTGTATGCCTCATTTCGCTCAAATAAAGAATAAAAAAAATATGCTTTATTGCATATAAA
TTATATTAAAATAGGCTTAAAAATCAAATAAAAGCACTAATTTGGGAAAAATTAAAAAAT
ATTTGTTTTCATATAAGTTAATAGCCAAATTAGTACTTTTTCTGTCACTCATTTTTCTGC
TTTTTGGTATAATTCATTATATTTATTTATACATTTATGTATAAATCTTATGGAGGTTGT
ATGGAAAAACTAGAAAATACTAACCAAGATAATCAAAGCAAAAATAACAGCTATAATGCA
AGCAGCATAAGAGTGCTAGAAGGCCTAGAAGCTGTTAGAGTCCGTCCTGGGATGTATATT
GGTACAATCACTGATAAAGGTCTTCACCATTTAGTTTGAGAAATTGTCGATAACTCTGTT
GATGAATGTATGGCTGGCTATGCTAATTTCATTAAAATAACTATTTGCAAGGATGGTTAT
ATTGAAATTGAAGACAATGGTCGTGGTATACCTGTAGCAAAACACCCTCAAACTGGTTTA
TCAACTGTCGAAACAGTTTTAACTGTTTTACATGCTGGCGGTTAATTTTTTTTTTTTTT
>NODE_25_length_1804_cov_15.063747
AGGTGCATTTTTTATTATTTTTGGCTTGTACAGCTGTATAAACAAATTAAAATACTAATT
TAAAATTATGAATTTTAAACATTGGCTTTTTGATATATAATTTAAAATTAAATTGTAAAA
ACATAAGGCGGAATACTTAATGGCATTACTTGGAAATGAAAAAATTTATTTATCAGAAGA
GACATACAACAAATATAAAAATGAATATACAGAGTTAGTAACTGTTGAGCGTCCAGCAGT
GCAAGCTTCTTTAAAAGAAGCTAGAGCTCAAGGTGACTTGTCAGAAAATGCTGAATATGA
TGCAGCTCGTGATCGTCAAAGTGAAGTTGAAAGAAGAATTTTAGAACTAGAACGTATTTT
AGAAAATGCTGAAATAATTGATACAAAAAGTGCTGTTCAAAATAAAGCTGGAATTGGTGC
AACTGTTAGATATCTAAATATGAAAACAAATAAAGAATTAGTTGTCACAATAATGGGGCC
ACACGATAGCAATCCTATTGAAAATAAAATTAGTAACGAATCACCTGTTGCGCAAGCAAT
TATGGAAGCTAATGGAATTGGTGATGTTGTTGAAGTTGAAGTTCCTCAAAAATACAACAT
TAAAGTTCTAGATATTAGCTATGCAAAATAATATTGACAAAAGAATTCTTAAAGTTATTT
ATTCTAAAGAGGAATTAGAGAAAAGAATATCAGAATTAGCATCATGAGTTAACAAAACTT
ACGCAAATACTGATGGATTAATAATAGTTGGCTTACTAAAAGGCTGCGTTCCTTTTTTAG
CCCAATTAATTAAAGATGTAACTATTGATCATAAACTTGATTTTATGATAGCTTCAAGCT
ATGCTGGTGGTTCTAAATCGCTTGGAAGTGTTAAGATAATCATGGACATGGCCGAAGAAA
TTTCTGGCAAGGATGTTTTAATTGTTGAAGATGTTATTGATTCAGGCATAACCTTAAATA
AAGTTAAAGAAATTTTAGAAACAAGAAATCCTAAATCAATAAGAATTTTAACTTTATTAG
ATAAGCCATATCGCAGAAAAGTTGCACTAAATGCTGATATGTTTGGCTTCCATGCTCCTG
ATGAATTTTTGGTAGGATTTGGTTTAGACTATCAAGAAGAAATGAGAAACCTGCCTTATA
TTGGAATTTTTAACAAAGAGTATTTATAATGATAATTAAAAACGGCAGAATTTTAACTGC
TGTTTTTTGTATTTTTTAAGTTGCTAAGTTTACATATAACGCTGTTTTATAGTGATAAAA
GAATAAAAAATGCCACAAGACATTTTACATTTTAACTTCCTCACTTGGCATTTGTGGTGT
TTTTGCTAATTCATTATTTAGTAGTTTTTTATATTCAACTAAGTATAAAATTGTGCCAAC
TATTCCAATAAGCGGAATAGTAACACCTAGTATAAATAAAACTAAATATTTTTGATTATG
AGCAATTATTGCGGCAAAAATAAGTATTATAAATGCAGCGATGTATGTAGGAAATACTAA
TAGGTAAATAATTAGAAAAGCTCATATAGGCCATGTGCTAGCTGAATGTTTTAGGTAATT
TTCTGGGTTAAAGGTTTTTGGATCAATATTATAAATGTATTTTGGAACTTCACTTTTAAC
AACAACATATGCAACAATAGATGTTATTATAGCAATAACTATCATAGATAAAACTAAAGC
TAAGTAAGCTATAGAAAACTTCTTTGTTTTTTCAAGATTTTTTAATTTTTCAGAATTTGT
CATGTAAAGATTATATCGTATTTTATTTTCTGATTAGACTGTGAAAAAATACTTCTAGAT
AAATAAAAAAGCCTGTTTTATAGGCT
>NODE_26_length_92_cov_25.336956
TTTCTCAAATAAAGTCATAGTAGGGCTTAACATTGGCATTCTCAAAGGCATTCTCAAAGA
CGATGCTAATGTTTTTATTTAATGCAGTATAAATTGGCTGTATAAACAAATGAT
>NODE_27_length_8112_cov_19.430597
TTTATATATTATAAAACATTATTAAAATACAACATATTTGTAAAAATTTATTGCCCAATA
TGCTTAATTTATAAGCTTAAAAGAAAAAGCAGGCGTGCAAAAATTTCCTGCTTATTAACT
TTTGATTAGATTACTTACATAAAAATTTTTCAACAGCTTCAATAAACACTGGTCAGTTTT
CTAGATAAATTATATGAGCTGATTTTGGAACAATAATGCTTTCTAAATTTTTAACGTGCT
CTTTAAAATATTCTAAGCATGCTTCACTATCTATAACACCATCTTTTTCACCTAAAATAA
GCAATGTAGGAATTTTAATTGAATCTAAAGCGCTTTCAATTTGATCATAAAGACTAGAAT
CCATTGACATTGTTAATTCTTTAATGTATTCATTGCTAAATCTTTCAGGATCAAAAGCCT
TTTTAACTTCCTCACTAAATTCTGAGTTAGCAATTAACTTATCAAAATCATAGTATAGTG
GCCTTAAAAAGTCATGATATTCGCTGAGTGTAGTAGGGGCAAAATTTCTTCTATATTTTC
CTTTGCTTAGTGATGTTGTTTTATTAATAGGAGCAATATAAATTAGTTTACTTATTAAGT
CAGGACGTAATTTATATGCAAGTGATATAGTGCCACCGCCCATTGAATGGCCAATTAATG
TAACATTTTTTAGGCCATTATTAGTAATAAAGTCAACAAGCAACTGTGCAAATTGATTTA
CATTTAGCTTATGATCTTTAACTGGCTTAACTAAATTATTGCCTGGAAATTGGATTGCAT
AATAATTTGTTTTAGTCCAGTAATTTTGAAACATTTCAAAAATTTTAGGCTTTGAATTGT
GGCCATGACAATAAATTATGGCTCCGTCTTTATTGCCATTGTCTTTAAAAACATATTCAT
AGTCATAGATTACTTTTTCCATATATTCCTCTTTTCATGCTAAATAAATGAACAAAAATA
TTGATGAGTAAATTATACACAACTTGCTTTCAAGGCTGTTTTATAGGGAAAAATGGAAAT
TTGATCAGCGAGAATAAAATAAAAAGCACCCTTCTGTGCTTTTTCAGTAACTATTTTCTC
AAGTTTAATTCAGCTAGAACCTTGTTGTAAAGTTCAAAGTTTTCTTTCTTTAAGTGTTGT
AGCAAAATTCTTCTTTTTGTAATTTTTGCAATAAAACCACGTCTTGAGTGATTGTCTTTT
GGATTTGCTAAAAAGTGAGGTTTTAAGTCTTCAATTTCAGCAGTTAGAATAGCTATTTGG
ACAAAGATATTTCCTGTATCTTTCTTGTTAGCTCCATATTTAGCAACAATTTGAGCTTTT
TGTTCTTTTGTAATCATTTTAGTTCTCCATACATAAATATGTTTTACCCTAGTTTTAATT
ATTTAATTAAACCAAGTATAAAATTGCATTGTTGTAAATTAAATTGCTTTTAAATTTTAC
CATTATTACTATCATTAAGTAGAATTTTTTTAGCATTAACTATGTCAGAATTTAAGATCA
TATCATCTTCAAGTGAAGAAATGAATCTTAATGATTTTAGTATTTTTATTCTTGATTTTA
AGTTAGCCACATTATCCTTTAATTCAAAATCAAGAAATTTAATTTCATAATTATCTATAT
TTGCCTTTAAAACAGCATAATAAGTCATTTCATTGATCTCAACATAACTTAAATATATGC
CATCTTTTAAAGGAATAATATTACTATCAGTTGTTAACTTAATTGACTTAGTTATATCGT
TAAAAGTTATATATGCACTAAATGAGTATGTATATAAATTTAATGAATTAACTAGTTCAA
TATCGCCAATTTCAATGCAAGATTTTAAAAAAGTTGTTGAAACTTTGATATTTTCTCCTA
TTTTTACAATGTCTACTGAATGAACATTTTTCTCGCCAATTGTTTCTTTAATAGTGTCAA
GATTGCCTTTTGCATTAAGCCCAAAGCGAAAGTCCTTGCCAACTACAACGTCAATTAATC
CATCTTGATTTTTAAATAATTTTTCTAAAAAAAGATTTGCTTCTAAAGCTCATAATTTTT
CAAATTCAAGATATATTCCTTGAGCAAAACCTAAATTAGCAAACTCTTGAATGCGATTTT
CAAAGTCTGTAAAAATGTAGCCATTTTTATTTTTAAACATGTTTTCAATATCTCTAAAAA
ATACAATAACAATGTCTCTGTTTGAATTCCCTTTTATTTCTTTAGCTTTCTCATATAAAA
AATTGTGGCCTAGATGAAAACTTTCAAATACGCCAATTAAATATATTGGGTCATTAAACT
TTGGCAAATTATTGAAACTATAAACATTAAAACTCATAATTTAAATTATATATTTTGTTT
CTTATGAATTAAAACACTAACCCTAATTCTTTTAACTTTAAGTAAACCCCATTATGTTCG
CAATCTAATGTGACATCATTAGCAACACTTTTAACTCAGCTATTTGCTCTCATCATTGCT
ACACCATATGCAGCATCTCTTAACATTTCATAATCATTAGAGCTATCGCCAAAAGCAATT
AAATTTTTGTCTCTGTTAATATTCAAATATTCACATAACCATTTAAGTGTTGACGACTTA
GTTGAGTTTTTAGGCCCAATAAATACTCCCTTGCTTCATCTTGCTGTTATTTCTAAATTC
ATATTGTGTTGTTTGATTAGTTCTCTAGCTTTTTCAGCACACTTACTTGAATCTTCTTCG
CTTTTAGTGCCTAAGGCAATAATGTGCATATGATTTTTGTCAACTTTATTAAAGTCCATA
TCAATTATTTTGTCACTATGTGGCTTTAAAAATCAAGATTCAATTTTCATATTAGGAGAT
TTAAAACCATAATTAATGTCAGTTAGCAAAAAGTTTTCACAGTGGCTAAAATTAGAAAAT
TCTGAGTACAAAACTTTTAGCTCATTGTATTTTATGATTTTTTCATAAATAATTTTTTTG
TTTTGCACATCATAAACAAATGCTCCGTTTGCGCCTATAAAATAGTCAATGTGGTTAGAT
TTATTTAGTAATTGACCTATAGTTACAAACTCCCTGGCTGATGCTAAAATGGTTGTTATG
CCTTTAGACTTTAGCTGTTTAAATGTGTTTAAAACGGTTTCATTAAATTGTAAGTTGCCA
TGTTCTAATAATGTTCCATCAATATCAAAAGCTGCTGCCTTGATGTTGTTTTGTATTTCA
ACTCTAGTCATTTGCTTCTCCTTGTTCAACTTCTTTAATTCTGTTGCCAAATATTCTTTT
GACTTTAATTAAATCACTATCAACACTAACAATTCCTCAGTTGATTTGATTAGTTTTTAA
AATATATTCGCCATTTTTGATTCTTTTGTTATTAAGTATACTTATGCCATTTTTTAAATG
TCTAATTTCTGCATATGTTGGCTCATAAAATGGGAGTGAAAATAAAGCATAGTTGCTTAC
GTCAATAAAACTTTTGCCTTTTAATAAATCTATATCAAGCTCGCCGACTTTGACTCTATC
TAGCTCGCTCATATAAGCATAAGTATTTAAAAATATTCCTAAGTCATTTACTAAACTTCT
TATATATGCGCCCTTTGAAACGTTCATATATACAACTGCCTGCTGAAGTTCACTGTTAAA
ACTAAGTACTTTTGAATCAAACACTTTGATACTTTGCGGTTTAAGCTCTATGCTTTTTCC
TTTTCTGGCTAATTCATAGCTCTTTGCGCCATTTACTTTTTTTGCACTATAAGATGGCGG
GATTTGTTCGCTTTGACTATTTAATCAGCTAGTTATCTTTTGAACATCACTTTGGCCTAC
TTTAACTTCGGAATGATTAATAACTGTGCCTTCTGAATCATATGTATCAGTTTGTTTTCC
AAATTGAATAGTAGTTATATAAGCCTTATTATTGTGTTTAATGTAAGGAATTAATTTTGT
ATCTTCATCAGTGGCTACTAGCAATAAACCTGAAGCTAATGGATCAAGCGTTCCTGTGTG
ACCTATTTTTTTGATCTTATTTTCTTTGGCAAATGAATTAATCACTGCAAAAGATGAACA
GCCTTTAGGTTTATTGATTAAGTAAAACATAATGGCCTCCAATCAAATACAAAAAGTGTG
GATATCTATTATATAAAAAAACACCACAATAGTGGTGAATTTTTTATGCTAAATAATTAT
TAATTCCTGGAAAGACTTGTTCAGAAGGTTCGTTTGGAAACACTCAATATTTTGTATCAA
TTCTGTGCTGAATCCTTATTTGCCGTCTTTCTTCTAGTTTACTCCATACTGCTACACCAA
CAAATAATGTTGAATAAATGGCAACAATCACAAGAATTAACATTATTACGCTTGTAAATA
TGTCAATAGCGCCAACAAATGCTAAAAGAGTTATGAACACTAATGCTGAAGCAATCAATA
AGAATAAATTATTTTTAAATGATTCATAGAAGATACTATTTGAAACATATCTAACTTGTT
CTTTGCTTAGAGCTTCATCTTTTTCAAATAAGTTCATTTTTGCTTTTATTGAGCCAAAAA
TCGTAAATGTGTTAGCAACAGTAAGCAATATTGCTCATAAAAATGCTTGAATTGTATAAA
TATTCAAAGGAATTCTTAATATAAGGAACAGTGCAAATGTTATTAATAAATTTTGGATTA
AGGTTATAACTATAGCAATAGAATATGTTCATTTGAATCTAATCAATGAATAAATAATTA
TAGCTATTACTGATAAGCCTAAAATAATTCCAAATTTGTTAAATTCAATATTTATATTAA
CTCTAGATGCTTCAGCAAATAATCCTGTTAAATTAAATGCAGATCATACATCTTTATTAA
TTGCACCAAGTGTTGCAAGTGTAATAATAGCTCCAAAAATGAGTAATACAGGTGCAATAA
CAGTTAATTTTGACTTGTTTACATAGTTAATTTTTTTGTATTTAGCTTCAGTATTAAACT
TGCCAATTTTTTTAGCTATTATGCCAAGCAGACTAACTTTTTTATCAAAAACATCTGTAT
TAACTGCTAAAAAGGTCAGGTATCTATTAATAATTAATATGACAATAATTCCAAAAATTG
AGCCAAAGGTAATCATAATAGAAAAGCCTTGTGCATTTGGTGTACCTAAAAAGAAGAAGA
TTATTGATAGTATTAATGTGCCAATATACATATCTAATGAAGAAATGAAATTAGCGTTAA
GTGCTGTTTTATAGGCTTTTTTGACTTTAGACTCGCCTTTGTAAATCTCGGACTGAAATT
TATTAAATGATGTAAAGATTGGTATTAAATTAATTATTAATGATGCAAAAAGACCTGCGA
AACTAGATGGCGAGTATTCACCTCTTAGAACTGTGAACATTAGTAATGTTAAGAATATGT
ATAGTGCCATTGAAATAACACTTAATGAGCCTAATAGGCCATAATTTACCATTAGCATTA
ATGAAACTAATGAAAATGCAACAGCAAGAGCAATTCATATGTAGTTGAACTTGAATTCAC
TTTTTTCTTTGCTAAATAAAACAGGTTCGCCAAAAATTCTTAAGTTTAAGTTTTTATTAG
AACCAAAGTTTATCGATGATGCTAAAGCATCAGAAGTCGATTTTTTAGAATCTGTAGTAG
ATATAACAAAATTCTTATCATTTAATGGTCTGTCAATTTCAGTTATATTAACTAAATATT
TAGATCCATCAAATTGGCTTTTCTTAATTGTGTTAAGTTTTCTTAACTGTGGGTCTCAAG
GTCTATTGCCAACAAATGTAAAGTTTGCTGCGTTTCCTTGTGCTGCTTCTCAGTCCTTTT
TAAAAAGTGGTGTATTAGCAAATCTGTACAACTCATCTAAGTTTGTTCACATGAACATAA
TTCTTTCAGGTTGCTTAGAAATATATTCAGTTGCTTTTTGTCACTCTAAAATAGCTTGAT
TATCTTCTAATTCTGCTAAAACTTGGTATCTTGAAGCAATTGGGTTAAATCTAACTGTAG
CACTATCGGTTTTAAGAGGCACAGCATATTTTTCAATTTCACTATAATCAATTTTTAGCT
TATCTTTATCAATAGTTTTAGGATCAGCAAATCTACCATTTATAAATAGTGGATTCATGT
TTATGTCAGTTACAACTAAACTACTTTTTTTAATAATTGAGCTTTCAAACTCAGCTTGTT
TTTCTGAATCGCTAAGTGGTTTATTACGGGTAACTTGAATAATTCCGTTACCTATAACAG
CCACATTAGTTGATGAATCATTTGTACTAGAGAAACGATATTTTAGTGACTGACCAATAT
CATTTAAAACTTTGGCTGAAGCAGGTAAATCACCATTATCACTTTTAACTCTAGCCTCAA
CTTGGTATCTAATTCCTTCACCATATTCAATTGAACGGTTAGTTTGTTTAAAAATGGCAA
AGAATGCGCCGCAAACAATAGCACAAATTATGCCAATAATTGAAATTGATAACAGTAGTC
ATCTTTTTCAATTATTAGGGCTAAATAGTTTCTTAAAAAAAGTCTTAATGTTAGTTATAA
AGTTTGACATAATAGTTAATATTATATATTATTAGTATTTTTTCTATTAAGTATAAATAT
TAAGATTATTTCTTATTAAATAATCCACTCCTTTTGTTGTTATTCTTCTACCTCTTGGCG
ACTTTTCTATAAGCTGCAAATATAGTAAATAAGGTTCAATATCATTAATTAAGTTTTCCT
TGCTCATATTCAAAATTCCTGAAATTGCGTCTATTGAAACAAACTTATCATAAAAAGAAT
TGCTAAGCAATGAAAGATATTCTATATGTTCTTTATTAAGCCCTAAATCAAACAATTCCA
AATGCTTAAATGTTAAATATGTTGTTTTAGCATCAATAATACTTTGGTTATTTTTAAGTG
AGAAATCATATGCTCTTTTTAGTAAGTGATTAGCAATTCTAGGAGTGTTTCTAGAATATT
TTGCTAAGAGCATTAGTACATCACTATCAGTTTCAACTTTTAGCTTTTTCTTGCTGTTTT
GTAGTATTTTAACTATCTCTTCATTACTATACTGACTTAGTCTGGCAAGCAGCCCGAATC
TGTCTTTAAAAGGCTGACTAAGTAAATTCAATTTAGTTGTTGCACCTACTAAAGTAAAAG
GTTTAAGGTTCATTCTCATAACTTTAGAATTTCCCTCTGGGCCTATAATCAAGTCAATTT
TGAAATCTTCCATTGCATTATAAATAATTTCTTCAACTGCTCTATTAATGCTATGAATTT
CATCAATAAAAACTATATCATTTTCATTAACATTAGCAAAAACGCTTAGTACATCAGACT
TTTTTTCTAATAATGCTCCTTGCAAGTAGTGAACCCTTTTATTCAATTCATTGCCTATTA
AAGATGCTAAAGTAGTTTTACCGGTTCCAGGTGGACCATAAAAAAGAATATGATCTAAGA
CCTCATTTCTGTGCAATGAACCATCTATCATTGCCTTTAAAGTTATAATTAATTTCTTTT
GACCTATAAATTCTTTAAAACTAGTTGGCCTAAGCAGTAGCTGATTCATAGTTTTGAGTA
GACATTAATTTTATTGCTTCTTCAATCATTTTTTCAACATCATCAGTTGATGAAATTTTA
GAAAGTGCGCCATCAATTTGTTTTGTTTTAAAGCCTACCATCTTAAGAGTTTCTTTTACT
TCAGATAAAGTATTAGTTGTTTCATTAATTTTTGCTGCATCTTTTGGACTAATCATTTTT
GACCATTTTGCCTGTAATTCAGCCACAATCAGTCTTGCCATTCTTGGATTAAGATATGGA
ATTTCAATTAGTGCTTCTGCATTTCCTTCAGCAATTAATGCCACAACTTTTTCGAAGCCA
AAGTTTAATATATTAAAAGCTGCTCTTGGCCCAATGCCATTAAGAGAGATTAAATCTACA
AAAAGCAGTCTTTCTTTGAAATCTTTAAATGCATAAGTAGCATATTGATATTCGTTTTTG
ATTTCAAATAAATATAATTTACATTTTTGCTTTATTTCAACTCGCTCAGGATCAGGAAGT
ATTAATGAATATCCTATTCCTTGACTTTCAAATATTATGTTTGAGTTATGTTTATGGATA
ATTTCACCTATTCTATATAAAATCATTTTCACCTCCAATTCAGTATGTTTAAAAACATTA
TGAATAATTTAAAAAAGGAAAAAAATGGGAAAAA
>NODE_28_length_5371_cov_24.018061
ATAAATAAAAAAAATAAAAAAATTGAAACACACGGCTAAGTTGTTATATAATTAGTTGCA
CTTATATTTTATATAGGTCAGAATTTAGGACATTTAAAAATTTAATGAAAGGAAAATAAA
ATGCCTACAACAAATCAATTGGTTGTTAATGGTAGAGAAAACAAAGTACGTAAGCAAAAT
GCTCCTGCTTTGAATCTTAGTTTTAATACTTTAACTAAGTCAGCTCGTAAATTACCTGCG
CCATTTAAGCGTGGTGTATGTACTAGAGTTGCTACTATGACTCCTAAAAAACCTAACTCA
GCATCACGTAAGTATGCTCGTGTTAAATTATCAAACGGAATGGAAATTACAGCATACATT
GGTGGTGAAGGACACAACCTTCAAGAACACTCAGTTGTGCTTATTCGTGGTGGAAGAGTT
AAAGACCTTCCTGGTGTTAGATATCATATAGTGCGTGGAACACAAGATTTAGCTGGTGTT
GCTAACCGTAAGCAAGGTCGTAGTTTATACGGCGCTAAAAAAGAAAAGAAATAATTTAGA
AATTAATTTAGAAAGAGGTAAAAAATGTCTAGAAAACATAGTGCACCTATAAGAAAAGTG
CTTGCAGACCCAGTTTTTAATTCTGTATTAGTTACTAAATTAATTAACGCAATTATGCTT
GACGGTAAAAAATCATTAGCACAAGATATCTTATATTCAGCATTTAACCTAGTTAAAGAA
AAAACACAAAAAGACCCAATGGAAGTATTCCAAGCTGCAATTGACAACGTTACTCCTCAA
TTAGAAGTTAGAACCAGAAGAATTGGTGGTACAAACTACCAAGTTCCTACTGAAGTTTCT
GCTAGAAGAAAACAAACCCTAGCTCTTAGATGATTAGTTCAGTATGCTCGTCTAAGAAAT
GAAAAAACAATGGATGTTAGATTAGCTAACGAAATTATTGATGCATCAAACAAAACAGGT
GGAGCTATCAAAAAACGTGAAGACACACACAAAATGGCTGAAGCCAACCGTGCCTTTGCC
CACTTTAGATGATAGTTTTATAAATTATTTTACTTTAGGAATTTATGGCTAGACAACATA
AATTAGAAGATTACCGTAACATCGGTATTATGGCTCACATTGATGCTGGTAAAACAACAA
CTACTGAAAGAATTTTATTACACACAGGTAAAATTCACAAAATTGGTGAAACACACGATG
GTGCTTCACAAATGGACTGAATGGCTCAAGAACAAGAACGTGGGATAACAATTACTTCTG
CTGCTACAACAGCATTTTGAAAAGGCAAAAGAATTAATATTATTGACACCCCTGGCCACG
TTGACTTTACTGTTGAAGTTGAACGTTCACTTCGTGTTTTAGACGGTGCTGTTACAGTGC
TAGATGCGCAATCTGGTGTTGAACCACAAACTGAAACTGTTTGAAGACAAGCTACAACAT
ATAGAGTTCCAAGACTTATTTATGTTAACAAAATGGATAAAGCTGGTGCAGATTTCTTTG
CTTCAGTTAAGTCTGTAAAAACAAGGTTGAATGCTAACGCAGTAGCAATTCAAATTCCAA
TTGGTCAAGAAAGCGATTTCAAAGGTATTGTTGACCTTGTGGAAATGAAAGCTTATGAAT
ATGACGGAAAACCTGAAGAAAATGCTAAGGAAATTGAAATTCCATTTGACTTACAAGCTT
TAGCAAAAGAAAAAAGACAAGAATTAATTGAAGCTGTTGCAACATACGATGAAGAGTTTA
TGATGAAAGTTCTAGATGGTGTTGAACCTACTTTAGATGAACTTAAAGCAATGATTCGTA
AAGCAACTTTAACTTCTGAATTTTTCCCAGCAGTTTGTGGAACTAGTTTCAAAAACAAAG
GTGTTAAGAAAATGATTGATGCCGTTGTTGACTATCTTCCATCACCGCTAGATATTCCTG
CTGCAAAAGCACATAAAGGTGAAAATGAAGAAGTTGATGTTCCTGCAACTGATGACTATC
CTTTTACAGGTTTAGCATTTAAGGTTATGACTGACCCATTTGTTGGTTCATTAACATTCA
TTAGACTTTATGCAGGTACTTTACAAAAAGGTAGTTATGTATATAACTCAACCAAAGGTA
CAAAAGAAAGAATTGGCCGTTTAATTTTAATGCATGCTAATTCACGCAGTGAAATTGATG
AAGCTAATGCTGGTGATATAGTTGCTGCTGTTGGCCTTAAAGGTACAACAACAGGTGATA
CTCTAATTGCTGAAAAAGCTCCTGAAATTGTTTTAGAAAGAATGGTTTTCCCTGAACCAG
TTATTTCTCAAGCACTAGAACCTGAATCAAAAGATGCTATGGAAAAATTAGCATTAGGTT
TACAAAAATTAGCTGCTGAAGACCCTACATTTAGAACATACACCGATGAAGAAACAGGTC
AAACAATTATCGCTGGTATGGGTGAGTTACACTTAGATATTATTGTTGACCGTCTAAAGA
GAGAACATGGTGTTAAAGCTAAAGTTGGTGCTCCTCAAGTTTCATACCGTGAAACAATTA
CTAAGAGTGCTGATGTTGAAGGTAAACACATTAAGCAATCAGGTGGTAAAGGTCAATATG
GCCATGTTTGAATTAAGTTTGAACCTAATCCAGACAAAGGTTTTGAATTTGTTGACAAGA
TTGTTGGTGGTAAGATACCTAAAGAATACATTAAGCCAATTCAAAAAGGTCTTGAAGACA
AAATGGCTAGTGGTATATTAGCAGGATATCCAATGATTGACATTAAGGCAACATTATTTG
ATGGTTCATACCACGATGTCGATTCATCTGAATTAGCCTATAAAATAGCTGCATCCAAAG
CTTTAACTAAAGCTAAAGATTTAGTTGGAACAGTTCTATTAGAACCTATTATGGACGTTT
CAGTTATCATCCCTGATGATTATTATGGTGATGTAATGGGCGATATTACTCGTCGTAGAG
GTCAAATTCAAGAAAGTGAATTAAGAAACGATGGTGATCACATTTTACGTTGTTTAACAC
CATTAAGTGAAATGTTTGGTTATGCTACTGACTTACGTAGTATGACAGCTGGCCGTGGTA
ATTATCAAATGCAATTCCACCACTATGAAAAATGTCCTAAAAATATAGCTGACGAAATTA
TTAAAAAACGTAATATTCAGCTTAAAGACGAAGATTAATTACTTAATAAAGCACTCTAAT
AAGGAGTGTTTTTTATTGCAACTGAATTTAATAAATGGAACAATTCATGTCTTGGTTTTC
AAATATTTTAAAGTTGTTTAGAATTTATACATATAAATTTTTTAATGAAAATTTATATAA
ATTAAAGGCAGGGATTATGAAGCGAAAATTTATTTTAGGTCTTGGAGCAATATCTACTTT
AGCAGCTATTCCAACAATTGCCGCTACTTGTGGAGTTTCTTCACCAGCAAAAGTTGCTAA
AGCTAGAGCAGCTTATGAAGATGCTTTTAAGAAATTTAATGATGCAGTTGAATCAGACGT
TAAGGCATTAGTTGAAAAGAAAAAAGCTATTAATGCTAAAGATATTTCAAAAGAGCAAAA
ACAAAAATTAATAGCTGAAAAAGATGCATGAGTTAAGACTAGAACTCCTATTTTACAGGA
CTTAAGGAAAAAAGCTAATGATGAATTTAAGAACCTAAAGAAGGTTCAAAAGAACTTTAA
AACACAAGTTGTTAAAATCGTTCACACTAATGATGAACACGGCCGTTTAGTGTTTGATGA
TGGTAAGTTTAACAACTATTCAGGTATGCAAGGGCTAGCTGAAATTTTAAATAAAGACTT
TGACAGAGACTTATTACTTTCAGCAGGTGACTTAATTCAAGGGCTTCCTTTATCAGATTC
AGACAAAGGATTAACTATTTCAAAAGTTGCTAAAGAAATGAATTATCAAGCAGTAGCTAT
TGGTAACCACGAATTTGATTATGGTTTAGAACATATGTTCAATATTGAAAGAGAAACTGC
TGGGATGCCATTTTTATCAGCTAACATTGTATGAAATGAAAAAGCTGTTAGTGAAAAAAT
TAAGACAAAAGATGGCAAGTTAGCTGTTAAGGATGAAAAAGTATTTACTCCATACATTAT
TAAAACACTAGATTCAGGAATCAAAGTTGGTATTATGGGTATTACTACTCCTGATACACA
ATGAACAAGTAATCCTAAAAACTCAGTTCATGTTACTTTCTTAGATCCTATTGAATCAGG
CAAGAAAACTGTGGAAGAGTTAAAGTCTAAGGGTGTTAATTTCATAGTTGCTTTAACTCA
CTTAGGAGTTAATAGACCTGATACAAGATGAGATTCAAGAGAATTTACTAAAAATGTTGA
AGGTGTTGATTTAGTACTTGACGGCCATTCACACACAAGAGTTGATATTGAACGTAAAGA
TGAAGAAAAAGGATTTTTAACTCAAGCAGAGTGCTACACAAGATACTTAAGTGAATTAGA
TTTAGTTGTTGATTCTGAAACTGGAAAAGTTAGCGAAGTTAAACAACACTTAAGAACAAT
TGAGTACACTGAATTACTTGGTGGTAAGGAAAATTCAATTCAATCTATTAAAGATATGAT
TGGCAAACTAAAAGAAAAGTTTGATGCTGTTAATGATAAAGTTGTGTTTAAGTCAAGTGT
TGAATTTAAGCACACTGAAGAAGTGAAGATTAAGCCAGGCGGTGGCGAGAGAGAAATCCC
AATCTGAAGAGGAAGAGCACAACAAACTAATTTAGGTACATTTGCTGCTGATGCTGCTGT
TTATGACTTTATTGAAAATAAACCTAAAGTCAATGGACAAGAAGTTCAATTTAGTGATGA
TAATGTTATTGGATTAGTAAATGGTGGTGGTTTGCGTCAAGACACTCAATCTGGAGATAT
TAAGAGAGCTGATCTTTTAGGAATTTCACCTTTTAGTAATAGAATTGCTGCTGTTCAAGT
AAAAGGAAGCGTTTTACTTGAGGCTATGAAGCATGGAGCTTCAAAAGTATTCTCAGGAGC
ATATGCTCAATATTCACATAATGTTAAAGCAAACATTAATTTTAAAGAAACTAAAGGCGA
CAAATTTGTCTATGAATTAGACGAAAACAGTGTAAAGATAAACGACAAAGCAGTTGATAA
AAACAAAGATTATTACATTGTTACAAATGACTTTATTTTAATTGGCGGTGACGGCTATGA
AATGCTTGACTATGTTAAACACCCTGAAAAGGCAAAAAGTGTATTTGAAGGTGGAGACAT
TTTAGAAAGCTACATTAAATTTGGTCAATTTATTACAAACAAAGAAGCATCAAAAGAATC
AACAAATCCATTTGGAAAACGCAAGATTGAAAATTATAAAGACATAGAGCAAAAGAACAT
TGAAGTTAAACACACCAAGTAATAAAAATAAAAAAAGCAGGGCGCCCTGCTTT
>NODE_29_length_11777_cov_18.754776
AGTGATGTAGATGGCACAATTTACTCACGTGATAACTATGTATCTAACTTCAATTTAGAT
ATTATTAAGTCATATCAAATAAGCTTCAATATAGCAACAGGGAATCCTATTTGCCCTAGA
ATGCTAAAATTAGCAAAACTTACCGACGCTGACTATATTATAGGCTCATCGGGCGCACAA
ATTTATGATTATAAGAATGCAAAATTTGTAAAAGAAGACTACATTGATGCTGATGTAGTT
AAAAAAATTTTTAAGCTTTTTTACGAGCAAAACATTCCAGCAGCTGCTTGATCTAGTCAT
ATTTTTTATGCTTTTAGGGAAAATGAAAAAGAGTTTTTAAACAAAATTTATTACAGATAT
GAAAGCTTTGATCAATTCACAATGTACAAGGGCGAGGATGATATAAAACCTATTGCAAAA
ATGGAAGTGTACTTTGAAGATTTTGATAAAGTTGATGAGCTAATGGCTGAGTTATCTAAA
CTTAAGTGTAAGCTAATCAAAACACATATGAATTTAGAAATACTGCCAGTAAAAGAATCT
AAAGGAAATGCTATTATCTGGATGCTTGAAAATGTATTAGAAGGATATAGCAAGGATGAA
GTTATGGTAATTGGCGACAGTGAAAATGACTTTAGTATGTTTAAAAAATTCAACTATTCA
TATGTTATGGATAATGCAAATGATGAAGTTAAGAAAAGAGCAAACTTTGTCACAAAAGAT
GTGCAAGAGCACGGCTTAGGACATGCAATTTTAGACTATGTTGAAAAATTTCATGAAAGC
TTAAGTAAAAAAGGTGAATAACAAAATGCCATTTTTGCCTTATTTATAAAGCAATATGGC
TTTTTTATAATTTTCAAAATATTAATATTAGTAATATTTTGCTAAAATTTTGAAAGTAAT
AAGGTGGTATTTATGGCTAAATTTATTGATGAAATTAAATTAACACTAATAGCTGGCAAA
GGTGGGGATGGCATTATTTCCTTTAGAAGAGAAGCACACGTTGATAAAGGTGGGCCTGAT
GGCGGTGATGGTGGAAAAGGCGGAAACATCTATTTTGTAGGCGATAAAGGCAAAAATACT
TTGCTTTCTTTATATGGAAATAAACAAATTAGTGCTGAAGATGGCATTAATGGAGGGCCT
AAAAATCTTTATGGAGCCACCGGTAAAAGTACTTATGTCAAAGTTCCTATTGGTACAATG
GTGTTTAAAAATGATAAATTAGTTGCAGATATCATTGAAGAAAAAGAGTATTTAGTAGCC
CAAGGAGGAATTGGGGGCAGAGGTAATGCTAAGTTTAAGAGCAACAGAAACACTGCACCA
AGAATTTGTGAAAACGGTACCCCTGGCGAAAAATATTTAGCTCATATAGTGCTTAAAGTT
ATGTCAGATGTTGGAATTATTGGTAAGCCTAGTGCTGGAAAAAGCACACTACTAAGCGCT
ATTTCTAATGCTAAAGCCAAGATTGCTGAATATGAATTTACTACTTTAGTGCCACAATTG
GGGCTAGTTAAATATCACGATCACTCATTTACAGTAGCTGACTTACCTGGATTAATTAAG
GGCGCTTCTGAAGGAAAAGGGTTAGGAATTCAATTCTTAAGGCATATTGAAAGATGTAGG
GTTGTTGTTCAAATAATTGACTTTGGTTCTGAAGAAAAAAATCCAATTGAAGACTTTGAA
ATAATTAATAAAGAGCTTGAAGAATATAGCAAAAAATTAGCAAGCAAGCCTAAGGTTGTT
GTTGCCAACAAGTCTGATTTACAGGGATTTAAGGAAAGAGTTAATATTTTTAAGGCTAAA
TATCCTGATGTAGAAATTGTTGAAATTAGTGCAATTGAAAGACAGAATTTAGAAGAGTTA
AAAGGCAAGATTTGAAAGATACTTGAAGAAGCTAAATTACTTCCAGCTGATGAAGAGGAA
GAAACAGAAGAAAATGTTGAAATTAAGCTTGAAGATGACTACAAAATAAGTAATCCATAT
GCAGGCTTTTTTGAAATAACTGGACCAAAAATTGAACAAATATATCATAAAATACCATTA
GTAAGTTATGACAATTTGATTCGTTTTAACACAATGCTTAAAAAAATAGGCGTTTGAGAC
GATTTACTTAAATATGATATTAAACCAGGTGATACAGTCAGAATATTAGATTATGAATTC
GAATGAGACGGTGAGTTCTAATCAATCAATATGTTTGTTTTATAGGCATAAAAGAAAAAG
CAACAAGAATTAATGCTTGTTGCTTTTGCTTGCTAATTTTTAGCTTAATTTAGCGATTTT
TTGACCTAAATTCATGTGTCCTAAGAACTTTTTAACTACTTCAAGCTGATTAGCTTTTTC
TTTATTAAATGACTCTTCAGCAATCTTTTGAGAATCTTCTTTTTCTTTAATTTTAGTTTC
TAATTCTTTTTTGCTTGCTTCATCTGAAGCCGATTCTAATTGTTTTTTAAGTTCAGCAAT
TTCAGTTTTTAGCTCATTAATTTTTGTAACCGAAGGTTTTAGTCTATCATAATCAGTTAC
TTCTTCATAGTTAGAAATATCTTCAAGATTTTTAATTTCTTCTACTCATTTATCAAATTG
AGTAGGTAAGTATGATTCTTGTGGGCTAACCGTTACTTTTTTATCAGGATTATCTAAATC
TAGATCTTTGATAATATCATACGTTTTGTAGCTTTCCTTTTTATTAGGTTCAGCTGGGTT
TTCTAACACTTCTAAAAAGTATTTAAAGTCATACTTTTTAGTTTGCTCATTTTTGACTAA
TCTAGCTGAAATATAGGTAGGAAAGCGTCAACCATTAATGAATAATATGTCTTGAACTAG
CTTAACAATTTGAATTGATGTAGTGCCATAATTTTTCATTGTGTCATAGTACTTTTCAAA
TCTTTCTTTGTCATTATCTATTCTAAAGTCATCATCAGTCATTTCCGATAATAAGTCTTG
ATTTTTTTCTAAAAATTCAGAAGTGTTAGCAATGAACTCATTTCATTTTTCGCTGTCTTG
CTTAATTTCATGTTTGAATAAAGGCACAGGAGCTAATATTTTTTCATTATATGAAAGGTC
ATAGTTGCTTAAGAAATTAACAGGTGGAAGAGCTAAAAGGTAGCCATTTTCATAGTTCTC
CTTGTTAATTCTTATTTTATTATCTTTGTAGAACTGAAGCACATGTTGAATAACTTCAGC
AGGTTTAGTTTTATTCTTTTCAGCTTCTTCTACATACGATAAGAATTTTTCTGAATAGTA
ATTTGATGTTTGTGAATAAGGCTTAACTCAAGAGTTAAATTCTGAAAGCGAGCTACCATA
AGCATTAGCGCTATTCTTTCTAACTAATTTATTTTCCATTTCTAAGAATGTTGATAAATA
TGGTGTGCCATCAAAATAGCCTCTTAAAATTGCCTTTAAATCTTCATGGTGTACTTTAGA
GCCGACAATAGAAGAAAGTTTTTTAAAGGTAATAGTTATTGCCTTAAGGTCGTTAGCAAA
ATATAAATATTTAGTTTCTTTAATTTCTTTGTGTAATTGATCTTTAACGCTTTCAATGTT
AGCAGCTCTAGTTTCATATTCAGCTTTTTTGTTTAAGTCTTTTTCTTTAGAAGCCAATTC
TTTTAAGTGTGTAATACGTAAGTCTATGTTCTTTTTATTATCATCTTTAGATACAGGGTT
AGTTTTTAAAAACTCTTTAGCAAGTAAAATGCTAGGGCTTAGTTTGTGAATGCAACTAGC
TGAAACGATAGGCAAGGCTGGGGCTGAAAACGAAGAAGAAATTAGCAGTGTTTTTTTAAT
ATTTTTTTTCATTATACTCCTATAAAATAGCCTTGTAGTTTCAACTTTTGATGCCAGCAT
ATGCAATAAAAATCCCAATTAAGAAGATGATTACTGAAATAGAAATACCGGCGATTGAAT
AAGCCATTTGGTATCTAGCTTGGCTTATCACAGTTGTATCTAAAGAGACAAAATTGTTTA
TATCGATTATAAATAAAGCATTATGAATAATTATTGAGCAATAGATAATGAGCACTAAAG
CAATTAATGCAAGAATTGATCATACAATTGTCAGGCTTTTAATCTTAACTTTTTTCATGA
CTATATCCTTCCATTAACCTTTAATAGCACTACCTTGTCTAGAAATAGATGACATAATTC
TTTTTCTAAAGATAAAGTAGAACACAAACATTGGCAGTATAACTAGCACAGCACCAGCCA
TTTTTATATTTTGGTGAATTCTAGTTACATTATCAATATTTTCACGTCCAACTTCAAATA
GTCAAACTGACATAATTTCATAACCTTTGCCTGTGAAAAGTAATGCAGGTCATAAATATG
AGTTTCATGAAGCAAGAGTTGTTAGAATAACAACTGTTAAAGTTGTAGGTTGAACCATTG
GCATAGCTATTTTGAATAAATATTTAGCATTAACAGCACCATCAACCATTGCAACTTCTT
TAATTCTGCCTGGAATTGCTTCAAAAGCATTTCTAAACATTAAAGCATTAAAGATTGAAG
CCACAAATGGCAAGGCAATCATGGCAATAGCCCCCATAAAGCTTTTAAGCACGTCAAATT
GGTTATCTAAAGAAATAACAACTTTATATTGACCAAATAATAAAGCCACTTCAGGGAGCA
CAAGTAGTGAGATGAAAAAGCCTCACATAACTTCCTTGCCTCTTCATTTTTTAAGTGAGA
AGGCATATCCACAAAGCATTGTGACAAAGATTTTTAAAACTATCGAGAAAATAACATTGG
CAAATGTTAGTCAGAAAGCATATCAGTAACCTTTACTATCTTTGCTTCCTTGTGCAGCTT
CAATATAGTTTTGTCACTCTCATGACTTAGGTCAGAAACTAAAGTGACTTTGTAATTCTT
CAGCTTGCGACTTAGGCATAACTGAGATAGTTAACATGTAGAAAAATGGGAAGAGGACAA
TAGCAGCGAATAATACTAAAATGGCAATCTTAAGAAATGATCAAGTAACTAAAGATACAA
CTGAGTTATCTCTAACTTGATTGGCAGTAGTTTCTTTATTCTTTCTTAGCTTGATATTCG
ATCATCACTGGCGAATTTTTAATCTTGTTCCAAACATTAGATTCTCCTAAATTAATTGAT
GCATGTATTACTGCATTAAATCCTCTTCTAATAATTAATGAGTATGTAAAACCAATTACA
AAAAGCATAACAGCTGAAGCTGAAGCTAAAGCATCATTACCTTCTTTAGTCATGTGGTAT
ACATAAAGCATTAGTGTTGAAGCACCATTAACAATAGCGTCATTAGGTCTGTTGTTAAAT
AATGCTAGTGGGAAAACTTTAATACCATTAATAATTCCAAGTGTAATTAAAAATGTTGTA
GTTGACTTAATTGATGGAAGGGTGATTGTAAAGAATTGTTTAATACCACCAATTCCGTCG
ATTGAAGCTGATTTATAGAGGTTTTTGTCAACTGAAAGCATTGCAGTTGTAAAGATTAAA
ACATTAAATGCAAGGCCTGATCATATACCGTGAATTAATAGTGGTAATAAAGCTTCGAAA
GCGAAGATATCACCTTTTTCTAACCATGGAGTGTTGATTTTGAAAATGGTGTTAAACATA
CCATTAGGTGCAAAGAATTGAATAAATGATAGTGAAACAGCAACAGCATTAGTCATATAT
GGTAAGAAGAAAATGCTTTGTCATATTCCTCTAGCTCACTTACGATAAACGCTGGCTATA
CATGATGATATAAGCAGTGATATAGCCATAACAAATGGTAAGACTATAAGGCCATACATC
AAGGCATTTCTTACACCAACAGCATATTTTTCATCAGATAATAAATCAGCAAAGTTTTTA
AAAGTAAAGCGACTTACTCCTTCATCATCTTTAATGAAAAAAGCTGATTCTAAGTTAATA
ATAAAAGGAACAATGGTAAAAGTTAATAATATTATGATTGTTGGAAGCAGCATTGAAAAA
GGTTTTCAAGCAGGTGTTCTTTTATCAACTACAGATTCAGAAAGAGACTGTAGTTTTTTA
TTTGCTTGCTTATTCATAGCCACTTTGGACAAGGCAGGTGACTTGTGTGAAAGCTTAGCT
CAAAAACTATTTTTTAACTTCATACTCTACTCTTTCGTCATTTGCCTTGTCAAATATGTG
AAGATGGTTAGCAGGAAGATTGAAGTAAATTTTATCGCCGATATTGTAGTCAAAGTTGTT
TGAAACTAAGAAGTTAATGTCGCCAGCTTCAGCAACTTCAACAATTAGCTTGCTTTCTTT
TCCAAAGTTTTCAACAGCTTTAACTAGTCCACTGTAATTAGCTTCAGATTCAGAAGATTT
AATATCAAAGTCTTCGGCTCTTACACCGACATTGCAGCTAAATTGATCATAGTTACTAAA
AGTAATGCCTTTAACAGTTTTACCTAAAACAGTAAGCTTACCATTTTCATATTGACCAGG
GAATAATCCCATTTCTGGCATACCTAAGAAGCGAGCAACAAATTTATTTTTAGGTCTGTT
ATATAGTTCTAAAGGTGAACCTAATTGTTGAACTTTTGAAGTTGACATACATACAACAAT
GTCACTAATTGACATAGCTTCTTCTTGATCGTGAGTAACAAAAACTGTTGTAATTCCAAG
GTTTCTTTGGATTTGGCGAATTCATTGTCTTGTTGAAATACGTAATTTAGCATCAAGGTT
TGAAAGTGGCTCATCCATTAATAAAATATCTGGTTTTTTAACAATAGCACGGGCAATAGC
CACACGTTGTTGTTGACCACCTGAAAGTCTTGTTGGTTTTTTCTGCAAGATCGGTAATAT
TTCAACTCTTTTAGCAACTTCCATAACTTCATTAAAGATAGCTTTTTTAATTGAAATTAT
GTCTTTTGAAAGCTCATATATTTCTTCTCTTTGTGCTTCTGATAAATTAGCACTCTTGTG
CTCATTATCATCTTTCATAACAGCTTCAAGATTATATTTAGCATAAATTTCATCTGCATA
TATTTTAAAGATTTTGTAAGCTATAAAACGCATGTGCTTAAAGTTGTATTTTAGTTTTTT
AAGCTCCGATTTGCTTGAAGTTTTTAAATCTTTATCAGCATTTTTGGCTTCTTTAAGCTT
TGTTTTAGACTCAGCTACTGCTTTTTCACCATTTTCAATAGCTTTAAGCGAGTTCATGCA
GTATTTGTAGTATAGGCTAGCTTTAATTAATTTATTTTCGGCATTTAAAAGCTCATATTG
ATCTTTTTCTGAATAATCTTTTCACTCAATGTTTGAAATATCTGAAATCACTTGTTGAAG
CTCATTGTATTTCATTGTAGCTTCTTCAATAGTTGAAACTTTCTTAAATGAAAGAAGTGA
TTTATCAAGATTATTTAAAAATTGGCAAGTAGGATATTCAGAATTACTTTTAAGTGCATT
ATTAAGTTTAAGCAGACTAAAGTGTTTTTTGATTTTTTCTTTTTTAAGTTTATATGACTT
TTTCAAACTATTAAAAGCTTTTAAAATTGTTTTGGAAATTGTAGCTAATTCACCTTCATA
GTGGATTTTAGCTAGCTTATAATCTGTCTTAGCTTTTTCAATAATTTTATTGTTTCTAAC
CATAAAATTATTAAGCTCATAGTCAACTTCTTTTTCAATATTTAAGTAAACATTTCATAA
ATTGTTTATTTTGTTAATTTCTTCATCAAGAGCACCAAGAGTTTTTAAATAAAGGTTTTT
GATTTTGATAATTGCACTATTTTTCTTGTCAATAGCTTTATTTTGCCACTTAACGTCATT
TTTAAGTGGAAAAGCAATGTTGTCAAAAACACTCATGTGTGGATAAAGAGCATAGTTTTG
GAAAACAAAACCAAGTTTTCTTTGCTGTGGCGATAAACTAGTAACATCTTTACCATTAAA
GTAAACATTACCACTAGTAATTGTTAATAGTCCGCTTATTGCATTTAGTGTTGTTGTCTT
ACCACTACCAGAAGGGCCTAAAAGAGTAACTAATTTACCATTAGGAATTTTAAAACTAAC
ATCATCAACAGCTAGTGTTTCACCAAAGTCTATAATTACATTTTTTAATTCAATCGCAGG
TACTTCTTCTGCATCCGTGCTTGAATTAAGAATTTTTTCTGACAATCTATTGTATTCTGA
TAGATTATCATCAGTGACTTTAGCAGTTGATAATTTAATATTATCAATAAGTTTTCGTAG
TCAAATCATATGGTTCCTTATTTGTTTTTGTATGAATCATTGATCAAGTTAATGCCTTCA
ATGTTAAATAAATTTCTTTCAGATTTTTTATCTAATAAAGTTCATTTACCATTAGGTTTC
ATTCTATAAATATTTGATTGAATTCAGTATGGCAAAGCAAAAGTTTTGAAAAATCCTTTT
TTGTTTGTTATAGCAAATTCAAATGCATTAGCTAATTGTAAAAGCGCATAGTGTTCTCAG
TAAAGAGGGTTTTTGGCAAAATTTAATGCTTGAGAAACATCACTAAAGTAAGGCAGGGTT
AAACCTGAACGTGTTATTTCGACTGAATATAAGTATTTATAATTTTCGCCAAAGAACACA
TCACCCACTCATCTTCCAAAAGCGTCTTTTTGATCGGCATAAACTCTAACTTTTGAGCCT
TTTGGCACAGCTTCTTCAGCAAATTTTGAAGATAGCTTTGCATAATTGTGCTCAAAGTCT
TTGCTTTTGTTTCCACCAACAAACTTTTCAGGAGTATCTATTCCAGAAATTCTAATTTTT
GTTTTTTCGCCAACTTTAACTGTTGTATTAGAAGGATCAATAGCAGTAACTTTTACTATA
GGTGTATCACCATCGCTTCATTCTACAATTTCAGCATCAAAATATTTAGCTTTTAGTTTA
TTTCAGTCTATATTTTTAAACTCAAACGCATTAGTTTTGTTGTTTTCAAAACTGTTGTAA
ACTGAATTGAGCGAGTGAAGCACAAATTTGTCATTTTTTATGCTTAATTTTCTATTTCAG
CCATCAACTAATTCAACAGTGTTTTCATTAGGATCTTTGTAAACTATTCTAAATTCTAAT
TTTATTTCAGCACTTACTTCTTTATCCTTATCTGCAGAAACAACTGTATTTTCATCGATT
GCAGGAGGAGTTATTGAATATACTTTCAAAAAGAAGTCTTTTTCATCTGGCAATTCAAAA
GCAGTGTTTTTAGTATAGTCAATACTGTTTAAATCTATAGAATCAGCTTTGTGGAAAATC
TTTTTTCTCTCAAAGTATCCTAGTTCCTTAGTGTCAAAATTATCTGGTATAAATATATCA
GCAGCTTCTTTAGCTTTAATTGTGCCTTTATCACATGAAGCTAAAATTATTGGTAATGTA
ACAGAAATGCCAACTGAAATAAAAAGCATATTTTTTAATTGTTTTTTCATTATTTAATTT
GTCCATTTCATTAAATAAACCAGTTGAACTGGTTTATTTTGTGTAGCTAAAGTTTTAGTG
CTAGTTATTGATAAATGAGTTACTTAAAGTAGTAACTTGTCCTTTGATTTCAGTATCAAA
GTCTTTAAGTGCTTCATTATTCTTAGCTTTTTGATATGCTGATCTAAATGCTGAACCCAA
GTTTTCTCTAAATGATGATGAGTAGAAACCAGCAGGCTCTTCATAAATTACTACATCTTT
ATTTTTAACTGTTTCTTTTAATTCATTGTATGTGTGAACAATGTATTTGTTTGCATATTT
AGATGTGTCAGTGTTTTCAAAACCTTTAACAGGGAACACATATGAAGCAGCATCACTAAT
AAAGAATGCAGGGGTAACACCAGTGTATTTCTTTATTTCTTTGGTTAATTGCCTGTCTTT
ATTATAGTTTCCAAAAGTAATGTCAATTTTGTCTAATGATGTAAGGAATTTAACAAAGTT
TTTAGCAGCTCTGTCAGGTTTTGCGCCTCAACTTACACCAATAAGTGATGGGCCTTGAGC
ATAAACTACTTTTCTCTTGCTAGTTTCATCTCATTTACCTGGCACAGGAAAGGCAATTAA
TTCATTTTCTTGTAATGTTCCAGTTGATGATAGTTCTTTCTTTTCTAATTGCGATTCATC
CTTAAAGAAGAATACCTTATACTTAGCAGGATCCTTTGATTTAGTTTCTATTACTGTACC
AATTTCAGTGCCCTTATTTTTTACAGACTCGATATCTTGTTTGTTATCTTTTTTTATGAA
TAAAAGCCATTGATTTTTTGCATTATTAGAATCATTACTTGTTATATCTTTAAGCACAAC
ATCTATTTTAGCATCTGTAGAAGCATCAACAGATTTGTAACTATGTTTTAATGCCTTTTG
TTTTTCACCAGTTAGCTTGTTTTTATCAGTGCCTGATTTAAAAATGTAATTAGTGTGTTC
CCCTGAAAGAACAAGGAGATCTACACCATCTTTGCTTTTAGCAGTGTTTTTAAATTCTAA
GTCCTTTTCACCTTTAAATCCTGTGTCTTTAACAGTGAAAATAGTTTTCTTTGAATCATC
ACTAAGGAAGTTATGTCTATAACCCGCTGTTGAACCTATACCAAAAGCATATTCATGTTT
TGTTTGGTATGCAGAAGTATATTCACCTCCAGCTAATAATGTTAATGACTTAGTTTGTAG
CGATGATTTAAATTTATCATAAACTTTTGAAAGGTTTTGAACACCTGGATTGTTTGAGTT
CTTAAATGAAGCATAGCTTACTGTTGTCTTTCTATTTTTGCTACCGGTTTTAATGAAAAA
GTCACTAGTTTTATTAATTAAAGAATACGGTAATGTTTGAACTACAGATGAAACGTCATC
AACACCAAGAATGTGGAGTCTCGAGTTTTGTGCTGCTGAGTTTTTGAAGCTCTTTTGTGC
AATATCAGCAAAAGTAAGCAACTCTCTAAAGTTTTCGAAAGTGCTTTGTTTTATAGTTAG
ACCCTTAACAGTAGTAGCTTGATCTTCTACAAAGTCACCCCATAACTTTTTAACTTCACT
TTCATCGCCCTTACCATTTTCCATAATTTGTTTGTATCTGTCAGAGTTTTTAAATGACTC
ATCAAACTTAGCGCCTTTTTCCTCAAAGGTTTTGAAAATATATTGCAATACTGGGGCATT
AGCAGACATAACAGTAATTGACTTAAATATTGGAATTATGAATGAACCATTTTTAGGTAA
GTTTTCTGTTGTTTTGTTAGCAGTAGTAAACTGTTCACTTGTATTATCAAGATTAACATT
TATATCTTTGTCATTATCTTCAAAGTTTAATAATTTTTCTCTCTTATATTTATCAGTTAT
TTTCTTTGAAGCTAATTTAGCAGCTAAAGAATTGTAGTTAAATGTTAAATTAACAATTTC
TTTTTTATCAGCTTCCAAGTCTTTTATAATTGAGTTTTCACCTTCAGCATACTCTGAACC
TAAGTGTTTTATGTCAACTGGCAAAAAGTGTTTGTCATTTTTGTGAGCTTCATTATAGTA
ATTAATTAATGAAGTTATTGCATTTCATTGTGGTTGACCAGAAGAAAAAGTAACACCAAC
TCATATTTTTTTAGTATCTTTTCCTAATTCTTCATAATCTTTATCCACACACTTTGCTGA
AACTGCAGCAAAAATAGGGATAGTTGCAGAAGAAAGTCCAATCATTAATTTATTTTTCTT
ATTCATAATATGTCCTTAAATATTTTTATGTGCAATGCGCGTATTGTAATAGTTAATATT
ACAATTTCACATTGGATTTTAATTATAATATTTAAACTTAGTATTATTTGAATAGCTTCT
AAATGAGCATAAAAATGGGAACAAAATTAGCGTTTTTATGGCAATTTATCCTTCTTGCAA
AATTAATGAAATAATTAATTTATAATTAAATATTGCTTA
>NODE_30_length_5818_cov_21.851324
TATATTAAATAATTTATTAAAATTATGCTATGAAGATTTTATTAGCAGGGACTCCTGAAT
TTGCTGTCCCAATTTTTGAAAAAATTATAAACAATTTCACAGTTGTAGGAATTGTGAGCC
AACCTGACAAACCAAATCAAAGAGGGAGAGTTTTAACCAGTACGCCAACTAAAGCATTAG
CGCAAAAATATAATATTAGGTGTTTTCAACCTGAAAAAATAGGACAAATTGCTGATGAAT
TAAGAGCTTTAGATTATGACTATTTAGTAACAGCTGCTTTTGGTCAGTTGATACCTACTT
CAGTTTTGCAAATAGCTAAAAAACTAAACTTAAATGTTCATGGTTCAATATTGCCTAAAT
ACCGTGGGGCTGCTCCGGTTCAGCATGCTTTATTAAATAATGACAAAACAACTGGTGTGT
CACTTATGGAGATGGTAAAAGCGATGGACGCAGGTGATGTTTTTGCAAAAATAGAGTTTG
AAATTAGTGAAACTGATGTTGCTTCTTCGCTTTTAAAGAAAATAAGCCTACTTACAGCCG
ATCATATCGTTGAGTGACTTAATAAAATTGATAAAGGCGAGCTTGCAAGAGAAGTGCAAG
ACAAATCAAAAGTCACTTTTAGTCCTAAATTAAATAAAGAAGATGCTGAGATAACTAAGG
ACTTCACTTGCGATCAAGCAATAAGCAAAATAAGAGCATATGAATATAACCCGGGAGCAT
TTGCTTATATTAATGGCAAGAGAGTTAAATTATTTTTTGCAATTAAAAAGGTGGTAAAAG
CAGGAATTAAGCTTGAGCTCTCTGACGGAGTTATTTATGCAGTTGACTATCAATTTGATA
GTAAAAAAAGAGTTAAGATAAATTACTAAAACACCTATAAAACAGGTATAAAAATAAAAA
GCCGGTTTGGCTTTTTTTATCTCTTAATTTCTTTAAGACGAGCTGATTTACCAGCACGGT
TTTTCATGTAGTAAAGTTTTGCTCTTCTAACTTTGTTAGATCTAACAACTTCAATTGCTG
AAATTAGTGGTGAGTGTAGTGGGAAAGTTCTATTAACACCGATTCCGAAAGATATTTTTC
TAACTGTAAAAGTTTCTCTGGTACCTGATTCTTTTTTGCTAATTACTAAACCTTCAAAAA
TTTGGATACGTTCTTTTCCGCCTTCACGAATACGAACATGAACTCTAACATTGTCTCCAA
CACGAAATTCTGGGAAATCTGTACGTAATTGACTAGCTTCTACTAATTCGATTAATTTAT
TTCTCATGATTAATCCTTTCAATAATATCTGGACGATTTTTTAATGTCTTTTTATATTTA
GCTTCTTTCCTTCACTTTTCAATTTCAGCATGATTGCCATTTAAAAGAACATCAGGTACA
GACATTCCTTTATATTCACGTGGACGTGTATATTGTGGATAGTCTAGTAAGCCATCGCCT
TCAAATGATTCATATTCGTGGCTTTCTTTTCTAATGACATTATCAATGAGCCTAATTATT
GAATCAGCCATTACCATAGAAGGCAATTCACCACCAGTAAGCACATAATCACCAATTGAT
AATTCTTCATCAACTAGTTCAGTTACACGTTCGTCAAATCCTTCATATCTGCCTGAAATA
AAGGTAATTTGGTCAAATTTAGATAACTCGCGTGCTTTTTGTTGGTTAAAGACCTTTCCT
TGCGGTGAAACCAAAATTTTATATCCGCCTCTGCTTTCTAATGAATCTAAAGCTCTATCG
ATTGGCTCAATTTGTAAAAGCATACCTTGACCACCGCCATAAGTTTCGTCATCTACTTTA
TGATGTTTATCTAAACTAAACAATCTAAAGTCAACGATATTTATGTCAATAAGCTTATTT
TCTATTGCCTTTGCAATAATCGATTCTTCAGTAAAAGGGGAAAAATAGTTAGGAAAAAGC
GTTAAAAAATTAATCTTCATAAATTATTTTGATGCTTGTTTAGCAGCAACTTTTTCACTT
TTTAGTACAGAATTGATTTTTTCGTTAAGTTTTTGAGTTTTGAAAAGGTTGTAAACAGTT
TGTGTTAGTTGTGCACCATTTTTAATTCATTGAATAGCAGCTTCTTCATTGATTCTAAGA
GCTTTTGAGTGAGGGTTGTATTCACCAATAGCTTCTATAAATCTTCCATCACGTGGAGCA
CGAGCATCTGCTACTACAATTTTGTAGCAAGCGTTAAACTTGCTTCCTAGACGTTTAAGT
CTAATTTTAACCATAGTTAAGCTCCTTTATAAATATTTTGGGTGTCAAGCACTACTACTT
GACAGGGTTAGTAATTTAATTTTAAAACAATAATAAAAAAATGCAAGCGAAAAAGTTGAA
TTTTGCCTGCATTTTATTTTCTAATTATTTTGCTTTTGAAACAATGAATTTGTTTGCAAA
AACAGTTATTTCATATTCATTATTTTTGTGGAGTGAGCCTTCAATTATTTGGTAAGCTAG
CATACTTTCGATATTATTTTGAATATATCTTTTAATTGGACGAGCGCCAAAGTTCTCATC
ATAAGCATTTTTAGCAATGTGTTCAACTAATTTAGGTGAATACTTTAGTGTAATTTCCTT
AGTTTCAAAAATTCTTTTAATTAATTTTTGCAGTTCTAAAATTACAATTTGTTGAATATC
ATATTCACTTAGGTGGTTAAATTTAACAATTTCATCAATTCTGTTTATAAACTCAGGGCT
TAAAAATTTAAGTAACTCAGCTTTTAAGCCAGGAACTTGATCTAAAGCTTCGTTTAGTTC
AATGTTTGAAGCAATATTAGAAGTCATGATAATGATTAAGTTTCTACAGTTTATGACTCT
TCCAGTTGAATCGGTAAAGGCACCATTATCAAGAATTTGTAATAAGATGTTCAAAACGTT
TCTGTCAGCTTTTTCAATTTCATCAAAAAGCAAGATAGTATATGGATTTTTTCTAATATT
TTCAGCAAGTGATCCACCTTGGTCAAAGCCAACATAACCTGGAGGAGCACCAATTATTTT
AGATACGCTGTGTTTTTCCATATATTCAGACATATCGAGTCTAATCATTTGTTTTTCACT
ATCAAATAAAGCAAATGCTAATGCTCTTGCTAATTCAGTTTTACCAACTCCGGTTGGCCC
TGTGAATAGAAAACTTGCAAGCGGTCTGTTAGGATCGTTAATGTTCGCCTTCGCCCTTAA
AACAGCCTTAGACACCAAATTGACTGCTTCATCTTGACCTTTAATTCTGGATTTTAATTC
ATTTTCAAGATTAAGTAATTTTTGCTTATCAGTTTCTAATAATTTAGTTACTGGAATCAT
TGTTCATTTTGAAACAATTCCCGCAATTTCTTCTGCTGTTACACTATTTTTAATTAAAGT
TGATGCGCCTGAAGATATTTTTTCTTCTAATTCCTTTATTTTTTTCTCAATTTTTGGAAC
TTCTGAATATTCTAATCTTGAAGCATCTTCATATTTAGTTTCTCTTTTGTAAATGTTTAT
TTTGTATCATAAATCATCTAAATATTTTTTTAGTTTTGATAAGTCTTCTAATTCTTTTTT
CTCATCATTTCACTTGTTTTGTAGCTTGCTTATTTTTTCATTAGCAGACTTAATCTCTTT
TTCGAGTTCTAAGATTCTATTTTTATGCTTTTCTTTATCTTCTTCATTTAAAGCAATTTT
CTCCATATTTAAGCGAGTTAATAACTGCTTTACTTTTTCCAATTCCTCTGGTTCATAGTT
AATTTCGGTTTTTATAGTAGCAGCTGCTTCATCTACTAAATCAATAGCTTTATCAGGTAA
GAATCTGTCTGAAATATAACGAGAACTTAACTTGGCAGCAGCTACTAAGGCGTCATCTTG
AATTTTGACATTATGATAATTTTCAAATCTACTTTTAATTCCACGTAATATAGTAATAGT
GTCATCAATTGAAGGTTCTAAAATGTCGACTTTTTGCATACGTCTTTCTAAGGCCGCATC
TTTTTCAATATATTTTCTATATTCATTGTAGGTTGTTGCTCCAATTAAGTGCATTTTGCC
TCTAGCCATTAATGGCTTAACAATGTTAGCAGCATCCATACCACCATCAGCATTTTTACC
AGTGCCAACTAACATATGTATTTCATCAATGAAAACAATTATTTCGCCATTAGAATCTTC
AATTTTTTTTAATACGTCTTTAAGCCTTTTTTCAAATTGGCCCTGAAACTGTGCACCAGC
TATAAGACTTGTTAAGTCTAGTTCATAAACATCCTTATTTTTAAGGTTTTCAGGAACTTC
TCCTTCAACTATTTTTCTAGCTAATCCTTCCACAATTGCAGTTTTACCAACACCTGGTTC
ACCTACTAAGACAGGATTATTTTTAGTTTTACGACTTAAAATACGAATTAATCTTCTAAT
TTCATCATCTCTATTTATAACTGGCTCTAATTCATGTTTAGCAGCTAAATCAGTTAAATT
ACGGCCATATATTTTAAGTGGATCATTTTCAGTATTTTTATTATTGTCTTGGATGTTATT
AAATAAATCTTCAAAATTAAATTCCATAGCTTACCTCCACAACACTCTAACACAAATATT
TTAGCACTTTAATTGCTAGAGTGCTAAAAAATTCAAGAATTTTGCCTTCTTGAATTTTTG
CTATGTAGTTAAATTTGTCTAAAACACCTGTTTTATTAGCTTTCTGGTCAAATTAGTTTA
CCTTGAATTTTGTCATTTTCTTTGTTAATCTCAATAATTTCTAAAGTAACAACATCACCA
GTCTTAACTAAATCTTTAGGGTGGGCAACGTAGTGAGTAGGGGTTTTCTTCATTTTTGAA
ATATGGATAAGCACTGCTTGCTTAATACCTATGTAAACAAAGATACCAAAGTCAGTAATA
TTTTGCACTGAGCCTTCTAAAATCATGCCAACTTTTAAATCTTTAAGATTTAAAATATCT
TTTTTAAGCTTATAACCTTCTTTTTCATCTCTAATATCTTTAGTAGGATTTATTAAAGAA
TCAATAATTAATTTGACATCATATTCATTAGAGTTAAATTCAGCTGCTAAAGATTTAATA
TCAGCATTTTTAAGCACTTCAGTATTAATGTTTTCTAAATCTATGCCTAATTTATCAACA
ATTTTATTTGCCAATTCATATGATTCGGGATGGATGCTTGTTCTATCAAAAAAGTTATTT
GAATCATGAATTCTTAAAAATCCAACTGCTTGTTCATAGGTATTTTCACCTAAAGATTTT
ACTTTTAATAATTCTTCACGGTTTCTGAATTTGCCTATTTTACTACGGTATTCGATAATA
TTTTGTACATGTTTATTATTTAAGCCAGAAACAAATTTTAATATTTCAGCTGATGCAGTG
TTTAAGTCAACACCAACTAAGTTAACTGCTTTATCCACTTTAAATTCTAAAGCTTGTGAA
AGCTCTTTTTGATTTACGTCATATTGATATTGTCCAACTCCAATAGATTTTGGATCAATT
TTAATAAGTTCATTAAGGGGGTCTTGGAACCTTCTACCAATATTAATTGCGCTTCTTTCT
TCGACATTTAAATCAGGGAATTCTTTAATAGCAATTTCAGAAGCTGAGTAAACTGAAGCA
CCAACTTCAGAAACTATTGCAAATTGCAAGTCAAGATCTTTGTGAGTCTTTTCTCTTTCT
TTAATTACATTAGCAATAAATTGTTCAGTTTCTCTTGAAGCAGTACCATTACCTATAACA
ATGATGTTTATAGGGTATTTATCAAGAAATTTATTAATTGTTCTAGCAGCATTTTCGGTT
CTTGATTGTGGGGGGTTAGGATACATTATGCCTTTTTCAATGAAGTTACCTTGTGGGTCT
AAAATGGCTATTTTTTATCC
>NODE_31_length_10637_cov_23.231268
AAAACCGCCAGTAATATCTTCAACACCAGCAACACCACCAGTATGGAATGTACGCATGGT
AAGCTGAGTACCAGGTTCACCAATTGATTGAGCCGCAATAACACCAACTGCTTCACCAAT
GTTAACTACACGGTTAAGAGCTAAGTCTTTACCGTAACATTTTTTACATACACCATTAGG
TGTGTAACATGAAAGCACTGAACGAATTTCTACTTTTTTAATACCGTTTTCGACAATTTC
AGTAGCTATTTCAGGTGTAATTAATTCATCAGCATCAACGATTAATTTGCCATTTTTATC
ATAAATAGCTTTGTTAGTGAATCTTCCTTCAATTCTGTCATATAAAGCTTCAATAACAGT
GTTGGTTTTTGTGTCTAAAATGTCTTTAACTTGGAAGCCATAATCAGTACCACAGTCGTC
TTCTCTTACTGTAATTCCTTGCGCAACGTCAACTAACCTTCTAGTTAAGTAACCTGATTT
AGCTGTGTTAAGTGCTGTATCGGTAAGACCTTTACGAGCACCGTGAGTTGATGAGTAAAA
CTCATAAGCTGTAAGACCATTTAAAAATGACGACTTAACTGGAATTTCAACAGTTGAACG
AACCACACGTTCGTTTTCAGCATCAGCTTTAAGCACCTTAGTGTTGTTGTTCATAAGTCC
ACGCATACCAGCTAATTGCACGAAGTTACTTGAGTTACCACGGGCACCAGAATTAAACAT
CATGAACAATGAGTTATCTGGATAAAGCTTGGTTAGTTTCTTAAGGTCTTTTTCAATATC
GTCCTTAATAGCAGCTCACTTAGCGATAGTAGCATTATATCTTTCATCGTCAGTCATTAA
ACCTTGATCAAAGTAGTCTTTTAACAGCTCGATGTATTTATCACCTTCAGCAATTCTGCT
CTTAGTATCTTGGTGAGTAATAACGTCACTAATTGAAATTGTTGTACCTGAAATTGTTGA
GAATTTGTAACCTAATTCTTTAATGTTATCTAAAACATTAGCAACAATGTTTGTGTATTT
AAATCAAACAATTTCTAATAATTTAGTGTAGTCATTAACTGTTCAAATAGGTTCTTCAGT
TCTTTCTCTAACAATAATTTCTTGTGAAATAGCCTTGTATTCTTCAACAATAATTTTTTC
AAGAATTTCAACATGATTTACATCAATAGGTTTGCCGTTAAAGTCTTTTAATTCGGCGCA
TAAGTCAAAAATTTGATTTATTTCGTTGGCATTAATTTGGTTTATAACACTAGCTACATC
GCTCTTAGTTACAATAGCGACATATTTGTCATAAACTCTACGTACAATTTTAGCAACGTC
TTTTTTGCTTAGTGGTAAATTAAGTGGCATTTTTGCAATTACTTCAGCAAAATTTTGACC
ATAAGGAAGCAAGAATTGTTCTAATTGATTCTTATTATTTGAAGTGTAAACAACTTCTTT
TTCACTTAGCTTAACTTCGCCGTTTGCGTCTGTTTTATTGACATATTCGACATGTTTACC
AAAAATAAATTCAAAACTTTCAGGGAATGCTCTGTTGAAAATAAATTTACCAACAGTTGA
AATAATGTATTTATTTTCAGGTGAATAATTAAGTCTCTTTTTATTAATTTCACTAATAGG
AAGTGCTATACGCGCATGAAGAGAAACTAACTTATTTTCATAAGCTAATAGCATCTCATC
ATAAGTTGCGAAGAACTTACCTTCACCAACAACTTTATCACCATCAATAGCAGCTGCTTT
TTCCATTGTTAGGTAGTAAAGACCAAGAATAATATCTTGTGCAGGGTTAATGATAGGTTC
ACCATCTTTAGGACCTAAAATGTTTTTAGAAGCTAACATTAATTCTCTAGCCTCACGAAC
TGCTTCTTCACTAATAGGTACATGGATTGCCATTTGGTCACCGTCAAAGTCGGCGTTAAA
TGGAGTACATGAAAGAGGGTGAAGCTTAATTGCTTTACCACGAATAAGCACAGGTTCATA
AGCTTGAATTGATAGACGGTGTAATGTTGGTGCACGGTTTAAAAGCACAACTTTGCCCTC
TATAGCTTTTTCTACATAAGGTCAAATAATTGGATCTAAGTTTTCAATTGCTTTTTTACC
TGCTTTAATTGAATTAATGTGGCTATCGCCATTAATTAATTCTTTAATAATTCAAGGTTC
AAACAATTTCGCTGCCATTTCACGTGGCACACCAACTTGATGCATTTTTAATTCAGGACC
AACAACAATAACTGAACGACCAGAATAGTCAACACGCTTACCTAAAAGGTTTTGTCTAAA
TCTACCTTTTTTTCGGGTTAATGTGTCACTTATTGACTTCAGTGGACGGTTATCTTTTGA
AGTAACCGGTGCTGGTTTTTTTCTAGAATTATCAATTAAAGCATCAACTGCTTCTTGAAT
CATTCTAAATTCATTTTGCTTAATAAGCATAGGAGCATCAGTTTCTTCTCATTTTTTCAA
ACGATTGTTTCTAATAATGATACGACGGTAAAGTTCATTAACATCACTAGTTGAGTGACG
GCCACCATCTAATTGCACTAATGGACGCAAATCTGCTGGAATAACAGGAAGATCATAAAT
AAGCATTGACTTAGGATCTTGTCCTGAGTGAATAAAGGCATTAACAACTGCTAAACGTTT
GTATAGTTTAGATCTCTCTTGTGCTTTAATTGATGCGGTTGGATTATTATCAAAGTGTTG
ATTAATTTTTTCAATTTCACTTTCGATAAATTCAGCTTCAGCTTTTAGGTCAATATTTTC
TAAAAGATATTCAATAGCCTTAGAACCAGTTGAAATTTTAGCCTTAGAAAATTCATGAAT
AATTTCATTGTATTCATAAAAGTCAATACCATAGTCTTGACCAGTTTGTGAAACAGCATA
TGATTCTAATTCAGCTAATGCTTCGCTAATTATTTCATACTCTTCAGTGTCTTTTTCAAA
TCTTTCTTTTAGTTCTTCAAGAGCATCAGCATAAATAATAGCAGCATCTGAAATGTCAAT
AATTGCATTCTTTTGCAATTTTTTAAGACCACCATCTTCTAAAACAATATGACTCTTGTA
GTAGATTAATTTTTCCAAATCTCCCTTTGAAACAGTCTTATTGGAATTAGCAATTCTTAG
TCCTAATAACTTAGAAATAATTGAGTGGTCAATTTTGAAAAATCAAAAGTGCACAACTGG
ATTTTCTAAATGTATGTGACCCATTCTGCTTCTTCTTACCATTTTTGGCAAAATAACAGG
TTGGTATTTTTGACACATAGGGGTCTTTTCACATATAGTGTTTTCGTCACTTTTCTTATA
TTTAGTACCACAAATTGGACATTTAAAGTCAGTTGTAGGGCCAAAAATAAGCTCATCAAA
TAAACCATCACGTTCTGGTTTATAGCTCTTATAGTTAATTGTCTCAGGCTTAGTTACTTC
ACCACATGATCAATTTTTAACATCGTCTTGAGCTGCTAATGATATTTTAATTTTCTTAAT
GTCTTTAGCTATTTTTTTATTAAAACTACTCATTATAGTCTCCCTCATTACCAACTGAAT
TGCTTATGTTAAAGTATTGTTTTTCTTCTTCATCTTCTTCTTCATTATTTGCAGTTGTAA
TATCTAATTTCATTCCTAGTCCATTTAATTCATAGTTCAACACATTAAACGATTCAGGAA
TACCCGGAGTTGGTAAGTCTTTGCCAGTAACTAGTGATGTATATAGTTGATTACGTCCTA
CAATGTCATCTGATTTGTATGTAAGAATTTCTTGTAATACGTTTGAAGCACCATAAGATT
CAATCGCTCATGTTTCCATTTCACCAAATCTTTGACCACCATTTTGACTCTTACCACCAA
GTGGTTGTTGAGTAATAAGTGAATATGGGCCGACACTACGAGCATACATCTTGTCATCAA
CCATGTGGTTAAGCTTGAACATATACATAACACCAACTGACACAGGGTTATCAAATTTTT
CACCTGTAATAGGGTCAATTAAAGTTTGCTTACCTGATAATGGTAATCCAGCTTCAGAAA
TAACATCTTGGATAGCTTCTTTTTTAACACCATCAAATACAGGTGTAACAAATTTGCAAC
CTAAACTTCTAGCAGCCATACCTAAGTGTACTTCTAATACTTGACCAATGTTCATACGTG
AAGGTACACCTTGAGGATTAAGCATAACATCAATAGGGGTTCCATCTTCTAAGTGAGGCA
TATCTTCTTCCGGAAGAATAACTGAAACAACACCTTTGTTACCATGACGACCAGACATCT
TGTCACCAACACGAATTTTACGTTTTACAGCAATTGATACTTTAACAATCATATCAATGC
CATCTTCAAGCAGGTCTTTGTTTTCTCTACTTAGAATTTCAACACCAATAACAGTGCCAT
TATGACCATTTTTAACTTTAAGTGATGTGTCTTTAACATTAAGTTGTCTTTGACCTAAAA
TTGCAGCAAGCAATTTCTCTTCTCTAGATGGGTTATCGTCACCTTTTGGAGAAACACGGC
CAACTAAAACATCACCAGGAATAACTTCTGAACCAACTAAAACAATACCATGTTCATCCA
AGTGTCTGATTGCATATTTAGATACGTTTGGAATGTCTCTAGTTAATTCATCAGCACCAG
CTTTGCTAGTTCTAAATTGAATAGTTTGCTCTTCGATATGAATTGAAGTAAGCACATCTT
TTTTAGCAAGTCTCTCATTTAAAACAATAGCATCTTCATAGTTATAACCTTTATAAGTTG
AGAAAGCAACTAAAAGGTTTTTACCTAAAGCTAACTCACCATCTTTAAAACTAGAACCAT
CAACTAATAAATCACCTTTAGCAACATCTTGACCTACCTTGATAATAGGTTTTTGATGAA
TAACAGTATCTTGGTTTGAACGTTGGAAGTTTTTAAGGCTGTATGTATCTAAAGTGCCTT
TGTTGTTTCTAATTTTAATTTTTGCACCGTCAACATATTCAACTTTACCTTCGTTTCTTG
CTCTAAAGTTAGCAGCTGAAAATTTAGCGATATCAGCTTCATTACCTGTTGCGACAAAAG
CAGCTTCGGTTTCTAATAAAGGAACTGCTTGACGTTGCATGTTAGAACCCATAAGTGCAC
GGTTAGCATCGTCATTTTCTAAAAATGGAATACATCCAGCAGCTACTGACACCATTTGTC
TAGATGAAACTTCAATTAAATCAACATCACCAGGCTTGCCTAGAATGTAGGTGTAATTTT
TCCTTATTGTTAGTGTTTCATCAACTAATCTGTTGTCATCATCAACTGTTGCAGTTGATT
GAGCAATGTTATAACCAAATTCATCAGCAGCAGTTAAATAAACAACATCATCATAATCAA
CTACTGAATTATTAACTTTGAAATATGGAGTTTGTAAAAAACCATATTCATTAACGCTTG
CATAAGTTGCAAGGTTCAAGATAAGACCAATGTTTGGTCCTTCAGGTGTTTCAATAGGAC
ATATTCTTCCATAGTGAGTTGCATGAACGTCACGAACTTCAAATTGTGCTGTATCACGAT
TAAGACCACCAGGTCCTAAATATGTGATACGTCTTTCGTTTGAAATTTCTGCAAGCGCGT
TAATTTGATCCATAAATTGAGAAAGTTTTGAACTATTGAAGAATGTTTTCATTTGGTTTG
ACACCAATTTGTTGTTTGTGATGTTTTTAGGAGTGATTTTTTCAGGCTCTTTAGCTGACA
TTCTTTCTCTAGTTGTTTTTTCTAGCTTTGAAAGACCAACATTTAATTGATTTTGCATCA
ATTCACCAACTGAAACAATTCTTTTGTTAATCATAGAATCGGCATCATCATCTTGGCCAA
TGCCTTCTAATAAATTGAAATAGTAGTTAATTGCAGCAATAATATCCGAAGCAATTAAAT
GTTGCGCATCACATTTTGGATCATTACCAATAACTAAAGTGGCAAGACCTTTATCCATTT
TCTTTCTGTTAGCAAAAACTAAAAGTTTAGCGACTCTATTTGACTTCTTTAAGTATGGAT
AAGCTGGATCGTTATAGAGTTTGGCATACAAAATTTCAGGATTAATTCCTTCAATTTCAG
TTGTTTTTAATGCGCCATTATTGAAATTCTCTTGAATTAATAAAGCAAGCTTATGTTCAA
TGAAAGTTCCTTTTTCTAAGAACATTACTTCGCCGTTTTCATCTTTAATTTCTAAATCCT
GACCTAAATATGTTTCGGTAATACGGTCAATAAGACTTAATTTTTTGTTAAGTTTGTATC
TACCAGTTGCACCTAAACTGTAGCGTTTTTTGTTAAATAAAAGCGATGGTAAAAGATTTG
CTGCTGATGTTTCAGTCATCAAATCCCCTCTACGAATTGTTCTAAATAAAATTTCTCTAC
AGTTTTGAATAACTGTCATAGGATCTTCGCTTGATTTAAGACTCTTATCTCTAAGTAAGG
TCTCTTCTAATTCTGGAGAGTTACCAAAAAGACTGTGAATATTTTCTTCATTAAGACCAA
GGGCGCCTAAAAACACAGCAAGGTTAATGTTTTTGTTTTTGTCAATTTTGATTTTTACTG
AATCAGGGTTTTTAGTAGTAACTTTGTGTGAAATTTCAACTCATGAACCTAATCTAGGCA
AAATTTCTAGCTTGTTAAACAAGTCATCAGATTGCTTGTTACGAACACCACAACCAAAGT
AGGCACTAGGTGAACGAATTAACTGACTAACTATAACTTTTTCACTACCATTGATAATAA
AACTTCCACCTGAGTTCATAAGTGGAACTTCACCAAGTAAAACTTCATCATCTTTAACAA
CACCTTTGTCAGATGTTACCTTAAATTTAGCAAAAAGCTTGGCAGCATAGTTGATGCCTT
TAGCTTTTGCTTCGATGATTGCATCATATTCTTTAGGTGGTACTTCTAGTCTCGCTGAAT
TGTGAATGTATTCTAAAGACACCTTTTTGTTGCTAGAAACAATTGGATAATGTTCTCTTA
AAATTTCTTCAATTCCGCTTTTCTTGAATCACTCAAAAGATTCTTTTGACATATTTAAAA
AGTCAGGAACTTCTCAAGTAACTTTTGTAGCTGAATAATCACGACGTTCTGTCATTGGGC
CGAATTTTCTAACTTTGTATGGGTATTTATTTTGGTATTTATCTTTTGTTGATGTTGGCA
TATTGACAATACTCCCTCTAATCTTTTTCAAATGCAGATAAAGTAGTAAAAAATCAATAC
TTTTGAATAAAGTATTAAATTTAATAGTTAAATTTTATCATAATATTAAGTTTTATCCAT
ATAAAAATATCATATTTTATCAGCAAGATAAATTTATGGCTTATAAATACTAATATGACT
GTTTTATAGGTATTTTTGACTAATAATTATTATGTTTTAGGTCTAAAATTTAATCATTTT
TTTGATAAGTGTTCAAAAATAAAATTTTTTTAGTATGCTTGCACAAAAATAAATATGCAT
AATCACACATTTCTTTCATAAAGTGCATTAATGCATTTTGTCTCATGCCAATGTGGTAAT
TTTTCATATATGCAAATAATTTATTTTGCATTTTTACTATTTTAGATTTTGCAATCGTTT
ATATTTTGGGCAATTTTAATCATCGCTAAAAAATGTTTAATTCTAGGAGAAAAAATGAAA
TCTAAATTTTTAATGACACTACCAGTGCTTTTTACTTTCCCAATAGTCTCAGCTTCATGC
ACTGACATTAATCAAAATAATTCAACAGCAGAAAACAAAAAGCCTGATTCAAATGAAAAA
ATAAAAGTAGATAATGCAACAACAAATAATGCAAACAGCAACGAAAATAAAAATGACGGT
AGGAGCAAAACTGAACAACCTTCAAAAGACCAAGCCGAAACCTATAGCACTTCAAATGTC
AATAAGCAAAAAGAAGAAATGCTTAAAAAGTTAAAAGAGGAACTACCAAAACTAAAAGAA
AAGAAGGTTGAACTAGAGAAAACTATTGAAGAAACTAAACCAACAGAAGAACAACTTAAA
AAAGCTTGACAAGATATAGAAAATAAAGCGAATACATCACCAAGCGAGTATGATGAAAGC
AAACTAAAAGAAGCTTATGAAAAATGACTAACAGTTTATGATAAATTAACTAATGCAAAA
AATGAACTAGAAATTCTTACAAAGAGTAAGATGATAGAACAAACTGAGCAAGCTATTGAA
AAACTTGAGACTAAATTAAAAGCAAAATAGCCTTTGTAAGTTTTAGCAAATTATTTCAAT
ATAAGTCTATTAATTTATAAATTATTAACTATGCATATGCATAGTTTTTGCTTTTTATAA
GACACTCTGGTTGTCATTTTTGCCAAAAATACTATAAAACAGTCAATTAAAGAATTATGT
CTTAAGAATATATTATTAATTTATGGCTGCTGTATAAAACAAACTAAAAAGCTGCCTGCT
TTTTATATAAATAATAATAGATAATTGATAAGTAAACTGATATATATCAACAGTGCTACT
ATTTTGGCTCTATATCTATACTTATTTATATTAAAATAATTAAAAGTTTACTTTTTATTG
ATGCAATCGCAATTATAGTAAAGCCATTAATTAAAACATAAGTCTAGCTACTTATATTAA
TTATTATTTTGCTTATAAATTGTATACAGTATTTCAAAAATAAATAAATCAAGACTTAAA
TAATCTTAGTTAAATTAATACTTTTACATGTTTTTATAAATTGAAACTCAAAAATAAGCA
CTGAAAAAGTTCCAATTACCAATAACCCTATAAATAAGGGATATGAAACAGCTTCGGAAA
AATTTCCACATGTTTATTTTTTTTATTTATAAATATTTATGTACGTACAAATCATATTCA
TGGAGTTAATAATTCATAAATAAAAAATGGAAAAGTTTTCTAAGTTAAGAACCTATGGAA
CTGTGCTAATTGTTTTCATTTCATTATCACTTGCTGGAGCAATACTTGACTTAGCATTCA
TTGGTGCAGGATTTTCATTTACAAAACTATTTAGTATTTTCTCATTTCCAATTTTTGTAA
TAGTTATTGTCTTTCTATCGATGATTGTTCATCAAACACCAATTGAAAAAGAGTTTGCTA
AATCTAGAAAATTGCTTTTAGTGTCAGTTATTTTAATACCAATTTTAGCATTTTTACAAT
ATTTGTTTCAACTAGCTATTATACCAACGCTTATAATTTCGACTTTTAGTGGAAATGTAA
AGCCTTTCATTATAAATCTATTAGTTAGTCTTGCATTTTGAACTTTAATTGTTGCTTTTT
ACAGTGTTTCTATTGCAAACACAAAAAATCTTAGAAGAGCATATGCAGAAAGAATTAAGC
TTTTAACTAGTGCTCAACCTGCTATGAACAATTCAATGCAGCAAGCAATGTAATTGTTTT
CAATAATTTAAGCCCTCAATAAGGGCTTTTTTATATAAAATGATTGTTTTAATCACTTAT
TTCAATTACTAAAAGTGCTATAAAACAGTTTTGTTAGAAAACTGATAACTTAAAAAGCTA
AACAATAAATTACTAAAATTACGCACCTGTCTTATGCTATTCTTTAGTAAAATTGCTGCG
TTGTTACAAGTTTACTATAACAACTAAACTACATAAATTGCTTTAATAAATCATAATTAA
ATAAGAGTTTCCCGGAAAATTAACTATATAAAAATACGAAAAATGGCCGATTTTCATTAT
AGATTGTCATTTTTAAAGACAAGAACAGGGGTTTCAAAAACAAAAGCTCTTGTTTTTTTA
TTTTACAAATGAAAAATTAGCAAAAAACATATAAAAATTTACTTGTTTTTCAAAAATAAC
TATATAAAAAAGTTAATTATATATGGCAGTACCAGCAGAAATTAGAGTAATAGAAAGACC
AAAAAATACTGTTGTCAAAAAATCAGGTTCAATGTGAGCAGTTATTGAAAGAGTTGGTTG
TGTTAAAAAAAATGGAAAGAACCAGCCAGTTGAAGGTAAAGTTATAGGGCATATAATTGA
CGGCAAATTTGTGCCAAAAGAAAAAGTGAAAATAACTGTTTCAATGAAAAATTTTGGCGA
CTATGAAATAGCAAAATCAGTTTCAAAGGATCTATTTACTGATTTAAGTAATGTGTATCC
ACAAAATATGGCAAAGCATATATATGCTATTGCTTTACTTCGTTCTATAAATCCAAGAAT
GACAAATAACAAATTAGATGAAGTATTTAATGAATCGTTTATGTCAGTTGAAAGTCCTGA
ACTTAAACTTGGAAAAAATAATGTCTCGTCATTAATAAAATGAATTGGGAAGGACTATTC
TAAAGTGCTTAAATTTATTCAAAATAGAGTTAGCAAAATTGATGAAGGCAACAAAATTGC
AATTGACGAAATGTTAAAAAATAATAATAGTAAAGTGAATTCATTAAACGATTTTTCATA
CAAATCAAAGCTAAAAAATAGCAAAAAAATCTCTATTTTAATTGCTTTAAACGTAACAAC
TAGAGATGTAATTTGTTCGTTTCCTTGCTCAGGAAATTGTGTGGATGTCACTAGTTTTCC
TGATTTTTTGGAAAAAACAGGCATAAATAAAAGAATAATTATAGGTGATAAAGACATAAA
TAGCAGTGCGTTAATATCTAATGTTGGTTTTATACATCCGCTTAAAAGATCATTAAAACT
CTTAGAAGAAATTGATGCATACAATATGAAAGATAAAAT
>NODE_32_length_6842_cov_17.756357
TTTTATTTTCTTATTAAAAAGCAAAAATCTTAATGTAGGAGAGATGAAAAAGGAGAAAAA
ATGAATGATTTACTAGTTTACTTTTCGATTTTGTTTAAAGGAAATAACTTTGAAATTTAT
AAAGCGCTTAAAAATGGATATAAGGTTGATAAATATAAAGTAGATGAAGAGATAAATAAA
TTAAAAGAAAGCGGCATTTAAAACTATTACAATTTTTGATACTAACTATCCGCAAGGATT
AAAAGAATTAAAATATTCCCCATTTGTTTTGTTTTATAAAGGGAATATTGAACTGCTTAA
TAAAAATATAGTTTGTGCTACTGGCGATGTAGCTAATGAATTTGTTTTACATAATGTTGT
GCAAACATGTAATGAATTAGCCAAAAACACCGTTTTATTGACTAATAACTTCAAAAACAT
TGATCAAAATATTATTGAAATATTTAATAACAATAAACAAGGAATCATATATTTACTAGC
TAATGGTATATCTTATAATTGCCCTGATGTAGATTTTAATAAAGATTTATGTATCACTTT
TATACCACCAGATTTGCATCCTAAACTTAGATACTTTAAAGAAAGAAATGTTGTAGCTTC
AGCACTAGCAAATAATTTAATTATATTTAGTAGCAAGCGAAATTCAGGACTAATTAACTT
AGCTAATTGTTTTGCAAATTTAGGCAAAAATGTTTACTGCTATCCAGGGTTAACATATGA
TGATGGTAATACTTACTTAATTAAATCAGGAGCAAGTTTAATAACACATTTAGCAGAAGT
TAACTACTTTTAATTATTTCTTCTAATTTTATGCCAATTGCTCCTGAATTATAGTGTCCT
ATAATTTCAGTAGCTACTGCCTTAGCATCATCTGTTGCATTCTCCATTGCAAAACCATAA
TGAGCATTTTGTAATATTTCTACATCATTACTTGAATCACCAAAAGCATAAATTGTGCAA
TCATGCAAGTTATATATTTTCATAAATTCTTTTATGCCATTTCACTTTGAAATTCCTAAA
GGATTAACATCAGTGTATATTCTATTAGTTAAATAGTCAGAGTACTTATCTTTATATAAA
TTACTAAAGTGTTTTGTTGTTTTGGTAGCTATTTCGTTTGGATTTCTTATTGCAACTTGT
GTAATTATTGAGTTTGAATCGCTTGCCACTTTTGACATTGTTTCATAATCAGAAAACTTA
ATGTGCGCAAAATCCATAATATCTTGCTTCATAATTCATTCTGGAAAATTGCCATCAGCA
TCTTTATTTACATATGTAGCAGTAAAATCTGCTGTATCAAGTGAAATTATTAAATTATTC
TTGTAAGCATATTCAAACATTTTTTCAAAAACATCAGATTCTAATCTGCCTACAACAATA
TGTTTTTTGTTTTTTACATCATAAATTAATGCACCGTTTGAGCATATAAAATAGTCTATT
CCGTCAAATTCATCTAACAAAGGTAGCACTTTTAAAAGGCCTCTTCCAGTGTTTAAAATA
TTAATTCCGCCTTTTTTGTGAACATCGTGAAATGCTTTTTTAGTTACAGGATGAACCTTA
TTGTTACTCATTAGTAATGTGCCATCTAAATCATATGAAAAAATCTTTTTCTTCATTTTG
CTCTCCTTGCAAAAGTGCCAAAAATGTTGCTAATAATTTAATAATTGTAATTCAATTTCT
TAAAATATTTTTTATAATTTTTCATACTATGAGTAGCCCTGTGACTAATTTAAAAATACT
TAAAAGAAAAAAAATATTAAGAAAACTACATAGCGAAAATGTCAATAACCTAAAATTAAT
TGAATTAGATAAAGAAGATATTGACTTAAGAAAATATTTTGGTGATGACTTAATGACTAA
CTTAAGAATGGCTAATTACTCATATTATTCAGATAGCGCAAATAAAAGAAAAAAGAATGT
GAGGAAAAGGACAGCTATTTTATACGCTAAAAGAGTGTTTTTCCTTTTCATAGCTGCTTT
AATTTTTAACTTTGGTGTTATTGCATTTTTAAACAGAGGTGATACGCTTCCTAGTGGTTT
GTCAGGCTTTCCAATGCTAGCTATGCTTATTGCTAAGGATAAGGGTTACCGTGACTGAGA
TAAATACTTTGCCTTAATGTTTATTTTGATTAACCTGCCCCTTTTGATAGGCTTTGGTTT
CAAGGTAAAGCGGAGTTTTACTATATTAACTGCTGTGTTTATGATTTCTCAATTAATTAC
TAACGCAATATTTACTTCAATTCCCCAAGTTCATGATTTTATACATAATTACATCAATAT
TGCTCCTGGTTGACATAAGCTAGTTGAATTTCGGGATAAGGCAGGCAATATTATAGGAAC
ATATGAAAATGCAAGCAGTTGGCCGATAATAATAAATGGTTTCCTTGGTTCTATATGTGC
TGGAACATCAATTGCTATTGCCTGAAAAAATGGCGGTTCAACTGGCGGTACTGACATTAT
TGCTTATTATTTCTCAACTAAAAAACAAAAAAGTGTTGCGGGAATGATGTTTACTGTAAA
TATTATTGCAACTTCATTCTTCTTACTTGTTTTTGGTATTGCTGCTAAGCATAAAGAAGC
TGTTGACTTAGGTGTTATATCATCAAGCAGTAGTGTTGAAAATGTTCTAGAGCAACCTAA
TTCAATAATAATTACATTAAGAGATGGCTTTAACATTAATTCAATTAAAAAATATGTATC
ACATAGAACAATTTTTGGATTAAGAGAATTTTCAACTATTCTATACATCATTTTTAACAA
CATTGTGCTAGGTTTAATGTATCCAAAATACAAAAAAGTAACTCTTTCTATTGCAACTAA
ATGTCCTGATGCTATCTTGAATTACTTTAAGCATATTAAGTACTGACATGCATATACAAT
TTTTAAAGGAATTAGTGGTTACTCACAAGAAGAAACATACTTTATTGAAACTACTTTATT
AACACTAGAAAGCAAAAACATTGTCTCGGATATTAAAGTTATTGATCCAAAAGCATGAAT
TTCAATAAGGCCCGTTGAACAAGTTAAAGGCGCCTTTAATACTAAATATGTTGAAGAGTA
AAAAAACTTACAAGACTGTTTTATAGCCTTGTAAGTTTTTTAAATGCTCTAATTTTGTGC
TTTAGCTGCTCTTGCTGAAATGTAGTCTTCTTGAACATCATCAACTAATTTCTTAGCCTC
AGCTAGCTCTAAACTAAAGAATGTTGTTACACCTCTATTTTGCATTGTTGCACCAAATAA
GGCATCAACTCTAGACATTGTTCCATGTCTGTGCGTAATCACTAAAAATTGAGTTTTGTT
TTTCAATTTTTGTAAATATTCTGCATACCTTACAACGTTTGATTCGTCTAAAGCAGCTTC
AACCTCATCTAAAATACATAGTGGAAGTGGACGAGCTTTAAGAATTCCAAATAATAAAGA
TATGGCAATCAGTGACTTTTCACCACCTGAAAATAACTTAAGATTTTTAATACTTTTGCC
AGGTGGCATAGCCTCAATTTCAACACCAGATTCTAAAATATTTTTAGGATCTGAGAAGAA
TAATCTAGCGCTTCCGCCTCCAAACATTGTGGCAAAAACATCGTTAAATTCAGCATTAAC
ATCGTGAACAATATTAGTTAATCTTGTGATAATAATCTTGTCCATTTGGGCAATAGCTGA
TTCTAAAACTTGTTTTGCTTGTGTTAATTCTTCTTCGCTTTTTACAAATTTGTTGTATCT
TTCTTCTTCTTCAACTAATTGTTCTAATGCTTCCAGGTTAACATTGCCTAGTTTATTAAT
TTCTTCTCTTATTTCTCTAACAATTTCAGTTGCTTGATCATAAGACATTTCTAATTTATA
GCCTTGTGCTTCAGCTGATTCTAATGTTAATTTATATTGTGATGCTAATCTTTCACGTGA
TTGTTCCAAAAATACTTTGGATTTTTCTTTTTCAGAAAGCTTTTCTGAAAATGATTCTAA
AAGTTTTCTTAAAGTGGATTCAAAGTCACTTTTTAGCACTTGTCCTGAATTAATTTCTTG
GGCTAGAGCATTAATTCTTTCGTTTTTAGCTCTAAAATCAGCTTCAAGTGCACTTTTTCT
AGAAGATAAAACTTCTAAATCAGCTTCAGAACTGTGAATGCTGATGCTTTCAGTTTTTAT
TTCTAATTCTTTGTTACTAATATTTTTGAGTTTTAAATTTAGCTCATCAAGTATTTTTTG
TTCTGCACTTTTTTGTGTAATTATATTAGCTAATTGATTTTTTAGCTGACTTTCTAACTC
TAAGCAAATTCTTCTTTCATTGCTAATTTCATTATGCTTAGATCTATCATCAGTTATAGC
GATCTGAATACCAGGAATAAGCGATTCTAATTCACTTATTTTTAAATCAATAGTTAATAA
TGTTTCAGTATTTGACTTAGCACCACCAACTATTACACCACCAGCACGAATTATGTCACC
ATCTAATGTGACAATCATATATCTGTTGTCCAAAATTTTTGAAATATGGTTAGCATGATG
AATTGTTTCAGTAACTATAACATTACCCAATAAAAATTGTGAAAGAATAAGATAAATTGG
CTCAACTTCTACTAATTCAGAAGCTACAGCAATAAAACCAGGCTGACCTTGAATAGCCAA
AAGATGATCATCTCTAACGCTTTTAGGATGAATAGATGCAAGAGGAATAAATGTAGCTCT
TCCGCCATTATTTTGCTTTAAAAACTCAACTGCTTTCACAGCAACTTCTGGTTTATCAAC
TACTAAGTGTTGTAAAGCATTTGCCAAAACTGCTTCAATTGCCCGTGAATATTCTTTGTT
GACTTTAATTAAATCAGCAACAGTTCCTTTTAAGCCTTTTCCAAAAATGGCTTTGTTTTC
TAAAATGGTTTTTGTGCCTTTATATAGAAGTGTGTTGCCTTCTTTTTGTTGTTTAAGCAA
GTTTAGGTGAGTTTGTATTTTGAAAATATCATTTTCTTTTTTAGTTAGTCTGATGTTTAT
AAAGTTAAGCTCTTTGTCATGAGCGTCTAAAATTTCACTGTTATCTGAAATTCTTTTGTT
AATTAAGTCGTATTCTCTATTGTAGTAAGCAACTCTTTGTGCTGATTTTTCAATTAATGT
TTTATAAGCATTAATTTGTTCTGTGGTATCAACTTTTAACTCGCCCTCAACAATTAATCT
TTCACGTTCATTTTCTCTAGCTATAGCTATTGAAAGGTTGTTAAGTCTGTCTTTAACAGC
TTCTAATTCAATTGAAATTTCTTTTTGTGCAGCTTCAAGATTAGTTTTAAACTCAATATT
TTGGCTAATTTTAGCTTCTAAATTCTTTATTCTGTCATTCAAGTCATTTTTAGTTTCTTG
AACGCCTTCTAATTCAACAGAAAGCTCATCATATCTTGAACCAAATCTTTTGATATTATC
TACTAATAAGCCAACTTCAACAGATCTTAACTCTTCAGTTTTTGCAATAAATATTTTTGC
TTTTTCAGCTTGCTTTCTTAATGGATTAAGCTTTCTTTCGATTTCGGCTATAACTAAGGC
AATTTGGTCGAGTCCTTCTTGAGTTTTAGCTAATTTTGATAAAGCTTCTTTTTTTCTAAA
TTTGTATTTAGAAACCCCTGCAGCTTCTTCAAAAATTCCTTTTCTTTCTTCAGCAGATGC
TTCGGCAATATCACTAACTGTACCTTGCGAAATAATAGCTAAACTGCTTTTGCCAATTCC
ACTTTCCATTGCAATTTCTTTAATATCTTTTTGCCTGCAAACTTCGCCGTTAAGATAATA
TTGGTTAATGCCTGAGCCTCTTTCTAAAACACGAGAAATTGTAATAGTTTCATGATTAAT
GCTGCTTTGACCGTCTTTATTATCAAAAGTAAGTGTAACTACAGCTTTATCCATAGGCTT
TGCAGTCTTAGAACCAGCGAAAATGACATCGTCCATATTATCGCCCCGAAGTTCTTTAGC
ACTTCTTTCACCTAAAACTCATTTAATAGCATCATTAATATTTGACTTTCCAGAACCATT
AGGCCCAACAATACCTGCAACTCCACCGTTAAAATGCAAAGTTATAGGTTCAGCAAATGA
TTTGAATCCGTGAGCTTCCACTTTAATTAATTTCATTTTACACCTCTTGCAATTTTGAAA
ATTTTGCTCTTAGTAAATTTTAATAAAAAAAGACTAAAAATACTATGGTTTAGACATTAT
TAATTTATTTAATGCATCATTAGCAGCATTTTCTTCAGCTTCATGTTTGCTTTTTCCAAC
ACCAGAGCCATAAACATTACCTTCATAGATAGCTTCCGCTTTAAATAAATTATTTTCACT
TTGGTATGTTTGATAAAAAACAGTTTTTTTACTAAAAGATTGCATGTGCTCTTGCAGTCT
TGTTTTTGAATCTTTAAGCTCAATTTTGCCTTCTTTGTATTGCTTAACTAAAGGCAATAA
TGTTTTGTCTAAAAAATCTTTAACTTTTGGCAATCCTTGGTCCAAAAATATAGCAGCAAC
TAATGATTCAAAAATATCAGCACCCACTTTTTTCGAACTAAGTACTTCAGTAGCAACAAC
GTTGCTTGAAAGTACTAAGAAGTCTTTAAGCTTAAGCAAATCAGCAATTTGGTTAAGCGA
ATCAGTGCACACTAATTTTGATCTTATTAACGTAAGCTGACCTTGGTTTTTGTCTTTAAA
GGAATTAAAAAGTATTGCAGATACATAGAACTGCAATATTGCATCACCTAAAAACTCTAA
TGTTTGATAATTCTTGCCTTTTGAATTAGCTACAGATGAGCCGTGTGTAAAAGCTTGTCT
ATAAACAGCTAAGCTTACTGGCTTAATATTAAAATTATTTAAAAAATTTTCAATGCTATT
CATGTGGCTTTTTTTTTTTTTTTT
>NODE_33_length_61_cov_35.147541
GTTTTTAATTCACCCCATTCTTTTGAATCTTTACCATGAAATTCAGCTAATCTTGCTAAT
GTATAATTTCTAACATTATCAAA
>NODE_34_length_2564_cov_19.293682
GCTTGTCATTTAGTTCCTTTTTGATAGCTTCTAGAACATTATTTTTTATAACTAATTTAA
TTTGATTTAGTGCACCTAAGTATGCTTTAGAGTCGCTATTGCCATGACATTTTATGCTTA
GTCCATTAAGTCCAATTAACCATGCGGCTCCAACATTTCTATAATCTAATGTTTCAGCTA
CATCCTGAAAGGCGCCTTTAAGGAATAAATAGCCAAATTTTCTTATTGGCTTAGCCATAA
TTTTGTCTTTAAGCAGGTTTTTGAAGCTTAAAATTGCACCTTCTAGACTTTTAAGTACTA
AATTTCCTCCATAGCCATCAATAACAGCTACATCAGCAACACCATCTAATAAATATCTTG
GCTCACTATAGCCTATATAGTTTATGAATTTATTATCCTTTAACTCTTTAGCAGCTTCTT
TAACTATTTCTAATCCTTTATAATCCTCAGTTCCAATATTGATTAATGAAACTCTAGGAT
TAACAATGTTTAGCAAAGTACGTGCATAAACATTAGCAATTTTAGCTCATTCAACTAAGT
ATTCAGACTTGCATTCAATATTAGCACCAACATCTAAAAGTAAAAACTTACGTCCAACAA
TTGTAGGCATAAGTGGCATAAATGCAGAACGGCTAACTCCTTGTAATCTTTTTAATTTAA
AGGTAGCACAAGCTAAATATGTTCCAGAATCACCACTAGAAATTACAGCATCAGCTTTTC
CTTGTGCAACAAGGTCAATAGAATCATTCATTGAAGTATTTTCTCTTAGTGATTTATGAA
AGTTTTTAACATCAGAAGGTACATTTGGATTATTAATTATTTTTAATGAATTAGGAATAT
TTTCAATTAACTTTAGCTCATTATTAATTAAAGCTTCATCACCAACTAAAATAATTTCAT
AATTATCATTTTCTTTTAAAAACTGACAACTGGCTTTAACTGCAGCAGCTACGCCATTGT
CATTTCCATTTACATCAAAAGCTATTCTATACATATTCTCTTACTCAAATCCTATTAAAA
AATGATAATTAGGTTGGTTACCGTTAACAACTTCAACTTCGCAGTCATAATATCTATTGA
TATAGTCAACTAATTCAATTGCATCAGGCTCTGAAGCATCATTGCCATAATAAATGGTAA
TAACTTCTGTTTCATCATTAGCAGCTTTTTTAATTAAATGTTTGGCAGCTTCTAAATATG
AAGTCTTGCATGAAATTATTTTGCCATCTAAAATGCTAATAAAGTTGTCTTTTTTGATCT
TTACACCATTAAAAGTTGTGTCACGAACTGCCATTGTAACTTCGCCAGTTCTTACCATTT
TCATAACTTCTTTCATTAGCTCATTATTTTCGTCGCTATTTGAATTGCTATTAAAAGCTA
TGATGGCATTAATTCCTTGAATTTGCGTTCTAGTAGGTATTATGTGTACATTTTTGTCAA
AAATTCCAGAAGCAGCTTGCTCAGCAGCTAGGAAAATATTAGGGTTATTTGGAAGTACAA
AGACATCTTTAGCATCAACTGATTTAATAGCTTCTAAAATATCAGTCACAGAAGGGTTTT
GAGTCTGACCGCATTCAATAATTGCATCAGCACCTAATTCTTTCATTTTGTCAATAAAAC
CAGAACCAAGGTTACATGAGACAATTCCACATTTTTTATTGCCTTGCGAAACTACATCAT
TAATTACCACACTGTTATTTCTGTTTGCTCTTGAATTTTCAGCTTGCAGTGTCATGTTTT
CTGACTTAATTTTTATAAATTCACCATGTTTTTGGCCAAAATTAAGCATATCGCCTGGCT
TTAAAGTATGACCGTGCACTTTAATTAATTCAGCATCTTGCACAATAACAAGTGAATTAG
CGAACTTAGAAATATGTTTTTCAAAAGCTGTTTTATCAAATTCATCAGGCTTATTTAATT
CAATAATAAATTCAGTGCAGTAGCCAAATTCACCTTTATAAACTTCATCAGAGCTAATAA
ATTTATCAATTGATTGCTCAACTTGTTGAATTTCAACAGGATTACCAATTACATAGCTAT
GCATCCCTGTGATAAACGAAACTAAACCTTCACCCCCTGAATCAACTACACCAACTTCAC
GTAAAACCTTTAGTAAGTTAGGAGTGTTATCACAAGCAACTCTTGAATAATTCTTCGCCA
TTTCAAAGAAATGTTCAAGAGTTGTTTCTTCATTTACATTTTTAGCTAGCTGTTCAGTTG
TTTCACGTATTACTGTAAGAATTGTGCCTTCTACAGGTTTAAGAACCGATTCACAGGCTC
TTTTAGTGGCACTTTGAAACCCTTTAACTAATTCTAAAACTGTTACTTCATTTTTATCAG
CAAAATAGTTAGCAAATCCTTTAAAAATTTGGCTTAATATGACACCAGAGTTTCCACGAG
CGCCAAGTAGCATGTTTTTAGACACAACAGCAGAAACTTCAGCAAGATTAGTAGTATTTT
CTAAACTTTTAAGAGCTTTAGCTGCTGCTTCAACAGTATTAGACATATTAGTTCCAGTAT
CACCATCAGGAACAGGGAAAACATTAAGTGCGTCAATTCTATTTTTGTTATTAATTAAAT
TATTTG
>NODE_35_length_6504_cov_19.549200
TGCTAAATGTTTTGTTGTAATAGTCAACAAAAGGTGTTAGCGCACCAGCAAGTGGTCAAT
CCTTACTATGCGCTATTTGAAAAATTATACTTTTTCCGTTATTTTCGTTTTTATCTCCAC
AAGAAACAGCAGCTAGTGGTGCTAAGGCGGCTAATGGTGCTATTCCTCATAGTAATTTTT
TTGCTTTCATTTAAAACCTCATTATAAGAAAATGAAATAATTAGTAACTAATTATCTAAA
TATATATTTTAAAACTAATGCAAAATTAAGTATTCGAATGTGGAATTATTCATATTTTAG
GCTGATTTTGGGCTATTTATAGCACTTTTTGTAAAGTTGGCTAAATTTATAACAAAAGCA
AAATAAAAAAGGCCTAAGCCTTATTTTGTTGTGCATTGCTTGCTTGATTAGCGGCATTAG
CTTGCTCTAAGACAACTGGATCAACCAATAGTTCGCTAATCATATTTTCTTCATATAAGT
CTTCTTTATTTGGCAATAAAAAAGTTTTAACTAACATAACAATAGCCATCAAGATTGCTG
CACCAACAATGTATGTATCAGCAAAATTGAATGTACCTAGTTCTCTGTTTGTTCACTTTT
CGATAAATGGAGAAAATATAATGTCTTTAACTGTGTTATTAAATCTCATTCTATCAATGA
AATTACCAATATCACCAGCTGCAACTGTTGCGCATAGAATAATCATTAGATTTGACTTTA
CAAAAAGCGGCACTGTTAGCAAGAAAAGGAATAAAAGTATGCTAGTAAAGTGAATAAAAT
TAAATGCAGCTGTTGATAACTGACCAAATCTTGAAAAAATAGTAACGCCATGATGGGCAA
CTGACCTAAAGCCAATTATTCCATAGTCAAATACTATTGATCTGTCTCCTTGAAAACCAG
AAGAAGAACTAGGATCAGGAATTGAATAAAAATAGATTTCTTTAGTTACTTGATCAATGG
TTAGTAAAATTGCGAAGGTCACTATAAATATGGCATATTTGAGTAATATTGTCAAATAAT
TTGTCTTGATATATACTTGCCAATACTTAAAGTGATTTTTCATTCTTTCGACAAAATTTT
CTTTATTTTCCTTTTTGTGTCTCATATTACTTTCCGTTTACTTTTTGCACTATTTTATAG
CATAATGGGCATAAATTGTCTTTAATTTGAGCAGGTGAAAAATGGTTCCAACATCTATTA
CATTTTTCAGACATAAATGATTCTACTTTTGATACATTGCCAAATTCAATTGCGCCTACC
ATTAATAACTGCTTAAGATCATATCCTTTAATTACTTCACTAGGATTTTTAATTGTCACT
TTAGCTTCGTTAGTTCTTTTAATTAAGCCACTTTTAATAGCATTTTCTAATAGCAAGTTA
ACTTCGTCTTTAAGACTAAAGAACTCTTCTCACTCTTTTAAAACATTAGAATCATATGGC
TTAACTATATCAAAATTCTCTAAGTGAATGCTTTCTAATTTATTTTTTTTATAAAAGTGC
ATATAAGCATCTTCGGCAGTAGTTGGAATAATAGGGGCAATCGCTTTAATTAAAAAGTTA
GTTATATCATAAAAGTTTGCTAGTGTCATCATTCTTTCATTCGAATCAAATTCATGCACA
TATAAAATGTCTTTGGTTATGTTTAAATAAAAGCTTGATAACTCAACAACATATTTATTT
ATTGTTTTTATAACACTAGAAAAATTATATTCATCATAAGCTTTATATACTTTTTCTTTA
ATTGATTCTAACTCATTATATATATATTGATGCACACCAGTTCTTTTGACCGATTCATCA
TATTCATAGCCATTTAGGTTGCCTAATAAGAACTTAATTGTGTTTCTAATCTTACGGTAA
ATTTCACTGTTTTGGTTAATTATTTCATCGCTTATATTAACATCATTTGTATATTCAGCA
TTAGCAACTCATAATCTTAAAATGTCAGCACCATATTTTTTAATAACTTTAAGTGGATCA
ACAACATTGCCTTTAGATTTAGACATTTTTTCGCCTTTTGAATCTAAAACAAAGCCGTGA
CTAACAATTTGTTTATATGGGCTTTTGTGTGTATAAGCAACTGAATTTATTAATGATGAA
TTGAATCAACCGCGATACTGGTCACTGCCTTCTAAATATAAATCATATGGGGGCTTTAGT
TTTTCATCAATTTCAACTGCAAGTGAAGTAGTGCCTGAATCGAATCAAACGTCCATAATG
TCCATTTCTTTAGTATAACCATTGCTTCTAAACTCTTCAGGTAATAATTCATCAGCCTCT
TTTTCTCATCATATGTCAGTGCCATATTTTTCCACTAAGTCTATAACATAGTCAAATATG
GCTGAATTAATAACTGGTTTACCATCTTTATCATAAAAAATTATAATAGGTACACCTCAT
GTTCTCTGACGGCTGATTGTTCAATCTTTTCTCTCACTTATCATGTTAACTAAACGTTTT
TTAGCTCATTCAGGATAAGTGTTTATGCTTTCTAATTCATTAAGTAATTGTTGTCTAATT
TTATCAATTGAAACAAATCACTGTGGAGTGCCACGGAATAAAATGGGTTTGTGAGTTCTT
CAGTCATGTGGATATGAGTGTCTGATTGTTCCTTTGGCTAATAAGGCTGATTTACTAGTT
AATTTGTCAAAAATTTGTGCATTAGCTTTTTCATAAAATATGCCTTTATATTTACCGGCT
GCATCATTAAGTACACCATCATCTTCAACATGCATTATCATTTCTAATGAATTAGCTGTT
CCTATTTGAAAGTCATCTTCACCAAATAAAGGCGCAATGTGAACTAATCCAGTTCCACTT
TCAAGGCTAACATGATGTCCAATAACAACAGGACAAACTAAATCATTTAACACACTTTTG
TACTTAATGCCTATTAATTCATTAGCGTTAAAATCAACACTAATTTGTGCATTATCAAGT
TTGCTTATTTCAATAAATTTATTAGCTAATTCTTTAGCAACAATATATCCTTGGTTATTG
TGCTCAACTCTACAATAAACAAAATTCTCACCAATTGCAACTGCTGCATTAGCTAATAAA
GTTCATGGAGTTGTGGTTCAAATAACTAACTTATCGCCGTTTTTGACTTTTTGAGAGCCA
TTTTGGTCAATTATTTCTAAAGCAACATAAATTGAAGGACTATCAACATCATGGTATTCA
ACTTCAGCTTCAGCTAAAGCAGTTTGGCTTGATGGTGATCAATAAACTGGTTTAAGACCT
TTATAAACTAAGCCATCTAAAACCATTTTTTTGAATAATTTTAACTGAGCAGCTTCAAAT
TTAGGTTCTTTAGTTTTATAAATTTTCTTAAAGTCAGTTAATAATTGCAAGCTTTTAAAC
TGTGATATTTGGTTTTCAATTTGAATATCAGCATATTCTGACGCTCTTTTTCTTAATTCA
ATAGGTGAAATAACTTTGTAATTAATTTTGGCATCAGTAAGCATTTTTAATTCAATCGGC
AAGCCATGTGTGTCTCAACCAGGAACATATGGAGAATAAAAACCACACATTGATTTATAA
CGAACAATAATGTCTTTTAAAATCTTATTCAACGCATGACCAATGTGAATGCTACCATTT
GCATATGGAGGGCCATCATGAAGCACAAATGGAGTATTATTTTTGTTTTTTTCTAAAACC
CTAGCATACAAATTGTCTTTTTCTCACTTTTCTCTAAATAAAGGCTCCTTAGTAGTAAGA
TTTGCACGCATTTCAAAATCAGTTTTAGGCATGTTTAGCGTTTCTTTGTAATCTATCTCT
GACATATTGCTCCTAGAATAAATATAAGTTTGATTATTATAATAAAACTAATTTATAAAC
TTATAATAAGTTTATGTATTATATAAAAAATTCATTTTATGGCGATTTAAATTCTGTTTG
CTTGTGCTTTATAAAAATACTAATATTTACTGATATGGCTGTTTTATAGTATTAAAGTAC
TAAATTGATTATTTGTATTTTTTACACATAAAAACAAAAGCACACTAGTAAGTGAGCTTA
GTTAATATTTATTTGTTTTGCTTATTTTCTCAGGTTTTTGCTAAAAATGTGTCAAACAAA
GGGTTTGATCTAAGTACTTGAGTTGTAAATTCAGGATGGTATTGTACACCTAAATAAAAT
GGATGATTTTTAACTTCGCATATTTCAGCAACGTTTAATTCAGGATGAGTTCCTGAAAAA
ACAAAGCCTTTATCTTCTAAAAGCACTCTGTATTTATCAGTTGCTTCATATCTGTGACGG
TGGCGCTCATAAAATACATTCGAGCCATAAATTTTTTGTGCAAGTGTGTCATCTTTTGCT
TTAATCTTATCTTCACCTAGTCTTAAAGTTCCGCCAATATTCATTAAATCGCCATTTTCA
TAAAACGGAGTAAGTACAAATTCTTGTTCTTTTGATTGGTCTGCAAATTCCTTGCTAGTA
GCATTTAAAATACCCATCATTCTAGCTTGTGCAACTGTCATTGCTTGAAAACCTAAGCAA
ATTCCTAAAGTAGGAATTTTATTATTGCGTGTATATTTTGCTAAATTAACTTTTGCTTCA
AATCCTCTTAGTCCAAAGCCAGGTAGAATAACTACGCCGTCATAGCCCTTTAATTCTGAA
GCAATATTCTTGTCAGTTATCTTTTCCGAATCGACTAATTTATAGGTTAATTCGATATTT
TGATGAGCAGCAGCAATCTTTAGTGATGAAATAATTGATAAGTATGCATCTTCTAAACTA
GTGTATTTGCCAACTAATAAAATATTAAGTGGCTTGCATCTTTTTGAAACATATTTATTA
GCAAATTCTTTTCAAGAGGCATTAGCTTCATAGTTAATAGGCTTATCTATTTTAAAGTGT
TTATAAATTATTTGCAATATGCCGCTTGATTCTAAAAATAAAGGAATTTCATAAATGTTT
GCTTTGTCAGGAATGTTAATTACATTTTCAGGCTTCATAAAAGCATTAGCACTAACTTTT
TGAATAATTGATGTGTCAATGCCTTCTTGTGAACGAAGCAATAATAAATTAGGATTAATT
CCAAATGATCTTAGTGTTGAAATTGAAACTTGACTAGGTTTAGATTTATATTCGTTTGAT
GCTGAAAGATAAGGCACAAAAGCTAAGTGAGAAAACATAACATTTTCTGGATATAAGCTA
GCAAATTTTGAAATTGCATAAATGTATGGACTAGATTCTAAGTCGCCAACAGTTCCGCCA
ATTTCAATAAGCATAAAATCAGGATCTTTTTGCTTAGCTAAATTTAAAATAATTGAAATA
ATTTCATCAATTACGTGAGGCACTATTTGCACGGTTTTACCATTATAGTCGCCTCTACGC
TCTTTTTCTAAAATTCTTGTAAAAATTCTACCTGTAGTAAAGTTAGATTCTTTAGTTAAC
TTTATGCCAATAAATCTTTCATAGTGACCTAAGTCTAAATCAGTTTCTCCCCCGTCACTA
GTAACATAAACTTCGCCATGCTCCAAAGGATTCATAACACCTGGGTCAATATTCAAATAT
GGATCTAGTTTAAGTACAAAAATATTAAATCCTTGTGCTTTTAAAAGATTACCAACACTG
GCAGCAGTTACACCTTTACCAAGTCCACTTAATACACCACCAGTTGTAAAAATAAATTTA
GTTTTCATATACACCTCAATAAATATATATAGTATTTTACTTAAAAATGTGTATTTTTGG
GCTAAAAAAGCAATAAAAAAAGCCCTTGGGGCATATTTGATATGGTGGCTCCGGCAGGAA
TCGAACCAGCGACACACGGAGCTTCAATCCGTTGCTCTACCTACTGAGCTACAGAGCCAT
TATGGCGGTCCAGACGGGAATTGAACCCGCGATCTCCTCCGTGACAGGGAGGCGTATTAA
ACCACTTTACCACTGGACCATATTGGTGGCGGAGGCTGGATTCGAACCAGCGATTTCAAG
GTTATGAGCCTTGCGAGATGCCAACTTCTCCACTCCGCGATATAAAAGTTTTAGTTAAAA
AGAACAAATGGCGGGTGATGAGGGATTCGAACCCCCGCGGGCCGTGAAGCCCCTGCTAGT
TTTCAAGACTAGTCCCTTCAGCCAGACTTGGGTAATCACCCATGGTGGACCTAACTGGAT
TCGAACCAGTAGCCAACCGGTTATGAGCCGGTTGCTCTAACCGTTGAGCTATAGGTCCTT
CAGTTAGATACTTTTTCCATATAATGGTAGCGTCGAAGAGAGTCGAACTCTTGACCTTTC
GGGTATGAACCGAATGCTCTAACCAACTGAGCTACAACGCCATAAAAATGGTGGAGGATA
TGGGATTCGAACCCACCACCTCCTGCGTGCAAGGCAGGCGCTCTAGCCAAATGAGCTAAT
CCCCCATGGTGAAGAAGACAGGATTTGAACCTGCGACCACTACGTCCCAAACGTAGCGCT
CTGCCAAGCTGAGCTACTTCTCCGCTTTTTTGGCTAGTGTTTAAAAAGCAATATTATTAT
ACATTAGAAAAAATAAACCAAAAGCAGATTTTTATTTTTTTAAATA
>NODE_36_length_9229_cov_22.576986
AACCACCACCAACATTATTAGTATCATTAATAGTTATACTAGCTTCCGAAAAATCATACA
TTTCATTCGTATTTATCATTAAAGCAGTCTCTAGTGATTTTGTTGCACTAAAGTCTCAAC
ACAATCCAGTGTTATATTGGTATTGATTAAACAGAATATAATCATCTCTTAGCGAAAAAT
AGGCATTTTTATGCTTTTCGTTTGAGGATTCATTATTAGTTGTATTTTGTCTTTTTGCAC
TTAAGCTTGTGCTTAATGAGAAAACCGAAGCAAAAGGTGCAAAAAACATTATTTTTCCAA
GAAAAATGCTGCCTTTTTTATTTCTTGCTAAATTCACCATACACTTATTATACATATAAA
ACTATAAATAAGCCATATAAATGAAAAACATATCTCCAAGAGATATGCATAAATAAATGT
AATCTAGCAAACTTTTTTGGCTCTAAAAACTATATTCCTTGTCCATGTTTATGAAATGCT
AGCACAAAGGCGCAGAATATTATTCCAACCATAAACACAAATATTGTTCAGAAAAATAGT
TTTTTGTCATGATGAGCGTGATAAAACTCTGGCAAGAACTCTAAGATACTAATAAAAATA
AATATGCCTGCAATAAATGATTGCACCATTGCTCTTAATTGTCATATACTGTAAATATGT
TTTCCTAAATATCCGCCTAAAAGCATTGCAGGTAAGAAAAGAAATAGACATAAAGTGCTA
ATGAATAGCGCTTTTGCTCTGCTTCAGCCCATTTCTCTTTGACGGTAGTAAAACAGTACT
TGTTCAGGAATTAAATGAAGTATTAATGAAATTAAAAAGGCAACTGATGTTGATGTTATT
CCTTTACTTTCAATTCCGATAATAATAAAACCAATTAAAAAGCCTTCAGGAATTCTGTGA
AGAAGTAAAAGTAAAATAGCAACTAATTTATAAGCAGGCTTGCTTTGTGCATTGCTTGAG
ATTTGAATATCATGCGAAGGCGCAATTTCATGCTCATGGTGATCCATATCACTATGATCG
TGCCCGATGTCATGCGAGTGCAAAAATAATCTAGCTGATTTATCAGTTGCGATTTTACTA
TTAATCGACTTTCTTACCAATTGTCTAACTAGTGCTGCAAAGCCTATGCCTATAATTAAG
CCACCTACGACAACTAAAATGTTTCAACCATAAATTTTAAAGTCGCTATTTAAAATTGCA
CTTGCGTTAATTGAACTAATTTCAAGTGACTCTTTCAAAAATCCGAAATTAGCCATTGTA
AGGAAAAATCCACACATAAAAGCATACAAAAGCACAGTGCCTTTACTGTTTAATTTTTCC
TTAGTAAAAGCAAAAATCAAGTTAACTAAAAAGGGAATAATTGCAATTAAAACAAATACA
ACTAAAATTGCAATAAAAATTGCTAAAGGTTGATTATAGCCAAGAGATGAATACAAAACA
TTTCAAAATTTAGTCATTATTATTCTTCAAATTCAATGTTATGAAATACTTCCTGAACAT
CGTCATCGTCTTCTAATTTAGCAATAAAATCTTGAATTTTTTGAGCTTTTTCACCAGTGA
ATGTAACTGTTGCATTAGGCAAATAAGTAATTTCACATTGCATAAATTCAGTGATATTTA
AATTGCTTTCAATAGCACTCTTGCAAGTTGAAAAATCTTCTACTGAAGTTGTAATAATAA
ATGATTCATCAGTGGCTTCAATATCTTCAGCACCATTTTCCAAACATACTATAGTTAAGG
ACTCTTCGTCAACTAAGCTTTTGCTAATTTCCATTATCCCTTTATGATCAAATTGAAATG
GTATAGTACCTGTTTTACCTAACTTTGCATTTTGTTTATTAAAGTATGATTGAATATTGC
TTGTTGTTCTGTTTACATTATCGCTTAAAGTAATAACTAAAAATGTTGCACCACCACTAA
TTGTTGCATTGTAAATAATTTCAGTAAAAACTGCTCCATCTTTAGCATTACCTTTTGCTT
TATCTAAAGCTCTTTCAATATTAGCTTTAGGCATACTTTTTGCTTTGGCTTTAGAAATTG
CTAATCTTAATGCAGGGTTAGAACTAGGATCAGTGCCTCCTGGTCCAGTTGCTGCTACAT
ATATTTCCTTAAACATTTTTTGGAAAATTTTGCCTCTAGCAGCATCATTTGCGCCTTTTT
TATGTTTTATTCCTGCTCAGTGTGAATGTCCTGCCATATTTATTCCTTTCTTTTTCTTTT
TAAAACTTCATCGATTGAAAGTGGCATACCTGCCTTGTTTCTTTTGTGCATACTATATTT
ATGCATTCTTTCAATTTTTGCAACAGAATTTGGTCTTATATCAGCTTTATCATCAAGCAA
ATAGCTATCTAATTCATGATAAGTAAAACCTAATTCATCCTCATCGCTTTGCCCTTCTCA
CAAGCCTGCCGAAGGCTTTTTATTTATGATGCTCTCAGGCACATTTAAATATTTAGCCAT
CATTCTAACTTCAGACTTAAGTAATTTTGAAATAGGCAATAAATCAACTCCGCCATCGCC
ATGTTTGGTGAAATAGCCTATAAAATACTCATCTTGATTATCAGTGCCCATAACTAAATA
ATTATTTTGTTGTGCATATGCATATAGGGCAATCATTCTTAAACGTGGCTTAATATTACT
AATCGAAAGCAAGTTATCTACTTCATTATTTAATGATTTTTTAACTTCATCAAATGATTT
GTTTAATAAAACTGTTTTAAATTTTAAATTAATTGTCCTTTCTAGCTTGCTTATGTCCTC
AAGATCATGATTCATAGAATCAATTGGCATCACTAAACCCAAAGTATTATTTGGGAAAGC
TTTTGCACACAATGATGCAACTAAAGCACTATCAATTCCGCCCGATATGCCAACTACACA
TCCTTTTGCTTTTGCTCTTTTCACTCTTCTTTTGATTCATGAAACTAAATATTCAGCATA
AATCTTTACTTTTTCATTATCAAAAGGAGAATTGAAACTGTTGTCAACTCTTAATCCAAT
TCTCTTATTCATGATGACCGCCGTTGCAAATATATAAATAATTCTTTATTATTTTACTAT
ATTAATATCTAAGTAAATTTAAGCTTTGTATTATTTAGCAAATAAAAATCTTGCTAATGC
AAGAAGTTATTTAGATTGCAGCTTCATAAGTGCTAATTTTAGTCCATCTTCATCGACCAT
ATTTGCTTTTATGTCTCTGAGTTTGAGAGCTTTAAATAGATTCGAATTTTCATCAGCTTC
ATTAAAAATTGCGCTTCTAATTGCCATATAAACTGGTGTTGGTGAATTTAGCTTTTCTCA
AGCAGAATCGCTTAATTCAATTAAAGCTTCTAGTGCTTCAGGATCTTTATCTAAATTAGG
AAAATCTAAAAAATCAGTATAGTTTTGCCTCTTGAATTTATCTAAATGCAGCTCTATTTC
AATTCATTTTTCATGCAATTCAAAGTCTTTAAATAACTCAAAGCCATACTTAGCGCTTAT
GTTTATATCTAAATCATCCTCGACCAATGAGCCTGAATTATAGTACTGCTGGTTATTTCT
AAACTCTGAATCAACAAATCATAAAATTCCTATTATCTTATAATCAGCAAAACTTTGCTT
TGCTAACTCAACATCATTTTTAAATTTGTCTCAAACTTTAATTGCTTCATTAGCAGAAAA
AACATCTCTTTTTCTTTGCTTTATGAAGTAATATTTTTTATTTTCTTCATCTTTAAAAGC
AAAAGTAAATCTTGCACTCTCAATTATTTGTTCATCAGGATTATCTGCACTAAATTTAGT
TACTGAAACACTGTTTTCGGCTATTTCATAGGGTGATTCGGAAAAAATGTTGACTGAACA
ATTAGATAAAAATTTGTAGTATTTGTTCTCTTGGCTTCTATAAAAAGACTGCTCTAATTT
TGTTTTAAAGTTTAAAGGACTTAAAAATGAAATAAATCTATAAGGCGCTTCAGCTAATTT
ATAAATTAACTTCTTAGCATTATTATTTAGTAAACTGAATTTTAAGTCTTGTTCAAATTG
TTCATAATTCATATTATTGTTTTTCCAATTCTATCTCGCCATTTTTATTTAATTGATCTA
AGATTTCTTCAACTGCATCTTCATCATCAGCATCATTTGAAACACCAACATTTATTATAT
TTTTGCTAAATGTAATAAATTTATTAAATGGTCAGTGCACTTTTTTGGATATAACTAACA
TATTTAAGAAATTACTCATTTGCTTGCCTGCTACTTTTATTGGTGAATGAGTTTCGCCAA
TTTTCACAGCCGGACAATTTAATTCATTTGCATAATTTATAAAATTATCAGTGCCAATAA
TTGAATCTTTGTCGCCGATAATAAATATTAATTTTTTAGTCACTTCTCTATATTGCTTAT
CTAATTTTTCCATAAATGAAGGTTGTAAAATATATTTATCTAGTAGGTTATATCATTTAC
CTTTTCTACTAAATGAATCAATTAATCTCTTACCTTTTTTGAAAAATTTAGCGCCTCAAA
CAAACAATTTGCCAAACATTGAAGGTTTGCCAGTCTGTGGCCCGATTACATTATGAAGCA
ATTTATATGACTTATTTTCTGTCATAGTAGGATTAATAGTTGCTAGCATAAAAACTTTTT
CAACTCTTGGATCTTTAGCTAATTCAACAGCAACACCACCAGCCATTGAGTGGGCTAAAA
TGTGAATGTGTTTTGACTTAATGCCCTTTAAAACAGCCTTGGCCAGCTCAATCCAATCAT
CTAGAATAATGTCTTCAGGATCAATATCAGGAGCATATTTACTACCAGGAAAGTTAACTG
AAACAATATTAAATTTATTGTCGTATTCAAGCAAATTATCAATGAAAGAACTGTTTGAAT
TCAAGCCATGTAAAAATAAAATAGTTGTGTCATATTTGTTATTTTTAGAATACACAGACA
TCTTTTGATCCTTAAAATTCACATAATTCATTCTCATAAATATCTCCTTTATTAATCAGT
AAAATTGACTAATGATCCTTTCTTATAGTTCTTTTAGCATCTTTTAGCTTAAGTACAGCC
ACCATCTCAATATGATAAGTTTGACTAAACATATCGCAAGGCCTTAAAAAACTTAATTCA
TATCCTGCTTTAATTAACTGATCAATGTCTCTGCACATTGTGTGTGGATTACAACTTATA
TAACCTATTTCTTCAGGCTTTATATCTATTATTTTATTCAAAAATTCACTACTTAGTCCA
CTTCTTGGCGGATCAACTACTACTGTATCAATCTTTTCATTTATTGAATCGATTGTTTTA
ATAACGTCACCAGAAATAAATTCAGTATTATAAATGCTATTATCCAACGCATTTTCCTTA
GCATTTATAACAGCTTCTTTTACTATTTCTAGTCCATAGACTTTTTTAGCCTTTTGAGCT
AAAAATAATGATATTGTGCCAATGCCACAATATGCATCCAAGACCACTTTGCTCTTATCT
AAATTTAGATTATCTAATAAAAGCAAATACAGTTTTTCTGTTTGATTCGAATTAATTTGA
AAGAAACTATTTCAGTTATATTTAAAGCTAAATTTTCCTATTTTGTCTATTAAATAGGAC
TTTTCGCTTAAATATGAATAAACAACTTTATCATTAACAATAACCATAATGGTCTCTATA
TTTTCAAATTCTTTTGCAATATCATTAACAAATTGTTTCGATAAATCAAATGCTTTTGAT
GCGGTAAAATAAAGCATTATTTTTTTATTTACATAGCTCTCTCTTAAAGTGATGCTGGTC
AGCGCATTTTTAACATTTTTAAAACAATCATATTTGTTAATGTTTTTGCTGAGCCAAATT
AAAACATTTTCAGCTTCATTAGAAACCAAATCATATGAATCCTGTTCAATTAAATTGTGA
CTATTTTTTTCGTACAGCCCTATTTTAATGGTATTTTGGACATTTTTAGTAAACAGTAAT
AATTTGTTTCTATACCTTCATTCATAGTCACTTTTTAATATTGGCAATATGTCAGTGTAG
TGAATATTTCTCTTAAATAATTGCTTAACAAAATTCTCTTTAAATTCTAGCTGATTACTA
TATGAAATATTTGCAAGCGGTGCTGAACCACTTTCCATTAGCTTCTCATTTACAACCTTA
ATTCTTTTTGTTGACTCATTGTATCTTTTGATAACTTTAGCAAAAGCAAATTTGGAATTT
GCTTTTTTGATCAAAATATCAGCTCTCTCGCCAGGTAATAAGTTTTCAACAAAAATAGGA
TAATCATCAGTTTTAACTGTGCCTAGTCCTTCATAGGAATGATCCACAGCAATTACATTT
TTTACAACAGTATTATTTTGAAGCTTCATAATTCAATTTTATTAAATAAAAATCCTTTAA
TAAGCATATAGCTTAAATTAAAGGATTCGAATCAATGTTATAAGGAGTGAAATGTTGCAA
AATTTCATGGATTAATGACTCCACTTTAAAAGAAAAACTAGGGTTTGTTTCAATATGCCT
GTAATAGCTAGCTAAATCTTCTGGCTTAAGCAAAGAACATAAAACTGTAAATTTATTGTT
GGCATTTCTTTGTTGCAAAATTTCGTAAACAAAATCATATTTGAATCACTCATTATGCTT
TTCAAAACCTAAATCATCAATCACGAGCAAGGACACATTTTTGAGCGAGCTTTTTATTTC
ATTCAATGAAATACTATTTGACATTTTCTTCTTCAAATAATTAAAAAGATCATTGAGCTT
TATATAGGCTGACGAAATACCTCTAGAAGCAAAACTGTTGACCATAGCATTAGCAATATA
AGTTTTGCCTGTGCCGTTTGATCCATAAATATAGATATTTTGGTTGTTTTCTAAAGGTTT
TCATTTTTCAAGTATATTTCTTACATAATTAATTTTAGTTATAAGTTCCTTGCGTCTGCT
TGCAGGTATATGAAATTTTGAAAGTTTATAATCAGGATTAGTTTCACTAACTTCAGTTAA
AATGATATTTAGCTTTCTTGTTATATTTTTTGCATAATTATTTTTTGCGGCTGATCTTTT
TATAACCAGTGCACCATTTTTACGCATAACATTATAAACTCAAGGATATATATCACTATT
ATCTAGCGATTCTTTAATATTTAAAAACTCAATTAAATTGTCTTTTAACTCGCTATCAGT
GATATTTAACTGCTCAATACATTTGACGATTTTAGGATTAGATTTAATTAAATTCATAAC
CTTAGCTTCAATCTCGTCATAACTTCCATCAACAAGACCTTCAAGGTTGTTAATTCAATC
ACGATCTTTCATTCATTCTCCTAATCTTCAATTAAGGACTCAGCGCTTTCGTATGCATCT
TTATGCATTGTTATTGATTTTAAGTAAGTTGCCTTATACAATTCTTTTTTAGATATAGTG
CCTTTATTTTTGAATCCTTGCAAGTTGTCTAAGTGTTTTTCCACTTGTGCAAAAGAAAAC
ATTTTCTTATTTATTAAATCTGTAATGATTTTCTTAACATAAGTATAGTTAATTCTACCA
TTAACATCATAAGCATAATAAAAAACTAAATTAATACATGAATCACTTAAATTATTATTT
TTAGAAAACTTAATTAAATTAACTATGCTTTCAGTTGGAATTTGTCCTGAAACTTGTGAA
AAGAAAAATCTTGAATCAGTCTTTAAAATAGCCTCATAAGGATTAGGATACTCAAAAGTG
TTTAAATCAAGTTTTTCCTGAATAAACAAATTGATTTCTTTTGTGCTTACATCTGATGAA
TCTAATTCATATGATAAAGCAGAATCATTTAGTTTATCATCATTTTCCACTGACTGATCC
GGTGCAAAAACTTCATCAAACTTTGCTGATGCATCTAATAAGTATTTAGCTTTCGAAAGA
AAAATATTTTTCTCTTTGCCCATCAACCTTTCAAAATTTTGCTTGCCCATTGTTTTGATT
AATTTATTAGCTAACAGCAAATTTTTTCTAAAACCAGAGCTGTCTAACGGCTTTTCTAAA
ACAAAAACAGTTTTGCGATTAAACTCGTCTATTAAAGTAGATAAAAGAGCAACTGATTCA
AGCATAATTCTAGCCTTATTTAAGGTTTTTATGTCCATATTTAATAAATAAGTCAAGCTT
TCAAAATCAAATATGCCATATTCATTAGAATCAATGTGTGTTAGGTCTCTTAAGTACTCA
TAAAGCAGTATAGATTCACTGCACAAAATAGGCGCATAAAACTTACGCAGATTTTTAAGA
TCTGTGCTGCTAATTTGCAACGAGTTTTGAATAGTAAAATATGGATATTGTAATGTTTTT
AACATACTTAAAACTCCTTGCAAATATTAATAAAAATAATCTTCTAAATGTATTTTAACT
ATTTGCAAATAGTATTGTCAAAATTAATTCAAATAATGCATCATCACACAAGTTATTGGC
AAAGATATTCACAATTGGAATTTGACCAAAAATAGCATTTTTCATCAATTTTGGGGCATT
TTTTTCACTTATTGCCATTTTTGTGAGGTTATCCACACCTCGTTTAGTCATATTTTTACC
CCTTATTTTCTCTGGAGTTTCGAGGCATAAAATAATATCAAAAAGTTTGCTAAAATCATA
ATTTTTTCCAATTAATTTTGGTATTTCTACGAAATCAAATTTCCCCATTTTTATGGCTTT
ATCAACTATTGGAAAAATTGCCTTTTCCAAAAGGTCAATATTATAAGGATTTTGGGAAAT
TCATGACTTTATTTTTCTTTTAGAAACCCCATTTTCATCACATAAAAAATCACCTATTTG
ATTCTTTATAGCTTCATAGCCTTCGTTGCCTTTTTGATAGCTTTTTTGGACAAATTCATC
GCAATTAAATACTGAAAAACCACGCTCAATGAGCTTTTTGCTAAATGTGGTTTTCCCAAC
TCCAATTTTCCCAATTATTGCTATCATTTTTAGCCTCTTTTAACTTTAATATATTCATCA
ATTGCCATATTAGCACACTTATTATAGGCTCTGATTAGTCCTCCACCGCCTAATTTAATT
CCACCATAATATCGTATGACAAATACGACAACGTTTTCAAGCTTTTTTAATTCAATAGCT
CGAGCAATTGGTCTTCCAGCTGTACCACTTGGTTCGCCGTCATCACTAAATCCTAAATTA
TGACTTTGAGTACTATAAAATGAGTATGCGTGGCAAATATGCGTGCTTTTTTTATGCTCT
TTTCTAAGCATAAGTTCATACTTTTTAACATCTTCTTTTGAACTAATATAAAAAACACAG
CCTATAAATTT
>NODE_37_length_2560_cov_14.969922
GCAATATAAAAAAATACAAATGTCATATAAAAATGACATTTCGTATGAAACTGAGCTCCC
AAAAAAGAGTATGGAACTAATTAAAAAAATCTTATATAGTTATTTTTTTAGGAAACTTCT
ACCTATATTTATGAATTTAGGTGCCAATTTATTATCTTCATTTGCAAAACCAGAATTTGT
AGAGAAATGGTTGTGATTTTCAACTGATTTTACATTTCAATTTGAAATATCTTGATTAAA
TTTTCTAGCACCAAAAAACATAAATTTCATATCCTTTACTTTTGAAACGTCTCAGTTAAG
ACTTTTATTCGCATTGTTAAATTCCTTGGCATCAGCAAACATACTTTGCATATTTGTTAT
ATTTGATGTCTTTCAGTTACTTAGATCTCTATCAAATTTTGATGCATCGTTAAACATTGA
GCTCATTGTTTCTACATTTGATGTGTCTCATTTTGATATATTGCCATTAAAATTTTTAGC
ACCTCAAAATACACCTGACATATCAGTAACATTTTTAGTGTCTCAATTTTCAATTCCTAT
AATATCATCACTTATGTTGTCTTTAAAAGCATTTTTTAAACTATCTATATATTCTGGTAG
TGCAGGAACTTTATTTACGCTTTGTGGTATTTGTTCAATTTGAATATCAAAATCTTTGTC
TATAAATCATCCAATTACCTTTAATTCTGTTTTACTTTCATTATATTTTGGTTCTACTGC
ATAACCTCAATATGAAGTTAATTTCTCTCGAATTAATTCTCAATCATTTTCCAATTTGAC
TGTTTTATAACTTAGTTCATCAAGTATATTTTGTTTTTCTAATAAAAGATTATTTAAATT
TTGCAATGACATCAATTGTGATTTTGAAACTAAGTTAGAAACATTGCTTAATTTATTTTC
TAATTCTGTATGAACTTTATTGTTTGTTTTTATTGGCAATTCCTTTAATTTAGCTTTATG
CCTATATGCCTCTGCAAGTTTATATCTTTTTTCTACTTTTACTAGTTTGTCTTTATGCTT
TTCAATTTTATTAAGCTTTGCAACATAAAAATTATTATTTTTCTGCTGAGAATTTATTTT
TATATTAAGCACATTATTCTTTTTTTCAATTTTTTTTATTTCATTCAAAATACTGTTACT
TATTTCTAATACTGGCATTTACATTTTGTAAATTTAACGGTCATTTTGATTTTTCTTTTT
CTATTAAAGTTCTTTTATTTCAGTCATCATATCCAGTTTTATCACCTTGGAATTTTTCTA
ACCTAGTAATGTTAATATCTCATTTTGATAGATCTTGGTTAAATGATTTAGCTCCATATA
GTACTCTACTAAATCTAGCAACATTGCTTACATCTCAATTACTAATATCTTGATTGAATT
TTTCAGCTCTTGAAAATGTGCGATACAAATATTTTAAGCTTTTAGTTTGTCATTTGCTTA
TATCCTGATTAAATGACTTGGCGCCATTAAACATATCATGCATATTTGTAACATTTGAAA
CATCCCATTTTGAAATGTTGCCATCAAATAATTGTGCATTATTAAATAAGCCTTTTGTAT
TCATTATATTTTTTGTGTTCCAAGATTCAATTCCTTCTATTTTTGCATTGGTATTACCAC
TAAAAACTTCAATTAATGCCGTGATTTCTTCTGGTAGTAATGATGGAACTTTGTTGACGC
TTTTAGGTAACTTGACCATCTGAATGTAATTATATTTAACCCCGTGTTTGGTTAGGTAAT
TGTTTCATTCATCATCATAAAATCCAATTTGTGTGATTTCTTTTACATTTTCAAATTGCT
TAAGCTTGCTTAAATCTTTTTCTAGCGTCTCTTTAATTTCACCAGTATTTGGATCTTTAT
ATTTAGTTGCTTGCTGACCATAAGCAACCTTACCTGCTTCGAGTAATAAGTCATTGTCAT
TAACTTTTAAAGCTAACTTTTGAGTTAATTTCACTTCAATATCTTTAGAAAATCGTTTCT
TTAAATCATTTTGGTTTGCTAATGATATTTTCAAATCTTTGTTACCATTAAGTAATTTGA
TTAGTTTATTTAATATTATTTCATAACTTTGTGCACTATCTAATTTATCTTTGAAATTTT
CATTTCAAACTTTTAAAACAGCAATCTCGTTTGATTTATTTTTGTCCTGATTTAATTTTT
CAGGATTTTTCTTTTCATTATTATTCGTCTGATTTTGAGTGTTATTGCATAAAGCTGCAA
TAACAGGAAGCGAAATTAAAACCCCCCCCATAAAGAAAATTTCTTTATCATTAATACCCC
TATTTTTTAATTAATTAGTTAGTAGATATTTTATTGTTAACATAATTGACATTTAAAATA
ATTGATTATTGTGAAAGAATTTAATAACATTTATGAAAAAGATTTTAATATAAAAAATAT
TTTGATAATATAAGACCATAAAACCTATAAAATAGGGATATTTGACTAAATAATTTAAAA
ATTTATAATTAGTAGTTGACAATAATTCTCTGGTTTAATTTTCAAAAAAACAATATATGT
TTTTAATAAAAAAGAACTATTAGTTTATTCAATGATTTTTTATTTTACTAATTAATTTTT
AT
>NODE_38_length_7389_cov_28.048315
ATTTTGACGTCTGTGGCTATTTCAATGGTTTGTAGGTTGTCTTCAACTATTTCTTCAGAT
GTTAACGACTGACTCTTTTTCTCTTTGTGCGCCTTGGCTTTTTTTGCTCCCTTACCAGCT
TTTTTGTCACTGGCATTTTTGCCATCATTTAATTCAGATGACTCATCGATTTTAAATAAG
TCATTATCTTTTTTATTAATATCCATAAGTTAATTATTTACCTTTCAATAAGTCAACTGG
TTTCATCTTGTTAATACTAATTCAAACTGAAATAGATGTTACAGCAAATATGATAAGCAT
TAAGCCTGAAGTTATAAGCACATGTCACCATTTTAGTGACAACAATAGAGAAATAGATGA
TGATGACAGCAAGAATGATCCAAACACATTTATCATAGCAATTACTATTGGTATTGAAAT
AATTAATGCAGCAACCAAGAACGGTATAAATGCTCCAAAGAACATCATCAGTTTTTCTTT
TTGGGAATAACCTAATATTGACCAAATAGCAATATTTCTTTCATTTTCACTAACAATAAT
TGATGACATTATTATTAATATTATTAGCGAAATTACGAAGTTTATAACTATTATAAATAT
GCTTATTTGTTCAATTGTGTGTCCAACTTGAACCACAAATCCAACTTCAATGTCACGTGA
ATCAATTGAATTGCTTAGCGCAATAAACAATTTGTTTTCATAAATTCTACTAAAGTCTTC
AATATGAGCTTTTGCTGAATTTTTAGCGCTCTCATAAAGTGAATCGCTGAATTTTTCAGC
TTTTGGATCCAATAACTTAGCTATATCATCTTTGGTAAACCCATGTTGGCTTTGTAACAC
TCCACCTTTTTCAGGTATATCTGAAACTCTAAAAATTTCATCAAACATTTTCTTAACAGT
TCCTTGATCTAGAGAACTAACATCAAAGCCATCAAGGCCGGCTCAATATCCACTTGGCGA
ATATAAACCGGCAGATTCTGTAACTTGCACTGGGTTTGCATTTTGTGTTAACACACCATT
GAAGCTACTTTCATTATCAGGCAAGCCCACTAATAAATTAGCAGCACTATGAGTTGTTAT
TAATTCATCATTTATATATGTAGGATTAATACCAACTATTCTAAATTTGGTTTTAATATT
TTGATCATATTGCTTTTTCAAGTCTGCCTGTTTTATAGGATTATTTGCATAAATTTTTTC
CAATAATTTTTGTCTATATCTATCGACTCTATTAGAAATAACAAAATCAATTTGATCATT
AATTCCTAATTTATGTTTTTTAGCAAAAACATCATTAACAACTAATGGATAAACCTTATT
TTCAACCTTAAAGTTATATAAAACATCATACAAGTTATTGCCATTTTTATCAATTAACTT
AACTTTAGCACTCTTTATATCTTCTGGCTTTCTATAACCATATATTTTTGAGCTTATATT
ATTGTATGAACCACTAATATATGTATATGTTTCATCATAATGCTTATCAAACAAAATTCC
GCCAAAGCCTATAAAATAGTCATTAACTCATTGTCTGTCTAAATCAGATTTATCAACTAG
CCAGAAATCAGAATCGCTTCTTGACGCTTTTCAATTTGTAATAGGATTAATTAATTCTTT
ACCTTCAGCAAGCAATTTTTCATGTTGCATTCTGACAATATCATTCTTTTGGTATGCCTT
GACTAAGAAATCTCTATATTCATTTCTTCCGCCACTATCACCTGTTTTTATAGTCTTCAT
TACATATTCTTTGTTAGTTGCATCTCAGTGTGCAAGCCTGAAGCTACCTTGTTCATCATT
TGGTGATTTGTAATACTTAAAGAAATCATATTTCTTGCCTGATGCATCTTCATATGACAT
CAAACCGTTCGAATCTACCTTAATTATAGGCTTATTAGGATCAGTAATTAATTTACCATT
TTCATCTAAACTTTGTGTCCATTCTAATTGATGGCCTACTAAATCTCTTATTTTGTCAAT
TTTAGCCTTCTGACTATCAGGCATGCCATTGTATGCTATCAATCAAGGATCAGCAGCAAC
ACCAGCATCCACAGTTACATTTACACTAAACTGTGAAAGCAAGTGCGGAGCAAATTCACC
TGGATTTCCATTTGCTTTGTTATCAGGATTTATGATACTTGATTTACCTGGTTTAAAGTA
ATCAGAAGTTTCCCTATTTCCTTCATTTAATGAACCAATAGGTGTATAAATTAGATCTTT
TAGTTCACTTGGATTATACAATGAATAGTATTTTCCTTCTGTTGTAGGTGATTCTAAATC
AATCTTAAATCTATAATCTCTATTTTTATAAGTGTCATTAATTGTATTGTTGAATGTCTT
ATAGTTGGCTAGTCCAAACATTGTGGCTATTGATGTTAGTAACACCGATCCACCAAATGA
TGCTAGTTTCCAAAAACCACTATAAGCAAGGGTAAAACTGAAACGCTTCTTAACATTTTT
CTTGTTAATAAACTTCTTCTTGATCTTGTTGAATAGCTTGCCTCTTGGCGCATCATCAAC
ACCAGTTATTAAGTCAATTGAACTCTTTCTTAGTGAAATAAGTGCAACAACAATGATTAG
TAAGCTCATTCCTAAAAATGGTATAAACACATTAAAGAAGAGTGAGAAGAAATCAAATGG
TATGGCCGATTTAGGCAGCGTCCAGTAATTAGAAAACACATTTTGCAATAATATCTGTGT
TCTAAATCCAATTGAATATCCTAATATTCCACCTATTAATGAAGTAACCATCGCAAATGG
CAATAATGAAATAGCTATTTCAATTGGCCTATAACCTTGTGCAAGCAATATGCCAAACAC
TTTCGCTTTATTAGCAATATATCTTCTAATAATAAATATTATAGCCACTGACACCATAAT
AATAAATAGTGACATTAAAGCAATTATTGAACTTAAAATTACATTAATCATTCCTTCAAT
AGTTGTTATTCTTAAAGCTCTTTCAGGATTAATAGGATCTAACTCATCGTACGAAAATAC
TCTCTTAAGTTTGTTTGCATCACTAATTGAGCTATCAACTATGTTTGTAATATTTCTTTT
TACAACTTCATTGCTGTTTTTTGAACCATTAACAACTAAAAGATTCTTCTTAACAACATT
GCCTTGGTAAGCGGCCATAATTCTAGAAAAGCCATAGTTATTTAAATAAACTAATGCTTG
GTTTTGTGTATTAACCTGTAAATGGTTTTCATCAATAACTGGATAAATATAGTCAACAGT
TGTATCTTCCCCAACTATTAAAAACTTAATTCCATTAACATCTAAAATATACTTATCATC
AATTGTGTTAAGCAAGCTTTCCATTTCAACATTATTTCTCGGAAGCTCACCATTATAAAT
AGCTTTATTATTCTTCGATAAGTAAGCATAGTTAACTTTTGCATAGTAACTACTTATATC
ATTAAACACAATGTCTTTTAATTCTTTAGGCTCAACAATTCCATTCACTACCTTGCCAGC
TAAATTTAGAAAATCTATACCAAAAATGGTAGCTTTCTTGGTTTGTTCATTGAATATTTT
ATTTACTCTAGCTCCATCTAAAGCCAATGTAATTTCTTCACTGTAATCTAGTGGAACTAA
TGACGTGTCTTTGTTCGCTCATATTTGTTCAAAATAAGCTTCTAATTCTAACTTTTTAGA
ATTGTCTCTAATAATTTCTTCAAAGTTTCCAATTCTATTTGAAACTATGTAGGCTAAATT
ACCATTAATCTTTCCTAAACTTTGCTTTTGAGTTGAAAGAAATGATGTCATTAACTGTGG
ATACACACTTCTTAGAACTGGATTTATGATTATTCTAGATAATCCGAACAATTCAATTGG
GAAATTAATTTGCATTGACCTAGCAATTAATAAAACAATATCTTTTATTTCTCAAAATTC
TTTAGTTGAAAAATATCTATCAACAGCCTTTTTGATGGTTTCATAATAAATTCCATTAGG
CGCATAAATCTTGCCTGATTCAGCTGGTTCTTTGTTATATTTTGAATATTGTTGGCTAGC
ACCAATTAAACCCAAAAGCTCTATCAAACTGCGTTTTTGGCTAGATAAGTAACGTCTGAA
CTTTGGATTTTTGCTTGCTAGTTCTTCAACTTTAGCATTGGTAAACTTGCCGTTAGATTC
ATTGAAAACAGTAACTTGTTCTGGTCTATGTAGCGCTATTGAAAGTCCAAAATTACTATC
ATTAAAGCTTGGCAAGTTTTCGTCTTGAGCTAGCTTATTGATTTCATCTAAAATAGTTTT
ATCAATACTTAACTTCAAGAAATCATTAACAAATTGTAAGGCTTCTTTTTGTGTTGCATT
GTTGCCATAGGTTAACATATTTATTCAAGGAATTAGTAAATCAAAAGCTTGAGCACCAAG
TGAAAACTTATTGACAACACTTGCCTGACCATATGCTCCAATGAAACCTTTTCAAAGTTT
TCAATTTTCATCGCCTTCATTAAAGCTGTTGAAGTCATAAATTAAGTCGGCAAGCGTCTT
GCTTTTTTCGGGGACAATCTTTGTTTTTTCATCTAAACTTGTGGTTGTTTGAACAATAAA
ACTTTGAACTTTATTTAATTTTTCAATTACTTTTTTATCTATAATAATCTCGTTAGTTAT
TATGTTAAATTTCTTTAATATTTCTAAGGCTTTAATGTCTAATTCATGCAGACCAACCGA
ATTTCCTTTGATCGACATAACTTTTAAAATGTGTTCTTTTGCATAAGAAATATCATTATT
GATTTGTTGATTTTTAAATATTGCTTTGCTTTGATCAGCACTCAAAAGTGCTGGGAAGAA
AGCTAAAAAGTCACTAAAACTCAATTTTTCATCATCAGAATCAGGTGTAACGACTGATCC
AGAACCACTTTCTACTTTACTTGTGCTTACCTTATCCGATAAGTTAAACATCTTAATAAG
ATTATCTTTAAATTCTCTGTTTGTGCCTGGATTATAGAACAATCCGTAAATTAAGGCCAT
CATTCCATCTTTAGGTCTTATGGTTTTTAAAGCAACTTTTTCTCTGAGTACTTTCTCTTT
ATTTGATTCATAATCAAAATCTGATTTTTTATATTCAAAATAATTAGTCGTCAAGTGCTC
ACTTAAATAATTAGATAAAACATTAAAATCAATGTTTTGCAAAATACTATTTAAGCCTTC
TTTAACATTGTCGAATTTACCATCTTTGCTTACTTTGCTAAGTAATATTTTGATTCCATC
AATCAATGAAGGAACTGATTCATTTAATTTTTTGTATAACAAGCTGTTTTTATCATCTAA
ATTAAGAACTTTTTGAAAATCTAAATTATTAATAAATGCTTTTAAGCCTGTTTTAAGGGT
TTTCTGGTCAACAGACTTAAACAATCAATCAATCAATAATCCCGAACTTAGTCTGTTTGT
GTATTTTTCTTTATTATGCTCAACCTGTTTCTTTCATTCGCTCTTGTATCACTCGTTAGC
TAGCTTACTAAAATTATAAATATCAATGCTTCCGATAATATTTTGAAATGCTTTTATAAC
TTCTTTAGGATCATTCGAAAGGTAAATTAATTCTTCAGCACTTAAGAACTTACTTATGTC
AAGACCAGCTAAACCAGTTATTAAAGAATAAATATTATTTACTTCTTTAACTAGATATTT
TTTCTGGTTTTCTAAATTACCTTTTTCACTTAATTTAGCCTTAACTCTTTCAAAAATGCT
AAATAAAATGCTTTTGAATATGTTGCCAGAATCACTGTGGCTTAGCTCATAAAGTAAATC
GAGTCCTATTTTTGGAAGCAGTTCTCTATTAATTTTTGATGAAGTAAAAGCATTGGCAAA
AGTGTTGCTGTTTAACACTTTTTTTACCGCTTTAGTAATTTGGAATACATTCTCTTGCGA
AATAAATTCATCCTTAACCAAAACAGAATCTAATAGTTCTTTTTCAATAGCTTCCGCTAA
GAAGTCAACTTTTCCAGTGGCCAAAATATCATTGATTAATTCTGCTCTTGGTGATAAAAA
CTGAGTAGGAACATAAGATATATTGGCTAATGACTGATCCTTTTTAGTTCATCCGTAGTC
ATCAGTTTTAATGAATTTAGTTGCTAATGTTACCTTATTTTGTTCCATTCATTTGGTTAA
TAAACCTTTATCAAAGCCGTGTTCTCCAGCTCCATCAATATGAACTGTTTTTCAAAATAG
TTTGCCATCAGAATTTGCTAAAGTGACTAATTTATAGTTGTTTCCTCTAAAAGTTATTCC
TAAATTTAGCTTCTTATACTCAGACTCTAAAGTCTTAGAATCAATATTTTTATTCTTATT
ATTAATTAAATATTTGTTCAAAAGAACAATTTTTGAACTCTCTTTTCTAATACCTTTTGT
AACTGGATTTATGTCAGTTACTTCAGCAAATTCATAAATTGGCTCAACATACTTAGGATC
TGGGAAAAGATTTCTACCTATTGATTGTATAAGCAATGAAGCAATATAAGGAGGTAGCTG
ATTCTCCTTATAAACTGAATCATCAAACTTGCTAGAAGGAATTAAAGCACTTTTTCTTTT
TTGTTCTTCAAACAGCTTCCCTACATTAAGTTTAATGCCATCAACTTCGCCTTTTTCATC
ACCGATGTTTATGAAGTGAAAAACATTTTGTTTCTTTGTTTTTTCATCAATCGCATCAAC
AGTTATAGTTTTTCTTAATCCTAGGTTGGCTCTGCCACCAACTTCATCAGCAATCTTATC
AATAATTATTTTTTTAGTAACTTCATATGCTTCTTGTTTAATTAAATTGAAGTTCTTATT
TTTTAAATCTTTGTCATTAATAGCTTCTAGTAATGCTTTGTTGTAATTTAGTTGATTTTT
ATCTATAAATGACTCGATTTCAAGAATGCTTTTTGCGCCAGATTTGTCTATTCTATAGGA
TGATCCGCCTGGGAAATTAGTTCTAGATTCATTTATATTATTGTTTGAATTATCAGCATT
GTATAACTTCTGTTTAGTGTCAGTTTCATTAATTGGAATACTAATATTAACTTCTTTTTT
AGATAATTTAGTGCTATTATAAGGCTCAAAAACAGTTTTAATGTTTTTTGTTCAATTAGA
AAACTCTGCTAATTCTTTTCATTTTTTATAATTAGCTGACTTGGGATCATTTTTGCTGCT
TTCAAGCTCTTCCATAAAGGTTTTAAAAGCGCCTGTCCATTGATTTTTGTTTTCGCCAGT
AAATGTTGTGTGGTAGTTTCATCTTTCAAATGAAACATTTTTGGTTTTTTTAGCAAGTAA
ATCTTTACTTATTTTGATTTCTTTGTTTTTTTGTATTTTCAAAATCTTTGCTGGCTTAAC
TTCAATTGATGGTTTATTATAAAAATCACTAATTGTTCATTCGCTTTTTACTTTTGACTT
TTCATCCAATAAATAAGTGTTATTGGTGGTT
>NODE_39_length_1459_cov_16.059629
AAATAAATAATTGGCTTAGCAGTTAATAAATGATATGTTTTAATAAGTTTTGTTTCTTCT
TCAGAAAGTGATTGTAATAATGATCTTACTGGCATTTCGTTTTCTAACGTTTGCTTAATT
TTTTGAGCCAAATTGTATTCTAAAAGTGCTAATTTGTCACCTGCTTTAGCTTTCTTGCTA
ATTCTATTGATTATATTTGTAACAGTTTCAATATCAGCTAACATAAGTTCATAATTAATA
ACATTTTTGTCATTAACTGGATTAACTTCGTTAGCTACATGCATAATGTCTTTGTTTTCG
AAACATCTTACTACATGAATAATTGCATCTACTTCTCTTATATTTGAGAGAAACTTGTTA
CCTAGCCCTTCACCTTTAGAAGCTCCCTTAACTAGTCCAGCAATGTCAACAAAGTCAAAA
GTTGCAGGAACTATTTTTGCAGGATTAACAATTTTTGCTAGTTCAACTAGTCTTTGATCT
TTAAGTGCAACACTGCTTATATTTGGATCTATAGTTGTAAAGGCATAATTTGAAGCCTCA
ACTTGATGTTTTGTAAGTGCACTAAATAGTGTGCTTTTTCCAACATTTGGAAGTCCAACA
ATTCCTGCTTTTAATCCCATAATTATTACTCCATAATTTAAATATATAGCTGTTTTATAG
TACTATTAGTAATCAACTATCTGTACAATAAGTTTATTTATTTCTTTATTTCTTAATTTA
AAATCATACATTATAAGTGAGCCAGTTTCATAAAATTTGTCACTATGATTAGGATGAAAT
TCATGGATTAATTCATGCAAAATAACAGCTTCAATTAATCTAATTGGCATTGCTATCATT
TTAACATCATATGTTATTTTGCCTAGTCTTTTGCCTCTTTTTATATTTGTTCCTCAAGCA
GATTTTTTTAAACTTATCTTAAATGTAGGATTTATTAGCGCAAATCCTGCTTTGTTTATT
TTTTCTACAAATTCTTCTTGTTTTTTAGCAACAAAGTTTTCTAAAATTCTTGATATTACA
TAAATATATATTTTTTTACGCTTTTCATTATCGTTTTTAACTATTTCATTGCAATATATT
TGCAGCTTCGATTGCTCTAAATCAAAATTATAACTATAACTAGAGCGACTATGATATTTT
CACTCTAAATTAACTAATTGATCAAATAATGTAATTGTGTGATTATCTGCACTATAGCTT
AAATAGACTTGTTTATATTTTGAGCTGTTATTGATTTTGTCTTTTTTATTCTTGTGCCTG
TTTAATAGCTTAAAAAGTAAATTATCTAACTGAAAATTATGTCAGTTTTCTATTGTAAAA
TTTTCAATTGGCGAAGTTAAAACTATTTTATTTTCTCTATCATAAAGCACAAGTTTAAAG
TGTTTTGATTTAGAACTGTGCTTATAAAAAACTGTAAATGTTTTTGAATCAAATAAAACA
GTTTTAAGCTCTATCAAAGTATTGGTTTTCATTATTTTTCT
>NODE_40_length_8018_cov_22.903841
GTTACACATGATCAGCAAGATGTGCTTAAATTAAGCGATAAAATCATTTTATTAAAAGAT
GGCAAGGTTCAGCAATATAGTAGCGGTGACAAAATGTATGACAGCCCAAATAATTTATTT
GTTGCTAAGTTTATTGGGGCTCCAGAAATTAATTTTGTTAATACAAAAGATAGCAAAAGC
TACTATATTAGACAAAACAAGTTAAAAGTTGACTTAAATAAAGATGGTGCATATTCAATT
CAAAGTAAGAAAAACTTTGGTGACAAGACTTATTATCAAATTGAATATAGTGACAACAAT
ATTTGAACAATTGTTTTAAAAGATAGCACCATTGAAGTTGATGACAAAGTTGATATCACG
TTTAGTGATACTGATGTACTAGTCTTTGATGATGAAGGAAATAGAGTTTATGCATAATTC
TGAATCAAAAAAGCAAAAAGTATGAACTGTTTCTAAAATAACATTAATGCTTTTGCCTTT
GTTAATATTTATACTAGTTTTTACCTTGGTGCCTATTTTACACACCTTTGTAAAATCACT
AAAGGCGCCTATTAGTATACATGATAGGACTAGATATAACTATAATTTCAACAACTATAA
CAACATTTTATCTGATCCAAATTTTAAAAATGCTGTTTTAAATTCAACATTAGTCTTGTT
TTTTGGATCAGGAATCTCATTAGTGCTTTCATTAATTTTTGCGCTAGTTGTGAATTCCTT
AATATCTAAATTCACACAGAGAGCATTTTTGACAATTTTGTTCTCGCAGTTCTTTATTTC
AGGCTTTGCAATAGGAATTGCTTTTACAATGTTTTTTGGCAATAAAAATTTGTTTTTCTA
CATTTTAGGAAAAAGCGAGTATACCTTTATTGCTTCGTCAAATAAAAAGTTGCCAATTTG
GATGTATTACTCTATATTTCAGATATGAAGGTCACTACCATTTAACTTAATTTTGTTTGC
TTCAGCTATTAGCAGAGCTGATTTAAAGTATAAAAAGTTAATGTTAAATGATAAATTGAC
TATTTTACAAAAATTTAGATATGTATATATGCCAGAAATTTCAAAAGTGTTGTTTTCAAT
TTTATTTACCAACTTTATTTTCTCAACACTTCTTTTACCTCAAGCATTGTTAGAACCAAC
TTTTGATATAGATATTAATTATGCGCACACATTAACTAGTTACACAATTAAATTCCTTGG
ATTTGGTACAAACAACCCATCATTAAGATATGAAAAAGGATACGCTTCAGCTTTCTTTAG
CTTCTCATATTTAGTCTTATTATTGTGCATCTTGCAACTGTTGCGCATTAGCACAATTAA
GGCTATTTATAGGAAAATAAGTAAATTAATTGCAAAGACAAGGAGCAAGAAATATGCCAG
GTAGAATGCTATTAGTAATATTTAAAGAAATTATTAAATATTTCTTAATTGGCTTTTTAT
GCTTGCTTATGCTTTTTCCTTTGTACTATTTATTGCTTCAATCACTTATGTCAACAAATT
CGTTAATAAATAACAGAACATTTATTGTGATTGAAGAGTGAAACTGAGTTAATTTTGCAA
CTGCTTTTAAGAGTAATTTTCTAAGAGCTTTTGGCTGGACACTATTATTTGCAACGATCT
TGATATTAATTAGACTAATAATTTACTCACTAGCGATAGCTGGACTATTTAGAATGAGTG
CAAAGTATCAAAAAGTATTTTTGTACTTTTTCCTAGTTATTAGTTTGATACCTGAGTTTT
CAATATTTTTAAGCTTAAAAACAGTTTTGCTAACTTTCAATTTAGACGAAACTCCTATTG
CTTTTGTGACTAATGCAATATTTTCATTTTTTAACTTTACATACATTTTTAACTTAGCTA
AATCTATTAGTGATAAAAAAAATAAGACAATGTTGAATGACAATTTAAAACCAATGGATA
AATTAATTTATGTATATTTGCCAAAGATGAAACTGGGTTATATGCTTTTAATTGTTTTTT
CATTTATTTCGGTGTGAAATGATTACTTATGACCACAGTTTTTATTCTCAACAAACTATA
CTAATATATCTATTTGGTACCTAACATTAGGTCAAGATAGACAAGCCGCTTTGCTTAATG
TACAAGCAGCAGGTGCATTTATTTCAATTGTTATTCCATTGATAATTTACTTTATTTTTT
CTAAAAAAATTAGTCGTTTCAACTAATTTTAAATATTTTTTCAATTTATTTAGAATACCA
TAAAATAGGCGAAAAGGGAGATTATTTTGAAAAAAATTTTGATTAAAGCTGGTGCAATTT
TATTACCAGCAGCAGCTGGACTTTCAGTAGTTGCTTGCGGAAACACAGAAGAAGAAAAAG
TTGTTTTTAGATTAGGCCAAGGTAAAGGATGACCTTTATCACTATCATTGCAAAAAGTTA
TTGGTTACTATAATGAAACATTTAAAAATGACCCAGACTTTTTAACTATTAGATTTGAAT
TTGCTGATGACTTTAAATACAAGGACAGCAAAGGTAAGGAAGTTAAAGTTCCAGGCCACA
ACACATATAGTGAATACCAACTAATTAAAAATGTTGCTCATGCTATTGAATCTAAAGATA
ATAAAAAGGTGCCAAATATTGTTTTGGGTGACCAATCTGGTGCATATATTCTTAACCAAA
ATAAGCAATTATTAGATATATCTGACACTGGTATTACTAAAAAATCATTTAGTAAGAATA
TAGCAAATTTACACTCAATTTTAGCAGGCCAAGGCCAAACAGAAACAATTTACAATATTC
CTTTTGATAATGCTGATACTGACTCACTTCAATTAAACCTTAAAGTTCTACACAAGATGT
TTGAAATAATTGAATCTGGTGGTGGTAAGATTGAAGATAAAGATAAGGACGGTATAATCA
AGAAAGTTTATGATTCAAAAAATAAAGGAAATCAATTACCTGAACAATCAATTTGACATG
CTTTAAAAGCTAAGAATGGTGAAAACAGTAAAAAAGTGTTTGAAGGCTTAACTGTAAGCA
ATAAAACATTCGAATCTATCAAAGACATTAGAGACTTAGCTGCTAAATTTACTGAAGGTG
TTGAAATTGAAAAAGATAAAATTAATGACAACACAATTTCAGGTGAAGTTCTTTCAATTG
ACTACCAACAAAGTACATTCTTTAAAGAATTGCATGCAAAAATTGAAGACAAAAACAAAG
CAATCTTTGAACTTGATAAAGATAAGAATGTTAAATATAACTTAATTGATGATGCTGATG
TTAAGAAAAAATTCCAAGAATTATGAAAAGACTACAACGATTCAATTAAAAGAGTTGAAC
AAACACCATCTGGTAAGGCAGAGAAAGATAAAAAAGTATTTCAATCAATGAAATATATGT
TCACTCAAACAAAAGAATGGGGTTCATGACAAATATTTAGATTCCAAAGTGCTATAAGTT
TCGCAGCTTCTGTTGGTGCATACCAAAACAAGATTACTCAATTTACCAAAACTCACCCAT
ACTTTGAACAAAGCATTAAAGATGACCCTAAATTCTTAACAAATAATGCAAGCGAACATG
ATGTATTAATGCTTCCTCAAGTTACAGGAACTAAAGACGGAAAACATTCAATTTTCCATG
AAGGTGGCTCAAGTATAATTGCTATTGATTCAAAGAATGAAAAAGTAAATAAGGCAATTA
AGAAGTTCCTTAAATGAATATACACAGGCAAGAACAAGGTTTCTGGTGAAGAAGAAGACA
ACTGATACACAATTGCAAGAACTTCTGGTTATATAATGCCATTGGCATCAGTTGTTACAA
GTGCAACAAATGATAAAATTAAGGGCATAATTAAAGAATTAGAAGGAAAATTGAAGGACA
AAAAATCTGAAGAATTAATGACTACATTTGAGCCTGACTACTTCAAATTAAATATGCTAA
GATCAGCTCAGCTTTCACTAGAATCATTACTAAATGTTGAAAGCGGCAAAGTTGTTGCTA
AACCTGCAGTTACTGATGATAAATCATCTCAAATGTCAGATACTGTAATGAAAGCAATGA
TTGAACAAACAGAATTAGATAGAATTCAAGGATTCAAAGCAAAAACTGCTGATGAACTAA
TAACAGCATTTGAACAAACTAAAAAACAATAATTAGTTTACTAAAACAATAATAAAACAG
ACTTATTCGACAAGTCTGTTTTTTAATCTAGTAGTCACCTTTAATTGTGATTTCGCGTTT
TGTACCCATTTTAATTACAAATATTTTTCACCCAATTCATGCTAGAAATGCCATAAAAAC
AAATATGTAAAAAGGTATAGCAACGCATCAAGCAGCAACGTTAATTTTTATATTATGCAT
ATACTTTGCTGTTAAAGTGAGTGCCATTAATACTACTGTTGCAACAGCAAGAGCCATAAT
AGCAATGCAACCAATTACTAACCCTGCTTTTTGTCCAGTACTAAATTGTGAATTTCCATT
ATTAAAATATTTAATTGCCGTGTATATTGAATAAGGACCCATAAAGCAGGCAAAGACGGC
GCCAATAATCAGAGTGTATCTAAGTATTAGTATAAATTTTTTCTAGCTATTGTCCACAAA
AGCATGTTCATGTCTAATAACAGTGACGTTGTTATTGTTTGGATTAGTTTGTGCAACAGG
TTGTTGAATGTTGCTTTGATTATTGTTAATTTGTTCTGTTTCCATAGCCAAATCATATAT
ATATATATAATCAAAGTATAAAGTATAAAATGGGCTGATATAGTCATAATATCTGGAAAT
AAATGCAAATTATTTCACATTACATAAATCATAATTAAATTACTTTGCCTTGCAGTAAAT
GTATATATGCTAAAAATAGTTACACTAATTTAGTTTTTAATCATTATTAATTCATTTTGT
GCAAAAATCATTATGCTACACTTTTATGTGTTGCTTTAATCATTTGCAGTTTATAAATTC
ATTATTAATGCTAAGTTGTTTAGTCATTTTATCTTTAAGAAAGAAGCATCAGCAAATTTG
CTGATGTCTGCTTTTGTCCTAAAGTATTATTGGTTTTGATATGGTGCAAATGTTTTAGCA
ATTCAATTTCTGCTTTTTGTCAAGTATTTTTTTATAAAAGAAAAACACTTTTTGATAAAT
GATTATTAATCTGCGCATAAGACTTACAAAAAACAGGCATTGTATAAATGCCTAGTCATA
ACAATATTTGTGTAAAACTATCAGAATAAACCTCTTGTTGGTTTTTCAATAACTGGAAGA
TTAGGGTGATAATGTTTATTGTTATAAAGTGGTGATCCATTGCATCAGTCATTATATGCA
GTAACTCTGCTTATATCTCAATTACTTAAATTTTTGTTAAAGCTTCTAGCATCATAGAAT
ATATATGAAATATTCTCAACTCTAGTTGTGTTTCAACCACTTATGTTACTATTAAAATTT
ATAGCACTGAGAAACATACTATTCATATCTACAACGCTAGAAACATTTCATTTTGAAATA
TCGCCATTAAATGACGTGCTGTTGTTGAACATTGATTCCATATTAGTCACAAATTGAGTA
TCCCAAAAAGAAATATCTTGGTCAAATGTAACAGCTTTTGCAAACATAAAACTCATATCA
GTTACATATCTAACATCCCGAAATATCTCACTGTTGAATGATTTTGCGCCATTAAACATA
AAACTCATATTAGTTACATCAGAAGTCTCTCATTTTAATAATGGTTGATTAAATGCAGAG
GCGTTTTTAAACATTTTCCTCATACTTTTAACTTTTGATACGTCATTAAAAATTAAATTA
TTAAATCTTTCAGCATCCTCAAACATACTTTCCATAGTTTTAACATTAGTAGTGTTTAAA
CGACTTAAATCTGCATTAAAGAATCTAGCTCCTTTAAACATAGCAGTCATATTTGTTACA
TTTTTTTGTATCATCAAATAATGAACTATTAAAATTAGTTGCACCATGAAACATGTGGCT
CATATCAGTAACATTAGCTACATTTCAAGCCCTATATGATTTATTGTTTCGATTAGTTAA
TTTTGTTATAAGTGGTTTGTTAAAATTTGAAGCACCTTTAAACATACCATGCATAGTTGT
TACATTTGATGTATCTCAGTCACTAATATCGTAGTTAAATCCCTTTGCATTAAGAAAAAC
ATGTTTCATATTTTTGATATTTGATGTACCTCATGACTCAATGCCAGGAATTTGAATCCT
AGTTGCACCAACAAAAGCATTTTCTAAGCTAGTTATTTCCTTTGGCAATTCTTTTGGCAC
TCTACTTACATCTTCTTTAAATTGTGATATTTGAATTTCTCCATTTTGGTTTTTAAAATA
TCCAATTTGTATACACTCGTTGCCATCATAAATTGCTTTTTGTATTGATTTGTCAACATT
AGCAGAATTACTATTGCTTCTACCTGTTCATCTGCTAAAAAAATCAAAATTATTGAAACA
AGATACCGCACTAAGAGATACGCTAGAAGTTAATAACAAGCCTAAACCCACAAAAGATTT
TTTTAATTTATTCATAAATAGCACACCTACCTAAATGAAATTATATTATATTTTTCATCA
TAAGCCTTTTGACTCTTTATGTCTATTTGATAGTTTAATTGGATTATCAAATAATTAACT
ATCAAGTCAACCATACTTGATATATCATTATCCAAATGAAACTCATCAAAGCACTGATAG
TATTTTGCTCTATTTGTATAATGAATATCAGTAGGTTGAAGGTTATTTTGCATTAATTGA
TGGTTAAGTAACAGTCTACCTGTTCTACCATTACCATCAATAAAAGGATGAATAGATTCA
AAGTCCAAATGGAATTTAGCTATTTTCACAATTACATTTTCATTCGAATTATTATACTCA
TCCAGAAGCTGTTTAATTTTCGATTCAATTAAGAAGGGCGATACTGGTTTGTGTTTCGCT
CCTAAAATTGAAACTTGCATATTTCTATATCTACCAGCACCAACTCTCTTATTTGCAAGA
ACTAAAAATGAATATCTTTTATTCTTTTTTCAGTTGTTGCTTCACTGCTATAAACTAGCT
CAAAAATATAATCAAGGGCTTGTTTATGACCTATAGCATCCAAATGGTATTTTAATGGCT
TAGTGTCAATTGTTATTCCTTGAAGAACTAGAGAAGTTTCTCTTAGTATTAGTGTGCTAC
CCTCAATAGCATTAGAATTAAATGTGTTTTCTATTGAAAAATTATTTAAGAATCTATTCT
TTTCAGAGGACTAAGTGCACGAAGTGAGTTTAACTTCTTTAATTTTTGACCAACAACACC
CGGCAAGTTTTTGTTAGATAGTTCATAAGGGCTTTAATTATACATTGGAATTTCATACTC
ATTATTTTTGTTTAGTGTTGCTCCAAATACTTTATTTTCGCTTAAAAGTTTGAGCAATGC
ATCTTTTGCAATATTTCACTTTTTACTAGCTTCATCTATTGAAATATACATAAAGCCCCT
TATTCTTTTTTTAGCTAAAATTAGTTTGTTTAATTGACAAATAATGCTGTAAAACACCTT
TATAAGTAGTTTAATCACCGCTCATAATTATCTTGTTTTAGCATATTTTTTAGCTTAAAA
CAAGTATTTTGGGGATAAAATAGATTACTGATTCTAGGTATTTTTGTTAATGGCTTAATA
GTGTGCTAAACTCTTGCAAAATCATAGTTAGATGTCTATAAAATAATTGTATCAGTTAAA
TTACATAATATTATGTGGTATGAAACAGGAAAATTATTTAAAAAATTCATACAAACTAAA
TATTGCATTTTTTGTTTTATGGTACAAATTTGAATATTTTTTAGCTAGCTAATTAAAAGC
TAACAAAATTGCCATAAAAAAAATAAAAAATGAAGGAATTAATTTAATAATGAAGGTAAA
GCTTAGAAATTTCATATCTATTAGTTCATTATCGTCATTATTGCTTATGCCGCTAGTTGC
TGCATCTTGCAAGAAAAATGATAATGGCAATAACAATAAAGTAATAAGTGAAGGAAGCAA
TTCTAAACGCATGACCCCCCCCAATTTATCTAATGATGAAAATAAAAATGGCGGCGAATC
>NODE_41_length_786_cov_23.145039
AAGCCATATTCAAATAATTTCTAAAATTGAAAGCCACTTAGGAATTGATAATATTGATGA
AATTATAGAAGCGTCAGACGGAATCATGGTAGCTAGAGGAGACTTAGGTTTAGAAATCCC
TTATTATGATGTGCCATATTTTGAAAAGTTAATGGTTCGTAAATGTCGTGAAGCTGGCAA
GCCAGTTATTATAGCTACACAAATGCTTGATTCAATGGAAACCAATCCGCATCCAACTAG
AGCAGAAGTTACTGATGTTTATTATGCAATTGAATTAGGCTCTGATGCTACTATGCTTTC
GGGCGAAACAGCTTCTGGTGCTCATCCTTTAGAAGCTGTTATTACAATGTCAAATATTAA
TAAGCGTGCTGAAAATGAATTTTATGATAACACCTACTATGATGTGCAGCTTGAAGAAGT
TAGAAGGAAATCTAACTTAAAAGAAAACAAAAGAGCTAGAATTGCATATGAAGTGGCTAA
TAGAGCCCGTTATGGCGATTATAAATTTGCTGTTGTTTTATCAAGAACAGGCCAATTATT
AAAAGAAGTAGCAAAATTTAGACCAAATACTATCATCATTGGAATATTAAAAGATGCTAA
TATGATAGGGGAATTTGGTATAACTTCTAGTGTGTGAACTTCGTTAGATTCAATAGAATA
CTTTGACTTAATTAAAGAAAACAGTGATAAAGCATTAGAAATATTAATGCCATATGGCAT
AAACAAAGGCGATAGAATTATTGTTGTAGAAAACGAAAGCATTGTTGAAAAACAATATAA
TTAGCCAAAAAAGCCTATAAAACAGATT
>NODE_42_length_1654_cov_21.553808
TTATTTTTACATGAAGCAGCAATTAAAGGAAGTGAACTAGCAAAAAGAACCCCCCCTAAT
TAACATTAATTTTTTCTTATTCATATCTCTTTATTCCTTTATTTGATTTATATGCGTAAA
AATTTTTAATTAGTATATCAAAAAAGATTGTTTGGAAAAAGAATGAAGAATAGCTAAAAA
TAAGAGTTTAGTCAATAAAAAATGTAATAAAAAAGTGCAACAGAAAATCTGTAGCACATC
TGCATTTTGTTATGTGTTAATAAATCTAGTCTATTTTGCCTTATTATTAAAATTAGGAAG
TTTACTAATATGTGCTCCCTTTTTAAAGTTTTCATATTTAACTTCTTCACTGTTGAATGT
TCATTTATCTAAGTCTTGTTTGAAAGAGAAAGCATTTGCAAACATGCTTGACACATCGGT
TACATTTTTAACATCTCAATTCGATATATTTTGATTAAATGCTTTAGCATCTTTAAACAT
TTGTCTCATATCTGTAACTTTAGATGTTTTTCACCTGCTTATATCACTGTTGAAAATTAG
TGCCCCAGAAAACATATCAGACATTAATGTTACATTGTCAGTTTTTCAGTTACTTAAGTT
TTGATTAAATGCTTTAGCGTCTCTGAACATTGCATTCATCTTAGTGACCCTTGTCGTATT
TCACTGTGAAACAGACGAATCATTAAATTTTTCAGCACCATAAAACATATATGACATATC
ACTTACTTTGGGATTAATTAGCTTAAATAATGGTTTATTAAATTCCTTGGCACCACTAAA
CATATTTTTCATTTTCGACACATTCTCAACATTTCATGATGATAAGTCTTGATTGAAAGC
AGTAGCTTTTTCAAACATATGTTCCATATTTGTAACATTTTGTGTTTTTCAGCTTGAAAC
GTTGCCATTGAACATCTTAGCTTCTTGAAACATTCTATTCATGTTTTTAACACTTGCAGT
GTTTCATTTATCTAGATTTATATTGAACTTTTCAGTAGCATAAAACATATAACTCATGTC
TTCTACTTTATCAGTCTTCCAGCTTGATATATCTGTGTTGAAGTTTTTGGCTCTAAAAAA
CACTTGACTCATATTTTCAATATTTGAAGTGTCTCATTTACCTAAATTTTCAATAGTCTC
ATTTTCGTTGTTTTCAAAAGCTCTATATAAACTAATAACCTCTTCTGGCAGTTTTGCCGA
AACTTTTTTAACTTTTGTGTCAAATCTTTTTATGATTCCTTTAGAGTCATAACCAATTTC
TAAAACTTCGGTTTTATCCTTGTTATAAACATGTTCCTTTGCTGCAACAGACTTAAGCTT
TTCAATTTTTATTTCAAATTGACCTTCAATTATTTCAGAGTTTTGATTCGCCTTTATGGT
TATTCTTCCTTCCCTATTTAATAGAGATTTTTGCTCTAATTTGAAGTCAAAATCACTTTC
AGTCAAATTCTCTAATTTAGGTTGTTTTTTTAGTAGTTCTAAAACTTCACTTTTATTCGT
ATTATTTGTTGGACTAAATTCAAGCTTTAAACCAGAAATATTAGTTTTTAAAACTTTAAG
TTCATCACTGTGCATAGGTTCAGTTTTTCCAGGATCAGTAGGCGGAGCAATTGGAACATC
CATTTCAGGCGCCTTTTTAGGCTCCTTAGTTTCGTTATTTTTACATGAAGCAGCAA
>NODE_43_length_11112_cov_23.827394
TTGGCGTTCTTGTGGCTATTTTAATTGTTCTAGCAATTTATGTTGGAGCATTAGCGGCCA
AACAATGAGACTTTAAAGCAGGTACTTTATTCTTTATTAAAGATATTATGCTTAACAACT
TTTTAGGAATTAATGCAATTCTTATTGGTTTGTTAGTTTTCATTGGTTATTTAATTCTTG
GAAGAGGATTTTCAGGAATCGTCATTGGAACAATGAAGGCAATAATTGGAGTTTTACTAC
TTCAAATAGGATCGGGAGCATTAGTTGGTTTAGCTAAACCAATCTTTGCTGCCTTTCAAA
AATTTAGTGGAACAAGTGTTATTCCGCTAGATACATATTCAGGACAAGTTTCAGCAGGTA
AATTTTTAGATGCAGTTGGCAACGGATTTTCATCATGAGTGTCATATGCCTTAATTATAG
GTTTATTTGTCAACATTATCCTTATCGCATTAAGAAAATGAACTAATGTTCATTCACTAA
TGATTACTGGACATGTTATGTTCCAACAAGCAGCAGTTGTAGTGCCAATTGTATTCTTAT
TAATGTTTTCAAAGGATGCTGGCTTAATTGATGATAAAGAAATTGTGTCATTAGGCGCAC
AGCTAGGAACAATAATATTCTCAGGCCTATTATTAGGTACTTACTGAGGAGTTGCCTCAT
CAGCCACAATTAAGGGAACTGATGCAGTTACTCAAAATGCTGGTTTTGCTGTTGGTCACC
AACAAATGTTTGGTGTGGCTATAGCATACAAAATTGGAAAATATTTTGGTAAAGCAGAAC
AGTCTTCAGAAAATAGAAAAATGCCTAAAGGATTAAAGGTTTTTGAAGATAACATTTTTA
CACAAGCGATGCTAATTTTATTAGTATTCTTGATCTTAATTTTAATTATTCAATTTGCAC
CAGGTCTTGACGAATCAGTCAGATTTGCAGGCAAAGACGGATTAGTAACAAAAGAATATA
ACTCATGAAAAGTAGGGGGTGGCAGTGCCTTTTGAGTTGTGCAATTAATTCTTGGTTCGT
TCCAATTAGTTTCTGCTATTATTGCTATTCAAACTGGTGTTAGAATGTTTGTTTCTGAAT
TGCAACAATCATTCCAAGGTATTAGTGACAAATTAGTGCCAGGTGCATTAGTTGCTGTCG
ATGTAGCTGCTACATATGGTTTTTCACCTAACTCAGTTACATTTGGATTTATCTCAGGTA
CAGTAGCTCAATTTGTTGGTGTTGCAGTAGTAATAGGATTATCTAGAATTCCTGGAAGCT
TTAGTATTCCTATTGTAATTCCATTGTTTATTACATTGTTCTTTAACTCTGGATCAATTG
GTGTATTTGCAAATGCTTCAGGTGGCTACAAAGCTACATTGGCAGTGCCAGCAATCTTTG
GTTTTCTAGAAATAATCATTATTGCTTTAGGTCTTGGAATGGTTAACAGTTTTGGTCTTA
AATCAAGCGGATTAGTAGTTTCAGCCACATTAGACAAAGAATCAATTGACTATTTAACAC
ATGGTCCATTCTTTACTGGATTTAATGGTATGTTTGACTGAAACTTCATATTTGGTTTAC
TAATGATTATTGGTGGTGGTCATCCAATTGCAGCTTACATTGTCTTCCCACTTTATTTAG
TTGGAATGCTAGTATTAGCACAAATAATTGATACCGCAAGACAACATAAGCCAACTTCAT
TACAAAAATTGTTTAAAATCAAACCTACATTACTAGAGCAACCAGTTGCTGAAGAAGCAG
CAACACAAAATGCTTAATTAAAAATCGAACTAATAAAGGTCTCCTTTATTAGTTATTTTA
TAGGGATATACTTTTGGATATAATTTGAATAATTATAAAAAGTAAAAAAAGAGGTAAATA
TGAAAGTTCTCTGCCTTTGCGGTTCTGGAATGGGAACCAGCATGATTATTAAATTAAAAA
CTGAACAAGCAATGCGCGAATTAGGCATTCAAGGCTCAGTTGAAGCACTAGGCCTTGGAA
TGGGTAAGTCAGTTGCTAATAATTTTGATGTTATTTTATGCACCAACAACTTTGTTTCTG
AAGTGGCTAATTCAAAAGCTTCAGTGCACGGACTTAAAAATGTTATGGACATTAACGAAA
TTAAAGCAGCATTTAAAGATGCATTAGCTAAAGGAATTAAATAATGTCAGCAAAGCTAAA
CTTATTAGACAATTTAGTTGCTAATGATTCAATTATTGTGGGCTATGAAGCAAAAGATTA
TAAAGATGCTATTCATAAGTCATGTGAGCCTTTAGTAGAAAAAGGCATTATTAACTATAA
CTATTATGATTCGATTTTAAAATCAACTGAAGCACATGGGCCATATTACATTTTAGTAGA
TGGCATTGCTATGCCGCATGCTTCAGCTACTGAAAATAGTGTTTTTTCAAATGGTTTTAG
TTTGTTAACACTTAAAAAACCTATTATGTTTGCAAATGATCCAAGGGAAGTAAAAATCGT
AATGACTTTAGCTGCTAAAGATGGTGAAACTCATACAGCAGTAGCTATTCCACAAATTAT
TGCCGTATTTGAAGATCCAGCTAACATTGACAAAATTGCTAATGCTAAGTCAAAAGATGA
AGTAATCGAAATCATTAAAAGTGTTGATTACACAAAGTATATGAATTAAAACGGAGTGTA
CATTTTATGAAACCAATGCTACAAATTGCGCTTGATAATTTAACAATTAAAGATGCAATT
AAGAGTGCAAAAAAAGTTGAAAAATATATAGATATTATTGAAGTTGGAACCATATTAATA
GCATCAGAAGGCAAAAAAGCAATTAAGGCACTTAAGGAAGCTTTTCCAAATAAGATCATT
GTTGCTGATGGCAAAATTGCTGATGCAGGAAAAGTATTTGGCAAGATGTTTTTTGAAAAT
GGAGCAGACTTTACCACCTGCATTTGCGCTGCTGAATTACCTACTATTACTGAAACAATG
AATATTGCTAAAGAATATGGTGCTAATAAGGAAGTGCAAATAGAATTAACTTCAAATTTT
ACTTGAGAACAAGCTGATTTATGAGCAAAAGCAGGCGTGCCTCAAGTTGTATGGCATCGT
TCAAGAGACAGTCAAGCTAGTGGCGTAAAATGAGGTAAAAAAGATATTGATGCAGTAAGT
AAACTATCAAAAATGGGCTTCAAAGTTACTATAACTGGCGGCGTGGAGCTAGAAGATATT
GAACTTTTTAAAGACATTCCAATTTATATTTTTATAGCAGGCAGATCATTACGTGATGCT
GAAAATCCTGAATTAGCAGCAAAGGCTTTTAAAGATGAGTTTGCAAAATACTGAAGTTAA
GAATAGATTAGTTGGCATCTATGAAAAAGCCATAAACAACAAATTTTCTCTTGAAGAAAA
GATATTAATTGCTAAGGCAGCTGGCTATGATTTTATGGAATTTTCAGTTGACGAAAGCGA
TGAAAGATTAAACAGAATTTACTGAAATGATGAAGAGATTGCAGCAGTGCAAGAGTTATT
AGTTAAGCACAAGTTTAACTTTAATTCAATGACACTTAGCGGACATAGAAAATATCCTTT
TGGATCCAAAAATCATGAAACTAGAGCAAAAGCAATGGAGATTATGGAAAAAGCCATAAT
TCTTGCTAAGAAATTAGGAATAAGAACCGTGCAATTGGCTGGCTATGATGTATATTATGA
AAAAGGCGATGAAGAAACAAGAAGCTTTTTTATCGAAGGTATTAAAAAGGCAGTTAAACT
AGCTTCCAAGCATTCAGTTTGTCTAGCTTTTGAAATAATGGACACTCGTTTTATGGGAAC
AAACACAAGAGCTTTAACATATATAAATATGATTAATAGCCCATATTTGCAAATATATCC
TGATTTAGGAAATATTTACCAATGAGCCAATAAAACAGACTTATACAACGAATTTGAAAT
TGCTAAAAATCACCTTGTGGCCTTTCATTTTAAAGACACAATTCCTGGCAAGTTTAGAGA
CACACCATTTGGCACAGGTACTGTTGATTTTCCCTATATGCTTAATATTTTGAAAAAATT
AGAACTTAACCAGCCAATAATGATTGAAATGTGATCACTTAATAAGCCTGAAGAAAGCAA
AGAAGAAGCGATTAAATATATTGCTGATGCATATGAGTTTTATAACAAGCAATGAGAGTT
AGTTGGTGGAGATAATTAATATGAATCAAATTGACAAAAAATACAGTGATGAAATAGCCA
AGCTTAAACAAGAAGTTTATGATGCCAATATGCTTTTAGTTAAATACAACCTTGTTATTC
ACACTTGAGGTAATGTTTCAGGAATAACTAAAGACAGAAAATATATGGTTATTAAGCCAA
GCGGCGTTGATTATGCGACACTTAAGCCTGAAGATATGGTTATTACTGATATGGATAACA
ATGTGTATGATTCAAAATATAAGCCATCAAGTGATACACCAACTCATACATTGCTTTATA
AAAATCATCCTGAAATTCAAGGTATTGTGCACACACATAGCACTAATGCAGTTGCTTTTG
CACAAGCTGGCAAGGATATTCCTTGTTTTGGCACAACTCATGCCGACAATTTTTATGGAC
CTGTGCCTTGTGCTAGAGCATTAACTCCTGACGAAATTAATGGTGCCTATGAGCATAACA
CTGGGCTAGTTATTATTGAAACATTTAATAATAGAAAGTTTGATTGAAAAGCTACAAGTG
CAACGCTAGTTAAAGAACATGGACCTTTTGTGTGATCATTTAAATCGCCTAAAGATGCAG
TTGATTTAGCACTAACATTAGAAGAAGTTGCCAAAATGGCAATTAAGACCTTAATTATAA
GTAATAATAGTGCTCCTGAAGCACAAAAAGCATTAGTAGAAAAACATTACAACCGTAAGC
ATGGCAAAAATGCTTATTACGGCCAAAAATAGGTATAAATGGAAACTAAATTAAAGACTT
ATCGAGTTAATTATGTTAATAATAATGCATATTGATATCAGCCATCAATATGAACTTTTT
CTAGACGTTCATGAGCTTCATATCCATTTAAAGAAATTGAAAACTTAATAGACAAATTAG
AACTTAATTACTACCCTGGTGGGATAATAGATCTTAATAATGACTCTAGACATAAAGTGT
TTAATGCAGTCCAAAGACACTTAAAAACAGGCATATCTATCAATCCTAGTTCACTAAAAG
ACAAAGATAATTATTTAGTTTATGAAGTTGATGAAAATGTCAGAGTTATTTTAAATGATA
AGTCTTTAAAACACTTAGCTAGAGGCTTAATATTTTGTGTCCCATTAGCCTATTTTAAAG
CAATAAAAGAAAAAGAACAGCCAAATGAAAACCAAGTTTTAGACTTTGTTTATTCAAAAG
GATTTTTTGAAATTTCTAAAACTAATAAATAAAAAATTAGAGCAGTGTTCTGAACGAAAA
TTACATTTTGTGATGCACTTTATCAATATTTGCTCATTCATCAATTAATGCAGAAGATTT
TTTAAGCTTATTATAATTTTCATCATTATTATAAATTATTGCTTCAAACAAAATGTTACC
AATTAGCATCTGAGAAACCCGTGAGCTAACTGGAACCAACAATGTATCGTTTTGGATTTT
TTGGTACTGAATAATCACATCAAGATTTTTATTGATTTTATTATCATTTTTAGATGTAAT
AGCAATAATTTTAAGACCATTTTTATGAGCGTTTGAAATAACAAAATGGGACTCAGTTGA
CTTAAGATTGTTTGAAAAAACAATCAATGTATCATTAGAATCAGCATTAGCTAAAGCCGG
AAAAAATATGTGAAAATCTGAGTTATAGACCACAGATTTTCCTATTTTTATCAAGTTAGC
GACTAAGTCTAAACTTCTACGCTGACTTGAACCTGATCCATAGATTAAAACATTTCTACT
GTTATTAATTAATTCTGCTGCTTTAATGCAATTTTCAGTAACACTCTCTTCATTGATGTT
TTCAATAGCATACTTATATGAAGAGTAAATTACACTAAAAGGATTAGGTTCTTGGCCATT
GTCATATTTAATTGGATACATGCGCTGAAAGTTAGAAAGCTTAATGTTTATTGATGCGAT
GAAGTTTCTGTAGTCTTTGAAATGATATTTTCTAACAAAACGGCTGACAGCTGCTTCTGA
TGAATTGGCCAATTTGGCTAATTCAGCTTGTGAGAGGTTAAATTCAGACTGCTCAAATGA
GTTTATGAAGTCCAAAATATTTTTTTCACTTTTAGTTAAATAAATGTTTTCATCTAATAT
TGGTCTTTTAACATTATTTTTTTTCATTATTTAATTATAAACATTTAATTTTTTTAAAGT
TGAGGTAACAATATGCATATCAAACGAATTGGAGCATCAAAAGGTATTGCGATTGCTAAA
GCATTCAAGATTGAAGAGTTGCCTTTAGAAATTTTGAATAATTCAAAAGGTGCAGAATAC
GAAATTGAATTATTCAACAAAGCAGTAGAACAAATATCAGCAGATATTAAGCACACAATT
AAAATGGCAAAAACTAACGAACAAAAAGAGATTTTTGGTGCTCACTTACTACTAGCTCAA
GATCCAGCAGCTGCTGAAGATATTAAAAGTGCTATTAAAAATGAAAATAAGTCTGCTATT
TATGCAACTAATGAATATTTTAATAACATGGCAGCAGTTTTTGATTCAATGGACGATGCT
TATATGAAAGAAAGAGCAGCTGATATTAGAGATATATTAAAGAAATTTTTATATTTCTTT
AATGGCATCAAGGAGCCAAATTTAAGTGCAATTGATAGCGAAGTTATCATTGTGGCCAAA
GACCTAAGCCCCTCTCAAATAGTTCAATTGGACAAAAAATATGTCAAAGGTTTTGTAACT
AATATTGGTGGTACAACTTCACATACTGCAATTATGGCTAGAAGTATGAATATCCCTAGC
GTTGTTGGAACCGAAAATGTTTTAGAAAATGTAAATAATGATGATTTAATAGCCTTAAAT
GGCTCAAATGGCACTGTAATTATTAATCCAAGTGATGCAGAATTAAAAGAGTGTCAAAAA
CTACTTGATGAATATAATACTTATTTAGTTGAAGTCATGTCTTTAATTGGCAAACCTTCA
AGAACTAAAGATAATCATAAAGTAGAAATAGCAGCAAACATTGGCGGCATTAAAGACGTT
AATTCTGTTTTAGAAAATGATGCTGAAGCAGTTGGCTTGTTTAGAACTGAATTTCTTTAC
ATGGACAATGATCACTGACCAACTGAAGAAGAGCAATTTGAAGCTTATAAAGCAGTTGCA
GAGGCAATGCAAGGCAAAAAAGTAATAATTAGAACGCTTGACATTGGCGGTGACAAGACT
TTACAATATTTTAAGTTTCCTGAAGAAATGAATCCATTCCTTGGATATCGTGGAATTCGT
TTATGTTTAGTTCCTAAACATAAAGAAGTATTTATGGCGCAATTAAGAGCAATTATTAGA
GCAAGTGAGTTTGGCAAAGTAGCTATTATGTTTCCAATGATCACTTGTGTAGATGAGTTT
ATTGAAGCTAAGAAAATTTACTTAGAAGCCTATGAACAAGTCAAATTGGAAAATAATAAG
ATTGCTAGAGAAGAAGAAATTGAAGTCGGCTTAATGATGGAAACACCTGCAGCAGCTGTG
TTATCTGATCAATTTTGCAAATATGCAGACTTTGTGTCAATAGGGACTAATGACTTAATT
CAGTACTCAATGGCTACTGACAGGATGAATGAAAGCATATCATACTTATACCAACCACTA
AATCCATCTATATTAAGATTAGTTAAATATGTAATTGATGCAGCACATAAACATGGTAAA
TGAGCTGGTATGTGTGGTGAGATGGCTGGCGATCCTGAAGCAGTTCCATTATTGCTAGGC
CTAGAACTAGACGAGTTTTCTGTTGGAGCTGGCAGCATTTTAAGAACAAGAAAAATAATT
AACTCGCTTTCATTTAAAGAAATGCAAGAATTAGCTGAAAAAGCACTTAAGTGCGAAAAC
GAACTAGAAGTTAAAGAAGTTTTAAAAGCTTACTTAAAGTAAGTGAATTTAGAGACTTAA
AAATGAAGCAGGACACTTCATTTTTAATTATGTATTTTCACTTATATGCCTATAAAACAG
GCATTTAGCTAATTTACAAGAATAAATGTTAATGATAAGGACACTAAAGCAATTAGAACA
ATAGGGAAGACTATTTTGTAGTAAGTTGACTGTGTTTTTATTCTGCCATCAGCCAAATTA
GCAGCCAATAATTTATAGTTTTTGTTTTTCTTGCGATAATGGTCAATTCTTTTCTCACCT
ATATAAACTAGCACTAGAATTATTGCTGAAACAAGTGTTCCGATAACAACAAAACCTAAA
GTATTTAAGGCAGTCATTATTGAAGAGTTAGCAAAAGCAATTGCCCCATCATATGATGTT
GATCGAATCGATTCTCTAATTAATACTTTATATAAATAATCGGCCGTACCAGTACCACCA
GGAGTAAATGAAATCGAGTTAGCCACTCTAATCATTGTATTTTGAATAGTAAGATTTCAA
TAATAGCCATGAGGCACATCTGGTTTTATAATACCAAGTGCTTGTGCTTGAAATGCGTTG
AATGTTAGAAGTGAAGGTACAAATTTAAGCAATACTAATTCAAAAAGGTAATATGGATTT
TTAAAAGTTTTTTTAATGCACTTATTTATATTAAAAAGTTCATATTCAAATTTAGCTTTT
ATTGCAAAGGAATCGTATGCTCTAATAAAAGGAGTAATTTCAATAATTGCAATTAGTGTT
TTAAGTGCAAATCGTTGTAATTTTTTATTAAGAGTTATGACCAAAAGCAGTGTAGTTCAG
CCTGTGTCGAAAATTAGGCCAAGTACAAGCATTACAATAAACGTAATAGAGTTAGGGTTT
GAACCAACAAAAAAACTAGAAAATGTTTTAATACCAATAGGAACAAAAATGGCGGTTGAG
ATTATGTTACCAAGCTGTCAAATAAATGAGTTAACAACTATTGCTGACATCAATGAGGCT
CTTGGGACATTACGTCTTCTTAAATATCAATATGTAGCTATGTCACCACCAATTGATTTA
GGTGTAATTGTTTGCACAACAATGCCAATAATTGTGCCAACAAATATGCCTCTTCACTTA
ACTTTATCACCTTGAAGTGTTATGACTCTTTTGAAAATCAATGCCTGGAAAATTGATCAT
ACAAATGTTCCAAGCGATAGGAAAACAAAGGAGGCTCTAGCAATATAACCTGCATTTGCT
GGCCGTGCGAATTCAACAATATCATTTTTTACATAAAGCTTTTTATAAAATGCTTTAAAT
ACTTCAGATGGCCCACCAGCACTAGTGCCAAATTCATCTTTAAGGTTATAAACAGAGTAG
AAAAGGAAAATTATAATACCTATTAAAAACAGTGAGTAAGCAAGATATTTTACTACTGAT
TTAACAGAAAATTTGCTAATAGTATTTTCTTCTTTTAATTCAAGCAAACCTTCTAGCATT
TCATTGTTTCTAACAACCATCATAGTTTCACCATTTTGTTCGCCACTTCTTTCTATTGTG
TTGCAATAAAAAGATATTGCTTTTGCTTGCTGATTGTAATGAATGTAGGCATATTCACGG
TTTCTAAAAGAAATTTTATATATTGAATTAGATTCAATATTGTTATCATTTTCAATTTTT
TGTACTCTAGTTATTTGTAAGTTAGAACCAAATTTAGTGGCAGATTTTATTCTTTCAAAA
AATCTTACTGCGCCGTTTAAGTCTATTTCATAAGTATGTATGGTTAAATGATGCCTTTTA
TATTTTTTATAAAGATCATCAAGAACTTCGAAAAGATCTTGATTTTTATGCTTTTTATAA
AAGTTAATCATTCTAAGAACTTCTAATAAAAATAAATTTACATCAAAAGAATTAGTTAGC
CTATTATTTGCAACAAATTCACTGCTACTTGTAAAAGCTAGAAGCAAGTTTATTTCAGGA
TTTTGAGCAACATATTTTCAAACATTAGATCTGTTGACAAACTCAAATACTTCAATATTA
TTTTCTAAGGCAATACTATGTGTTAGTGAGCCAGCAAAATAGTTTTTTGCTATAAAACTA
TTTTGCAACGTTTCTTTATTAAATTCAGGATCATCATTAATTAAAAAATTAAGGTATAGT
GCCGCTATTTCATCAGGTTTAAAATACTTTAAAACTGATTTATGCTTAATTGAAAAATTA
AGTCCAGTTCCTTCTTCATTGATAATAAAGTTAGCTTTAGAACGATGGCCAATGCCTTTT
CAATTAATTCTTTGCAAATAATTATGATGGTTAGCATAATAAAAATTTGCATTTTTTGCC
CTGTTTACAGTAAAAAACGGCAAATTAAAGTATTTCAAATTGCTTGTAAAAAATTCTTTA
TTTAAAGCTCTAGAAACATCGATTCCAAATGGCAGTGAATTTTGATTTAGCAATTTATTT
GCACTATATCTTTTATGAACTTGCTCTAAATATGCATCGATAGCATCTGAGCAATCATAA
TTGTTGTTAAAAGCAGGCAAGTTAATGTTTAAATAATCAACTTTATTAATATAGTCAACT
ATTTTTTGCATATCGCTTTTTGAAAAAGCTGAACCATTTGAATAGTTAAACAAAATCTGA
GCTCTTTTTTGATTTCCTAACGGATTTTGAAAAGAAATAACAATTTCGCATTTTTCTTCT
GATGCTATAAATTGCTTGTAAACAGTTGGTATAGTTGCAAAATCATTAGCCCTAATAACT
GTAATTTTTTCACTTTTAAGCTCACTGGCAAATATGTCTAAAAGTAAGTTAGATGAATCA
GAATTATCAGACGAAAGCAGAACTTTTTTAGTTTTGCTATTAATTAAAAAATTATTATAA
AAAGCCTTAGCAATGGCAACAGTAGTATACTCGTTTAAGTAAATTGTTCCCATATCTAAA
TCTGCTGTAATTTTATTACCAACTGTTTGAATATTTCCTGAAAAAGCATCATTAATTCAA
TCGGGTGATTTATTGTAACTTGGCTTTCAAATATTATAAAAAGAATTATTGCTCAATGAG
CGTTCTTTGACTCACTTGTTGTGAATGGGATTCAAACTCATAAAGCTCCTTTAGCAATAA
TGGTCTATAACTTCTAAAATTATATTAAATAATT
>NODE_44_length_12248_cov_24.320215
ACATTGTAATTTTGTGGTTGTTATAAGATAATACATTTGCCAATCCGCTAGCTCACGCCC
CTGTGCCTATTATAGTAACTTTTTTAGACATAATTTTCTCCTCGCTCTATTTTGTTTCTA
GCTCAACATATAATTGCCTTATAGTTTCTAAGTCTAGCTGTTGAATTCTGATGTTTTCAC
TTATATTCAACAGGCTGTAAGCATTTAGTATTTTTTCTTGCGAATAAACCTGTTTTAAAG
ACCAAATCAGTTTTTTTCTTCTTGCACTGAAGCAAAGTTTGAAAAAGTCTTTTAATTGTT
CGTAATTGTCGTTATGATTTTGATAAAAATCAAATGTAACAATTGCTGAATCTACCTTTG
GAATAGGGCTAAAGTTATTTTTGCTTACAAACAACTCTTTTTTAACTTTAGCCACATATT
GACAAGTTATACTCAATTTAGAATATTCATAGCTATTAGGCGCTGCAACTATTCTGTCAG
CTACTTCCTTCTGAACTAACAGTGTTGCCCGCTTGAACAAAAATCTATTCTCAATTAATT
TAAATATTATCTCACTAGTAATATAGTAAGGAATGTTGCCTACCACTTCAAAATAGACAT
ATTGGTCTAAATTAGCATTTAAAAAGTCATCATGAACAAGCATATTATTTTCTGAATTAA
AATAATTTTGCTGGTTTAAAAACTCGATCATATCTGGGTCAATTTCAAAGGCAACTAACT
TTGAGCATTTATTTACAAGGTGTTTGGTCAAAGCCCCAGTTCCTGGGCCAATTTCAATAA
TTTGCTTGCCTTCAGGGCTAATAATATCAACTATTTTTTTAATAACTGAGTCACTATGCA
AGAAATTTTGTCCAAATTTCTTCTTAGCTTTTGGTTGAAGATGATCATTAGACATTGATT
TTAAATAACCTCTTTGCATTTTTTAATACTTTGTCAGTAAATTTCTCAATTGATAAACCT
TTAACGCCTGCGATATAGTTTGCTGTATGCTTAACGTAATTTGGATAATTTAGCATCCCT
CGCTTACTTGCTGGTGGTAAGTATGGAGCATCAGTCTCAGTGAGTATTTTATCAACAGGA
AGATATTGCAAAACTTCTAATAAAGACGAATTATTTTTGTAAGTTGCAATTGCACTAAAA
CTGAAGTAACAACCTAAATCATTAAATTTTTTTGCTCAATATAAATTCCCACTAAATGTA
TGAATCATAAACTTAACATCATTAAATTGACTAAGTATTTCATACAAATCTTCATAAGAG
TCTTTCATATGTACAACAACAGGCAAATTATGTCTCTGAGCGACTTTAATTTGGGCAATA
AATGATTCTTTTTGAACATCTTTTTTGGTATCTGGATAGTGATAGTCTAGTCCAATTTCA
CCAATAGCAACAACATCTTTAGTTAGCTGACTCTCAACAATCTCACCATCAATTGCTCCA
GTTGAATTATTTGGATGCACACCAATTACTGGAAAAGTGTAGTCAAAGTGTGAGCAAATG
TTTAATACTTCAAGGTTTTCTTTAGGATCACACCCAGTTATAAGCATAGCCGCTACACCT
TTAAAATAGGCCTTTTCAATCACTTGGAAATTATCTTTATAATACTCTTTAATTGAATGA
GTATGACAATCAATATATTTTATGCTCATATTTTTACCTACTTTCCAAGACAGAAGTTTT
TAAACATCTCATCAAGCAGTAATTCATTGTCTGCACGACCAGTTATATCAGTCAAGTGAC
TTCAAGCCTGTCTAAGATCAATAATCACAACATCAGGATCATAACCTAGTTTTATTGACT
TTATAGCATCTTCAAGCGACTTATGAGCCTGTTTTATAAGTGCTAACTGTCTAGAATTAT
TAACGTACTGATCATTGTTTAAGTCGACATTTTTAAAAACAGACACTAATTTTTCTTTTA
GCGGATCTAAATCATTCAGCTTTGCACTTACATAAAGAAATTCATCGTTTGTTGTTTCAA
GCAAATCCTTTTTGTTTATAACTGGAACATAAATTTTATTTAATGAATGTGCCTTATTTT
TAATTTGCGAATCAAACTCATTATCATTTTGACTTGGATCATATATATGTAAGACAACAT
CTGCTTTTTCGATTTGTTCAAATGATTTATCAATGCCAATTTTTTCAATTTTTTCTTTAG
TGTCTCTAATACCTGCTGTATCTATGAATTTAAATAAAAGTCCTTTATATTGTCACATAG
CTTCAACTATGTCTCTAGTTGTGCCAGCAATATCTGTTACTATTGCTTTATCTTCTTCCA
ATATTGCGTTTAAAATAGAACTTTTTCCAACATTAGGCTTTCCCAAAATGGCTATTTTAA
TGCCTTCGAAGATCATTCTCGATGTTTGACTTAATTCAATAGTTTTGCTAATTTTGTTTC
TAATAGATTCTAATCGTGATATTAGTTTGTCAGTAAAGGGGTTGTCAAAATCATATTCAG
GATAGTCAATTGAAACTTCCATTTCACCTATCAAATAGGCTAATTCGTCTTTTAGATCCT
GAATATACATTGATGTTTTTCCGTCAAATTTCTTAATGGCTAATTTAGTTTGACTAACTG
TGCTAGCATGAATTAGATCATTAATTGCTTCAGCTTTAATAAGATCCATTTTGCCATTTA
AAAAACTTCTTCTACTAAACTCACCAGGTTCAGCCAACCTTGCGCCATTAGCTAGTAATA
ATTCTAAAATACTATTAGTAATTACTACACCGCCATGACAGTTTATTTCAACTGTATCTT
CGCCAACAAAATTATTTGTGCCTAAAAATCACATGCACAAAACTTCATCAATCACTTCGT
TGCCATTCAAATTGTCAACAATGTTGCCAAAAGTAATTGTGTGACTAGTGCCCACCTTAC
CAGTAAAAATTTTCTTAACAACGTTGACACTATCTGGTCCGCTTACTCTAATGATTGAAA
TAGCTTGATTGATTTTTCCGCCTGATGAAATTGCTGTAATCGTGTCATTTATCATATTTC
TAATTTTACAATAATATAAAACTAGTGAACTGGATTAAAGTGAACAAAAAAAGGAAAAAC
AGGCCATTTTTCCCGATTTTTTACTTCTTTTGATAATTGATATAAAAGTCTACTTATTAA
GTTATGGAAAATGAAAATAAGTTTTGTAACACCTTTGCCAACTATGCAATGTTTCTAAAT
AGTGTCAAGTCGATATCATTACTAAAGAAAAATAATATAAGTGATCTAAAACTAAGAATA
ATTATTAATAATAAATTTTTAATTCATTCATTAGGTCTTAACTATTGCAAAACATTTTTT
AGGAAGTATAGAAAAGATATTAGTGCTCTCATTAAGGATATTTTAACTAAAAGACTAACC
GAAGAGCAAATTCTGCTTGATATTCCAAAAAGCAAGCGAAAATATTTTGAGAAAAAATTG
GAGTCAATAAAAATACTGACCAATAATTTTGCTTATCCTTTGCTTAAGGACAACTATACT
AATATTTTTGAATATTTTAAGATCAAACCTGAAACTAATAATGACACAACATATAACCAT
TGTCAGCTAATTGTAGTAAGTAAGCCGGATAATAAAAACAAAAGGTTAATTTTATATGGT
ATATCAAGCTCATTGTATGAATTTAAACATATTCAAAGCAGCAAATATTTTTATAACGAA
AACAGATCGTATATAAATTGTGTATTTTTACCAATAAGCCTAAAATATAGGAGTATAAGT
AAAAGCGAACTAAATCAGAAATACACTAAAATTGACCAATCGTTTTTAAATAAACGTAAC
TTAAAATATTAAAAGCTCCAATGAAGGAGCTTTAGGACAGTAATTACTTAGTTAACTTTG
CAAAATAAGTTAGTGTTCTTATTAATTGAGCTGTATAAGACATTTCATTGTCATATCATG
CAAAAATTTTATAAATTCTGTAGCCATTTGATTCTTTGATTTTTGTTAATGTTGAATCAA
ATATTGAACCATAGTGTGAACCTATCAGGTCTGAGGAAACAATAGGATCTGTTTCGTATT
TAAGTGATAAGCTTGCTGCTTTTTCAAATGCTGCATTGACTTCCTCAACAGAAGGTTGCT
TAGTTAATTGAACTGATAAGTCAACAAATGAACCAGTGATTGTTGGTACACGAAGTGCAA
AACCATCAAGTTTACCGTCAGCTTCAGGAACAACAAGTCCGATTGCCTTAGCTGCCCCAG
TTGAAGAAGGAACAATGTTATGTCCAGCAGCACGAGCACGGCGCAAGTCACCCTTACGGT
GTGGACCATCTTGAAGCATTTGATCACCTGTAAATGAGTGAACTGTGGTCATGAATCCAT
TTTCAATACCAAAGTTATCTACTAAAACCTTAACTACAGGAGCTAAACAGTTTGTTGTAC
ATGAAGCACCTGAGATAATTTCATCATCAGCAGATAGAATTTCATGGTTTACACCATAAA
CAACAGTTTTTACATCTTTACCAGCAGGAGCTGAAATAATAACTTTCTTAGCACCAGCAT
CTATGTGTTTGTGAGCAAGATCTTTTTTAACAAAAAAACCTGTACATTCTAAAACAATAT
CAATATTAAGTTCTTTTCAAGGCAGTAAGGCAGGATCTTTTTCAGAAAATACCTTGATTT
CTTTGCCATTTACAATAAAAGCATCATCCTTAACAACTACATCAGCCTTTAATGGGCCAA
AAGCAGTGTCATATTTTAATAAGTGCGCAAGCATTTTTGGTTCAGTTAAGTCATTAACTG
CAACAATTTCTACTTCTTTATTATTTGTATCTAAAAGGTAACGAAGGGCGAGACGACCTA
TACGTCCAAAACCATTGATAGCGACTCTTTTCATATTTTCCCCCAAATTTTATTTTCTAT
TAAAATTATAGTTTAAACATTTTGCTTTTTGCACGGCGAAACAAGGTAGGAGAGTAAATA
TATGGCAATTTTTCCACTATTTTTGTGAAAAAAAATAAAACAGTGCATATGCTTTTAACA
CTGTTTTATAAATTAATAAGCAATTTTGTCGCTTCCAAAGTAAGGAATTAATTTTTTAGG
AATTGAAACTGTTCCATCAGAATTTTGATAATTTTCTAAGATGGCTGCAATTAAACGATC
TATTGCAAGACCAGAACCATTCATTGTGTGGGTGAATTTAACCTCATTGTTATCATCTCT
GTATCTTATCATTGCCCTTCGTGCTTGGAAATCACCCATGTAAGAAACAGAACTAATTTC
TCTATATTTTAATTCTGAAGGCAACCACACTTCTAAATCAACTGTTGTTCTAGACGAAAA
ACCAAGGTCTCCAGTGCAAAGTTGAAGCTCTCTATAAGGAAGTTCTAATTCTTCCAAGAC
TAATTTAGCTTGCTCCAACATTTGTTTAAATTCAAACTCTCAGTCTTCTTCAGAAGTAAT
TTTCACTAATTCAACTTTCTTAAATTGGTGACTTCTTATAATGCCTTTCATATCTTTGCC
ACCAGAACCCGCTTCTGATCTAAAGCATTCAGTGAATCCGGTCAATCTAACAGGCTGGCT
AAGATCAATGATCTCATTATTATATAAATTAGTTAAAGGAACTTCGGCTGTAGGAATAAG
ATACATATTTGTTTGCTCCATAAAGAACAAATCATCCTTAAATTTTGGCAATTGCCCTGT
ACCAAAAAGTATTTCAGGTTTTACTAAAACAGGAACTGAATATTCCTTATAACCATTTGC
AGTGTGTAAATCAAGCATAAAATTTTGCAGTGCACGAGCTAATTTGGCACCAGCACCTTT
AAAAACAACAAATCTTGATCCTGATAATTTCACTGCTCTTTCAAAATCAAAAATATCTAA
TTTATTACCTATTTCATAATGCGGTAAAACATTTGAAACTAATTTTCTGCCTAAATTATC
ATGAGTATTTATTACCTGATTATCATTTTCATCTTTACCAACAGGAACTGAATCTAATGA
TATATTTGGTATGGATATTATTATTTCATAGGCTTTCTGGTCAAATTCATCAGCATTTTT
TTCTAATTCAACAACATCCTTTTTTAAATTAGCAGCCTGCAACTTTAATTCATTCATTTT
TGCTTTATCATCTTTAAAAGAACCAATTTGCCTACTTAATTTTGACAATTCTGATCTCTT
AATTTGAGCATCATGCATAGCAGCTCCTCTTTTGTCAAGATAAGACAAAAGAGTGTCAAA
AACAGAAACATCAAAGTTCCTATTTTCTAGTGCTTTTCTCACATAATCACGGTTATCATT
TATAAATTTAATACTTAACATAAGACCTCTAATTTTGTTTATATTATTTTACAACTTAAA
GTGCTTTATTGACAACTTATAAATCATTAGTGACCATAATGATAAATTTGAAGGCACAGC
AATATTAATATCATTGTTTTTTATAAACTCTTTAAGCATTAAAGAACAAATTTGCTGCAT
TTTTGTCCTACATTCGCGTTTTTGAATCATGCAAAGCAAGTAACAAAGCGATAACAACTG
CACAAACAAGCCCTTTTTTAATGATTTCAATAACTTGTCATCTTCAACTAACTTTAGGTT
AGAAAAATCATCAAAAACGCTTTGGTATGAGGAAAAAAGTAATTTGAGCTTATCAGATCA
AGCGCTTAAATTAGTAGCTGACGAATTTTTACGAATTTGGTATGTGTAAACTTTCTTTTT
TATTCTTTTAAACTTAACATTTGTAAAGAAAAGCATATGCATAAAGCGAATATCTTCATA
TATTCCATCAGAAAACTTTTTATTATATTTTTTAACAATTTGAAAGTAAAAATCCCTTTT
AATTAGCTTTCCTCAACAAACTGAAACATTATTATAGTAGTGCTCGATGGGAGAGTTAAT
ATCATAATTAAGAAAGTGAGGCACCTCAGGCACCGAAATTCTTAAGTTTTTTGCATATTC
ATAATTATATAAAGCTTCAGCAACTAATAGGTCATAGTCATCATCCAAATTGTCCACAAA
AGTTTTTATAGCATTTCTGTGTAATTTGTCATCGTCATCAACAAAAATAAAATATTTGCC
AGTCGCCTTCTCAATCAGAAAGTGTCTGTTAAAACCTATACCTACATGTTCGTGGTAATC
TTTTAAATCATAGACTTTAATTCTTGAATCTTTAACAGCATATTCGTTAATTATTTGCAG
TGTGTTATCTGTTGAGTAGTCATTTAACAATACAATTTCTAAATTTTTATACGAGCTTTT
TAAAACACTTTCTAAGGAAAAATAAGAGTTGTTTTCTATATTATGGCAAGGAATTAATAC
GCTAATTTTAGGATTAGCGTTATTGTTTTTTCTCGATTTATGCTTACTGCTCTTATTCAT
AGCTTAATTATACCAATATAGCCAGTTATAAATTGCTCTTTAGTTCCATTGTTTAGTGAT
GCTGTCATAATTTTAGTGTGATGCTTAAAACTTTTATGATTTAAACAACTTTTTGTGAAG
CATTAAAATTAAAAAAGTCTAATTAAAAATTTTAGATGCTAGTTAAATTTATTTAATCAA
AATCCCAGAATGACTGTTTTATAGTATTCTAAGCAAATGTAAACACAGTTTTTTGCTGCC
TCAAAATTGTTAATTTATGATTTAGAATTTCAAAGTTTTATATATAATATTAACCATTAC
TAATTCAACATATATTTTTAACAGGAGGCAATATGAGTTTAAGAACATATCAACCTAAGA
AAAGACAAAGAGCTAAAGTTCATGGCTTTCGTGCTAGAATGGCTACTGAAAATGGTAGAA
AAGTTTTAGCAGCTAGAAGAGCTAAAGGAAGAAAAAGACTAACTGTTTCTGACGACAAGT
AATTTTTAACACCTTATGAAAAAAGAATTTAGACTTCAAAAAAGTTGAGAATTTGATGAA
ATAATAAAGTCTAAAAAACAGTTCGCAAATAATTTTTTGGTTTTATACTACAAGCAAGCT
AATAGTTTTAAGTTAGGTATTACAGTTCCTAAAAAGTTCTGTAATGCAGTTCTAAGAAAT
TATTATAAAAGGCAAGTCAAGGCAATTATTCATAAATTGAATGTCTATGATTTTAAATTC
CACTGTGTTTTAATTTTACGAAAAGAGTTTTTGAATGAGAAATTTGATGCTAAATTTAGC
GCTACACAAAAACTTTTTAACAAATTAAGAATAAATTAAGAGGAAGCTTACAAATGAAAG
AATATAGATCAAGCAACTTCAATTATTTCTCTAACGAGGACAGACAAAAAGAAAAGAAAA
AAAGCGCTTGAAAAAAAGTGTGATTTTGAATAAAAATTGTCTTTTATGTCCTTCTTTTTG
GTATTGCAATGACAGGTTGCGTTCAGAGTTGCGTGGTTAAATCATCTAACTACACAGGAA
ATGGTATTGAATTTTATACCAGCAAAGAAAATGTCAGCCCACACATCACAACTTTTGACG
CCACACATAAACTAACAAAAGAAGAAAGCACTCATTTACACGAAAATAAAGTTGATATAG
GTCTTGGCGAAAAGGATCAATTATACTTTGATAAAAATGATGGTGCCAATTTCCATTTAT
CGCACAAAAATTACAAAGAAATTATTGACAATCTTAGAAGCACACACCAAGGCAGCTATG
GTGCTTATAAAAATTGAAATACAGCCATTCAGTTAAGAGATTACGATAAAAAATTATGAA
ACAACAGACCTATTATCACAGGCACTGGTGAAAACTCAAATAATTATCTTTTTGCAGTTC
AACCAGTGGAAGATGATAATGCTAAAGGCAGTTATAAAACCATTTATAATCCAAATGAAT
ATAAAGAATGATTAGTAATAGACCCAACATTTAATTTTGATAGCAATTTTGTCTATGACA
AAGAAAAAAATGTATTCAAAATAAATCCTGAAAATTCTAAATTAATAAATGAAGGCAAGT
TTACAAGTAAATTAGAAGTAAACAATAACAGAAATAGCACACCATTTCTTTTTGATAAAG
AACTTTCATACTTGTCATTTTCAAGCAAAAATGACTTCACTGGTTTTGCAAAATTCAGGA
GAGACATTTTGGAAACATTAGCAACAAACACTTTCTATTCTGATAAATCTTCATACTATT
TGAAAGCCTTATCACAAGTTGAAAGCAAGTTAAAAGAAGCAAATTATTCAGTTGACTATA
ATGGTTTTAACAAATATTTAGTAGATAAAATCAAGAATAAAAAAGCAAATGAATTAGAGT
TTGCGCCAAATGTGTTTTATGCCCTTAAGTACTATAATAAAGCCCTAAACAAATATGCTA
GTGAGTTGAATTTTAGTGCTTTAAACCAGATTTCACCTGTTAAAAATTCAGTTATTGAAG
AAATTAATAACTTAAGCAATGACTATAATAAAATAAATGATAAAAACAGCAAAGAAGCTG
TTGAATTAAAGAAAAAAATTACATCTTTAAACGAACAGTTAAGAAACACAAGTAGATTAC
TTTCTCCAGCTCCATATTCAACTATGACAGTTAAATTAACTGATGCAGTTAATATTCCTT
ATTCTGGAGATGAACCTCAAAGAGTTATACATAACTGATCTGATGCATGAAAATTAGGAC
CATTCTATGGATTACTAGTTTTCCCAACTGCTTGATTATCTGCTCATTTATCAACTAGCC
TATCGCATTTAGGCGGATGAGGCACAATTATAGTAATATTGGTACTAACAATTATTTTAC
GTAGTGCTATGTTAGCTGTAACATTCAAACAAACTGTTAACCAGTCTAAGCAAGAAGAAC
TAAAATCTAAAAAAGCAAAAATTGATGCTAAATATGCAGATTTTAAAAACAACAAACAAA
TGAAGGCTAGACAACAACAAGAAGTTGCTGAGCTATACAAAAAGCATGGAATTAATCCGC
TAGATGCCTTTGTGACAATGATAATCTCCTTGCCTGTGTTCATTATGATGTGAAGGGTTA
TCCAATCCTTACCTGAATTTAAATCAACGGTATGGTTAGGACTTTCATTTGCTGAAACGT
CCTGAAGAAGATTATTCTTCTCTGGCGAATGGCAATATTTAGGACTTTTAGTTGTGGTTG
CTGCTGTACAAGGTGTTGCGCAGTTCTTACCACAGATACTGAATAGAAAGAAATTTAAAG
AGCGGACTAGCTTAGAAGAAGAAAAAGCACTCAAGAAAGCTAATAGAACTCAAAGAATTA
TGACTATTGTCTTCTTCTTTATAACATTAATATTCTCTGCTGGTCTTCAAGTTTATTGAA
TAATTTCTGGTATCTGAACTATTATCCAAACCTTAAGTATTCACAAATTTAAGAAATCAG
CTTACTATAGAAGAAAGTATTTAGATAAGCACAAAGCTTAAAACAAAAATTCCTTGCATG
CGCTTGGAATTTTTGTTTATCCCTATAAAAAAGCCACAAAAGAAGCACTAAAGTTTTATT
GCTTTATTACTTTATTATTAATAAAATAACATAAAGTATTAAAATTAATATATAACTTAA
AACAAAAAGGAGTTTTATGAAAATTTATATTGTTAAAAGCACTTCACCATATGAAACATT
AGCATATGAAAACATAATAATGGAGGATCCAACTATTACAGGTGATGTTTTAGTGCTTTA
TCAACATGCAAATGCAATAATTATTGGTAATAACCAAAATGCTTATGAAGAAATTAATCG
TGAATATGTTAGAGATCATAAAATTGCACTAGCAAGAAGAAAATCAGGTGGTGGTGCTGT
TTACCATGATTTAGGTAACTTAAACTTTAGTTTTATTTCTGATAAGTCAGACAATAACAG
TTATCAAAAGTTTCTTAGACCAATTCTTAATTTCTTAAACTCAATTGGTTTACAGTCAGA
GTTTCACGGCAGAAATGACATTCATGCAAATGGATGCAAAATTAGCGGTAATGGTCAATA
CATAAGCGGCCACAGAATTGTTTCACACGGAACATTACTTTTTGACGTTGACATGACAAT
ATTATCTAAAGCACTTAATCCAAACAAGATAAAATTTGAATCAAAAGGCATCAAATCAAT
CCGTTCTAGAGTTGCAAATATTAATGATTTATTGCCTAAAAAGATGACAGTTGATGAATT
TAGAGACGCTTTAGTAAAATATTTTGTTGAAAACGAAGATAGCACACTTGAAGAAATTCC
ATATGAAAAGTATGCTCCAAAATTTGAAGAGCTAAGAAAATTATTTAGCTCTGAAAAATG
AATATATGACCGTTCTGCAAACTTTACTTATACAAAAACTGAAAAATTCCCTGGCGGTCT
TGTTACAGTTTATGGAACAATTGAAAACTCAATTATTAAAGACATTATTTTTGCGGGTGA
CTTTTTAAGTAAAAAAGATATCCGTGAAGTTGAACCATTATTCAAGGGCATTCGTTATGA
TGAAAAATCAGTTAGAGAAGTTCTTGCAAAAATTGATTTAGAAAACTACTTTGGAACTTT
GACAGTTGATGAAATAGTTAAAATCATTTTAGGTTAGTAGTGAAAGCAACAGTTCCAATT
AAAAATGAGCAAATTCATTACATTTATGAAGACGCTCCTGAAGGTACACCAGTACTTTTA
TTTATTCATGGGTTCAAAGACAGATCTAAAACAATTCAGCCGCTTTTAAGTATAAAAGAC
AGAAATTACTCTATTTATGCTCTAGACTTGCCAGGATGCGGAGAATCATCAAGTAATTTG
GGCAGTTATTCAATTGAATTTTATGCAGAAGTTGTAAGAGAATTTATAAACAAAGTATTA
CCAGGTAAAAAAGTAATACTTATGGGCCACTCAATGGGCGCAGCAGTATCACTAATGTGT
TTTGATATTGCTAATGTAAAAGAGTTAGTTTTAGTTGCGCCGTTTAATTACTATGCAGGA
CTTAATGCTGACTATGAGCAAGGAAAAAGATGAATGCTTCCTGAAAGCATTGAAGATGCA
GTTGAAGCATATAAAGCTTTAGTTTATAATCCAAATATATTTTATATAAAAGGCATACAA
GCTTTTGCAATGCAAGATATTCAGAATAAAGAAAAAACAAAAGCTATGTTTTCTTACATT
GTTGATAATCAGTTTTTTAATAAATCATACTTAGAAAATGTATTAAAACCGCTGTATCAA
AATGCTAAAAAACCATACACATTAATCTATGCTAAAAATGACTTATTTACTACTGAAGAA
GAAATGCTTAGGTTAATTGATGATATCCCAACCATAACTCCTTTTGCCTTAGAAGAATGC
GGCCATGCTGTGTTTTTTCAAAAAGCTAATAAAGTAAATGAAATAGTAAGCAACATTGCG
CAAACCTTAAAAGCCAAATAATGCTGTAAA
>NODE_45_length_10603_cov_22.763275
AATTATCGTATATGGCTGTTTTATAGTCTGATTCGTACAATTCTAATACAATATTTTCTT
TCAAAGCTTCTTCAACCAAGTGATAGCCTTCAACTATAAAAAATTCAGAATTTTTGTCAT
TAAAAATTTTTCTAAGTTGCTTAATCTTAGGATTTTGTGTGCTGGTTATTCTTTGACTCA
TTCTTTAATAAAATCTTTTCCTTTTTGAGTTTCGTAAAGTGATAAATCCTTAAAATCAAT
TTGTCTCATAACTTCAAAACCAACAATGGCGACACAGTTTGCTAAATTAATACTTCTCAT
TTTGCTTATCATTGGAATTCTTAAACAATTATCAATGTTATCTTTTAACACTTGTTTATC
AATGCCTGTAGATTCCTTGCCAAACATTAGTCATATTTCATCATTATTTTCATATTCTTT
TTTAAAATCAACATCACTGTAAGTTTTTAGGCCATATCTAGTTATGTAATATATATTTTT
ATCCTTGTATTTATTATAAAAATCAGAATATGAATCATGAACTTCGTGTTCAATGTCACT
TAAAAGTCTGCCTGCTGCTGGACGAGATAAATATTTGGGGTCTAAACTAAAAGAAATGGG
TTTAATTATGTGTAATTTAGCACCAATTGCAAAACAAGTTCTTATGATGTTGGCCGTATT
TGGCGGTATTTCAGGCTTGAATAAAACAATATGTACCATAAATTCTCCGTGAAATATTAT
TATATATTATTTTAAACTCTACCCTTGCCCTTTGTCCAAAAAGTGCAAATTTGGCTGTTT
TTAAGGGGTAAAAGTCTATGTTTTTGCCTAATAAAACCACAATCATTCCATATAAATAAT
TTGTAAAAATGACTTTTTTATAATTTTTTTGTGCAGTAAATAACAAATAGAAAATCAATA
ATGCACGAAAGAGGAACTCATGAATGCAATTATACAAAATAACGAGACAACAAAAAAGGA
TGCACTTTCAGAAAACAATCCTGATATAGAATTATTTTTTAAAGAACAGCTAAAAGAATT
TAATGAAAAAATATCGTCGCTAATAGACAAAAAAAACTTATGGTGGGTGTTGTAAAAGAA
AATTTATCACTTTTTACAACTCTAAATACGAATGAGGTTGTTCATGATACTAGAAGACAA
AATACATATTGCAGAAAAATATAAAAGGAATAATATAGCCATATATTTTGCCTCGTTATT
TTTTGCGCCTGTTATTTTTAGTTTTATTTTTTATGTCTTTTTAATCTTTTTTGACAGACT
TCCATTATATTTTGTTGAGCTTACTAAACAAAGTTTAGAAAAATTTATGAATGAGCGCAT
TGCTGAAAATGCATATGTTCTTGCAATTGCAACAATCTTTAGGATTCTAATTCTTTGGCT
TCTACTAATGTGAACAATAAATTCATTGTCTAATATTCTTTTTAACAAGTTTTATGACTA
CAACATATTAAAGTCACTAAACTGACTAAAAGTTAAACTTTTCACTGCATTTAGATTTAA
GGATTTTGCAAAATTATGTAAGAAAAATAATTTTGTTTCAAATGAGCAATTATCGCTTAT
TAAACAAATGCAAGATGTGGGATTTTTAGTTCAAGGGAGTAAATCAATTGCCATAAAATA
TAATGACTATTTTGAAGCTAGTGATATAGATTTTGTGTCTGAAAATTCATCATCTAGAAT
CATAAATTTAGATAAGCTTTCTAACATTACGTTTAATTTTAAAGATCAAATAATTGCTAA
GTCAAGGCACAATGATACTGAAATTGAAGTATTGTCTCCTAAAATTTTACCTAAAGAATT
TGCAGTTTATAAATCTGGTATAAAAGTCCCTAAATTGAACTTTATGATTGCAATGAAAGT
TCATCAACTGCTAAGATTTTATAGATTAAAATCAGAAGGCAAGGAAATTCCTGCAACAAA
AATTAAAAATAGTTTACTTGATCTTGGTTTCTTGCTTTCAAAATCTTGTTGTTTGCAATA
TAGAAAAATATTATAATCATTTAAAAATTTATCATTGCTAAATTTATTTTCTTCTTATCA
CTTAAACACTTTTGCGTTTGATGATTTTGACAATATCAAAGAATCGCTTAAATTTGCTAA
TTCATACATTCAAAAAGTTCAAAACATTCAAGAAGTTTATGATTTCTTAGATAAATTTAC
TGAATTATTAAAAAATGACAAAGAAGCTTTATTTATAGGCAAAAGAGTCAACCTAATTAT
TAAAAATAAGAGAAGCATAGAAGAAAAATACTTACAAAATTCTTTCGCCTTAGATAAATC
ACTTTTAGCCTTAGAAAGAAATTTTGCAAGCAATAAAGAGAAAGTTAAGTACCTTGAGGA
GTTTAGAAAACCTGTTGAATTTAGAGCATTAAAAAACACAATTAGCTTGTTTGAAAGTTC
ACTAGATTCTTCATTATTTATTGATATAAGAAAAATCCTTTTGTTAGAGTTGAATGAAAT
TAGTGAGGTTTTAAATGAAAAAATCTAGTCTACGTAATATGCTTGGTTTTTCAATATCCA
TAATTGTCCTGGTAGCAGGTTTGCTAATAACTGATTTATTCAATTTAGTAGCAAGGCTGG
ATGAATCATTCAAATTTAGCACGCTCTTTATATTGCAGGAAGTTGCTTATTCAGTATATT
TTGCATTTCTTGTGCTAATATGCTTCATGGCGCTGTTCTTCTTTATAGAATCATTAACAT
TTGTCTCTTTACGCAAAGACCGAATTAAATTGCTTTCAACATCAAATGCATTTCTAATAT
TTTTCGTGGTTTACATAATTACTGCTTTATTAACTTTTTATAATGGAAATAATAAAGTTA
GACAAGCTGTTAGTTTCATTATTATGCTAGTCAGAACAGCAGTATCAATTCTTCTTATAA
TTTTTGCTGTTCACTCTATAAAACAGGTTAAAACATTGCTTGCTAAAGTTTAAAAAAATA
AATTCCGCTTTGTGTGGCGGAATTTTTTCTGCGTTTAATTATTTTTCAATCTTAACTTTA
ACACCTGGACCCATTGTTGCTGAAAGAACAATGTTTTGGATATATGTTCCTTTTACAGCA
GATGGTTTTAGTCTCTTAATTAAGCTAATAACAGTTTTGATGTTTTCAACTAATTTTTCA
GTATCCATTGATACTTTTCCAACTAATGTATGAACAACACCGGCTTTATCTGTTCTATAG
TTTGCTTTACCTTTTTTAAGTTCTTCAACTGCTTTTTCAGGAGTTGGAGTTACTGTACCT
GTTTTAGGGTTTGGCATAAGACCTTTAGGTCCAAGTTTCTTACCATATTTACCTAATAAT
GGCATCATTGCAGGGTCAGCAACCATAACATCAAAGTCAAATATATCCTCTTTAATTTTT
TGTTCCAATGTTTGACCATCAACGACTTGGTCTGCACCAGCAGCTGTGGCTAATTTTTGT
TTTTCAACATTATTTGTAACAACTAATACTGAAATTGATTTACCTGTTCCATTTGGAAGT
AGAACTGAACCACGTAATTGTTGGTCAGCCTTTCTAACGTCAAGGTTTAACTTAAATACT
AAATCAACTGAGGCATCAAATTTTGCATATGAAGTTCTTTTAACAATTTCAACAGCTTCT
GCTAAATCGTAAGCAATGTTTTTGTCAAATGAGCTTCTAGCGTTTTGAATTTTCTTTCCG
CCTTTTGCAGACATTATTTATCTCCTTCAGTTTTAGTAGATTTTTTAACTTTGCCGCCTT
CATAGCCGTCAATTAAAATTCCCATATTTCTTGCTGTACCAGCGATAATTGCCATTGCAG
CTTCAACATCATCAGTATTTAAGTCAGGTAATTTGTATTCAGCAATTTCTCTTAATTGAT
CAACAGTAATAGTTGCAACCTTAGTTGTCTTAGCATTTGAGCTTCCACTTTCAATCTTTG
CAGCTTGTTTTAATTTGTAACTTGCTGGTGAAGTGAATAGTTTAAATTCAAATGATTTGT
CATTGTAAACAGTAATTTGAACTGGAACTGGTTCATTACCTCTATCACGTGTTGCGTCGT
TAAATGCACGTGTAAATTCTGGCATGTTAATACCAACACCTGCTAAAGCAGGACCTGGTT
TAGCTTGACTAGCATTAAATTGTAACTTACGAACACGAACAATATCAGCTTTTGATTTTG
CCATATTTTGTTATCCTCTCGATAATGTGGTTCTAGCGATTTAATCTCCCACTAGTAAAG
AACAATTTATAATAAATTGCTTTTTAATTATATATTTAAATCTTAAATTACATACAAAAA
TTTATGGTTTGTAAAATACATCTTTTTGTGCATGTTGTCAAATGTTAATTCTTTGGATTT
TTGCTTCATTTTCCGCTGCTTTAAGCTTGTAAAAATATTCAACTAAGTTTTTTTTCATTT
ACTGCATACTTATGCTTAGAATCGACTGATATATAATGAACTCTTGCTAAACCATTTCTA
ACTAATTCTAAACCTACATCAGAATATGTGTTTATGCTTGTTTTATAGTACAAAAATGCA
ATAATTCGGTTATACTTATCATGCTTTATAAATCTATAGTACAACTCTTTGTTATTTATC
ATATTAGTTAAGTAAATTCTTGCCTGATGTGCATAAAAGTTTTCAAATTTAGCTAACTTT
TGAATATTATCTTTAAAAGTTTCTGGTGCATCAATACCAAAAAGCCTTATTGTCTGCTTT
TTGTCATTTTGCAAAAATGAAATAGTGTCCCCGTCTATTATGCTGACGTTTGAATCAATT
TTAGTGCTTTTTAAGTAATAATTGGCAACATTGGTGCAACTTACTAATTGATAAGGCAAT
ACTAATGCAGATATGAAAAATCTTAGAGCTTTCATATATTAATAGTTTTGAAAAAGCATT
AGGATTATAAAAATAAAAAAATTGGGAAAATCAAGCCGTTTTTCCCATTTTTTTATTGAT
TAGTATCTGTTTTGTGAATTAAAGGTAATTATTTTATCTTTTACTGCTTCACATATTGCT
TTGCATCCAGGCGCAAGTAATTTTCTAGGATCAAAATTCTTGCCTTTCTTTGATTCACCT
GAAATAACAAACTTTTCCACAGCATCAGCAAATGCTAGTTGTAACTCAGTATTTACATTA
ATTTTTGTTACACCTAAACCAATTGCTTTTAAAACTTGTTCAGTAGGAATCCCGCTGCCG
CCGTGTAAAACTATCCCAATGTCTGTGGCACTGGCAATTTTACTTAATGCTTCAAAATCC
AATGACTTTCATGATTCAGGATACTTACCATGAATATTGCCAATTCCGGCTGCTAAAACA
TCTATTCCGGTTTCTTTCATCTTCAAAGCATCATCAACATTTGAAATCACACCAGCTGAA
GAAATTCCGTCTTCTTCGCCGCCAATAGCACCTACTTCAGCTTCTACAGAAACATTATGC
ATTTTGGCAAAGTCGACAACTAGTTTTGTTTTAGCTAAATTTTCTTCCATTGAAAGCATA
GAGCCATCAAACATAACAGATGTAAAACCTGCATCGATTGCTTTAAAGCAAGAGTCAAAA
TCTCCATGATCTAAATGGAGCACAACAGGTACATCAATTTTTAAATCATAAACAAGTGAC
TTTACTAAATTTGCCACTGTTGAGTATCCACCCATGTACTTAATTGCACCCATACTTGCG
CCTAAGATAACAGGCGATCTTAATTCATTTGCAGTAATTAAAATATTTTTAGCTCACTCA
AGATTATTAATATTTATGTGCGGTACTGCATATTTATTTAGTTTAGCATCTAGCAATATT
TCTTTTGCATTAGTAAGCAAGTATTGTTTTGCCATTTTTTACTCAAAACCTTCTCTAGTA
ATTCATAAACCTTGATTGTTTCTTTCAAAACGTGAATCAACAGTTAATAAACGGTATAAT
TCACCGATCTTGTTTTGACGAATCTTGCTATAATCAAGCTCTTTTTGTGCTGCTTCTTTT
TCTCATTTTGGTTTAAGTTGTGCTTCAACTTCATCAAAAATAGTATCAAATTCCATATAT
TGGCTGCCACCTGATTTTTCCAATAAAAACTCAATGGCAACATCTAACATTGTTTTCATA
TACTTTCCCCTAATTAATATTATTTAAATTATATATTTAGTTCTTGTAATTTTTAATTGT
AAAGTTAATTTTTGCACTTATGTCAATTAGCTCTTGAAATAGGTTTTTAAATACAAAAGC
AAAATCATTGTAATCTAAGTCACTTGGGTAAATTTTTATATTTCATTTCTCTTTATCATC
AACTAAAGCCAGAACAAATTTGTCAAAAAGATTCTCAAGTTCAAATTCTTTTACTTGATT
TTGTGAATTAGATGACTCATCTATTTTAGAAAATCTTAAGATCAATTTTGAATTATGTTC
ATTTTTAACTTTTTGGGCTGGTTTATAGACATTTTTGAAAAATTCAACAGTCTCAAAAAT
TTTGTTATTTTTTCATACTCTTTTATCATTTGAATTTGAAGAATCATCAACTTCAGGCAA
GATAACTTTATTTCATTCATATCATAAATTGACCAAGGCATGAGTGTGATAGGTATTTCC
TTCAGGAGTAATACCTCTTATATTTTTGTAGTCAATATTGACTTTTTGAGAGTCAAAAAA
CTTACGAGAGTACTCACTTTGCATTCCAGAATATTTTTTAACTAGGCTCTCTAAAAAAAG
ATTTTGATATCTATATCTTTCTTTTTCGCTCAAATTTTTAAATAATGGCCACCCCGGCAA
AATATCAAATTCATTATAAAAGCTTTTAAATAATGAATCAGATTTGCTTTTTCTTAAATC
TTGCACATAATCACTTATTATGTTATTAACTTCTTCGTTCAAAATTGCAATATAACCAAT
ATTTGTTCTAATATTTATCTCTTTATTTTTAGGTTTGTCAGTTAATTCATTAAATAACAA
CTCGCTGTTAATAGAATTGTTGATCAATTCAAATTTTCCGTCTGTACCTGTTTTATAGCC
TAATTCTAACTTGTGGTCTTGCTTACCATCTTTATTTGTGCCCATATAGGGCAATATTTG
ATCAATTACATTTTTTCATTCTTTAGTTATATGATCAATCTTGCTGTAGTTATCTAAAAA
ATACTTTTTATATGAATCGTTAGATATAAAATTGGTTATCTGTTCTCATATATTTTTGTA
TTGATTATAGTACTCAAACATTTCTTTTGAAAATTCAGTTTCAAATACATCTTTTTGTCT
ATAAAAACTGCCTTGACAACTCGCTGATATTATTGACAAGGAGGCTAGTGAAATAGGCAA
AAAGGTCAATCTTACTTTTCATTTTGACATAATTTTTTTTCTTGCTGTTCTACAAGAAGT
TTAAGATTTTTAACTTCTTTAATTGTTAATTCCCGATACATTCCTTCAGGCAATTTGTCA
ACAGTTAAATTGGCATAAGAAACTCTTTTTAAAGTTAAGACACTGTGGCCAATTTTTTCA
AATAATTTTTTAACATGATGGTATGAGCCAACATGAAGTGAAATTAGGTAGCTTTTTGTA
TCAACTTGATCAACAATTTGGTAGCTCATTTTTCCATCAATTTCAATGCCTGCATTAAGC
TCTCTAAATTCTTTTAATGTTAAAGGCGAATCAATTCTAGCACGATAAACTCTTTCGATT
TCATATTTAGGATGCGTTAATTTGTTAACTAACTCATAATCAGTTGTGAGTAATAAAACG
CCAGTTGTATTACGATCCAGTCTACCAACAGGGACAATTCTTTCGCTAGTGTTAATTAAA
TCAATAACAGTGTGACGACCCTTAGGATCTTTTGAAGTTGTTATAGTGTTCTTAGGTTTA
TTAAGCAAATAATACTTAAAAACAGTGTTTTTGGTCAAATTTATTATTTTGCCATTTACT
TTTATTTCATCATTCATGCTTGCTTTATCGCCAATAGATGACTTAATTCCATTAACAAAA
ACAAGACCCTTGGAAATCATTTTTTCAGCATCTCGCCTTGACATTAGGCCTGATTGTGCT
ATTAATTTTTGTACTCTTACTAATTCTGGCATATTATAATCACATTCTACTTAGACCACT
TATTATTGATCTCATTTTGCTCATCACTAAAAGTAATGTTTTTGGCAAGATTGTATTCAA
TGTTTCTTTTAACAACTTGCTTAAAGCACTCATTAAAGTCTTCTAGCGCTAGCTGTCTTA
GCTTTTGCACTCCTGCAAAAGCACGTCCATCACAAATTTTATCTGCTATATACAAAATTT
TATCTAATGTTGATAATTCTAATGCTAGTGATGTGTGAATCCTGATAGCATTATAAATTT
CGTCATCATCATTCATATAAATATGTTTAAACCATAGTGCCCCAGCAAGTTGGTGAAGCT
TATAATTTGGAAATAATTTTCTATCATAAGCATTTTCAACAAATTGATTGATAAATGCTC
TGGATTCATTTTCGTCTAATTCCTTACAAATATCGTGAAATAAGCCTGCATAATAAGCTT
TTTTTGCATCATATTGTATTGATTTAGCTAGCATAACAGCAAACTCAGCAGCAGCTACAC
AATGTTTAGCTCTTTTTGCTGTTAGTAATGAATAAATGATTTCCTTTGCATATAGAAAGT
TATTTCCAATATAGTTATTGACTTTATTATCAGTTAGATCTAACTCACCTTGTCTAACTT
TAGTAGATGATTCATCAAAAATTGGATTATTCATAATTTTAATGCCGTACTTTTTGGCAT
TAATTTTATTTATATTTTTGCTACGTTTATAAACAACAAATTGGCAACTTTTAGTCATCT
CATCTGCATATTCTCATTTATGAAATTTAGGCAACAAATCAGAGCCCATTATGAAAAAGA
GTTCATCGTTTGGAAACTTATTTTTAAAATATCTTATTGTTTCAAAAGTGTAACTAACTC
CTCCTCTTTTTATCTCAAACAAAGACACTTCTGAGTTATAGCTAAAGTTTTCTAAAGCCA
AATTTAGCATATTAATTCTGTCACTATCTGCGGCTACTTGATTTTTCTTTTTGAATGGAC
TAATAGCAGTAGGGATGAAGTAAATTTTGTCCAAACCTAGTGTTTTATAGGCAAATTCAG
CAATTTTAATGTGTCCATTATGCACAGGGTTAAATGAGCCCCCAAACAATCCAATTTTCA
TTTTTTCCTACTTTCTTATTCCTAAATCATCTTCAAGATATCTACTTTGCACAGACTCTT
TTATTTTTTCTTTAGAAACTCTGTAGCCGGTTTTTAAAACAACCTTGCCAACTTTTTTGT
TTATATCATTAATTATATTATTTACTTTGCTTTCCTGCTTGTAATCGTCATATGTGTCAA
AAATTGTAAGTTGTTTAAAATGTTCAAACTCATTAATTAAGTTAGTTAATCTTAAGCCAA
CGCCACGAATAGGTTGCTCTTTTCACAATTTTTCAAAGAGTATAATGGCATTTTTATAAA
TTTGTTCAGCATCATTAGTTGGCTCAACCAATTTCATTTGCTTGCCTTTTCAAACTTTAG
AAACGCTTCTGATTATTACTGTTAAAGTAAAGCCAACAACATTACGATTTTGTGCTCTAT
GACTTACTTTATATGCAATATTTTTAATTACTTTATATATTTCACTTCGTTCATAAAAGT
CATAAAGCGGAAATGTAAGCTCATTGCCTATACCTTTTAAATTGTTATGCTCATATGTTA
GCTTATCATTGCCATTGCCATTAGCTTCATTAATAAAAGCAGACAGTCTGTTTCTAAAAA
TCATGTATAAATCGGAATTTAACTCACTAGAACGAGCTAACTGGCCAATTGTTTTAACAT
CTGCTTTTATTAATTTGTCAGCGGTTTTTTCGCCTATTCCATAGTACTTTTGGATATTTA
GTGGCCAAATTTGAGTCTCAAGATCATTATGATTTTCAATAAATTTAACGCCAAATGGCT
TAGCTAAATCACTAGCTATTTTAGCAGCTCATTTTGAATAAGAAATTCCTATCGAAATAG
GAATGTCAAAGATCTCGTTGATATCTTCTTGCAATTTTCTAGCAAGCGCAACAGGATTTT
TGCCTTCTGCTATAGCAGTAACATCAACCCAACATTCATCAATTGAACCGACTTCAATAT
TAGCAGTGTAATTTGATGCAATGTAATCAAAAATATTGTTTGATGTTGTATAGTATAAGT
CAAAATTAGGCTCGACAAAAATTGTTTCAGGAGCCTTTTTTTCAATCATAAATCTTGGTC
AGCCGACTTTTATGCCAGCATTTTTTAACTCATATGAAATACTAGAGCAAATTGAGCGAC
TTAATCCATTTGAAACTGCAACAGGTTTATTTTTTAACCTATGATCTTTTGATCTGTGCG
CGCTTACAAAGTATGAGTCGAAATCTATATGAAATATAATGTTTTTATTGTTCATTTTTT
AATTTTTCTTTTAATAGTTTGCTTAGCATTTGCACACAGTCAAGCCTGTTAGCATGTTGA
TTAACATTATCAAAAACTAATAGCTCTCCAAGTTTGTTTTTTTCTTCATCACTTAGAGGC
TTTCCAGTAATATTTTTTTCGAATAAGTCTATAAAATAGAGTGATTCATCTATAGTTGTA
CTATTTAAATACTTGCAAAGCAAATTAGCTGATGAGATAAAATAAGCACAGCCATTGCCA
TTAAA
>NODE_46_length_3408_cov_16.393192
TTTAAAATGTTTACTATTTTAAGTAAGCAAAAACTAAAGATTAAGCTCAAAAAACATATG
AATAAAATAAAAATTTCGCTTTTAATTGCCATTTCTCAAGCACCTTTGATAGTTTCTTCA
ACTGGATGTTTTGTTTCTGATAAAGAATACAAAACATACTTAAAAAATGTCAAAATAATT
GATGATTTTGAGCTAACTAGACCAGTTGTTAATGAGCAAAAGTGAGATGAATATAACCGC
AGTTATAAAGCTTTTAAAAAATGGATTAAAAAAAGAGTACAAAAAGTACCACAAAATCCT
TATGCTACTCAGGCCTTTGCTACAATGAATGTTATTTTAACTAATGCTAATAAAACATAT
AGTATCTGATATAATGCAGTTTTAAATAATAAAAACATAAGTGATGATGAGAAAATCAAA
CCTGAATTTTGAGAAATTGATTTAAGTAAAAGAACAATAGGATAAGCACTATTGTTCTTT
TACTCATAGTCCTTGTTTTTAATGCTTTTAGCAACATTAAATGGCACAATTTTTGCTAAT
TCTTCAACTGATGCATCATAAATCTTGGCATAGCTTTTAAAATGATTTAAAAGCTTTTGC
TCCATATTGTGTCCTAGGCCTTTAATGTTTCTTAGTTTACCTTCAAGTGAGCTAATTTTT
TGTCTATTTCTAAAGTGCGACTTAGCAAATCTATCTACCTCAATTTGAATTTGTGCTAAA
TAATTATGCAGTTCTAAGTCATTAACATAAATTTCATTTAAGTTCAAATCAATTAATGCT
CTTGTTTTATGATATTCATTTTTTACTAGTCCAATTACAGGTATATTGATGCCTAAGACT
TTAAGTGTTTTTTTAGCTTCATTAACTTGTTGTAAGCCGCCATCGGTGATAATTAAGTCA
AAGTCTTTTGTGTTTTTATCACTGCTAAAAAACTTTGTAATTGATTGTCTAATATAATCA
ACATCAGCACTACGATAGCTTAGTGCTTCAAGATTGAATTTTCGATATAAACTTTTGTTT
TTAATGCCATTAGTATAAACAATTGCTACGCCTACTGGATTTATGTTATTAATATTAGAG
TTATCAAAAATCACAATGTTTTTTAATTTAGGCAAGTTTAAATATTTATTTAGTGAACTA
AGCATACTATCAGCTTTTTCAAGCTGATTTTGCATAATAAGATGTTCTTTTTCATAATAA
TCATTTAAATTAAGCAAAGCAAGATCTAAAACCTTTTTGTTTGTACCTATTTTTGGGCTA
ATAAATTTATAGTCACTAGATAAGTTAAGATCATATTTTAAGATTTCTTCTTGCACAATA
AAATTATCAGGCAATATTTTATCTGCATAAAATTGTTCAAAAAATACTCTAATTGATTCA
TCAATACTTATTCCTAATGGTATTGTTAAATTTACTTTGTTTATTAAAACGCCATAACGG
TAAAAAAGTACAGTAGCATAAATTAATTTTTCATCTGTTTTATAGGCGAATACGTCAATA
TTTTTATATTGACTAAGCTCAATAATTTGGCTCTCTTTAAGCTTTTTTAAGTATGTTAAA
CCATCACGTAAAAACAGGGCTAGTTCAAATTGCATATTATTAGCAGCAGTATGCATTTTA
TTAGTTAATTCATTTAAATAATTATTGTTTTTAAAACTTAGTATTTCCTTAATTTTTGCA
AACTGATTTACTCAAAAGCTACTATCATTATTTTTTATTAATAATCCACTTTCATATAAA
GCTTCATGCTGTAAAAGTTTTAAAATAGGTTTAGCTCCATAACCAGAAGGAAATGGACCA
TAGTATAATGTGTTTTTGGTATATTTTGTATTAACTTTTCTAGACAAAGTTATAAGCAGC
GAATCTTTTAAAAGTTGGACTTTTAAATAAGGATATTTTCTGTCATCTAAAAGCAAGATA
TTAAATTCAGGGTTGAATCTATCAACCATAGCTTTTTCTAGTAGTAAAGCTTCCTTATTT
GTTTTGCAAATATAAACCTCAAAATCAGCGACTAAAGACATTAGTTTACTTGTTTTATAT
GAATTAATTGCGCCATCAAAATATTGCAGCAATCTCTTACGCAAATTTTTGGCTTTGCCA
ACATACAAAACATTTTGCTTAGCATCTTTTCATAAATAAACACCGGGGCTTGTTGATGTA
TTTTTGAGTTTTAAAATAATTTCATTTTTGTCCATAATGCCTAATTTATAGCCTCTTGCA
ATCAGTCGATAAGTATTTCTTTAGGATATAGGTTATGTCCTAAATTGTAAACTGTGTTGT
TCTTTAGTATGCAAAATGTTGGCGTTTCTAAAACTTGGAATCTAGTGTTTGGCACTTGAT
AAAGCCCTGATTCAACTGCATCTATTTCAATAAATTTTATGATAGTATATTTATTAAAAT
AATTCTCAACTTTTGAAACAATCTCTTTCATAAGTCTGCTATTTAAGTCATTTTCTAAAA
CAAACAGTATAAAAAATATACTGTCAGCATTTCTGGGATTTTCATAAAGACTTTTAGCAT
CTCTTCAAAACATTTTTGTCATATGTTTCCTTAGTAATTATTTATTGTCAGATAAAATTG
GGCTTATTCATGAATTTTTATCATCAAAATTTGAGTATTTTTGGCCTTTTTCATCTATTT
TATTAACTAATTTTTTATTATTATCATTTTCAAAATCAAAATCAAGAATCAAGCTTGCAT
TATTAGATGATTTATTATTAAAATTATCCAATTTAATTGTTTTATAGGACTTTTGGTCAT
TATTATCAATGTATAACTCACTAGTGTTTATAAAAAAGTAAGGCTCATTAGATTCAGGTA
AATCACTACTATTAGTTTGGTTAGAAACTAGGTTAGTTTCTTCATTAGCTATGTTATTTT
GTGTTGATTCTGGCTGAGCATTATCTAGTTCAAGCTCAACAGTGTCAATGTTAAAATTAG
GCTGATTTATAGGGTTATTTGACACAGCTGCCACAGGTTCTTCATTTAAAATTAAGCTCT
CATTTAGGTTATTATTATCAAATTCATTAACAGCTTCATGTGTATCAGTTTGGTATAAAA
AGCCTAAATCGGTATTTTGATTTATTTCAGTTGTCTGTATTTGAATATCATCAGTGCTAA
ATTCATTAGTATATGAACTAAATTCTAATTGCTTAGCATCATACTCATTTACATTTTTAG
TATTATCAACTAAAAGTGATTCAGGGTTGACTGACGATATTAATAAGTCAGGCTCAATAT
TGATTTTTTGAAATATTTTAGCTTCAGGTTTTGAATCATTTGATTTTTTAGTGTTATTAT
CTGAGCCATTATTCTTGTTTATAAATGCAATAAATTCTTCATTTTGAATAATTTCATCTA
AATTATTCTCAATTTTATCTAGTAAAACAGAATATTTAGTTTTATAAATCTCTATTTTCA
AAATACTATC
>NODE_47_length_4374_cov_23.543209
CATTATAATTTTTTATACTAATATTTATAAGTCATGTTGTGAGTATTATGTAATAAAACT
TCAAAGGAGTAATTATGAAAAAGTCACACGATTTTGACAGTAAGGAATATCTAAATTTAG
TTGACGCCTGATGAAGAGCTGCTAACTATTTATCAGTTGGTCAAATGTATTTAAGAAATA
ATCCACTTTTAAAAATACCACTTACCAGTAATGATGTAAAAATTTACCCAATTGGTCACT
GAGGAACAGTTCCTGGTCAAAACTTTATTTATGCACACTTAAACAGAATCATAAACAAAT
ACGACCTTAATATGTTTTTCATTAGTGGTCCAGGCCATGGCGGTCAAGTTATAGCTTCAA
ACACATATCTTGATGGCTCATATACTGAATTATTTCCTCATGTTACTAAAGACATCAAAG
GAATGACACACTTATTTAAATACTTCTCATTCCCTGGTGGAACAGCTAGTCACGCTGCTC
CTGAATGTCCTGGTTCTATTCATGAAGGTGGTGAATTAGGATATTCATTATCACATGCAG
CGGGTGCAGTTTTAGATAACCCTGATGTTATTGCTGCTACTGTTATTGGTGACGGTGAAT
CAGAAACTGGTCCTCTTTCAGCTGGTTGATTTATAAATTCATTTATTAACCCTGCTAATG
ATGGAGCGGTATTGCCTATCTTGCACGTAAATGGCGGAAAAATTTCAAACCCAACAATTT
GATCGCGTAGATCAAATGAAGAATTAGTTTCATATTTCACAGGCGCTGGTTGAAAACCAT
TTATTGTTGAAGGCAATGAACCTGAATATATGCACCATGAAATGGCCAAAGCACTTGATG
CAAGTGTGGAATTAATTAAACAATATCAAGCTGAAGCTAGGAAAAATGGCGCCAATAAAG
CTAAAAGGCCACAGTGACCAATGATTGTTCTTAAGTCACCAAAAGGATGAACTGGACCTA
AAGAATGAAATCATGAAGCAATTGAAGGAAGTTTCAGAGCACACCAAGTTCCAGTTCCTG
TATCAGCTGAAAAGATGCAACACATTGATGCGCTTGAAAACTGATTAAGATCATATAGAC
CAGAAGAATTATTTGACGAAAATGCCCAATTGAAGCCTGAAATAGCTGCTATTGCACCAA
AAGGTGACAGAAGAATGGGCAAAAACCCTATTGCTAATGGCGGCATTAATCCTAGAGCCA
TAAATGTTGGAGATTGAACAAAATTTGCACTAGATATTAAACAACCTGGCAAAGTTATTA
ACCAAGATATGGTTACTTTAGGTTCATATTTAGGTGAATTAAGTCTACTAAACAAAGATA
ATTTCAGAGTTTGAGGACCTGATGAACATAAGTCAAACAGACTATATGAAATGTTTAAAG
TAACTGACCGTCAATGATTAGACAGAATTGATGAAAAATATGATGAATTTTTATCATCTG
TAGGTAGAATTATTGACTCGCAGCTATCTGAACACCAAGCTGAAGGTATGCTTGAAGGAT
ATGTGCTAACAGGAAGACATGGTGTTTTTGCTTCATATGAATCATTTTTAAGAGTAGTTG
ATTCTATGCTTACTCAACACATGAAATGAGTTAAAAAAGCACTAGACATTCCTTGAAGAA
ATGATTATCCTTCACTTAATGTTATAGCAACCTCAAACGCTTTCCAACAAGATCATAATG
GTTATACTCACCAAGATCCAGGATTAATTGGACACTTAGCTGACAAAAGACCTGAATTAA
TTAGAGAATACCTTCCAGCTGATACAAACACATTGCTTGCAACAATGGCTAAAGCATTGC
AAGACAGAAATGTTATTAACTTAATTATTTCATCAAAACAACCTAGACATCAATTCTTTA
GCATTGAAGAAGCTACTGAATTAGTTGAAAAAGGTATAAAAATCATTGATTGAGCATCAA
ATATTAAGCCAAACGAAGAACCTGATTTAGTTGTTGCTGCATCAGGAACCGAATCAACAA
TTGAATCATTAGCAACAATTACATACCTTCGTGCTCATTTCCCTGAATTAAAAATTAGAT
TTGTTAATGTACTTGACTTACTAAAACTAAGACATCCAAGCATTGACCCTAGAGGATTAA
GCGATTCTGAATTCGACTCAATCTTTACAAAAGATAAGCCTATTTTATTTGCCTTCCACG
GTTATGAAGCAATCTTAAGAGATATATTCTTCTTGCGTTCGAATCACAACATTATTACTC
ACGGTTATAGAGAAAATGGCGATATAACAACAGCATTTGACATTCGTTTACTTAGCGAAA
TGGACAGATTCCATATGACAGCTAATGTTGCTAAAAAATTAGCACCAGTTGTTGGAGAAT
CTAAAGCAAATGAATTAGTAAAACTAATGGAAGATAAAATTAAAGAACATAGAGCATATA
TTAAAGAATACGGTACTGACTTGCCAGAAGTTAAAGAGTGAGAATGAACACCATATAAAT
AAATTAAAAAAATATTGGACAACCCCAATATTTTTTTATGCCTGTTTTATAGGCATAGAA
GTCTATTTTTTAGCTTTTGATTTAGCAAAAATTTCATCACCTAACTTAATTCATTCATTT
AAGCATTTATGAAAGTGTTCAAAACCTTTTTTGTAAAATTCATCACTGGTTAAATCAACC
CCCATTGACTTTAGTGTATTTAGAGGATAATCACTATTGCCTGCTGAAAGAAAATTATTG
ATATATTTATCTAAAAACTCTTTTCCTTTTAGCTTATATTGATTGTAAAAATAGTTCGCT
ACAAGCTGACCTATTGCATATTTATAAACATAGAAGCCCATATAAAAATGAGGAATTGTT
ACAGCCGCAATTTGCTCTTCTTTTTTGAATTTTCTAGGTTTTTTATAGTACTTTTTGAGA
GTTTCATAATATATTTTTGCCACTTCTTCATAATTTGGAGCAACTTCATTTGCATCCACT
TTTTTATAAAGCTCATATTCATAGTTAGCTCATTTAGCTTGTGTTACTGTTGTGCCAAAA
AAGCCTGAAATTATGTGGCTGTAGATAGTAAATTTTTCAATTTTGCTGCTTGATTTTTCT
ATCAAGTAGTCATAAAGCATTGATTCATTAAAAATTGAAGCTATTTCAGCTAAAAATATT
GGATAGCTAGCATTGGTTATATCATTATTTTTATCAGAAAAATAAGAGTGCATTGAGTGA
CCTAATTCATGAGCTAATGTTTCGACTGAATTAAGCTCGCCATCAAAGTTCATCAAAATA
TACTTTTTATTTATGCCATAAGTATTTCCAATTGAGTATGCACCAGAGAGCTTATTTTTG
ACACTCATAAAGTCAACTCATTTTTCCCTATAAGCCTGTTTTATAGTATCAGAGTACTCA
GTGCCAAAAGGTAATAAAGCATTATAAACTATCTCTTTTGCTTCCTCAACGCTATATTTG
TTTTTGACCTTAAAAATATCTCTGTTTGAATCATAAAGAATTCTAAACTTTTCCTTAAAG
TGTGCTTCATAGTACTTTTTGTAATGTTTTCAGTATTTAGAAATATCATCTTTTAAGGAA
GCAATGTTTTCAAACAATTTTAATAGTATTTCATCACTTACCTTATCTTCATAAGTCAGC
ATATTAATTGAATCTTTGTATTTTCTTACTTTAGCATTAACAGAGATATTTTTAAAAGTT
TGCACAAGCATATTGGCAAGTGATTCTTTGTGTTGTAATTTTGCCTTCCTGTACTGTAAA
ACAGCATTTTTACGCAAAAGTGCATCATCAGATTTAAGCATTTTTGAATATGAAATTGGG
TCAAGTTTGTGCTTTTTATTTTTTGAATCAAGCACATCATCATATCTTAGTTCAGCATCA
GTTAAGATATTAAAAACATCTTCTAAATTAGGCTCGCCAAAAGCAACTTCATTCAAGTAC
TCTTCAACATCATTTGATAATTTATGATTAAATGAATCTAAAGTATCATTAATCATTTTT
CTATATGATTTAAGTCTTTCATCATTTACTCATAATTTTAATTTATCAGCATTTTTAAAA
AATCTGTTGATTTCTGAACCATATTCTTTATTTAATTCTTCATTAGCTGAATCAAATTTA
AGAGCCATTTCTTGAGGTTGTGGATCAGTTAAATTAATGTTAGTTTTATTAGAGATATAA
TTGTGTAATTTATTATCCACAATTTCCATTTGTTCATTTAACTTAAGCCCAGCAATAAAT
GATTCAATGCTCTCGTATTTTGAGTCTTTAATTTCAATAAGGTCTTTAAAAATACTTACA
TACTTATCTAATCAATATTCAAAACTTTTACCTTCTAAAATTGATTCTAAGTCTCATTTA
TGCTCATCATTTACTTTATCATAGCTAGGATATTGCTTCATTTTTACCTCTCCCAAAATT
AAATATATATTCAAAA
>NODE_48_length_10665_cov_16.844820
AAATTTTTAATATCTCCAAAAACTGATAATGCTCCTATTAATTTCATTTTTTTAGAAAGA
TTTTTACAAACAATAGTTGGGCTATATTTTCTATTTTTATTCATTGACACATTAGTAATT
ATTGTCAATAAAAAAAATTTAGGCATCATCGATTCTCTTAGTAGTAGCAGAATTGTATGA
ATAAAACATTACAGTAATGATGAAAATATTATGCCTAAATTACTTCCGTTTAAAGCTGAT
AATAAGCCTTTTAACATTATTTCCTAGTTACTCTTAGAATGAGGTACCACACATGATTGA
AAATAAGATTATTGAAATTCAAAAAGCTAAAATTTTTGAAAGTTTGAACGAAGAAGAGAC
TGAAGCTTTATATTATTTTGATGGCCCATTGCGTATAATAGCTGGTGCTGGCAGTGGAAA
AACTAGGGTTTTAACTAGAAAAATTGCCTACCTAATTAATGTTTTAGGTATCTCGCCTGA
TCACATTTTAGCTGTAACTTTTACCAACAAAGCAGCTTCAGAAATGTCTGAAAGAGTTAA
ACAGTACACAAACACTAAGTTTAATAAAGGCACAGCAGAAATTTCAACATTTCACTCATT
GTGTGCAAGAATTCTAAGAGAAGAAGCATTCCATATTAATTTGAAAAATGATTTTCAAAT
TATTGATGATAATGACAAAAAGAAAATTTTAAAAGATATTTATAAAGAACATGATTTAGT
ACCAACTGATTCAAATTTTAAAAATTTAACTCGCTTTTTTTCATGACTTAAAAACAAACT
TTATGCAAGTGACGAAGAAATAATTGATTTTATTAATTCAGACCCTGAAAGTGAATTTTA
TGGTGATGGCGAAACTGTTGTTAAAATTTACAATTTTTATAACGAACAACTTAAACATTT
ACAAAGTTTAGACTTTGATGATTTATTAATCAAAGTTAATGAACTTTTTTACAAAAATCC
TGAAATTGTAAAAAAATGGGCTTTAAAATACTCATATATTTTAGTTGATGAGTTTCAAGA
CACTTCAGCAATTCAATATGAAATCATTAAATATTTATCATCTCAAAAGGCTCAACTTAC
AATAGTTGGTGATCCTGATCAAACAATTTATCGTTGACGTGGGGCTGATGTTAACTTGAT
TTTATCTTTTGAAAAAGACTTTGAAAACACTAAAACCATCATTTTAAATAAAAACTACCG
TTCAACTAAAAAAATATTAGCTGCTGCTAACAACTTAATTAAATATAACCGCAACAGATT
TAACAAAAATTTAGTAACTGACAATTCTGATGGTGATGAAATTGAATACATTCATGCCTT
TAGCCCTGAAGCTGAAGTAAGATGAGTTGTACAAAAAATTAATGACTTAAAAAAACAAAA
AATTCAGCTTAAAAATATTGCTATATTTTACCGTTCTAATAGCTACTCTAGAAACTTTGA
AGAGCAATTAATGAATGAAAAAATTAACTACAAAATTTTTGGCGGCGAAAAGTTTTATCA
ACGTAAAGAAATTAAGGATGCTTTAGCATTTTTAAGAGTTATTTATGATGGAAATGACTT
GCAACTTAAAAGAATCATCAATGTACCGCCAAGAAAAATTGGCGAAGCTTCATTAAACAA
AATTATTAGTTTTGCTAATGAAAAAAATCTTTCACTATATAAAACTTTAGTTAATCACTA
CAAAGAATTGCCAGTGCCTAAAGAAGTTATCATCAACATTATTGCTCTATTAAACTGTGT
TAATAAATACAAGGCAGCTTTACGCCAAGGCAACAAAATTCATGTGGTTTTAAAGAGCTT
TTTAAAAGAAATCGGTTTTCTTAAATATGTTAATGAAGATGTAGGTTTAAAGGGTACCGG
AGAAGAAAACATTAGAGCACTTTTAGAAGGAATTAAGTCTTGAGAAATAACTAATCCTAA
TAAAGGGCTTAAGGAATATTTTGAATACATTTCCCTTATTTCTGCTTCTGATTCTTCGAA
TGAATCAATGAGCTATGTTTCATTAATGACTGTACATGCTGCAAAGGGACTTGAATTTGA
TAATGTCTTTTTAGTAGGTATGTGCGAAAATATTTTTCCAAATTACAGAGCATATAAAGT
TGCTGAAGCTATGGAAGAAGAAAGAAGACTAGCTTATGTTGCTATAACTAGAGCTAAAGA
AAAATTATTTGTTAGTGACTCTCGCGGTTTGCTTCTTTATTCACAAACTGAGAAAAAGCC
ATCACGCTTTTTAAAGGAAATGGGTATTGATATCAATAAACATATATTGCAAAAAGATAA
CTCAATCTTTGTTGACGGTGAATTAGAAGACGAAGAACAAATTAGAAAAAGAAACAAAAA
AATAATAGCAGGCGATGTTATCAGCCACACTTTTTTTGGTGAAGGTGAAGTTTTAGAAGT
TAATGGCGATACAATTACTGTTCACTTTGCAACTACAGGCATTAAGTCTTTAGCTAAAAA
CCACCAATCAGTAAGATTGCTAAGAGATAATGATTAATTTTGGAGAATAATAATGGCCAT
GAATGTTTTACAATTGTTTTTATGAGCAATAATAGCACTATGTTTTAGTGCTTTTGTAAC
ATTCATTGCTGTTTTAACTTATTATAAAATTAGATACATAAATTCAATAAACACTAATGG
CGTAATATTTTTCAAAATTAACTTAGAAAAAAATAATGTCATAAGACTAAGTAGCGACAA
TCTTAGTGGTTTAGCTAGCTTTGATGATGATAAAATTGGGATTAAAAAGAACCAAACAGT
TGATTTATCAGATTTTTTAAGTTATTTTGCTCCTAAAAGTAGAGAAAAGCTTGCAAAATA
TATTTTTAAAGAAAAATTGACTTCAAGATATAACTTATACTGTAATCTTAACATTGAAAA
ATATGCCAATTCTACTATAAACAAGTCCTATAGGCACTTTAATATTCATTTAGGAAAAAA
ACAATTCTTAGTAAAACTTTATCCTACGGCTGACAAAAAGTTTATATATTGCAACATATA
TTGAAACTTTACTCCTGATTACAATGATAAAAATATGTTTAATGCTTTATCTGAAGAGTA
TGACATACTAAAGTTGCCAAATAAATACTATCTATCATATGCATTAACATTAAATGAATT
TTATTTACAAAATGGACTTAACAACAGTGAAATTAGCCACATTATTAAAATGATGGATTT
AACAAAACATGCAGGATGACATTATTTTAAAGATGGAATTTTACACCTAATCATAGGAAC
TAACTCATTATTATTGCTTAATAAATTTACCAAAAATGCTATAAAAAAGGTTAATAAGGT
TAACTTACTTAATTCATTTAATCCGTTTTTTAACAGCTGTGCACTTTTAAGTTTTAAAAT
GCCTTCTGAAAAAGAAGAAATTGCTGAATACAATATTAAAGCAAAATATTTGCTTCATCA
CTTAGATAACAATATCTTGAATTATAAATATTACAATTGATTTTATGATAATGATAGCCA
TTTAGAGCACTATAGTGAATTTAAAACTAAATTAGAGGCCTTTGAAACCAAAAATACATT
ACTGGAGTATGCTAAAGATCCAATCTATGTTTTAAATTATAATGACGGCGCTCAATCTAA
CATAAGATTTCTAAAAAGTCATATTTTAGGTTTTACAAACAAAGATATGGATTTTTTCAA
AAATGTACCATGACACAAATTTTTATATAACAATTTATGGCTAGAATACTTGCTCTCTTC
TGAAACTAACAGTGAAGATTATGTTATTGTTGAAACAAATAATATTAATTTAGATAAAGT
TACAAAATACCTTAATGAAAATACTATCTTAATGCTTAAATATCATTATAGAGACTTTAA
TTATGAGCTTTTTTCTAAGCTTTTAAATCAGCTTGGCAATGATAAAAATTTGAAAAAGCT
TTCTATTGGGCTATATATTGATAATTTAGATGAAAAGCTATTTAACTTCATTGATTTTGC
CAACATCAACACTTTTATTTTCTCAAAAGAGATATGTGAAAATATTTTAAAAAATGCCGA
AGCATACTTAAAATTACAGGTATTTGTGCAAAAAATATCTAGCATGAAGAAATACTTAAT
TATTTATGAAAATATTCCCAAAAATTTAGAAAATATTGTTGTGCAAAGATTAAAAATAAA
ATATTTTTATAATATTTAATATGAAAGGTCAATAAATGAGTAGTAAAAAATTAGGCTTTG
TTTTTGATTCATTTACCTGCATGTCTAAAGACTTTTTAGACAAGCACAACTATGGCTATG
CCCCATTTATAACCACCATTGATGATAATTCATATGTTGATGGTATTGAGCTAAGTCAAA
AAGAAGTAATTGAAAAAATTAAAGCAGGCAAAGAATTAAAATCATCTATGCCAACAATTG
AAAGCTTTACTAAAGCAATCGAAGCTAAAAGCAAGGAATGTGATGATGTTTTAGTTTTAG
GAATTAGTAGCTGCCTTTCTTCAGCATACAATACAGCTAAACTTATAGCTAAAGACTATC
CAAACGTACATGTTTATGATAACACTTGGGGCGCTGAACAATATTTAGTTATTGCTGAAT
ATATTAGTAAAGTTTATGAAGCTAATGATGGAAACATGGATATCGTTTTTGCTGAATTAG
ACAAAATTCAAGAATCATCACTTATTTTTGTATTGCCACCAAATGTAGATTATGTAATTA
AAGGTGGTAGAGTTAGTTCACTTAGAAAATTTTTACTTTCAGCAATGAGACTTTTAACTC
TAAAGCCTTATGTTAAGTTCTACATGAAAAAGACAACAACCGGTGGTATTGCTAAAAGTA
TGAAATCAGGGATTAAGCAAATAATCAAAAAATTTATTGACTTTGCTAACATTTCTTCAA
ACAAAAATAATGCTAATGACTGGCTTTTCCACATAGCACATGGTGTTAATGATGAATACA
ATCAACAAGTTTTAGATGCTTACAAAGCTGAAGGCTTAGAGATTGCAAGCAAGTGCTATG
TTTCTTCTGCAGTTGCCGTTCACACTGGTCCAGAAGCTATTTGCTTTATGCTTATGCCAA
ATTTATCGAAATGACCTATAAAATAGGTCAATAACTCTTTCAGAGTTATTTTTTTAACTT
CTTATAATAATGTAAAAAGGACTGCTTATTTTAGCAATGAATAAAAAGAAACTAAGGCCG
TTTTTCATTAATTTAGCTTGTCCATTGTCATTTTCAAGCTTGCTTTTATCATCTTGTATT
AATCAGAATTATGCAAATCAAAATCCAGACATAGTTGTTAAATTGATAAACAGCAATATT
AATACAGCCGATATTACCCTCAGTGATTTTGAATTTATCTTTGATAAATCAAAATATGCT
CTTGAAAAGCCTATATTATCTGTATTAGAAGATAAAGTTATAGTATCAGTAAAGCTTCTA
TTTAAAGATACTATTTTGTATGCTTTATCAAAGACTTTCAGTTTTGATTTACCTAAACCT
AATGCTGCAGAAAATCACGAAGATTCTGATGTTGAACATAAAAAGCCTGATGAAACCAAC
AAAAATAATGATAGTGACGCTGGTAAAATTATAATAATCCCTGGTAGGTCAAATTTGCCC
ATTAAGCCTATAAATCGGCCAGAAACTGCTAATTTATCATCCAAACATTCTTTTGCTGTC
AACTATTTACTTTCTAAAAATCCATATGAAATAGCTACAGAGACAAATGAATATAAAAAT
GCTTTTACTAACATTAGCAAGTGATTAAATACTGCTGATAATGGCAATTCTGTAAACTTC
CGTTATGGTGGTGTTAATTCAAACAAGCATTTGCTTGATAAATATTGAGAATATACTAAA
GACATTGGCATATATGGCAATTATGGAGCTTCTCCTGAACAAAAGGTTGATTTTTATAAT
AATACTCTTTCATCATATGGTATGTATAGCCAAAAATTTTTAGACAATTTTAATGAATCA
GATAAGGAAAAAGCTATTAAGCTAGATGTTAATTTAAATGATTTAGTGCTTAAGAATCCT
TTTGGATTTTTACCATCTAATTTAAGCCAGCTGTTTTACTATATGGACTATAAATCAGCC
GCAGAAGTATTAAAAATTAATGAAAAAATTACTGATCTTAAAGCCAATTTTGATGATAAT
AAAGGCTCAATTGAGCTCTTGATTACAACAGAATTGAATAAGTACATTATCAATTTAAGT
AAAGATAATACAAATAATTTAAAGGCAGATTTAGACTTTTATCAATACATTTATGCTCGT
AGTTTTTCATTAAGAATAGGCACTGTTGAATTTAGAAGACATCCAAATAGATTAACACTT
GATCATCTTGCTACTTCTCAAACTGTAGGAACAGTTTGAGTTATGGATAGAATTATAAGT
CCGGAAGCTGAAAAGGACGATTCATATGAATTGTTATTAGCTACAAATATGCATGTTTTT
AGTCTTAGAAATGCTTTTGATAGATCCTTATATTTTGATTCTGATCAATCGTCCAATGCT
AATAAATGATATGGCGGTTTTTGAGACATAGATAATTTTTATGACAGCGAAACTAACATA
TATAGAAAACGCCAAAACATCTATTTTATGGCACAAAGAGCAAAAGATGATAAGCTTAGT
TCAAATACTGCTGAAATAAGCGGAGATCAGTTTAAAGAAACTAATTTACTCTTTAAAGCA
TATGAGCAATATTTAACTGCTCCTTATTACACACCTAGATATTATGCAAATGGAATAATG
GGTTATGATATTGCAATAGCGCCTCAATATTTTGATAAATATGATGAAGTGTCGAGAATT
GGTGAGAGTAAAAATGCTGGCGCTGATTTTGTTTTATTACGCTTAAAAATTAAAAAAGCA
AACTTATCAAAAATACTTCCTGAATTAGCTAAAGTTGTTGAAACAGAAAGGGAAAAAGAC
TGACACATTGGAGTAGGTAAAAGTGGTAAACATCATCCAATTAAAACCACTCTATATGGC
GGATATCCGGCAATAGATGATAGGAACTTTCAATTCAAGGCTGCAAAATCACAAGGCGGT
GTAATTAATGTTCAAAACAGAGTTATTAATGATTCAAGCATAAACAGCTTATGAGTTAAA
TACAATGAAGGGCAAAATAAGGACTTTAATTCAATTAATAATAATTGAACAAAATATACT
AAAAGCTTTATAAATAAGCCTAATACGCATTTTGAGGATGAACATGGAATGCCACTAACA
ACTATAAATCAGCATTCACACATGTATACTAAATTTTTAAATAATAATAAAGAAAATGCA
CTTGAAGGTGGCTCATCAGGCTCACTTGCTATTGATTCATCATTTAATTTAGTTGGAATT
AATTATCTTCATACGCATGATGAACTTTATAATACATATTCTAATGCTATTTCCTTAATG
GAAGGTCATAGCACATATAGCAATGATTTTGATGGAAACTTAAGAAATGATATTAAAAAT
AAACTAATAAAAGACAATGTTTATACTGTTAAAATTAATCCTAAACAATAGTAAACAAAA
AAGCAAAGCTGATTACTTTGCTTTTTTCATAGGAGTTTTGGTCAAATCTGCTTTTGAAGC
TTCTAGCTTCTTAATTTTTTCAACCAATTTATTTATTTGTGGAACTAATGAGCTAACTTC
ATAAAACACTTGATTATATCTATGACTTAGACTAGGACGGAATAATGATTTAAATGAAAA
TCATCAATCATTATTATACCCTTCTAACTCTTTACGCAATGGTTGATATTTTCCATTTAA
TGCTTCATATTCTTTTGTATATTTATCAATTAAGAATATAAGGTGTTCTAGGGCTTGACT
GTTTGAACCGTTTATTTCATTGTAATACTTATTTGCTAGGAATAAGTCTTTTTCACCAAG
TTTATCAGCTTCATTTAATCTGTATTCAATTGATGAAAACACATTTTTTACTAATTTTGA
AACTACATCTAAAATATCTTTTATATTTTTTTCAAAATCTTTTGTTGACAGCTTTTCGAA
TTTACTCTTAAGTGTAACTAAATCTTTTTTACCTTGAATTGTGCCTAATTCATTGCTATC
TAACGTACTAAGCAATTCACTTTGTTCGCTTATTATTTCATTAAGAGTACTTAGAAATTG
CTTAACTTTATCATTTGATATTTTACCAGAATCACTTAACTTGCTAATTAATTGTTCTGT
AAGAGATATACTTTCATAAAGATCATCATAATTTTTAGAAGTAAAAAATTTATTTAATAA
TTCTGTTGCTGATTTTGAATTTTTATCAAAAATATCCTTAACATCCTTAAATGATTCACT
TAAAATGTTTGGATCTATATTTGGAGTTTCAATAATAAGGGGGGGGGTTGTAAATTTTCC
TGATTTTTCAGGATTTTTTGGGCCTTCTGGCTTACTGCCAGTATTATCGTTTTTTACAGT
AATATTTTGGTTTTCAGCATCTTTATCGCCTAGTGTAGCACTACTTTCTGTGCCTATATG
TTGAGCTGCCTCAATCTTTTCTCTAGGTTCACAAGAAGCAGAAATAATTGCAAATGTTGA
AACAACTGAAAGTGGTGAAAGGGTTAAAATTGATAATTTCTTAATTTTATCTCTTTTCAT
ATATTTAATCCTAATTTGTTCTTAAAGTCCTAATTCTTTGTCAGTTTTAATGTTTAATGC
TGATCCCACAAAAGTAAATATTTCAGGGCTTTGCTTAATATATTCACCATTAACAATTCT
TATAACACTCTCTACTGTTTCATTCATAGGTACATATTGACCTGGTGATTTTGTAAAGTG
CTCAGTCATAAAGAAGTTTTGGGTAAAAAAGTTTTCTAATTGTAAAGCTTTTTTAACAAT
GATTTTGCTATCAGCGTCTAATTCATCAAAACCGAGAACTAGTATAACATCTTCTAAATC
TTTGTAAGCTTTTAATATTTTTTTTACTTCAATTATTGCATCTAGGTGTTTCTTACCAAT
AATTAATTCATCAACTGAGTTAGATGAGCTAGCAAGAGGATCAAAAGCTGGAAGAATACC
TTTAGCAGCTTGATCACGCGAAAGTACTAAGTTACCATCAAGATGGTTAAAAACAGCCAC
AGCAGAAGGATCGCTTAAATCATCCATTGGTAAAAATACAGTTTGAAATGATGTTATAGC
TCCATTTTTGTTTTTAAACAATCTGTTTTGAACATTAGCTACATCACTTTCAAGTGTTGA
TTGATAACCACCAACAGAAGGCTTTTTACCTAAAGTAGCACTAACTTCGTTTTCAGCTTG
CACAAAACGGTAAATGTTGTCAATAAAAAGCAGTACATCTTCTTTTTGCTTATCTCTTAA
ATATTCAGCAGCGGTTATACCAATAGGTACAATTGACATTCTTGCACCAGCAGATTCGTT
CATTTTTGAAATGTACATTGTTGAATTTTGCATTAAGTTTGATTGCACTAATTCATCATA
AAGCTCAATACCTTCTCTAGAACGTTCTCCAGAACCTATGAAGATATTTGAAGTGTTTTT
ATTTTTATTATTTACATTGAAAATTATTTCTTTCATTAAAACAGTTTTTCCAACACCAGC
ACCGCCGAAAATGCCTAATTTAAAGCCTTTTACTATTGGTATGAAAAAATCAATTGCTTT
AATTCCGGTTTCAATTAATTCGAATTTTGTATTTATTTCTCTATCGTTATTTATTAACGA
GTTCATTTCTACATACTCAGGGCTAGGAGCAGTAGGATTATTTAAAGAAAGACCTTTAAA
GCTATAGATATTACCTTTAGCTAAAGGACCAACGGGCACCATAAAACTTCTCTTTGTATT
TACTACCTTGTCGCTTAATGAAATTGAACTAAATGAATAAATGATTATTGCCTTGATAGT
TGTTTCATTGATAACTGACTTAACTAATAAATAAGTTTGGCCATTGTGTGTAGTTAGCAA
GTGATTTACTAAAGGTAAATTGTCTTTGCTAAACTCAACTTCAACAACATCTCCAAGTAT
GTTTATAACTCTTCCATTCATTATTTATCTCCTAATTTAAGTGCAACTTCATTTAAGAAT
TTTTCTGAAATAGGCAAGAAACTGTGCTCATTTTGTAATTCTCAGCCTAAATTTGCATAA
TTTGAATACTCTTGCAAGGCAAATGCAAAGTAACTTTTCATTATTTCATCATCATAGGTA
GTATTTGATTTCATTATTTCGAATTGTTTTTTTCCATCAGCATAGTTATTGATAAATTCA
TCAATAAACATTAATGCTTTTTGTTCATCTTTTACATTTTTAATTAATGATCATTGAATA
ATTTTGCTCATCATAAGTACAAAATTATATGAATAAAGTGAATAACCTCTTTGTGCAAAA
AGTTTATCAACCATTTTACCTTTATACATTAAGTTAGAAACTTCTTTATTTAATTCGTAA
TCAAGCATTGAAAGCTTAAGATGTCTTTTGTATTTTCTATAAATTTTATTAATTACACCA
GCAACTTTAGCTATTGTTCTATCTTGAACACTTGAACCTGTTCTTGAAACTGAAAAATCA
ATATCAATAGCTGGCAAAATACCTTTAGCAAATAATTTTGCACTAGTTACAATTTGCCCG
TCTGTTATCGAAATAACATTAGAAGCAATTAAGCTAGTAATATCACCATCAACTGTTTGA
ATAATAGGAAGAGCTGTAATAGTTTTTTTACCTTTATATGAACCTGCTCTTTCTAATAAT
TGTGAGT
>NODE_49_length_4334_cov_24.873096
AATTTAAAAACTTAATAATAAATATAACCGTACGGAGGTAAATATGTTATTTAAAGACAC
TGGCGAAGAAAAGTCAAGCTGCAAAAAAGCAGATGCGCCTGCTGTTGTAGGACAAATTCA
AGTTTCAGATGAATTACTTGATTTTTCTGCATTTGCTAAGCCAAAGAAAAAAGAATCATC
ATGCAAAGAAAGTGGAGCTTGCTCAAAAGATGATGAAAACCTTACACCTCGTGAAAGAGC
TATTAGAGCAAGAAAAGAAGGTAAATAATGGCTGTTGAGCTTGCACAAGTTAAACCGCTA
GAAGAAAAAGAAGCTCCTATTTCAGGAATTCGTAAGGCTATTGCTAAAAACTTAAAAGAA
GTTTTAGAATCATCAGCATACTGTTCATTAGTTTTAAAAGCTGATGTTACAAACCTTTGA
AATTTACGTGCAAAAGTTAAGGACAAAGTTTTTGCAGAACACAATGTTAAATTAACATTT
TTATCATGAATAGTTAAAGCTTCTGCTATCGCACTAAGTGAATATCCATCTTTTGCTGCT
AGATGAGATGGTGTTGAAGGTAAAGTTTACTACCCAGGTACATTAAACATTGGTATTGCT
GTTGACACACCTTTTGGTCTATTTGTGCCTGTAATTAGAGGCGTTGAAAACTTAAGTATT
ATTGATATTCAAAAAGAAATTGTAAGATTATCAACTCTTGCTAGAGACAAAAAACTAAAA
ATGTCAGACATGAGCGGTGGTTGTTTTGCAATTACTAACGTTGGTAGTGCTGGCGTTCTA
TTTGGTTCACCAATTATGAACAAAGGCAACACAGCTATTTCAGCTACTGGTGCAATCATT
GATGAATTAAAATTAAACAAAGAAGGTGCTGTTGAAAACAGAAAAGTTATGTACCTTTCA
ATAGCAGCTGACCACCAATGAGTTGACGGTGCTGACATGGCTCGTTTCCAAGGTAGAATT
AAAGAATTAATCGAAAACCCAGAACAATTAGGAGAATTTTAATATGACAGCAGAATCAAA
ATGCACAAAGTCATGTGCTACAGGCTGTGCATCTAGTTGTGAAGCATCAAAATCATCTTG
CGCTTCAAGTTGCGCAAGCCAATCATCATGCAATTCATCATGCCCAAAGAGCACTTGCTC
AGAAGCTAAAGAGTGCTCAGCTTGAAAAGATGAAGGCCTTAAATACGAAGGCGAAGTTGC
TGATGAATTTGACTTAATAGTAGTTGGTTCAGGCCCTGGTGGATATTTAGCTGCTGAAAT
GGCAGGTAAAGCAGGCCTAAAAACATTAATTGTTGAAAAAGAATTCTGAGGTGGTGTTTG
TTTAAACATAGGATGTATTCCTACAAAAGCTATGCTTAGATCAACTCATGCATTAGAAGA
AGTTATTCATGCAGCTAAATTTGGTGTAGTTGCAAACTTAGAAGACTTAAACATTGACTA
CCAACAATCATGAGCTAAAATGCATGAACGTAAAGCTAAAGTTGTTGCTAAGCTTTCAGG
CGGTGTTAAGTTCTTAATGAAAGCTTCAAAAGTACAAACTGAAGAAGGCGTTGCTAAATT
TGTTGGTGCAAGAGAAATAGAAGTTAATGGCAAAGTTTACCGTGGTAAAAACGTTATTTT
AGCTACCGGTAGCCACTCAAACAGAATGAAATTCCTTGAAGGATTTGAAAAAGGTTATGA
AAGTGGCAAATTAATGACTTCTCGTGAAGCTATTAACAATGATAAGTCATTGCCTGCATC
AATGGTCATCGTTGGTGGTGGTGTTATTGGTGTTGAATTTGCACAAATGTATGCATCAAT
GGGCACAAAAGTAACCATTATCCAAAGAGAAGACCGCTTACTTCCTGGTATTGACAAAGA
AATTGTTGACGAATTTGCAAAAATTCTTAAAACTGATTCAAAAATTGAAGTTATTTATGG
TGCAACAAGCACAAAACTAGAAGATGATGAAAACTTAGTTTACACAAAAGATGGCAAAGA
AGAAAAAATCACTGCTGAAGTTATTCTTATTGCTACAGGTAGAGTTCCAGCATCTGAAGG
TTTAGCTGAAGTTGGTATTGAATTAGGTGCAAGAAAAGAAGTTAAAGTTGACAAATTCTT
ACGTACTAATGTTAAAGGTGTTTATGCTATTGGTGATGTAACTAACCAAAACATGTTAGC
TCACGTTGCTTACATTCACGCTGTTACAGCAGTGCACCACATTCTAGATATATATGGCAT
TCCATATGACCCAGCTACAAAACCTGTGCCTGCATGTATTTACACAAGCCCAGAAATTGC
TACAGTTGGTTTAACTGAAGATCAAGCTAAAGAAGCTGGTTTAGACTTTATTGTTTCTAA
ATACAAATTTGCTACTTTAGGTAAAGCAATTGCTGCTGAAGAAACTAAAGGTTTAATAAA
ACTAATAGTTCTTAAAGACGGCCACATTGTTGGTGCTTCATTAATGGGTCCTAATGTAAC
AGACTATGTTGCTGAATTAGCAGTAGCTATCGAAAAAAGAATATGTGTAACAGCTTTAAC
ACACATTATTCATCCACATCCAACATTTAATGAAATTATTTGAGAAGCTGCTAGAAGTGC
TTTATCAAAATTAACTGCTGAAAAATTAAATGAGAGAAAAAACAGCTAATCTGTTTTAAG
CACTAAGATATGCTTAGTGCTTTTTATTTTGTCTATAATCTAGCTAAAATAAAGCTAGCA
AAATAAAACAAGAAAACTGCTTGCAATGTGTTAAAATCTATAATTGCATTTTTAATATTT
TATTGTACAATATTAAATATACAGTTCTAGAATTAAAAAAAATAATTATGAAAGGAGCGC
ATATGGCAAGAAGAGATCAACTCAATGGTAAAGGCCCTCTTGTTGGAAACTTACGTTCTC
ACTCAATGATCGCTACAAAAAGAAAATTCAATGTAAACTTGCAAAAAATTACTATTGCAA
ATAGTAATGGCACCCCAACAACACTAAGAGTTAGCGCAAAAACAATTAAGACATTGAAGC
GTAAGGGTATCCTTTCAGCACAAGCATAATTACCATTTTAATAATAATTAAAAACCAAGC
TGCGATTATAAGCTTGGTTTTGTTTTTAATTACCTTCAAGGCCGTTTTTAACTTCAGTAT
AGAGCTTAGTGCCATAAAGTGATTTTATTATTATAAGTAGTCCTAGTTCAGTACCTGCTG
TAGCTGCCTTACCTGTAAAAAGCTTATTGCTTTGTGACACAAGAGTATCACTTTGTTTTT
TGAGCAAGTATTATTAATATTTTCAATTGGAAATGAACTATAAACTTCATTGTCAGTAAT
TATGCCGTTTTCATATAGTGCATTAGGAGCGTCACAAATTGCAAAAACATATTTATCTAG
CTTTTTGAAATTTCTAATTATTTCAAGTGACTCTTTATCTTCTCTTAATTCCTTAGCACC
TGCGCCACCAGGAATAAATATTGCATCATAATCAGATTCATCAACTTCGCTAACTAAATT
AAGCGTCACAATGCCATGTTGTCCGGTTGCACTCTTATAGCTAGGATTAAAGTATGTAAT
TTCTTCAATTTGCTTTGATCTTTTTAATACACTCAAGACAGAAACAAGCTCCATGTCATT
GAATTTATTGTGAACTACTACTAATAATTTCATTTAAGCTCCTTTAGCTACACTCTTTTC
TTACGTCTAATAATCCCTCTTCAAATAGCAACTAAAATTAAAGCGAGGGGCAAAAATATT
GTTAGTGCAACTACAACCAAATATACTCTTACTCACATTTTGTTGCGATTATGTTTAGCA
GTTTCAATTTGCTCATGAATTTCCACTGACTTTTCACCAAAAAAGTCACCAATATCATCC
AAACGTCTTTTATCAATTAATCTAATAACTACATAAGCTACAATTAATAATGCCATTATT
ATTGTGCAAATTAAACAAAATAATTGTGTGTTTTTAAAGCTTTTATCTAATCATTTTGGC
CATTCTAAATTAATATAAAATGAGCCATCTCTACTTCCTGCTTCTCAGTTTCCTGATTTA
TATAAACCAAAAATAATTAAAGTTATTAAACCTAAGTAAGTAAGCACAAAAATTAGTAGC
CATAATAAATTAATATCTTTTAAAACAATTCTTTTATAAACTAAGTGAAAAGTTGAGCTA
GAAGTATAGTCCCCTGCTGAGATAGCATCTCTATGCCTTTGCACTGTGTTAGATCACTGA
CTTTTTTCAATTGCATTTTTAATTGCATTTGCAAATGAAACAAACATTATGATTGCAAAC
AAGACTAAGTAGCCAACAAGTGGCTTACCGTCTTTGCCAGCACTAAAAGGCTTAACCTTA
AATCAAGTCAAAATAAAGAAAGCAACAGCAGCAAAA
>NODE_50_length_1358_cov_18.321060
TACTTTTGCGGTTTTTTATTCCGCCAAAAATAGCTAAAGCAACTAAAGAAAAGCATCCTA
AAGCATTTCAATTAGCCATTAGATCAGCAAATGAATATAACTTAGCCATCGCCATTGTAT
TATCATAAACTGGCCCATAATTTGAAGTGTCAATATATCCTAGCGCACCAATTAGAGTAA
AAATAACTATAAAAGGAACTGAAATAGTAACTGAATAAATTATTCCAACTACTGGTTTAT
GCGGATTAACTTTTGGTGCAAGTTTTTCTCAAAATGGTAAGTCGCCTTTAACTATAAGAT
CTTCAATATATCTAGGCATTCACATTGCAAAGCCATTTGCTATTCCTAAAACACCGATTG
CAATAAAAATATTCATTATGCCAAAGATAATATTTGTAGCTTTTAGACCCATTAAGTTGA
CTGAATAAGCATGTATTTTGGTAAATGAGCCACCATTAATAGACATTGAAATTGCAATTA
TTAAATAAATTAGTGTTGTTAGTGAAAGGCCAAAAAACAGTGCCATTGGTGTTTTGCTTG
GCTCTTTCATTTCGGATTGAATACCTGCTGAAACATAAAAACCATCATAAGCGTAAAAAA
TTGAAGAAATAGCTAAAAACATTCCTAATCCAGCACCAATATGGTTAAATTCTTGAATGC
CTTTGCCTTGTTTAATTAACTCAGCATAGCTTTGATGCTTTTGAACCAATCACGAAACTT
CTGATGCCCCACCTTTATTTGTGCCAACTAAAATAAAACCTAAAAATGTAATAAAGATAA
GTGGCGCTAACTTGATTGCTAAACTTATAATATTTTGAATATCCCCAACTTTAGAATAAA
GTGCAGGAACAGTTAATAAATAAACCGTAAGAGCTAGTGAAATAAACATTCAGATAACTC
AATCATGATTAGTTCCAAAGCCAGTTTTATTTGTTAAAAATTTAAGGCCATCCTGCAAGG
AAATGAAGCTATAAAGCGGAATAAAGAAAAAAACAAGTGGCAAGCACACATAAGTATTAA
AGTCCTTGGAAACGTTGTAAACAAACCTGCTATTAAATGTTTTGTTTCAGCTTGTTAAAG
ACAAATTATCACTTTTAGTTGATGAAATTTCAACTAGTGCTAGAGCAATACAAATAACAG
CGACTGATGCTATAATTCAGGCAAATATGGCCAAAATTAAGCTGCCATGTGAGCTATCTA
AAACACTTTTTGACTTAAAAAAATACCTGCTCCAAAAGAGCTTCCAACTGTTATAAGCAT
TGCAGAAATAAAAGAAATTTTTTTCTATTATTTCCAATGTTTTCTTCTGATTTTTTGCTC
ATTTCACTCCTTTATGCTTAAAAAAGGACATAATTTATGTATATGCCTATAAAACAGGCA
>NODE_51_length_2685_cov_22.169460
TAAATTTATAAAATCAGTTTTTATAAAAAATAAGATTACAAATATAAATAATAATGCATT
TTTGGTGACAAAATCTTGCATAAAAAAGAGAAATGTTTTGTTTTTGGCTCATGCTGATGA
TGTTGGTGGGTTAGTGATTAATAACGAAGCATTTTTTCAAGGCACTACTTACTTAGAAAA
TGGAATGTTTAATTTATACAACTTAGATAATGAATTCATTGCTGAAGTTAATGGCAATAG
TATTGATAATCTTATTTATTCACAGGAAAAGAATAGGAAGATTAATAGGCCACAAATAAA
TTTAGATATTTTGGATAAATGCCCAGATTCTGAATTAGTTCAAATACTGCCTGCTACAAA
GACCAAAGTATCTGAAATTGACATAACAGCCCGTAATAATGACAATAGATTATCTGTGCT
ATTGTTGAATCACCTACTAAATAATCTTAACATTAATATTAATTTATGTTTGAGCACTAA
AGAAGAAATACTATTAAGAGGCGTTCGTGATATTAAGGTTCAAAAGTATTTAAAGAAATT
CAAAAACATAATAAATTTTGAAGTATCTGAATCTGATTTTTGAGACAGTGAAAACATACT
AATTAGAGTTGCTGATACTTTTACAAATGTAAATAAAAAATTACTTAGCAAGGTTACAAA
AATTTGCAATGATTATGCAATTCCATACAAACTATATTTTGGTTCAGGATCAACAGATGC
TACTGAAATAAGAAATACTGATGCAATAACAATTGCTATACCTGCAAACTCTATACATTC
AATGAACTCTACTGTTATTGTAAAAAACATCTATTACACTTTAATGCTAGGAGTTTTGTT
ATGACGAAATTTAAAGTAAATAATCTGAAATACACAGGTTCGTTGACATTGTCCTTAATT
GGATCAGAAGCATTCAAATTAGGCTCATCAATATTTATATTTAAGTTCACTGGCAACCTT
TGACTTGTAACATTTTTGTATCTATTAATTCAGCTTCCATCAATAATAGTTTACTTATTT
AGCTCTAAAATAGTAAAAAAAGTCAAAAATGACAAGTTTATACTACTAGTTTGTGATTTA
TTAAGTTTTGCTATATTAATCCCTCCATTAATAACATTTATCATATTAAACAAAGACGAT
AGTAACAAAGACTTGAAGACGACTTTATCCATAATTTTAATAACTTTTAGCACTATATTA
GGTTTTATTTATTCATTTAGATTTATTTTTCTAAAAAGCATAATTTACTTTATTGCTGAT
AATAATGATCAGATGCAAAAGTTTAATGCATCTAACTCCTTAGCAACTTCATTAGGTTTT
TTTGCTTCGACAATCTTATCGTTCTTTTTATTTAAGAATCTAAGTTTTTATTGACTAATA
ACAATGAATATGGTAACCTACTTAGTTTCTGGAATTTTGTATTACTCATTAAAAGTGAAT
AAAGAAGCAACTATATTCAGTAAGCCAGAATTGACAGACAGTACTGAAAATAGACAAATA
AAGTCAAATCTTGCTAAGTCATGAATGTTTGTTTTATCAGGATCGCTTCTTATAGGAATA
TTCCTATTTCCAAATACTTCAGGGCTTTCGCAGTATTTTAATAGTTTTGGAAACTCTGAA
TACAAAATTGACAACTGAGGCTTTTACTTTTCTATAATTTTTACAACTTTTTCACTATTA
GGCGTTATTATTGTTTACTTTTTTCAGTCAAAAATTAAAAAAAGCAAGCCACTGTTTATA
ACATTAATTTCGATATTAGGAACCCTAAACTTTGTTTGACTATTTTTTATGAATTCAGAA
ACAAAAGTAAACTTAATATCATATGTTTCTATAATTGCCTTGCAGCAATTTGCTTATTCA
TTATTTATTCCTATTTATTATTCAACATCATATGAACTTTTTAGTAAAAATCATTTCCAC
AAGCAAAATGGGATAGCTATAGTATTTAGAACTTTACTATCATCAATGATTAGTGTGTTA
TTTACTTTAATATCAACTAAAGCAGGATATTTGTATACATACTTGTTCTATTCATTAATT
GTTTTTACCTGTGCTATAGGCATTTTGGCATCATCCTTAACGTACAAGAGAAGCAAAGTG
TAAAACATAGAACAGGCATAAGTATTATTTAATGAGAATTTGTAATATTAAAAGACAGCG
TGTTGACTGTCTTTTAATTTTGCTTAGTTAGCAAGAATCATTTTTCCTATTAAAAAAGCC
TATATGGCTAATTTATAGCACTTTTGGACAAACAATTATTCCTTAGTTAGCTTTTTTGAC
AAATATTCTCTATATAAATTTCTAATTTCGTCAATTGAAACAATCCTATTATCGCGCATA
ACATTCCAGTAGTCAAATCCATTTACTCTAGATGCTTTTTTATTCAATAATAATGCAGCT
TTTGAGTGAATATCGTGAACTTCTCCATTATCGTCAGTTAACTTGCCATCAGAATTTAAA
TAAACATTTTTGTGATTAATGTTTTTTAAATAAAACTGCTCTCCAAGGTGTAAAAAGTTA
TCATTAATCATGTCCTTTAAGCCTACTTTTAAGGGTTTTATGTCAAAAACTGCTAATTCA
ATATCACCTATTTTTTCCTTGGTTTTTTCTATTCTATTTGCGCCATAATGACAATATTTT
TCATCTTGCTCTATCATTATGTATTTTCTGCCTGTTTGTTTGGCTATTTTTCCGGTTTTT
ATTTTTT
>NODE_52_length_2692_cov_29.472511
AAAACCGACTCTATAACTTTCCTCTCATTTTTAGTTATTTTCATTGCTTTACCATTAAAC
ATATTAAATACTAAAATACCTATAAATAAGTTAAATGTGATCGATAAGTTGCCTGGATGA
TATTTACTTCAAATATTTTCCCCGGGCTTTTTGTTCATTAATAAATTCATTCATTTACTT
GATGCTAAAAGTGTGCAAAATGGGCCAATTAAAAACACAAGCAGTAAAAAACTCAGTGAT
GCTACTACACCAAAAGTAATAAGCAAAGTTTTTTGCTTAGAATAAACTAGGGAAAACATA
ATCATAAAAAAAGTTAAAAGAGCTAGAAAGCCTAGAAAAAATATTATAAGAATTCTAAAT
TTTTTATTTTGATCATACGAAGCTAGTTTTTCTAATTTTTTGATCTCAATATTCATTAAC
TTTATATTTTTATTCATAAATTCCCTTACTAATTACTGAATTTAGCATTCCAAAGGCTAT
CATCAATAAACATTTATATATAATTAAATTGTATTTACTTAAATATATTTTATACAAGAA
AGATACAAGAAAGGGGGTTTTATGGAGCATGAATATGCCGTTGAATTTGAGCATGTTACT
AAAGACTTTGTTGGTATAAGAGCTAACGATGATGTTACTTTCAAAGTTAAAAAAGGCTCA
ATTCACGCGCTTATTGGTGAAAATGGTGCTGGCAAAAGTACGCTAACATCAATTTTGTTT
GGCTTATATGAACCAACTGAAGGGTCAGTCAAAATTAATGGTAAATCAGTAATTGTTAAG
AATCCTAACCAAGCTAATGAAATAGGTATTGGTATGGTTCACCAACATTTTAAATTAGTT
GCAGCTTATACTAATTTACAAAATGTGATTATGGGTTCAGAGTTTACTTACAACTATTCA
ATGGGCACCTTGGATCTTAAGTTAGCTAAAGCTAAAATTAAAAGCATTCAAGAGCTATAT
GATTTACACTTTAATCTAAACCAAAAAACATCTAAAGCAACTGTGGCAACTCAACAAAAA
GTTGAGATTATGAAGATGCTTTATCGTGATGCTGAAATTTTGATTTTTGATGAACCTACA
GCTGTTTTAACAGACCAAGAAATTCAAGGTTTACTTAAAACAATGCAAGTGTTTAAGGAA
AACGGCAAAACCATCATTTTTATTTCCCATAAACTCAACGAAGTTAAGCAAGTTGCAGAT
GAAGCAACTGTTTTAAGAAAAGGAAAGGTTATTGGAACATATGATGTGTCCAAGACGTCT
ATTCCACAGTTAGCTGAGGCTATGGTTGGTCAAAAAGTTGTTGAAACAAAAAATACTGCA
TTATTTGACAGTTATGATAAACCGGAGCTTATCTCATTTGAAAATGTTTCAACTAAGAAA
ACTAGAGATTCAGTTTCTTTAAAAGATGTGTCATTTAAAGTTCACCCAGGCGAAATTTTG
GCAATAGCTGGTGTTGAGGGCAATGGTCAAGAAACATTAGAATATGTTTTAGCGGGCTTA
GTTAAACCTACACATGGTGAAATTAAAATTAAAAATCCTGATTTTGATTCAAGTAATCCA
AAATCAATTAATGAATTTAATATTACCAACTGAAGCGTTGATAAAAAGAACAGAGCAGCC
AAAATTAACATTGTGCCAGGTGATAGACACAAGCACGGACTAGTTTTAGACTTTAGTATC
AGAGATAACTCTATTTTAAGATTGCTAAATGATAAAACTTATGCACCATTTGGTTTTATT
AAAGCCAACAAAAAAGAAGAATTGTTCCAAAATGTTGTTGCTAACTTTGATGTTAGAGGT
ACTAACCACGGTAATTCCTTGGCTAGATCGCTTTCTGGTGGTAACCAACAAAAAGCAATT
GTTGGTAGAGAAATGAGCACTGATCATAATCTACTTGTGATAGTACAGCCAACCAGAGGA
CTTGACGTTGGAGCAATTGACTTAATCCATAAGAAAATTCTCTTAGAAAAACAGGCAGGC
AAAGCTATATTATTAATTTCATATGAGCTTGATGAAATTTTAGCTTTAGCCGACACAATT
GCCGTTATTAATGATGGCAGAATATTAGATCTTAAACCTGCAGCACAATTTAATAGAACA
GAAATCGGTTTATTAATGGCTGCATCAAACAAGGATGATGAAACAGAAGGAGAGGGCAAT
GAATAAGAGTGCTGAAAAACAACAAAACCCTGTTTTATCATTCTTTAGAAATTTCTGAAG
CAAGGTTAAAAAAGGTGTAAACGCCGATAGTGCTGTTTCTACAAGAAGAAAGGCATATAA
CTCAATTTGATCAGTTGTATTTGGAATTTTTGTCTCAAGCATTGTGCTTTTAGTATTTTT
CCAAACCAATCCATTTGAGTTTTTTGCCCAAGTTTTCAATGCAACAGCAACTAAAGGAAA
CATTGACTGAGTTTATATATTTATTATTTACTCACTGGCATCAATTGGTGTCGGATTCTC
CTTTAAAACAGGGCTATTCAACATTGGGGTTGCTGGACAAATGTCACTTTCAGGCGTTAT
TTGTTTAGCATTAATTAACCAAAGCAATGTAATTGAAAGTAATGGTGCTATTAAAAACCA
AGGGTTAGTGTTCTTAATAATGCTGCTTTCAATTGTTATAGGATTTTTATATGCTGCAAT
AGCTGGATTATGTAAAGCATTTTTCAACATTCACGAAGTTGTTTCAACTATTTTGCTTAA
CTGAGTGGCTGTTT
>NODE_53_length_611_cov_17.898527
ACTGCTAAGCCAATTATTTATGTAGCTAATTTATCAACTGAACAAATAAGTAATTATGCT
AATGACAAATTATTTAATGAGCTTAAAAACTCATTAGCTCATGATGAAAAAATTATCCCT
ATATCTGTGCAATTAGAATCAGAACTAGCACAAGTTGATGAAGCTGAGGCAAATGAGTGA
CTTAGTTCATACAATATAAGTCTTAGCGGACTAGATATCTTAACTAAAGAATCATTTGAC
TTATTAAAATTAAAAACTTATTTTACATCTGGACCAATGGAAGTTAAAGCCTGAACATTT
AAAGACGGCATGCTAGCACCACAATGTGCAGGCCTTATTCATAGTGATTTTGAGAAAAAA
TTCATTAAAGCTGACATTATTAGTTACGAAAATTATATACAATATAATGGTGAGCAAGGT
GCCCGTAATGCCGGCAAAATTAGAAGCGAAGGCAAAAACTACATTATGCAAGATGGAGAT
ATTTGCCACTTTAAATTTGGTAAGTAAAATCTTACTTATGGGAGTTTAGTATAATGGTAG
TACTGCAGTCTCCAAAACTGCTTGCAAGGGTTCGATTCCTTTAACTCCCGCCATATGTTA
TTAATACCAATAAGCCTATAAAACAGGCTTTTT
>NODE_54_length_3457_cov_18.609488
ACAGAAAAAACCAGCCACTAGAGGAGATGGCTCTGAAGGAGAAGATGTTACTGAAAACAT
TTACCAAATTAAATCAATTCCTAAGCTTATTAATTACTTTAATGATCTAGAAGTGCGTGG
CGAAGTTTTTATAACTAAGAATGATTTTAAAAAAATAAATGAAAGCAATAATTTTGCTAA
TGCAAGAAACGCTGCTAGTGGCACTTTGAGGCAATTAGATGCTAATATTGTTGCAGAAAG
AAATCTTAGTGCATTTTTATATGAAATAGTTGAGCCAGAAAAGCATGGTATTTATTATCA
ACATGAAGCGCTTGAATTTATGAAAAATTTAGATTTCCCAACTAATCCTTTTTCAAAAGT
TGTAGAAATTGAAGAATTAGAAGAATCTATTAGTGATTTTGCTGAAATAAAAAACAAATT
AGACTATGACGCAGATGGATTGGTCATTAAGCTTAATGATTTACAAATGTGGGATAAATT
AGGCAAAACTTCCAAGTTCCCTAAGCACTCAATTGCTTTTAAATATGATGTTGAAGTAGC
ATCAAGTAGAATAACTGACATATTAACTTCGGTTGGCAGAACTGGAAAAATTACTTATAT
TGCAAACATTTTGCCTGTGTTATTAAATCAAACTACAGTTAAAGCTGCTACATTGCATAA
TCATAATTTTATTAAGGATATGAACATCAATATTAATGATGAAGTTAATATTATAAAAGC
AGGCGAAATAATACCTAAGGTTATAAGCTTAAAAGAAGAGAAAAATTACGTAGATTACTA
TAAAAAAGCCACAAACTGTCCTTCTTGTGGCTCACAATTGGTTGAATTTGAAGGCATTGT
TGATCAGTTTTGCACTAATGATGAGTGTCCTGATAAAAATATTAATAATATTTATCATTT
TGCTTCTAGAAACTGTCTTAATATTGTTGGCTTAGGCTTAAGCACTGTTAAGGATTTTTA
TCCTAAATTTATAAAAAATATTAAAGATATTTTTGACTTACACAAGTATAGAGCTGAGCT
AATTAAACTCCCAAGATATAGAGACTTAAAGGTTGATAACATTTTAAATAGCATTGAAAG
TGCAAAAAATAAAAAATTTAGCAAAGTTATATTTGCTTTAGGCATTAAACATATAGGGCA
AAGAGCTGCTAAATTAATTGCTGATAATTATGCTAATTTTGCAGAACTACTAGATGATCA
TAATTTATTAAAACTGCAAAATACTAAAAATATTGGTCCTAAAATAATTGAGAGCTTAAT
TGAATTTATTTCAAGCCCAGCAAACCAAGATTTACTAGCTTTTTTGGATGCAATTTTTAA
TTATGAGGGCAAAGCAAAAGTTATAAGTACTATTTTAAGCGGCTATACTTTCGTTATAAC
TGGGGTCTTATCTGAGCCAAGAAGTCATTTTGTAAAACTAATAGAAGAACACAGTGGAAA
CGTTTCCAGTGCAATATCAAGCAAAACTAGTTATTTATTAGCTGGTTCTGATGCAGGAAG
TAAGTTAGAAAAAGCCTATAAAACAGGCACAAAAGTCATAAATGAAGAACAATTTTATGA
TCTCATAAAACAGTAGTTTTTGTAGCTAATTTAGCATATGAAACCAAAATGTGGAATAAT
TTCCAATCAATTTACTTTTTTATTTTCAATATTTAGCTGGTGATATATATATATATATGC
CCCTGGCTATTGTTAAACTAATCAGGCATATATAATATGCTTGATTTTTATTTTTTATGT
TGCTATATCTTTAAATGGAGCTAGTTATGAACGTATTTAAGAAAAAGAAAAACAGAGTAA
TTATTTTTTCACTTGCTACAGGAGCAGTTATTTCTGCATCAACTGGTGCAGTTGTTTATT
CATCTAACTCTGATTCAAATTTGTCAAGAATACTTTTTAATAACTCAACAGATGCACAGG
TAGCAAATAATAAAAACAACATTAGTAAATCTACTGATTCAATTAAAGATAATAATGTAA
TTGAAAATACTAAACCTAAAATTATTAATCCAGCTGAAGAAGTAGCTCCTAAAACACCTG
AAACAATTAGTGAAAATAGCTCAGCTCATGAAATAAATAGAACAACAGTAACTCCTGAAA
GATCTGAACCATTAATTGCTAAACCGAATGTAATTACAAAAGAAATTGTTATTCACGGTG
TTAAGGTTAAAGCAACTATTGAAGTAACTCCAGATAGACCCGTTTCTAAACATGATATGG
ATAGACAAATAAACAACATAAATCCTTACCAAAATATAATCGTAAGTAGAGTACTTAATG
TTGAAGTAACTCAAGAATTAAGAGATAAGTCTATAAGCAATGCACTTGATGGAAAAGACG
GCACAGGATTATTTGCTGGTACATTTTTCAAAACGCTTGAAAACATTTTTACTAGTAGTA
GTGATCTAGCTTCTGCTGAAGCAGTTGTAAGGCAAAATATTGGAGTTTATAGAGACAATG
TCCATCGTTATGAAAGACTGCTAAACAGTAAAAATGTAATAAACTTTTTAACTGAAAAAG
GCAAACAAGAATACCCTTCAAAGAAGTTTGATTCTGAAATTCAAAGAAACATTTGACTTA
TTAACCATTTAGATAAAACTAAGTTTACTAAGTTAGCTAAAGATGCTGAAGCATTCTTAA
GTCAAGGACTTGCAATTTCACCTAGATCGGCTATTATCAATGAAGATGGAACAATTAGCT
CACATGGTTTTGCACCTGATGATCAATTTAACACAGTAACTTCAAGAGTTTCAAGAGACA
ACCGCGAAAGAAGAGTTTTTGGCTACGATTCACCATATGGTAGATCACCTGATAGTGTCT
GAGAAGGCTCATATGAAGACTGAAGAAAAGAAGATGTTACAAATAAACCTGAATATAGTA
AATATAATGTAAGCAGTGCTGATGGAATTAAATTAACTAAGCTCACTAGAGAAAAAACAG
ATAATAGTCCTGGTGCACTTAATGAAGGATTAGTTGTTGAGATTGACGCCGCTAATCAAT
CAGGCTATGGTAAGACTTTAGATCTTATAAATAAGCTTAAAAATGACAAAGTGCAAGTTA
CTTCATACAGAATTAAAAATATGGGTTCTAGTGATCCAAGTCAAGCATTTAAGAACATTC
TTTTAGCGCTTCCAGACAACATTCCACAATTAGAATTATTCTTTTCAGCTGAAGCTACAA
ATACAAGTAGTTTAATTGCGCTAGAAAACAAATACATTAAAGAATTGTCGCTCTATACAT
TAGGTAATTCATTGCTTCATAAATGATCATTCAATCCTTTAGCATTAAGAAAAACTGAGT
GAATTAATACAGTTGATTACAATGTAAGCAGAGACTTTTTACCTAATGTAGCAATACCAA
CAAGAATTACTTTTGACACAATTGCTTTTGATAAAGAAGACTTTGCAAATAAATCATTTG
AGCGAATTAACGATGGATTAAGAATGGTATATTTTGCAAGAAACAATGAACCATTTTTC
>NODE_55_length_2464_cov_24.286119
ATTTTATATTTATTAAATTGTTTAGTGTAAGCAGAATAAATGAACAACAAAAGGAAAGAA
TAAAAGAAAGCGAAAATACAAGATCAAAATTTAAGTTAAATACAACAACTAGTGCTATAA
ATCATCCATCATAATATTTAAAGCTATAATTACCAATCTTTTTTTGATGTTTGACAAACA
GCATTATTAAACTTCTTATTGCTGAAACAAATGAATTAAGCAAAGTAACATAGCAAAATA
AAATTGTAATTACAAAGTATAGTGATGCTTTATTTTTTCTGGGTATCTTGTTTGCTAAAA
GTGCTATAAAATAGAATAATAGGTCAAAGTGTAATCCTGAGATAACTAATAAATGTGAAA
CATTTATAAGTCTAGCCTTTGTATTAGCAATTTGCGAATCACCTATTCCAAAAACCATTG
TACTTCAGTATCTGGCAAAATAAATTTTGTCGGCACCATATGCATTTAATAATTGATTAA
GACTCCGGGTTTGATATGATACTTGCTTAATTACTGGATCACTTACAACATATTTTATTG
AGTTAGATAACATGAAAGTTTTATCAAACTTTATATGGGACAAATTTTTACTTAAATTTC
CCTTTACTTCAACTAGCGAACCTTGAATAATTTTTGATTCTGATGTTAGGCTACTGCCCA
AGACTAAAACATTGTGCTTTGAATTACTAATTATAAAATAATTATCACTGGACTTAATTA
TTGTCCCTTGAACAACATATAATCCATCATCCAGCAGATGCTTAAATGCTGTTGGCATCA
AAGCGCATAGATAAAAGACAATAGCTAGCAATGCAGTACCTAAGCACTTCCAGTTTTTAA
AATTAATGTACACTGCTAGTATCACATATGCCACAATCCACACACACCTAGTTTCATTAC
TAAAAATAGACAGGTGAATAAATATAGGCAAAATAAATGCCAATAAATTTAGGTTTACAA
GACTAAAACTCTCTTTAGTTTTGAAAAAGTTTTTTCTCCAATGCCTCTTAGAGATTGAAT
ATCGTCTCATTTGACTTTTGATTTCTTTCTTCTTAACTGAACTAGTTGCTTTGATACATT
TACAGAAATTCCTAATTTTCTTAGTTGTTGCTCGTCATTTAATTCTAGTCAATGTATTTG
CTTATTAACATCATTATCAAAATTGTTTTTTAAAAATGGAATAAAGATTTTTACATTATT
TTTGTACTCCTTGTTCATGTCAATATTTGAAAGATCTGCATTATTTTCCTTTACAACATT
TAAAATTTCTCTTAATTTAACCCCCTTTTTAAAATAGTGCCTTCCTTTAAATAAAACTGC
GCCGGTTACATCGATTGCTACAACATCGCTATCACTTGGCGAAATTTTAGAAAATGAGGT
ACGATTTGATTCAAAAGTAATTGCTATTGTAGAAGTAGCAACAGCAATCAAAACTAAAGA
ACCAATTACAAATCTTTTAATTCTCATTTCATCATATTAGTTTTATGTAAGATGAAAAAA
ATAAAAAGTGTAAAAATAAGGGAAAAACGGCTTGTTTTTCCCTTAAAAGTTCATAATTAA
TTATACTCCTCAATGAAATCGGTTAACTTCTTAACATCCTTGTTGTGATATAAAACATCA
ATAATAGATCTTAAAAATGGTGCACTAATTGACTTATTATCATTTAAAATATCTTCTAAT
ATTTTGGCATTGTGGTAGCCTTCAACTGTTTTGGTGTTTGCTTCTAGCACTGTTTTAAGG
CCTTTTTGGGCAATTTGTGTTCCAAAAAGAAAGTTTCTGCTTTTCATGCTAGAGCAAGTT
AAGAATATGTCACCAATTGCTGAAAGCTCTAATGGCAAGTTATTATCAGCAGAGTTAAAT
AAGGCTTTATAAATTTGGTAAATTTCTTTTGCACCTGTAGCTAATAAAGCAGATTCAGTA
TTTTTGTAAGGAAACATGTGTGTTATTGCACCAATGCCTATTGCAAGAACATTTTTAAGA
GCAGCAAATAATTCACTTCCCTTTTCATTAGGATTAATTATCAATCTAAAATACTTATTA
TTAAATGTTTTTGATACTTCAAGCAAGAAGCCTTGATTTGGCCCAACAATGTTGATCATT
GTTAGTGCATTTTCAAATACTTCAGTAGCAAAAGAAGGCCCGAGTATTGAGCAATAGTGT
TCAATATTGTCTGAAAATTTCTCAACAAGTACATCAGAAAAGAATTTTTTAGTCTTTGAA
TCTATGCCTTTAGCAACATTAACTATCTTAATTTTACGTGTTCCTAGAATATTTCTGATT
TGACCAAGAACACTATCAATAGCTCCTGATGGTACAGCCAGTATCATTAAATCAAGCTCG
TTTAATGCCTCTTCTAAATTGTCAGTTGCATGAACATTATTAGGATTATTGAACTTTTTA
TCACCAAAATATTTAGAATTAATGCCATTGTTAATGTCATTAATTTCTTTGTTATCAATG
CCTCACATTGTAATTTTGTGGTTGTT
>NODE_56_length_6174_cov_19.661484
TTAAATAAAGTTTAAAATTTTTTTACTATATTAAATTGGAGGACTTATATGAAGATTATT
TTAGTGGGAGCAAACCACGCAGGAACTTCATTTATCAGGACAGTTAAAACCGTAAATAAA
GACGTGCAAATTACAGCTTATGACAGAAACACAAATGTGTCATTTTTAGGTTGTGGTATA
GCAGTTTGAGTAGGTGGTGAATTTAGTCAACCAGATGGTCTATTTTACTCATCTCCTGAA
ATTTTAAGAGACAAATATGGTGTTGACTTAAAAACTGAACATGAAGTAATTAAAATTAAC
AAAGACAAAAAAGAAGTAGTTGTTAAGAATCTAAAAACTGGTGAAGAATTTACAGATACT
TATGACAAATTAGTATTTGCTGGTGGTACATGACCAATTGAACCTAAGATTCCAGGTATT
GAATACAATAATATTGTTCTTTCAAAATTATTCCAACACGCTCAACACTTAGTTGAATTA
GCAAACAATGACAAAATTAAAAATGTTGTTGTAGTTGGCGCTGGATATATTGGAAATGAA
CTTACAGAAGCATTTTGACAAAAAGGCAAAAACGTTACTTTAATCGACAACAACCCTAGA
GTTATTGGAAACTACTTTGACCCTGAATTTACAAATATTATGGAAACTAATATTAAAAAT
GAAGGTGTTAAGTTAGCACTTGGCGAAATGGTTAAAGAATTTAAATCAACTAACGGAAAA
GATGTTTCATCTGTTGTTACTGACAAAGGCGAACATGCTGCTGATTTAGTAATAATGAGT
GTTGGCTTTAGACCAAGAACAGAAATGGTTGATGCTGAAAAATTACCTAATGGTGCTATT
AAAGTAAATAACTTCCAACAAATCTTAGGCGATGAAAACATCTATGCAATTGGTGATTCA
TCAGCTATTAAACACAGTGTAACAGGCAACCACTCTCACGTTGCTTTAGCAACAAATGCT
GTTAAAACTGGTGTTGTAGCTGCACTACACATTGCAGGATTAAATGTACCATTCCCAGGT
GTTGCTGGAACAAATGCTATTAATGTTTTTGGTTGCCACTACACAAGTACAGGTTTCACC
GAAGAAGCTGCTAGAAGAAACGGGCTTACAGATGTAGCTAGTGTATACTTTGAAGACTTT
GACCGTCCAGAATTTATGAGTACATCAGAAAAAGTTGCATGTAAGATCGTTTATGACACA
AAGACACTAAAATTAGTTGGAGCTCAAATTGGCTCATGAGGAAATTCAATCCACACTGAA
ACAATTTTCATGTTAGCTCTAGCTATCCAAAAAGGACTAACACTTCCTGAAATTGCTCTT
ACTGACGTTTACTTCTTGCCACACTTCAACAAGCCATTTAACTTCGTTTTAGTTCCTATT
TTAAAAGCATTAGGAATTGACTACAAATACTAATAATAGTAATTGACAACTATAAAGAAG
CATCATCACTATCTTGATGAGCTTCTTTTGTTTATTGGCTTATTAGCCTATAAAACAGCA
TTCAAGGGATGTTTTGTTTTTTGAACCAGAACACAAAAACTTGTTTTTAGTAAGTTGATT
AAAATTTATTTTGCTTACCTTTTAACTAATGCTAGTTTTCTAAATTTAGAGATTAGCTCA
CACACAAAAATATATTTACCTTATGCCCACTAAAAAGTATAAAATTTACATAATAAGCAA
AGTTTTTGCTCATAAATTAAGATGCTTAATTTAAAATTTTATTATTTAACTATATATAGG
AATTGTTTATACTTTTAGCCATGAATTTAAAAAAAATATTTGAAATGCAAAGAGAATTAG
ATAAAGCAATTATCAATCGTAATGATGTTGATGCTTCAAACAGTAAAATAACTCAAGCTG
AATTTGATGAAATGAAATTGCTAGCAACTTTGGTAGAAACTGCTGAATTTGCTAATGAAG
TTCAATCGTTTAAATATTGAAAAGCAAACAAAACAGTCAACCGTGAAAAAGCTTTAGAAG
AATTTGCTGATATACTTCATTTTATTGGCTCTTTTGCATACAAATATAATGTCGAACCTG
ATATTGAACCTCTAATATTATCTAACAATGTAAACAGACAAATTTGTTTATTGTTTAGTA
CAATCAGTAGCGCAATTAATAATTTAAATAAATATGTTATAGCGCAAATGCTAGCAATTG
CCCTTGGCGTTGCTAAGTTATTAAATTATTCAGAAGATGAAATAATTCACTGATATTATG
TGAAAAACAAGAAAAACTACGAAAGAATAAAAGAACGATACTAATTAAATAAAGGAGCAA
TTGTGAAAAAAACATTTAATAAATTTATGTCATTAGGCCTTCCATTAGTCACTGCTCCTT
TTATTGCGGCTCAGTGTGTAAATAACCAAATAGTTAATACTAAAGGTAACTATACTGTTA
ATAGACATGCTTTTGTTAATGCTGTTCAATACTATGAACATATTGGTAAAGAAGGCATAG
ACACTTACTATTTTAATAATAACAGAATTCCTTATGTATCTGTAAAACAGGCTCTTTCAG
CTTTAAACGGTGTGGTAAATACTGATTTAATCCAAATGGGAGAACCCCCTTATAATTTCT
TGCATAGACAAAATTATCAAATTTATAGGGCTAATGGTGCTACATTAAAATTTGACTGAG
AAAATGACACAATTGAAATTAGTGATCCTAGAGTTTTTGGCATCCTAAGTGGCAAAAAAA
CCTTAGGCTTTATGCATAGTTTAACACCGTTGCAATTTAAAAGCAGCTATATTGATGGTA
AGCCACATAGCATTAAGTTTGATTTAAAAAAATATAACTGAAAAGTCCATGCAATAAACA
AAGAGCCTATAATTCCTTTATTTGTTTTCAACTTACTATTTTTAAGCCAAAACTATTATA
ATTTGCGCTTTAACGGCTCAGAATACTATGGTGTTGATATAGACACAACTATTAGAACAA
CACCAGAAGCATTAAGCGAAATAACTAATAAATTTAAATTTACTCCTGAAACAGCTGCTC
AAAGACAAGATGCCTTTCAGTCATTAAGATTCGTTTTTGATAATTTTTATGGACTTGCTG
AAGAGAAAAAGTTTGACAAAGTTGGCTTTGAAAGTTGATTAGATCCAAGCATTAAAAAAG
ATATACTTAACAAAAACCCTTTAATTTACAACAAAGGCTATTTTAAAGCCTTACACGGCC
AAATTAATGAATTACACACCTCAGTAAGACAATTTAATTACTATGCACCATTAGACTATT
CAGATGGCGAATTTATTAAAAGTCTAGTGGATAAGTCACTACTTGAATATAGAGAAAAAG
TTAATCCAGATTTTAAATCAAGATGACTAAACGCAAATGAGCTAAAACTTAAACTAGGTA
ATCTTAGAGATAAAGCAGTATTTAGTGATTCTATTGGCTCAAGACGTTTATTAAAAGTTG
GTGAATATAATGGCAGACCTGCAATAATTGAAAGCAACACTCCTGTTGTAAGATTTTTAC
CTGATAATAAGAGTGCTGTTATTACTTTGGACAGCTTTAATACTATTTCAGCAGAAGAGC
TTACTGGTGATCCTGAAAAGCATTATATGGCCGATTCATTTGAATTAATGAAATACGCGC
TTGATGTGATTGAAAGAAGGGAGTTAGCAACTCACTCTAAAATAAGTAATATTATTTTAG
ACATTTCACAAAATGGTGGTGGTAATATTGCTGCACTGTATAGACTAATTGGCCTAATTA
AAGGAAAGCAGGACAGGAAAGCTTATTCGTATGCTTATAATACGCTCACTAAAACGCTAG
AAGAATCAGTTTATAGAGCTGAAATACCGCAAAAGTATTTAAATAAAGACTATAAATGAT
TCTTATTAACTAGCAATCTAAGTTTTAGTGCTGCTAATGCTTTAGTAGCTTATACAGCAG
CTGATAAATTAAGTCCATCTAGTTCAAAAGTGCAAGTTATTGGACAAAAAACAGGTGGTG
GTGCTTGTGCTATTATTCCAATTGTGCTTTCGGATGGGACAATGATTGTTGTTAGCTCAA
ACACTAAAATTGTTACAAAATCAGACGAAAAGCACTATGTTTCAGTCGAAAACGGTTTTG
AAGTGCCTGCTGAAAACCAGTTAAATTACGAAGACTTTTATAATGATAACGCTTTAGCTG
AGCTAATAGCAAAAAAATAGCCAGGAAAAAGCCTTGGCTATTTTTTTTATTTTATTAATT
ACATTGACTTGCTCATTTGTTCAGCGACTTCAGCAGCAAAGTCTGTTTCTTTTTTTTCAA
TACCTTCACCAAGACCAAATCTTATTGCTTTAATTAATCTTAATTTGAGTTCTTTTAGGT
ATTGTTGAACTGTTTTAGACTCATCCATAATAAGCTTTTGTGAAAGAAGTGTAACTTCAG
AAATCTTTTTGTCCACAAAGCCTTTTCTAATTGTTTCTTGGATTTTTTCAGGTTTGTCAC
TAAAGCCTGCTGGTTCTTTGAATTCTGAAGCAAATTTTTCTAATACGCTGCCTGGAATAT
CTTCAGCAAAAATATATTCAGGATTCATTGCACTTAGGTGCATAGCTACATTTCTAGCAG
CTTCAGCATCTGAACCTTCTGTAAGCATAATTGCACCAATTTTTCCGTTAATGTGAACAA
AGGTTGAAACTGATTGGTTTGTACCTGCATCAATTAAAACAAAACGTCTTAATTCGATTT
TTTCACCACATTTAGCGCTGTATGATGAAATTGCATCAGCTAGTATTTCTTCTGAATTAG
CTAATTTAAGTGCTAAAGCTGCTTCAGCACCATTTTCTTTAACTAATTCAAAATTCGCAA
CGATTGTTTGTGCAACAGTGTTTGCTAATGCCACAAACTCTTCACCATGTGCCACAAAGT
CTGTTTCACAGTTTAATTCAACTAAAACTGCTCTTTCATTATTGCCTGCTTCAACTAAAA
GTCCATCTGCTGAAATTCTATTCGCTTTTGAAGCTGCTTTAATTTTTCCATTTTTCTTTA
AAAATGAAATAGCTTCTTCAACGTCTCAATTTGAAACTTCTAGTGCTTTTTTACAGTCAG
ACATTCCGGCTGCTGTTCTTTCACGAAGTTCCTTAATTAGAGCCATTTTATCCATAATAC
TACCTCTTTAGTTGTTATAAAAATACTACAATATTATTTTATTTGAATTATTCAGCAACT
TCAGTGCTTGTTGTAGTTTTTTCTACAGTTTTAACACCTTCAGCACTATTTTGTTCAAAA
CTTCTTCTTTGGTTCATAAATCTTGGATTTAAAGTTTTGTCAGTTTTGAACTCAGGCAAT
ATAACTTTGTCATCACCTTGGTAAGCAAATTTAGCTTTTCCGCCACGAGCTGTAGCAATA
GCATCAGCTAGGATTGTCATAATTAAAGTAATACTTTTAGCTGAATCATCATTTGCAGGA
ATACCAAAGTCAACAGCATCAGGGTTTGAGTTTGAGTCTAAAATACCAATAACTTTAACA
CCTTTGCTTCTAGCTTCTTTAACTGCTATAGCATCAACATTAGGATCAGCTACAATCATA
AATGAAGGAAGACTTTGCATTTTTCTTATACCATCAAGATTTTTGTGCAATTTGTCCAAT
TCTTTTTGTTTGATAAGACCTTCTTTTTTAGTGTAGCCTTGGAATTTTTTAGCAGCTTGT
GCTTCTAATTCTTCCATTACTTTAACTCTTTTGAAAATTGTAGAAGCGTTTGTTAATGTA
CCACCTAGCCATCTTTCTGATACATAGAAACTGCCAGTTCTTAAAGCATTATCTTTAATT
GTGTCTTTAGCTTGTTTTTTAGTACCAACAAAAATGAATGTTGTTCTAGGGTTTTTTGCA
ACAAATTTATTTAAAATGTTGTAAGCAAATTCTAAACGTTGTAGTGTAACGTTTGTGTTA
ATCATGTGCATTCCACGTTTTGATTGAGGGTATAGAAATTCCTTCATTTTAGGATTTCAC
ATACTCTTTTTGTGACCAAAATATGTGCCAGCTTCTAATAATTTTTCTCTAGAAACAATA
GTAGGTTTAACTTCTTTTGAAGCTTTTGAATCATCAGCTTTTTCAGCCATATTATTTTCA
GCTGTAGTAGCTTGTTCAACTTTTAAGTTTTCGTTTTCCATAAAATAAAATTCCTTTAGT
TTGTTATATCTTCCCATTACTTCTAACGCCTAGCACCCTTTCTCCAGGCACACCCAAGCG
AATCCATAATAGTGTA
>NODE_57_length_5422_cov_18.209702
ATTAATATTTTATTACAAATTATGTTTTTATAAATAATTTTAGTTTTGAAAGAGGCAATA
AAAAAATGAAATAAGACTTATTTCATTGATTTATAGTAGTTTATGAATTTTATGCAAAGG
CAAATTTTGGCCTATGTTTAGTTTTCATAATCAGTTTTTTAAGCTCAAAACAGATGGTAT
TAACAAAAGCTAAAGGTAGTGATCAAGCTAAGAGAATACCATTATCAAAAGTTAAAAGGT
GTTCATACATTCTAAATACTTTAGCTAATTCAGGAACAAAGGCTACTAAAATAACTGATA
ATGAGCTAAATGATATTGCCGCATAAACATGTCAGTACTTTTTCACACTTGTTTTAAAAA
TGCTGTTGTCATTAATTAAATTTATAGCATTAATTGAAGTTGCCACACCCATTGTTACAA
ATGCACAAGTTGAAGCAATAGTTAATAAGTTAAGACCATTATTAATGAGATTACTGTGAA
AATGGATAGTATACAAAGCGCCAGCAGTATATGATAAAAGTGACATTAAACTTATAACTA
GGGACTGTCATAATAAATTAATACCCATGCCACGAGCAAAAATGCTTTCATTTTTACTAA
ATGGTGGCCTATTCATTACATTAATTTCTGAATCAATTAAACCAAGGGCAATAGCAGGAA
GGCCATGAGTTAGAAGATTAATTCAAAGTAGTTGTGATGCGCTAAAAACATAAAATTCAT
TATCTGAAAAGTATTGTTTAAAGGCATAGTAGAATGCTATTAGTCCAATAAGCATTACAA
TTACTTCAGTAACTGATGAAATTAATAGGTTCATAATCACGGTTTTGACTTTGTCATAAA
TTTGTCTACCGTTTTTAACTGATCTAACAATAGTGTTAAAGTTATCATCAGTTAGAATAA
AATCAGCTGACTGTTTTGCTACATCAGTGCCAGTTATACCCATTGCGCAGCCAATATCAC
TGGCTTTAAGTGCTGGAGCATCATTAACTCCATCACCAGTCATAGCAACTACTTTGTCAT
ATGATTGTCATGCTTTGACTATTCTTAGTTTATCACTAGGATTTACTCTTGAATAAACAG
CAATTTTTTGCACATTATTTCTTAATTTATCATCATCTCAGTCTTTTAATTCTGAGCCAT
CAAGACATATATCATCGCCATTAGGGTCGTATATACCTAAAGTTGTTGCAATTGACTTGG
CAGTTATTAAGTTATCACCTGTAATCATTACAACTTTTATTCCTGCATTTTGCGCTTCTA
GAACGCTTTTTGCTACATTAGCACGTGGTGGATCAATCATTGCAACTAGCCCAATAAATG
TTAAGTTATCTTCATCCTCAAAGTTAATAGAATCATCACTAATATTCTTTTTAGCAAAAG
CTAAAACTCTGTATGACTTAGCAGCCCAGTCGTTATTAATTTGCATAATTTCATCTTTAT
TTATATTATTGCATTTACTAATAACAACATCTGGCGCACCCTTAGTTATCATAATTTTAT
TTTTATCTTTGTCTTTGACTAAAACAGACATCATTTTTCTATCACTATCAAAAGGTAGAG
TACTAATGATATTATTATTTTTAAGCAATTCTTGCTTTGTGACACTATGTTTTAGTGCAT
AAAGAAGAAGTCCGGTTTCAGTTGGATCGCCAATTTCTTTTATTTCTTCATTATCAATAT
TTAAGTATGCATCATTGCAAAAGCAAAGTGAGTTTAGTAGCTCATTAAAATCAATGCCGC
TTGTTTCTAAGTTGTCCAAAAAGCCTTTTTTATGGAGGTATAGGTCAACAACAGTCATTT
TATTTTCAGTTAAAGTGCCTGTTTTGTCAGTGCAAATTATGTTTGCTGAACCTAATGTTT
CGACTGCTAAAAGATTTTTAACTAAGCCCTTTTCCTTGCTTATTTTTGAAACGCCAATTG
ATAAAATCACTGTTGTAAAAGCAATCAATCCTTCCGGTATTGCAGCAACAGCTAAAGAGA
TACCAGTAATTAATGAATTAGTATAAACATCAGGCTTATTTCATACTCCGCTAGAAACAT
TATTAAAAATTATTTGCAACAGCATACTTACGAAAAGTAAAATAATGCCTGAATAACCAA
ATCATTTGCTTAATTTATTTAATTTTGTTTGCAAAGGTGTCAAATTTTTCTTTTGATTTT
GTAAACTCGTATTTATTTGACCTATTTGAGTCTTAACTCCCACATTTTCAACAATATAAG
AGGCCTTACCATTTGAAACAAATGTTCCAGAGTAAACTAAATGTTTATTTTCTGCTAAAG
TTTTATCATCAGTAGCATCTCAATTTGCACATTTTAATACAGCTTCACTTTCACCAGTCA
AACTGCTTTCAATTGCATAGAAATTAGATGAATTAACTAGTCTTCCATCAGCATTTATAG
TATCACCAGCAGACAAAAGCACTAAATCACCAACAACCAATTCATTAGCTGGAATGCTTA
TCACTTCATTGTTTCTTATGACAGTCGAATTTGATATAGTTTTGCTTTCTAATGCCCTCA
CAGCCTGGTCGCTTTTGACTTCTTGATATGCACCAATAGCACTGTTTAATAGTATTACAA
GCATAATTATGGCAGGTTCAACATAGCCAATTATTGTTTGTGTGCTAGTTCTACTTCCTT
TTAAGTGTTCATAAATTGCTAGGCTAACGCTTATTACTGCTGCTATTATTAGCAAAATAA
CCATTGGGTCAATAAATTGTTTAAAATAAGCCACTATTGGGTTAATTTTCTTGCTTTTTT
TCAAAATATTTTCACCATGTTTTTGTGAACTCAAGGCGACTTGTTCATCACTAAGTCCAT
TATATTTTTGTGCTTCTTCTCATTTCATATTGAGTACCTCTTATTTAGTATTAAAATAAT
ACATTAAATGCAAAAAATATAACTAATATACTAGCCATAACAATTGATTATTTTTAAAAA
TAAAATAAAAAAAATGGCGGGGAAGAGAGGGTTCGAACCTCCGCGGGTGTTTTATCACCC
CTAACGCGTTAGCAATGCGTCCTCTTCACCAACTTGAGTACTTCCCCACGCAATTGGCTT
TTTCATTATAGCAAAATTATTTAATATCAAAAAAATATTTATGTAGCCTTTTTATTATTT
TGTTATGTGATAATAAAGACTTATAAAAATAAAAATCTAAAGCTTAGAGCTTCAGCATAT
TGTTTGTTTTGATTAGCTATTTTATGCCCTATATGACTGTTTTATAGAGTTGAAGGTTAT
TTTTCTGCTTTTTTAGAAATATACTCAGCAACATCTTCTTTAAGCTCAGCATCATCCAAA
GCATAATCAATATTTGCTTGGATAAAGCCTTTAACTGAACCTAAATCATATCTAGTGCCC
TCAAATTCAAAGGCATAAATATCCTGTTTATAATCTTTTTGTAGCTTTTCAAAAGCATCA
ACTACTTGTATTTCATTAATGCCATCATATTCAATTTTGCTTAATATATCTAATATTTCG
CTATTAAAAACATATCTGCCTAAAATTGCTTTATGACTCGGCGCTTCACTTAATTTTGGT
TTTTCTACAGCACCTTTAATTTTAAAAAACTTATTATCTTTTTCAGATTCATTTAAAGGC
GAAACAATGCCATATTTTGATACATCACTATCACATACAGACTGCACACCTAGGATGTTT
GAGCCTGTTTTATAGTAAAATTCAATCAATTGCTTAATTGCAGGAGTTTTTGATTTTATT
AAATCATCGCCTAATATAATTGCAAAAGGCTCATCTTTAATTTCATCTTTAGCACACGCT
AAAGCATGACCTAGTCCATTTTGTGACACTTGAATAACAATTTTAATTAAGCCATTTTTA
TTAGTAGCTTGCACTTTTTTTAATAAAGATAACTTGTTTTTTGAAGTTAACTCATTTTCT
AAATTACTGTTAATTTCAAAGTACTTAGCTATATCTTTTTTTCTTTCGCTGATTATCAAA
ATTATTTCTTCAATCCCAGATGCAAGAGCTTCATCAACAAGAAGACTAATTAATGGAGTA
TCTAGAATAGGCAAAAGTTCCTTATGAATAACCTTTGTTAATGGCAAAAATCTAGTGCCT
CAGCCTGCTGCAGGAATAATTAGTTTTCTAACTTTTTTGCTCATTTTGCTCCTTAGAATG
TATTGAAATTCAAATAGCATCACCTGAAGTTGAAAGAATTTTATGCTTGCTGTTCTTTTT
AATAAAAAGACAATCGCCAGCTTGCATATTTATTTTTTTATGACTATCATCAAGCAATGA
AGCAGAACCTTGGATTAGAATTGCCAATTCGTCAGTTTGTGCATTAATTAGTCAGTCAGT
TGAAGCTGAATTTGAATAAATTAATTCAATCTTACAGTTGCCTAACTGAGCAATATCATA
AAATTTTTCACAGCCCAAAATTGGTTTAATTAAATTGTTAGAAAATATATTATTGATTAA
TTTTACATTAGTATCCATATTTATAAATATTATCATTTTCAAGTAAATAAATAAGCAAGC
AAATAAAAAAATGGCAAAGCCATTTTGGTCACTTAAATGAAATGGTGCGAACGAATGGAC
TTGAACCATCGACCTCACGATTATCAGTCGTGTGCTCTAACCAGCTGAGCTACGCACGCA
TAATCTCGCCATAATATTATAATGGCGAATTGAATAAAGTTAATGATATTTTTGCAAAAA
GTTAACGTTTTGAGAATTGACGAGCACGACGTGCTTTGTTAAGACCAGGTTTTTTACGTT
CTACACTACGTGCATCACGAGTTAGCATACCAGCCGGTTTAAGTTTTGCCCTATATGTAT
CGCTTGCTAATAATAAAGCTCTAGCAATACCTAATCTTATAGCTCCAGCTTGTCCCTTAA
GTCCACCACCACGAACATTAACTAAGATATCGAATTGACCTTTTGTTTCAGTTAATACTA
AAGGTTGTTCAGCATCTTGAATGTGCAAGTCAGAAAGTAAGTAATTTTTTGCTTCACGAT
TATTAATTGTGAATTTACCTGAACCAGGTCTAAGAATAACTCTAGCAGTTGATGACTTAC
GACGACCTAAGCCTCTATATTCAACTATTGATGATTTAGCATTTGCCATATTATCTTACC
TCTAGTCTTTCTGGCTTTTGTGCAGCATATTTGTGTTCAGAGCCAGCTACAACAAAAAGA
TTTCTTCTTTGTTTGTTTCCTAATTTGGTGTGTGGAAGCATACCGTAGATTGCTTTTTCA
ACGATTGCGGTAGGTTTTTTAGCTCTTAATTTAGCAGCAGTAATGCTTTTTAGTCCACCT
GGGTAACCTGAGTGGTGGTAGTAAACCTTATCTTCTTCTTTTTTAGCTGTAAAAATAGCT
TTTTCAGCATTTATAATGATTACATAATCGCCCATATCAGCATTAGGAGTGAATGTAGGT
TTTGTTTTGCCTCTAAGAACAGAAGCCACAAAAGCAGCTAAACG
>NODE_58_length_4246_cov_14.929581
AAGTTATGACAACAGGCGATAAGTGAAAAATAGCTACTTTAACAATATTTACATTGGGAT
TTTGCTGAGTATACTGAAGTGTTAAAAATAAAAAAGTTAAGAAACTTAAAAAAGGCAAAA
TTAATAAATTAGACTCAAGCATGGATACGCTTGAGTTAATTAACTTATTGGGTGGAAAAA
GCAATATTTCTGGTGTCTCAAACACTATATCAAGAATCAAAGTAATTATTAATGATAAGT
CAATTGTTCAAAAAGATAAATTAGAACAATTGAAATACGTTAGTGGAATTATGATTTCAT
CTAACAATGTTTCACTAGTTGTTGGTGATTATGCCAAAAAACTAAGAGAAGAGTTAAATA
GCGAAATTACAAAATAGCTGTCTATCCCTATAAAACAGCTTTATAAACAAAAAACTTGTA
ACACAACAACAAGTTTTTTATTTGACTCTTATTAAATATGGAAGTGTTTTATTCTTAAGT
GGTAAATCGCTTTTATATTCTTCTTTTAATTCAGCTTTCTTAGATTCTATTATTCCTTTA
TCGTATCCTTTAAAGCCAATTAAGTTGTAATGGTAATCTGTTTGTAGCATTTTTTGATTT
CTATGATTAATAAAATTGATTGATATAGGAACAGTACCTAGACCATGTTTTGATGCTTCA
TATTTATTAGAATCAATAAGTTTTACATCTACTTTCTTGATTAAACCATCGTCATCAGCA
TCATTATTAATATTATATAAAAGTGTATATTGAGAAAATATTATAGATAATCATTTTTCA
TAAAAGTGTTTATGTTTTAACACTTCTAAAACAGGCAAATTTGACATAGCATTATTTTGT
CATAATAATAAGTTATCTTTATTTTGATAAATTAAAAAGTTTGCAATATCATTAAATGAA
TTTTCAATAAAGTCAGCTGCTTTAATTCCTTGTGTGATATTTAAATTGCCTTTATTATCA
AAGTTATTGTCATTTACTGAATAACTAAAATATGTATCTTTATTTTTATTAATTGTCCCT
AATTCATTTTTTAAATATAAACCATTTGAAAAAATGTGTTTGTGCGGTGTAAAATCAATT
GAATATCAATTATATTCTTGGCCTGTTTTAGCATCATTTATAATTAATTTGCCAATTGAT
AATGAATTATTTAATAGTTTAGTTTTTTCGAATTTGTCTATTTTAAAGTCAAATTCGGCA
GGTGTATTAGATAATAAAATATCATCTTTTAATTCACTAAGTAGCATTTCAGTATTATTT
AAATTAAATGCTTCATATCCCTTAGTAGGGTGCATTAAATCATCAATAGTTTTGTATGAT
AATGGATTAGGCTTAAATTTAATTTCAGGATTATTGACTAATTCATTAAACTTAACTTCA
TCATTATCAATAGTAAGCTTTGCCTTAGTTTTTAAATCAAAATATATATCGCTTTGGCCT
TTGGAAAAGTTAGTTAATTTAAATTCTAAACTTTTGTACTTATCACTAAGAAGAGAATTA
TCATTAGCATCAAGCAGGTCAATATTTAGTTTAATAGTGTCAGTATCAATTTTTAAATTA
TTAAATTTTACATGGTCAAAAATTAACCCATTAGAAGTAAAATTATAAATTTTTAACTCA
TTTGAAAGTCGCTTCTCTAAAATATCTTGTTGGAATTTAGACTTAAAAAATGCCTTGCTC
CTTGTATTAATTGATAATACTTGTATAGGAAATTGTGAATTACTATTAATGAAAGCACTT
TGTAACATATATTGTAAATCAGGGATACTTAAGTCATCCAATATGCCTTTTTTATAGTAA
TTTTGGAAAATTTTACTTTTGTATTCAAAGAAGTCGGAATAATCTAATTTACCTTCTGTT
TTTAACTTAAATAAAATATCTATGTCAGTATTGTCATTGATATTTCTGGTTCTTTTTACA
ATAAATTTACCATCTTCATTTTCATATGTAAAAGGTCTTAAAATTTCAGAAAAGTCAAAA
CCATTTATTTTACTTGCGACATTTTTTAACGAATATTTTTTATTTTTATACTTAAAAATA
ATGTCATCTTTATTACTGGTTAACTTAAATTCATCAACTTTATTAGGAAGATTGAGTGTC
AATATGCCACCTTGCAAGTTATTAAATAGTGAATCTAATGTATAGGTTTTTAATTGCGAC
AAAAAGGTTTTATAAAAAATGTCACTGGCTTTTACATCCGAATTTATTTTTAAATTAAAA
ATGTCATCTTCATTATTGCATGATGATGAAATTAGCACAGGCAGAGTGCTAATAGTTATT
GGCAGTAATAAATTTATTTTTTTACTCATATATACATTTTCTACAAGAACTTTTACTTTT
CTTTTAGCATTTGATAAGCACATGAAGCAATCATTGCTCCATTGTCTGTTGCATACTTTA
AATCAGGGATTATGGCAATATTACTGATTTCTAAAAATCTTTTTCTTAACTCACTATTAG
CACTAACTCCGCCAGCTAAAACTAGTGACTTAACATTGTATTTTCTAAGTGCTTTTTTAG
TTTGATTAATTAAATAACTAACTGCACAATCTTGAAAACTAGCAGCAATTTGATTAATAT
CAATTGCTTCATTTCTTTGTATTTTATTATGATAGTAATTTATAACTTGTGACTTAAGCC
CACTAAATGAAAAATTATATTCGCCGGGAGCATGAGGCTCAGTGAATTTAATAAACTCAC
CATTATAATTTTTATATATTTTATCAATTATAGGCCCGCCAGGAAATCCTAATTGTAATT
TTGAACTAACTTTATCAAATGCTTCGCCGACAGCATCATCTAATGTTTGACCTATTATTT
GAAAATCATTTGGATTATTAATAAGCATTAATTGAGTATGACCGCCTGAAACTAATAAAC
ATAATGAAGGATAATTTATTTCGTGATCTATTGCGCATGAATAAAAGTGTCCGGCTAGGT
GATTAATAGGAATTATTGGCTTATTGTAAGCTAATGAAACTGCATTAGCGAATAAATATC
CAATTTGCAGTGTTCCAACTAATCCTGGTTCTTTAGTATAAGCTACATAATCTATAGTAG
ATAAATCATGTTTTTTGATCAATATCTCTAAAATTAAGTTTATGTTTTTAACATGTTCTC
TTGATGATATTTCAGGAATTGTGCCACCAAATTCCTTAAAAATATCAACTTGGCTAATTG
TTTCTAAGGCAACTACCTTATTATTTTCTAAAATAGCAATGGAAGTATCATCATGACTAG
TTTCAATTCCTAATATTTTCATATTATTTTTTAGCTCCTATTTGTGGCATTTTTATGTAA
TAAGGCTCAATTTTATTTAAATCATCATAATCAATAAATAATTGTTTGTAGTCATTAAAA
TTATTTAAAAACTGCTCATAATTTACACTATCATAATTGTCTTTTATTCCTGTTTTACAG
GTTATTTGGCTAGGATCAAATGGTTCTTGATTTACCAAATATTCAAAATACTTTTCGCCC
TTTGCATTTATATAAAATGCATTTTTACCTTTATTTTGCTGGCTTAGAATTTGCATTGTA
CTAACTGTAAAAATTTTAATTTTTTTAATTGTTGCAATTGTTCTTAAATAAACTAAAGAG
ATTCTTACTCCAGTAAAATAACCAGGGCCTAAATTTGTATAAAATTCATCAAAATCGCTA
ATTTTTACATTCAATTCATTAAGCATTTCGCTAATGCTTAGTGGTATTAATTCAACTTTT
TTTTGATACTTTTGCAAAACTTTAGAATACTTTAAGTTTAAGTTTTCATCAAAGGTAGCT
AAAACAAAATCATTGTTAGCAGTGTCTAAATATAATTTCATTATTCAACCACCTTTATAG
TAAAAATATGATTATTTTTTTCATCCAAAACAATGTCTACACTTACATAATTTGAATAAT
AATGAATTATTTTAGAAGGCCATTCAATAGCTATAATATCATTCTCATCAGCATAGTCAA
TAAATTCATCTATCTCGCCACTAAGATGATATGCATCAATATGAACTAGCCCATTATATG
TTTTCATATAGTTAAAAGTTGGCGAAGTGATAGGCTCTTTTATTCCAATTATCTTAGCTA
TTTCTTTTAATAATGTAGTCTTGCCAGCACCTAATTCCCCATTTAAAAGTAATAATTTAC
TTTTAGTTAAATTATTCAAAACATAATTAGCTACTTCAGTAAGACTTTGATTCTCTTTTG
TGACAAAAATTTTGCTTGGCTGCATATTTACCTTTTATAAATCTTTTTAATATATGTGTT
TAAATTAT
>NODE_59_length_1192_cov_20.891779
TTGCTGCTTCATGTAAAAATAATGAGATTAAGGAACCTAAAAAGGAACCTGAAATGGATG
CTCCAATTGCTCCGCCTGTTGATCCTGGAAAAGATAATCCAGAAAAAACTGATCCTAATC
AAAATGAAGAAGTTAAGGTTTTAAAAACTGATATTTCAAAATTAAAACTTCAGACTAATC
ACACAAATAATACAACCAAAAAAGATATATTAAACTTGCTTAAAAAACAAGATAAATTAA
ACAATTTGACAGAAAGTGATTTTGACTTCAAGTTAGAGAAAAAAGCTCTTTTAAACAGAG
AAGGGGAAATTAGCATAACTTCAAAACCAAACTCTAAACTAATTTCTGGAACGCTAAAAC
TTACAATTGACTATCTTCAAGAAGTGACGCCGAGAAAACATAAATATAGTGCTGATAAGA
CTGAAGTATTAGAAATTGGCTATGACAAATATGGACAAATTGAGCAGTTTGGTAGAAATG
TTAAAAAAGTTCCTGAAGTTCTTCCAGAAGAAGTTATAAGTTTAGAGAGTGCATTTGATA
GAAATTGAAGCGGTACTATTCAAGGTTTAGATAAATGAGACACATCAAATGTTGAAAATA
TGCGTAAACTTTTCTTTGGCGCAGTTAATTTCAACACAGATATTTCTAACTGAAAAACTG
ATAAAGTAAATGTTATGGATTATATGTTTTCTGGTGCCAAAAAATTTAACAAAGACTTAG
CTAGTTGAAATGTTGATAATGTTTCAACAAAGGAAAGAATGTTTGAAAATGCATCGAAAT
TTAACAGCCCAATATTTAAGTTAGTAAACCCAAATGTTAGAAATATGCAGTATATGTTCT
ACAATGCAAAGGAATTTAATAATTCAAATATTTCAAATTGAAATACATCATCAGTCACTG
ATATAAGATCAATGTTTAGAGGGGCAACTGAGTTTAACCAAAATTTAAATTGAAAAACAG
AAAATATCACCAATATGTCTAACTTGTTTGCGGAAGCTAGCAAATTTAACGGTGACATAA
CTAAATGAAACACTGGTAATGTTGTTGATATGAAAGGGATGTTCCAAAAAGCAATTGCTT
TTAACAAGGACATATCAGGCTGAAACATTAAAAAAGTTAAAGATGTAAGTTTTATGTTTG
ATTATGCTTATAAATTTGACCATTCACTAAAGAAATGAGAATTTGAACAAGGAACAGCCA
ATAATAACTTTGCT
>NODE_60_length_12977_cov_23.990522
ATAAGCCTATAAAACAGGTTAAAAAACAGCCTATTATTCGTACATAATAGCGCTGTTTTT
GTTTACTAGTGGGTTAATTACATTGTATGTAAAAAATATAACAAACATATTAAACCATAT
TTTAATTGGGCTAAAGACAATGTGTTGAAACATATAAGTTATTATTGAGCCAGCTTGGCT
TGATGCTCCTGTTGTTGAATAGTCAGCTAAAGAAAGCAGTGGCACATTAATTAATTCAAT
GATTGCTGAAAAAATAACAATTGGAATAATTACTAAGAAACGCTTAGGATGCATTTTAAA
TCTAGCCACTATTAAGAAGATAAACATAGCTAAATAACCTGAAGTCATTAAGGCGTATAA
GCCTATTTTATTAGGTATTACGCTAAATTGCTTAATTGTAGAATCATCAATAACACGGAA
TACTACAAAGTAGATAAATAGTATTGTTAAAACGATCAATAATAATGCAACGAGCAAGTT
GATATTAAGAAGTTTTTTTTCTTGGTTAGTAACATTTGCGCTTTTACGTTGCTCACCAAG
CATAATAATTTTTGTCTTTATTTTAGAAATTTTTGGGCTTTGCGGATCTTCTAATACTAG
TTTATACAAACGCTCTTTTTGTTTAAAGATGGCATTATCAAAACTAGCATCTCTAAATTG
ACCACCAAAGGCATAATTTAGGATTTTAAGGAAAATTATTCCTACTAAACCAGCAATTAC
ACCATCAACAATAGCAGCTAGTGTATAGTAAAAATTATAGAAAGTTGGGAACATTGAAAA
GGAGATTATGTCGCTTATTAGTCCAACTGTTCCTCCAACTAAAGGCCCGAAAATTAGTCC
GCTAATTTTAATAGGCAAGCCTATAAAACTGATTTTATAGGTTGGGATTGAAATAAGAGG
AACAAAAGAAGCAAAGACAACAAAAATAACAACAGAGATTGCTATAAGTATTCCAACAAA
AGAAATTTTTCTTATTGTTAATTTAGGAAAAAATGAAAAATCATGTCATTTTTTCTTTAT
TGTGTTTAGTATCTTGTTCATATTTATTCCTTTGTTTAAAATAATATATTATTATCATAA
AAATGCCGAAAATAATAAATTTTTTAGATGTAATTATATGAAAATTAAAATGATAAAATA
AGAAAATAAGCAGAAGTTAGTGAAAGGATGCTTTATGAAATTATTTGAAACAATAACATC
AAAAAGAGATAACAATATGTTGCTTAAAGCAACATTTGATGAAGAAACAAGTTGCAATTT
TTTAATTAAAAAAGATAGTAGCATCACTGAATATCATGAAAAAAATGAAGCTTTGGCATA
CTTTAGTAAGAGAGATTCTTTATCATTTTCTGACCTAGAAGGCTTTTTTAAAGGCTTAGC
GGTAAATGCTAATAGAAACTATCAAGTTGATTTAGCTTCATTCGCAACTGAAAAACTTCC
TTTAGCTAAAGTTACTGATGCTTTTGTTAGAGCAGTATACTTTGCCAAAGGCGAAATATA
TTCAGCTAGAAAAAAAGATGAAAAAGAAGAAGTTGAATTAATTCCTTTTATTGAAAAAGT
AACTAGTGAAGTTAGTGAGCAATTTAACAAATCACTGGTTTTAGCTAAGGCCACAAACTT
TGCGCGTGATTTACAAATTATGCCGCCTAACATTTGTAACTCTGAATTTTTAGCTGAAAA
AGTTGCTAAAGACTTAGAACAATATGAAAACCTAAAAGTTACTGTTTTAAAGAAAAAGGA
AATTGAAGAACTTAAAATGGGACTTTTACTTTCTGTAAATAAGGGAAGTGTTTATGAACC
TAGAGTTGTTGTTATTGAATACAATGGCGACAAAGATTCAAAAGAAAAAACTGTAATGAT
TGGTAAAGGTATTACTTTTGATTCAGGGGGTTATTCACTAAAACCTTCTAGATCAATGGT
ATCAATGAAATTTGATATGTCTGGTTCAGCTATTGTTGCAGCAACAATGAAAGCAATTGC
ACAATTAAAACCTAAGAAAAATGTAGCTGCAATTATGTGTATTACTGACAATAGAGTTAA
TGGTGATGCTTCACTTCCTGATTCAGTATGAGTAGCCATGAATGGTAAAAGTGTTGAAAT
TAACAACACTGATGCTGAAGGAAGATTGGTAATGGCTGATGGACTTGTTTATGGTGCAAA
AGTACTTAATGCAACTAGATTAATCGATGTAGCAACCTTAACTGGAGCTATGGTTGTTGC
TTTAGGACAAACATACACAGGTACATGAGCAACAAGTGATAAAGCTTGAGAAGATATCAA
AAAAGCTGCTGATAATGCTAATGAATTAATTTGAAGAATGCCACTTGATAAAGCATTTGC
TAAAAATATTAAGTCATCAAAAGTGGCTGACTTAAAAAACACAGATTTTTCAGGAAATGC
TGGTTCATGTTCTGCGGCAATGTTTTTAGCTGAATTTACAGAAGGTGTTGAACACATTCA
TCTTGACGTAGCTGGTACAGCTGAAATTAGTGAAGTGCCACAAGGTATTATGGTTAAGAC
TTTAACCGAACTAAGCTTACTTTAGAATAATTAAAAAAGAATCATTGTTTTAAGGCCAAG
ATTCTTTTTTAATTTCATCATTTTTATAAAGAGGAATTAGCAATGTATTTAAAAAATGGG
CTAGGTCAACTAGAAGTAATAACAGGACCTATGTTTTCTGGCAAAACAGAAGAGCTTTTA
AAAAGAATTAATATTCTTAAAATTGCAGGAATAAATTCATTAGTAATAAAGCCTAAATTT
GACACACGGTTTTCAGAAAATGAAATAGTTAGCAGAACAGGGGCAAAGCATAAAGCAATT
AATGTCAGCAGCTCTAAAGAGATTTTAGATCACTGAAGTACTAAATATATGTGTGTAGCT
ATTGATGAAGTTAATTTTATGGATGAAGATATTTTATCTGTTATTGAAGAGTTAATTTAT
AAGGGTGTAAAAGTAATATGCTCTGGGCTTGATATGGATTTTAAAAGAAGACCATTTGAT
GTTATGGCAAAGGTTTTAGCTTCTGCTGATAGTATTTTAAAACTAAAAGCAGTTTGTTTA
GAGTGTAAATCTGACGCCGGATTTTCGTTTAGAAAAGTTAAAAGTGATGAACTTAATTTA
TTAGGCGATTCTGAATATGAGGCTAGATGCAGAATTTGTCATATAAAGGGTGAAAAAGAG
AAGGCTAAAATGTAGATTTAGCAGTTTATAACTTCTATTTATTAGTCAACTAACTTCTTA
TTGTTTTGTATAAAAAACATTAAAGTTTGCTATAATAAAAGCATTCGTAATTAATATACG
AGTTGGAGAAATCCAACTCTTTATTATTTTAGTATGGAGAAATATGAACTGAAAAAGCTT
GCTATTAGAAAAGTTTGGCAACAAAATTAATGATGTGAAAATAGTTAATGAAGATGGGCT
ATTAATATTAGAAGTTATAGCATCAAGCAGAGATCTTAAAGATATTGAAGAGCTTACAAA
AATAGTTAATGATTATATAGATTCATTAAATGTAGAATTTGATTTTGATTCATTGTCAAT
AAGCTCTCCTGGTTTCACAATGGACTATGAAACAGATGAATTGGGAAATCATATTGGTGA
AATAGTTGATGTAAAGTTAAATAAAAATGTTAATAAATTAGACTTTTACACTGGCGAAAT
ATTAGAGAATAATCCTGAGACAATATTACTAAAATGAAATTGCAAGGGACAGTTTAGAAA
AGTTGAAATAGAAAAAGCAAATATAAAAAAATAAGCATGAATATAGAATATGCAAGCAGG
AATAAATAGGAGAAGTATGTCTGTTAAGAAAAATAGTGAATTAATGAATGCGCCTAAAAT
TTGATATGAGATTATCAAAGGATACAATGAAAAAGAAAAATTAGAATTATCAGTTTTGGC
TGATATATTTTCTGAAGAAGTAACAAGAATTGTGCAAAAAAACATTGACCCAGAAGCTAA
TATTGTTTTTGAAATTGATGAAGAAAACAAAGAAGTGCATGTTTATAACACTGAGGCAAT
AGTTGTTGATGACAGCGAATTTGATGATTTAAGTGAAGCTGATAAGGTTTCACTGATGCT
ATACAATGTGCCTTTGTCAGTGGCTAAAAAGGTAAAAAATGATGCAAATGTTGATGATAC
TATCAAAATTGAAATCGATTTACTAGCTTTAAGTAAGTCAACAAATCCAGTAGTACAAAA
AACCCCTAAAATTATTGAATCATCTATTTTACAGGCTATAAAAAAGCTTCAAAAGTCAAT
TGTGTATACAAAATATTTAGAAAAAATTGGCGAAACTGTCAAAGTTACTTTTATTTCTAT
GAACTCGAAAGGTTCATGAAATGTGCAAATTGTTGATGACGGAGTTATAGCTCACTTACC
TGCTAATTATGTAAGTGCAAAAAGAGTTATTAATCCTGGATCATATGGCGATGTTGTAAT
TGAAAGAGTTGAAAAAGATACAAAGCTAAGTCAAATTACTGTTTCATTAGATTCACCAAA
GCTTATTGAAAAGATTTTGTACAACAATATTCCAGAAATTAGCAGCGGATTAATTGAAAT
AGTTAATGTCCAAAGAATACCGGGAGAAAGAACTAAGGCAGTGTTTAAGGCTTCAGCAGG
CAATGAGCACTTAGATGTATATGGAGCAATAATTGGTCAAGATTCTTCAAGAATTAATTT
AATCATTAGTGAGATGAATCAAGGTGTAAATCAGGCAGATAAAGAAAAATTTGATGTCAT
TGTTTACACAAGTGATAAAAAAGAATTTATTCGCAGATGTATGCTTCCTGGACAAGTAGT
TGACATTGTACCTAAAAATGAAAGTCAAAATTCATTTTATGTTATTACAATAAAAGCAGG
CTTATCTGCAGCTATTGGTAAAAAAGGTGCTAATACAATGTTAGCTTCCAAGGTATCTCA
TTCTAATTTAGACATTATTACAGTTGAAGAAGCTAAGCAAAAAAATATTCCTTTTGATGA
AAGTAAAATTGCTGAAGTGGAAGAATCGCTTAATTCATTTAGAAGATATGGAGCCACTAA
AAAGGCGCCAACAAGAGCATTTAACAATAACAGAAGAAAAACAAATTCATACTTTGAAAA
TCTTGACTTGAGCCTTGAAGGATTCGATAAAGACATTTTGGCTTTTAGAGAGCAAGAACA
AGCATTTTTTGATGAAAGCAATAGTCAAAATATGGAGTTTGATGAACTAATTCAACAATA
CAACAGTGAATCAGTTAAAGAAAATATTGAGTCTGATGAACGTTCAATTGATGAAAAATT
AAACGAAATTCAAAGAGAAGAAAAATTGACTGCTAATGACTATAAAAAAGCCAAAGAAGT
CGCTAAAAACTTTAAAGTTGACAAAGATTTAAGTAGTTTTGGTTTAGACGGCGGAATTGA
TTTAAGTGACATTGAAAATGAAGAGTGATAAAAAAAATGAAGGCTTTAGTCGCAAGTGCA
TTGCAACAGGACTTATAGTACCTGAGAATCAAATGCTCAGATTTGATTATAATAAGAATG
AAAATCTAATTAAACTAGATGTCAACAGAGAGCTAAAAGGCCGAGGAGCCTATTTTATAG
CAACAGAGGAAAACTGAAATACTGTTGTTAGAAAAAAATGTTTGAACAAAACATTTAGGA
CTGCTGTTCCAAAAGAAGTATATGAAAGAATAGAAGCTGAATTGAAGGAGGGAAAATGGC
TAAAAAGAATAGATTAAGTAATACAAGTGTGGTTAAAGAACAACTGTCAGACATTAAGAC
TGAAATTGTTAATGGAACATTTATTTTTACAAATAGAACGTCTTTAGGAGAGTTTGCTGA
AAAAATTAAAATGAATGCAAACGATCTAATTAAACGGTTTTTACTTAGAGGTAAGTTCTA
TCAAATTAACCACATTTTAGAAGAAGAAGAAATTGCTGAAATATGCATGGAAAAAGGACT
TGATTTTAAAAAAGAAGAAAACATTGATGCTGGAAACTTTTTAAATGAAGTCAAATTTAA
TGATGATAAAAGCTTATTAGTTAAGCGCCCTCCAATTATTACAGTTATGGGTCACGTTGA
TCATGGTAAAACTTCACTAATTGACTATATTAGAAAAACCAATGTAGTAAGCACTGAAAG
TTCAGGAATTACCCAACACACTGGTGCTTATCAAATTTCTCATAAAGGCGAAAAAATAAC
ATTTATTGACACTCCTGGCCACGAGGCATTTAGTAAAATGCGTTCTCGTGGAGCTAAGAT
TACTGACATTATTATTTTGGTTGTAGCTGCTGATGATGGAGTTATGCCTCAGACTAAAGA
AGCTATAATGCACGCTAAATCGGCAAATGTACCTTTAATTGTTTTTGTAAACAAAATGGA
TAAACCACAAAAGAATTTGGAAAAAATTAAAAGAGAACTGATGGAAAATGATGTTCTTAT
TGAAGAATTTGGCGGCGATACTCAAATTGTTTATGGTTCTGCACTTAAAGGTCAAGGAAT
TGAAGAATTATTTTCAGCAATTATTTTGCTTGCAGATTTATTAGATTTAAAAGCTAACCC
TTCTCGTTATCCTGTCGGAACTGTAATTGAAAGCAAAGTTGACAAAGGCGTTGGTGTTGT
AACCACAATTATTGTTGAAAATGGAACTTTATATAAAGGCGATTTCATTGTCGCTGGCTC
ATGCTATGGAAAAGTAAGAAGTATGAAAAGCCCTGGTGGAGCATTTATTGATGAAGTGCT
TCCTGGAACACCTGTTAAGATTGCTGGATTAAATAACTCTCCATTAGCTGGGGATAGATT
TATTGGTTTCGATGATGAAAAGTATGCTAAAAAATTAGCTTTAGACAAAGCTCAAATTGA
TAAAAGTCATAACTTATATGAAAAAACTCAATTAAATAATGTTGAACTAGGCAAAAAAGT
ATTCAATGTCATTATCCGTTCAGACGTGCAAGGAACTGCTGAAGCTATTAAAAATAAGCT
TTCTGTAATGGAAAATGAAGAAGCAACGATTAGAGTTATTGGTGCACAAGTTGGTCAAGT
TTCTAGCAGCGACTTATTATTAGCACAAGCTTCAAATGCAATTATTATTGCTTTTAATGT
TAAAGTATCACCAAATATTAAGCAAACTGCAAAACAAAGTAATATAAAAATTATGTCTTA
TGATGTAATTTATAAGATTATTGAAGATATGCAAAACATTCTTGATGGTGAAAAGCCAAT
TGTTTATGAAGAAAGAAAAATTGGATCTGCGCACTGCATTAAGCTATTTTACTACTCAAA
AGTTGGCACTATTGCTGGCTGTATGCAAGACGAAGGCGTTGTTAAAGTAGGATGCAAGGT
TCAAATATTTAGAAATAAAAAAATGATTCATGAAGGCATTGTTGAAACTTTAAAACGTGA
AGCAAATGACTTAAAAGTAGTTGAAAAAGGCAAGGATTTTGGTACACACATTAAGAAGTT
TAATGACATTAAAGAAGATGACGTTTTAGTGTTCTTTGAAGAGGTTCCAGTTTCTGTTTA
GGCCTATAAAACAACTTTAAAGGGAAAATATGGATTTAAAAAAATATATTAGAGATGTAA
AAAACTTTCCTAAGCCAGGAATTTTATTCAAAGATATTTCACCACTTTTAGCTGATGGTG
AAGCGCTTAATTATACAATCACAAGCATGGCTGAAGTTGCTAAAGATGTTGATGTAATAG
TTGGGCCAGATGCCAGAGGCTTTTTATTTGGAACTCCTACAGCAGCCGTACTTAAAAAAC
CTTTTATTATGGTTAGAAAGCCAGGTAAATTACCAGGGAAGGTAATTTCTAGAGAATATG
ATCTAGAGTATGGTAATAATATTTTACAAATTCAAGCAGACTTTATTAAAAAAGGGCAAA
CAGTAGCAATAGTTGATGATGTTTTAGCTACTGGGGGCACAATTAAAGCCATAATTAAGC
TTCTCAAAGAGCAAGGGGCTATTATAAAAAAAGTTATTATACTTTTAGAGCTAACTGATT
TAAACGGTAGAGACAGCATTAATGAAGATGGAATTGAAATAGTTTCACTAGTTAAATTTT
AGTAATTATAAAAATTAAAGCCAGAGGGCTTTTTTATTTTGCAAATTATTAATAAGCCTA
TAAAATAGCCATATTTTTCATTTAAAAATAAATTTAACAGTACAAAAAAATAAAAAAGTA
TTATCATTATTGTATGATAACAAAAGTGAATAATAATAGCTCTAGTGCTGTTAAAAGTAG
ATGAAAATTTAGACATTCTAGCAGCCACACAACATATTTAATAGCTAATTTAAGTATTTA
TTTAGCTTGATTTATTTTAAGTGCAACAGTGCCAAATATTGGATATTTAAACTTAGGATA
TACACAAATAACTTACCTTGCGGCACTAACAGTTATTGCTACATTCCACTTAGGGTTTGT
AGGAAATATATCTGTCGGACTATTTTTTGGCTTATCTTCTTGATTTGCTGCCTATATTTA
TGGAATTCCTAAATATCAATATTTTGATCTTTCAGTCATACCAAGAGTTGAGGTTGCTCT
CGGAGTTTATGTCTTATTTTGAGTATTTAATGTTTTTAAAAAGCCAGCTGTTTGAAAATT
GACACTTTTAGGTGTGATTTCAACTATGTTAAATCATTATTTTGTGTTCTTTGCACAATA
TTTGCATGAATTAATTAGGCCTGGTGATCTTGGCAAAAATGGTGTGCCTCCAATTGCTGT
TTGATTATTTGTAAGGCTATTTAATATTATTTCTGAGCCAATTCTAGGTGGAATGTTATT
ATTTGCAATGTATCCAGCTTTAATTGCTCTAAGAGAACAATTTAAATCTGTAAAAAAACT
ATATTACTAATTTATTAATATTCAAATATACAAATATAATATTAAGATATGAAAATATTA
AAAGAAAGAGTTTTGCCAGCTGTTGTTGGAGTTTTAATACTTGCAAGCGCCATAATTCCA
TTTGCGATTTTTGGTGCAAGCCACTATGAAGCTAGGATTGCTGCTTATATAATGGCAACT
GCTGCTCTCTTTATTTTATCATTTGAGATTTTAAATGCTTTTGGTGTGAAACTAGTTTTT
AGAATTTTTGTCTCAATGCTAGCAGCTTTAATGACTTTTATGCCTATAGACACAGCAGAG
ACTTTATTAAAGCCTGGCTCGTTTGATAGAACTCAATTGCTTATACTGATTAAAAATTCT
GTTTTTAATTGACAATCATTATTAATAATTTCTGTTATTGCTTTAATATTTGTTTTGATT
GAGTTGCAAAGCAGAACCAACATGACAGCAGGAGACAGATTCTTACGTTTTGTTCATATT
TGGTTTTCATTTTTCTATGTTATAAATTCAATCGTATTTTTACTTTTAGCAACATTTAGA
GACTGAAAGATTGTGCTATTTATCTTGCTAGCTCCTTCGCTAGCTGATATTGGTGGATTT
TTTGGCGGTAAGTTTTTTGGTAAAAAATTAATTAAGGCTAGTTTTGCTCCAAATATTTCA
CCAAAAAAAACTTGAGAAGGTTTTATAGTTGGAGTTATAGCTTGTTGAATATTTGCAGCA
GGAATGATATTTGGTTTAGGTTTAATGGAAAATAAAGTTATTCCACAAACATTTGTATTT
TCAATTACTCCATTTGCTTCAGTAGCGGGCGACTTATACTTTTCATATTTAAAGAGACTG
AATGCTACAAAGGATTATTCTAAAATACTTTTAGGCCATGGTGGGCTTATGGACAGGCAT
GATAGTATTTCATTTGTGAGCACACTTGTAGCAATGGTTTACTTCTTTATTTCAGTAAAA
TAAAATCAGCGCTATGCTGATTTTTATTACCATAAAACAGGCAAATTGAGCTATTTTGTC
TTTATATATGAACGTATAGAATGATAGTATTTATAGCCTGAGAAGATGCTAAAGAATAGA
GCAACTAACATTGGAATATTGATTGCGTATAAAATTAATCAATCTTTTCAGTTTGAAACA
AGTGAGAAATTAAAGGCAACTGCTACAACAAGCACAATTATAATAGCAATTGTTTGAGTT
AAAGTTTTTAGTTTACCCCATATTGATGCCTTAACATCAATATTATTTTGAGCCATCAAA
ACTCTTATAGCATCAACAATTAAGTCCCTAGCAACAAATAAAATTGTTATTCATAAAGGA
ATAAAGCCAAAAATTGAAAGCGAAATTAAGGTAGTTGTGACAATTAATTTATCAGCAATA
GGATCAAATAGCTTCCCAAATGAAGTTACTTGCTTGTTTTTTCTAGCTAATCAGCCATCA
AGGTAGTCAGTAATCATTGCCGCTATAAATATAGCTAAAATTAAGCTTAATAATATCCTG
CCAGCTATTTTATAAACAACTATGTGACGTTGAATTAAAACACCATATAAGATAACTAAT
ACTAATAGAGGGATAAATAAAATCATTCTTAAAAGAGTAAGTTTATTAGGCAAGTTCATT
TGTAATTAGCCCTTTTTCATAAAATTCACGAATCTTAAGGGTTTCTTGGGCAACTCTTTC
TGCGACATATTCTGAATCTATATCTGCAATCGTTCTCTCTAATTTGAACTTGATAAAGTC
GCATTGACTAGATCAGTTGTTGCATCTAGTATGAGTTAGAGTAATAAAGTCCTTTAAAAA
TTCAGAATTGGTGTCTGATGAGATAATATATTCTTTGAATTCTAGATCATCTTCAATAGT
TTTTAAGTATTTGTTGGCAACAGAAACAATGTCGCGCATTTTAAATGCTCCGATTGAAGG
TTCAAATTTTTGTAAGTATTCCTCATTAACATCCATTAAGCATTTTAGTCTGATAGCTAT
TAAATTGGCATACTCAGAAGCTTTTTTTCTAAATTCAGCATCTTGCTTTTCTTTTCTTTT
CTTGTTTATTTTGTTCTTAGCAGAACTAATGATAAACATAGCTAAAATTATCCCCACAAG
AACACCTAAAATTATTCACATTGTTAATGATCCATCCATAAGAACTCCTTAAGTTTGTAT
ATTATTAATATTTTAAATTATAATTTAAAAGATTTATGAAAAACGATGGTTGCTCGAGTG
GCTGAAGAGGTCTGTCTCGAAAACAGATAATGATGCAAATCATTCAAGGGTTCAAATCCC
TTACCATCGGCCATATAATTAGTTACCAAAAAAACTGACAGCTCTGCCAGTTTTTTTAGT
TGTGTTTTAGTGGTTTTTATTATGGTCTTAGGTATGTGATCAAAAAGTTTGATTGTATCA
AAACAGTCAGCCTAATTACTTTTTTTACTTATCAGGCTTATGTCTTTTCTTACTAGATGT
GTCATAGCTGCCTGTTTCATAGTAGTTTTGGTCATATGAATCATCATAGTTATTAGTCAC
ATATTTCCTAGATTTTACTTTACTACTGCTAGGAGAATTGTTTATCTGCGCTTCATAAGT
GTTTGTATAGCCGTATTCTTCATCATACTTTGTTGAAATGGTTTGGGTTTGGTCATTTGA
TAATGATCTGCTTTCTTTTAGAAATTTAATATTAAAACTACTTGTGTGCTTGAGATTATT
TTGACGTTTGTTGATAATGCTTAAATAAATCAGAAAAAACGGATTTAAAACAATGGCAAC
CATTAACAAATATTTAGCAAGTTTTAAATCGCTATATTTTCTCGCGCTTCAAATAGTTTG
TTTCATTTGCGCTCAAAGCCCAAAGCTAAGTGCTAAAAATAAAAGAATTATGCTGGTTAA
CGTAATAGCAAAAATAATTCCAGGCTTTTTTACTGATTCACTTGAAAATACTGCAATTAA
AGAAAGAAATATAATAAGCAAACTAAGGAATAAAGATGAAAGGAAAACTCAAAGAAGAAT
GTTTCATACAGATTTTTTAAGACTCATATAGTGGAACCACTCTTCTCATCTAAAAAACTT
GTCTTTTTGGTCTGTAAATTGAGGCACATTTTTATTATTATCTAGATTCATAATTACCAA
ATCCCGAAAAGTTAATGAATAACTATATAAATTATACTAATGATGAACTGCTAAAATATA
AAATACTGAGAATGAATAGTTGAAAATGTTATGCTAAATGATAAATAATGAATGTTTCCT
ACTTAAAAAATCGACCATTTAACCCTATAAAACAGCCTAAATGGTCGATTGTAAAGTTTG
TAATTATTTTTCTTGTGCTTTAGCACGATAGAATGCGTTCTTAGCTTCTTTAATTTTTTG
TTTCTCTAATTTGTCTTCATTTGCTTGACGAAGAATATCGAATTTAGTTCTAAATATGTA
GTCCTGGATGGCTTCTCCTAAGCCATTTTGCATAACATCACTTGTGTAGTATTTTGCAAC
TTCCTTAACACTTTTTGGTGAATTGTCCATAGCATATGAAAAGCCAATTGCTCTAAGCAT
TGTTAAGTCATTGTTACTATCGCCAATACTCATGCAGTAATTAGGATCAGCATCTAAATG
ATTGCATAACCATAGTGCCCCAGTTCCTTTATTAACGCCTGGCGCTGTTAGCTCCATATG
CATTCCCATAACAGCAAGATCAGCTTTTATGCTTAAATTATGAATATCAGCTACAATTTT
TTCTTTATTTTCAGGCTTAGGATAAATTTCAATTTTGAATATGTTATTAATGATTTTTTC
ATCTTCATCTAGTCAGTCTGGGAATTCGAAAAATTCAGTTAAAAAATCTTTTACTTTTTG
GTTGCTTGTGACCATGTAGTAGCCGTTCTTACCAAAGAAACAGGCAGATTCGTCATATTT
TTTGATTATGCCTAAGACTGCAGAAACAATATCAGAACTTAGTTCTGATTCATACAAGTA
CTCTTTGCTTTCGACATCAAGAATGGCTGAACCATTAGCAGCAATAATATATTTAGCCTT
TAATTCATGAGCCATTTTAAGCATTTTTGGAAGTGGAGGATTACCAGTGTTTAGCACAAG
AGTTATATTGTCGTTTTCAACTGCTTCTAAAATACTCTTTCTGGTCTCAGGATTCTCTTT
TTTATCCGGGAAAGAGCAAATTGTGCCATCTACATCACT
>NODE_61_length_11250_cov_23.376978
TGTTGTAAAATTTTTTATACAAATATAGGAGCTTAAAAATGAAAAAAGGTAAAGTAGTTT
TAGCCAGTGATCACGGTGGTTGTGATTTAAAAAATGAAATAAAAGACTATGTAAGCAATC
TAGGATATGAAACAGTAGATTTAGGACCTGAAGATAGTTCAAAATCTATATCATATGCTG
AACAAGGACATAAATTAGCTAATTATTTATTGGATAATAAAGATGTTTCATTTGGAATTG
GTTTGTGTGGCACGGGTTTAGGTATTTCATATGCACTAAACAGACACAATGGAATAAGGG
CTGCTAGAGTAACTTCAGTTGAGGATGCTAATCTTGCAAAATTACACAACAATGCTAATG
TGCTTGTTATGGGCGGCAGACAAGTTAATATTGAACAAGCAAAAGCTATGATTGATGAAT
ACATTAACACCGCATATGAAGGCGGCAGACACCAAGCCAGAATCGACCAAATTGATAAAT
TTTAAATAAAAAAACACATGACAACTAGTTGCGTGTGTTTTTTTATTTGTCTGTTTTATA
GGCTAATTAGTCAATTTTAGTGTTTAGATTCATCATAAATTTTGTTTAGTGCAGGCGGCT
CAATATAGCCTTCTTTACTCTTAACTAATTTATGAAATTCACTTGCTAAATATTGATATT
TATCAATTGATCTAATTGTGAATTTTTGGTTGCTTTTATTATAAATAATAGGGCTTTCTA
AAACAAAAGATCCTTTAACGTTAGAGTGCAATGCTGAAAATTCTTCTCATTCCTTATTAA
AGTATGTGTAAGTAAAAGGCAATATGTTACTGCTATTAAATACTGTTGTATAAGAATCAT
CATCCTGAGCATCATCTCATGTTAAATCAATATATCTAAGTTTGCCATTATCTTTAGAAC
GGTAAACATTTCATGCATGAGGCTCTTTTGCTTCTAATTTGACAAATTTATCAGATGATT
CATCATATTTGTATCTAAAGACATCGCCAGTTTGATAGCCTATGTCAATGTTTAAAAACA
TTCCGTATAACGTTAGTAATCTTGCGTATGTTTCACATACGCCCTTTATTTTTTCTTCAT
ATTCTTTAACCTTAGCCAAAACTCCTGGATTACGCATAGATAGGTTAATATTGCCTGTTC
TAATTTCTTCTTTTAAGGCTTCTACATCATAGTTAATTTTTCAAGTTATAAAGTTATGAA
GTGATCTTAATTTTTGCTCTTCAGTGTAGTTTTTTGAAATTAAATAAGGAATAGTTGATA
AAACATATTCTTTTAGATCTTTTCACTCTTCTCTTCTGTGGCGGTAAACTAATGAATTTG
CATAAATAACTTTTGAAAAATAATCTTGGCTGGTGATGCCTTCAAGTGAATAGTTATATG
TAAAAAAGTTAGTATGACCTTGTGAATTAGCTGGATAGGCAAAATATCCTCATGGCCCTA
GTGCCTCAGTTGTTTTAAATGATGAATATCCAAGAGTTCATTCTTCTTCTTTCGAACTAA
GCCTCTTAGCTTTAACTATGTCAGTAAACTTACTAATATTTTCAGTGTGCAAATCTGTGT
AGTCTGAATAAACAAACTTTTCAGATTCGTTAAATTTGTCTAAATCATTTTTGCTTTCAT
CAGCTTTATTTAAATAAAATCCACCGTCAGCAATGAGCTTAATTCTTAGGTTTCTTATTT
TATCGGTTGGAGCTTTTTTTATAAAATCTAATTCCTTAAGATCCGGCGTATAGCCCTCAT
TTACAGGGTTAAAAGCTAAATCTTTGTTTTTATCCAAAATTGCTAAAAATGTCTTAGTCT
CATTTACTATTCATTTAGCATAATTATAATTTTGAATATTAGTTTTATCACCAGTGTAAG
CCAAACAAAATGCTTTAAATTTTTCTCATCCGTCTTCTTTAGTTAAAAAGTTTTCAGCAA
AATAACCAAAGTGAATTTTATTCTTATCATAGTGTATTGTGCTGCCATGAGATTGAGCAA
TAAAATTAGCCGAATCATTCTGTAAATTAATCCAATTGGTCAAAATTGTTAAATACAATT
TGTTGTGTTTAAACAGATTAATGTATTCATCTAATTTTTGAGCTAGTGTAGTTTTAGCAT
TATTTTAATTTTCAAATATCTCAACCAATTCTAGTCATAATTTTCTTAAATCAGCATTTT
CATTGTTTATTGATTCTTTATTCTTAGCCGGGATGCTTTTAGTTCAAAAACCGTTTTTTA
ATTGCTGACTAGATAACTGAACTTTGTTGCCTTGAACTTCGTCTTTAATACTGCCAAAAG
TATATAAAATGTCTTCAACTTTAACATCTTCAACACCTGATTTAGCAAAATTAAATATAG
GCTTATCGGTCGTTATTATGTTTGCTTTTTTATTCGATTTATTACTTACTAAGTCCTTGT
TTATAACTAAATCAATGCATGATGTCAAAAATCCAGGAGCTATAAGCACTGGTGAAAGTG
CAAGTATTTTATTTCATTTCTTTGACATAGCTTACTCCTTAGTAATTTTCATTTTTCTAG
TAACCAAATTTTACTTCCTGTCCTTATTTACAATATTGGAAGTATAAATTGTACCTTTCA
TTCTTTTTATATCGAACATGCATATCATGGCATTTGGATCAATTTCATTGATTATCTTTA
GCGCAACTGATGATTCAATATACATTGTGTTAATAATTAACACTTGTTGCATTTCGCCAC
TGTAGCCACCTTTAAAATTAGCAATAGTGGCTGAAAATCTTTTGTCCTTCAGCGCGAAAA
TTTTATCCAAAATTTCTTTAGGCTTAGATGTATAAGCCTCAATTTTAACCATTTTATATT
TAGGAAACAGAACATCAACAACAATGCCGTTGACTAATATCATAATAAATGAGCTTGCAA
AACTGGCATTGAAAAATAGCTCAATGCTTCAGTTGCCTGTAGCTAAGCCAGAAGGAAGAT
AAGTTCCTATTGTGTTGGCCACTAATAAACATGCAATGTGGATTATTATATAAATAAAGC
CAAGGTTTTTAAAACTTTTTTTGTGAGTATCAAACTACAAAAATATCAAATCCTGCAGTA
GTAGAGTTAACAATTAAAAGCGCGGCGGCTAGTGCACCTTGAATTATTGCTCATAATAAT
CCATAAAACATTATTGAAATTGGATTATTACCATTTTGTCCTGAGTAATTAACTGCTCAT
GTAGTAATCTGAACAATATTATTTGGCTGTTTTATAGCATTAGAAGTAAAATTGCTGTCA
ATTACTTTGCCTAAAATCAATCAGTTTTCAGAGCCAGGAATACTGCTAAATGCAATACCA
AAAATTGTTGCAAAAAGCATAAATAACATTGTTAAAATGGCAAAATTTTTGTTAATTTTT
GCACTTGCAAATATAAAAAGCGGAATGTTTATAACAAAGTTAATCATCCAGAAACATATG
TTAAATATCACTCTAGCAAACTGATCGCTTTTGCCATTATTAATTGCTAGAAATGATGCT
AATCTTGCAATACTATGGCTCAGTGCATCAAGACCAAGCCCATATAATCCAGTGTTTTGC
ACTAGCAGTAAGCTTATAAATGAAAACAAAAATGAAATAATTAAAACAACAATAGACTGC
TGTCAAAATTTAGTTAGAGTATGCAAAAACGAAAAGTGAAGAACCTTTTCTTCAACCTTA
ATTCTATTTATTTCGTATGTAGAATTTTGATCAATAGTTCTTTTGCTTTTATTTTGATTG
TTTAACTTTTCTTCATTCTTTTTCATCACTTATTTAAGTATATATTTTTAGTGATGCTTA
TGTCACTAAAAGTTTATTTATTTTTAAATTGAGGCAATTTTAAGCTATGCAACACTTGTT
AAAATTCATGCGGTGATTAATAAAACAATTGAGAGAATGAATAAGATCACTAATACAAAG
TTATAGCTTTTAGCTGCAGCATTTTCATCTAATCTCTGGCGTTCTTTTTCTAAATCTTCA
CGCAGTATTTTGAGCTTAAGCTCTCTTTCTTTTGAAGCTGGTTTCTTGTTTTCTTCTTCT
ATTTTATAGGCTAATTCGTTCGATTTTTGATTTTTATTTTTTCTAAATGCTCTAAATAAA
AATCCTGTTGAAAATATAAAAACTAATCCGCTATAAGCAAGCAAAGCTGCGCCAATTATA
AAGGTTCAATCTTTAGCAATTCTTTTAGAATTATATATATCAGGCTCTTTTTGTCACTTA
GCAAAATAAAGAGACAAAGTCACAACAAGTATAGTCAAAGCGGCCGCTACAAAATGCATA
CATTTTTTTCATGTAAAGGAATTTCTAAAGTATTCTGCATTCATCTTTAATTTCATATGT
TTATATTATAAAGTGTAATTTTTACAATAAATAAATTTGAATAATAAAAGCAAGCTAAAG
CCTGCTAATATCGCTTTACACACTATCAGGTGTACTTGTATTCATATTCTTTGTCAGAAA
CAACTTTAGTTTCCTTGCCTTCAGAATCAAATAAACTGGTTTGAAGTTTGAATTTGATTG
TTGCTTGCTTATCGCCGGTTCCGTTTGTAACGCTAATTCCAGTTAAAGTTGTGTCACCAG
CATTTTTTAATGAAATGTATGAGGTGGGATCTTTTTTAATTTTTTCAAAAGTAACATCAG
TTGCTGATGATTTTTCAATGAATTTTTCGGCACTAAAATCATCAAATCCAGTAAAGCCTT
CAATTTTGAAGTTTTCAACTTTTTTGGCTAACTTAATTGGGAAATCATTGCCTGTTTCTC
TTGCATTATGTTCAACATTATAAGTAAATGATACGTTGACGAAGCCTTTTTTGATGCCTT
CGTTATCTTTTCCAAAGTCTATTTTTAAATCTTTAGAAATTTTAACTCCAGTTTGTGAAA
GTAGGCTATTCCCTTGTAAATCTAAAAGCAGTTTATCATTAACTAAATCAGTTACTAGCA
AGTCTTTTTTGTTAACATCAGCACCTAATGACTTAGTTTTTGAAAAATATAATTTTGAAT
TTATGTTTGAAAGAGCTTCTTTAATGTTTGACTTAAAGTTTTGTAAGTAAACAAACTTCT
TAGGAGTTATATTTTTCTTATTATTTTTATCAAAAAGCTTGTATTCAACAAAGACATAGC
CATAATTATCATTAGCTCTAATGTTCACTATCTCAAAGCCGAATTTGTCTGTTTTACTGC
CCTTTTGGTTTACTTCTAATGCATTAGTATATGGTTTTTTAGACCTAACAAACTCTGATG
GCATAATATTGCTAAAATCATTTTGAGCGCCAGAAGCCAAAGCTATCTTAACATCTTTAA
AATCTTGAGGTTTAAAGTCATCCTTTTTTTGACAAGAAGCTGACAAAACTGGAGCAAATA
ATGCTACCGGCATTGATAACATAAACAATTTGGCTTTTTTATTCATCATTATGCTCCTTT
ACTTTTTATCTTCTTCTTTAAGGTCAATTATGTCTGTATTTTTAGGTGCTCCCAGGCGAA
ATGGTTTTACTCACTCTTTTACCTGTTTGTCTGTTCCATAGACATAATGGTCATTTTCAA
CAAAGTAATTTGATGGAATATCTGGATATTGTTGTTCCTTTAGATAATCTAACTCAAAGC
TGATGTTTTCAAACTTTTCATTAGCATTAGAGATCTTAGGAATTGCTTTAAATAGATTTC
TAGTATATGGGTGCAATGGTCTTTTGTAAACAGTTGCAGTATCGCCAGATTCAACTATTT
TACCAAGGTGCATAATTTGCACATTGTCTGCTATATACTCAATCATAGATAAGTCATGAG
CTATAAAGATCATACCTATGTTTTTCTTCTCGCACAAATCTTTTAGTAAGTTAACAACTT
GCGCTTGAATAGAGATATCTAAAGAGGCAATTGGCTCATCAGCAACAATAACTTTAGGTT
CAGTTATTAAGGCTCTCGCTATAACAATTCTTTGACGTTGACCACCTGAAAATTCATGAG
GATAACGATAGGCAAATTGTTTTAATAGACCAACATCTTCTAATGATTTATAAATCATTG
ATCTAGTAATTAACTTAGTAATCATTTGCTTTGCAAATAGTCTGTTATATACATTAAATA
ATGGATTTTCAAACTGTTTAATGCCAAGCAATAAGTAGATAGTTCTAACATCTTTGAATA
AGTGTTTTACTTCTACTTCAAATGATTTTAAAGTAGATAACTTGTTTGCAACTTTTTGCT
TGTAAATTTTTATTGTTTTATTAATGTCATGCACTTTTGCATGGTCTTTTTGTTTTTTAG
CTTGTTTTAAATCAGCATTTAGTTTTGCAAAAAATGCTTCATTAATTGCTTTGAACTTAA
GGTCGTTGATGCCTTGTTGAGTTTTTAAGTTTTTGTATAAAAGACTTTCAGTAAGAATCT
CTTTATCAAGTTGCTTAATTTGTTTTTGAATATTCTTGTTATATTTGTCATTTTCAGCCT
TAAACACTTTTTCAGCATCTGATAATTTTTTCTCAGCAGCTTCTAATTCTTTTCTGCCAT
AAGCTGGCTTTTCTGATTTTGAATGAATAATTTCTTTTTGTTTTTCAATAGATTCTTCAA
CATTTTTAATAGCTGACTTAAATTCTAATTCATTAGAATGGTTGGACTTTAAGTACTCGC
TTGCATCAAAATTATAATGAGATTCAACTATGCTTTTAGCTATAGCTTTGAATTCTTTAG
TAATTGCAAGTGGCTCCAAAAATTCAATGTAAAAGCTGTTGGTATATTTGTTCAATTCAG
CTATAAAATAACGAATTTGGTCAATTGATAGATAGCTAAGTTTAGATTTGTATTTTTTTA
CAAAATCAAATCTAATTTTGTTTGTTAGCTCTTTTTTATAGTTAAAAAAGTAAAAATCTA
AATCATAAGTGTTTAATCTAGCATAACGACAAATTTTGATCTCATTTTTGTACTCTGAAA
GAAAATTATTAAACGCGTTTTTGTTAGTTAACAAGTAATCATTTTGGTTGCTTTTTAACT
CTTGCAATTCTTTTTCAAGCTCACCTAATTTTTGCGATGCATCATATTGTTTTTGTGAAT
ATTTACATAGCTTTTTAGCAACTTCTAACTCTTTAGCAGCATTTAAATAGTCTAATTCAT
CAAAAGTAACATCGTTATTTCTGTACTGAGCCTGTTTTTCATAATAGAAATCCATAAGAT
GATCTGTGTTTGTGTACATCTCATTAATAATTGCACTTTCCATTGTTTGCTTTTCTTCAA
GGTAGTTAAAGTATGAAACAAAGTTTTCGTCAATTGAAAGGTTATCTCAGTCAAATTTAA
AGTCAATTAATCTGTCTGATCATTTAGGAAAAAACTTGCTAGAAGGCTCGTTAATTGCTT
TTAGGTTATTAATTTTTAACTTTTTAGCATAAAGTAAGAAGGTAAAAGGGAAGTTTTCAG
TTACTTTTTTTCAGTCACTGAATAAATCACCAGTTTTTTGCTTAATTATGTTATTAACAA
CTAAAGGTTCTTTTAGTATGCTATAAACAGTTTTTTGGCCGTTTAGGGATGCATGTGGAT
CTTGGAAGATCATTTGCACCCTTTTACGCAAGAATTTTTCACGCTTTTTAGAAATGCTCT
CACCACTTATGATTTGATCATCTAAGGTCACAAAACCATTGTAATCATCATAAAGTCTTA
AAATTGAACGTCCAACAGTAGTTTTACCACTACCAGATTCACCGATAAGACCAACTATTT
CGCCTTCATGTAATTTAAATGAAACACCATCCACAGCTTTATTTACTTTACCGTTATTCA
AAAAGTACTTTTTAAGATCTTGAATTTCTAAAATGACTTTTTTATTATCACTACTCTTCA
TCGTCTTTAAATACCTTTCTAAAACTTTTTAGTCTGTGTTCTAATTCTTTTGGCCTTTGG
ATTTTTGGTGCATCAGGGTGAAGCAATCATGTTGCAGCTTTATGATGACTGTTGATTTCA
ATTAATGGAGGTTCTTTTTCATAATCAATTTCAAGTGCATAGTCATTTCTAGGCGCAAAA
GGATCACCTATTGGTAAGTTTGCCATATCTGGCGGTGTACCTTGAATTGAGAATAATCTC
TCATCATCATTTTCAGGTATAGCTGATATAAGCGCTCAAGTATAAGGGTGAGCTGGATTA
GTAAAAATGTCTTTTCTAGTTCCTCTTTCAACAATTTTGCCAGCATACATAACATAAATG
TATTCACAGAACTTGGCAACAACACTAATGTTGTGTGAAATTAGAATAATTGAAATGTTA
TACTCTTGCCGAATTTGCTCAAAAAGAGCTAAAACTGAAGCTTGCACAGTTGGGTCAAGT
GCAGTTGTTGGCTCGTCAGCAATTATTAGTAAAGGCTTAAGTGCTACAACCATTGTTATA
ACAACTCTTTGCTTCATCCCGCCGCTTAATGTATGAGGGTATCTATCATAAACTTCTTCA
GCATCATGAATACCAAATCTTTCCAAAAGACCTATCAAATAGGCTTTTTTCTCATCTTTA
GACTTGTTTTTTCACTCGCTATTTAAATTTAATGCATCTAATAATTGCTTACCAATTTTT
CTAGTAGGATTAAGCGAAGTAAGTGGATCTTGGGGAATATATCCAATGTAATGTCCTCTA
ACTGATTCTCATAATTTAGCTTTTTTAATCTTTGATAAATCAATGTCGCTAATTACTAAT
TCATCACAAGAGATTAAAGCATTTTCATTAACATTAATTAAAGCTTTGGATGTAACTGAT
TTACCTGAACCAGATTCACCAACTAGCCCAACAATTTGACCATTATTAACATCAATATCA
ACGCCTCTAACTATTCTTATAAGCGAATTTCGTCCGTTTTTGAAGTCAACCTTTAGATTT
CTAACTTTTAAAAGTTGATTATTAGTTAGCTTTTCAACCCTAATTGAAGATAATTTGTCT
TTTGAATCAATCATGACTTCATCATTAGTTGTTGTATTAGACTGAATATTTGTATCCATA
ATTGCTCTTTCTAATTATCTTTTAATTTTTATAACTTTAGGATCTAAGGCGTCATGAAGC
CCAATTGCCATGAATTGTAAACTTAAACTTAATAATAATAGTGTTGTGGCTGGAATAATA
ACTATTCATGGGTTTTCAGCTTCTTTACCAATGTTGTCAAACAAGAACTTACCGAGGTTA
TATGAATCAGGTGAGTTGTAAAAACCTAGGAATGATAAGGAAGCAATACTTAAAATTACC
CCTGGAATTCTACGCACATAGTTCATTGCAACTTTGCCTAAAATTGCTGGTAGTGCGTGG
AAGAAAATTTGTCTATTTTTTGAAGCACCGATACTTCTAGAAGCTAAAATGTACTCTTCA
TCTTTAACAGTTATTATAAATAATCTAGTTGAGTGAATTGGTCATGTTCAACCTGTAAAT
AGTAAGCCGGCTATTAAGATTCAATCACTAGGACTATCTTTACTTAAGGAAATGAACATT
AATAATCAAATAATTGATGGAGGTGCCTGGAAAATGTCAATCATTCTCATAAACACTGTA
TCAATTCATTTGCCAGCATGAAAGCCTAAGTAAGCACCTATTGTTACACCAATAATAACT
TCCACTGTAGCAACAAAGAATGCTATTTTAATAGATTCAAGTGCGCCAGCTCATACAGTT
GATCAAACGTCACGGTCTGAAAAAGTTGTACCAAAGTAGGTTTTAAGTGTAAATTGGTCA
ACTTGAGTTTTTAAATAATTTACAAACGAATCATCAATTACATAACCTTCATTAAAGGCC
TTATTAATAGCTACATTTAATTGCCTTGCATAGTAGTATTTGTAATAATCAATCACAATT
CTATCAGAAGCGACTGATCTAAAGTCTAAATATTCCTTCAAGTACTTTGAATAAGCATAA
TTAGGATCATTAAATGTATTGACTTGTTCAATAATTGATGAGTTTGTTACTGAAATATGC
GGAGCAAAGATGGGGGGCAAGCCTCCAACATCTGAAAGTCCTTGGTCTCAGTAATTATTA
GACTTAAAATCAGAAGCTATACTAGTACCAGGTTTATAAGTTGGCGAAATTGTAACAATA
ATTGCTGTTAGGATTATGGTTAAGAAAACTAGTGTTGAAATAACAACAACAGGATTTGTA
AAAAACCTTTTTAAAACTTCAACAATTAAAACTTTTGGTTTTCCAGCAATGCTGTTAGTA
GACTTAGGTCTCTGGGAAGGAACAATTTTTGCTACTGATTCAGAGTCTAATTCATACTTT
TTATTAAATTCTATGGAATTCATTAGTTGCTCTTAACCTCCTCGTGAATAATTGTTGAAT
CTTCTTCTTGTTTGAATAATTCTTTTAGTTTTCTTTTTCTTACTAAATAAGCTTTAAAAA
TGTGTAAGTAGTTGATTCCTGAGTTTGAACCATAAACAATTCTTGGGTCTAATATTACAA
ATGAAATATCGACCCAAATGTCTGTAAACACACTTAATGAGGTAAATAGTATTATGCTAT
ACATAACCATATTTATCTCAGCATTTGGAAAGGCAAATGCTAGGATAAGCGCTGTTCCTT
CAACTCCTCAGAATCTCTCGACAATTATACTTCCAGAAAGTAAACCAATATATGAAGGAA
GTATTATTGCACTAAGTGGAATTGATATGTTTCTAAAAACATATTTTCTAAATATTTGCA
TTGTGCTTAAACCTTTGGTTTTAGCTATAAGGACATAATTTGAAGTTAAAACAGTAACTG
TTTGGTTTCTTGCATAAAGTGTATAAATAGCCATTGAGCTAAGTGAAACAACTAAGATTG
GCGGAATTATACTTTTGAAAAAGTTTGCAAAACTATTGGTTCCCGATGTATCATTCCTTA
CCCAAGCTGTATAAATAGTTGGGAAACCTAATTTTGTAAATAAGTTTATAAACATTGGAG
CGATTATAAATGATGGTACAGCTATGAAAATAAAGACAAAGACATTTATGATGCTGTCTC
AAATTGTTCCTCTTTTATAACCAGCTACAATACCTAAGGTTGTTCCTAAAAGTGCACTTA
TAACAAAGGCTGGAAGTGAGACAAATAAACTATTTGGCATATATTCTCAAAACACTGAGA
CAACACTTTGGCCAAAAGCATTTTGTCCTTTTACTTTTCCATAAAGAATTCCGAAATCTC
CTTTAAATAAGCCTCCTAGGTAATTAAAAAGCTTTACTAAAACAGGAGTATTTCTATAGT
TTTCTGCATCTCTTTTAATTTGCTCTAATACAACATCACCTGGCCTAGCATTGTTAATGT
ATTCAGCTAAAATCCCATCGTATGGATTCTTACCAAAAGCCGCTAATAGTGT
>NODE_62_length_7297_cov_17.079348
ACATAAAAAACAGGCAGATTTAAAAATTAAGAAGTTTTTAAAATTATTTAACATTGAAGA
TCTTGAAAACGATAAACCTTACAACTTTTCATCAGGTCAAAAGAAAAAAGTATTACTTAT
TCAAGCATTATTGCATGATCCTAAATTATTAATTTTGGATGAACCGGCTGCTAACTTAGA
TCCTACTGCTAGATATGAACTTTTTTCATTATTAAAAAACTTAAATGAAAATGATGGCAT
AGCAATTTTAATTAGCTCGCACGTTTTATCTGAAATTGATAAATATGTCAATTCAGTAAC
TCTTATACACAATGGGAACATAATCTATTCTGGGGCTAAAAAAGGCCATTTGGAGACATT
GTTTTATGAAAAAGTTATTAACGCTTAGTTCAATATTTCCAATTATGCATTTTGTGCCTG
TTTTATAGTGCTAGACATAAATTAAATAATGTAAAGGATTAGTATGAAAAAATCTAAATT
TATGTTGTTTGCTGCTATTGCTTTCATACCACCTATACCTCTTATAATTGCCGCAAGCAA
TCATAATAAAAATACTAATAGCACTGATAATAACAACAATTTAGCACCCAAAATAGACAA
ATTGTATAAAAATCCTATTGTGAATGAAATGCTTAATTTTTATACTAACAATAATGATGA
TTTACGTAAAAATTATGTCTCTTTTCAAGAAAACAGATCTAATGCACTTTTCAAAGAACT
AGAGTATTCATTTACATATTACCCAATTTTTATTTCAAATAAAGCTTCTGATGGAAGTAG
TCATTATTCAAGAATTATAAATAAAGCTAAAGATGCAATACAAAAGCATTTGTCGCAGGA
TTGGTATTGAGTTTTAAACAATCTTGATCATTTTTGATTTATTTTTTCTCCATATAATGA
TTTGTATAAAACATTTGAAGGAGAAAAAGAACTTTTTGAAAAAGTTCATAATGAGCTTGG
TTCATGAACAACTAATATCAAAAATAAAAAGCCAGAAGCAATTTTTAAATATAAGTTTCC
TGATGCTTCATCAATTATTAAAAAATGAGTAGATAAAAACAAGGATAAGTACAAAAATAT
TGATCCTAAATCTTATGTGCAAAATTCAATTAGTCAAATTGAATCATGGTACTTAATTTT
TGACACTAATAAAGCTATAAAAGTGTTGAAATATTTAGAAGACGGCAAACCAAAATTGCA
AATTTTGACTGACTTATTACTCTTCAAAGAATCAGCAACTCTTGAAGAACAAATTTTGGC
ACTTGAGAATGAAATAAATAGTAAACGTGAAAAAGATTTATTAGATGATATTGAAGAAAA
AATTGGTGAAGCAGAAGATTATGCTAATGATGATAATGATGCAAATACTGAAGCCAATGA
AGAAGGTGAATCTAGATTACTTCGCGCAACTGAATCGCATAGCATTGACATAAATAAGGT
ATTAACAGAATTTTTAAAATCAAAAGGTGATAAAAAATTCTTCGAGTTTCATGCTAAGCA
TCAATATAACTCACATTTTGTTGATGCTATAAATACTATAAATAAGGATAATTTGTCAAT
CTATAGATTTACAATGAGGAATATTGATTATGAAAAGTAGAAAATTTGTATTAATATCTC
CACTAGTAATTATGCCTGTTACAGTCTCTACAGTTTCATGTATAAAAACATCTAATTTAT
CTACTTCATCAAATCTTTTACAACATATTCCAAAAGAATATGACATCATCCCACAAGTGC
TTAGCAACAAAGAAGTAGTTACTGAAAATATAATAAAAAGCCTTCTATCATTAACTTTCG
AAGATGACATTGTTAAGAAAAATGAATATGTCAAGTCTCAAGAAGATGAGAAAAAGCTAT
TTAGTGAAATTAAAGAATTAAGCAAGAAAGTTCCTTATTTTGTTAGAAAAGGAAAAAATC
AAAAGCCTGGCCATGGTCATTTAGAAATTGTGAAAAACCACAAAGAAGAATTAAATAATT
TTTACTCTAAAAATTGATTGTTTATGCTTAAAAATATTGACAAATTTGCAGTTAGACCTT
TTGAAGTTTGAACTTTAGAAAAAACTGGCAATGCTGAGCATTCTCCAGAATTTCTAAATA
AAAGCAAAGATCAAAACCCTGGCATAGATAGTTTTTCATTTGTTAACAAAAATCTTGATT
CTTTAATTCAAGGTGGTGAGTCAGCTCATACTCCTGGTAAAAAAGTTATATACATTAAAA
AAGACAAACTTATTATTAGGGTTGTTATATCAAAAGATGCCCAATACCCTTTTAAAATAG
ACAAATTCATCCATTTTAGCTTGTATTCTAGAGACAACAAAATATCTATGAAATTTATTT
CAGACATAATCCACTCAGCAATATATCATAAAGACCCAAAGGGCTATGAAAGCTTTGAAG
AAGATTTAGTGAAGAAAAATTATAATTATCCTTTCTTATCAACCTTGACATTAAAAGAAG
GGGGAAATGATGAAAAATAAAAAATATTTTAGTTACATAATACCTTCTTCTTTTCCACTA
ATTGCACTTTCATCAGTTTCATGTACTAATAAACAAAGTAATAGTGAAACAAATTTAATA
AAAAATGATAACCATAACAAAAGCTGAGATGCTTTCTTAAATTATGACTATGTCCAAGCT
ATTTTAAATAAAGCATATGGAAATAACAAAGAATTAAAAGATAAGTATGTTGAAGAACAA
AGAAATATCAATCTAGATTACTTAAAAGACATAAAGTCATATTTAGGCTACAAAAACAAC
ATTGTAAGTAGCTATGGATCGAATGATTCATATGGCAAGGGTGATGCTTATCCTATTGAA
GTGTTAGATTCAAAGCTTGATGAAGCTTATAAGAAAAATTGATTATGATTCTTATATAAC
TTAGATAGATTTGTTTTTGTTCTTTATGATGTATCTGACCAATTTAAAGCAGTGCATGAA
AAGGCTAATATTGATGCACAAAAAAGTAGTGTTGAACTTGGTGCATTTCATAAACCAAAA
ACAAATGACGTTGCTAAATATATAATTGGCAAGAAAAATCAAGAAACCAATGAAGAAAAT
GTCTACTTATTATTAAAAGATGGCAATATCTTGCGTGTTGATTTAACAAAAGATAAAAAA
GACATGACTAAGCCTGCTAATGTCTCAGTATACACTTACACATACTTTTATCCTGGAGTC
TTAAATAATGACACTGAAATTAAAAATTTCGATCTTAATAAGTATGTAAAAGCTGAATTA
ATTCATTATAATGATAATCATTCGCCATTTAAAACACTTTTTAATGAAGAATATGGCGGA
GACCCTCTAAGAGCTACATTGATTGATGTAGATTTAAAAAATAATAAAAATTAAGGCAGC
CCTTAATTTTTTTATTTTCCTATAGAATAGACTTTATCGTTTCTTTAAACTTGTTTAATT
TTTGCTGTGCTAAGTCAATTGTTTTATCAAAAGCAAAGACATAAAACTTAATTTTAGGCT
CAGTTCCTGATGGTCTTAGCGCTAATCAAGAATTATCGTTTTTAAACTTAATTTGAATCA
TGTTTGACTTCATAAAGCTTGATTTTAAATTAAAGTCCTCAATTATTTTGTTTTCAAAAT
TTAAATTCTTAAATTTTTCTTGCAATAAAGCTAAATCAGTACTTTCATCAACCTCAATTT
CAATATTTTCACTGGCAACATAACCGACTGTTTCATAAACTTCATTAAGTATGTCGATTA
AAGTTTTATTTTGCTTTTTGTAGTAAGAAGCCATTTTAGTCAGTATTGCAATTGATTGCA
ATGCATCTTTATCTCTTGAAAGATTTTCATCAATTAATGATCCATAACTTTCTTCAAAGG
CAAACATAAATTTTTTGCCTTCATTAGAAAACTCATTGATTATTTTGCCTATTCATTTAA
ACCCAGTAGGCACCACTACTGATTTAATCCCTTCTGATAAAGCCAATATTTCAGGAATGT
TAGTTGAAACAAAAGAGTAAACAATATAATGATTATTAGGCTGTTTTATAGTACTTTTGA
CTAAATCTAGCAAGAATTTAAAAACTATTATTGCAGTTTCATTACCATTTAAAATTCTGT
ATTCATCACTATGCTTAACTGCTAGCCCAACTCTATCACTATCAGGGTCGCTCATTAATA
AAATGTCTGCATCTTTTTGCTTGCCTAATTTTATTAATAATTCATAGGCTGAATGCTTTT
CAGGATTAGGATATTGAACATATTTAAAATTTGCATCAATTTTCATGTGTTCTTTAACAT
AAAAGATGCTTTCATTTATGTCATAAGCTGATTCAGAAAATAATTTTTTGAATAATTTTG
GGACAAATTTAGAACCTGTTCCGTGTAATGGTGAGTAAACTACTTTAATATTTTCTGGAT
TTAAATTTACAGATTTATCTAAATTATTTGCTATTTGTGCAACTGAATTTAGGTATTTAT
CTTTAACTTTTTCTGAAATAAATTCTAAATTATTAAACTCAGACTTTTTGATGCTTTTGA
CTGTTTTATAGGGCTCTAGGTACTTTTCATAATCATCAAAATAGCTAGAAACTTCTTGAA
TTTCTTCAGGAAGCATTTGAAAAGCAGATTCATTATAAAGTTTAATTCCATTGTACTCTT
TTGGATTATGACTAGCCGTTATATTAATGCCCCCATGCGCTTTATAGTGCATAATTGAAT
AGCTAACAAAAGGTGTAGGGCAAATATTTTTAGAAAAGTAAACCTTAATTCCATATGAAT
CTAATATTTGTGCACTGCAAAGTGCAAAACTATATGACTTTCTTCTATTATCTCTTCCAA
TAACTATTTTAATTTCTTGCTTAGCATACTTGTTTAGTAAATATTTAGCATACCCATGCA
TTATTCTTCTAACATGAGCTATATTTAAATTCTCGACTCCTGATCCTATTTTTCCACGGA
TTCCAGCAGTTCCAAACTCTAATTTATTCATGTTTATATTATACAAATTTAATATTGTGG
TATTATAAATTTACTATGGAGGGTATATATAGTAGCAAAGAATTAAAATCTGTTGCAACT
GCAACAGATTGACTTATTGAAAAACCTGTTGAAAAAAAGGAAAGTAAATTTATCTCAAAT
ATTAAAGCTCTGTTTGAAAAACCATTTCGTTTTACAGTAATGGAGCTTGCAATTTCTGGC
TTAGTTATTAGCTTATTTTTAGTAACATCATCAATATTGTATTTTGTCGGCTTAAGCAAA
CTTATTAAGGCTGAAATATTATTCTGTATATTGTACGGAATAATACTTGGACCAATTAAA
GGAGCTTTTTTAGGTGTTATAGCCGATGTCTTAGCACTGTTATTGACGGGAAGAATTGGT
TTATGATACTGGACATACCAATTAGTTCCTGCAATAATAGCCTTTTTAAGTGCTATTTAC
TTTGCTTTGTTTAAATCATCAGTAATAGCACGCTTAATTATTCCATTTGTAGTTATTATT
TCGGCAATGGCAACAATGATTTACATCTATACGCAAAACATTGTTAAGCTTGAAGACGGA
AGCACTGGAATTAGTTTTGCTAACTATGAAAAGAAAATAAAAGATAAAACAATTGAATAT
CCTTATTTATTGACCTTAATTGGCATTATTATTTATTTATCTCTTTCATTAGTTACTGTT
ATTACATTAGTTTCGTTCTATTTAAAGAGTAAAAACCCTAAGTTTTTAGATTACCTTTTA
ATATTTAGTATTGTTACATTTATTCAAGTAATTTACCGTTGAATATTTGGGCCAATTCTT
TATATCCAATATAGAAATTACATTGACAACAAAAATTGAGGATATGCTGATAAATATGTA
ACATTTGCTATTCCAATTATTGTTAAATCAATGGTTAATATTCCAATTTATACATTTGTA
TTATCTGCAATTTATCCTGTAGTTAGCCTGCTTTGTGATAAATATGTAGGTGAGAGAAAA
CAAGTTTCATATTAGTTTTTTGAAAGAGTTAGAAATGAAATCAAGAAGAGAATACCGCCT
TGGCGTAATTAATGTTCTATATAAGTATGAACTTCTAGAAGCAAAGCTTTTGCCTAGCCA
AATATTCTCTGATGAAAGTGATATTGATAACGAACAATTTAAGCAATTAGAACTAATTAG
CCTAAATTATGACTACTATCAAAAAACTATTCTAAAATTTTTAAATCAAAACACAGCTTG
AACTAAACTTCCAGCATTAATTAGAGCAATTTTACTTAACGCAACTCATGAACTTTTGTC
AATTAGCCCCAAAATTGTGATAAACGAGGCTGTTGAAATAACAAAATCATTTTATGAACA
AGAAGCAAACTTTTACAAACTAGTTAATGCTCTTTTGCAAAATATATACAAATATTTTGT
GATTAATGAAGCAATTGAAAGCAAAGAAAAATAAAAAATTAAAAAAGCTAAGTTTTTGCT
CTTAGCTTTTTTATTACAGTTTCCAGTTTTCCCTATAAAACAGGCTTAAACAAATTGTTT
TGCCAGCTAGTTAATTAGTATTTTTCAACTAATTCATTCATTTGATCTTCTAATTCAGCT
AATATTTCACTAAAGCTCATCTTGTTTTTAGGAGCAACTTTTGTGCCATCAATTAATAAT
GAATTAATTTTTTTAGCTCCTAAAAACTTAAATGTTCCTTTTAAGTTTCTAACATGGTCG
CCAAATAAATATCATCCTTTTGGTGCCCCTTGAGTAGCAACAATAATAACTTTTAGCTTG
TCGATTAATCCTCTTGAAGCTCCTTTTGTTACATATTTATATGTAAAAGATTTATCAGCA
ACACAAATTGAATCGATAAAGTTTTTTAGTGCTCCTGAGTAGTTAAAGTTAATCATTGGA
GTAGAAAGAATTAAAATATCAATTTCCTTAAGCTTGTCAATTCAGTAATCTGATTCAGTT
TCAGTTCAAAATGTTGGTTTAGATGGAACAGTAAGAGAGTTTGTTGCAAATGGTGTATTG
TTTAAATCAACTAATGTAAACTCACTATTAGGATATTTTTTTCTGAGCAATTCAGCAACC
TTAACGTTAGCAGCTGATGATAGCGATGGATTGTTTGGTGAAGCCATAATTGAAAGAATT
TTTTTTGGTTTTGCCATGTATCAACCTCCAAGTTTTATATGTTTCTTATTATATAAGGTT
TTCTACATAGATATAACATTCATTTTATATTTGCATTATTTAAGAAAATTAACATACAAA
TTTAGCCTAATTACATTGTTTTATAGCGATAGAAGTCAAATTAGGTATGTAAATATTTAC
ATTTTATTACTATTTCCATAATCTTTATATAAAAATTATGATGCTTAATTTTGTGTATA
>NODE_63_length_9748_cov_20.485844
TGAAGATATTACTGGCGGTTTTGGTAGATTAATTGAGTTAATTGACGCCTATGATTCACC
TTGAGGTCGTCCAGCTGTTATAGCTAATTACTATGGACGTATTACTGACATTAAACGTGT
TAAAGAAGGCTCTGAATCAGTTGAATATGATGTTATTACACAAGAGTACAAAACTCGTGA
TGGCAAAGTTAATACAGTCGAGTATAAAACTAGAGCTGGTAGAAAAATTAGAGTTAAAAT
CAATGACAAAGTTACTCCTGGTCAAAAGATTGTGGAAGGCCCAATTGTCCTTAACAACCT
TTTAAGAGTTGGTGACACACGTTTAGTGCAAAATTACATTCTTAAAGAAGTACAAAAGCT
ATACCGTTTACAAGGTATTACTATTAGCGATAAATACATTGAAATAATTATTCGCCAAAT
GCTTTCTAAGATTCTAATTACAGATTCAGGTGATTCAGATTTCTTTAATGGATCATTAGT
TGATATTCATGTGTATCAAAAAGAAAGTGCTCGTTTAATTTCTGAAGGTAAAAAGCCTCC
TTTTGGTGAAGTAAAAATTAAAGGTGCTAAACAAATTCCATTACTTTCAGATTCATTCCT
AGCAGCTGCTTCATATCAAGAAACTCCAAAGATTTTAGTTAACGCTTCTATTAAAGCGCA
AGTTGACAGACTTAAAGGACTAAAAGAAAACATTATTTTAGGCCACAAAATACCTGCCGG
AACTAACTCAAACTTTGAAGAGAACGGAAAATATGACTTGCGTAATCCTAAATCATATTT
TGCTGATAAATATGATCCAGATATTAAAACAGTCAAGTTTGTAGCTGATGAAAACGAAAT
TTTAAACATGGAACACAGAGTAGAAATTCAACATATTTTCGATGAATTTCAATCAGAAGC
CTTTAATGCAAATGTAATTGAATTTACTGACGATTCTGATAATTAAAAGTAAAAACAAAG
CCGAAACAAGCGTTCGGCTTTTCTTTTATGTCTATAAAATAGTCCTATACGTAAAGTTCT
ATAACTTTATAAAAGTTATACATTATTGCTTTTTTCTTTATAATTTAATGAACTTACAAT
CTAAGGAGAAATAATAATGAAATTAAAACTAAAACCAATTATTATTACTAGTGTTGTTAC
CTTCTCTGCTACAGTAGCTTTAGCTGTAGGACTTTCATACATTCCTTTCGGTGATAAAAA
AATAGAAGCTTCAGGTAGCAAGAATTTTCAAAACGAAGTACACGGCGCTCCTGGATTACC
AACAGTTGATTCAAATATTGCATCATTAGATATTACTTCACATGCTAATAATTTAGATCA
GAGAAAAGCAAGTTCAAATGTTATTAAAGAAAATGAAAAAGTCAAATATGTAGCTTTAGG
AGATTCAATATCTGCTGGTTTTGATTCTCACTTAGATAAAGATTATCCTGGTAATTATGA
TAAAGAGAAAAACGAAATTACAGGTATATCATTCCCTACATATTTAGCTTCTTTTATTCA
AAGCTCGAATAGAGAAAATAATAAATTAGAATCATATACAAACTATGCTTCATCAGGCAC
AACTTTAGAAGACTGGAAGTTTTTACTTACTGTAGATGATAAATCATTGAAAGAGTTACA
GACAAAGAATCCAACAAAATTAGCCTACTATAAGGTTAAGTTTGGGGACAACTTAATCCA
AAAATCTAAAAAAATTAAAGAAGAATTACAAAAAGCCAATTTAGTTACAATCACATTAGC
TGCTAATGACTTTATGGAATTAGTTTCTGAGAAATTAAAAGATCCTAAATTCTTAGAGAA
TATTCAAAATATCAAAGCTAATCCAACTAATGCAATAGCTAATGTTAGTGCCGCATTTCA
GGACACATTCAATTTAATGAAGAAAAGAATTGATGAATTTTCTGCTGAACTTAAAAAATA
TGTAAAAACTGAAAACGTCAATTTTATAGGCTATCCATTGCCACTTCCTCACCTTTTTGT
TTTATTAGATGGCTATTTATTTAAAAACAATAATTCATCATTAATTGTTAGCCAAATGGC
CATCAATTTGTTAAATACAAATATTCAGTCTCAAGTTACTAAAAATAATTTTAATTTCAT
AAACTCATATGATTTTGATTTTTGAACCAAAGATTCAAATATTAATATATTATCTCCTAC
ACTATTTGACATTCACCCTGGTAGTTTTGGCTATAAAAAAATGGCGCAAGATGTGTTCAT
TAAACTTATTGTTTCGGAAAGAAACGGTGATAAATTAAAAGAACAAGGCATTAACTGAGA
AAATAAATATATTTATTCTGATGCCAATTCATTCTCTAAGCAATTGGAGTTTGAAAATCC
ATTTGATACTGTCAAAAAAGTTCTTACTAGTGATATTGATAGAGACCTTTTTAAAGAAGA
TGATATTTACAAAAAATTTAGCGATAAAAGAAAAAGTGGCTGAGAGTGATACAAAAAGAG
AGTCTTAAATAGCTCATTAGTTAAAAATATTTTGCATGGTGCTATAGATCAATTAATTAA
GTTCCCAACAGTTAAAAACGCTGACCCCAGTAGCAGATTAGCCAACTTTTTTACAAAAAA
CAATAATGAAAATTTAAATAAATTAAAAGAATGGATAGATAAGACTGAATTTATCCCTAA
TTTTTTACTAAAATCTGAGCTAGAGTTTCAAAAAACATATTGAAATAAGGACAAAAATTC
GAACCATGAAAGAGCTAAACTTTTTGATTTAGTCAACATTTTCAAAAAGAATTTATTAAA
TGAATCTAGTTTAATTTCATTAGTTGCAGCATTCTTTAATTCAGATTTAATTCAAAAAGA
TAAGGATGAATTAAAAAACATAATTGAAGATTTTGCACAGAATATGATAGTGCAAAATAT
TGATGAAAAAATGCTCACTGATGCTATAAACAAGGCAAATGAGGCAAACTCATCAGGCAC
AATTAAAACTGAAAGCTTAGCAAAACTAGTTAAGTCAGTTTTAAGTAGCGAGAGCGTTAA
AAAGACAATTGGTGAGTTATTTATTCATCTTGCTAATAACTCTAAAACTTATGAAAAAGC
TAAATCAGTTGGCGAGCTATTACATTTAGCACTTCAAAATAGTGACATTCAAAAAATAAT
TAGTGATTTAGCATCAAGCCTTTTTGATGAAATTTCAAAAGAAGGCCAACTAAGCAAAGA
ATTTACAAACTTTGTTTTTGAGATTATTAAAGCAAATGGCGATATATTTAAAGATATCGA
AGAATCTAAACTCAAAGATCTTTTATCAAAAGGTATTAAGGGTCTAAAAGCTTTAGATAA
AGAATTTAATATATCGAAAACATTCATAGACTCATTATTACCTCAATTGCGGGGTAGCAA
AATTTCTGACTTTAGTTTTGCTAATGTTTTAGCACAAACATGAAACAAATTAAGCAAGAA
TTTTGAAGGTAAAAAACTTGATGAATCATTAATCAAAATTTTTAAAATTGTTGCTGATTT
AGATCTAAAAAGCAACAAAAATACATTAGAAAAAATACTTGCTAATTCGCTTAAATATTT
CAATAAAGATAGTTACTTATCTAAATTAATAGCTGATAAAGTTTACTCAGCAAGCATTAA
TAGATTTAATGATATATTTGCAAAAAACAAATTCATATCTCTATTTGACAAAATTTTAGG
CAGCTCTGAATTTTCTAAAGCAGCAAATTCATTAGTTTCAGCACTTACTGATATTGATAA
AAATGAATTGGATAAAGTTAAAACTTCATCAGAATTAATTAAGATGATTTTGACCAAAAC
ATCTGTTTTACAGTCTAATTCAGAAGTTATCAACTTAGTTAAAAAGATTCTTTCATTTGA
CGAAACTAAAGAATTAGTTTCTAATTTAATTGTCAAATTTGCTCCTGAGTTAAAAGATGT
GATTAACTCTGAAAATGCTAATTTATTTATATCTAAATTACTGGCAAATAATGATTTCCA
ATGACTTTTAGAAGACTTTTTAGTTAGAGGAATTTTTGGAAGTCAAAGTGATTTATCAAA
CTTTAGCTTTGAAAACGCAATTAAGTCTTGACTTTCTGATACAAACAATAATTCAGCTAT
TATTCAAAAGATTTCGTCACTAGTTAAATCACTTGTTAAAGATGAAAAATCATTAAGATT
TATTAGCGATATATTGTATTCACAAATATCTAAACTTCCAGGAATAACAAATGATATTTC
TAAAGAAGAATTTACTAAATTATTTAGTATTATTTCTGACTCGTCAATTGACCAAAAAGA
CGTTGAAACAGCTTCAAATGATATTTTGAAAAAACTATTTGATGATGTTTCTAAGGATGG
ATTTAAATTTGACTTGAGCAAATTCTTTGCAGGCATTTTTAAAGCTAATGAAAAGAATCT
AAACTTTTCTAGTCCAGATAACTTCTTGTTCAAAATATTTAAGTCAGTTGCTAAATCAGA
GAAGGTTCAAGAAAACAAAAATACTACACAAAAATTACTTATTAATGCATTTAAGTTCAC
AAAGCAATCTCCTGAATTAAGAGCAAAAATTTCAGGTTATATTTTCCAAAACACCAATAA
AACAAGCGAATTAGTAAACAAAGAAGATATTCAAAAGTTAATAAATGCTATTTTTGATTC
AAATGAATTTGAAGTTATATTTAGTGACTTAGCTCAAAGCATTATAGGGCTTAATAAAAC
TGATTGAGAAGACATTAGTTCATTTGAAGATTTAGTTCAAGATGTTTTTGTTAAGTTTGT
AAATATCAAAAACACTAGCTTAGGTCGAAGAGCTAATGAACTTGTTAAATCACTGTTTAA
AAAAGATGACATTAAGCGTTTAATTGCTAAGATTTCATCAGGATTATTAAAGAGTTATCC
TAAGATTACAAAAGATATTGACAGCAATAAACTAGAAGAACTATTTTATAGCCTTATTGG
TAAATATGATGACTTGGATAAAATTTTTAAATTTGAAAACATTTATGAATCATTATTAGG
TTATTTAGGATCACATATAGGCAATATTGACTTTGAAGAGTTATCTGACCAATTAAAAGA
TGAGTTAAACAGAATTTTTGAAAACAGTTCAATTGAAAACACAATTTTAGATTTAGCAAA
AGTTTTAGTAAAAGATAATTTTGTTAAAAGTCATAAAGATACTCTAGCTAAGCTAGTTTC
AAACATTTTTGATTTTGCAGAAAGCAAAAAATTAGTTTCAAGTTCTATTACAAACGAAAT
AATAAATGCAACTGGTGCTGCTGAAATTGAAAAACTTATTTCAAGAGATGAATTATCATC
ACTAGTTCATAAACTACTACAAAACAGAGCATTTAGGAACTTATTCACAAGTGCAATTAA
TAATTTGGCTGATTCAGAAGTTAACACTATTCAAGGATTCACAACCTTAAAACAACTTAT
TAATTTATTAGCTAACAAAATAATAAATAGTAATGACTTTGAACTTGTAAAACAACTTGC
AAAATCATTAGTTGAAAGCAGCGAATTTACTGAACTAGTAAAAAATGCTTCAAAAGACTT
CTTTGAGTTTTCTGACAGTGACATAAAAGCACTATTTAATTTATTGATTGATAGTCCTGA
AATAACAGACCTTGTTAAAAACTTTTTAACTAAAGGAATTTTTGGCAATAGTGTTATGCT
TGAAGACCTTTCAAGTCTTGACTTAATAATTAAAAGTTGGTTGAAAGATAGCAATACAAA
TGATTTATCTGAAAAACTTGAAAAATTCTTTGCATCAGTGCTTCAAAAAGATGAAGTTGC
TACCATTTTTGCTAGATCTTCATTTAATGCAGCCAAAAAATATGGCGAAGTATTTGAAAA
TATTACTTTAGATGAATTTACACAGTTTATTAAAGATTTATTTAAAGTATTACCAGAGTT
AGGCCAAAAATTAAAATTAAGAGAATACTTTGTTGAAGAGCTATTTGAAGAGCTAAAAAA
TAATGGCTCAAGAGCTAGTTTAAAGAAAGTTTTTGATAATTACATTGAAAAACTTAAGGT
AAGCTTAACTAACGATCAATGAGATAAAAACTTGTTAGATTTAATCAAAGCAGTTAGCTC
AAAATCATTAACACAAAATAACAAAGCAATGCTTACTAAACTTATTGACAATACAATTAA
GAAAGTATTTACAAACGAAAACTTTAGTAAGGATTTAGGAAACAAGATTTTTGAATCTTC
AGCAGATATTAAAACTTTTGCATCACAAAGTGATTTTGTAAATCTAATTCAAAAATCATT
TAAGAGTGAACATTTCCAAAAATTATTTAAATCACTAACTGATGAATTGCTTTCAATAAG
TGCTGATGATGTAAATAAAGCTACTTCCGTTAAATCATTGCTTGATAAAGCTGTTAAGTC
TTTAGCTAGCAAAAAAGCAACAGATGATTTAATTAAGTTTGCTAAAGAATTTATCAATTT
TGATGAAACAAGCAATATACTTAAAAACTTGCTTAATTCACTATGCGGCACAAAAGGCGC
TGTTGATATAAGCATTGAAAAGATTAAAGAACTTATAAACTATCTTGCTGATGATAAAGA
CTTGCAAGAATTATCACTTTCATTACTAGCTAATGGCTTTTTCTCTGACAAGATGCGCAT
CAATGATTTTAATGACTATGATAAGTTAATTAAAACTTGGTTGGCTGATCAAACTGTTAG
AAATAAAGTTGTTGAAAATGTAAAGAACATAATTAAGAAAGCTTTTGCTAAAGATTCTAT
TCGATATACATATGCAACATTAATATATAAATTAATGAAAAATGAAAGTGCACTAATAAA
GGATATTAATGAAAAAGACTTAATAGCCTTAATTAGTGATTCACTTCAAAATTATGACAA
GGTAAGCAATGTTTTAGAACTTGATAAATGATTCTTTAGCGGCGTTTTTGATGAAATAGC
TAAAAACGGCACAAAGATTAATAGTAAAGCTATTGAAGAGCTTGCAACTAAGAGTCCAAA
AGATAAATTCAGTGTGCAAAATTGAGAAAAAACTGCAATTGACTTAATTAAATCACTTGT
AACAACTGAAATAGTGCTTAATCATGAAGACACAATTGGCCAATTTGTAGCAAATATATT
TAACTATGCTGCAGGGACAAAAGAAGCTGGATCAATGATATATGATCAGCTTACTAAGTC
TTTTGGATCAGACAAAATTAGCAAGTATATTTCTAAGGATGATTTTAACTCGCTAGTCAA
ATCAATTTTTGTTAAGAATCATAAAGTTATTGCTTCAATAATGAGAAATGTTACTCTTAC
AATGAAGCAAGATGTTTACAAATATCACAATGCTAACACTATTGCTGATGTTCTTAAAAT
ATATTTAGATAGCAAAGACAAGATTTATCTAATTTCAAAAGATTTTTCAGTAATTCTAGA
AAGCTTTTTAAAAGAGAATGCAGTTAAAAGTCTTATTGAAAAATTACTCAGTACACAACT
AAGTCATTATAAAATTGATGTAAATAGTGAGCAAAACAAAGCATTTTTCAAGGATTTATT
GAATGAACTACCTTCATTAATTAATGACTTGCACATTATTCCAAATGTGCTAAATGGTAT
TAGTAATGGATTAAATAAACACAAATCATTAACTGATTTATTCTCTGAAATATTAGGCCT
AACAACTAAATCATTAAACTTTGAAGACTTTAGTTTCATGAGAAGAATTCTTAATTCTTC
AACTTTAGAAAAACATCACAAAGTTTTAGGCGAAAACTTAAAGAAAATTGCTGAAGGGGC
TTCAAGTGATGATACTTTGGTAAACAAATTCATTGATGATTTTGGCCTTGCTAAATTATT
ATCATCAAAAGGCATTACTGAACAAGATGCTAAAGATTTCTTCAAGTCAATGCTTAAATC
AGGCAACACAAAAGGCGCATTAGACTTATTTATAGGCAAATTATTTGATGATACAAGCAA
ATTAAAAGATGTTGATTCATGGCCAAAACTTATTTCAACATTATTTAAATCTGTTGAAGA
AAGCAAAGCAAAAGAGCATATTAAAAAATGAATCATTGACATTGTTAATACAAAAGATAG
CAAGCTATTTAAAGTAATGGCAATGATAACAATTGATTCATTAAATAGTGATGGTTATAA
AATTCCTGTTGATAAAGAATTAGATAAATTAAGCAAATTCTTTGAATCAATTTCAAAGGC
AGTTGTTGGCCAAAACACCAATGGAACAGGCTCAAACGGTCAAATTATTGAGATATTTAA
CGATGTTATTGATAGTGTGTTTACAGCTTTAAAAGAACTTAAAGATAATGATGATGTCTT
TACTAAAATTGCTGAAGCAGCAAAAAATGGCGCGCTTAAATTTATAAGCAATGGCAATGT
TATTTCAATTGCCAAGGTATTTGATAACATACCTAAATTTGAAAAACTTTTAGAAAAAGT
TGATGCTAAATCATATGCTGACTTTATTAACATTATGTTTAAATATGCACCAGCTGATGA
AAATAAAGGCTTATTCAATGCTATATTTAACTCGGAAAAGTCAAAAGGGAACTCATCATT
AGGGGCTCGTGGCTTCTGAGGCGTTATTAGAGGCAAGGTTCAACATTTGATTTCAGCATT
TGTTACACCATTAATGAAGAACTATGTTGATGAATTAGAAAAATCCGAAAAAGTCTATAA
AACAGCACAAGAAGTAAAAGAAAATGTTGAAGGCTATCAAGCCCTTTGAAGAGTTTATGC
ATCTTTAGCTTCAATTTTATATTCAAACACACCTAGCGGATTATTTTGAAATGCAACAAA
TCTTACTTCTGAGGCATTTTTAAGAGAAGGATATAGAATGGCTTTTCAAAAAGCAATTCA
GGATAAAGATTTAAAGAAATACAAAGACAATTACTCTGCAGTTGGACTAGTAGGTGAAAA
GGTAGTAAATCCTGAGTTTTGAGCAGGAGTTTCTAGACTACGTCATAGTTCAACTAGTTA
TTGACTAAAAGACTCTTATTACGCACGTGATTATGTGTTGATTTATATCTATTACAAAGA
CTCTAAAGATACAAAATACAATGGTCAAAAAACCAAAAAACAAGCTCTTATTGAAGATCT
AAAAAAAGGTTTTATGCCAGTTGACCCACAACCTAAATAATTGATTATTAAAATTCAGTT
TGCAAGAACAAAACTTATTCAATGACAAATTGTTTCCAGCAATGTAAAAGTATTTTACAA
GTCAGCACAAGAGGCAAGATATTTTAATTTCATTACATTAAAAAACTAAAAAGCTCCGCA
AAGACAAACGGAGCTTTTTAGCTTGATATTTTTATAAATTTTTTAAAGAGATAAACAAAT
AATCAAAAAGAAAATCCGGCCTTTTAGATCAAATACATTAAAATTTTAACATTTTAAGCA
AATAATTAAAATAGTATGAAAACATTTACATATAAAAGTTAAAAAAGCTGATTTTTCGCC
CTTAAACTTCGAAAGTTTAAGGGGGGGGGGTAGAATTTAGGTAAGACTTATATTTCATTA
GGGGAGAAAAATAATGCGAAAGAAATTATTACTAAGTAGTGGAATATTGGCTTTATCTTC
ACCATTATTATCATCTGCATGTTATGTTGCAAATGTTTGAGACAAACCCGCAGATAATCA
TGGTTATTGAAAAAATCCACCCAATCACAGTGGTTCAAATGCTACCAAACTTGTCATAAT
CAAAGAAGATGATTTTGATGCTAAACATATAAATATGGCAGTTAATAAAATTTTAGAAGA
CAACTTAAAACTTAATTTAGCGAAGTTGAATGAATTAAAAGCTGCAAATG
>NODE_64_length_8762_cov_15.815111
CAGCCGCAAGTGAAACTATAACATTTCATGTGATAAATATAGGTTTGTACATTCTTCCAA
ATAATAGCGAAATAACACCATATATAACAGCACCTATTAACGCTCATAATATACTTAAAC
TATGTGCAATCCTTACATTCTTTGTTATTCTAATTGATATAGGTTCGTGTAAGTAATAAA
AAATAACAGTCATTAGAACTATATAGTCAACCAATCCGAATAGACCATAAATAAGTTTAG
AACTAATAAATTTTGCTCAAAACATTATAATAACTGAAATAATTGTTAAGATTGCGAATT
GTGATCAAGAAGCCATTCAAATCCTCCATTTATAATATTATCGTGCGCCATACTTACAAT
GCTTTTTAACAATTAAGTAGAAAATTAAGTTCAAAGGAATTGAGAGCGCAAAAGAAATTA
ACAGCGGTGCTGTAATTGCACGTGTAAAAATAATAAAGTCTCTATTATATCTATGCTTTT
TTCTTAGTATTTGGTATGAAAGAAATGTTGATATTGCTGCCCAAAGATATGCCAAAAAGT
AAAATAAAATTCTTAATGACGGCTTATTAATATTTGCTTGTTGAAGTTTTTTTATTTCAA
ATATAGTCTGGATTCCTGCAGCCATAGCTAAGGAAAAGGCGCATATAATGCTTCAGTATA
TAAGAGCCACGCTAAGGGCATCCTTGCGTGCATCAAGGATTTTTTCAGGTTTTTTATCAT
AATTATCATTAGATTGATAAGGTACAGAATTGTTTGTATCTGCTTGGCATGGATTATAAA
AATAATTGTTCATAAATGTATCCCAATATTAAAAGAATTTTATTAATAATAAAATTATAT
TATTTTGAGAACTAAAAATTAATGAAAATAAACTGTAAAATCGAAGTATAACTAGCCCCC
TATTCAATCAAGGGGCTTTTTATTTGATCTTTTAAGTAATTAATTTACTTTAAGGGCATA
TTACAAAAAGCAGTTTCTAGACATATGATAAATGTATAGACAATGCAATAAATAACTATT
TTTTATAAGCGAACTGTGAAAGCCAAAAATATAAAAATAAATTTAGCATCAATTTAACTA
CTTTTAAAAGTAAGCTAAAAATTGAATACAAACACTTAAAGAATTTAAGGTAGGAAAGGT
GTCTTGAAATTACTATTATTCATAAAACAATCAGGACTAGTGTCAAATTTGTTTCAATTT
CCAAATTTAAAAACATTAACTTTGAGCGTTTTATGCAAATTACATAATTAAAGCTTTTGC
AAACATAGGATATGCTGAACATAATAAAAATGCACAAAAAATAATTCGTTTTCTAAAAAG
CATAATTCTATTCAAAAATGAGTATTAGTTCCTTATCAATTCAAAAAGAATTATGCGAGC
ATTTAGATCTTTAAAACTAGATAATAAGAGATTTTTAATAAATTGAATTATCTACTTGAA
GGTAATAGAAGGTATATAAAAGACAACTAATAAAGGTAATAACTAGAAGGTATATAAAAG
GTAATAAATAGAAACAAAATAAAAGGTAAATATGAAAAATAAGATACTAGAAAGTATTGA
ATCAAAAGCTAAAAATACTTTAAAAGCTTTAATTTCTGATATTAAGCTAGAAACTAAATA
TACACATATGCATTATTTAGCAAACAAGGACTAAAAATTGTATTTATATTTTGAATTTGC
TAAGCCTAAGATGAAAAAGAAGCCTAATAAAAATACTCATAAAATTCATGACTATGAATA
TTACACTAGTGGAAGATATATAGACTACATAAGCAGGCCAAGTGCTGTATATATTCAAAA
TGATAATGATAATAGAACTACTTTATTAGCCGAAATGAATAGCAAAAAGCTAAATGTTAA
TTTGTTTATGAATTCTAAATTACTAATGAATCAATTATCTGAAAGCATTGATAGATATAG
CCTTAAAGAAGGATCGAAAAGACTAGAAGGCAAAAGTGGCTTACACAAGCTTTTTGAAAA
AGATCTTATTGATATTGATCCTGATGAAGCTAAAAAAGAGTTTAAAAAATTAAAAAACAA
TAATCAATTTATCTAAGAAATGACTCTTAATCCTGGCCAATTGGGTATTGACAATCAAAT
GGTAGATAAAAATGAATGAAACGAAATACTTAATAAGCATATGAAATCTTTGCTTAAAGC
TAATAAGTTAGATCCTAACAAAATAGAAGGCTACTGGGCATTGCACGCTAACAGTAAATA
TCCGCATATTCATTTAGGCTTTTTTGAAAAAGAAACTAATCATAACAATAACTTTAGACA
ATCCGGCAAGTTTAGCTCTAAGTCGGTAGAACGCTTTAAATATTTATTTGAAAATTCAAT
TAAGACTCAAGCTGAATATCAAAATTTATTTAGCCTTAAAAATAGCATTTGAAACAATAG
AAAAGAAATTAAAGCACTATTTTTAAACGCTATTGCTTTAAATAATAGGCAAGAAACTAA
GAGTTATGAAGCTTTAAATGAGAATGAGTTAAAAATACTTAATGCATCATTAGTTATTTC
CAACTTTTATAAAAATTCTAAAAGTAAATCTTATGCCGCTGCTAAAGATAACTTAGAAGT
TAAAGAAGCTATTAATGATATTTATGAAGCAATAGTAGAAAATAATCAAAAACTAGGGCT
AGCAATTACTAAATATAAGCAAGAGTTTAAAAGTATTAATAAAGCAAAATTTAGCAATAA
ATACAGTGCTGGACTAAAAGATGAATTTGTCGCTAACGAAAAAGATGAATTCGAAAAGCA
AATAGGCAACATTATTGTTAAACACTGTTTAAAAATGAATGCTAATGAAAGAGACGAAGA
TAAAAAAGTTAGCTATGAAGAAAAGGATCTAAAAGAAGACTTTAATGAAGCAGAATTACC
TATAGGCCTAAGTTTTTATCCTAATAAGTATGATGAAATTTCTAAACTTAAGAGAATGAT
AAGAAGTTTAAATTATGAATTTGATCGCTTAAGCAGAAGTCAAAAATTCCAAGCTTTAAG
AAAGTACAAAAAGAATATTTCCGAAGTAAAGTCGAAAGTTATTTTATAAATGAGTGATAA
AAAAGCAATTAAGAAAAGCAAAATTCAACATATTTTAATTTACACATTCGTTTTTATTAT
CTGACCTAGCCTATGTTTATTACTACTACCTATATTTATGCTTTTAATGCAAGCAAAAAG
TGTAAGTATTTTCGAAAGCTGAGTAAAAGGACAACGCAGTTTTATAAATGATATATGGCT
TTTTTAAAAAATAAGTACTAACTATAGAAACTATTCATTCTTAATTATGTTTGCTGGTAT
GTTATTTTGATTCATTGCTTTAAGCTATCGAATATGAATAAGATGAGTAATTTATAAAAT
TAAGAATAGAAATAATTCAAATAACGAAGATAACTGAACTTATAATCAATTTACTGATGA
AGGAAGTAGTAAATTACTCCGCAAAAAGTTTAAAAGTGGCAAGGCAAATTTTATTTTAGG
AAAAGTCGATAAGCCTATATGAAACAATCCTTATATTGTCAATAATACTGATGCACATGG
GATAGTACTAGGTATAGCCGGTAGTAAAAAAACTGAAAAAATTGTTATTCCATCAATACA
CTATAATGCCAATTTAAACTATAAAGAACGCCCTAATATGATAATTTCCGATCCTAAAAA
GCAAACATTAGCTAGAACAGGCAATATCTTAAAGCAAAAAGGATATGACATAAAAGTATT
TGACTTTATAGATCCTAAAAATTCTTTAAACTGAAATCCTTTACAGCAAATATGAGATGA
ATTACATTCAATTAAAAAAGAAGACTTAAGTGATGAAAATTACAATAAGGCATTTGAAAA
AATTATTGAAATTACTGATGCACTGCCTTGGCCTTTAGAAAAAGACACAATTTGAGTTAA
TCAAGCTAAAGCAACAATTAATGTGGTTATAAAGTTTCTACTCCTTTATAGCTTAGAAGA
TCCTAATTTTACAATTGAACACTTTACCTTTAGAAATGTCGCAGCTTATACATCAGTGGC
AGTATTTAAAGATGGCAAATGAATTGAGATAACTAATAAAAATAAAGAAAAAAATAAGCA
CTGAATCAATTTAAGTAAAGAACAAGATCAATTAGTAAACATAGTTAATGAAACGCTTTC
TGGTGTGTTAGCTAATGCAAGTAATGTATTAATTGCATTTAGTCAAAATCCGACTTTATC
TAAGCTAACTAGCAAAACTACTATTAACATTAAAGATATTGTAAGAAATGATAAGCCTTA
TGCTGTTTTCCTTTGTTTCCCTGATCATAAACAAGTATTTAATTTCTTACTTAGCATGTT
AGTTACACAAATTTATCGAGACTCTATTGATTATGCTAATTCATTAGTAAGCCAAAAATT
ACCGCGAATGTTGCAATTCTATTTAGAAGAGTTTAACTCTTTAAGAATTCCTGAAATAGC
TGACTGAATGTCAATTAGTAGAAGTAGAAATATTCTTTTCCTATTAGTTTTGCAATCATA
TGAACAATTAAAAAAATATAGCGAAAAAGGTAAAGATGGTGATGCAATTAAAGCACAAGC
ACGGCTAGTAATACTATTAGAAACTAATAGTGATGAAACTCTTAAGTCGTTATCAAATAC
ATTAGGCGAAAAAGCTGTTAAAAAAGAAAGCATTTCAAAACAGAGTGACAGTAATAGGCA
AACTGTTTCTACGTCTGAAAGTAAAGAAAATGTAATGACTGTGGCTGAGTTAAAGTATAA
AGATCCTGATATGACTATTATTTCATCCGGTGGTAGTAGGCCTATTGCTCTTAAACTTAA
GCCTGCTTATAGCTATTTGAAAAAAGATTCTTATATTCATGACTACATTGATATTTATGA
TGGTGAGTTAAAAACTGACTGAGATCTTAAGGAAATGAAACAAATAGATCTTTATAAGCC
TAATACTCCTATTGAAGAAGCTGAAGGACAAAAACAAGATGAAGATAGCATAGATATTAA
AGATAAATTGGCTTTAATAAACTTTGAAGAAATAAAAAGTTATAGCTGTTTTAATAGTAA
TAATGAAAGTTTAAGGTAGATAAAAGGCATAGTGATGAATAAATTAGTTTTATGGCTTTT
ATTTGATGATGGCAATTGTTCATATGCAAAAAGCATTTTAGAATATAGCACTCTTTTTGC
TAACTATGACTTAGTTAAGGCATACAGCATAGGTATAAATGACTTAAGCGAAACTATTAA
AACAAAAAAGAAAACATAAGCTGAGAGTATAAAAAAATAAACTTATCCTTAGCAAATATA
CAACTTATTAAAGAATTAAGCCAATTGCCTAAGCCTGATATTATCCTAGCTAGTCCGCCC
TGTGAAAGCTTTAGTATGGCCGACTGTTCGTGTCGTAGGAGTCAAACTTATGATAGTGAT
AAATGAGTAGTAAGAAGTAGAGAGTGATATAGAAACAGAGCACTTACAGTAACTGCCCCT
AATAAAACTAGAGACTTTATTAATAAAGAAAGAAACAGACTAATTGGTGAAGGCTGTGCA
TCCGGACTAGTGCATATTATCGAAGTATTTAAGCCTTTAGCTTATGTAATTGAGAATCCA
CGAAATAGCAAAATATGAGAATTTCTAAAGTTCCATTGAAGCTTTGAAGGCTTTAAAAAC
ATAACCTACTATTACAACTATGACCTTAACTTTAGCCAAAAGCCAACGTGCTTTATGAGC
AATTACTCTTTAAATTTAAAAAAGCAAGTACTTAAAGATGGCTATAACAAGAATCATTAC
AAGTTAGGCAATTATGATAAGCGTAGTTCAATACCTACAAAATTAATTGCTGATATCCTA
AAGCAAATTATTAATAAATTCAATGATGAGAATAAGAAAGAGTAAGAAGAAATGCAATTA
GAAACTAATGAAATAAGAAGTCAATTAAGACAAATTCAAAAAGAATTAAAAATATTAAAA
GACAAAATAGAATTAACTAAAAAGCCTTATGCATTTGGCTTTGCTACATTTAAAAACAGT
GTAATTGCTTTATATGACAAAATATTGCTATTTTTAGTTTCCAAGCCTTTTATTGGTTCT
CTTAATTGCTGTAAGAAAAAATATTCGCATATTTTAGAAATTAATAATAAAAATAAGTTT
CTAGTTCCAAATGAATAATCAAGTTAAAACTACTAATATAAATTACATTTTAGAGAACAG
CATTAAAGATATAAAAGAGTTATTTTCTAAAGATGCAAAACTAAAAAATTTCTTAGCTTT
TGCCGGCAAAATAAGCCCGCAATTATCATTAATTAATCTTAGGTATTTGTATTTTTAAAA
AAAATACACTTAGTGACAATAAAGAAACTAATAAGCCTACTTTTAGCATAATCAAAACAC
TTAGTCAATGACACGAGTTAAATATTTATGCTAATAAAGAAGAAAAGCCCCTGTACCTTT
TTACTCCAATAAATAATAAAGCTACAAATGAAATAACTTTTAGCGCAATGAAAGTTTACG
ATATTTCGCAAACTAACTATAAAGACTATAAAGCTAAGAAATGAGAAGAAAACTCTTTTA
AAGAAGCTGTATTTACTCTTTTTAAAGACTATAGCATCAAATGAATTGATGATATAGAAA
TGCAAGGGGCAAAATTAGCTATTGATAATTTAAACAAATACATATTCATTAATAACAAAT
ATAAAAATTGAGATAACTATTTAATATTGCACGAATATGCCCATCAATTAGCTAATCATA
ATAGCAATGATAGAAAAGATATTTTAAAAGAATATCAAGTTATAAAAGCCTGCGAAATGT
TTATAAACACATTAGAGTTTGAAAATGAGTTTTATAAACAAGCATATCCAAGATATGAAA
ATATCCAAGTTCTAACTGTAATTAAAAGTTTAAGCAATAAAGATAAATATAAATTGTTAG
ATGAAATACTAACTATAGGCTACAAGCTTATTGATAAGTTTAGTAGTAATGATGATATTT
TAAATGATGAAATATATGCTTAGTTATGATGAATGAATTTATCTTATACAAGAAGCTTTA
CATTTCTTTATATATCTTAAAGAAAAAGAAGCGGCAGGGCCAATAGGCCAAAAGGATTCA
TTATTAGAAGTTGATAAATGAATAGAAACTAATAAAGAAACTTTCTTTATTCCTAAAGGT
TATAGTAAAGAAAAGTGGATAGAAGAATTAAGAGCATCGCTAAAAGATGCAATAGAAGAA
AAATAAATTCATCCTAGTGATGAAATAAAGAAGGAAGAAGACAATGAATATGAGAAGAGA
AGATAATAACACAATAGTAATAAGTGGAAATGTAGTTAATGATGAATATTATGTAAAAGA
ATTTAAAAGTAATAAAGATACCGATGGAAAACTACTTAAATTAAAGCTACATAACACAAG
CGGTAATAAACACAATTACTTTGATATAGCACTATGAAATGCTAATGCGCAGTTTATTTT
AAAAAAAGTTAAAAAAGATGACCTTATTGAAATAATAGGACACTTAGAATCTGGTTCATA
TTCTAAAGACAATGAGAAAGTTTATTTCTTAAGCATTGTCGCTGATAGAGTAAAAATTAT
CAAAACTGCTTTTGAAGATGAATTAGATGAAAAAAGAGCAATTGTTGCACAAGCTTATTC
TAATGCTAGCAAATATAAAGAAGTAGATATACCAACGGCTGAATCGCTTATCGAAGATTA
AAAAAGGGGTAAATAATGAAAAAAATTTTAATTTTAAAGATATAGCATATTTAACACAAT
ATGCGCCAATGGATATAACTGATGAAATGGTTGAAAATCATTTTGAATATATGGCTAATA
GTTACGAAGATGAATTAGACAAATTAGCTTATATAGAATTAGTTAAAAAAACTACAGAGA
ATATGACTTACATAACAGATGATATTAATAAAAAGATCTATGAATCAATTTATCAAGAAG
AAGACTTAGATAAGTTAGCTGGATATTACAAATTAAGCGAAGACTTAGCTAATGGCGAAG
CATACGAAGAAGATTCTGAACTATGAAATAAATTTTGAACTGATGAAGATATTCATTTAC
GTGCTGACTTATGGGAACAAATAGACAATGACTTAAAAACTAACGGCATAGAAGCAAATC
TTTATCTAGCAAACGACTTATTATTAATGCCTAAGGATGTTGAATGAGTAAGAATCAATG
TATATGAAAGGGCAGAATCAATTAGCCACATAAATAAAGAATTTGACAACTGAGTTTCTG
ACCAAGACTTAGAAAACTGCTTAAGTTCATATGATAAAGAAGAGTTTATATACGACTTTA
AATTAGAAAAACAATTAGAAGAAAAACTAGAAGAAAAAGACAAAAAAGAAAAAGCATTAG
TTAGTTATGTAAGGAGTAAAAATGGGTAATTTTTCCCTAAAAAGTTCATCTTTTCCATAA
TACTTATTTGCAAAATAACATTATGAAAGGATGGTTATTAAAGTAAAAATAAAACAAATT
AAGAAGTAAAAGCAATGGTATTTACTTTAAAAATAAGAGTTAACGGTCAATATTTTATCA
TAGATAAAATATTATTGTATAATATATCTAACTAATTTTGATAGTGAGATAGAAAAATGA
AAAAGAGAATGATAATAGGTGCACTAGGTTTAGTAACACTAATGCCTTTAGCTACTGTAA
GCTGTAAATTTTTTGGACTTAATGTTAGTGAGATTATTAGGGGTGGCCCATCTCATACAA
CGCCGCCTAAAAAAGATCCTAATCATAATGATTCATTTAATGAAAGAGAACAGGATATTG
TACCTACCGAATTTACATATAATG
>NODE_68_length_1621_cov_25.040716
TTTAAAGATTCTTTTTCTAATTGCTTGCCTGCAAACATTTTGAAACTCTCTTAAACTTTC
AAACTTTTTGCCCTCAATTACATTTAAAAGTGTTGCTTTAATTAAGTCATTTGCTTCTGA
CTTCTCTTCTTTACTTATTACGCCAACTGTATTAATTTGCACTTTTCCAACTATTTTTTT
CTTAATTGGATTATATCTAATAGCAACTAAAACCACACCTTCACGACCTAAAACTTCACG
TTCATTAAGCACTTCGGTATTTATATCGCCAACACCAAAACCATCAACAATAACATCGCC
AACTTCTTTGATTTTTCTCTTGTATGAGCCAAGTTTACCATTGTCAAAATGCGCAACTTG
ACCATTTTGCAACACTAAAACATTTTTAGAGTTAAATCCTACATTTTTAACAATGTACCT
TTGCGCATCTTGCAAGTATCTATATAGCCCTTGAACAGGTATTACATATTCAGGTTTTAA
AATATTAATTAACTTTGCAAGATCTTCTCTAGCTGGATGGTGGTGGAAAAATTCAAAATT
ATTAAGCTCCATAACCTTAGGACTGACTCTAGCAATATCATCAAGCACTACAGCTTCTAA
AGACTCTAATCCATTGATTGCAGGAGCAATCATTATAACAGTGTCATTTTCTTGAAGTTT
TAAATAAACATCATTGTTGTCCGTAATTCTTGCAAATCTTGAGTGCAATCTTTCGACAGT
TCCAGTAACTAAAATAACTGCATTTTTTACTTTATTAGCATACTTATAATCTAAAACTTT
AGGCAATCTCAAATCAGGAACTACTGACTTAATCAAACTTAAAACTTGTCCATATGTTTT
TCCATAAGCTATTACTGGTCTTTTTGCTTCATATGCAAAATCTAAAATTTGACTTATCGA
ATACATTTCTTCATCATAAGCACCAACAATGATTCTTTGATCAGGTCTTGCACTAAAAAA
TGCTTCTCTTACATTTCTTGGTAAAACAATTTTGTCAGCTGCTCTACAATTTTGATTTGA
GTTTCCTGAATCAACTATTAATGCCTTAATTTTTCTTTTTGCAAAGAATTTTTTAGGCAT
TTCATCAAAATCTAAGTTTCCATATATACCTAAATTTGCTTCAACAAAATTGAACATAAA
CAAATAATCACCACTAGGAGTAATAAAATCAAGACCAATGTGTCCTGGCATTGAGCCTGC
TAATTCAATTGGATTAACAAAAATGTCGCCAACTTTGGTAGGCCTGTCTAAAATATTAAT
CTTAACTTTTTTCAAGTCTAACTTATACTTAGACAATCTTTCCATAATTAATACTTTATT
GAACTTAGATGTATAAACAGGCACTGTTGGCATTTTCATTAATAATCATGGAAGTGCACT
AAATGAATCATTTTTAACATCAGTAACAAAAACGCCTTGTATGGCATCCTTGTTTTTAAT
TAAATAGTTGAAATTAGGAATCAAAGTGTCGATTTTATTGCTTGAATTAATAGGAACTTT
AGCACCTGAGTTAATTACATATATTTTTTTGTTTTCGCCTTTTTCATCAAATGTTTCCAA
AATGTAGCAATTTTTGCCATTTTCATCAAGTCCACCAAGAGCAAATATATTAATATGGTT
CATTAAGACCTCCATAAATAAAA
>NODE_69_length_1070_cov_15.746729
AGGAAAAAAATGGGAAAAAGGGTACTTTTTTCCCGTTTTTGTTCACTTTTATATAGAGAC
TATCAAAGATTAGATATAAAAGTATGTACAAAAACAGAGGTATGCTATTAGAAACTATTA
TTAACCAAACAATTGATTACTATACTTATAATCATATAGCTTTTATTGAGAAAAAAGGCT
TGCCAATTAAATTTAGCAACATAACTAACTCTGAAAATAAATTACTGCTTTCTAATGCTT
TTGTTTATAAAAAATCAACCGTTGATTATATAGGGTGCTATAAAGGGAGATTTTTGGCAT
TTGAAAGCCAAGAGCACAAATGAATCATTTTTAGCAAGAAGTAATATAAAAGAGCATCAA
AAAAAGTATCTTAAAGAGATACATAAAAATGGCGGACTGGCCTTTTTGATAGTGTTTTTC
GGCTTATATGATGAGTTTTATTTACTCTCATATGAGAATTTTATGACAATTGAAAATAAA
AACCAATATAGGTATAAATGAATAAAAAAAATAGGCAAAAGAATTCCGCTCACTTATCCT
GGAATAATAGACTTTTTGCCCTATATTTATTCTTAATATTAATTTAAATAGCTATTAAAA
TTAGAAGTTAACTAGCTCTCTTAGATATTTAGAAGGAGTAAATTTAATAACACGTTTTTC
AGGCACTGATAACTCACTCATTGTAAAAGGATTTATAGTATCACGACCCCTTCTAATTTT
TGTTTCAAAAATACCTAAAGATGAAAGTTGTACTTTGCTTTCGGCAATTAATTCTTCCTT
AAGTACGAATACAAAAGCGTCAAAAAATTGATCTGCCCTTTTTACTGAAACTTCCATTTT
ATTAGCGATTGCCTTGACAAATTCTTTTTTAGTCATTTGATTTTCCCTTCTGAATAATCA
CAGCAAGATATTTATTTATCCTATTTATATATTACTAAATTTATAGCCAAATTTTATATT
TTCATACCTATTGCCCTATAAATAAAGGATAAAATAAAATTCCACTGGTTTATTTGTATT
ATAAACACATAGATATATCAAAGTATTTTTGAAACAAAAGCTTTATTTTTATTTTTTCTT
ACAATTTACATA
>NODE_70_length_914_cov_27.266958
GAGGCTTTAATATGAATGGCGGCTTTGCTGATTTTGGTTCTGGAATGCAAGATATTTTTA
ATGATATTTTTTCAACTTTTTCAGGTGGATTTTCAGGCGGTGCTAGAAGTGGTAGATCGT
CGCAAAGTGCTATGAAACAGAGAGGAATGGATGTTTATTCAAACATTGTAATAACATTCA
ATGAATCAATTACTGGGGTTGAGTTTAAGGAGACATTAAGCAAGTATGAAGTGTGTCCTA
AATGTTCTGGTAAAGGTGCTGAAGCCAAAAATATTAAAATTTGTGACAAATGTAATGGTA
GCGGTAAGGAAGTAGGCAGAAGAAAAACTCCATTTGGAATTGTTGAAATGGTGGGTGCTT
GCTCTAAGTGCGATGGTTTAGGTGAAATTATTTTAAGTGCCTGTGATATGTGTAAGGGCG
CAAAGTATATTAAGAAAGACAAGCAAGTAACTATTAAAGTTTCGCCTGGTTTTATTAATG
GAGATAGAATTAAGCTACCTGGTTATGGTAAAAAAGGTATTAATGGTGGCGAGCCTGGTG
ATATGTATGTTGTAGTGTCAATTAAGCCACATAAATACTATGTTAGGGAAGGCCTTAACT
TACATTTAGACAATTTTCCTGTTTCATTTTTAGATATTATTAAGGAAAATGAGATTGTTG
TGCCAGCACCAAGTGGATTAAAAACTGTAAGAATGAAACATTCATATAATGATGGCACCA
AGATTAAGGTTAAAGATGGCGGAATGTGAGACAAAAATGGTCACAAGGGCGATTTAATAA
TAACTCTTAGTGTTAAGATTCCTGAGTATTCATCTTCTAAATTTAAAGAAGTTGCTAAAG
TGTTAGAAGGCTTTAGTGATGATGTTAATAAGAGCTTTGTTGATGAGTTCAAAAAAGCAA
AATAGCAAAAACACAAGCAAATTGGCTTGTGTTTTT
>NODE_71_length_5046_cov_19.111376
CATTATATGTAAATTCGGTAGGCGCATTATTCTGATTATTGGTTTCATTTGATTCTTTAT
TATTTGGTTTTTTATCAGGCATTTTTTCGCCGGTGCCCGGGTTAATTATTACTAGTGTTT
CGGTAGTGCTATCATCCTTTTTTGATTGATTATTTCAGCAACTTATCATTAATAACGGAA
AGCCAACTATACTACTTAATGGGCTTAAAAACAGCTTCTTTTTCATTTAAAATATTCCTA
AATTTACTTACTACACTAATATTTTATCAATATAAAATAAAGCATATTATCTGAAACAAT
ATGTTTTACTTTTTATAAACTCTGAAAGCACAATTATAGGACACTGCTTGAAAACATTTT
TTAGCTTATTGCTAAATGTGCAATTTAGAACATTAGACATTTTTTATGATATAGCAGTCA
CACTATGAACAAAGTAAATAAAAAATTTTTAACTGCGATGGGGGGGGGAATTATAACTTC
CCTAGCGCTACCAATTGTGGCAGCTTCATGTGACAATAAGGCAAAAAACGAACAGCCTAA
AAACAACATAGATGATTTACCAAATGATGACAGTAACAATAACAATGTAGACAACAACAA
AGATTCAACATCTGCATCCATTTCTATGAATGAAAGTGGTGCAAAATCAGAAACAGTAGA
GAATAGCAACAGTCATACTACAAGAAATGTCTCAAACAAAGATATGAAAGATACAAAAAT
ATCAAAGGAGTCAGAAGCTTCAATATATCTTTATGAAAAATGAGGCTGTGACATTTATAA
ATTTGACCCTAATTCTCCAAATTTTAAAAAACCTGATAAAAATAGTCAAACAGATGCACC
ATCAAGAATTACAAATGAATCAAATACTGTTTCATTTTCATCATTTAATCCTGAATTTAA
AAAGTATTTGACGGAAACATATACTTTTTGAAATGAATTAAAAGCATTTGTTATTGCAGT
TTCAAAGTCAAAGGACCAAGAACTGCTTAGAAAATATCAAAAACACTTTGAACTATGAAA
AATTATTGACCAAATAATTCAGTCAGTAACACTAAATCCAAATGGTAAAGATTCCCTACA
GGAACAGTTTAAAGATTCTGAAACACGCGATCATTTACATAATCTAAACAAGAGTTATGA
AGACATCAGGTCTGAAGTTAATGATTTTGTCAAAAAGCTAAACAAGAAATAATCAATAAG
GTTATTTTCATTTTTAGCCTGTTTTTAAGGTTAATTTAGCAAATTTATAAAAATTTGTAA
TATAGTATCTTCAGTTATTTTTTAACATTAAAATAGGAAACGAGGTTAAATATGAAAACA
AAAAGATCTTTTTTGCTTTGGGGGGGGGTATTAGTTCTATAGCTCTTCTTCCAATAATTG
CTGCTAAATGCGGTGTCGAAGAAACTGCTAAAGACGACAAACCAAAGGCTAAAAAAGCAA
CTGAAAAAACAACTAATTCAGATAAAGATGAATCTAAGAAAACTGGAGAAGATTCACAAA
AAATCGCTTCTCCAATATTTAAAGAAAAATATGCCGTAATTTTGGGCAGATTCCAAAAGG
CATTAGAGTCTCTTAAAGATTTTGATAATGCTAGTGTAAAAGAAATTAGCGGCATTATTT
CATCAATTCAAGGTGAACAACCTGAAAAATTAGAACGAGCCTTTAAAAAGTTGATTAATC
TGTTTGCTGAAGAAATTAGAAAAGAAGGAAGCTTTAAGCCTACAAAAGATAAAAATCACC
TAAAACTTTTAAGAGAATTTATTAAACACAAAAGAATTTATGTAAAAGCTTATGCTTTAA
GCAATAAAAAGCATATAGGTGGAAATGTTTATAAAGCAGCAGAGTATTCAGATAACTTTG
CAAAGCTATTTATAGCGCTTAACAACAACAAACTTTTAGATTTAGTAACTGTTCATCCAA
ATGAACACAAAAATGTTAAATCAAAGCATGCTAGCGGAACTAATGTTAAGCTAAAAGATG
GAAAATTATTCTTAGAATTCAAAATTGGTTCAATGTTAGAAGATTCAACTGACTTGCCAT
TAGCTTCAGATGAAATTTTTGAAGTTGCAATAGAAAAATAAAGAATATGTCAACAAGACC
ACAGTTTGTGGTTTTTGTTTATCTTAATAATGATTTTAATACTAGTGCTTTCTAAGGCAA
ACAAAAGTTTTCTATAGAAAAACAAAATCTCATACTTGAGCAATAGGCATTTTTTGCATA
TCAATACCCAATAAATAATGAGATTTTTTCAATACGTAATAGTATTAGGGAATAAATGCA
ATATTTTCCAAAGCCATATTAATTATTGCTTAGGTGAAATTACAGACGTGGACAAATGAT
[truncated: 495,196 more chars]
