# Supplementary material for: DecGPU: distributed error correction on massively parallel graphics processing units using CUDA and MPI
Source: BMC Bioinformatics. 2011 Mar 29;12:85. doi: 10.1186/1471-2105-12-85 (PMC3072957; doi:10.1186/1471-2105-12-85)
Supplement: Additional file 1 — Assembled sequences of different assemblers. This file contains the assembled sequences (contigs or scaffolds) for the assemblers Velvet, ABySS, DecGPU-Velvet and DecGPU-ABySS for the three real datasets. [file 1471-2105-12-85-S1.ZIP › DecGPU_Additional_file_1/Outcome(I)/Velvet/SRR001665-scaffolds.fa]

>NODE_1_length_48701_cov_24.246565
GATGTCTGGAAATATAGGGGCAAATCCAATAAACAATTGGAATTTACTTCCATTGATCTG
TTTACTCAGTGGTTGTCACTTTTATCGAGAAAGGTTTGCAGAACGCGGGTTTTTTTATAA
GGTTCCTGATGTACTAAGGGATTATTTATCAGCTATACCGCTGGAAATAAATGAAAAGGC
ACGATACAAACCCGGCATCGCTAACTATCACAATATCATCACATGTGGTTTTTCAACGTT
GTTACCCTATATAAGGCAACAACCATTGGCAATGCAGCAACGATTTAATTTATTATTTCC
TGATTTTGTTGACCACATACAATCGCCGTTACCACTTGCATCAACACTTTTAGAGAGAAT
TACATTTTATGCGAAAAAAAATAGAGATGAGCTTGATAAAATCTCCTGCAAATGGTGTTG
TGATTAAAAGAAAAATTTCTGATGGATTGAAAGAAATAGTTTCTCTTAAAGAAAAAATCC
TTCTTGAAACCACCGCAAAAATTCAGAGTATTGAGGAAAAGAGAGAAGAAAAATTTATTC
AAGGTTATTATGATGGCTATACAAAAGGCATTATTGATGAGATGGATAATTTTATACCCT
TGATAAGCTTGCTATGCTCAGAACTTGAAAAAAAAGAATAAACATGATAAACGATCTGAA
GAGTATATTGTTAAAACCTTCAGAAGAAGTTGATGTTTTTATCAAAATTTTTGAAAGTTG
GGTAACAAAATTACCATCAATATCAGGTCCTGTAAATCTCCATATACCTACCAGTTTCAA
AGATAAGTCTCTTGAAGTAGAGTCATATTTTGTCGACAAATCAATATGGAATGTCCATAT
TACATTTCATGATGATAAGCGTTTTGTGTTTTTTACCGATCAATTTATTGCTGAATTTAG
TCCGCAGGAATTTGTGGATAATTGTGAGCAATATTTAATTAATAATCATTGTTTCTCCCC
TGACAAGGTTAACGAAATCTGCGAACAAGCCAGACATTATTTAGTTGAAAAAATGTTTGA
AACACATTCTTTGGATATGAATAATTCTGTTTTGGCAAGCCCTGAGGACTTATAGCTCCC
TGGCTCAAGTTTAATGATTTGAATATAATCTAATTGTAATATTTTAATCATCTCATGATT
TTTTAATGCCTGTGGTATTTTTTTACGCAAAAATTTTATTTTTAATTATATTTCATTATT
ATTTCATCAATGTATTCTTTGGATTTTGCTTATAATAATAATGGAAGGGATGATTATAAA
TGAATGCGTTAAAGCATTTACACTCAGGATGAATATATGGGAAAAATTAAAATTGTAGTT
TCAGATCAGCAGCCGTTTATGATTGATGGGATAATTGGATTTCTCGGACATTATCCTGAT
TTATATGAGGTTGTTGGGGGCTATAAAGATCTGAAGAAAGCTATAGCGGAGTGTAACAAA
TCTACAGCCTAAATATTTATTTTAGGAGAATTTGCAGGTGGAATGATGGGGGCCGAACTC
GTAAAATGGGTTAAATCGCATAAGATAGATGCTCATATTATTACATTTGTAGCAAAGATG
CCGTATATTGATTCAATAAAATTGCTTGAAGCAGGTGCGAAAGGATGCGTATGGAAAACC
AGTCACCCGGCGAAACTAAATCGTGCTATTGATTCGATTAGTAATGGTTACACTTATTTT
GATAGTGTACATATGGATTGTGAAAAAATATCTTCCAGGTATTCCTCTGATAATCAACTT
ACAAATCGTGAGTCAGAAATATTACAACTCATAGCTGATGGTAAAACAAACAAAGAAATC
GCTAATTTCTTGCAGTTAAGCAGGAAAACAGTCGAAACTCATAGACTCAATATCATGAAG
AAATTAGATGTTCACAGTGGTATCGAGTTGATCAAAACAGCTTTACGTATGGGTGTTTGC
ACTATATAAAAAAAAGAGGCTTTAGGCTCATTTTGCTGAAGCCTTACGATTGTCTAGTTC
ATTAAGCCTGGTATATACAATATATATTTTGGGGCATATTGCTGTCTCTTTTTTTGGTTA
TCCATTGCAAAACCCGCATTATAAGTCCCCAGGCATTGCCACGTTACTCCACAACGTGAA
AAATGGTTATATAAAATCTCGGTTCCTATTTTAATGTTCAGACAAGGGTTATCTAACAAA
TCTCGTTCATCTTTTATTATTCCACGTTTTTTTAACAGGGGAATATGCATCTGGTTTATC
TGCATTAACCAATAATCTAAACTCTTTATATTGTTATTCTTATCTCTGTTCTTGCCTATG
CTATCCTTTTTTAGATTGCTTTCAACAAGAGCGATAGCTTTAATTAAATTTGGTTCGATT
CTGAACATTGTTCCTGCTTCATTAGAGCAAGAGTTGCTGGCGAAAGACATTTTTGTAATA
AATATACAAAACGTGAAGATGGTTAAGAATTTAACTTTTGGTGAGCGCATATTTTTTCAT
GTGTGAGGATTGAATGAAAGGAACGAGATACTATTATAAAAGTATCTCGTTATGATTTAT
TTGGTCAATCGTCTACCACTCAATTTTATAGTAAGGTGAGATAGGATTATCTTCTGAATA
CATATCATTTTGAAAAGGCGCCATCCATGTTGAAACTATAAATGCTTGTATTTGATCTGT
ATCAGTAGCACTGGTGTTGATGTGTTTATCTAATGATACGACTTCATCACCCGTTGCATT
CGCTATATTTGAACTTTGAGATAAATTATTGATACCGATTGGATTAGTCATAAAGCTCCC
TTTTTTAATTGTCCAGGCCAATGGTCTTTACATCATACTTTTAACTCTAGAGCATTTTAA
ATATCTTGCAATAAGGTGAATATCTTAGATATTTTTATCTCTGTTGTTTAAATAACAAGT
TGCATACATCTAAATAATAAAATTGCGTCAATAAAAATTTATCGCATACAAATTCTCGTC
AGCTGCTTTAATTTCAAAATGTTGTCAATTATAACTCGATGGCTTTCACTCTCAGTTTCT
TTATAGTAGAGTTTAATGTTGTTTTTGAGCGGGTTAGGCACATACATATCTACACATTCT
TTTATCACAACTGCTTTTCGTCTTCTGGGTTCGAGTTGTAGTGATTTGTCTATACAAATC
CTTGCCTCTTCAATTTTTTCATTATGAAAGTGGACTAGTGCCCTATAGTAGTAGAGAGAG
GCTATATCAGTTGAGTGTATCTTAGCCTGTTCAAATAAGATATGAGATACTTTTGCTTGT
CCAGACAGACCAGTTATCAGTCCCATAATAGCTAAAATTTTTCCATCGACAGTGGTTATG
TCTGATACATAATCTAAAAGCTCTAATGCTTTTTGAGCAGCAAGTTCAAGTTCACTTTTT
CCATGAAGTGCCAAAGACATATGGCATTCCGCTAGAAGGCAATAACATTCTGTTTTTAGC
GTCTGTATATCACTTTTATTTTGTAATCTATCAAATATAGTCATGGCCCTGTAAATGCTT
TCAGGGGTGAAGTCGTAAAGTTCTTTCTTTCCGGCTAACATTTCATCTGATAAATAATGA
TTCTTATATCCTTGGTCCTGCTTAGCTAATCTTACAGATCGTTCTGGTTTATGTACCGTT
TGAAGGATATTATCTATAATAAATTGTGATGTATTATGTAGTTCATCAACAGGGAGATGA
TTACTGGCGATGAGGAAAAGGTTTTTAGCGTCGATCAACTCAATGTATAAAGTGTTCACT
GCATTATTCTGGTTTATTCTTCCTGTAACGAAATAATCTGGCTTGAATCTGCTCAAGAAT
GAATTTTGAGATATGTGATCATTACAAAAATTTGTCGCAGCCATCGGATAGGTATAGAGA
CCATCGATTTTTTTATTTGAAATGATTTGCACTAATTCCTGATTAAGTATTAATGGATCC
AGTGTATTCAATGAAGTAGTGAAAGGGAATATAGCTATGGAATAGTCTGAAGTATTATCT
TCATTAATTTTAGTTTTGAAAACCTGCCCGCTGAAACGATAACCTTTCCGGTAGATTGTT
TCTATGCAACGATCATAGCCAATTTTTTCAAAAATGCAGCGCAAAGAATAGATACATCTT
GTCAGGGACTCGTCACTAACAATAATATTTTTCCATACTGATTCGATGATCATATCTTTC
AGTACAACATGACCAGCGGATTCAAGTAATACTATTAATACACCTAACTCTTTCTGTGGA
ATATAAACTTGCTCATTTCCTTGAGTAAGAATTCCATCTTCCGTGAGCGTTAATCCCTCA
AGAAAATGATATGAGAATTTATTTTCTAAGTCCATTAGTTAACCTCTATGAAAAAATTGG
TTTCTTGCATCCTGCTTAAGCAATAGAAATTATGGCTATTCATATTTATGTGTCATTAAC
GCTACAGGAAATTACATTTGACATATCTATGGTTGTGTTCACTAATTTATCTTAGGAATT
CAGTGATGTAATCTGAAATAGCCTTATTCAATTTTGATAAAGTAGATTGTTCTCTAACGC
ATTGAAAAATAATGATTTATAGTATGCTCTTAACTGTTTTAAGATGCTGATTTAAGAAAA
CATAAGAGGTGCTGGTTATAGTGGTTAACTGCACTATAACCAGCAAATTTAACCAAATGA
TTGTAATGCTTAGCCATTATCTTCTGAATTATCGTTTAAGAGTTCAATATATGCCTGCGC
TTTACTCTTAACACTATCATCCTCACAATTGTTAATAATGTGATAGAAACATTGCATTGC
GTTATCGATATTTTTAGCCCCAATCTGACATTGACCCATACGATAAATAACTGAATAGTC
ATCATACGGGAAGTAATTGTAACTTAGTTTGTAAAGGTCATATGCTTGTTGATATTTCTT
TTTGGGCTGACATACTGATGCAAAATCTTTTAGATACTCATGATTTTCGAACGCATAAAT
GCACAAGAATTTATAATAAATTTCTGCGTCCGTTATATTACCCTTTTCATGGTAGTCGAA
TGCATATGCATATATTCTATCAAGGATATCAGGAGTTAAACCATGTAGTAATGCCAGATT
TTCTCCTTTCGATAATGCGTGTTTTAGTTGATTTGCCCATTCATCACTATTATTGAATAT
TTCAATTGTTTCTGTGCTCATAATATTCCTCTGTGATGTGTCTCGTGATGCCAAATTATT
ATTGATTGACTCATTGATATTTTTATATTTATCTTTTTTAAATTATGAGTTTTAAGCTTG
CATTGCTTATGGTATATTTTTCATTATTGGTAAAAGTACTGTTCACTACAAACTAATAAC
ATCATTAGTTGTTTTACTAATATTCACCTTATTAGTTATCTTAATTACGACATTACATAA
ATGCCTTAATGTGTATGACCTGGATTCATAGTATCAATTGCCATTTTTTCAATGAAAATT
AAAAAGGGGATTTTTGAGAAGGGTAGAATGTCGTTTGTTTTTTTCTTTATTATGTCTGGT
GACGCGGGGGGATAGAACGTCTGTGCATATAGTAGTGAATTTATTCAGGTCTACATTATT
CTCTATTTTGGTCAGTTTTATGAGTTCATTTACAGCCATACTCATTAAATCATCTGTTAT
CGAAAATTTATATATGCTCATAGCAGATAATATTGCTTGCTGAATTATCTCTTCAGAAAT
ATCCGCTATCTTTATTGACAAATCATGTGTTAGATATTTTCCTCCAAGAGATTCTTGTTC
AATATAATTTAAACCAGACCCCATTGTGATTTTAACTGGATTAACGGATTTCTCTTCATT
TTTCTTATTTTTGTTCTCCTGATCAGGAACTAATGGTTGCAGTGGTAGGCTATTATTAAT
ATTTCGTGGCTTCATTTTACATTTCTCTCATTTGATTAGAGCAAAATCCGAATTCGCAGC
TTCTGATAATGTCAAATATCACCTTATGGAGACGTTACGTAGAATGACTATATTTGTTAT
CGGCACATTAGGGGTATTAATTTTAGTATTGATGGAAGGTGATTATTGAACAGTAACATC
GAGTCACGGTAAAAATGTGAGGTATACAATGGACATTGAATTTTCGCAGATTCATGAAAT
GGTCTATATGCATGATATTGTAAATTCGGACTCGAAAAAGAAACCAAGGATTCCGTTAAA
AAAATTCCTTAATGCTGAGAATGTTCTCACGCAAACAACATCATGGACATTAAATTCAAG
ATATGTGAATGTTAATTCTGTCAATAAAGTCAACGTAAAGAGTAAAGTTAAAAACAGTTA
TATCTCACGATCTGTCAATGATGAGTTTAGTTTAACAGATGATGAAATCAATTCTTTTAA
AGAAACGTTAGTCCTTTCCTCTATTGATTCACTGAGTAAACTGGTTCTTAATAATCCTCT
TTCTGTATTGTTTACATCGACTGTACGAAGGAATAATAATCGAGCTAAGATGAATGTCGA
GTTCGACTCATGGATTTGCACCAGATGTTGTTGATACATGATATTTTACATTGCAAGGAG
ATGTCTAAAATGAAAGATGTTGATCAAATCTTTGATGCTTTAGACTGCCATATACTGCGA
GAATATTTAATTTTATTGTTTTATGATTAACGAGGTTCCATCTTTTTGTTATCTATTTTA
GTTTACCTTGCACAATGCATTATTGCTCTGTTACCAATGCTCAAAATAAAAGCATGCTTA
CCTTGCTTTAGTATATTATAGCTTACACTTTTTTCTGGAAAGACATAAAAATCAGGAATA
AGTTGTGCAAGTCTATCATCATCAACTTGATCCATAATCTCAAACTTATTAACTTTCTTT
GATGTTAAATGGGCTGTGTCATAGTTTTCAATCCATGTGTATTCAATATTTCGCCGTATT
GATTTACTTTCTCTGTTACCTTGTTGCCAGGTTCCACTCAACGCAACAGTTCCTGTTTTA
TTTTTTTTGTTATACATAAAGTCGATGGTAAGATTTGCTCGTCCCTGGTCATTAAAAATT
ACCCAATTTGCAGTGCATGTTTCGTTATATATCATTTTTTCTGCAGTGTAAGAATAGACA
GTGAAGAGAATAAACCCACTGATAAAAACTAAAATAAATAATAAGTTTTTTTTATAATCA
ATCACGATTAACCTCACGGTAAGACAGGGTTAAACAGTTTGCCACTTCATGTTGGTTATA
GTTTTTATTGCATGCCATAACAATCATCCCCGGTGAGGATTTTGCAAGAGGGAAGTATAA
CCACGGATGTTTTTTACAGTTAATCCCCGAATCCAGTATCCGTGTTTTATATTTATCGAA
CTCTTTCAACCCATCAATTGTATCTTCTGTTACATTAAAATGGCAGCCATTAATTTCCGC
AACAGTCTTGTAATCCTTGAAAAATGGCTTCGGTTGATTATTATTCCATAGCCAATATGC
AGAATATGCGCCTATGACAAATGCGCTCAACATAATTAGATGACTTTTTATATGTTTGAG
GATTTTGTTATTGAAATTCTTTGCGCCACCAATGCTCTCTTTGTATCCCGCATTAACTTT
TATGGCAGGTGGGGCATTGTGTGTATGTGCGTCTGTTGACGAGTTTATTACATGATTTTG
TATGTTAATGTCATTATGGATCTTGAATCCTCTTCTCGGCACGGTTGCAATTAGCGAGTG
GGTAGTATCACCAACAGCGCGAAATCCGCGTCTGATAATGGATATGTTCTGATATAACGT
GTTAGTAGGCACACGCATACCTTCTTCTTCCCAGACTCTGGTGAAAAAATCTTGTTGTGC
AACCACATCAGGAAAAGCTTCAAGTAGAAGTGATAAACATCGACTGGCTGGCGTTGTCAG
AACGACGTTAAGATCGGCGTTATGTACCGATATTAATTTTCGGTGCTCAGGCCAGAACTC
GATATTATCGTTAATAATCCAGTACATACGTCAATAAACACTAAATCAATCGAAATGGAG
ATCACATAGTTTGCTAAGTATATTGGTATTTACGGCATAAATATATATTAATTTTATATT
TATCATGATGATTGAAATGAGGCTTTAATGTTGCAACGTAAAACTTTACGTAAATTAACA
TGGTTAACATTTATGCCACTATTGTTTGTAAATTCATATTTCGTAATGCTTCTGAATTTT
TCGTGTGATGGTTTTAAATACTATGGTGTTTACTCTTGAGGGGACGGCCTATTTATAAAA
TACGGACATTTCAATAAATGCCCGTATAAACAGAGTATGATTCTGGCTGGTCGTTGAGTA
TCAATGTTGGACCGAATGTGAACGAATAAATAATTCGTTTATTTTACCACCCATTCTCTT
TTCGATTCGTTGCTTGTACGCGTAGATGCTACGGATATCCATATCCAGAACTTCAGCAAT
CTGATATGGATTATAACCAGAAACCATATACCCCATTATGGTGAATTCCATCTGAGTTAA
TGTGTTACCTCCGGTAAATGATAAATAACGACCAATAAATAGTTGTCTGATCTTTTCATT
GGCAACATCAAGACCATCATCATTATATATGACAGCAGATATTGCTGAGTTGTGTTTTCG
CCAGTAATTAGCTAACGATTGCATATTGCGGTCGCTGACTAAAACAATCCCCATGTCAGT
ACTTGCAAGATAGTCAATCCAGTCTTTTTCAAGGAATAGACGTAAAAAACTTACTGAAAA
ATCGACAAAAATATATCCGCTTAATCTCGCATTGTGGTTTTTTGTTAAGATACCTTCTAC
CACACCACGATTAAAATATGAACTTTCTTCGGGCCACATACAAAAACACGAGTTTGCGCA
ATACTGCAAACGCGGTGACTCTTCTGGCATTATTTGGCAATGCATTGAGCAACTATTGCA
TGTAAGACTTTTATAACGACTACAAAGCCCCATGTTAAGAACCTCCCTATCCGTATATAA
TTGCATAATTTCATTGGTTATTGATGATGTCAATACACCATGATTTTGTAATTTTGCCGG
GAAAAATTGCGATTAATCTGTATTTGCTATAATTCTGAGTAAGGCATTTAAAAATGCATT
TCTCGTTATCAAATATGATTATGTTTCACTGATTTAATCTTGCATGGTTGAGAGCGGTCC
AGATAACTATCTCATGGTATAAGAATATCTATATCGCAAATTGTTTTTGAATGACCAGAA
GATATCTTGCGAATCTAAGTTATGCATCTTAAATAGTCTTATTTAAGATGTTCAGATCTC
TTTGTGTGTTTAACTAACTGATAATACTAGGATATGACGAGAGAAGTGATAGGGTGGAAT
AATAACAAATGAATATTATGAAAAATGGAATGGTTCAAAATTGTAGCAATTTTGAACCAT
CCACAACTGATATTAGCTAAAGAACATTACCGATACGCACAGGATACCCACGATCAGCGT
AATCAGATTTCCGATGGAACGCCAGGGTTTAAGCGCCGGGATGAGATACGTTGACAGCGT
AGGCATGATGAAAAGTATCATGGCAATGAGCGGGCCGCTGATCGCGTAAATCATCGAAAT
CGCGTTCGGGTTAATGCAACAAACAATGAAGGTAATCAGCGATACCAACATAATTGATAG
TGCGCGGTTAAATGCACGACTTTTCTTTACACCAACCTGCTGTAGTGTTGTTTTGACGAC
CTCTGTGGCACCTTCAATAACGCCAAAGTACGTACCCAGGAATGATTTCGACATCGCAAC
TACTGCGACAATAATCCCGGAAATTGACAACCATGCTGGGGCGTTCGGCAGCATAGAAAG
CGCCGATAAAATGGTGACCCCTTCTTCTTTAGCAGCTTCAATATACGAAGGTGGAATAGA
AAGCAGGCAGCTAAAGACAAAGAACAGTACACTTATGCAGATGATGAGATAAGCGACTTT
CATAATTTTTTTGCATTTATCCATAGCGTGTTCGCCATATTTTTCACGTCTGTCTATGGC
AAACGTAGAAATAATGGGCGTATGGCTAAAGGCGAAAACCATCACGGGAATCGATATCCA
TATCTGGTGAAGGGTATTCTGATTGAACTCTACCTGGGTTGTTAATAGATCAGGTTGCCA
ACTACCGACAAGGTAAATGGAAAGAAATAAGAAATAGGCAATCAATGGGAATACCAAAAA
TCCCATTACCCGAATAGTGGCATGACGTCCCATCAGAAAAATGAGATTCAGAATTAATAC
AACACCCAGACTCACCAACATACGGATGCGAAGATCAATAACCATATGCTTTGCCAGCTG
TTCCGTAAGTGAGTTGGTAATTGCCACTGCATATATCAACACGACGACAAAAAAGGCGAT
GAAGTACAGCGTGGTAATCAGATTACCAATCTTCTTGCCATAGTAGTGTGTTACCGCGCC
CGTTATCCCTTCACCTGCTGATGTTTTTGATGAGAGGATGAACTGGCACAAGGCTTTATG
TGGCCAATATGTTAAAGGCCAGGCGACCAGAGCAGTAATAAACAGGACCACAGCCCCTGC
CGAACCTAACTGAATAGGAAGGAAGAGCGTGCCTGCACCAACGGCTGTGCCGTAGAGCGC
GAAACTCCACAGAGTTTCTTCTTTAGACCAAATATTAGACATTATCTGAACGTATCATCT
ACAAATTAAACAAAATGGAGGGCAATTTACCATAAACCAGGTTAAGTATGGGAGATTAAC
GCCCTATCTACCCCTCTATTGGTGGGTTAGTGGTTGCAAACCTTACGTGCCAGTTATGTC
TCTGACTGCTGCTCAGGCATATTTCCTTTGTGATAAAAATCACTTTTTTTAAACAATTAA
GATAACTGTAATTAACAATCATTTACTATTGCACTGTTAATTGGTGCGAGGTTGTGATGA
AAGACGTTGTGATTGTCGGGGCGTTACGGACACCTATCGGCTGCTTTCGTGGTGCGTTAG
CGGGTCATTCCGCCGTGGAACTTGGTAGTCTGGTCGTGAAAGCGTTAATAGAACGTACCG
GCGTTCCTGCATATGCGGTGGATGAAGTAATTCTTGGTCAGGTGTTGACTGCAGGGGCAG
GGCAGAATCCGGCAAGGCAATCGGCTATTAAAGGTGGTCTGCCTAATAGCGTTTCTGCAA
TCACTATTAATGACGTTTGCGGTTCCGGGCTTAAAGCACTGCATCTGGCTACTCAGGCGA
TACAGTGTGGCGAGGCTGATATTGTCATCGCCGGTGGCCAGGAAAACATGAGCCGCGCAC
CACATGTTCTGACTGATAGCCGCACCGGTGCACAGCTTGGCAATAGCCAGTTGGTTGACA
GTCTTGTGCATGATGGGTTGTGGGATGCCTTCAATGATTATCATATTGGTGTCACCGCCG
AAAATCTGGCTCGCGAATATGGCATCAGCCGTCAGTTGCAGGATGCTTACGCACTTAGCT
CGCAACAAAAAGCGCGAGCGGCGATTGACGCCGGACGATTTAAAGATGAGATCGTCCCGG
TAATGACCCAAAGTAACGGGCAGACGTTGGTTGTTGATACCGATGAACAGCCACGCACTG
ACGCCAGCGCAGAAGGCTTAGCCCGTTTAAATCCTTCATTTGATAGTCTCGGTTCTGTGA
CAGCGGGTAATGCATCATCCATAAACGATGGCGCAGCTGCGGTAATGATGATGAGCGAAG
CCAAAGCACGAGCGTTGAATTTACCCGTGCTGGCCCGCATTCGCGCATTTGCCAGCGTTG
GTGTAGATCCGGCATTGATGGGAATTGCGCCGGTGTATGCGACCCGCCGTTGCCTGGAGC
GTGTAGGCTGGCAGTTGGCTGAAGTCGATCTTATCGAGGCTAATGAAGCGTTTGCTGCAC
AGGCGCTTTCGGTTGGCAAGATGCTTGAGTGGGATGAGCGTCGGGTCAATGTCAATGGTG
GCGCGATCGCACTCGGTCACCCGATAGGCGCTTCCGGTTGCCGAATCCTGGTTTCTCTGG
TTCATGAAATGGTGAAACGTAATGCCCGCAAAGGACTGGCAACGCTTTGTATCGGCGGGG
GCCAGGGTGTGGCATTGACCATTGAACGTGACGAATAGCTCTGCATTTCCTCCTTACCGA
TAAATATCTGCCGTCATTAATCTGTTGAATAATGATGGCTGGCAAGTCGACATACATTTT
CTGGGCTCCCTCATTTTTCCATTCTCATGACATATTCGTGATCGACACTGCACTTTTTTT
AATCCTTAACTTAAAAATGAAACATTGTTTTATTTTTAATTGAAAACCCTAGCCCATGGG
CATATCATCCCTTTATAGAGAAAACGAAACAGTGTTTCACTATCGTTTTCTATTTTCACG
CTTCACTGATTATCGGAGGTTGATGTGGACGTAAGACAGAGCATCCACAGTGCGCACGCA
AAAACGCTGGATACCCAAGGGCTGCGCAATGAATTTTTGGTTGAAAAGGTATTTGTCGCC
GATGAGTACACCATGGTTTACAGCCACATTGACCGAATTATTGTTGGCGGCATTATGCCG
ATAACTAAAACGGTTTCCGTTGGCGGGGAAGTTGGTAAACAACTCGGCGTAAGCTATTTC
CTTGAACGTCGCGAGTTAGGTGTTATCAATATTGGCGGTGCCGGTACGATTACTGTCGAT
GGCCAATGCTATGAAATCGGTCACCGCGACGCCCTGTATGTTGGTAAAGGTGCAAAAGAA
GTTGTCTTTGCCAGTATTGATACCGGCACTCCGGCGAAGTTTTATTACAATTGCGCACCC
GCGCATACGACGTATCCCACCAAAAAAGTCACACCGGACGAAGTATCTCCAGTCACGTTA
GGCGATAACCTCACCAGTAACCGTCGCACGATTAACAAATATTTTGTCCCGGATGTACTG
GAAACCTGCCAATTGAGTATGGGGCTGACGGAGCTGGCTCCGGGTAACTTGTGGAACACC
ATGCCGTGTCACACCCACGAGCGCCGGATGGAAGTTTATTTCTATTTCAATATGGATGAT
GACGCCTGCGTTTTCCACATGATGGGGCAGCCGCAAGAAACGCGTCATATTGTGATGCAT
AACGAGCAGGCGGTGATCTCCCCGAGCTGGTCGATCCATTCCGGTGTCGGAACCAAAGCT
TATACCTTTATCTGGGGCATGGTCGGTGAAAACCAGGTCTTTGATGATATGGACCATGTG
GCCGTTAAAGATTTGCGCTAGTTGTGGGCATAAACGAATAAGGTATTGTTATGATTTTAA
GTGCATTTTCTCTCGAAGGTAAAGTTGCGGTCGTCACTGGTTGTGATACTGGACTGGGTC
AGGGGATGGCGTTGGGGCTGGCGCAAGCGGGCTGTGACATTGTTGGCATTAACATCGTTG
AACCGACTGAAACCATCGAGCAGGTCACAGCGCTGGGGCGTCGTTTTTTAAGCCTGACCG
CCGATCTGCGAAAGATTGATGGTATTCCAGCACTGCTGGATCGCGCGGTAGCGGAGTTTG
GTCATATTGATATCCTGGTGAATAACGCCGGATTGATTCGCCGCGAAGATGCTCTCGAGT
TCAGCGAAAAGGACTGGGACGATGTCATGAACCTGAATATCAAGAGCGTATTCTTCATGT
CTCAGGCAGCGGCGAAACACTTTATCGCGCAAGGCAATGGCGGCAAGATTATCAATATCG
CGTCAATGCTCTCCTTCCAGGGCGGGATCCGTGTGCCTTCTTATACCGCATCAAAAAGCG
GCGTGATGGGTGTGACGCGATTGATGGCGAACGAATGGGCTAAACACAACATTAATGTTA
ATGCGATAGCCCCGGGTTACATGGCGACCAACAATACTCAACAACTACGGGCAGATGAAC
AACGTAGCGCGGAAATTCTCGACCGCATTCCAGCTGGTCGTTGGGGACTGCCGAGTGACC
TGATGGGGCCGATAGTGTTCCTTGCCTCCAGCGCTTCAGATTATGTGAATGGTTATACCA
TTGCCGTGGATGGCGGTTGGCTGGCGCGTTAATTCATTCTTCTTACTTTTATGACCCTGC
CGCATGGCAGGGTTTTTTATACCTGTAGATCATCATAATCCATATCATGGTTATGAAATA
ATCCATATTAATTATCAATTAATGAACTTTATGAATTTTATCTGCTGTAAAATTAGGTGG
TTAATAATAATCTCAATAATTCAACTTAATTTGAAAATTGGAATATCCATCACATAACGA
CATGTCGCAGCAATTTAATCCATATTTATGCTGTTTCCGACCTGACACCTGCGTGAGTTG
TTCACGTATTTTTTCACTATGTCTTACTCTCTGCTGGCAGGAAAAAATGGTTACTATCAA
TACGGAATCTGCTTTAACGCCACGTTCTTTGCGGGATACGCGGCGTATGAATATGTTTGT
TTCGGTAGCTGCTGCGGTCGCAGGATTGTTATTTGGTCTTGATATCGGCGTAATCGCCGG
AGCGTTGCCGTTCATTACCGATCACTTTGTGCTGACCAGTCGTTTGCAGGAATGGGTGGT
TAGTAGCATGATGCTCGGTGCAGCAATTGGTGCGCTGTTTAATGGTTGGCTGTCGTTCCG
CCTGGGGCGTAAATACAGCCTGATGGCGGGGGCCATCCTGTTTGTACTCGGTTCTATAGG
GTCCGCTTTTGCGACCAGCGTAGAGATGTTAATCGCCGCTCGTGTGGTGCTGGGCATTGC
TGTCGGGATCGCGTCTTACACCGCTCCTCTGTATCTTTCTGAAATGGCAAGTGAAAACGT
TCGCGGTAAGATGATCAGTATGTACCAGTTGATGGTCACACTCGGCATCGTGCTGGCGTT
TTTATCCGATACAGCGTTCAGTTATAGCGGTAACTGGCGCGCAATGTTGGGGGTTCTTGC
TTTACCAGCAGTTCTGCTGATTATTCTGGTAGTCTTCCTGCCAAATAGCCCGCGCTGGCT
GGCGGAAAAGGGGCGTCATATTGAGGCGGAAGAAGTATTGCGTATGCTGCGCGATACGTC
GGAAAAAGCGCGAGAAGAACTCAACGAAATTCGTGAAAGCCTGAAGTTAAAACAGGGCGG
TTGGGCACTGTTTAAGATCAACCGTAACGTCCGTCGTGCTGTGTTTCTCGGTATGTTGTT
GCAGGCGATGCAGCAGTTTACCGGTATGAACATCATCATGTACTACGCGCCGCGTATCTT
CAAAATGGCGGGCTTTACGACCACAGAACAACAGATGATTGCGACTCTGGTCGTAGGGCT
GACCTTTATGTTCGCCACCTTTATTGCGGTGTTTACGGTAGATAAAGCAGGGCGTAAACC
GGCTCTGAAAATTGGTTTCAGCGTGATGGCGTTAGGCACTCTGGTGCTGGGCTATTGCCT
GATGCAGTTTGATAACGGTACGGCTTCCAGTGGCTTGTCCTGGCTCTCTGTTGGCATGAC
GATGATGTGTATTGCCGGTTATGCGATGAGCGCCGCGCCAGTGGTGTGGATCCTGTGCTC
TGAAATTCAGCCGCTGAAATGCCGCGATTTCGGTATTACCTGTTCGACCACCACGAACTG
GGTGTCGAATATGATTATCGGCGCGACCTTCCTGACACTGCTTGATAGCATTGGCGCTGC
CGGTACGTTCTGGCTCTACACTGCGCTGAACATTGCGTTTGTGGGCATTACTTTCTGGCT
CATTCCGGAAACCAAAAATGTCACGCTGGAACATATCGAACGCAAACTGATGGCAGGCGA
GAAGTTGAGAAATATCGGCGTCTGATTTCACGGGCCGGATGTGCTGTACATCCGGCCCTT
TTTTCGTTAATAGAGATTGGGCACTTGGCCGTTGAGGCGTTTGTCTCGTTCCTTATTCAG
CCTTGTTGCGGTAACACACATCAGGAGAGAGGAATGAAAACAATTGGTTTGCTGGGAGGA
ATGAGCTGGGAATCCACCATTCCTTACTATCGTTTGATAAATGAAGGCATTAAACAGCGG
CTTGGTGGGCTTCACTCTGCGCAAGTGCTGCTACATAGCGTCGATTTTCATGAAATAGAA
GAGTGCCAGCGTCGCGGGGAATGGGATAAAACCGGGGACATTCTGGCTGAGGCGGCGCTT
GGCTTACAGCGGGCGGGCGCAGAAGGTATTGTGCTATGTACCAATACGATGCATAAAGTG
GCGGATGCCATTGAGTCACGTTGCACTCTGCCTTTCTTACACATTGCGGATGCCACCGGA
CGTGCAATTACCGGGGCCGGAATGACTCGTGTGGCGCTGCTGGGTACGCGTTACACCATG
GAACAGGATTTTTATCGCGGGCGGCTGACGGAACAATTTTCCATCAATTGTCTTATTCCT
GAAGCGGATGAACGGGCGAAAATTAATCAGATTATTTTTGAAGAACTGTGTCTGGGGCAA
TTTACCGAAGCGTCACGCGCTTATTGTGCGCAAGTGATTGCTCGCCTTGCAGAACAGGGC
GCACAGGGCGTCATTTTTGGCTGCACAGAAATTGGTTTACTGGTGCCAGAAGAGCGCAGT
GTTTTGCCTGTGTTTGATACCGCGGCGATCCATGCCGAGGATGCTGTCGCTTTTATGCTG
TCGTAGCTGACGACAAAATAGCGTCAAGAGAAGTGACCAGTTTCGGTAACCCCGCTTGTA
AATGCCCACTAAACGCCTGAACCAGCGCTGATGACGGGCGGTGCAGGGGGCGGATCAGGC
TGACGGTGAACGGAACCGCAATACTGAACCGCCGCACCACTAAACCGCTTGCCGCATAAT
CTAGTGCGGTGAGCGGGTTAACCACCGAAATACCTACCCCCGCCCGTACCATTGCGCAGA
CTGACGCGGCGCTGTGGGTTTCTACGATCATGCGTCGTTTAACCTGATGTTCAGTAAATA
GCTGATCCAGCAACTGGCGATAGCTGTCAGTACGGGAAAGGCTGATGTAGTTCTCACCCT
GAAAATCATCCGGCGTTAATACCTTTTTTACCGCCAGCGGATGACCCGGAGGTAACACAC
ACACTTCATCTAAAGAGAGTAATTCGGTACGTTCTGTTCCCGCAGGCGTATGGAGCGTTT
CAGTGAGTCCTAAATCATGACGCTGGGCCGAGAGCCACTCTTCAAGTAGCGGTGATTCCT
GGGGCACGATATTTAAGCTGACATCGGGATAACGTGCCAGAAAGGGTTGCAGGAGCTGCG
GTAAAAAAGATTGCGAAAAGACCGGCAGGCAGGCAATAGACAGTTCTCCCTGGCGAAACT
CGCGCAGACTTTCTGCGGCGCTGACAATGCGATCCAGTCCGTACCAGGATCGTTGCACTT
CTTCAAACAGACGCAGTCCTTGCACGGTAGGATGTAATCGCCCACGTACGCGCTCAAACA
ATTTCAGCCCGATCACCTTCTCAAAGCGCGCAAGTTCGCGGCTGACGGTTGGCTGTGAGG
TGTGTAGCAGGTGTGCCGCCTCAGTCAGGCTTCCGGCGGTCATTACCGCATGAAAAATTT
CAATATGACGTAAGTTAACGGCGGCCATTAGCGCTCTCTCGCAATCCGGTAATCCATATC
ATTTTTGCATAGACTCGACATAAATCGATATTTTTTATTCTTTTTATGATGTGGCGTAAT
CATAAAAAAGCACTTATCTGGAGTTTGTTATGCCACATTCACTGTTCAGCACCGATACCG
ATCTCACCGCCGAAAATCTGCTGCGTTTGCCCGCTGAATTTGGCTGCCCGGTGTGGGTCT
ACGATGCGCAAATTATTCGTCGGCAGATTGCAGCGCTGAAACAGTTTGATGTGGTGCGCT
TTGCACAGAAAGCCTGTTCCAATATTCATATTTTGCGCTTAATGCGTGAGCAGGGCGTGA
AAGTGGATTCCGTCTCGTTAGGCGAAATAGAGCGTGCGTTGGCGGCGGGTTACAATCCGC
AAACGCACCCCGATGATATTGTTTTTACGGCAGATGTTATCGATCAGGCGACGCTTGAAC
GCGTCAGTGAATTGCAAATTCCGGTGAATGCGGGTTCTGTTGATATGCTCGACCAACTGG
GCCAGGTTTCGCCAGGGCATCGGGTATGGCTGCGCGTTAATCCGGGGTTTGGTCACGGAC
ATAGCCAAAAAACCAATACCGGTGGCGAAAACAGCAAGCACGGTATCTGGTACACCGATC
TGCCCGCCGCACTGGACGTGATACAACGTCATCATCTGCAGCTGGTCGGCATTCACATGC
ACATTGGTTCTGGCGTTGATTATGCCCATCTGGAACAGGTGTGTGGTGCTATGGTGCGTC
AGGTCATCGAATTCGGTCAGGATTTACAGGCTATTTCTGCGGGCGGTGGGCTTTCTGTTC
CTTATCAACAGGGTGAAGAGGCGGTTGATACCGAACATTATTATGGTCTGTGGAATGCCG
CGCGTGAGCAAATCGCCCGCCATTTGGGCCACCCTGTGAAACTGGAAATTGAACCGGGTC
GCTTCCTGGTAGCGCAGTCTGGCGTATTAATTACTCAGGTGCGGAGCGTCAAACAAATGG
GGAGCCGCCACTTTGTGCTGGTTGATGCCGGGTTCAACGATCTGATGCGCCCGGCAATGT
ACGGTAGTTACCACCATATCAGTGCCCTGGCAGCTGATGGTCGTTCTCTGGAACACGCGC
CAACGGTGGAAACCGTCGTCGCCGGACCGTTATGTGAATCGGGCGATGTCTTTACCCAGC
AGGAAGGGGGAAATGTTGAAACCCGCGCCTTGCCGGAAGTGAAGGCAGGTGATTATCTGG
TACTGCATGATACAGGGGCATATGGCGCATCAATGTCATCCAACTACAATAGCCGTCCGC
TGTTACCAGAAGTTCTGTTTGATAATGGTCAGGCGCGGTTGATTCGCCGTCGCCAGACCA
TCGAAGAATTACTGGCGCTGGAATTGCTTTAACTGCGGTTAGTCGCTGGTTGCATGATGA
CTTGCCTCCAGCGACGGAGTTGACACTGAATGACGACGTACCAGCGTCGGACTAAAGACA
TTAGTGATTTCCGGGAGAGGGCGATTATCCGCCAGCGCCAAAGCCAGTTCGGCAGCCTGG
GTCGCCATCGTCACGATTGGGTAACGCACGGTGGTCAGGCGCGGACGCACATAGCGTGAC
ACCAGCACATCATCAAAGCCAATTAACGAAATCTCACCCGGTACATCAATACCATTATCA
TTGAGAACGCCCATCGCACCCGCCGCCATTGAATCGTTATAACAGGCTACCGCAGTGAAA
TTTCTTCCTCGTCCCAAAAGCTCGGTCATTGCCTGTTCGCCGCCGCTTTCGTCTGGTTCG
CCAAATGTCACCAGCCGGTCATTGGCCGCAATACCACTTTCAGCAAGGGCATCGTAATAC
CCTTGCAGACGATCTTCGGCGTCAGAAATAGAGTGGTTAGAGCACAGATAACCAATGCGG
GTATGACCTTGCTGAATTAAATGACGCGTTGCCAGCCAGGCACCGTAACGATCGTCCAGA
GCAATACAACGGTTTTCAAAGCCAGGCAGGATACGGTTGATCAGCACCATACCGGGCATT
TGTTTCATTAATGAGGCTAAATCAGCATCCGGGATCATTTTGGCATGGACGACCAACGCA
GCACAGCGATGGCGGATCAGTTGCTCAATGGCCTGACGCTCTTTTTGTTCGTTGTGGTAA
CCGTTGCCAATCAATAAAAAATTACCGGTGTGATAAGCCACCTGTTCGACCGCTTTCACC
ATTGCACCGAAAAACGGATCGGAAACATCACCAACGACCAGACCGACCGTTTCAGTGGTC
TGCTGCGCCAGCGCACGGGCGTTGGCGTTCGGGTGATAGCTAAGAGACTCCATTGCACTA
TGCACAGCCAGCCGGGAAGCTTCGCTGGCTTTGGGTGAATTATTAATGACGCGGGAAACG
GTGGCGACTGAAACGCCTGCCAGTCGGGCTACATCCTTTATGGTCGCCATGAAAATACCT
TAGTGGGTAAACGCTTACATTCTTTCAGTGTTACGGAAAACGCCCGTTGGTTCAAGGGGT
GGCGTGTTTTCATCGTGGGAATGTGAGCCAAACGCAAATAAGTAAGACAAAAAAAGAGAT
TGCAAACCTTTGGTTACACTTTGCGAAACGCTGTTGCGATTGACCGCTGGTGGCGTTTGG
CTTCAGGTTGCTAAAGTGGTGATCCCAGAGGTATTGATAGGTGAAGTCAACTTCGGGTTG
AGCACATGAATTACACCAGCCTGCGCAGATGCGCAGGTTTTTTTTGCCGGTCATCAATCT
GTAACAGTAACCGACAATTTACACACCTCGTTGCATTTCCCTTCATTCCTTTGCGTTTTC
TCGCTGGCGAAGAGTCGTCGTGCAGACCACAATCAAGATCCCAGAGGTATTGATTGGTGA
GATTATTCGGTACGCTCTTCGTACCCTGTCTCTTGCACCAACCTGCGCGGATGCGCAGGT
TTTTTTTCGCACCTAATTTACTGTCGCTCGCGTTCTTTATCTCGTGTAATCTCCCTCCAT
TCGCTTTTACTGAATCAGAGCAAAGGGAGTTGGAATGCTTTTTAGCTTTTTTCGAAATTT
GTGCCGTGTTTTGTATCGCGTTCGCGTTACGGGTGACACCCAGGCACTGAAGGGCGAGCG
CGTTCTAATTACGCCTAATCACGTCTCTTTTATTGATGGCATTTTGCTTGGACTGTTTTT
ACCTGTGCGTCCAGTGTTTGCCGTTTACACCTCAATAAGCCAACAGTGGTATATGCGTTG
GCTGAAATCATTTATCGACTTTGTTCCTCTCGACCCGACGCAACCTATGGCTATTAAACA
TCTGGTACGTCTGGTGGAACAGGGCCGACCAGTGGTGATTTTCCCTGAAGGACGCATCAC
CACGACAGGCTCGCTGATGAAAATCTACGATGGCGCGGGTTTTGTCGCGGCGAAGTCTGG
TGCAACGGTTATTCCTGTGCGTATTGAAGGGGCGGAACTTACGCACTTCAGCCGCCTGAA
AGGTCTGGTTAAACGTCGCTTGTTCCCGCAAATTACTCTGCATATTTTGCCACCAACGCA
GGTGGCGATGCCGGATGCGCCGCGTGCCCGTGACCGTCGCAAAATCGCTGGCGAAATGCT
GCATCAAATAATGATGGAAGCGCGAATGGCGGTGCGCCCGCGTGAAACGCTGTACGAATC
TTTACTGAGTGCAATGTACCGCTTCGGAGCCGGGAAGAAATGTGTCGAAGACGTCAACTT
TACCCCAGACTCCTATCGCAAATTGCTTACGAAAACGCTGTTTGTTGGACGCATCCTTGA
AAAATACAGTGTTGAAGGCGAACGCATCGGCTTAATGCTGCCCAATGCAGGCATCAGTGC
GGCAGTGATTTTTGGGGCCATCGCCCGTCGCCGCATGCCCGCAATGATGAACTACACTGC
CGGGGTAAAAGGGCTGACCAGTGCTATTACGGCGGCTGAAATCAAAACCATCTTCACTTC
CCGCCAGTTTCTCGATAAAGGCAAACTCTGGCATCTGCCGGAGCAACTTACTCAGGTGCG
CTGGGTCTATCTGGAAGATTTAAAAGCAGATGTCACCACTGCCGACAAAGTATGGATCTT
CGCTCATTTGCTGATGCCGCGTCTGGCACAGGTTAAACAGCAGCCGGAAGAAGAGGCGCT
GATCCTTTTTACCTCCGGTTCTGAAGGCCATCCGAAAGGCGTCGTCCATAGCCATAAAAG
CATTCTGGCGAATGTCGAGCAGATTAAAACGATTGCCGACTTCACCACCAACGATCGCTT
TATGTCGGCGTTACCGCTGTTTCACTCCTTTGGGCTGACGGTAGGCCTGTTTACGCCACT
GCTTACAGGTGCAGAAGTGTTCCTTTATCCAAGCCCGCTGCATTACCGCATTGTGCCGGA
GTTGGTGTATGACCGCAGTTGCACCGTGTTGTTCGGCACCTCGACTTTCCTCGGTCACTA
CGCGCGTTTCGCCAACCCGTATGACTTCTATCGTCTACGCTATGTGGTGGCAGGCGCAGA
AAAATTACAAGAAAGTACCAAACAGCTTTGGCAGGATAAATTTGGCCTGCGCATCCTTGA
AGGCTACGGCGTGACCGAATGCGCGCCTGTCGTTTCTATCAACGTACCGATGGCGGCGAA
ACCCGGTACGGTAGGGCGTATTCTACCAGGAATGGATGCGCGCCTGTTGTCGGTCCCTGG
TATCGAAGAGGGCGGACGCCTGCAACTGAAAGGGCCGAACATAATGAACGGCTATCTGCG
GGTGGAGAAGCCAGGTGTACTGGAAGTGCCCACCGCCGAGAATGTTCGCGGCGAAATGGA
GCGCGGCTGGTATGACACTGGCGATATTGTGCGTTTTGACGAGCAGGGCTTTGTGCAGAT
TCAGGGCCGCGCAAAACGCTTTGCCAAAATTGCAGGCGAAATGGTGTCGCTGGAAATGGT
GGAACAACTGGCACTTGGTGTTTCGCCAGATAAAGTCCATGCCACTGCGATTAAGAGCGA
TGCCAGCAAAGGCGAGGCACTGGTGCTTTTCACCACAGATAACGAACTGACGCGCGATAA
GTTGCAACAGTATGCCCGCGAGCACGGCGTGCCGGAGCTTGCTGTACCGCGCGATATTCG
CTATCTGAAACAGATGCCATTACTTGGCAGCGGCAAACCTGACTTTGTCACGTTGAAAAG
CTGGGTAGACGAAGCGGAACAACACGATGAGTGAGTCAGTGCACACTAACACTTCGTTGT
GGTCGAAGGGGATGAAAGCGGTTATCGTGGCGCAGTTTCTCTCTGCGTTTGGCGATAATG
CCCTACTGTTTGCCACTCTGGCGTTACTGAAAGCGCAGTTCTATCCGGAGTGGAGCCAGC
CCATCCTGCAAATGGTGTTTGTAGGTGCTTACATTCTTTTTGCGCCGTTTGTCGGGCAGG
TGGCGGATAGCTTCGCCAAAGGCCGGGTGATGATGTTTGCCAACGGCCTGAAGCTGCTGG
GCGCAGCCAGTATCTGCTTTGGTATCAATCCGTTTCTCGGCTATACGCTGGTGGGTGTTG
GTGCTGCAGCCTATTCACCGGCGAAATACGGTATTCTCGGCGAATTAACCACGGGTAGTA
AGTTAGTGAAAGCTAACGGTTTAATGGAAGCTTCTACCATAGCGGCGATTTTGCTCGGTT
CCGTAGCCGGTGGTGTGCTGGCTGACTGGCATGTCCTCGTCGCCCTGGCCGCATGCGCAC
TGGCCTACGGTGGTGCGGTCGTTGCCAATATCTACATTCCCAAACTGGCGGCGGCGCGTC
CGGGGCAGTCCTGGAATCTCATCAACATGACCCGCAGTTTCCTGAATGCCTGCACCTCGC
TATGGCGCAATGGTGAAACGCGTTTTTCGCTGGTGGGCACCAGTTTATTCTGGGGAGCGG
GTGTCACGCTGCGTTTCCTGTTGGTGCTGTGGGTACCGGTGGCGCTGGGCATTACCGATA
ACGCTACGCCCACCTATCTCAACGCGATGGTAGCGATTGGTATCGTGGTTGGCGCAGGTG
CGGCAGCGAAGTTAGTTACGCTGGAAACCGTGTCACGCTGTATGCCAGCCGGGATTTTGA
TTGGCGTGGTGGTACTGATTTTTTCCCTGCAACACGAGCTGCTGCCAGCCTATGCCTTGT
TGATGCTGATTGGCGTGATGGGGGGCTTTTTTGTCGTTCCGCTCAATGCGTTGCTACAGG
AGCGGGGTAAAAAAAGCGTCGGGGCGGGGAATGCGATTGCAGTACAAAACCTTGGCGAAA
ACAGCGCCATGTTGTTGATGCTGGGCATTTACTCGCTGGCGGTAATGATAGGCATCCCGG
TCGTGCCCATTGGCATTGGCTTCGGTGCGCTGTTTGCGCTGGCAATAACGGCGCTGTGGA
TCTGGCAGCGCCGTCATTAATATTTAACGCCGGTTTTAACCGGCGTTAATCTTATGGTGC
CGGATAAGTATAAACCTGATGCACCGCTTCAATTTCAGCTAATACGTCTTCGCTTAACTC
CAGATGCAAACTTTCGATGTTAGTTTTCAGCTGATCCATCGTGGTTGCGCCCAGCAGAGT
GCTGGCAACAAACGGTTGACGGCGTACAAACGCGAGCGCCATCTGAGCAGGGTCCAGGCC
ATGACGTCTGGCGATATCAACATACGCCGCGACGGCTTTTTGCGTTTGCTCACCGCTATA
GCGGGTGAACCGACTAAAGAGCGTATTACGTGCGCCAGCGGGTTTTGCACCATTGAGATA
TTTCCCGGTCAGCGTGCCGAAACCCAGGCACGAATAGGCCAGCAGTTCGACCCCTTCATA
CTGGCTGACTTCTGCCAGACCTACTTCAAAACTGCGGTTTAACAGACTGTAAGGGTTCTG
AATGGTGACAATACGCGGCAGATCGTGTTTGTCCGCCAGATGCAGGTAGCGCATTACGCC
AAATGCAGTTTCGTTCGACACGCCGATATAACGAATTTTTCCCGCGCGTTGGTACTCTGC
CAGTGCGTCCAGCGTATCCAGCAGCGAAACCGCAGGCGCAGAATCCGTCCAGCTATAACC
GAGTTTGCCGAAGCAGTTGGTCGGGCGCTGCGGCCAGTGCACCTGATAAAGATCGAGGTA
ATCAGTCTGTAGGCGCTTGAGGCTGTCATGCAGCGCTTCGCGGATATTCTTCCGATCCAG
CGCCTGATCCGGGCGGATGCCCTTGTCATTATTGCGCGACGGTCCGCTCACTTTGGAGGC
GATAATTAACTTTTCGCGGCTGCCATGTTTCGCCAGCCAGTTGCCGACGTAGGTTTCGGT
TAACCCTTGCGTTTCGGGGCGCGGAGGTACTGGGTACATTTCGGCAACGTCGATAAGGTT
AATGCCCTGAGCGACGGCATAGTCGAGTTGTGCGTGGGCGTCGGCTTCGCTGTTCTGTTC
ACCAAACGTCATCGTGCCAAGCCCCAGCGTGCTGACTTCCAGCGAACTGTGGGGTATACG
GTGATATTGCATAGCCGTTTCCTTTTTATAATCACGACATAAGGAATATAAAAATGGCAG
AGGGAAGGGAAAAGGGAAAGAGAAAAATCTTAAGGCCAGCCGGATGCTGACCTTATTTGT
TAACGTTCAATAATTTGCGAAACATCATCACGGTTAATTTGCATCGCGTTACCTTGCTGA
TCGTGATAACTCACCAGCCCGGTATCATCATCAATTTCAGGTTTTCCATCGGTCAAAATC
ATACGGCCATCTTTGGTCGCCATGACGTAATCACTGGAACACCCGGAAACAGCAAACGCC
AGTCCGACTGCAGAAATTATTACTGCCCATTTTTTCATCCGGTTATCCTCATTTGGCCTA
CCTATGATAATAGTCTGTTTATAAACCGACGTTATATATCTTGAAAGCAGGAAAATCTTA
AACTGTGAGGGTAAAAGGAGTGAGTACGCCCTCCCGCAGGAGAGCGTACGGAGTATCAGA
GCGGATTCTTTTTGTTGCGAATCAAGTTGAGGCTTTCAACCGCAATAGAGAAGAACATCG
CGAAGTAGATGTAACCTTTCGGTACGTGGATGTCGAAACTTTCCAGAATCAGGGTAAAGC
CCACCAGAATCAGGAAAGAGAGCGCCAGCATTTTTACCGAAGGATGGCGTTCGACAAAAT
CACCAATCGAGCGCGCGGCGAACATCATCACGCCTACGGCAATCACCACGGCTGCCATCA
TAATAAACAGGTGATCTGACAGACCCACAGCCGTAATCACCGAGTCGAGGCTAAAGATAA
TATCCAGCAGCATAATCTGCACGATAGCGCCGAGGAATGATGAAACGCGTGTTTTCAGCC
CTTCTTCTTCACCTTCAATGGATTCGTGGATTTCCTTGCTGGCTTTCCAGATAAGGAACA
AGCCACCCAGAAGCAGAATCAAATCACGGGCAGAAATTTCCTGACTGAATATTGTAAAAA
GCGGATTTGTCAGGCGCGTAACCCAGGCGATTGATGCCAGCAGCGCCAGACGCATAACCA
TGGCTCCCGCCAACCCCAGACGGCGCGCATGAGCACGTTGTGCTGTGGGAAGCTTTGCCA
CCACCAGAGAAAGGAAAATAATATTGTCGATCCCAAGAACGATCTCCAGCAGCGTCAGCG
TACCGAGCGCAAGCCAGGCGTTAGGATCGGTTATCCATGCAAATAACATCTAAAAAGCCC
TGCCAAAAAAATGAAGCGGTAATTATATGCCCGGAAAGCGGCAGGTCAAAGCGATGGCTA
CTGGATCAGAAAATGACGGGCCAGTAGTGCACTGGTGAAATTCTTCTTCAAATAAAAGCC
GCGTGGCAGCGTCAGAATCCGTTCGCCCCGGGCACCAATGGCTTCGGTAAGCGCTTTCGC
ATTCGCTGCTTTCGGTCGTATCTGTAAATACTCCCCGTGACGAGCGGTAATCCGCTCAAC
CTGACCGAGAACAATCATATCCATTAATTCTTCCCAGTCTTCGCGTAGCTGCCGGTCTTC
CTCTTCATTCGGGCTCCACAGCAACGGTGATCCAACGCGACGCTGCGCCAGCGGGATGCT
GCGCTCGCCTTCAACCGGTATCCACAGTACGCGTTTGAGTTTGTGGCGCACGTGGCTGGT
TTCCCAGGTCACCCCGCTATTGCCCGTTAACGGGGCAACACAAACGAATGTTGTTTCCAG
CGGACGACCAAGACTATCCACAGGGATAGTTTTAAGTTCCACGCCCAGAGCAGCAAAATC
TTGCTCAGGTTTACTCCCTGCGCTGGCACCTAGCCAGATCTCCAGTAACACGCCAATCCA
GCCTTTATCGCGTTTTAAATTCTCTGGCGTAACCAGCCCGACAAGTGCCGCCAGTTCTCC
CAATGTATAACCAGAAAGTTGCTGTGCTTGCGCTAACAACTGTTCTTCAGTTTCGGGAGG
AGAGAGCAGTGGGCGAGGTTGGGACATGTCATGATACCTTGATTAAAAAACAAACAGCAA
TTATGTGCCGAATATTCGCAGTGTAACTTTTTCCACATGCGTTGTTCAATTCTCTGATTT
ATATTGCTTTTTAGGTTGCCGGTAATCGAGTTGCGCAACACTGCAACGGGTTTTCCAAAT
CTGGTCACTGAAAATAAACAGGATCTTACACCATGTTATCCACAGAAAGCTGGGATAACT
GTGAAAAACCTCCACTACTGTTTCCATTTACAGCCTTGACGTGCGACGAAACTCCAGTTT
TTAGTGGTTCAGTGCTTAACTTAGTGGCACATTCTGTGGATAAATACGGCATTGGTTGAT
CTTTCGCCAACCCGTAAATGAGAGGTGTGACCTGGGTCACGAATTACTCTTTTTCATTAC
TAAAATTACATGTAATGCATTGACTGATAATGAATATTTTAAAATGTCTATATCGGGCTT
ATTCAGAATGCTCCGGGTTTTCCCGTAGTAATTCCGTAGTTCTTCACAACTCTATCCACA
GAAAAGGTGAATAAAAACGGCTATCCACCCCTTCCTCTGTTTATAACTCTGCACATAACT
GTGAGTTATTCAATTGTTATTAGTGTGTAATGCCCTGCAGAGAGTGGTTTACCGTCTTCC
TGGAGTATGAAACAATCATTCGTATATAAAGCTTTATTTTGAGGTAGTCCGGTGATTGAT
GACGATGGCTACCGCCCAAACGTAGGTATCGTGATTTGTAATCGCCAGGGGCAGGTAATG
TGGGCCCGGCGATTTGGTCAGCACTCCTGGCAATTTCCGCAAGGCGGAATCAACCCCGGA
GAATCCGCAGAGCAGGCGATGTACCGTGAATTGTTTGAAGAAGTAGGATTAAGCCGCAAA
GACGTTCGAATCCTTGCTTCAACGCGTAACTGGTTGCGCTACAAATTACCGAAACGTTTG
GTGCGTTGGGACACGAAGCCGGTTTGTATCGGCCAAAAACAAAAATGGTTTCTCTTGCAG
CTGGTGAGCGGCGATGCAGAAATCAATATGCAAACCAGCAGTACACCAGAGTTTGACGGC
TGGCGATGGGTAAGTTACTGGTATCCGGTCAGACAGGTGGTGTCATTTAAACGTGATGTC
TACCGTAGGGTAATGAAAGAGTTCGCGAGTGTGGTGATGTCACTGCAGGAAAATACGCCA
AAACCACAAAACGCATCTGCTTATCGACGTAAAAGAGGTTAAGTCACGCCAATTATGCTC
ACTCGCCTGCGCGAAATAGTCGAAAAGGTAGCCAGCGCACCACGCCTGAATGAGGCGTTA
AATATTCTGGTTACCGACATCTGTCTTGCGATGGATACCGAGGTCTGTTCGGTCTACCTG
GCCGATCATGATCGACGTTGTTACTACCTGATGGCGACCCGGGGGCTGAAAAAACCACGC
GGTCGCACTGTAACGCTCGCGTTTGATGAAGGGATCGTCGGCCTGGTTGGCAGGCTGGCG
GAACCGATAAACCTTGCAGATGCGCAAAAGCACCCCAGCTTCAAATACATCCCCTCCGTA
AAAGAAGAACGTTTCCGCGCGTTTTTAGGCGTACCAATTATTCAACGTCGCCAGTTGCTT
GGTGTACTGGTGGTACAGCAACGAGAGTTGCGCCAGTATGACGAAAGTGAAGAATCCTTC
CTGGTGACGCTTGCCACCCAGATGGCAGCTATTCTTTCTCAGTCGCAGTTGACTGCCTTG
TTTGGGCAATATCGCCAGACGCGAATCCGCGCATTACCGGCAGCACCTGGTGTGGCGATT
GCCGAAGGCTGGCAGGATGCCACGTTACCTTTAATGGAACAGGTGTATCAGGCATCAACG
CTGGATCCGGCTCTGGAACGCGAACGACTGACCGGGGCGCTGGAAGAAGCGGCAAACGAG
TTTCGCCGCTACAGCAAACGCTTTGCCGCCGGTGCACAAAAAGAAACGGCGGCTATTTTC
GATCTTTACTCGCACCTGCTTTCGGACACCCGGCTGCGTCGCGAATTGTTTGCCGAGGTT
GATAAAGGCTCGGTGGCAGAGTGGGCGGTAAAAACGGTCATTGAAAAATTTGCCGAACAG
TTTGCCGCGCTAAGTGATAACTATCTCAAAGAGCGGGCTGGCGATTTACGTGCGCTGGGT
CAGCGATTGCTGTTTCATCTTGATGACGCTAATCAAGGGCCGAACGCCTGGCCGGAACGT
TTCATTCTGGTGGCAGATGAACTGTCAGCGACAACGCTTGCTGAGCTGCCCCAGGATCGC
TTAGTCGGTGTTGTCGTGCGAGATGGCGCAGCCAACTCCCATGCTGCGATCATGGTACGT
GCGCTGGGGATCCCTACCGTGATGGGCGCGGATATTCAGCCTTCGGTGCTGCATCGTAGG
ACGCTGATCGTTGATGGCTATCGCGGTGAATTGCTGGTCGATCCGGAGCCGGTACTGCTG
CAAGAATATCAGCGGCTAATTAGTGAAGAGATTGAGCTTAGCCGTCTGGCGGAAGATGAC
GTCAATTTACCCGCGCAGTTAAAAAGCGGTGAGCGTATAAAAGTCATGCTCAATGCTGGT
TTAAGCCCGGAACATGAAGAAAAACTGGGCAGCCGTATTGATGGCATCGGTCTTTATCGC
ACTGAAATCCCATTCATGCTGCAAAGTGGTTTCCCGTCGGAAGAAGAACAGGTGGCGCAG
TATCAGGGGATGCTGCAAATGTTCAATGATAAACCCGTCACCTTGCGTACGCTGGATGTC
GGAGCAGATAAGCAGCTGCCTTACATGCCGATCAGCGAAGAGAATCCATGCCTGGGTTGG
CGTGGGATTCGCATTACGCTCGATCAGCCGGAGATCTTCTTGATCCAGGTGCGGGCGATG
CTGCGTGCTAATGCCGCTACGGGCAACCTGAATATTCTGTTGCCGATGGTCACAAGCCTC
GATGAAGTTGATGAAGCACGCCGCCTGATTGAACGTGCCGGACGTGAAGTCGAGGAGATG
ATCGGTTACGAAATTCCCAAACCACGTATCGGCATCATGCTGGAAGTGCCGTCAATGGTA
TTTATGCTGCCGCATCTGGCAAAGCGGGTCGATTTCATCTCTGTTGGCACCAACGATCTG
ACTCAATACATTCTGGCCGTTGATCGCAACAATACCCGGGTGGCGAACATTTATGACAGT
CTTCATCCTGCAATGTTACGAGCTCTGGCGATGATCGCCCGGGAAGCGGAAATACATGGA
ATCGATCTCCGTTTGTGCGGTGAAATGGCGGGCGATCCCATGTGCGTGGCAATCCTCATT
GGGCTTGGGTATCGCCATCTGTCTATGAACGGACGTTCTGTAGCGCGGGCAAAATACCTG
CTGCGGCGCATTGATTATGCCGAAGCAGAAAATCTTGCGCAGCGTAGTCTGGAAGCGCAA
CTGGCGACCGAAGTTCGCCATCAGGTTGCAGCCTTTATGGAGCGTCGCGGCATGGGCGGG
CTGATTCGCGGAGGGTTATAGCGCGGATCATATACATATCTTTTAACGGTATCCGGCAAC
CAGCCAGGTCCCCTTGTGCTATTATTCGCACCTTTGGAGCGCCTGAAACCTGCGGCGCGC
ATTTCAATCGCTGTTCTCTTTCAGCGAAATAACAAGAACTTGTGGTGACAGATGACCAGT
AGCTATCTGCATTTTCCGGAGTTTGATCCGGTCATTTTCTCAATAGGACCCGTGGCGCTT
CACTGGTACGGCCTGATGTATCTGGTGGGTTTCATTTTTGCAATGTGGCTGGCAACACGA
CGGGCGAATCGTCCGGGCAGCGGCTGGACCAAAAATGAAGTTGAAAACTTACTCTATGCG
GGCTTCCTCGGCGTCTTCCTCGGGGGACGTATTGGTTATGTTCTGTTCTACAATTTCCCG
CAGTTTATGGCCGATCCGCTGTATCTGTTCCGTGTCTGGGACGGCGGCATGTCTTTCCAC
GGCGGCCTGATTGGCGTTATCGTGGTGATGATTATCTTCGCCCGCCGTACTAAACGTTCC
TTCTTCCAGGTCTCTGATTTTATCGCACCACTCATTCCGTTTGGTCTTGGTGCCGGGCGT
CTGGGCAACTTTATTAACGGTGAATTGTGGGGCCGCGTTGACCCGAACTTCCCGTTTGCC
ATGCTGTTCCCTGGCTCCCGTACAGAAGATATTTTGCTGCTGCAAACCAACCCGCAGTGG
CAATCCATTTTCGACACTTACGGTGTGCTGCCGCGCCACCCATCACAGCTTTACGAGCTG
CTGCTGGAAGGTGTGGTGCTGTTTATTATCCTCAACCTGTATATTCGTAAACCACGCCCA
ATGGGAGCTGTCTCAGGTTTGTTCCTGATTGGTTACGGCGCGTTTCGCATCATTGTTGAG
TTTTTCCGCCAGCCCGACGCGCAGTTTACCGGTGCCTGGGTGCAGTACATCAGCATGGGG
CAAATTCTTTCCATCCCGATGATTGTCGCGGGTGTGATCATGATGGTCTGGGCATATCGT
CGCAGCCCACAGCAACACGTTTCCTGAGGAACCATGAAACAGTATTTAGAACTGATGCAA
AAAGTGCTCGACGAAGGCACACAGAAAAACGACCGTACCGGAACCGGAACGCTTTCCATT
TTTGGTCATCAGATGCGTTTTAACCTGCAAGATGGATTCCCGCTGGTGACAACTAAACGT
TGCCACCTGCGTTCCATCATCCATGAACTGCTGTGGTTTCTGCAGGGCGACACTAACATT
GCTTATCTACACGAAAACAATGTCACCATCTGGGACGAATGGGCCGATGAAAACGGCGAC
CTCGGGCCAGTGTATGGTAAACAGTGGCGCGCCTGGCCAACGCCAGATGGTCGTCATATT
GACCAGATCACTACGGTACTGAACCAGCTGAAAAACGACCCGGATTCGCGCCGCATTATT
GTTTCAGCGTGGAACGTAGGCGAACTGGATAAAATGGCGCTGGCACCGTGCCATGCATTC
TTCCAGTTCTATGTGGCAGACGGCAAACTCTCTTGCCAGCTTTATCAGCGCTCCTGTGAC
GTCTTCCTCGGCCTGCCGTTCAACATTGCCAGCTACGCGTTATTGGTGCATATGATGGCG
CAGCAGTGCGATCTGGAAGTGGGTGATTTTGTCTGGACCGGTGGCGACACGCATCTGTAC
AGCAACCATATGGATCAAACTCATCTGCAATTAAGCCGCGAACCGCGTCCGCTGCCGAAG
TTGATTATCAAACGTAAACCCGAATCCATCTTCGACTACCGTTTCGAAGACTTTGAGATT
GAAGGCTACGATCCGCATCCGGGCATTAAAGCGCCGGTGGCTATCTAATTACGAAACATC
CTGCCAGAGCCGACGCCAGTGTGCGTCGGTTTTTTTACCCTCCGTTAAATTCTTCGAGAC
GCCTTCCCGAAATTTTGCAACGTCCTGCAACGGCGTAAATAGTCCGGAAGATGCGCCGAA
GAAATAGAAACTGGCCCTCGTCTTTTTTTCTCCTCGCTCCATACTGCCGGCATGAAAACA
CAACGTGGTTATACGCTGATTGAAACGCTGGTCGCGATGCTGATTTTGGTCATGCTAAGC
GCAAGTGGACTCTATGGCTGGCAATACTGGCAGCAGTCGCAACGGCTATGGCAAACCGCC
AGCCAGGCGCGGGACTATTTGCTCTATTTACGTGAAGATGCCAACTGGCATAACCGCGAC
CACAGTATCAGCGTTATCAGGGAGGGGACGTTATGGTGCCTTGTGAGTTCCGCTGCTGGG
GCCAATACCTGTCATGGCAGTTCACCATTGGTCTTTGTGCCACGCTGGCCCGAAGTCGAA
ATGAGCGACCTGACACCTTCGCTTGCTTTCTTTGGCCTGCGCAATACCGCATGGGCCGGG
CATATTCGCTTCAAAAACTCAACGGGCGAGTGGTGGCTGGTGGTTTCGCCGTGGGGAAGA
CTCCGGCTTTGTCAGCAAGGAGAAACAGAAGGATGCCTGTAAAAGAGCAAGGTTTTTCTC
TGCTGGAAGTGTTGATTGCTATGGCGATCAGTAGCGTATTGTTGCTGGGGGCGGCACGCT
TTCTGCCTGCGTTACAGCGTGAAAGTTTAACGAGCACCCGTAAGCTGGCGCTGGAAGATG
AAATCTGGCTGCGGGTATTTACCGTCGCGAAGCATCTCCAGAGGGCGGGTTATTGTCATG
GCATCTGTACCGGCGAAGGGCTGGAAATTGTCGGACAGGGTGACTGTGTCATTGTGCAGT
GGGATGCGAACAGTAACGGTATCTGGGATCGCGAACCGGTAAAAGAGTCCGACCAGATTG
GATTTCGTCTGAAGGAGCATGTGCTGGAAACGCTACGCGGTGCGACATCCTGTGAAGGTA
AGGGCTGGGATAAAGTCACTAATCCGGATGCCATCATTATCGACACTTTTCAGGTCGTAC
GTCAGGATGTCAGCGGCTTCTCGCCGGTGTTGACGGTTAATATGCGTGCTGCCAGTAAGT
CTGAACCGCAAACCGTGGTGAATGCCAGCTATAGCGTGACAGGATTCAACCTGTGAACCG
CGAAAAGGGTGTTTCGTCACTGGCTCTGGTCCTGATGCTGCTGGTTTTGGGTAGTTTGCT
ATTACAAGGAATGAGCCAACAGGATCGCAGTTTTGCCTCTCGCGTGAGCATGGAAAGTCA
GTCATTGCGCCGCCAGGCCATCGTTCAGTCGGCGCTGGCGTGGGGAAAAATGCACTGCTG
GCAGACGCAGCCAGCAGTTCAGTGCTCGCAGTACGCTGAAACCGATGCCCAGGTTTGTTT
GCGTTTACTGGCAGATAATGAAGCCTTATTGATTGCCGGTTATGAAGGCGTTTCGTTGTG
GCGAACAGGCGAAGTCATTGATGGAAACATTGTTTTTTCGCCACGCGGCTGGAGCGATTT
TTGTCCGCTGAAAGAGAGGGCGTTATGTCAGCTTCCCTGAAGAATCAACAAGGCTTTAGC
CTGCCGGAGGTAATGTTGGCGATGGTGTTGATGGTGATGATTGTCACTGCGTTATCGGGT
TTCCAGCGAACATTAATGAACAGTCTTGCCAGCAGAAACCAGTACCAACAGCTCTGGCGG
CATGGCTGGCAGCAAACGCAACTGCGCGCGATTTCGCCACCTGCCAACTGGCAGGTCAAC
CGAATGCAGACATCGCAGGCGGGATGTGTCAGCATCAGCGTTACGCTAGTTTCACCCGGG
GGCAGAGAAGGCGAGATGACCCGCCTGCATTGCCCGAATCGTCAGTAGTCAGGAGCCGCT
ATGTTAAGGGTCTACCATTCCAATCGTCTGGACGTGCTGGAAGCGTTGATGGAGTTTATT
GTCGAACGCGAACGGCTGGACGATCCTTTCGAACCAGAGATGATTCTGGTGCAAAGTACC
GGTATGGCACAGTGGCTGCAAATGACCCTGTCGCAAAAGTTTGGTATTGCGGCAAACATT
GATTTTCCGCTGCCAGCGAGCTTTATCTGGGATATGTTCGTCCGGGTGTTACCGGAAATC
CCCAAAGAGAGCGCCTTTAACAAACAGAGCATGAGCTGGAAACTGATGACTCTGCTGCCG
CAATTGCTGGAGCGCGAAGACTTTACCCTGTTGCGGCATTATCTGACTGACGATAGCGAC
AAGCGAAAACTGTTCCAGCTTTCCTCAAAAGCGGCGGACCTGTTTGACCAGTATCTGGTC
TATCGTCCGGACTGGCTGGCACAGTGGGAAACAGGACATTTGGTTGAAGGGCTGGGAGAA
GCACAGGCCTGGCAAGCCCCGTTGTGGAAGGCGCTGGTGGAATATACCCATCAACTCGGG
CAACCGCGCTGGCACCGCGCCAATCTCTATCAGCGCTTTATCGAAACGCTGGAGTCCGCG
ACGACCTGCCCGCCGGGGTTACCTTCGCGCGTCTTTATATGCGGTATTTCCGCGTTACCG
CCTGTTTATCTCCAGGCGCTACAGGCGCTGGGTAAACATATTGAAATCCATCTCCTGTTT
ACCAACCCCTGCCGTTATTACTGGGGCGATATTAAAGATCCTGCTTATCTGGCGAAACTG
CTGACCCGTCAGCGTCGACACAGTTTTGAAGATCGCGAATTGCCGCTATTTCGTGATAGC
GAAAATGCCGGGCAGCTCTTTAACAGCGATGGTGAACAGGATGTCGGCAACCCGCTGCTG
GCTTCATGGGGTAAGCTTGGGCGCGACTACATTTATCTCCTTTCTGACCTGGAGAGCAGC
CAGGAGCTGGACGCCTTTGTCGATGTCACGCCAGATAACCTGCTGCATAACATTCAGTCT
GACATTCTGGAACTGGAAAACCGCGCCGTTGCTGGTGTGAACATCGAAGAGTTTTCCCGT
AGCGATAACAAACGCCCGCTTGATCCACTGGATAGCAGTATCACCTTCCACGTTTGCCAT
AGCCCGCAGCGTGAAGTTGAAGTTTTACACGATCGCCTGCTGGCGATGCTGGAGGAAGAC
CCGACACTTACTCCGCGCGACATCATCGTGATGGTGGCTGATATCGACAGCTACAGTCCG
TTTATTCAGGCTGTGTTTGGTAGCGCACCTGCGGATCGTTACCTACCTTACGCCATTTCC
GACCGTCGTGCGCGGCAGTCACATCCGGTACTGGAAGCGTTTATCAGCCTGTTATCACTG
CCTGACAGTCGTTTTGTGTCAGAGGATGTGCTGGCGTTGCTGGATGTGCCGGTGCTGGCG
GCGCGGTTTGACATCACCGAAGAAGGGCTGCGTTATTTACGCCAGTGGGTCAACGAATCC
GGCATTCGTTGGGGCATAGATGACGACAACGTTCGCGAGCTGGAACTCCCCGCCACCGGA
CAACACACCTGGCGATTTGGCCTGACGCGTATGTTGTTGGGCTACGCGATGGAGAGCGCG
CAGGGCGAGTGGCAATCGGTTCTACCTTATGATGAATCGAGCGGCTTAATTGCAGAACTG
GTGGGGCATCTGGCTTCACTGCTAATGCAGCTAAACATCTGGCGTCGCGGGCTGGCACAG
GAGCGTCCGCTGGAAGAGTGGTTGCCGGTTTGTCGCGATATGCTCAACGCCTTCTTCCTG
CCGGATGCGGAAACCGAAGCGGCGATGACGCTGATCGAACAACAATGGCAGGCGATTATC
GCCGAAGGTTTAGGTGCGCAGTATGGCGACGCGGTGCCGCTGTCACTATTGCGTGATGAA
CTGGCACAGCGTCTGGATCAAGAACGTATCAGCCAGCGTTTTCTCGCCGGACCGGTTAAC
ATTTGTACTCTGATGCCAATGCGTTCAATTCCGTTCAAAGTGGTTTGCCTGCTGGGAATG
AACGACGGCGTTTATCCACGTCAGCTTGCGCCATTGGGCTTTGACCTGATGAGCCAGAAA
CCGAAGCGTGGCGACCGTAGCCGTCGCGATGACGACCGCTATCTGTTCCTGGAAGCGTTA
ATTTCCGCGCAGCAAAAACTCTATATCAGCTATATCGGTCGTTCCATTCAGGATAACAGT
GAGCGTTTCCCGTCGGTACTGGTGCAGGAACTGATCGACTACATCGGGCAAAGTCATTAT
CTACCGGGCGATGAAGCGCTCAACTGTGATGAAAGCGAGGCAAGGGTAAAAGCGCATCTT
ACTTGCCTCCATACCCGGATGCCGTTTGATCCACAAAACTACCAGCCAGGCGAACGACAA
AGCTATGCTCGTGAATGGCTACCTGCGGCCAGCCAGGCTGGTAAAGCACATTCTGAATTT
GTTCAGCCGCTGCCGTTTACCTTACCGGAAACCGTGCCGCTGGAAACGCTACAACGATTC
TGGGCACATCCGGTGCGGGCATTTTTCCAGATGCGTTTGCAGGTGAACTTCCGTACTGAA
GACAGCGAAATCCCCGACACCGAGCCATTTATTCTGGAAGGACTTAGCCGTTATCAAATC
AATCAGCAGTTATTGAATGCACTGGTTGAGCAGGATGATGCCGAACGCTTGTTCCGCCGC
TTCCGAGCGGCAGGGGATTTACCGTATGGCGCTTTTGGTGAAATTTTCTGGGAAACACAG
TGCCAGGAGATGCAGCAGCTTGCCGACAGAGTCATTGCCTGTCGCCAGCCGGGGCAGAGT
ATGGAAATTGATCTCGCCTGCAACGGTGTGCAGATAACTGGCTGGTTGCCGCAGGTGCAG
CCGGATGGCCTGTTGCGCTGGCGTCCCTCTTTATTAAGTGTGGCCCAGGGAATGCAACTT
TGGCTGGAACACCTTGTCTACTGTGCCAGCGGTGGTAATGGTGAAAGTCGCCTTTTTCTA
CGCAAAGACGGCGAGTGGCGTTTTCCGCCGCTTGCAGCCGAACAGGCTTTGCATTACCTC
TCACAACTGATTGAGGGGTATCGTGAAGGAATGTCCGCGCCATTGCTGGTGTTACCTGAA
AGTGGCGGCGCGTGGCTAAAAACCTGTTATGACGCGCAAAACGATGCCATGCTGGATGAC
GATTCCACGTTGCAAAAAGCCCGTACGAAATTCCTTCAGGCTTACGAAGGCAACATGATG
GTGCGTGGCGAAGGTGATGATATCTGGTATCAAAGGCTCTGGCGGCAATTAACACCAGAG
ACAATGGAGGCCATCGTTGAACAGTCGCAACGTTTCCTGTTACCGCTGTTTCGCTTTAAT
CAGTCATGAGTGCTGTATAAAAATTGCGCAATCTATCCGCTTACTTTATGATGCGCACCA
GTCACGGACTGATGGTTATATAAACATAGGCTGACTCGTGCAGCACAAGATTAAATTCTG
GCAGATGATTTGCGTTAACGTGTTGAATCTGGACAGAAAATTAAGTTGATTATGAGGTCC
GTGAATGCCCCGCAGCACCTGGTTCAAAGCATTATTGTTGTTAGTTGCCCTTTGGGCACC
CTTAAGTCAGGCAGAAACGGGATGGCAGCCGATTCAGGAAACCATCCGTAAAAGTGATAA
AGATAACCGCCAGTATCAGGCTATACGTCTGGATAACGGTATGGTGGTCTTGCTGGTTTC
TGATCCGCAGGCAGTTAAATCGCTCTCGGCGCTGGTGGTGCCCGTTGGGTCGCTGGAAGA
TCCCGAGGCGTACCAGGGGCTGGCACATTACCTTGAACATATGAGTCTGATGGGGTCGAA
AAAGTACCCGCAGGCTGACAGTCTGGCCGAATATCTCAAAATGCACGGCGGTAGTCACAA
TGCCAGCACTGCGCCGTATCGCACGGCTTTCTATCTGGAAGTTGAGAACGACGCCTTGCC
TGGTGCGGTAGACCGCCTGGCCGATGCTATTGCTGAACCTTTGCTCGACAAGAAATATGC
CGAACGTGAGCGTAATGCGGTGAACGCTGAATTAACCATGGCGCGTACGCGTGACGGGAT
GCGCATGGCACAGGTCAGCGCAGAAACCATTAACCCGGCACACCCCGGTTCAAAGTTTTC
TGGTGGTAACCTCGAAACTTTAAGCGACAAACCTGGTAATCCGGTGCAGCAGGCGCTGAA
AGATTTCCACGAGAAGTACTATTCCGCCAATTTGATGAAGGCGGTTATTTACAGTAATAA
ACCGCTGCCGGAGTTGGCAAAAATGGCGGCGGACACCTTTGGTCGCGTGCCGAACAAAGA
GAGCAAAAAACCGGAAATCACCGTGCCGGTAGTCACCGACGCGCAAAAGGGCATTATCAT
TCATTACGTCCCTGCGCTGCCGCGTAAAGTGTTGCGCGTTGAGTTTCGCATCGATAACAA
CTCAGCGAAGTTCCGTAGTAAAACCGATGAATTGATTACCTATCTGATTGGCAATCGCAG
CCCAGGTACACTTTCTGACTGGCTGCAAAAGCAGGGATTAGTTGAGGGCATTAGCGCCAA
CTCCGATCCTATCGTCAACGGCAACAGCGGCGTATTAGCGATCTCTGCGTCTTTAACCGA
TAAAGGCCTGGCTAATCGCGATCAGGTTGTGGCGGCAATTTTTAGCTATCTCAATCTGTT
ACGTGAAAAAGGCATTGATAAACAATACTTCGATGAACTGGCGAATGTGCTGGATATCGA
CTTCCGTTATCCGTCGATCACCCGTGATATGGATTACGTCGAATGGCTGGCAGATACCAT
GATTCGCGTTCCTGTTGAGCATACGCTGGATGCAGTCAATATTGCCGATCGGTACGATGC
TAAAGCAGTAAAGGAACGTCTGGCGATGATGACGCCGCAGAATGCGCGTATCTGGTATAT
CAGCCCGAAAGAGCCGCACAACAAAACGGCTTACTTTGTCGATGCGCCGTATCAGGTCGA
TAAAATCAGCGCACAAACTTTCGCCGACTGGCAGAAAAAAGCCGCCGACATTGCGCTCTC
TTTGCCAGAGCTTAACCCTTATATTCCTGATGATTTCTCGCTGATTAAGTCAGAGAAGAA
ATACGACCATCCAGAGCTGATTGTTGATGAGTCGAATCTGCGCGTGGTGTATGCGCCAAG
CCGTTATTTTGCCAGCGAGCCCAAAGCTGATGTCAGCCTGATTTTGCGTAATCCGAAAGC
CATGGACAGCGCCCGCAATCAGGTGATGTTTGCGCTCAATGATTATCTCGCAGGGCTGGC
GCTTGATCAGTTAAGCAACCAGGCGTCGGTTGGTGGCATAAGTTTTTCCACCAACGCTAA
CAACGGCCTTATGGTTAATGCTAATGGTTACACCCAGCGTCTGCCGCAGCTGTTCCAGGC
ATTGCTCGAGGGGTACTTTAGCTATACCGCTACGGAAGATCAGCTTGAGCAGGCGAAGTC
CTGGTATAACCAGATGATGGATTCCGCAGAAAAGGGTAAAGCGTTTGAGCAGGCGATTAT
GCCCGCGCAGATGCTCTCGCAAGTGCCGTACTTCTCGCGAGATGAACGGCGTAAAATTTT
GCCCTCCATTACGTTGAAAGAGGTGCTGGCCTATCGCGACGCCTTAAAATCAGGGGCTCG
ACCAGAGTTTATGGTTATCGGCAACATGACCGAGGCCCAGGCAACAACGCTGGCACGCGA
TGTGCAAAAACAGTTGGGCGCTGATGGTTCAGAGTGGTGTCGAAACAAAGATGTAGTGGT
CGATAAAAAACAATCCGTCATCTTTGAAAAAGCCGGTAACAGCACCGACTCCGCACTGGC
AGCGGTATTTGTACCGACTGGCTACGATGAATACACCAGCTCAGCCTATAGCTCTCTGTT
GGGGCAGATCGTACAGCCGTGGTTCTACAATCAGTTGCGTACCGAAGAACAATTGGGCTA
TGCCGTGTTTGCGTTTCCAATGAGCGTGGGGCGTCAGTGGGGCATGGGCTTCCTTTTGCA
AAGCAATGATAAACAGCCTTCATTCTTGTGGGAGCGTTACAAGGCGTTTTTCCCAACCGC
AGAGGCAAAATTGCGAGCGATGAAGCCAGATGAGTTTGCGCAAATCCAGCAGGCGGTAAT
TACCCAGATGCTGCAGGCACCGCAAACGCTCGGCGAAGAAGCATCGAAGTTAAGTAAAGA
TTTCGATCGCGGCAATATGCGCTTCGATTCGCGTGATAAAATCGTGGCCCAGATAAAACT
GCTGACGCCGCAAAAACTTGCTGATTTCTTCCATCAGGCGGTGGTCGAGCCGCAAGGCAT
GGCTATTCTGTCGCAGATTTCCGGCAGCCAGAACGGGAAAGCCGAATATGTACACCCTGA
AGGCTGGAAAGTGTGGGAGAACGTCAGCGCGTTGCAGCAAACAATGCCCCTGATGAGTGA
AAAGAATGAGTGATGTCGCCGAGACACTAGATCCTTTGCGCTTGCCCTTACAGGGTGAGC
GCCTGATTGAAGCCTCTGCCGGCACAGGCAAAACCTTTACGATTGCGGCGCTCTATTTGC
GCCTGTTACTTGGACTAGGCGGTTCCGCCGCCTTTCCCCGCCCGCTGACCGTTGAAGAAC
TGCTGGTGGTCACCTTTACCGAGGCTGCCACGGCAGAATTGCGCGGTCGTATCCGTAGCA
ATATCCACGAGTTGCGCATCGCCTGTCTGCGTGAAACCACCGACAATCCACTGTACGAAC
GCCTGCTGGAAGAGATCGACGATAAAGCGCAAGCCGCGCAGTGGTTGTTGTTAGCCGAAC
GGCAGATGGATGAAGCGGCAGTCTTTACTATTCACGGCTTTTGCCAGCGCATGCTCAACC
TGAATGCCTTTGAATCCGGCATGCTGTTTGAGCAGCAGCTGATTGAAGATGAGTCTCTGC
TACGCTACCAGGCCTGCGCCGATTTCTGGCGTCGCCACTGCTACCCGCTGCCGCGTGAAA
TAGCCCAGGTCGTCTTTGAAACCTGGAAAGGGCCGCAGGCGTTGCTGCGCGATATTAATC
GTTATCTGCAAGGCGAAGCGCCGGTTATCAAAGCACCGCCGCCCGATGATGAAACGCTGG
CTTCCCGTCACGCGCAAATTGTGGCGCGTATTGATACGGTAAAACAGCAGTGGCGCGACG
CAGTGGGTGAACTGGATGCGCTGATCGAATCTTCTGGTATTGATCGACGCAAGTTTAACC
GTAGCAATCAGGCTAAATGGATCGACAAGATCAGCGCCTGGGCAGAAGAAGAGACAAACA
GTTATCAGTTGCCGGAGTCGCTGGAAAAATTCTCCCAGCGTTTCTTAGAAGATCGCACGA
AGGCCGGGGGGGAAACCCCGCGACATCCACTGTTTGAGGCGATCGATCAACTGCTTGCAG
AACCATTGTCGATCCGCGATCTGGTGATCACCCGCGCATTGGCTGAGATCCGCGAAACAG
TAGCGCGTGAAAAACGCCGCCGTGGCGAATTGGGTTTTGATGACATGTTAAGTCGGCTCG
ATTCCGCGCTGCGTAGCGAAAGCGGTGAGGTGTTGGCAGCGGCGATCCGTACGCGATTCC
CGGTGGCAATGATCGATGAATTTCAGGATACCGACCCCCAGCAGTACCGAATTTTTCGCC
GTATCTGGCACCATCAGCCGGAAACCGCATTGTTGCTAATTGGCGACCCGAAGCAGGCCA
TATATGCATTCCGGGGTGCGGATATCTTCACTTATATGAAGGCGCGTAGCGAAGTTCACG
CCCACTACACTTTAGACACCAACTGGCGTTCCGCACCAGGAATGGTGAACAGCGTGAATA
AGCTTTTCAGCCAGACTGATGACGCGTTCATGTTTCGCGAAATACCGTTTATTCCAGTGA
AATCAGCCGGGAAAAATCAGGCGTTACGTTTTGTATTTAAAGGTGAAACACAGCCTGCGA
TGAAAATGTGGCTGATGGAAGGCGAAAGCTGCGGCGTTGGCGATTATCAAAGTACCATGG
CGCAGGTATGTGCTGCGCAAATCCGCGACTGGCTACAAGCCGGACAGCGGGGCGAAGCGT
TGCTGATGAACGGCGACGACGCGCGTCCGGTGCGTGCTTCGGACATCAGTGTGCTGGTGC
GCAGCCGCCAGGAGGCCGCCCAGGTGCGCGATGCCTTAACGTTGCTGGAAATCCCTTCCG
TTTACCTTTCGAACCGCGACAGTGTTTTTGAAACTCTGGAAGCGCAGGAAATGCTTTGGT
TGTTGCAGGCGGTGATGACGCCCGAACGTGAGAACACCCTGCGTAGTGCGCTGGCAACGT
CAATGATGGGGCTGAACGCGCTGGATATCGAAACGCTGAACAATGACGAACATGCGTGGG
ATGTGGTAGTCGAAGAGTTCGATGGTTATCGGCAAATCTGGCGCAAACGTGGCGTTATGC
CGATGCTGCGGGCGCTGATGTCGGCGCGTAACATTGCTGAAAACTTGCTGGCAACGGCAG
GCGGTGAGCGGCGTCTTACCGATATCTTGCATATCAGCGAACTGCTACAAGAAGCCGGAA
CGCAGCTGGAAAGTGAACATGCGCTGGTACGCTGGTTATCGCAACATATCCTCGAGCCAG
ACAGTAATGCCTCCAGCCAACAAATGCGTCTCGAAAGTGATAAACATCTGGTGCAGATTG
TCACGATCCACAAATCGAAAGGGCTGGAATATCCATTGGTCTGGCTGCCGTTTATCACCA
ATTTCCGCGTCCAGGAGCAGGCGTTTTATCACGATCGCCACTCGTTTGAGGCAGTTCTGG
ATCTTAATGCTGCGCCAGAAAGCGTCGACCTCGCGGAGGCCGAACGTCTGGCGGAAGATC
TGCGTTTGCTTTACGTGGCGCTGACACGTTCGGTTTGGCATTGCAGTCTCGGCGTTGCAC
CGCTGGTGCGCCGTCGTGGCGATAAAAAAGGTGACACCGACGTCCACCAAAGTGCGCTCG
GGCGTTTGCTGCAAAAAGGGGAACCGCAAGATGCGGCAGGGCTTCGCACCTGTATTGAAG
CGTTATGCGATGATGATATTGCCTGGCAAACGGCACAAACTGGTGATAACCAACCCTGGC
AGGTTAATGATGTTTCTACAGCAGAGCTGAATGCGAAGACGTTACAACGATTGCCCGGCG
ATAACTGGCGCGTCACCAGCTACTCTGGTTTGCAACAGCGTGGTCACGGTATCGCCCAGG
ATTTGATGCCTCGGCTGGATGTCGATGCTGCAGGCGTTGCCAGCGTCGTTGAAGAACCGA
CGTTAACACCACATCAGTTTCCGCGCGGTGCGTCACCGGGGACGTTCTTGCACAGTTTGT
TTGAAGACCTGGATTTTACCCAGCCGGTTGACCCGAACTGGGTGCGGGAAAAACTGGAAC
TCGGCGGCTTTGAATCGCAGTGGGAACCGGTATTGACCGAGTGGATCACGGCTGTCCTCC
AGGCACCTCTCAATGAAACCGGCGTAAGCCTGAGTCAACTTTCCGCCCGCAATAAACAGG
TGGAGATGGAGTTTTATCTGCCGATTAGTGAACCGCTTATCGCCAGTCAGCTTGATACGT
TAATCCGCCAGTTTGACCCGCTATCCGCAGGCTGCCCGCCGCTGGAGTTCATGCAGGTAC
GTGGCATGTTAAAAGGCTTTATCGACCTGGTGTTCCGCCACGAAGGGCGTTATTACCTGC
TCGACTATAAATCCAACTGGTTGGGTGAAGACAGTTCGGCTTACACCCAACAGGCTATGG
CAGCGGCAATGCAGGCACACCGCTATGATCTGCAATATCAGCTTTATACCCTGGCGCTGC
ATCGTTATCTGCGCCATCGCATTGCTGATTACGACTATGAGCACCACTTTGGCGGCGTTA
TTTATCTGTTCCTGCGTGGCGTTGATAAAGAACATCCGCAACAGGGGATTTACACAACCC
GACCCAACGCCGGGTTGATTGCCCTGATGGATGAGATGTTTGCCGGTATGACCCTGGAGG
AGGCGTAATGAAATTGCAAAAGCAATTACTGGAAGCTGTGGAGCACAAACAGCTACGCCC
GCTGGATGTGCAATTTGCCCTGACCGTGGCGGGAGATGAACATCCTGCCGTCACCCTCGC
GGCGGCACTGTTAAGTCATGATGCCGGAGAGGGACACGTTTGTTTGCCGCTTTCACGACT
GGAAAATAACGAGGCGTCGCATCCGCTGTTGGCGACCTGTGTCAGTGAAATCGGTGAGCT
ACAAAATTGGGAAGAATGCTTGCTGGCTTCTCAAGCGGTCAGCAGGGGAGATGAACCCAC
GCCGATGATCCTCTGTGGCGATCGTCTTTATTTGAATCGCATGTGGTGTAACGAGCGCAC
AGTGGCACGCTTTTTCAACGAAGTGAATCATGCCATTGAGGTTGATGAAGCTCTACTGGC
GCAAACCCTGGACAAACTTTTTCCAGTAAGCGATGAAATTAACTGGCAAAAAGTTGCGGC
GGCAGTGGCGCTGACGCGGCGGATCTCGGTGATTTCCGGCGGCCCTGGCACCGGTAAAAC
GACCACCGTAGCGAAGTTGCTGGCAGCGTTAATTCAAATGGCCGACGGCGAACGCTGCCG
TATCCGTCTGGCTGCACCAACGGGTAAAGCTGCCGCGCGCTTAACCGAATCTCTCGGCAA
GGCTTTGCGACAGTTACCGCTGACCGATGAACAAAAGAAACGCATTCCGGAAGATGCCAG
CACTTTGCACCGATTGCTGGGCGCGCAGCCGGGTAGCCAGCGTTTACGTCATCATGCCGG
TAACCCGCTGCATCTTGATGTGCTGGTGGTAGATGAAGCGTCAATGATCGATCTGCCTAT
GATGTCGAGACTGATCGACGCCTTGCCCGATCATGCGCGAGTGATCTTTCTCGGCGATCG
TGATCAACTGGCCTCGGTTGAGGCTGGGGCTGTGCTGGGCGATATCTGCGCTTATGCCAA
CGCGGGCTTTACCGCCGAGCGTGCCAGGCAGCTAAGCCGCCTGACGGGGACTCACGTTCC
GGCAGGAACCGGCACAGAAGCGGCATCTTTGCGCGACAGTCTCTGCCTGCTGCAAAAAAG
CTATCGTTTCGGCAGCGATTCTGGCATTGGTCAGTTAGCTGCGGCGATCAACCGTGGTGA
TAAAACGGCAGTGAAAACCGTTTTTCAGCAGGATTTTACTGATATCGAAAAACGGCTTTT
ACAGAGCGGCGAAGATTATATTGCGATGCTTGAGGAAGCTCTTGCGGGTTACGGACGTTA
TCTGGATCTGCTGCAAGCGCGTGCCGAGCCGGATTTAATCATTCAGGCGTTCAATGAGTA
CCAGCTTTTGTGCGCCCTGCGGGAAGGGCCGTTTGGCGTGGCTGGACTGAATGAGCGAAT
TGAGCAGTTTATGCAACAGAAGCGCAAAATTCATCGTCATCCGCACTCTCGTTGGTACGA
AGGTCGACCGGTGATGATTGCCCGTAATGACAGCGCGCTTGGGTTGTTTAATGGCGATAT
CGGTATTGCGCTGGATCGCGGGCAGGGGACGCGCGTCTGGTTTGCGATGCCGGACGGCAA
TATTAAGTCTGTGCAACCGAGTCGCTTGCCAGAGCACGAAACTACGTGGGCGATGACGGT
ACATAAATCGCAGGGATCGGAGTTCGACCATGCGGCGTTGATTTTGCCGAGCCAACGCAC
GCCGGTAGTAACGCGAGAGCTGGTTTATACCGCGGTGACCCGCGCGCGTCGCCGTCTGTC
GCTGTATGCCGATGAGCGCATATTAAGTGCGGCAATCGCCACTCGTACTGAGCGGCGCAG
TGGTCTGGCGGCGTTGTTTAGTTCACGGGAATAAACGTAATTGCCGGATGCGACGTACGA
GTGTTACGCATGTCGCATCCGACGATTTTCATCGCTTACCCTAAATCCGCCATCAACACT
TTGGATTTACGCTGGTAGTTGTACAACTGCTTTTTGCTCTCGGGCAGTAAATCAATATCC
ACTGGGGTAAATCCACGTTCCTGGAACCAGTGAATACTGCGCGTGGTCAGCACAAACAAT
TTGCTTAAGCCGCTCTGCTTCGCCTGAGCGGCAATGCGTTCCAGCAGAACTTCACCCCTT
GATGAACTGCGGTAATCCGGGTGAACTGCCACACAGGCCATTTCCCCAATCTTCTCTTCC
GGGAACGGATAGAGCGCGGCGCAGGCAATAGTCGTGTTATCGCGCTGAATAATGGTGAAT
TTGTCGATTTCCATCTCCAGCTGCTCGCGAGAACGGCGTACCAGAATACCTTGCTGCTCC
AGTGGGCGAATCAACTCCAGAATACCGCCAATATCGTTGATTGTTGCGCGACGAATCTGC
TCGGCGCTTTCCATCACAATCTGCGTACCGATACCGTCGCGTGAGAACAACTCTTGCAAC
AGCGCGCCATCTTCCTGATAACTGATTAAATGACAGCGACGCACGCCGCTGCGGCAGGCT
TTCACTGCGCCACGCAAAAAGCGCACCGTACCGGAGTTGTAATCGCCTTTCTCTTCCTGG
GCTTCTACCCGCGCTTGCGCTTCGTTAGGGAAAAGTTCGGAGACAATATCACCGTCGTCA
TTAGTGACGCCCTGGGAAGAGCAAAAACCAATCATCTTTTCAGCTTTCAGTTTGATGGCC
AGTTGAGTGGCAATCTCTTCCGAGGTCAGGTTAAAGCTCTCGCCAGTGACTGAAACAGCG
ACCGGCCCCATTAGCACTATTGCACCGCTGTCCAGTTGACGATGGATCGCGTCTTCATCA
ATCCGCCGGATACGCCCGCTATGGCAGTAATCCACGCCGTCATCGACGCCCAGCGGCTGG
GCAATAATAAAATTGCCACTGACGACGTTGATATGCGCGCCCTGCAGCGGCGTGTTATTG
AGACTCATCGACAGGCGAGCAGTAATATCCAGTTGCAATGTTCCCGCAGCCTGCTTCACC
AGTTCCAGTGTTTTGGCGTCGGTCACACGTATATTCTTGTGATACAGCGGTTCGTGGTGA
TGCGCAGCCAGATTTGCGTCGATCTGCGGACGTGCGCCATAGACCACCACCAGACGGATG
CCGAGGCTGTGCAACAACCCGATATCATTAACGATACTGGAGAAATTCTCATGCTCAATG
GCTTCACCGCCGAGCATGATGACAAACGTTTTTCCCCGGTGGGTATTGATATAGGGAACC
GAATGGCGGAATCCCTCGACCAACTCGGTTTTACGTTCCTTTACCACGGCACACCTCTTT
GCATGATTATTCGAAATTAGTGTATTTTTATTCTGTTTTTTCGCAGGGTGCAAGTGTAAA
TTTTATGCGAGAGCGACTTTTTTATCAGTAATGCCGTGAATATAAAAAGAATGTTTACCG
TTTATTAGATGACAGATTATGCGTCTTTCGCTAAAGTTTCCGGTCAAATTAGTCGTTTAC
TTGTTACACAGCTTAGATTTCTTTTGCTCGGGAGAGGCATGTCAGGATCCAACACTGCAA
TCAGCCGTCGTCGTTTACTGCAAGGCGCGGGTGCCATGTGGCTATTGAGCGTAAGTCAGG
TCAGTCTGGCTGCGGTCAGCCAGGTCGTGGCGGTGCGCGTCTGGCCTGCGTCCAGCTACA
CCCGCGTGACGGTGGAATCAAATCGTCAGCTGAAATATAAGCAGTTCGCGTTGAGTAACC
CTGAACGCGTGGTGGTGGATATCGAAGATGTAAACCTGAACTCGGTACTCAAGGGGATGG
CGGCACAAATTCGTGCAGACGACCCGTTCATCAAGTCGGCGCGCGTCGGGCAATTTGACC
CGCAAACCGTACGGATGGTTTTTGAATTAAAGCAAAACGTAAAACCGCAGCTGTTTGCCC
TTGCGCCGGTCGCCGGGTTTAAAGAGCGTCTGGTGATGGACCTCTATCCGGCCAATGCAC
AGGATATGCAGGACCCGCTGCTGGCGCTGCTGGAGGATTACAACAAAGGCGACCTCGAAA
AGCAGGTGCCGCCAGCGCAAAGTGGTCCACAACCGGGTAAAGCAGGGCGCGATCGTCCGA
TTGTCATTATGCTTGACCCTGGCCACGGTGGCGAAGACTCCGGTGCGGTGGGGAAATACA
AAACGCGCGAAAAAGATGTGGTATTGCAAATAGCTCGCCGTTTGCGCTCTCTGATCGAGA
AAGAGGGCAATATGAAGGTGTACATGACGCGCAATGAAGACATCTTCATTCCATTGCAAG
TGCGCGTAGCAAAAGCCCAGAAACAGCGTGCTGACCTGTTTGTCTCTATCCATGCCGACG
CCTTTACCAGTCGTCAGCCGAGCGGTTCCTCTGTGTTTGCGCTCTCAACCAAAGGTGCAA
CCAGTACTGCGGCAAAATATCTGGCACAAACCCAGAACGCCTCGGACTTGATTGGTGGCG
TGAGCAAAAGCGGTGACCGCTATGTCGACCACACCATGTTCGATATGGTACAGTCGCTGA
CCATTGCCGACAGCCTGAAGTTTGGTAAAGCGGTACTGAATAAGCTCGGTAAAATCAACA
AGCTGCATAAAAATCAAGTTGAACAGGCCGGGTTTGCCGTACTAAAGGCACCAGATATTC
CCTCCATTCTGGTCGAAACGGCGTTTATCAGTAACGTTGAGGAAGAGCGTAAACTGAAAA
CGGCGACTTTCCAGCAGGAAGTTGCGGAGTCTATTCTTGCGGGGATTAAAGCGTATTTTG
CCGATGGGGCGACGCTGGCGAGAAGGGGATGATAAAAAGGCGCTGAATGGCGCTTTTTTA
TGGGAGACCAGAAACAAAAAAACACCCGTTAGGGTGTTCAATAATTGGTTGCGGGGGCCG
GATTTGAACCG
>NODE_2_length_44_cov_33.272728
GATGCAGGTAGCCAGTGAGCATATTGCGCCACTTCAGGATGCTGTAGATCTGGAAATCGC
AACGGAGGAAGAAA
>NODE_4_length_39_cov_110.410255
CGACGCTTGCGCGTCTTATCAGGCCTACAAATTCCCGCACCCTCCGTAGGCCGGATAAGG
CGTTTACGC
>NODE_5_length_1225_cov_112.629387
TCTTACCCAGCAATAGTGGACACGCGGCTAAGTGAGTAAACTCTCAGTCAGAGGTGACTC
ACATGACAAAAACAGTATCAACCAGTAAAAAACCCCGTAAACAGCATTCGCCTGAATTTC
GCAGTGAAGCCCTGAAGCTTGCTGAACGCATCGGTGTTACTGCCGCAGCCCGTGAACTCA
GCCTGTATGAATCACAACTCTACAACTGGCGCAGTAAACAGCAAAATCAGCAGACGTCTT
CTGAACGTGAACTGGAGATGTCTACCGAGATTGCACGTCTCAAACGCCAGCTGGCAGAAC
GGGATGAAGAGCTGGCTATCCTCCAAAAGGCCGCGACATACTTCGCGAAGCGCCTGAAAT
GAAGTATGTCTTTATTGAAAAACATCAGGCTGAGTTCAGCATCAAAGCAATGTGCCGCGT
GCTCCGGGTGGCCCGCAGCGGCTGGTATACGTGGTGTCAGCGGCGGACAAGGATAAGCAC
GCGTCAGCAGTTCCGCCAACACTGCGACAGCGTTGTCCTCGCGGCTTTTACCCGGTCAAA
ACAGCGTTACGGTGCCCCACGCCTGACGGATGAACTGCGTGCTCAGGGTTACCCCTTTAA
CGTAAAAACCGTGGCGGCAAGCCTGCGCCGTCAGGGACTGAGGGCAAAGGCCTCCCGGAA
GTTCAGCCCGGTCAGCTACCGCGCACACGGCCTGCCTGTGTCAGAAAATCTGTTGGAGCA
GGATTTTTACGCCAGTGGCCCGAACCAGAAGTGGGCAGGAGACATCACGTACTTACGTAC
AGATGAAGGCTGGCTGTATCTGGCAGTGGTCATTGACCTGTGGTCACGTGCCGTTATTGG
CTGGTCAATGTCGCCACGCATGACGGCGCAACTGGCCTGCGATGCCCTGCAGATGGCGCT
GTGGCGGCGTAAGAGGCCCCGGAACGTTATCGTTCACACGGACCGTGGAGGCCAGTACTG
TTCAGCAGATTATCAGGCGCAACTGAAGCGGCATAATCTGCGTGGAAGTATGAGCGCAAA
AGGTTGCTGCTACGATAATGCCTGCGTGGAAAGCTTCTTTCATTCGCTGAAAGTGGAATG
TATCCATGGAGAACACTTTATCAGCCGGGAAATAATGCGGGCAACGGTGTTTAATTATAT
CGAATGTGATTACAATCGGTGGCGGCGGCACAGTTGGTGTGGCGGCCTCAGTCCGGAACA
ATTTGAAAACAAGAACCTCGCTTAGGCCTGTGTCCATATTACGTGGGTAGGATCA
>NODE_7_length_303_cov_80.735977
AGTGCTCACACAGATTGTCTGATGAAAATGAGCAGTAAAACCTCTACAGGCTTGTAGCTC
AGGTGGTTAGAGCGCACCCCTGATAAGGGTGAGGTCGGTGGTTCAAGTCCACTCAGGCCT
ACCAAATTTGCACGGCAAATTTGAAGAGGTTTTAACTACATGTTATGGGGCTATAGCTCA
GCTGGGAGAGCGCCTGCTTTGCACGCAGGAGGTCTGCGGTTCGATCCCGCATAGCTCCAC
CATCTCTGTAGTGATTAAATAAAAAATACTTCAGAGTGTACCTGCAAAGGTTCACTGCGA
AGTTTTGCTCTTTAAAAATCTGGATCAAGCTGA
>NODE_8_length_1209_cov_178.543427
ACACCTTCGCAGGCTTACAGAACGCTCCCCTACCCAACAACGCATAAGCGTCGCTGCCGC
AGCTTCGGTGCATGGTTTAGCCCCGTTACATCTTCCGCGCAGGCCGACTCGACCAGTGAG
CTATTACGCTTTCTTTAAATGATGGCTGCTTCTAAGCCAACATCCTGGCTGTCTGGGCCT
TCCCACATCGTTTCCCACTTAACCATGACTTTGGGACCTTAGCTGGCGGTCTGGGTTGTT
TCCCTCTTCACGACGGACGTTAGCACCCGCCGTGTGTCTCCCGTGATAACATTCTCCGGT
ATTCGCAGTTTGCATCGGGTTGGTAAGTCGGGATGACCCCCTTGCCGAAACAGTGCTCTA
CCCCCGGAGATGAATTCACGAGGCGCTACCTAAATAGCTTTCGGGGAGAACCAGCTATCT
CCCGGTTTGATTGGCCTTTCACCCCCAGCCACAAGTCATCCGCTAATTTTTCAACATTAG
TCGGTTCGGTCCTCCAGTTAGTGTTACCCAACCTTCAACCTGCCCATGGCTAGATCACCG
GGTTTCGGGTCTATACCCTGCAACTTAACGCCCAGTTAAGACTCGGTTTCCCTTCGGCTC
CCCTATTCGGTTAACCTTGCTACAGAATATAAGTCGCTGACCCATTATACAAAAGGTACG
CAGTCACACGCCTAAGCGTGCTCCCACTGCTTGTACGTACACGGTTTCAGGTTCTTTTTC
ACTCCCCTCGCCGGGGTTCTTTTCGCCTTTCCCTCACGGTACTGGTTCACTATCGGTCAG
TCAGGAGTATTTAGCCTTGGAGGATGGTCCCCCCATATTCAGACAGGATACCACGTGTCC
CGCCCTACTCATCGAGCTCACAGCATGTGCATTTTTGTGTACGGGGCTGTCACCCTGTAT
CGCGCGCCTTTCCAGACGCTTCCACTAACACACACACTGATTCAGGCTCTGGGCTGCTCC
CCGTTCGCTCGCCGCTACTGGGGGAATCTCGGTTGATTTCTTTTCCTCGGGGTACTTAGA
TGTTTCAGTTCCCCCGGTTCGCCTCATTAACCTATGGATTCAGTTAATGATAGTGTGTCG
AAACACACTGGGTTTCCCCATTCGGAAATCGCCGGTTATAACGGTTCATATCACCTTACC
GACGCTTATCGCAGATTAGCACGTCCTTCATCGCCTCTGACTGCCAGGGCATCCACCGTG
TACGCTTAGTCGCTTAACCTCACAACCCGAAGATGTTTC
>NODE_9_length_7975_cov_26.242382
AGATGTCTGGAAATATAGGGGCAAATCCACCTTGTGCTGATATGAATACGGATATTTTAT
ACAGAATACTTTTCAGTACAAGCGACTGTATTACAGTCTGCCATATATGATTACCTGTGA
TCAGGAAGAATAAGTGGCTGAGGTTTCAAACTGTCTGCCGGTATATTCCTCTCTCCCTTA
AAAACCATAACAGGTTAGTTATCTTCGTCTGTCAGCGGATTGAATGGCGGTATATTTTCA
GTACAAATACCGGTCATCCACTGAAAAATACCTGCGAAATGACGGGCACTGATTTTTCTA
CTGACGGGCTGATGAGACGTTATGTCACTGGCGGTAATAATCAGTGGCACACTGTAGCCT
CCCTGCACATGACCATAATGATGAACAGGATTGGCACTGTCGCTGACCGACAGCCCAAGG
CCAGAAAAGTAAAGCATGGCGAAATGACGTGAGTACCGGCGAAGGATACCATCAAGCTGG
CCAAGAAAGTTATCCAGTTTACTGATGCTGGCGAGGTAACAGGCAATTTTTCGGGGATAC
TGCTCCAGGTAATTATTCGGCTAGGAGTTAAGGCTGTCACACGGATTTGGATGAGAACCC
ATCATGTGCAGGAAAATTATCTTCGGAGAGGATGTATCCGCCAGCGCACGTTCTGTTTCC
TGTAACAACAGTTTGTCATCTGTTTTACGGGAAGCGAAGCTGCCTTTCTTGAGGAAAGTG
GCATGCTCCGCATCAGAAGCAATAACAGAGATGCGTGTGTCATGCTCCCCCAGTTTTCCT
TGATTGGATATCCACCATGTGCTGTATCCTGCTTTTGCTGCCAGCGCCACCACATTGTTG
CCGGAATCAGGGTTCTGCTCATAGTCATAAATCAGTGTCCGGCTCAGGGAAGACACTGTA
CTGGAGGCTGTCGAGGTATAATCGTCAATAAATAAACCGGGTGCCGTATTCAGCCACGGT
GTGGTTGGTACGGGATAGTCATACACTGACATATAATCCCTGCGCACACTCTCACCAGTG
ACAATAACAATCGTATCATATAACGGTGCTCCCGGCTGGATTTTCCAGTTGTCAGCCCCG
TGCTACTCAGTTGTTCATAACGCTGCATTTCACGTAATGTGTCAGTTGTCCCCACAACTG
TTCCTTTAACCATCCGCAATGGCCAACGGTTTACAGAGCATAATACGAATAGCCGTAGAG
CCAGCCAGTTACGGTGGTCGCGATGGTGTGTCCGCCAGAAAATCACCACGAATACCAGAA
TCGCGGCACTGACCAGAAAATGATAAACAGGAAACACGGGGCGGTTCACTTTGCTTTCTC
CTGTAGTGTTTTCTGTAGGTTCTGAACCGGTTCTAGCGGGGTTGTGAGGCTGATGGCAAT
CGCCGGGCTCTTCCTGCATGTTACACTGGTACTGCAAGAGGGGGCCTTCGCTCCTCTGAC
ATTACTCAGTATTTTCACTACTACACCCCATCTGCCATCCATAACAACCGATTCACCCCC
TCGCGAGGCGTTGTTGCCCGTCACCCGGACAGACACCGTTATGGACTTCTCTTGTTGCAC
GATCGATCAATTGTTATGCATGCTGACACCACAACCCCGGTGGGTATGACCGATGCCTTT
CTCACTCTCTTCCCGGTCATCGTCGGCCTTCCCCGTTATTGTGGCGTGTCAGCACCCTCG
ACGGCATTTCGATGGCTGCTCAGTGTTCACTCACGTTACGGCCCGCATAACCCGTTGACT
TCCTGAAGAAGTCGTTTCAGGGAGAGATTCAGCCCTTTTGTTACCTCCTGGACCGCTTCT
TGTCCTTCCAGTCGGAGCGAGAGTTAGCCGGGGCGGACTTTCACCGACGGAAAGATCGTG
CATTTCAAGGCACACACAACAATATCTGCGAGCGTGCTATCCGTCCGGTCGTTATGGGAC
GAAAGGCCTGGTTGTTCGCTGGTTCACTGGTGGCCGGGAACCGCGCGGCACAGATAATGA
GCCTTCTGGGAACCGCAGTCTGGAGCCACATGCTTGGCTGACGGACGTCCTGACGCGTCT
GCCGGAGTGGCCGGAGGAGAGGTTGGCTGAGTTACTGCCTCTTGAGGGCTTTACCTTCTT
CGGGTAAGTGATACCTGCCGTCAGGTGTTTGTGCACCGGGCCATAACCTGCAGTTGGGAA
TTGAACGCCTGACAACAGGAAATGAGCTAGAGCAGTAAACACGCGGGCTGACAATGGGTC
AGAATATGAGTTAGCCCGGCGTTATTCCTGGGGTCAGTACTTCAGATCTAGCCTCCGGTA
CCAGACTAGCTAGCCCCTACGCAACCAAATAAATCAACCATCGTCAGAGTGCAATCGTTC
ATATACACTGTCGGTGATGCGCTAAAAAATGCGTTAATGTTGAGTTCCTCGAACCCTTAC
CAATTAAGGGACATAGCCAGATACGCAACTGGCTGATGCAAGCAGTCTAATGTCTTTAGA
TCCGCTGGCCTGCGGGCATGACAATGTCAAACAGTCAAAGATTGTGGCGTTGACGGTCAG
TCTTGGGGACAAAAAAGCTCAGTATTCTCGTTGGCAACCAGATAATTTAACAGTTGATGC
TGAAACGAAATAGGCATCTTGGTTCTGTAATGCCAGTCAGTTAAGCAACTGACTGGCTCT
TTTTCGGGGCTGTGGGGTATTTCCAGGGCCTCTCCTTTACCACTCTCGGGAAGGCCCTTT
CCCTTCTTGTCGGTAATTTCACAAGTTGTCCCATACTTGCAAGATCGCGCATCAGCTCCG
GTATACGTCCCGGTGAAGCGCCCTGCAATGTCATCAGCATTCTCATCACCATTCCGCATG
ATTCTGAGAAACTCAGTTGATTCGGCCAGTAACCTTTCAGATGTTCCGCCATTTTAATCA
TCTGATATCTCACCAGATTATAAGCCAGTAAGACACCCCACAGCTCTTGCTCCACAAGCT
CCGGCTTTTTACTTCTCAGCGTCAGCCTGCTCCGTTGCATCGTCTGTTTTATCTCCCTGT
ATCCCAGTTCGATTTCCCAGCGATGACTGTACAGATCCCCCATTTCTCCTCCGGGGAAGC
GCATGGCGTCCGTCATCGACGTCAGCAGATGGCAGACTTTTCCTTTGCGCGTCACGGTCA
GCAGGCGGGCAGTCACTTCATTTCCCAGTCCCGGCCACTTTTTTCGTGCCTGCGGGCTGG
TTTTCAGCTTCACCAGATGATCGCCTTTACCCAGTTTTCTGATCTCTTCATATTGCGCTC
CCTTTCTGAGAGGTATCATCCAGTGGCGGTGTTCTCCCGCCAGGCTCCAGGCATTTAACA
GTCCCAGTGAGTAATAACCTTTATCCATTAACGTCAGAGTGTTATCGCCGGTTTGTTCTA
TAAGTTGCTCAGCAAGCTCATTTTCGCTGTTCTTCATCGTGCCGAAGGCTGCAGCCGTCA
GCAGATGGCTGGTCAGTTCCATCTGGCAGACCATTTTGACCTGCGGGTAGAGCGCCGGGT
TCCCGGCATGTGTCTGGCGGGGGAAGGCTGCATCGTTCTCTGGTGTATCCGGTGTGCGCC
AGAACACACCATCGATGGCCAGCAGGGTCAGGCCGCACCAGTGCGGATGCGGCGTGGCGT
TATGCCAGAGCTGCGCTGTTTTCGTGAACACGCGGCGGACAGCCTCACTTCCCAGGCGCT
GGCGGGCCTGAATAACGGCACTGGGGGCAACGAAGGGGCGATTGCCCGGCAGCATGATGT
CCAGGCGATTCACAATCTGGTGAAGAGGTTCTTTACGCTCAAGCGCCATGCCAACAATAC
ACCAGACCATCATTTCGAGGGGAAGACGGCGCTTGCGTAGCGTTACAGTACCTGATTCGG
CAAGGCAACGAGAGATGAGTTCGGGGTCGAGGTAATCCCCCAGAGAAGTCAGTGGGTTAC
GCAGAGAATCGTAACGGGATACCAGATCAAGAGCCTGTCCAATGTGCATAAAAAAATCCG
GAAACAAGTGAGCGTTTCCGGATTCTTACACAGCCACTGGATCGGTCAACTGATCCTTAA
CTGATCGGCATTAATCTTGGTTCTGGTGTTTGTAACAAACTATCAGCTACAAAAATATGC
TCAATTTGTGACATCAGTAACAAAACGCGTTTTGTTATGTGGATTGCTTGTTTTTTGATC
TGGTATAACAGGTATAAAGGTATACAGAAAAGCAAAGAAATACTGCAAAGGAAAACAGCT
ATAACGTAAGCTAAAGTAATAACCTCTCAGTCTTTCCTCATTTGACGAAGGGAGTTTTAT
TCAACCTGAACGGACTACGAAAATGAGCACAATGAATAAGTCAATTTTTGAAGCAGGGTT
GAACTGTGCCAGTGGTGGAATATCTGGCGAACATTGTTTTTTGTTGGTGACCCAAAACTG
TAGGTGGGTATCAGTTTTATCTTTCATAGAGTGAAATATGTTAAGAAGAAATGGAGGAAA
AGATTGTACTGATTAGGTATTGATAACAATCAATAGTACTGGCGTATTTGAAGACAATAT
AATTATTTCTGGATATTGTTGAGGCTCCCTAATATTTACTTTAAGGGCTATATTAGAATA
ACACAGGAAACAAATATGGCAACAGCATGGTATAAACAAGTTAATCCACCACAACGGAAA
GCTCTTTTTTCCGCATGGCTTGGATATGTATTTGATGGCTTTGATTTTATGATGATATTT
TACATTCTTCATATTATAAAAGCAGATCTTGGCATTACGGATATTCAGGCTACTTTAATA
GGGACAGTGGCCTTCATAGCCAGACCTATTGGAGGTGGTTTTTTTGGTGCCATGGCTGAT
AAATATGGTCGTAAGCCAATGATGATGTGGGCAATTTTCATTTACTCAGTCGGAACAGGC
CTTAGCGGTATTGCTACAAACTTATATATGCTCGCAGTTTGCCGTTTTATTGTTGGCTTA
GGGATGTCTGGTGAATATGCATGTGCTTCAACTTATGCGGTAGAAAGTTGGCCTAAAAAT
CTTCAATCTAAAGCTAGTGCTTTTTTGGTAAGTGGTTTTTCTGTTGGAAATATTATTGCG
GCACAAATAATCCCTCAGTTTGCTGAAGTATATGGATGGAGAAACTCTTTTTTTATAGGC
CTGTTACCAGTTTTACTAGTTCTTTGGATCAGAAAAAGTGCTCCAGAAAGTCAGGAGTGG
ATTGAAGATAAATATAAGGATAAATCAACATTTTTGTCTGTCTTCAGAAAACCACATCTT
TCAATCTCTATGATCGTTTTCCTCGTCTGTTTTTGTCTATTTGGTGCAAACTGGCCGATA
AACGGACTACTTCCTTCCTACCTGGCAGATAATGGAGTTAATACAGTGGTCATTTCAACT
CTGATGACAATAGCAGGTTTAGGAACACTGACAGGTACAATATTTTTTGGTTTTGTTGGT
GATAAGATTGGTGTAAAAAAAGCCTTTGTAGTCGGTCTAATAACTTCATTTATTTTCCTT
TGTCCTCTTTTTTTTATTTCTGTGAAAAACTCTTCTCTTATAGGATTATGTCTCTTTGGA
TTAATGTTTACAAATTTAGGTATTGCAGGGTTGGTTCCAAAATTTATATATGATTACTTT
CCAACAAAATTAAGAGGATTAGGGACCGGTCTTATTTATAACTTAGGGGCAACTGGAGGA
ATGGCCGCACCTGTATTAGCTACATACATTTCAGGATATTATGGCTTAGGTGTTTCATTA
TTCATTGTTACGGTTGCATTCTCTGCCTTATTAATTTTGTTAGTTGGTTTTGATATTCCA
GGTAAAATTTATAAACTATCCGTGGCTAAATGATTGGAGGCTTTATGATTAATTATGGCG
TTGTTGGTGTTGGATACTTTGGCGCTGAATTAGCTCGTTTTATGAATATGCATGATAATG
CAAAAATTACATGTGTATACGATCCTGAAAATGGAGAAAATATTGCCCGTGAATTGCAGT
GTATCAATATGTCAAGCTTGGATGCTTTAGTCTCAAGTAAATTAGTCGATTGCGTGATCG
TAGCCACCCCAAATTATCTGCATAAAGAACCAGTAATTAAAGCAGCAAAGAATAAGAAGC
ATGTTTTTTGTGAAAAACCAATTGCATTAAGTTATGAAGATTGTGTGGATATGGTCAAAG
CGTGTAAAGAAGCTGGTGTGACCTTTATGGCCGGGCATATTATGAATTTTTTCAATGGGG
TTCAATATGCACGGAAGTTAATTAAAGAAGGTGTTATCGGCGAAATATTATCATGTCATA
CTAAGAGAAATGGCTGGGAAAACAAACAAGAGAGACTTTCCTGGAAAAAGATGAAAGAAC
AATCTGGTGGACATCTATATCATCATATACATGAGTTAGATTGTGTTCAGCATTTACTTG
GAGAAATACCAGAGACGGTTACTATGATTGGTGGAAATTTGGCCCATTCTGGTCCAGGAT
TTGGCAATGAAGATGATATGTTATTTATGACCTTGGAATTCCCGTCAGGAAAACTAGCAA
CCTTAGAGTGGGGGAGTGCATTTAACTGGCCGGAACATTATGTCATCATCAATGGAACTA
AAGGCTCTATTAAAATTGATATGCAAGAAACAGCAGGGTCACTTAGGATTGGCGGTCAGA
CAAAGCATTTTTTGGTCCATGAAACACAAGAAGAAGATGATGATCGTCGGAAAGGCAATA
TGACCTCAGAAATGGATGGCGCTATAGCATATGGTCATCCAGGAAAAAAAACACCATTAT
GGCTTGCCAGTTTAATAAGAAAGGAGACGTTATTCCTCCATAATATCCTCTGTGGTGCAA
AACCTGAAGAAGATTATATTGACCTTCTCAATGGTGAGGCGGCCATGTCGGCGATTGCTA
CTGCTGATGCTGCCACTCTTTCAAGATCGCAGGACAGGAAAGTGAAAATCAGTGAGATCA
TTAAACATACATCAGTAATGTAAAAACTATACGCCTCTTGATTTAATTCAGGAGGCCTTT
TATGTATGATCAAGAATTTTATCTTCGATAATCTCATAATTTTAGCAGTGCCATTTATGA
TAAAAACATCCCTTAAAACCAATCTAATCTTTTTCTTCCTCTGTGTATTTGTTCCCCATA
TGGCGTCATAATTTACGCTACGTAATACGGGATAGTTACGATACGCAGCGATAGCGCTAA
GTTTTAGTTAAAATCCCCCATCAGCGGGATATGGGGATCTCTGGGAGGTTCAGGTTTTAG
CATCGCGACTTTAATACGACAGACGCTGGTGACGATGATGCCAAGTAGTGACTCTTCCGA
ATAAGGTTCCCACTGACCAATTGGCGCGCGCTTCGCAATAAAATCTCCCTTCGCCCAGTA
TTGGGAAAAGTAGATACATTCAAACTGTGTACGCTGTTTCGTCTCACAGTTCACGACATT
GCTGGCCGATGAGCTGACCATTGGGCCTATCCGGGCTGTCCCGATGGATATTACGCCGAA
GTATGTGGGAATTGCCAGCGGATTGATGAACGCCGGTTCCGCTGTCGCCGACATTATTTC
ACCTATCGCCTTTGGCATTATTATCGACAAAACAGGCAACTGGAGTTTACCATTCTACGG
TTCCGTCGCATTGCTTGTTATTGGTATATTCCTGACGTTCTTCATGCGTCCAGATAAGTC
ATTGTAAAAGTCGAATCAGGGCTGAAGTGGCACACTGAATTTGGCCACCTGAACAGAGGT
GATATGCTCACCTCAGAACAACACAGGTGCTCCAATGAAAAAAAGAAATTTCAGCGCAGA
GTTTAAACGCGAATCCGCTCAACTGGTTGTTGACCAGAAATACACGGTGGCAGATGCCGC
GAAAGCTATGGATGTTGGCCTTTCCACAATGACAAGATGGGTCAAACAACTGCGTGATGA
GCGTCAGGGCAAAACACCAAAAGCCTCTCCGATAACACCAGAACAAATCGAAATACGTAA
GCTGAGGAAAAAGCTACAACGGATTGAAATGGAGAATGAAATATTAAAAAGGCTACTGTA
GATTCAATCTGTCAATGCAACACCC
>NODE_10_length_25344_cov_24.509115
TATCAGGGACTTGTTCGCACCTTCCTTAGTACTTCCCCCAATAATTGGCTGGTGTTTATG
CAAAATGGTCAAGAAGTGGTAATTGATAGCGGTAAAAGCGTTAGCCTCACACTGACAATG
GCTCCAGCTTTTAAGGATGAAGGGGAACTAACCGACATGACAGATATTACAGGCAATCTG
ACGGTCCTGGTGGAGGCAAAATGAACAATGTAAAATTACTGATTGCCGGAAGTGCCTTTT
TTGCCATGTCAGCGCAAGCCGCTGATAGAGTATCAATTGACGTTAAGGTGACTCTGGAAG
CTGCAGCTTGTACTCCAATACTAAGCAACGGCGGAGTTGTTAACTTCGGTAGTCATTCAG
TCAATAGACTTTCAACGCAGCACTACACACAGATTGGAACACGTAATATTAATATGACTA
TAACTTGCGAATCCGCTACCGGCATTGCGATTACCGCTCGTGATACACGAATGGATAGTA
TGACCACCGGAAAAGATAGTGGGGGTCAGAGTGGTGTAAAATATACCTTAAATGGCGGAG
GTTATATTAGCCAGACAACGCGCTTATTCGGCTTAGGGAAAACAAAAGATAATAAAAATA
TCGGTAGTTATGCCGTGTTAATTGATAGCAACAACATTAGTGCCAGCAATGGTAGCCAGA
CGTTAGCTGTATCAATAGCAGGTGCAGATGCCGTCATAACAGGGCAAAAAAGAGCATGGC
AAACGCTCACCGCTTATCCGCTTGCAGTCGATCAAAGCTATTATTACACCTTTGTAAAAC
CAGGTGAAACAACCCCAACTCCTGTAACGAACGCCATTATACCGCTTCAGGTGAGCGCAT
CTATCGCGAATGATTTAGGCGGTTCAGAAAAAATCGAACTTGATGGGAAAGCTGTGATAA
GCGTAGTCTACTTGTGATAACAATGCCGGACAGGAGTACTATCAGGCATTCGTTTTATAC
GATCGGTTAATGTTTCAGGAAAGCTCTTCGCATATCTTGGGGAAAGTAAATGTAATACGC
TGTTCTTAATTGTTCAGTGCTCACCCCCCAGAGTATAGCTCATTCCATTATTCAACTTAG
CTCCATATAAAGGGACAGATAATGGAATCGCTCTCAGAAGGAACCACAGCAGGCTACCAG
CAAATCCACGACGGTATTATTCATCTGGTCGATAGCGCCCGGACGGAAACGGTACGTAGC
GTTAACGCGTTAATGACCGCGACGTACCAGGAAATTGGCCGACGAATTGTCGAATTTGAA
CAAGGTGGCGAGGCCAGGGCTGCGTATGGTGCGCAGCTAATCAAGCGACTATCAAAGGAT
TTATGTCTAAGGTATAAGCGTGGGTTCTCTGCAAAAAACTTACGCCAAATGAGGCTTTTT
TACCTCTTTTTTCAACATGTTGAAATTCACCAGACAATGTCTGGCGAATTAACACCATTG
GGAATTCCGCAGACACCGTCTGCAGAATTCCCATCGGCAAAGATTTGGCAGACGCTGTCT
GCCAAATCTTTCCCCTTGCCCAGGTCCACCTACGTCCGTTTACTTTCCGTTAAAAACGCT
GACGCCCGCAGCTTTTATGAAAAAGAGACGCTCCGCTGTGGCTGGTCTGTTCGCCAGCTA
GAGCGGCAAATTGCGACCCAGTTTTATGAGCGGACACTACTGTCACATGACAAATCAGCC
ATGCTGCAACAACACGCTCCTGCCGAGACGCATATTCTTCCGCAACAGGCGATACGCGAT
CCCTTTGTGCTCGAATTTCTGGAATTGAAAGATGAATATTCAGAATCCGATTTTGAGGAG
GCGCTGATCAACCACCTGATGGATTTCATGCTGGAACTTGGGGATGATTTTGCCTTTGTT
GGTCGGCAGCGAAGGTTACGCATTGATGACAACTGGTTTCGTGTCGATCTGCTGTTTTTC
CACCGCCGTTTACGCTGCCTGCTAATCGTCGATCTAAAAGTGGGCAAATTCAGCTATAGC
GATGCCGGACAGATGAATATGTATCTCAACTACGCCAAAGAGCACTGGACGCTACCGGAT
GAAAATCCGCCCATCGGTCTGGTTCTCTGTGCAGAGAAAGGAGCCGGAGAAGCGCATTAT
GCTCTGGCAGGTTTGCCTAACACCGTTCTGGCAAGCGAATATAAGATGCAACTACCTGAT
GAGAAACGACTCGCAGATGAACTCGTTCGAACACAGGCGGTGCTAGAGGAAGGCTATAGA
CGCCGTTAATTTCAGCGGTTTCGAATTCTGCAGACAGTGTCTGCAGAATCTTTAAAACGA
ACTAAGTTTTAAGCCATTAAATCAGCCTTAACCTTCACCACAACCTTTTTAATCTCTCCA
GGCTCGCCGACAACGCATCCTGGTTTATGCGGTTCACCTGGCATAAACACGGCGAACATT
CCCGGTTTTAAGATGATGGCTTGCTCGTTATCAATGGTGCTGCAAAGCTGATAATCATCC
TCATGGTGGAACTCTTCACACTGACGCGCAGTGCCTGCCATGCCAAACAGAATCCGTTCC
TCACCGTTTAATAACAGCTGGATATCAATGTATTGCTCGTGCAATTCCGCTTTTTTCTCG
ACGGGCGATTGAGTGTTAAACGTCATGACATTCATAAAGATATTGTCGCCCTGTAATTCG
TAACGACCCGGCGCTTTTTCTTGCGGTCTGGCAGCTAATGCCAGCGTTAACGCGTCCTGT
AACGCAGGATGTAACCCAGCAGACGGTAATGACTGTACTTCACCCATCATCATAATTTTT
CTCCCTGGGCCAACAGCGCAGCCCCAAGTAAACCTGCATCATGGCGGTAATGCGCCGCCA
GTAAATCAACATGAAATGCCGCTGGCTCCTGCGCCAGATACGTTTCCACCAGCGCCAGAT
ACCCTTCTGCCAGACCAACGCTGCCACCGACCACCACGCACTGGCAATCAGTTGTGGCTT
TAATATCAGCGATCAGCCTTGCAAGCGTACGTGCGGAGCGGTGAATCAGCTGCTGCGCCT
GCTCGTCACCCTGCCCGGCGCGCGTGAAAATAGTTTTCGCATCCGCGCCAGCCAACTCCC
CCTGCGCTGCCGCTGCAATGCCGCGACCAGAAGCAATCGCTTCCACGCAACCTGTGCGTC
CACAGCCGCAGACTGGGCCGTGTGGATCGGCAAGCGTATGCCCGATATGCCCCGCCAGAC
CGCCAGGGCCGGTAAGCAGTTTGCAGCCGCTCACTACACCGCCGCCAACGCCGGTGGAAA
CGGTGATAAAGACCATATCGGTTATATCGCCATCCAGCGCCTGAAACTCCGCCCATGCTG
CGGCCTGCGCGTCGTTAATGGCAATGGTCGGCAAATTGGTAAGTTGTTCCAGCGTTTTGA
CTAACGGAAAGTGTAGCAATCCACCAAGATTATGCGGATTAAGCGCCAGCAAGCTGCCGT
CACGGATTATCCCGGTCGAAGCGATGGCAACCCGCTGCGCATGAGCTTGCAACGGAGAGA
CTAATGCGGATAAGGCATCACGCAAGGCTTCTGGTGTCTGGCTGGCTGGCGTAGGAAGTT
CACGACGATCGCGGATCTGCCCGTCAGCGCCAATCAGCGCGGCGGCAAGTTTAGTACCGC
CGATATCAATCGCCAGTGTGGTCATAGCACCGCCTTTTTCATCGCTGTGTTGTACCACTG
ACAAATGTGCTCAAGACGCGTGATTGCAGAACCGACCGTCACCGCCCACGCGCCGTGGCG
CATCGCATCCGCCGCCTGAGCAGGCGTGTTGTAACGCCCTTCGGCAATCACCCGACATCC
GGCGTCGCTCAACGTTTTCACCAGCGCCAGATCCGGCTCTTCTGGCGTTTCAGGCGTGGT
ATAGCCAGAAAGCGTAGTGCCAATAATTTCGGCTCCCAGCTTTTGGCATGCCAGGCCGTC
TTCCGGCGTTGAGCAGTCGGTCATCGCCAGTAAACCGTGATGGTGAATACGTGCCAGCAG
CGTTTCAACAGGCACCGGACGCGGGCGGTCGGTGCCGTCAATGGCGATAATGTCCGCGCC
CGCCTGCGCCAGCGCATCAACATCTTCAATATAGGCCGTGATGCGTACCGGAGAATCCTC
CAGATCGCGTTTCACAATTCCAATAATCGGCACGCTCACCACCGCACGCGTGGCTTGCAG
ATTTGCCACACCTTCAATGCGAATGGCAACCGCGCCCGCCTGTTCTGCCGCTAATGCCAT
GGCGGCGACGATTTCGGGTTTATCGAGCGGGCTGTCCGGAACCGGCTGGCAGGAGACAAT
CAGGCCACCGTTAGCAGCGATTTTTTGATCCAGTTGTGCAAGTAACGACATACATCTTCC
CTTAGCGAAAGGCCCGGTACATAGACCGGGCAACAGGATTAACTTTTGGTTTTGACTAAA
TCGTTTTTGGCGCTGCCAAACGGCACGGCACCGCTGAATGGTTTACCGTCGATAGCGTCA
TGAGTACGCAACGCTTCCGGGCGCAACCAACGCTGAACGCGAGAAGGCATATCCAGCCCA
ATCAGCAGGATCACCACGAACGTCAGACTGAACGAGAGCGATGCCAGCGCAGTACCCAGA
TCCAGACGTTGAGCGATCAACGCGCCGATGATTGGGGCCAGTGCACCGCCCAATGCGCCA
ACGTTGTAGGTAAAGCCCAGGCCCGCTGCACGCTGGTCGGTATCGAAATAACCGCCAATC
AGTTTTGGTAAGATCCCGGCGATCCCTTGTCCAAGCATTTGCTGGAAGAACAGTAACAGA
CCGAGCACCCAGACGTTTGCGCCGCCAATCGCAAATACCGGAATAATCAGCAGCTGCGAG
GCCAGCAGGCTACAAACGTACGCTTTGCGGGTTCCCAGCCAGTCACCGAGGAAGCCACCT
ACGCAGCATCCCACCGCCGCGCCAAAGCCACTAAAGAACAGCACATTGGCTACAGTATGC
GGGTTATAAGCCAGATCGGTTTTCAGATACGTTGGCAGCAGCGCCTGAATCGGCCATGAG
TAGAGGAAAGCAAACAACACGACCACCATCAGCATTACGCCCGTTGGCCAGCGTTTGCCT
GCACTCTGCACCATAAAGCTGATAAAGATTGCGGCGCATAACAGCCCAAGAACAGCGACG
ATCGCGGCATTTTGCAGGTTACCGGCGAAGCAGAACCACAGCGCAGTAGCCGCCGCCAGT
GTCATTACGATATTGGCAATGCGATGTTCACCACGGTAGAGAATATCCACCATTGTGCGT
ACTGGTGCTTTACCTGCGTGTTTCTCTTTCCAGTCTTCCGCTTCCGGGATGTTTTTACGC
AGCCAGAGAGCAAAGATGATTGGCAAAATGCCGATAAAGAACAGCGCACGCCAGCCCCAG
ACCGGAACCACCAGGCTATAGACCTGAGCGGCAACGACGGCCCCCACAGAGAAGCCTGAA
ATCAAAAAACCACTGGCTTTGTTACGCAGATGTTTTGGCCAGCTTTCAATGACATAGGTG
GCGCTGGAACCGTATTCACCCGCCATCCCCATGCCGATGACCAGACGAGCGATAAACATG
GTGATGTAGCCTGGCGCAAAGCCGCAGGCCAGCGTCCCGGCCGAGAAGAGAACGATGCTG
GTGACCATTGCCAGACGACGCCCGTAGCGGTCACCCATAGCGCCGAGCATCAGGCCGCCG
AACCAGCGAGAGATAAAGGCTGCAGAGATCAGACTTGCCGCCTGCACCGTCGTCAGCCCG
AATTCACCTTGTACTTCGGTGAGTACCAGGGCGATTAAAACGAAATCAAAACCGTCAAGC
AGATATCCCAACCAGGCAGCGGAAAATGCGCGCCATTGTGCACGGTTGAGATGGCGATAC
CACGGGATATTCTGGGTTGTAGTACTCATTGTGAGTCTCCCGCGGTGGGCGATGCCCACA
CGCTTTGGTATGAAAATTGTAGGGTACAGATGCGTTTATTTCCCCTCACCCGGTAGGGGC
GAGCGAGGGGAAACAACTCACCCGCGCTCTTGCATCAACTGCTGGGCCAGCGCCTTCAGT
TCTGGCAGATATTTTTCATCTACCGGTCCAAACGGTTTGCGGCACAGCGGCACAGAAACG
ACATCCATATAATGGAGGACAGTTTTCAGGCCGCGGAATACGCCCGTTTTGATCAGTAAA
TCAATGACTTTATTGCATTCAGTTTGCAGTTTCTGCGCGGTCTGGATATCGCCTTCTTTC
AGCGCCTTAACGATCCCCTGATAGCGCCAGCCCATGATGTTGTAGGTACTGCCGATACCA
CCATCAGCGCCCGCCAGCAGACCAGAGGCGAAGATTTCGTCGTAACCGTTATAGAGCACA
AGATCAGGATGTTCACGACGGATCTGCTCCATCTGATAGAGATCGCCAGAGGTCTGTTTC
AGCGCACCTACGCCAGGCAATGTAACAAGTGTGTTGATCTGATCCAGGGTCAGTTTTACC
CCACTCAGGGCTGGAATGTTGTACACCACCATCGGCAAACCATCCGCCGAATCAATAATT
GCCCGATAGTGATCGCAGTGTTCTTCAAAGCTGAAAGGATAGTAGAACGGCGTGACGGCG
GAGACGGCATCGAAGCCATAACGTTTAGCCGATGCCGCAAGTTGTTGGCTTTCGGCGGTG
CTGACGCAACCGACGTGGGCGATGAGTTTAATCTTACCTTTCGCCTCTTCGGCGACGATT
TCCAGTACCTGTTCACGCTCGGAAAGGCTTTGTACAAAGGCCTCGCCGGTCGAACCACCC
ACGTATAAACCGTCGATGCCCTGCTGAATATTGAACTGAACCAGGCGACGCAGACTCGCT
TTATCCAGTGCTTGTTGTTGGTCAAAAGGAGTCAGGAGTGCAGCCATTACGCCACGTAAA
TTCGTTGCCATAAATACCTCTGAAGTGATGCTTGTCTGATAAACGATATACCTTTATACC
TGTTATACCAGATCAATTAAGCAACACCCCATACAGAAAGCTTATAATGCGATCTGCTTC
ACTAAAGTGGCATTATTTCTTTTTGTTGGTGGTCTGACCGAAAGCGTGCCAGGTAGCAGA
GACGCTGTTGAGATGCGATTGCAACGCACGATCGGCTTCGTCAGGATCATGACGGCGGAT
CGCATCAACGATCGCAATATGCTGTTGATAACTAACGTTGTTATGTTCGTGCAGTGCCTG
ATCGGTAACCGTTGGGCGTGCGGCAATAAGCCAGTCGAGCAGGGCAACGTGGATCGCCAT
GAAGATTGGGTTACCGGGGATCTCCGCCAGCACGCGGTGGAAATCAACGTCTGAACGAAT
GAATGCCGCGTTGTTATCCAGCGACTGACTGTTGATTTCCAGTGCTTTTGCCAGCAAATC
GATTTGCTCATCGGTGGCATGTTCAGCCGCATAGCGCACCAGACTGGATTCAAAGAACAG
ACGTAATTGTTCGAAATGGGCAATCCCACCGGGATGAGAAAGGAAATCTTTCGCCATGCC
GGAAAGCTCACCGATGATAGTGTCCGCAGAAGGACGCGAGACGCGAGCGCGTTCGCCGTT
GTTTATTTGCACCAGACCTTTGCGTTTTAACGCTGCCAGCGCTTCACGCACCGAAGGACG
CCCGACGTTAAAGAACGCCATCAGTTCGCGTTCAGACGGTAATTGTTCACCTTCGCCAAA
TTCACGACGGCGGATCATCTGTTCCAGCTCTTCTTCCACCATTTCGGAGAGTTTTTTACG
CGCCAGCGGGCGGCTACGCAAGTTGCGACCAATTGCAGGTGAAGAATCTTCGGTTTGCGA
ATCAAATGCGTTCATAAGGCCCATTCTGTAAGGTCAGTGTGATTAACATCATCAGTGACA
TCCTATCACAGGATTGAAAGTAGGGGAAAATGGCAGGGTTTTCTCTTTGTGCCTCATCAT
TACCATAATTAACGGAATAATTAACTATTGCGAAAAATTAATGTAACGCAGATAAAAACA
TCCCGTTTGAATTATTTATAAGACTATTCACGAGCATTATGAATATTATGAATGTGTTCT
TACAAAATAATCATAAGCGCATATTTTTTAATGAAAAATCACCTCACCTACAATTAAAAA
CACGACATCCGCACCATAAATAGCCTTGCAAAAAATATAACATCGTTGTTTTCAATCTGC
CGTTTATGGGATTGACCGTTTTCTTTTGACACGGAGTTCAACAATGTTCGGCATAATTAT
ATCTGTCATCGTATTAATTACGATGGGCTATTTGATCCTGAAAAACTACAAACCTCAGGT
GGTGCTGGCTGCCGCAGGTATCTTCCTGATGATGTGCGGTGTCTGGTTAGGGTTCGGTGG
TGTACTCGATCCCACCAAAAGCAGCGGCTACTTGATCGTCGATATTTATAATGAAATCCT
GCGCATGCTGTCCAACCGCATTGCCGGATTGGGGCTGTCGATTATGGCGGTGGGCGGTTA
TGCCCGCTACATGGAGCGCATAGGGGCCAGTCGCGCGATGGTGAGCTTGTTAAGCCGCCC
GTTAAAACTCATTCGCTCGCCGTATATTATTCTGTCGGCAACTTACGTCATCGGCCAAAT
CATGGCGCAGTTTATTACCAGCGCCTCCGGTCTGGGTATGTTGCTGATGGTCACCTTATT
TCCGACGCTGGTGAGTCTGGGAGTAAGTCGTCTCTCTGCGGTGGCAGTTATCGCAACCAC
GATGTCCATTGAGTGGGGGATTCTGGAAACGAACTCCATTTTTGCTGCCCAGGTAGCGGG
AATGAAAATTGCCACATACTTCTTCCACTACCAGCTTCCGGTCGCCTCTTGCGTCATTAT
CTCGGTGGCGATCTCCCACTTTTTCGTGCAACGCGCTTTTGACAAAAAAGATAAAAATAT
CAATCACGAACAGGCAGAGCAAAAAGCTCTCGATAATGTCCCGCCGCTCTATTACGCCAT
TTTACCTGTGATGCCGTTAATCCTGATGCTCGGCTCGCTGTTCCTCGCCCACGTCGGGCT
GATGCAGTCAGAACTGCATCTGGTGGTGGTGATGTTACTGAGTTTGACTGTGACGATGTT
TGTTGAGTTCTTCCGCAAGCATAACTTGCGCGAAACAATGGACGATGTGCAGGCGTTTTT
TGACGGCATGGGTACGCAGTTTGCCAACGTGGTAACGCTGGTGGTCGCGGGTGAAATATT
TGCGAAAGGCTTAACGACGATTGGCACTGTCGATGCGGTTATCAGGGGGGCGGAGCATTC
TGGTCTGGGCGGTATTGGCGTGATGATTATTATGGCGCTGGTCATTGCCATTTGTGCCAT
TGTGATGGGCTCTGGCAATGCGCCGTTTATGTCATTTGCCAGTCTTATTCCGAATATCGC
AGCCGGACTACATGTACCAGCGGTTGTAATGATTATGCCGATGCATTTTGCCACGACGCT
AGCGCGCGCGGTTTCGCCGATTACTGCGGTGGTGGTCGTTACGTCAGGAATTGCAGGCGT
TTCGCCTTTTGCGGTGGTGAAGCGGACAGCGATCCCCATGGCAGTCGGTTTCGTGGTGAA
TATGATTGCCACAATCACGCTATTTTATTAAGTCATTAAAAAGACAAAACAGGCCGCCTG
GGCCTGTTTTGTATTACTTCACAACGCGTAATGCCGGTCGACCACCGCGTGGTGGCTGCG
GAGGTTCATCGTCAGGATGAGTGTCATCATCGTGATCTGGCTTGTCGCCATCAATAACCG
ACATAACGGTTTCGTTGTCTGCCGATGCCTCTTCATCATTCATGATGCTGGTATCTTCAT
CGTAGGCAGCTTCAGGCTCAAACATCGTGCCTGCGCCATTTTCACGGGCGTAGATAGCCA
GCACGGCAGCCAGCGGCACAGAAACCTGACGCGGAATGCCACCAAAGCGCGCGTTAAAGC
GCACCTCATCATTCGCCAGTTCCAGATTGCCGACAGCACGCGGCGCAATGTTGAGTACGA
TTTGCCCGTCACGCGCATATTCCATAGGAACCTGCACGCCAGGGAGCGTCACATCCACCA
CCAGGTGCGGCGTGAGCTGGTTATCCAGCAACCACTCATAGAATGCACGCAGCAGATAGG
GACGACGTGGTGTTAGCTGTGACAAATCCATACAGATTAACTCCGGCCCAGACGCATTTC
ACGTTCTGCTTCAGTTAAAGAAGCAAGGAAAGAGTCACGCTCAAAGACGCGGGTCATATA
GCCTTTCAGCTCTTTCGCACCCGGGCCGCTGAACTCGATGCCCAGTTGCGGCAGACGCCA
CAGCAGCGGAGCAAGATAGCAATCGACCAGGCTGAACTCATCGCTCAGGAAGTACGGCTT
CTGACCGAAGACCGGCGCAATCGCCAGCAGTTCTTCGCGCAGTTGCTTACGTGCGGCATC
TGCTTCAGAAGCTGAACCGTTGATGATGGTGTTCATCAGCGTGTACCAGTCTTTTTCGAT
GCGATGCATGTACAGACGGCTTTCACCGCGAGCTACCGGGTAAACAGGCATCAGTGGCGG
ATGCGGGAAACGCTCATCCAGATATTCCATAATGATGCGAGATTCCCACAGGGTCAGCTC
ACGATCCACCAGGGTCGGAACGCTCTGATTCGGGTTGAGGTCAATCAGATCCTGAGGCGG
ATTGTCCTTTTCCACGTGTTCGATCTCGAAACTTACACCTTTCTCAGCCAGCACAATGCG
GACCTGATGGCTATAGATGTCAGTAGGACCGGAAAACAGCGTCATTACCGAACGTTTGTT
GGCAGCGACAGCCATGAAAACCTCCAGGTATAGTCAGAATTTTTACTGCTACCAGCCACC
AGGTGGCCAGTCAGAAGTTGTGTTACCCAATAAGGAACGACTCTCTTTGTTCGAAAATCA
AACAAAAAATGAGCAATACCCGACATTTGGGCAGAAAATTGGATGATAGTTTACCAGATT
TTGCGACCATTGTGGTGAGTCGATGCCGGAAATGGGGAAAAAGAGATGCGCTTTAGTCTG
AAATAGTTGACTTAGTCCCTTATTGGCGATGTGGTTTTTGTTTTACCTGTCTGTCAGGTG
GCAGCAAAAAGCAACTTTCCAGTTTTTACGCTGATTCAGATTTTAGCTATAAAAAAACCC
GCCGAAGCGGGTTTTTTCGAAAATTGTTTTCTGCCGGAGCAGAAGCCAATTAACGTTTGG
AGAACTGCGGACGACGACGTGCTTTACGCAGACCGACTTTCTTACGTTCAACCTGACGAG
CGTCACGAGTAACGAAGCCAGCTTTACGCAGTTCAGAACGCAGGGACTCGTCGTATTCCA
TCAGAGCGCGGGTGATACCGTGACGGATCGCACCAGCCTGACCAGAGATACCACCACCTT
TAACGGTGATGTACAGGTCCAGTTTCTCAACCATGTCGACCAGTTCCAGCGGCTGACGAA
CTACCATGCGGGCAGTTTCACGACCGAAGTACTGTTCCAGAGAACGTTGGTTGATTACGA
TTTTACCGTTGCCCGGTTTGATGAAAACGCGAGCTGCGGAACTTTTGCGGCGACCAGTGC
CGTAGTATTGATTTTCAGCCATTGCCTATAATCCCGATTAGATGTCAAGAACTTGCGGTT
GCTGTGCCGCGTGGTTGTGCTCGTTACCCGCGTAAACTTTCAGTTTACGGAACATAGCAC
GACCCAGCGGGCCTTTTGGCAACATGCCTTTAACCGCGATTTCAATCACACGCTCAGGAC
GGCGAGCAATCATCTCTTCAAAGGTCGCTTGTTTGATACCACCGATGTGGCCGGTGTGGT
GATAGTACACTTTGTCAGTACGCTTGTTGCCGGTTACAGCAACTTTGTCAGCGTTCAGAA
CGATGATGTAATCACCGGTATCTACGTGCGGAGTGTATTCCGCTTTGTGCTTACCGCGCA
GGCGACGAGCCAGTTCAGTAGCCAGACGGCCCAGAGTTTTACCGGTCGCGTCAACAACAT
ACCAGTCGCGTTTTACGGTTTCTGGTTTAGCTGTAAAAGTTTTCATTAAAAGCTTACCCA
ATAAATAGTTACACGTTGGTGAACACCCAAACGTCTTCAATTGTTGAGGTTCACACGACA
AAGTCCGGCAAACCTACCCCTTCGAATAGCCTATGCCAGCACACAAAAAGTTTTGGGAAA
AAAACTTTCTTGTAACGTGGGGTCGCAGGATTATAGAGAAGTCGGGGTCAAAGATCGACC
CCTTTTTGTGATTTGTGACAGGTTTTAACCCGCCAAATGCTCGCGCTTCAGATACTCTTC
GCTTTGCATCTCTTGCAGACGTGACAGGCAACGCTGGAACTCAAACTTCAGCCGATCGCC
CTGATAAATTTCATACAGCGGCACTTCTGCACTCACCACTAATTTGACATGGCGCTCGTA
AAACTCATCCACCAGCGCAATAAAGCGCCGCGCTTCGCTCTCCATCAACCGCGTCATAAC
TGGTACATCAAACAACATGACCGTATGAAAGAGACGTGAGAGCGCAATATAGTCATGCTG
ACTGCGGGCGTCGACGCACAGCGTAGTAAAAGAGACCGCCAGCGTCTGGTTCTCGACGCC
CATTGTTGCTAATGGCCGATGGTTGATTTCTAACGTCGGTGAATTTTCTCGTTTCCCCCC
CGCCAGCGCCAACCATAGTTTATCCATTTGCGCCCGGGTTTCATCGTGAAGTGGCGAAAG
CCACAGATGCGCCTGAGTGAGTGTACGCAGACGATAATCAACACCAGCGTCCACGTTCAT
TACATCACAATGCTGTTTAATGGCATCGATTGCAGGCAGAAAACGCGCACGTTGCAGGCC
ATTTCGATAAAGTTCATCCGGCGGAATATTTGACGTCGCTACCAGGGTAATACCGCGAGC
GAACAGGGCTTTCATCAGACCGCCAAGTAGCATGGCATCGGTAATATCAGAAACAAAAAA
TTCGTCAAAACAGAGCACGTCAGTTTCGGCTTTAAAGCGATCGGCAATAATTTCCAGCGG
ATCGGTCTGCCCCTGTAAGGCAGTTAGCTCTTCATGCACCCGCAGCATAAAACGGTGAAA
GTGCAGGCGCTGTTTCCGCTCTCCCGGCAGGCTTTGATAGAAAAGGTCCATCAGCCAGGT
TTTCCCGCGTCCTACACCGCCCCACATATATAAGCCACGCACTGGCGTATGCTTTGTGTC
TTCGCGTTTACCCCACAGCTTACCGACCCGCGCCATTAGCCCACTCGTCCTGGGGGCTGG
TGGCGTGCTATTGATGAGTTCCTGATAAATAATTTCCAGGCGGCTGACGGCCTCTTTTTG
AACGTCGTCGGGTTGATGGCTGCCTTCATTAAGCGCCTTCAGGTATTGCGATGTTGGGGT
AACGCTTTGCATGATCTTATTGTTATTCCTTGAATAATCGGTGCGCCGTTGTTCACGGTT
GACGAAAAAAAGGCCGTTCTACACTACGCGATATGCAGTCGGGATTCCACTTCTGTGGAA
TTAACGGTTATAGTGGCATAATCAGCCGCAGGCATGGAGCCTGAAGCCAACACCCTACGG
AAACAAAAGACAACGGGAGATGTTCATGACCTGGGAATATGCGCTAATTGGGTTAGTCGT
CGGCATCATTATTGGTGCTGTGGCCATGCGTTTTGGTAATCGTAAACTACGCCAGCAACA
GGCGTTGCAGTACGAACTGGAAAAGAATAAAGCTGAACTGGACGAGTATCGCGAAGAGCT
GGTTAGCCACTTTGCCCGCAGCGCGGAATTACTGGATACCATGGCGCACGACTATCGCCA
GCTGTATCAGCACATGGCAAAAAGCTCCAGCAGCCTGCTGCCGGAACTGTCTGCTGAAGC
AAACCCGTTCCGTAATCGTCTGGCAGAGTCTGAAGCCAGCAACGATCAGGCACCGGTGCA
GATGCCTCGCGACTATTCTGAAGGCGCATCCGGCCTGCTGCGTACTGGCGCGAAGCGCGA
CTAATTTATTTTTCGGGCGCAGCCATTGCGCCCTCCTCTTCTCTCCCTCCCCGACTATCA
TTTAATCTGGTGTCTCATTGTTAGCCGTCTGAAAATTCAATAACATCAAACTGTTTTGAA
TCTCTTTTCTTATCATTCAGGTACGAGAGCAGGAATAATGAAAAAACAAACCCAGCTGTT
GAGTGCATTAGCGTTAAGTGTCGGGTTAACTCTCTCGGCGTCATTTCAGGCCGTCGCGTC
GATTCCAGGCCAGGTTGCCGATCAGGCCCCTCTCCCCAGTCTGGCTCCAATGCTGGAAAA
AGTGCTTCCGGCAGTGGTGAGCGTACGGGTGGAAGGAACGGCCAGTCAGGGACAGAAAAT
CCCGGAAGAATTCAAAAAGTTTTTTGGTGATGATTTACCGGATCAACCTGCACAACCCTT
CGAAGGTTTAGGCTCCGGTGTCATCATCAACGCCAGTAAAGGCTATGTGCTGACCAACAA
CCATGTGATTAATCAGGCACAGAAAATCAGTATTCAGCTCAATGATGGGCGCGAGTTTGA
TGCAAAACTGATTGGTAGCGATGACCAGAGCGATATCGCCCTGTTACAAATTCAAAACCC
GAGCAAATTAACGCAAATCGCTATTGCCGACTCCGATAAATTGCGCGTCGGTGATTTTGC
CGTAGCGGTCGGTAACCCATTTGGCCTTGGGCAAACCGCCACCTCTGGCATTGTTTCCGC
ATTAGGCCGCAGCGGGTTGAATCTTGAAGGTCTGGAAAACTTTATCCAGACAGATGCTTC
CATTAACCGCGGTAACTCCGGCGGTGCACTATTAAACCTTAACGGTGAGTTAATTGGCAT
CAACACTGCAATCCTTGCGCCTGGCGGCGGGAGCGTCGGGATTGGATTTGCCATCCCCAG
TAATATGGCGCGAACACTGGCGCAGCAGCTTATCGACTTTGGTGAAATCAAACGCGGTTT
GTTAGGCATCAAAGGCACCGAGATGAGTGCCGATATCGCCAAAGCCTTCAACCTTGACGT
GCAGCGTGGCGCGTTTGTCAGCGAAGTGTTGCCAGGTTCTGGCTCGGCAAAAGCGGGCGT
CAAAGCGGGCGATATTATTACCAGCCTCAACGGCAAACCGCTGAATAGCTTTGCTGAGTT
GCGCTCTCGTATCGCGACCACCGAGCCGGGCACGAAAGTGAAGCTTGGCCTGCTGCGTAA
CGGCAAACCACTGGAAGTAGAAGTGACGCTCGATACCAGCACCTCTTCGTCGGCCAGCGC
TGAAATGATCACGCCAGCGCTGGAAGGTGCAACGTTGAGCGATGGTCAGCTAAAAGATGG
CGGCAAAGGTATTAAAATCGATGAAGTTGTCAAAGGAAGCCCAGCTGCTCAGGCTGGCTT
GCAAAAAGACGATGTGATCATTGGCGTCAACCGCGATCGGGTGAACTCGATTGCTGAAAT
GCGTAAAGTGCTGGCGGCAAAACCGGCCATCATCGCCCTGCAAATTGTACGCGGCAATGA
AAGCATCTATCTGCTGATGCGTTAATGTCGTAAACCGGGCATCAGGCTTACGTGTGATGT
CCGGTTAACTCGTGGTATGCTGCTGCCGTTCCCTTTTTTAATGACGCCTCCATCATGTTT
GTGAAGCTCTTACGTTCCGTTGCGATTGGATTAATTGTCGGCGCTATTCTGCTGGTTGCC
ATGCCTTCGCTGCGCAGCCTTAACCCGCTTTCCACTCCGCAATTTGACAGTACCGATGAG
ACGCCTGCCAGCTATAATCTGGCGGTTCGCCGCGCCGCGCCAGCGGTGGTTAACGTTTAC
AACCGTGGTTTGAACACCAACTCTCACAACCAGCTTGAGATCCGCACCCTGGGATCCGGT
GTAATCATGGATCAACGCGGTTATATCATCACCAATAAACACGTCATCAACGACGCCGAT
CAGATCATCGTCGCCTTACAGGATGGACGTGTATTTGAAGCATTGCTGGTGGGATCTGAC
TCTCTAACCGATCTGGCGGTACTTAAAATTAATGCCACTGGCGGTTTACCTACCATTCCA
ATTAATGCACGTCGCGTACCGCACATTGGCGACGTAGTACTGGCGATCGGTAACCCGTAC
AACCTCGGGCAGACCATTACCCAGGGGATTATTAGTGCCACGGGTCGAATCGGTCTGAAC
CCGACCGGGCGGCAAAACTTCCTCCAAACCGATGCTTCCATTAACCACGGTAACTCTGGC
GGCGCGCTGGTGAACTCGCTGGGCGAACTGATGGGCATTAATACGCTGTCGTTTGATAAG
AGTAACGATGGCGAAACGCCGGAAGGTATCGGCTTTGCGATTCCTTTCCAGTTAGCAACC
AAAATTATGGATAAGCTGATCCGCGATGGTCGCGTGATCCGCGGCTACATTGGTATCGGC
GGACGTGAGATCGCACCACTGCACGCGCAGGGCGGTGGTATAGATCAACTGCAAGGGATC
GTGGTTAATGAAGTGTCACCTGACGGCCCGGCGGCGAATGCGGGTATTCAGGTCAACGAT
CTGATTATTTCGGTGGATAACAAACCGGCCATCTCTGCTCTGGAGACGATGGATCAGGTG
GCGGAAATTCGCCCTGGTTCGGTGATCCCTGTAGTAGTGATGCGTGATGATAAGCAGTTA
ACGCTGCAGGTCACCATTCAGGAATATCCGGCAACCAATTAAGTCGTGCGCTCAAAACAA
AAAACCGGAGTCTGTGCTCCGGTTTTTTATTATCCGCTAATCAATTACTTATTAACGAAC
TCTTCGCCCAGGGCGATATCTTTCTTCAGCGTATCCAGCATACCTTCCAGCGCGTTCTGT
TCAAATGCGCTCAGGGTACCGATAGATTTACGCTCTTCCACGCCGTTTTTACCCAGCAGC
AGCGGTTGAGAGAAGAAACGGGCGTACTGACCGTCGCCTTCAACGTAGGCACATTCGACA
ACGCCTTGTTCGCCCTGCAGTGCACGAACCAGAGACAGACCAAAACGTGCAGCTGCCTGG
CCCATAGACAGGGTTGCAGACCCGCCACCGGCCTTCGCTTCAACCACTTCAGTACCCGCG
TTCTGGATGCGTTTGGTCAGATCAGCCACTTCCTGCTCGGTAAAACTAACGCCAGGAACC
TGTGACAGCAGCGGCAGAATGGTAACACCAGAGTGACCGCCAATAACCGGCACTTCAACT
TCGCCTGGCTGTTTGCCTTTCAGTTCCGCAACAAAGGTGTTGGAACGAATGATATCCAGC
GTGGTAACGCCGAACAGTTTGTTTTTGTCATAAACACCGGCTTTTTTCAGCACTTCAGCA
GCAATTGCAACTGTGGTGTTAACCGGGTTAGTGATAATACCAATGCACGCTTTCGGGCAG
GTTTTCGCAACTTGCTGTACCAGGTTTTTCACGATGCCGGCGTTAACGTTAAACAGGTCG
GAACGATCCATACCCGGTTTACGCGCTACGCCTGCAGAGATAAGAACGACATCTGCGCCT
TCCAGCGCCGGAGTCGCATCTTCACCAGAAAAACCTTTGATTTTCACAGCAGTAGGGATA
TGGCTCAGATCGACAGCCACACCGGGAGTCACTGGAGCGATATCATACAGAGAGAGTTCT
GAACCTGAAGGCAGTTGGGTTTTTAACAGTAGTGCAAGCGCCTGGCCAATACCGCCAGCA
GCGCCGAGGACTGCGACTTTCATCCTAAACTCCTTATTATATTGATAAACTAAGATATGT
TGCTCCGCTGCCGCGACCTTAATCCACAAAATTGCCGTTTACAATGACCACATCTCAAGA
ATGTGTAGTCACGCAAGTTTAGCGTTTATGCATTTAATTGCCGTAATCAGGAACCTAACT
TACGTAATTAACAGTCGCTTATGCATTAGCGCAACATTCCAACAGGTGGTGACAATATAC
CCTACCGTTCAGCCAAAACAACATCAATTTGATAACAATTAATTTACTTTTAAGCAGAAT
TTGCATGCCGTGACGCAGGCATGTTTCTCAATAACGAAATTTGATAAAATCCCGCTCTTT
CATAACATTATTTCAGCCTTCTTCAGGGCTGACTGTTTGCATAAAAATTCATCTGTATGC
ACAATAATGTTGTATCAACCACCATATCGGGTGACTTATGCGAAGCTCGGCTAAGCAAGA
AGAACTAGTTAAAGCATTTAAAGCATTACTTAAAGAAGAGAAATTTAGCTCCCAGGGCGA
AATCGTCGCCGCGTTGCAGGAGCAAGGCTTTGACAATATTAATCAGTCTAAAGTCTCGCG
GATGTTGACCAAGTTTGGTGCTGTACGTACACGCAATGCCAAAATGGAAATGGTTTACTG
CCTGCCAGCTGAACTGGGTGTACCAACCACCTCCAGTCCATTGAAGAATCTGGTGCTGGA
TATCGACTACAACGATGCAGTTGTCGTGATTCATACCAGCCCTGGCGCGGCGCAGTTAAT
TGCTCGCCTGCTGGACTCACTGGGCAAAGCAGAAGGTATTCTGGGCACCATCGCTGGCGA
TGACACCATCTTTACCACCCCTGCTAACGGTTTCACAGTCAAAGACCTGTACGAAGCGAT
TTTAGAGCTGTTCGACCAGGAGCTTTAATCTCTGCCCCGTCGTTTCTGACGGCGGGGAAA
ATGTTGCTTATCCCTCTCAACCCCCTGCTTTCCCCTGCGATTAATTTAACGAATAGTGCG
TTTTACTGCGACATGTCATTCACACAATGAATACATAAGGTAAAAAAAGCACATTATGCA
AAATTCATTATCTAATTGAAAAAACTAGAATTAACGATAAATAACCGTATTTTTAATTCT
TTTTTGTTATTAAAATTCACATTTTTAACACTTAGTATCAACTGAAACAGTTAGCGCGGT
ATTAATTAGCTCAATAATTAGTGTATACTTGATTTTGTGATATGGGTCACGAAACAAAGG
CCCAGCTAAAAGATTATGTCGAGGTAAAAATCATGAAAATCAAAACCACTGTTGCTGCAT
TAAGCGTACTTTCTGTTCTCTCTTTCGGTGCATTCGCTGCCGACTCCATTGATGCTGCAC
AAGCACAAAATCGTGAAGCAATCGGGACCGTATCCGTAAGTGGTGTGGCGTCTTCGCCAA
TGGATATGCGTGAAATGCTGAACAAAAAAGCGGAAGAGAAAGGCGCAACGGCCTACCAGA
TTACTGAAGCTCGTAGCGGTGACACCTGGCACGCTACGGCTGAACTGTACAAATAAACCC
TCATCGTCTTGTCCGACGATATTGCCCCCGGTTCGGGGGCTTTTTTTTGCGCTAATGACG
AACATTAAAACGCAAATGCCCTTCCAGCTCTTCCTCTGCCTCATCAAACAGCAATATTAA
CGCGCCAAAACGGCGACGCGTTTTCTCTCCCAGATGAACAAATTCAATCTCAAGTGGTAG
CGGCAGGACATCGTTCATTAACACATCCCATAGTGAGTCGAGATCGCGTACCTTATCTTT
CGCCAGACCAAAGGTTTGGCTAAAGTCACGATAAAAATCCTCCTGACTCTCAATCTCATC
AAAATCAAAGGTATAAATATTCATCTGTTGCCACCGTCACGTTTCGCGGCGAGTTCTGCC
GTGCATCGCTAAGTATAGCCATGAAAAAACCGACGCTTTTGGCGTCGGTTTTGACTTAAC
TATCGGTCAACGCATGTTGATACTTATGGAGCATCCCCGCCAGCCGATTTACCGGTTCCG
TCACCTGCGGTGGCGCTTGCCAGATGCGTAGCTTTTCCTGGTAGATTTCCAGTTCTTCCA
GCAACTGGCCAAAGTACCGACGACGTTTATCATCGCTACGGGCAGATATCACATGGTCTG
CTGTGCGGCGCATTTGTCGGTGAAACGCCGATAAATCCTCGTTAACCGGGATCGGTGCAT
CACGCAGGCGCTGGTGCGCGATAATCATCGTCAGCGCCAGGCGAAATTTCGGCAAATCCC
CTGGGAACTTATTCATCAGCAAAAACAGCTGCTGATAAAGTGCCGGGAGGTGGTTCTCTT
TACGACGTGCCACATTGGTAGTCATCGCGGAAACAGCGGCAGAAACAAACTGATTAAGCA
GTACACGTCCGGTCCTGTCGCGCGATTTATCCCGCACCAGCAAAATAACGGTGAACGCGA
GCACACAGCCGACGATTTGCCCTAATGCGCTGTCGAGAAACTGACTGAAATGGAAAGTCA
TCGGGTTATCCAGCACGATAATATTTATGGTGCTGGCCAGTGCCCCCATCGAGCCCAGTC
GCCGTTTCTGTACTTCTATACCGAGGAAGAATCCCAGCACTGCCAGGCTAATGCACAGCA
GCAACATGCTCTGTTGGGTATTAGGGATAATCACCAAAAAGTAGAGCAGCCCTAACGGCA
GCGCGGCCAGCGTCCCGTAGATAAAGTCGATCGCCACCATGCGTGGATTCGGCAAACGCA
TTGCCAGTGACGTCACTACCGCAATCATCACCATTGCACCACTGCCGGAAGTCCAGCCCG
TCCACAGCCAGAAAAGCGTGCCCAGAATGCAGGAAAGTGTGGTTCGCCAGAAGTTAACCA
TTGCATGATGACGTTCGGCTGACTCTACTTTTACTTCCGGTTCGCCTTGCAGGATCTCTT
CTTCGGTGGCGTTGATTTTTGTGTTACTGATAACGCCGCGCTTGAGAAGCTGATAACGCG
TTGCCGCCGCGACCCAGCTATAAATGGTGACAGGCGTTTCCCGTTCCCCGGTCCAGGCGA
TAACTCTCCGCAGGCGTTTGAGCTGCTTGTGGACGTCCTGCGCGGTTTCTACCGGCGTGT
CAAAAAATTCGCGGAAAGTATCAGTGATCAATTCCGGGCGCGTATTCTGAATAAGATAAG
TTTCGCAGGATTGGGTAATCAGCGTCAGCGATAGCGTATTGATCGCTTTTAAACGTCGAT
TGGCCCGCGCCCAGCGGGAAGATTCCATATTCAGGTTGCTGCGCATGCCTTGTAGCGCCG
TGGTGCGTCGCACCAGGTCGCCCCAGGCTTTATCGACAACTTCACCATCGCCATGCTTGA
TACAGAGTTGCATTAATTGATATTGCGCGACCAGCAAACTTTCCAGCTCTCGATCCACTT
CTTGTTTGATCGATCGCGGAGAAAAGAGCAAATCCGCCATAATCGCACACACAATACCGA
TAACGATCTCGCTACAACGTTCGACGGCAAACTGCGGCGTAAGCAATGGTTCCGGCTGAA
TGGTGATCACAATGATCAGCGCGGTATAACCGGCCAGCCCCCACGCATACGAGTTTTCTA
TTCGTACCAGCGAGGATATCCAGGTACAAAAACCGGCCCAGATACAGCACACCAGAATCA
TCAATAATGGTGCGCGGATCATCGCAATGATGATCACCAGTCCGGCAATACAGCCAATAA
ATGTGCCGATGATGCGCAAAAAGCCACGATAGCGAATAGCGCCAGAATACGGTTCACCTC
CCGCAGCAAAGGCCGTACCGGCGGCAACAATCGCCGCTGTCAGTACCGCCCAGCGTGGCG
TTTCCAGCTGGAAGTGAAAGCCAACAAACAGCGCCAGTACAATGGCGGTCGCCAGTTTTA
CCGCAAAGCGAATATGTTGGTTAGCAATGGAGAAAATACCCATCGTGATTAACCAAACTC
ACGCAGGCGATGGGCCATTTTACGGAAGAACGAATCCTGGCTTTCGTCGCGATCTTGTTT
GCCAGTGACCACCACTGTAGCAGTGGTGCCCGCAGGCCAGATGTTCTCTTGCTGGTTGTC
GAGACGAATACGAACCGGAACACGTTGCGCAAGACGCACCCATTCAAGGTTAGAGTCTAT
AGTCGCCATCCCTTTGTCGTCACGCGTGCTGCTGGCGTTGGTGACCCCTGCGGCAACACT
ATCAACAGTCCCTTTCAGCACTTTGTTACTGCCAAGCGGCGTGATCTCTGCACGATACCC
CGGACGCACCCCTTCCAGCTTAGTTTCTTCCATATAGGCCAGTACATAGAAGGAGTTCTG
TTTCACCAGCGCAACCGCCGTTGATCCTCGAGTAATAAACTCACCGGTATAGACGTTGAG
GTTGGTCACCCAGCCATCTGCTGGCGCGCGGATCACCGTGCGTTCAAGATCCAGTTTTGC
CAGATCGCGGGTCGCCTGCGCTTTCGCTAACTGATGCAGAACCGTTTGTAGTACGTTGTT
GGCCTGGTCGATCTCTTCGCGAGACATCGCCTGCACACCGAGACGGTTACGACGTCCGGC
CTCCTGGCGTTTCTCCTGTGCCAGTACCTGATAATAAGCAACATCGGCTTGCGCTTCCTC
AAGCGCCTTTTGATAGCGCGGCTGGTCGATGGTGAACAGTATCTGTCCTTTTTTCACCAG
CTGGTTATCATGAACATTCACCTGGGTAATGAGTCCAGAAACGTCCGGCGCGATCGCAAC
GACGTCAGCGCTAAAGCGCGCGTCACGCGTCCAGGGGGATTCGGTGTAATAGACCCAGGC
ATTAAAAATTGCGATGAAGGCCAGAATGACTAATACGACCGTGATGGCCGTACGGGAGAA
TTTTCTTATTAGTGTTTTCACTTCAACCTCAAACGAACAGTCGCGATATCAAATAAAACA
AGCAGCAATAGAGCGCGGTGTTGAACAACGCCGGATGCCAGACAAAGTCGTAGATACCTG
TTGGCACAAGTACCCGGCGCACCAGCCAGAAAATCGCCAGTGATAAAAGCAATTCAAAAA
ATATCGGTGGGAAGGACAGCCCAAACACCACGATAACGGGAAACAGACTCATGTTGACCT
TGGTTGTAAAGAGAGAGCAGGCGTTATTATTTTCAGCATCTGTCGCCGCAGAGAAGGGCA
TGGAAAGCCGGGCGAGAGCAACATTGCTGTAGATTGATATTTAATATATTAGCGTAACTG
TTATGCTGTTATCTATATTATGTGATCTAAATCACTTTTAAGTCAGAGTGAATAATGGAA
CGACTAAAACGCATGTCGGTGTTTGCCAAAGTAGTTGAATTTGGCTCTTTTACCGCCGCC
GCCAGACAGCTACAGATGAGCGTTTCGTCCATCAGTCAGACGGTATCAAAACTGGAAGAT
GAGTTGCAGGTAAAGCTGTTAAACCGTAGCACACGCAGCATTGGCCTGACCGAAGCCGGT
AGAATTTACTACCAGGGCTGCCGTCGTATGCTTCATGAAGTGCAGGATGTTCATGAGCAA
CTGTATGCCTTCAATAACACCCCCATCGGGACGCTACGCATTGGCTGTTCTTCAACTATG
GCACAAAATGTTCTCGCCGGGCTGACAGCCAAAATGCTGAAAGAATACCCAGGTTTGAGC
GTCAATCTGGTTACCGGAATTCCAGCCCCCGACCTGATTGCCGACGGTCTGGATGTGGTG
ATCCGCGTCGGCGCGTTGCAGGATTCCAGCCTGTTTTCCCGCCGTCTGGGCGCGATGCCA
ATGGTGGTGTGCGCCGCGAAAAGCTATCTCACACAATACGGCATACCGGAAAAACCCGCC
GATTTGAGTAGTCATTCATGGCTTGAATACAGCGTGCGGCCCGACAATGAATTTGAACTG
ATCGCACCGGAAGGGATCTCGACTCGCCTGATCCCACAAGGAAGATTTGTGACTAATGAT
CCGATGACGCTGGTGCGCTGGCTGACGGCGGGTGCCGGGATCGCCTACGTGCCGCTGATG
TGGGTGATCAACGAGATCAATCGTGGGGAGCTGGAGATCCTGCTGCCGCGTTACCAGTCA
GATCCACGCCCGGTTTATGCGTTATATACCGAAAAAGATAAGCTGCCGCTGAAGGTACAG
GTCGTGATCAACTCGCTGACGGATTATTTTGTTGAGGTCGGTAAATTGTTTCAGGAGATG
CACGGGCGCGGGAAAGAGAAGTAATTCATATTGTACTGTTACGTTGTACAAACCTGTGCC
AACGGGTTCCCCTCACCCTAACCCTCACCCCAAAGGGGCGAGGGGACCGTTCGTGCACGT
AGAAAGATTAATTATCCTTCTGAAAATAGTGAAATTATTACGCAGTACCGCCAACAGTCA
GGTTATCGACTTTCAACGTTGGCTGGCCCACGCCAACCGGCAAACTTTGCCCTTCTTTAC
CGCAGACACCCACGCCGTTATCCAGTTTCAGGTCGTTGCCAACCATCGAAATCTGCTGCA
TGGTTTCGATACCGGAACCAATCAACGTTGCGCCTTTCACCGGCTTCGTTACTTTACCGT
TTTCAATCAGATATGCTTCTGAAGTGGAGAAAACGAATTTGCCGGAGGTGATATCCACCT
GACCGCCACCAAAGTTCGGTGCATAGATACCGTACTCAACGGATTCAATAATTTCCTGCG
GGGTCGATTTACCCGGCAGCATATAGGTGTTGGTCATACGCGGCATGGGCAGATGGGCGT
AGGATTCACGGCGACCGTTGCCAGTCGGCGTCATCCCCATCAAACGCGCGTTGAGTTTAT
CCTGCATGTAGCCTTTCAGAATGCCGTTCTCAATCAGCACGTTGTACTGGCCTGGCGTAC
CTTCGTCATCAATCGCCACCGAACCTCGGCGATCGACCATCGTGCCATCATCAACCACGG
TACACAGTTCTGAAGCCACCAGCTCCCCGACCTGTCCACTAAATACTGAAGTGCCACGGC
GGTTGAAGTCGCCTTCCAGACCGTGACCAACCGCTTCATGCAACAGCACGCCCGGCCAAC
CTGCGCCAAGTACTACCGGCATGGTGCCCGCTGGTGCAGCAACGGCAGAAAGATTGACCA
GCGCCATACGCACTGCTTCTTTTGCCCATGCATCCGCACGGACTTCGCCGTCGAGATCGG
CAAGGAAGAATTCATAACCAAAACGACCGCCGCCGCCACTGGCACCGCGTTCGCGTTTGC
CATCTTCTTCGACGAGAACGCTCACGGAAAGACGCACCAGCGGACGGACATCCGCCGCTA
GCGTGCCGTCGGTGGCCGCAACCAAAATTAATTCATAGACACCACTGAGGCTGGCAGTCA
CTTCCTGTACGCGCTTGTCCGCTTCGCGGGCAACCTTATCGACGCGACGCAGGATATCCA
GCTTCTCTTCACGGCTCATGCTTTGCAGCGGATCTACCGAGGTATACAACGGGCTATGCT
CTACCGCGCCCAGCGTCTGTACTTTACCATCACCACTATCACGGACGATGGTGCGCGCCG
CTTGCGCACTCTGTTCCAGCGCCAGCAGGCTGATTTGGTCAGCGTAAGCAAATCCGGTTT
TTTCACCGCTGATTGCACGCACACCAACGCCCTGATCGATGTTGTAAGAACCATCTTTAA
TAATGCGGTCTTCTAAAACCCAGGATTCGTGATAGCTCGACTGAAAATAGAGATCGCCAT
AATCAAGGCGACGTTCGGCCAGTTGACCGAGGATCGCGAACAAGTCCTGATGTTTCAGGC
CGTTCGCCGCTAGCAATTGTTCACTTACCAGGTTAAGACTCATCGTTTTTGCTACTCGTT
AGTTACTGCAGTAGAGGATTTTTTACGGCTGCCGGATGCGGCGTGAACGCCCTA
>NODE_11_length_625_cov_136.201599
TAGACTGGCCCCCTGAATCTCCAGACAACCAATATCACTTAAATAAGTGATAGTCTTAAT
ACTAGTTTTTAGACTAGTCATTGGAGAACAGATGATTGATGTCTTAGGGCCGGAGAAACG
CAGACGGCGTACCACACAGGAAAAGATCGCAATTGTTCAGCAGAGCTTTGAACCGGGGAT
GACGGTCTCCCTCGTTGCCCGGCAACATGGTGTAGCAGCCAGCCAGTTATTTCTCTGGCG
TAAGCAATACCAGGAAGGAAGTCTTACTGCTGTCGCCGCCGGAGAACAGGTTGTTCCTGC
CTCTGAACTTGCTGCCGCCATGAAGCAGATTAAAGAACTCCAGCGCCTGCTCGGCAAGAA
AACGATGGAAAATGAACTCCTCAAAGAAGCCGTTGAATATGGACGGGCAAAAAAGTGGAT
AGCGCACGCGCCCTTATTGCCCGGGGATGGGGAGTAAGCTTAGTCAGCCGTTGTCTCCGG
GTGTCGCGTGCGCAGTTGCACGTCATTCTCAGACGAACCGATGACTGGATGGATGGCCGC
CGCAGTCGTCACACTGATGATACGGATGTGCTTCTCCGTATACACCATGTTATCGGAGAG
CTGCCAACGTATGGTTATCGTCGGGTATGGGCGCTGCTTCGCAGACAGGCAGAAC
>NODE_12_length_676_cov_159.183426
TGGATTTGCCCCTATATTTCCAGACATCTGTTATCACTTAACCCATTACAAGCCCGCTGC
CGCAGATATTCCCGTGGCGAGCGATAACCCAGCGCACTATGCGGATGCCATTCGTTATAA
TGCTCGAACGCCTCTGCAAGGTTCTTTGCTGCCGTTAACCCGTCTGGTTTGGGCATGATA
CTGATGTAGTCACGCTTTATCGTTTTCACGAAGCTCTCTGCTATTCCGTTACTCTCCGGA
CTCCGCACCGCCGTGTTCTTCGGTTCAAGTCCCAACATCCGGGCGAACTGGCGTGTTTCA
TTAGCCCGGTAGCATGAACCATTATCCGTCAGCCACTCCACTGGAGACGACGGAAGATCG
TTGCCGAAGCGGCGTTCCACCGCTCCCAGCATGACGTCCTGTACTGTTTCACTGTTGAAG
CCGCCGGTAGTGACCGCCCAGTGCAGTGCCTCACGATCACAGCAGTCCAGCGCGAACGTG
ACACGCAGTCTCTCTCCGTTATCACAGCAGAACTCGAACCCGTCAGAGCACCATCGCTGA
TTGCTTTCTTTCACGGCCACTCTGCCTGTATGTGCCCGTTTCGATGGCGGTACAGCAGGT
TTTCGCTCAAGCAACAGCGCATTCTGGCGCATGATCCGGTAAACACGTTTGGCATTGATC
GCAGGCATACCATCAAGTTCTGCCTGTCTGCGAAGCAGCGCCCATA
>NODE_13_length_164199_cov_22.955219
CAAAGCCGCCGTCGAAGCCGCTATTGCCCGAGCCAAAGCGCGCAAACGGGAACAGCAACC
GGCTAATGCGGAGCCAGAAGAACAGGTTGATCCGCGCAAAGCTGCCGTCGAAGCGGCTAT
TGCACGCGCCAAAGCACGCAAGCTGGAACAGCAACAGGCTAATGCGGTACCAGAAGAACA
GGTTGATCCGCGCAAAGCGGCAGTTGCCGCGGCTATTGCCCGCGCTCAGGCCAAAAAAGC
CGCCCAGCAGAAGGTTGTAAACGAGGACTAAATGGTATTCAGAATAGCTAGCTCCCCTTA
TACCCATAACCAGCGCCAGACATCGCGCATTATGCTGTTGGTGTTGCTCGCAGCCGTGCC
AGGAATCGCAGCGCAACTGTGGTTTTTTGGTTGGGGTACTCTCGTTCAGATCCTGTTGGC
ATCGGTTAGTGCTCTGTTAGCCGAAGCTCTCGTACTCAAACTACGCAAGCAGTCGGTAGC
CGCAACGTTGAAAGATAACTCAGCATTGCTGACAGGCTTATTGCTGGCGGTAAGTATTCC
CCCCCTCGCGCCATGGTGGATGGTCGTGCTGGGTACGGTGTTTGCGGTGATCATCGCTAA
ACAGTTGTATGGCGGTCTGGGACAAAACCCGTTTAATCCGGCAATGATTGGTTATGTGGT
CTTACTGATCTCCTTCCCCGTGCAGATGACCAGCTGGTTACCGCCACATGAAATTGCGGT
CAACATCCCTGGTTTTATCGACGCCATCCAGGTTATTTTTAGCGGTCATACCGCCAGTGG
TGGTGATATGAACACACTACGCTTAGGTATTGATGGCATTAGTCAGGCGACACCGCTGGA
TACATTTAAAACCTCTGTCCGTGCCGGTCATTCGGTTGAACAGATTATGCAATATCCGAT
CTACAGCGGTATTCTGGCGGGCGCTGGTTGGCAATGGGTAAATCTCGCCTGGCTGGCTGG
CGGCGTATGGTTGCTATGGCAGAAAGCGATTCGCTGGCATATTCCCCTCAGCTTCTTAGT
AACGCTGGCGTTATGCGCAATGTTGGGCTGGTTGTTCTCACCAGAAACACTGGCAGCACC
GCAAATTCATCTGCTGTCTGGAGCGACCATGCTCGGCGCATTCTTTATTTTGACTGACCC
GGTTACCGCTTCTACGACCAATCGTGGTCGTCTTATTTTCGGCGCGCTTGCGGGCTTATT
AGTCTGGTTGATCCGCAGTTTCGGCGGCTATCCTGACGGCGTGGCTTTTGCCGTCCTGCT
GGCGAACATCACGGTTCCTCTGATCGATTACTACACGCGTCCGCGCGTCTACGGCCATCG
CAAAGGGTAAACCATGCTGAAAACTATCCGAAAACACGGCATTACGTTGGCGCTATTTGC
AGCGGGTTCAACAGGGTTAACTGCGGCCATCAACCAGATGACCAAAACGACGATTGCTGA
ACAGGCCAGTCTGCAACAAAAGGCGTTATTTGATCAGGTGCTGCCAGCCGAACGCTATAA
CAATGCGCTGGCACAGAGTTGCTATCTGGTAACTGCGCCAGAGTTAGGTAAAGGTGAGCA
TCGGGTTTACATCGCCAAACAGGATGACAAACCGGTAGCCGCCGTTCTGGAAGCAACCGC
GCCAGATGGCTATTCCGGTGCGATTCAGCTGCTGGTGGGAGCCGATTTTAACGGCACGGT
ACTTGGCACGCGCGTGACAGAGCACCACGAAACGCCAGGGCTTGGCGATAAAATCGAACT
GCGCCTTTCTGACTGGATCACCCATTTTGCGGGTAAAAAAATCAGTGGTGCAGATGATGC
GCACTGGGCGGTGAAGAAAGATGGTGGTGATTTCGACCAGTTCACCGGCGCGACGATTAC
TCCCCGCGCGGTGGTTAATGCGGTAAAACGCGCCGGATTGTACGCTCAGACGTTACCGGC
ACAACTTTCTCAACTTCCTGCCTGTGGAGAATAAAGCGTGAGCGAAATTAAAGACGTTAT
TGTTCAGGGGTTGTGGAAAAACAACTCTGCGCTGGTCCAGTTGCTCGGCCTTTGTCCTCT
GTTGGCGGTCACGTCCACTGCCACTAACGCTCTGGGTTTAGGACTTGCGACTACGCTGGT
ACTGACGCTGACCAACCTGACCATTTCGACGCTGCGTCACTGGACGCCAGCCGAGATCCG
CATTCCCATTTACGTGATGATCATCGCCTCGGTGGTCAGCGCTGTACAGATGCTGATCAA
CGCCTACGCCTTTGGCCTGTATCAATCATTAGGGATTTTTATTCCGCTGATTGTCACTAA
CTGTATCGTTGTGGGCCGCGCTGAAGCCTTCGCCGCCAAAAAAGGTCCGGCGCTTTCGGC
ACTGGACGGCTTTTCAATTGGTATGGGCGCAACCTGCGCCATGTTCGTGCTGGGTTCACT
ACGCGAAATTATCGGCAATGGCACATTGTTTGACGGTGCAGATGCGCTGTTAGGTAGCTG
GGCAAAAGTATTACGCGTGGAGATTTTCCACACCGACTCCCCTTTCCTGCTGGCGATGCT
GCCACCAGGTGCATTTATTGGCCTGGGACTGATGCTGGCAGGAAAATACCTGATTGATGA
AAGAATGAAAAAGCGCCGTGCTGAAGCAGCTGCAGAACGTGCATTGCCAAACGGTGAAAC
AGGGAATGTCTGATGAATAAAGCAAAACGCCTGGAGATCCTCACTCGCCTGCGTGAGAAC
AATCCTCATCCCACCACCGAGCTTAATTTCAGTTCGCCTTTTGAATTGCTGATTGCCGTA
CTGCTTTCCGCTCAGGCGACCGATGTCAGTGTTAATAAGGCGACGGCGAAACTCTACCCG
GTGGCGAATACGCCTGCAGCGATGCTTGAACTGGGCGTTGAAGGGGTGAAAACCTATATC
AAAACGATTGGGCTTTATAACAGCAAAGCAGAAAATATCATCAAAACCTGCCGTATCTTG
CTGGAGCAGCATAATGGCGAGGTTCCGGAAGATCGTGCTGCGCTTGAAGCCCTGCCCGGC
GTAGGTCGTAAAACAGCCAACGTCGTATTAAACACTGCATTCGGCTGGCCGACTATTGCT
GTCGACACGCACATTTTCCGCGTTTGTAATCGTACTCAATTTGCGCCGGGGAAAAACGTC
GAACAGGTAGAAGAAAAGCTACTGAAAGTGGTTCCAGCAGAGTTTAAAGTCGACTGCCAC
CATTGGTTGATCCTGCACGGGCGTTATACCTGCATTGCCCGCAAGCCCCGCTGTGGCTCT
TGTATTATTGAAGATCTTTGTGAATACAAAGAGAAAGTTGACATCTGAAGAAAAGGGGTA
ACACCGATTACCCCATTGATAACCTTTCTTTATCCTCTTTTAAAACATCTTTTTAACGTC
AATGATGCCATTGCTTAGCGTTATCATCAGGTAATCCGTTTGCGGATAACCAAAAATGCA
GGTTAATTGTTTTTTTAATAGCGAAATTTTCTATTCATTCGTGATCAAGATCACGATGCT
GTCGCAATGTAAAAACATTGCAAGAATCAGGTTAAAATCATTTAAATTTACACACGCAAC
AAATATTGACCTACAAAACATTACACTGGCTATTTTTCAGAAACTGGACTATCTCACTAG
TAAAAACGCTAAATAGCAGAACATATCGCCGTTAAGCCATCACCCCCCTCTCAGTGCAGT
GAAAAAATCTGCCGTTACGTTTTTTGAAAAATTTAACGCTGGATAACATTTCCCGGAATG
GTTGAATTCCCCGCCTCAGTTATATGTAACAGATTATTACAAAGGACTTGTCTGAAAGTG
CAAGATAGTGAACATTACCTGCCGTTTCCCCTCCCACTATAACAATTGCGCGTATGTTTT
TTATACATAACGCGAGAAAGCACCCCCGTTAATATGGGATGTAAAAAAAGAGGTAAAAGT
GTCCACTGCAAACCAAAAACCAACTGAAAGCGTCAGTTTGAACGCTTTCAAACAACCGAA
GGCGTTCTATCTCATCTTCTCGATTGAGTTATGGGAACGTTTTGGTTATTACGGCCTACA
AGGAATTATGGCTGTTTACCTGGTTAAACAACTGGGTATGTCTGAAGCGGATTCAATCAC
CCTTTTCTCTTCCTTTAGTGCCCTGGTTTATGGTCTGGTCGCTATCGGCGGCTGGTTAGG
TGACAAGGTACTGGGTACTAAACGCGTAATTATGCTCGGCGCTATTGTGCTGGCGATTGG
TTATGCTCTGGTTGCCTGGTCTGGTCACGACGCCGGTATCGTTTATATGGGTATGGCGGC
TATTGCGGTCGGTAACGGCCTGTTTAAAGCTAACCCGTCTTCTCTGCTTTCTACATGCTA
TGAGAAAAACGACCCGCGTCTGGACGGTGCATTCACCATGTACTACATGTCCGTCAACAT
CGGCTCTTTCTTCTCTATGATTGCTACGCCGTGGCTGGCCGCGAAATACGGCTGGAGTGT
TGCGTTTGCGTTGAGCGTTGTAGGCCTGCTGATCACTATCGTTAACTTCGCCTTCTGCCA
ACGCTGGGTTAAACAGTACGGTTCAAAACCAGACTTCGAGCCTATCAACTACCGTAACCT
GCTGCTGACCATTATTGGTGTTGTGGCACTGATCGCTATCGCCACCTGGCTGCTGCACAA
TCAGGAAGTTGCGCGTATGGCGCTGGGCGTTGTTGCCTTCGGTATCGTGGTTATCTTCGG
TAAAGAAGCCTTCGCGATGAAAGGTGCTGCGCGTCGTAAAATGATCGTTGCCTTCATCCT
GATGCTCGAAGCCATTATCTTCTTCGTGCTGTACAGCCAGATGCCAACGTCACTGAACTT
CTTTGCGATTCGTAACGTTGAGCACTCCATTCTGGGTCTGGCCGTAGAACCTGAGCAGTA
TCAGGCACTGAACCCGTTCTGGATCATCATCGGTAGTCCGATTCTGGCCGCTATCTATAA
CAAGATGGGCGATACCCTGCCGATGCCAACCAAGTTTGCAATCGGCATGGTGATGTGTTC
TGGTGCGTTCCTGATTCTGCCGCTGGGTGCGAAATTCGCGTCTGACGCTGGTATCGTGTC
TGTAAGCTGGCTGGTCGCAAGCTATGGCCTGCAGAGCATCGGGGAACTGATGATCTCTGG
TCTGGGTCTGGCAATGGTTGCTCAACTCGTTCCGCAGCGTCTGATGGGCTTCATTATGGG
TAGCTGGTTCCTGACCACTGCCGGTGCAAACCTGATTGGTGGTTATGTTGCGGGTATGAT
GGCTGTGCCGGATAACGTTACCGATCCGCTGATGTCACTGGAAGTCTATGGTCGCGTATT
CTTGCAGATTGGTGTCGCTACTGCCGTTATTGCAGTACTGATGCTGCTGACCGCGCCGAA
ACTGCACCGCATGACGCAGGATGACGCTGCAGACAAAGCGGCGAAAGCAGCCGTAGCGTA
AAATTCAGGGAAACTCTTTTACAAGCCGCTAACTTTTCGTTAGCGGCTTTTTTTTTGTTC
AGCAACGCACTACCATACTTTAAACCACAGACAAAAGGAGTTACCGATGAAATTGTTCTA
CAAACCGGGTGCCTGCTCTCTCGCTTCCCATATCACCCTGCGTGAGAGCGGAAAGGATTT
TACCCTCGTCAGTGTGGATTTAATGAAAAAACGTCTCGAAAACGGTGACGATTACTTTGC
CGTTAACCCTAAGGGGCAGGTGCCTGCATTGCTGCTGGATGACGGTACTTTGCTGACGGA
AGGCGTAGCGATTATGCAGTATCTTGCCGACAGCGTCCCCGACCGCCAGTTGCTGGCACC
GGTAAACAGTATTTCCCGCTATAAAACCATCGAATGGCTGAATTACATCGCCACCGAGCT
GCATAAAGGTTTCACACCTCTGTTTCGCCCTGATACACCGGAAGAGTACAAACCGACAGT
TCGCGCGCAGCTGGAGAAGAAGCTGCAATATGTGAACGAGGCACTGAAGGATGAGCACTG
GATCTGCGGGCAAAGATTTACAATTGCTGATGCCTATCTGTTTACGGTTCTGCGCTGGGC
ATACGCGGTGAAACTGAATCTGGAAGGGTTAGAGCACATTGCAGCATTTATGCAACGTAT
GGCTGAACGTCCGGAAGTACAAGACGCGCTGTCAGCGGAAGGCTTAAAGTAATAGCCATC
GGCCCACAGGTCGTTGTGGGCCGAAATGAGATATTTCAGAGCTTTGTTGCGCTGAAGTAA
TGTTCTGGTTTGGCAATACGATCCTGAGCAGCCACCACTTGCAGCTCATATTCCTGCATT
GCTTTGGTGGTCACCATGATTTCGTAGACTGCAGCGGTCACATGTTCCAGCGCCTCCTGC
AGCGTTGCCCCCTGAAGCAGTTTCACCAGCAGTAAACCGCTCGTCACATCACCAACACCT
ACCGGCTGGCGCATACCAAAATCCACCAGCGGACGGCTGATATGCCAGGCTTCATCGGCG
GTGACCAGCAGCATTTCAAAACGGTCACGGCTGTAGCCAGCTCGCGCCAGGTGTTTAACC
AACACAATTTGTGGCCCTTGCGCAATGAGTTCGCGCGCTGCCAGAACCGCTTCTTCGACG
TTATTTACCGCATGCTCACAGAGTATTTCCAGCTCAACCAGATTTGGCGCAATGATATCG
CTGGCAGGCAAACCGTGCCGCACATGAAACTCTGCGACACCCGGTGCAACGATACAGCCT
TTTTCCGGATGACCCATTACCGGATCGCAAAAATATTTCGCCTGCGGATTCGCGGCTTTC
ACCTGACGGACGATACCGAGGATATGTTCACCCTGCTCCGCCGATCCCAGATAGCCACTT
AATACGGCATCACAGGTGTGTAATTTATCAATGGCGGCAATGCCTTGCACAATTTCGGTT
AAATGGCTGGGCGGCATCACGCAGCCAGTCCATTTGCCGTATTGGGTGTGATTAGAAAAT
TGAACGGTGTTCAGCGGCCAGACGTTCGCGCCCAGGCGGCGCATCGGAAACTCTGCCGCA
CTGTTACCCGCATGACCATAAACAACGTGAGACTGGATAGCGAGAATATTTTTCATCATG
TTCCCTGTATAAAAACCAGGGGGAGTGATTTCTCACTCCCCCTTTCCACTTAATGCATTA
TTTCCAGCAAATCAGACAGTAATTCTTTTTACCGCGACGCAGTAAGGTAAAACGACCAAA
CAGACGATCTTCTTCTTTAAAGAAGTATTCAGGATCGGACTGTTTTTCACCGTTAATGGT
GATGGCATTGGAGGCGATAGTTTTACGTGCCTGACCACGGGAAGGTTGCAGTTCAGAATC
GACCAGTGCCTGCATCAGGTCTGCGCCCTTTTCCATCTCAACCATCGGTACGCCGTCCTG
CGCCAGCTGTTCGAAGTCCGCTTCACTCAGCGCACTCAAAGAACCGCTGAACAGGCATTC
GGTAATACGTTTTGCCGCCTGTAAACCTTCTTCACCGTGAACCAGACGAGTCACCTGCTC
CGCCAGTACATACTGGGCGCGCGGTGCTTTACCGCTGTTTTTATCTTCTTCTTCCAGGGC
GTTGATCTCTTCAATGCTCATAAAGGTGAAGAACTTCAGGAAGCGGTAAACGTCGGCATC
CGCAGTGTTGATCCAGAACTGGTAGAATTTGTACGGGCTGGTTTTCTTCGGATCCAACCA
GACTGCGCCGCCTTCAGTTTTACCAAATTTGGTGCCATCTGCTTTAGTGATCAGCGGAAC
GGTCAGGCCAAACACCTGATTCTGATGCAGACGACGGGTCAGGTCGATACCAGAAGTGAT
GTTACCCCACTGGTCAGAACCACCAATTTGCAGCACCACACCGTACTGTTTGTTCAGACA
GGCGAAGTCATAACCCTGCAACAGGTTGTAGGAAAACTCAGTGAACGAAATCCCCTGATC
TTCACGGTTGAGACGCTGCTTAACCGCTTCTTTGTTGATCATCTGGTTAACGGAGAAGTG
TTTGCCAATATCGCGCAGGAAGGTCAGCACATTCATATTGCCGAACCAGTCATAGTTGTT
CGCCGCGATAGCAGAGTTTTCTCCACAGTCGAAATCGAGGAACGGGGCAACCTGCTTACG
GATTTTGTCCACCCACTCCTGAACAGTTTCTTCGGTGTTCAGCTTACGCTCGGCAGCTTT
GAAGCTCGGGTCGCCAATCAGACCCGTCGCGCCGCCTACCAGCGCAACCGGCTTGTGGCC
CGCCTGCTGGAAGCGTTTCAGGCATAACAATGGAACAAGATGCCCCAAATGCAAGCTGTC
AGCGGTAGGATCGAAGCCGCAATAGAGCGCGATCGGGCCTTGCGCCAGTCGCTCTGCTAA
CGCTTCCTCGTCCGTCACCTGGGCTACCAGCCCCCGCTCTTGCAATTGTTTAATCAAGTT
ACTGCTTGCCATCAAAATCTCCATGTATATAACGACTGCACCTTTGCCGGTACACGACTT
TTCGCCAGATGCGAAAGAGACATAGAATAAAGTGCCAGAATCAGGAGTACCAGCGATTAA
AGCAAGATTTTTGCATCTTTTCAGGGTGCAAGACGATCAATCTTCCACGCATCATTTTCA
CGCTGGTACAAAAAGCGGTCATGCAGGCGATGCTCACCACCCTGCCAGAACTCAATCTGT
TCAAGGCTGACGCGAAAACCGCCCCAAAAGCTCGGCAATGGCACTTCGCCCTGTTGAAAC
TTCTGCTTCAGCTCCAGGAATTTACTTTCAAGGATACCGCGGGCAGAAATGCGACTGGAC
TGCTTCGAAACCCATGCACCAATCTGGCTATCACGCGGGCGGCTATGAAAATATTTCATC
ACTTCGAGAGTCGAAAGTCGTTCTGCTTTACCGATCACCATCACCTGGCGCTCAAGGGTA
TGCCACGGGAACAGCAGGCTAACGCGCGGATTATTTTCGATTTGATGTGCTTTACGGCTG
CCGAGGTTGGTGTAAAACACCATGCCTTTTTCGTCGTAATGTTTGAGTAAAACGATGCGC
TGATAAGGCTGACCATGTTCATCCACGGTAGCGACCACCATCGCGGTAGGGTCCGCCAGT
TTGGCTTCACAAGCCTGAGAGAGCCAACGTTCAAAAAGGGTTAATGGATCGGCGGGAAGA
TCGCGGCGGCGTAACCCGCCTTTGGTGTATTCACGGCGCAGATGCGCGATTTGCTGCAAT
TCGTCGTTATCAGACATGGTTTTCTTTACGGATTGTCAGTGGGTGACGCTATTGTGCGCC
GCCCCTGGAAAAATCTCAACGCTGTGGATTTTGTAACTGACAGTTATTCAAGACGATGCG
GTCGCGTTTATAGACAGTCGCTTCATCGCCTTTCGACCAGAAAACATAGATTCCGTCAGT
GTAACGCGCGCCAGAGGCTGAAATGCCCTGTTTGAGATGCAGTAGTTGATTATCGTAAAC
AAAACTGACCTCCTGGCGCGGATTATTCAGTTTGACCGTCAACGGTTTTTCATCACACTG
GTATTCCAGCGTATCGGTTTGCATGCGCTCAACCAGCTGATTAAAGGCGCTACAGCCGGA
GAGAAGGACCGGCAAAATGATAATTAACAGTTTTTTCATAGTCATATCCCGAAGACTTTC
CTGGTCTGGAGGGCAATACGCCCTCCCTAACGTTCCAAGTGTAACGGCAGACGCGGTAAG
AAAAATTCAGTTAACTCTGATATCACGGGTTAGCGGGGAAAATAGCCCCCAGTACCGTCT
CCTGGCTTGCGCCAGTGACGGAAGGCAGATTTCCTGGTAATCCCGCCAGCGTCCGCCAGG
CAAGCCAGGCGAAAGCCAATGCTTCCATGTCATCGCCACTAATGCCAACGGCATCGGTGG
TGGTGACTTCTGTGCCTGGCAGTAATGCCGCCAGACGCGCCATGAGTAGCGGATTACGAC
TACCTCCACCACATACCATCAATCGTTCGCAGCCACCGCTCAACAAAACTTGTTCAGAAA
TGGTCACGGCGGTGAGTTCTGCCAGTGTCGCCTGCACATCTCGGGGATCAACACCCGGAA
AATGGCGCAAATGGCGCTCCAGCCAACCATAGTTAAAGTATTCGCGTCCGGTGCTTTTCG
GTGCAGGTTGCGAGAAATACGGGTCGCTGAGCATATTTTGCAGCAGTGGGAGAATAACTT
TACCCGCCCGTGCCCACTCGGCATCTTTATCGTAAGGTTTACCGGCCTGACGCCAGATCC
AGGCATCCATCAGCATGTTACCAGGACCGGTATCGTAGCCCCCAACCGGCTGCCCAGGAA
TGAGCAGTGACAGATTGGCGATGCCGCCAATATTGAGCACCATTCGTCGCTCGGTTGGGT
GAGCCAGCAGCGCATGATGGAACGCAGGTACCAGCGGTGCGCCTTGTCCTCCCAAGGCAA
TATCGCGACGGCGAAAATCACCGACAACCGTAATTCCGGTGCGTGCCACAATTTGATTGT
TATCGCCAATCTGTAAAGTGTGTGGTGCCACGCCCGTCGGTTCATGCCAGACGGTTTGAC
CGTGACAACCGATCGCAACTATATCTCTTGCCTGCAGATTTTGTTCCTTAAGCAAGGCAT
TGACCGCATCAGCAAAAAGTTGCCCGAGTTGAGTATCAAGCTGTCCAAACTGCGAAAGTG
TAAGCTGCTGGCCCTGGCAAATATCCAGTACAGCCTGTTTCAGAGATACCGGGATCGGCC
AACTCAAACTTGCCAGCTGTGCGACCCGGTGTTCATCAATTGTCGCCAACACAACATCAA
CACCATCAAGGCTGGTGCCTGACATAACGCCAATAAAGCGGCCCGATTTCATAGTTCATC
CTTTTTCAATCTGACGTTTGCGCACCACTCAAACATAAACTTTTCGTGAATACCATGCGG
AATGACCGATTTTTACCGTTGGTAGTAAAACATTATCTTCAAATCAATAATCATCATGAA
TGTTTTGTTTATAATTGGTTGATCCTACTTTCATTATGATTTGCTCATATTTGGTAGAAC
ATGTAACCATGGATTCACATATGCCATATACTTTGACCATGAGGGATGCTTGCGTGGCGT
TTCATGGTGAACAGGAGATTTTTCAATGATTAAACGCGTATTGGTTGTTTCAATGGTAGG
TCTGTCTCTTGTCGGTTGTGTTAATAACGACACCCTGTCAGGGGATGTTTATACCGCTTC
TGAAGCGAAACAAGTACAGAATGTCAGCTATGGCACCATCGTTAACGTACGTCCGGTACA
GATTCAGGGCGGTGATGATTCCAACGTTATCGGTGCAATTGGCGGTGCTGTTCTTGGTGG
TTTCCTGGGGAATACTGTTGGTGGCGGAACCGGGCGTTCTCTGGCTACTGCAGCAGGCGC
TGTTGCAGGTGGCGTAGCTGGTCAGGGCGTACAGAGTGCAATGAACAAAACGCAGGGTGT
CGAGCTGGAAATTCGTAAAGACGATGGTAATACCATCATGGTGGTACAGAAACAAGGCAA
CACTCGTTTCTCTCCGGGCCAACGTGTCGTACTGGCCAGCAATGGCAGTCAGGTGACCGT
TTCTCCGCGCTAAATAAGTTTGCGTGTGGTCAGGTTACTGACCACACGCCCCCTTCATTT
CACCCTTTGGCCTGTAACTCAATGATATTATGCTCAAGTTTTGCGATGAGCGTAATCAGT
TGCTCCAGTTCCTCTGCGGAGATGCCATGTAATATTTCCGCGCGGGTTTTGTTAATAACA
GCTTCCATTTCGCTGATCAGCGGCTCTGCCTTTTCCGTCAGTTTAATACGTTTAGCCCGA
CGATCGCTGGCACAAGTTTGACGCGAAATTAACCCTTTTTCTTCCAGTTGGTCCAGAGTA
CGGACCAGTGATGGCTGCTCGATGCCAATCGCTTTTGCCAGTTGAATTTGCGACTGGTCT
GGAGGTAACTGATGGATATTGTGTAACGTAACCCAATGGGTTTGTGTTAACTCCAGCGGT
TTCAGGCGATGGTCTATCAGAGCACGCCATATGCGCACCAACCGTGCCAGATCAGAACCT
AGTGGCGATTCCAATTTCATCTCCTTATAATTAGCTTGCTAAGATATTATGCGGCTTTTA
GAATAGTGTGCAGCAATTGTATTGCTAAAACAAATGTATTGCTGCATTTGGTTACCGTCA
GACATATTTTTCAGAAATTGCGCGTAAATTTTTCGCACTTAAAGAATATTTATTAATCTA
ACGCAATATATTCGGTCGTAAAGGAATCTACTTTGTGAAGTTTATGCTCAATGCAACAGG
ATTGCCCTTACAAGATCTGGTGTTCGGTGCGTCCGTCTACTTTCCTCCGTTTTTCAAAGC
ATTCGCGTTTGGATTCGTCATCTGGCTTGTCGTACACCGCCTGCTTCGTGGCTGGATCTA
CGCCGGTGACATCTGGCATCCCTTGTTAATGGATTTATCGCTGTTTGCGATTTGCGTTTG
CCTTGCTCTGGCAATACTGATTGCGTGGTAACTATGTCAATTAAAACAATTAAGTATTTC
TCAACAATCATTGTAGCGGTAGTTGCGGTTCTTGCCGGATGGTGGCTGTGGAATTATTAC
ATGCAATCTCCGTGGACACGCGACGGGAAAATACGCGCAGAACAGGTTTCTATCACCCCA
CAGGTGTCGGGACGTATTGTTGAGCTGAATATAAAAGACAACCAGCTGGTTAACGCGGGG
GATCTTCTGCTCACGATCGATAAAACGCCCTTTCAGATCGCCGAGCTGAACGCACAGGCT
CAGCTGGCGAAAGCGCAATCTGACCTCGCAAAAGCCAATAACGAAGCGAATCGTCGTCGT
CATCTCTCACAAAATTTTATTTCTGCCGAAGAACTCGATACCGCTAACCTCAATGTTAAA
GCGATGCAGGCCAGTGTTGATGCCGCACAGGCGACGCTGAAACAGGCACAATGGCAACTG
GCGCAAACGGAAATTCGCGCCCCGGTGAGTGGATGGGTGACTAACCTTACTACCCGCATC
GGCGATTACGCTGATACCGGGAAACCGCTGTTTGCCCTTGTCGACAGCCACTCGTTTTAC
GTCATTGGTTATTTTGAAGAAACCAAGTTGCGCCATATCCGCGAAGGTGCACCAGCACAA
ATTACCCTCTATAGTGATAACAAAACGTTACAGGGTCACGTTTCCAGTATCGGTCGGGCG
ATTTATGATCAGAGCGTTGAAAGTGACTCAAGCCTTATTCCGGATGTTAAACCTAACGTC
CCCTGGGTTCGACTCGCCCAACGCGTTCCCGTCCGCTTTGCGCTGGATAAAGTCCCAGGC
GATGTCACGTTGGTGTCGGGCACCACCTGTAGCATTGCCGTAGGTCAATAATGAACGCAT
CGTCATGGTCCTTGCGCAATTTGCCCTGGTTCAGGGCCACGCTGGCGCAATGGCGTTATG
CGTTACGCAATACCATTGCCATGTGTCTGGCGCTGACGGTTGCCTATTATTTAAATCTGG
ATGAACCCTATTGGGCGATGACCTCGGCTGCAGTGGTTAGCTTTCCCACCGTTGGCGGTG
TTATCAGCAAAAGCCTCGGACGCATCGCTGGCAGTTTGCTCGGAGCCATTGCGGCACTGC
TTCTTGCCGGGCATACGCTCAATGAGCCGTGGTTTTTTCTATTGAGCATGTCGGCGTGGC
TTGGCTTTTGTACCTGGGCCTGTGCGCACTTCACGAATAACGTCGCGTATGCATTTCAAC
TGGCGGGCTACACGGCTGCCATCATCGCCTTTCCGATGGTTAATATTACTGAGGCCAGCC
AGCTGTGGGATATCGCTCAGGCGCGCGTTTGCGAGGTAATAGTCGGTATTTTGTGCGGCG
GCATGATGATGATGATCCTGCCGAGCAGTTCCGATGCTACTGCCCTTTTAACCGCATTGA
AAAACATGCACGCCCGATTACTGGAACATGCCAGTTTACTCTGGCAGCCTGAAACAACCG
ATGCCATTCGTGCAGCACATGAAGGGGTGATTGGGCAGATACTGACCATGAATTTGCTGC
GTATCCAGGCTTTCTGGAGCCACTATCGTTTTCGCCAGCAAAACGCGCGCCTTAATGCGC
TGCTCCACCAGCAATTACGTATGACCAGTGTCATCTCCAGCCTGCGACGTATGTTGCTCA
ACTGGCCCTCACCGCCAGGTGCCACACGAGAAATTCTCGAACAGTTGCTGACGGCGCTCG
CCAGTTCGCAAACAGATGTTTACACCGTCGCACGTATTATCGCCCCGCTACGCCCGACCA
ACGTCGCCGACTATCGGCACGTCGCCTTCTGGCAGCGACTACGTTATTTTTGCCGCCTTT
ATCTGCAAAGTAGTCAGGAATTACATCGTCTGCAAAGCGGTGTAGATGATCATACCAGAC
TCCCACGGACATCCGGCCTGGCTCGTCATACCGATAACGCCGAAGCTATGTGGAGCGGGC
TGCGTACATTTTGTACGTTGATGATGATTGGCGCATGGAGTATTGCTTCGCAATGGGATG
CCGGTGCCAATGCATTAACGCTGGCAGCAATTAGCTGCGTACTCTACTCCGCCGTCGCAG
CACCGTTTAAGTCGTTGTCACTTCTGATGCGCACGCTGGTGTTACTTTCGCTATTCAGCT
TTGTGGTCAAATTTGGTCTGATGGTCCAGATTAGCGATCTGTGGCAATTTTTACTGTTTC
TCTTTCCACTGCTGGCGACAATGCAGCTTCTTAAATTGCAGATGCCAAAATTTGCCGCAT
TGTGGGGGCAACTGATTGTTTTTATGGGTTCTTTTATCGCTGTCACTAATCCCCCGGTGT
ATGATTTTGCTGATTTTCTTAACGATAATCTGGCAAAAATCGTTGGCGTCGCGTTGGCGT
GGTTAGCGTTCGCCATTCTGCGTCCAGGATCGGATGCTCGTAAAAGCCGCCGCCATATTC
GCGCGCTGCGCCGGGATTTTGTCGATCAGCTAAGCCGCCATCCAACACTGAGTGAAAGCG
AATTTGAATCGCTCACTTATCATCACGTCAGTCAGTTGAGTAACAGCCAGGATGCGCTGG
CTCGCCGTTGGTTATTACGCTGGGGTGTAGTGCTGCTGAACTGTTCTCATGTTGTCTGGC
AATTGCGCGACTGGGAATCGCGTTCCGATCCGTTATCGCGAGTACGGGATAACTGTATTT
CACTGTTGCGGGGAGTGATGAGTGAGCGTGGCGTTCAGCAAAAATCACTGGCGGCCACAC
TTGAAGAATTACAGCGGATTTGCGACAGCCTTGCCCGTCATCATCAACCTGCCGCCCGTG
AGCTGGCGGCAATTGTCTGGCGGCTGTACTGCTCGCTTTCGCAACTTGAGCAAGCACCAC
CGCAAGGTACGCTGGCCTCTTAATTACTTAATTACACCACAGGCATAGCGTTCACCGCCA
CCGCCCAGCGGTTTAGGTTGATCGGACATATTATCGCCGCCAACGTGGACCATCAGCGCT
TTGTCTTTGATTTCATCCAGTGATTTCAGACGAGGCGCGATGACGGCATCGGTAGCTTTG
CCGTCATTATTGACGACCAGTGCAGGCAGATCGCCTAAATGCCCGGCACCTTCTGGCCCT
TCATGTTTACCGGTATTTTGTGGATCAAGATGCCCGCCTGCGGATTCCGCGGCGCTGGCT
TTGCCATCTTTGGTGGCTGGCTGGCAGCTTCCTTTGGCATGAATATGGAAGCCATGTTCA
CCGGGGGGTAATGCTTTCAGATCGGGCGAAAACTCCAGACCTTTATCGGTTTCAGTAATG
GTGACGCTACCAATTGACTGCCCTACCCCTTGCGACGTGACGAGGTTCATCTCGACTTTT
TCACTGGCAGCTTGTGCGCCGGTTGCAACAACCAGCGCCAGAATAGCCAGACTAAAACGT
TTCATAGGACCTCCGTTCATTGTGCATTCCTGAATAAGTGTAAACCAGTGACACATTTTT
GAACGGCGGCTATTCCTAAAAGTGCTTACGGTACGTCGTACCCCAGTGCCGCTTTACGGA
TACGAAACCATTGTTGACGGGTCATTTTCAGTGTTTCTGCTTCGACAGCTGCCCGTACGC
GCTCAATTTTACCTGAACCGATAATTGGCAGCGGCTGCGATGGTAAACGTAATACCCAGG
CGTAAACCACCTGTTCAATCGAGCCCGCGTTTAACTCCTCTGCCACCACAGCCAGTTCAT
CACGCAGCGGCTGGAAATAATCATCATTAAACAGACGACCACCACCAAGGCAGGACCACG
CCATCGGACGAACACGCAGTTGTTGTAGTTGGTCGAGCGTGCCATCCAGCAGTAACGGCT
GATGCACCGGGGATATTTCCACCTGATTAGTGGCAAGGGTAAACGGCAGACGTGATTGCA
ACAGGGCAAATTGCGCAGGCGTAAAGTTCGATACGCCAAAATGACGCACTTTGCCGCTCT
GATGCAGATGTTTGAACGCGTCCGCCACTTCATCGGCATCCATTAACGGGTCTGGTCGGT
GGATTAACAGCAAATCCAGATGATCGGTCGCGAGATTAATTAGCGACTGTTCGGCGCTCT
TAATGATGTGATCGCGGTCAGTGATGTAATGACCAATGACGTTTTCTTCACGCGCGGTCG
TCGCGATACCGCATTTACTGACGATTTCCATCCGTTCACGCAGGTGAGGTGCCAGTTTCA
GTGCCTCGCCAAACGCCGCTTCGCACTGATAGCCACCATAAATATCAGCATGGTCCACGG
TGGTCACGCCGAGATCCAGATGCTCTTCAATAAAACTGACCAGCTGGCGGGCGGACATAT
TCCAGTCCATCAATCGCCAGTAGCCCATCACAAAACGGGAAAACTCCGGGCCTTGCGGCG
CAATAGTAATACGCTGAACCATAATCGCTTCCTCTTATCAGATATGAGAGGAGTATACGC
AAGATTAGGTTCAAAAGAGTGATGGTTGCTCCGGTTCGTCTGATGACGCTGGCTTATTTG
CGCGTAATTTGCGCATTAATCGCTGCCGACAAAGGCGCAGCACCTCTTGTTTTTCGCCAT
CGCTCATTTTATTCCAGTTAAAACGCTCATCACGACTACGAAAACAGCCGCGACAAAACC
CGCGTTCGTCAGACTGGCAAATTCCCCGGCACGGGCTCTGGACGGGAAAGAACTCTAATT
GCTCCGCCACTTCGCCCTCCTCAGATAAGATTATTACCATTATTGAAGCTGTTAATGTCC
AAAGTAGCAACTTTGCTTGCACTAGACCGACTGGTCTACTACACTCCAACGCATGAACAA
ACACACCGAACATGATACTCGCGAACATCTCCTGGCGACGGGCGAGCAACTTTGCCTGCA
ACGTGGATTCACCGGGATGGGGCTAAGCGAATTACTAAAAACCGCTGAAGTGCCGAAAGG
GTCCTTCTATCACTACTTTCGCTCTAAAGAAGCGTTTGGCGTTGCCATGCTTGAGCGTCA
TTACGCCGCATATCACCAGCGACTGACTGAGTTGCTGCAATCCGGCGAAGGTAACTACCG
CGACCGCATACTGGCTTATTACCAGCAAACACTGAACCAGTTTTGCCAACATGGAACCAT
CAGTGGTTGCCTGACAGTAAAACTCTCTGCCGAAGTGTGCGATCTGTCAGAAGATATGCG
CAGCGCGATGGATAAAGGTGCTCGCGGCGTGATCGCCCTGCTCTCTCAGGCGCTGGAAAA
TGGCCGTGAGAACCATTGTTTAACCTTTTGTGGCGAACCGCTGCAACAGGCACAAGTGCT
TTACGCACTGTGGCTTGGCGCGAATCTGCAGGCCAAAATTTCGCGCAGTTTCGAGCCACT
GGAAAACGCGCTGGCCCATGTAAAAAACATTATTGCGACGCCTGCCGTTTAGCAGGCATT
TTTTATCACCAGACGACCGGGAGCCTTTATGTCATCTGAAAAACTGTATTCCCCACTGAA
AGTGGGCGCGATCACGGCGGCAAACCGTATTTTTATGGCACCGCTGACGCGTCTGCGCAG
TATTGAACCGGGTGACATTCCTACCCCGTTGATGGCGGAATACTATCGCCAACGTGCCAG
TGCCGGTTTGATTATTAGTGAAGCCACGCAAATTTCTGCCCAGGCAAAAGGATATGCAGG
TGCGCCTGGCATCCATAGTCCGGAGCAAATTGCCGCATGGAAAAAAATCACCGCTGGCGT
TCATGCTGAAAATGGTCATATGGCCGTGCAGCTGTGGCACACCGGACGCATTTCTCACGC
CAGCCTGCAACCTGGCGGTCAGGCACCGGTAGCGCCTTCAGCACTTAGCGCGGGAACACG
TACTTCTCTGCGCGATGAAAATGGTCAGGCGATCCGTGTTGAAACATCCATGCCGCGTGC
GCTTGAACTGGAAGAGATTCCAGGTATCGTCAATGATTTCCGTCAGGCCATTGCTAACGC
GCGTGAAGCCGGTTTTGATCTGGTAGAGCTCCACTCTGCTCACGGTTATTTGCTGCATCA
GTTCCTTTCTCCTTCTTCAAACCATCGTACCGATCAGTACGGCGGCAGCGTGGAAAATCG
CGCACGTTTGGTACTGGAAGTGGTCGATGCCGGGATTGAAGAATGGGGTGCCGATCGCAT
TGGCATTCGCGTTTCACCAATCGGTACTTTCCAGAACACAGATAACGGCCCGAATGAAGA
AGCCGATGCACTGTATCTGATTGAACAACTGGGTAAACGCGGCATTGCTTATCTGCATAT
GTCAGAACCAGATTGGGCGGGGGGTGAACCGTATACTGATGCGTTCCGCGAAAAAGTACG
CGCCCGTTTCCACGGTCCGATTATCGGCGCAGGTGCATACACAGTAGAAAAAGCTGAAAC
GCTGATCGGCAAAGGGTTAATTGATGCGGTGGCATTTGGTCGTGACTGGATTGCGAACCC
GGATCTGGTCGCCCGCTTGCAGCGCAAAGCTGAGCTTAACCCACAGCGTGCCGAAAGTTT
CTACGGTGGCGGCGCGGAAGGCTATACCGATTACCCGACGTTGTAATCCAACATTGCGAG
CGGCGTAAAGCCGCCGCTATACTAAAACAACATTTTGAATCTGTTAGCCATTTTGAGGAT
AAAAAGATGCGTCTTCTTCATACCATGCTGCGCGTTGGCGATTTGCAACGCTCCATCGAT
TTTTATACCAAAGTGCTGGGCATGAAACTGCTGCGTACCAGCGAAAACCCGGAATACAAA
TACTCACTGGCGTTTGTTGGCTACGGCCCGGAAACCGAAGAAGCGGTGATTGAACTGACC
TACAACTGGGGCGTGGATAAATACGAACTCGGCACTGCTTATGGTCACATCGCGCTTAGC
GTAGATAACGCCGCTGAAGCGTGCGAAAAAATCCGTCAAAACGGGGGTAACGTGACCCGT
GAAGCGGGTCCGGTAAAAGGCGGTACTACGGTTATCGCGTTTGTGGAAGATCCGGACGGT
TACAAAATTGAGTTAATCGAAGAGAAAGACGCCGGTCGCGGTCTGGGCAACTAATCTCCT
GCCGGGCGTGAACTCATCGCGCCCGCATCTTTACTGCATCGACAAGTAATATTTGTCATA
ATGCGCGCTGCAATTTATCCGTATTAAGAGAATCAGATGTCCGATAACGCTCAACTTACC
GGTCTGTGCGACCGTTTTCGTGGTTTTTATCCTGTTGTGATCGATGTTGAAACAGCCGGA
TTTAACGCCAAAACCGATGCGCTGCTTGAGATTGCCGCCATCACCCTGAAAATGGATGAA
CAAGGCTGGCTGATGCCGGACACCACATTACATTTCCACGTCGAACCATTTGTCGGCGCA
AATTTGCAACCAGAAGCCCTCGCCTTCAACGGCATTGACCCGAACGATCCCGATCGCGGC
GCGGTCAGCGAATACGAGGCGCTGCACGAAATTTTTAAAGTTGTACGTAAAGGTATTAAA
GCGAGCGGCTGTAACCGCGCCATTATGGTGGCGCACAATGCCAATTTTGATCACAGCTTT
ATGATGGCCGCCGCAGAACGCGCCTCACTGAAACGTAACCCGTTCCACCCTTTCGCCACT
TTTGACACTGCTGCACTGGCCGGGCTGGCACTCGGACAAACCGTATTGTCAAAGGCTTGC
CAGACCGCTGGCATGGACTTCGACAGCACCCAGGCGCACTCCGCGCTGTACGACACCGAA
CGCACTGCTGTGCTGTTTTGTGAAATCGTCAACCGCTGGAAACGTCTGGGAGGCTGGCCG
CTATCTGCCGCCGAAGAGGTGTAATCGAGTCGATGCCTGATGACATGCAATGATTCAGGC
ATCTATAGTGAGGCTATTCCACGCATCCTGCATGATATTCACGGGGAATAGCGTTAATGG
CAGATAATCCAGACCCTTCATCGCTCCTGCCGGACGTGTTTTCACCGGCGACCCGCGACT
GGTTTCTTCGCGCCTTTAAACAGCCGACCGCTGTCCAGCCGCAAACCTGGCATGTGGCGG
CGCGAAGCGAACATGCGCTGGTGATTGCACCGACCGGCTCCGGGAAAACGCTGGCAGCAT
TTCTCTACGCCCTCGATCGGCTCTTCCGCGAAGGCGGCGAAGATACCCGCGAGGCGCATA
AGCGTAAAACCTCACGCATCCTCTATATTTCACCGATAAAAGCCCTGGGCACCGACGTTC
AGCGCAACTTGCAGATCCCGTTGAAGGGTATTGCCGATGAACGGCGGCGGCGCGGCGAAA
CGGAAGTCAATCTTCGCGTAGGGATCCGTACTGGCGATACGCCTGCACAGGAACGCAGCA
AACTCACCCGTAATCCGCCGGATATTCTGATCACCACACCCGAATCACTCTATCTGATGC
TGACCTCCCGCGCGCGCGAAACGCTACGCGGCGTCGAAACGGTAATTATTGATGAAGTCC
ACGCGGTAGCGGGCAGTAAACGTGGTGCGCATCTGGCGTTAAGTCTGGAGCGGCTCGATG
CGCTGCTCCACACCTCAGCACAGCGAATTGGCCTTTCTGCCACTGTGCGCTCAGCCAGCG
ATGTGGCAGCATTTCTTGGTGGCGATCGCCCGGTTACGGTAGTCAACCCGCCCGCAATGC
GCCATCCGCAGATACGAATTGTCGTACCGGTCGCCAATATGGATGATGTCTCATCGGTCG
CCAGCGGCACCGGCGAAGACAGCCATGCCGGCCGGGAAGGCTCCATCTGGCCATATATTG
AAACGGGTATCCTTGATGAAGTGTTGCGCCATCGCTCGACCATTGTCTTTACTAATTCGC
GGGGGCTGGCGGAAAAACTGACGGCACGATTAAATGAGCTTTACGCCGCACGCTTACAGC
GTTCCCCGTCTATCGCCGTTGATGCGGCCCATTTCGAGTCGACCTCCGGCGCAACCTCTA
ACCGTGTACAAAGTAGCGACGTTTTTATTGCCCGCTCACACCACGGCTCCGTCTCTAAAG
AACAACGAGCAATCACCGAACAGGCGCTGAAATCGGGTGAATTACGCTGCGTGGTCGCAA
CCTCCAGTCTTGAACTGGGGATTGATATGGGCGCGGTGGATCTGGTGATTCAGGTGGCAA
CGCCGCTTTCTGTTGCCAGTGGGTTACAACGCATTGGTCGCGCCGGACATCAGGTTGGCG
GTGTATCTAAAGGGCTGTTTTTCCCCCGTACCCGGCGTGATTTAGTCGATTCCGCAGTCA
TTGTAGAGTGTATGTTCGCAGGCAGGCTGGAAAACCTGACACCACCGCATAATCCTCTCG
ACGTCCTTGCGCAGCAAACCGTTGCCGCCGCGGCGATGGATGCATTACAGGTAGACGAAT
GGTACTCCCGCGTACGCCGTGCCGCACCGTGGAAAGATCTGCCAAGACGTGTTTTTGACG
CCACGCTGGATATGCTTTCCGGGCGCTATCCCTCTGGCGATTTTTCTGCTTTTCGCCCCA
AACTGGTCTGGAACAGGGAGACCGGGATATTGACCGCCCGACCTGGCGCTCAATTGTTGG
CGGTTACCAGCGGCGGCACCATTCCGGATCGTGGCATGTATAGCGTGTTATTACCCGAAG
GTGAAGAAAAGGCCGGTTCGCGGCGGGTGGGTGAACTGGATGAGGAGATGGTATATGAGT
CGCGGGTGAACGACATTATCACTCTCGGCGCTACCTCATGGCGGATCCAGCAAATCACCC
GCGATCAGGTGATTGTGACTCCTGCTCCGGGTCGTTCTGCCCGGCTCCCCTTCTGGCGTG
GTGAAGGTAACGGACGTCCGGCTGAATTAGGCGAGATGATCGGCGATTTTCTTCATTTGC
TGGCGGATGGCGCGTTCTTTTCCGGGACTATTCCCCCGTGGCTGGCAGAAGAAAATACGA
TCGCCAATATTCAGGGGTTGATTGAGGAGCAGCGCAACGCGACGGGCATCGTTCCGGGGA
GTCGCCATCTGGTCCTCGAACGGTGCCGTGATGAAATTGGTGACTGGCGTATTATTTTGC
ACTCTCCCTATGGAAGACGGGTGCATGAACCCTGGGCGGTGGCGATTGCCGGGCGAATAC
ATGCGCTATGGGGCGCTGACGCGTCGGTGGTCGCCAGTGATGACGGCATTGTTGCACGTA
TTCCTGACACCGATGGTAAATTGCCCGATGCCGCGATTTTTTTGTTTGAACCAGAAAAGT
TGCTGCAAATTGTCCGCGAGGCGGTAGGCAGCTCGGCACTTTTCGCCGCCCGTTTTCGCG
AATGCGCCGCGCGGGCATTATTAATGCCGGGGCGCACTCCGGGCCATCGCACCCCGCTTT
GGCAACAACGGCTGCGCGCCAGTCAGTTGCTGGAAATCGCTCAGGGATATCCGGATTTTC
CGGTCATTCTCGAAACCCTACGCGAATGTCTGCAAGATGTTTATGATCTTCCCGCACTGG
AACGTTTGATGCGTCGCCTGAACGGTGGCGAAATTCAAATATCCGATGTAACGACCACTA
CGCCCTCGCCTTTCGCCACAAGTTTATTGTTCGGCTATGTCGCGGAATTTATGTACCAGA
GCGACGCCCCGCTGGCAGAGCGCCGGGCATCCGTACTGTCGCTGGACAGCGAGTTACTGC
GCAATCTACTCGGACAGGTCGATCCGGGGGAATTACTCGACCCGCAGGTCATTCGCCAGG
TGGAAGAAGAGTTGCAACGACTGGCTCCTGGCAGAAGAGCGAAAGGTGAAGAAGGATTGT
TCGACCTGCTGCGCGAACTGGGGCCAATGACCGTTGAAGACCTGGCGCAACGGCATACAG
GCAGCAGTGAAGAGGTTGCGTCGTATCTGGAAAATCTTCTTGCAGTAAAACGAATCTTCC
CAGCGATGATTAGCGGACAGGAGCGTCTTGCCTGTATGGATGATGCCGCCAGGCTGCGTG
ATGCCCTCGGCGTACGACTACCAGAGTCATTGCCAGAGATTTATTTACATAGAGTCAGTT
ACCCGCTTCGCGACCTCTTTCTGCGCTATCTCCGGGCTCATGCTCTGGTCACGGCTGAAC
AACTGGCTCATGAGTTTAGTCTCGGTATTGCCATTGTCGAAGAGCAGCTTCAGCAACTGC
GTGAACAGGGTCTGGTGATGAATCTGCAACAAGACATCTGGGTGAGCGATGAAGTATTTC
GTCGTCTGCGTTTGCGCTCGCTGCAAGCCGCCAGAGAAGCGACGCGTCCCGTTGCAGCCA
CGACCTATGCGCGATTGCTGCTGGAACGTCAGGGCGTATTACCCGCCACCGATGGTAGCC
CGGCGCTCTTTGCCTCAACATCGCCAGGCGTTTATGAGGGCGTAGATGGCGTGATGCGGG
TGATCGAACAGCTTGCCGGAGTCGGTTTACCCGCCTCACTCTGGGAAAGCCAGATCCTGC
CTGCCCGCGTACGCGACTATTCGTCAGAAATGCTCGATGAATTACTGGCAACCGGTGCGG
TTATCTGGTCGGGGCAAAAAAAACTGGGTGAAGATGACGGCCTGGTGGCACTGCATCTAC
AGGAATATGCTGCAGAATCGTTCACTCCCGCCGAAGCGGATCAGGCGAATCGTTCGGCGC
TGCAACAAGCGATAGTCGCTGTTCTGGCTGACGGAGGAGCCTGGTTTGCACAACAAATCA
GCCAACGGATACGCGACAAAATCGGCGAATCGGTTGATCTCTCTGCCCTGCAAGAGGCGT
TATGGGCGCTGGTCTGGCAAGGCGTCATCACCAGCGACATTTGGGCACCGTTACGCGCCC
TCACCCGCAGCAGTTCCAACGCACGCACCTCAACTCGCCGCAGTCACCGGGCTCGTCGTG
GACGTCCTGTCTATGCGCAACCCGTCTCGCCGCGGGTATCTTACAACACACCAAATCTGG
CTGGACGCTGGTCGTTATTGCAGGTGGAGCCACTAAACGATACCGAAAGGATGCTGGCGC
TGGCGGAAAATATGCTCGACCGCTACGGCATCATCAGTCGTCAGGCGGTGATAGCCGAAA
ATATCCCTGGCGGGTTTCCATCGATGCAAACGCTTTGTCGAAGTATGGAAGACTCCGGGC
GAATTATGCGAGGTCGTTTTGTAGAAGGTCTGGGTGGCGCGCAATTCGCTGAACGTCTGA
CTATTGACCGATTGCGCGATCTGGCGACACAAGCCACGCAAACGCGCCACTATACACCAG
TGGCGCTCTCTGCCAACGATCCGGCTAATGTGTGGGGAAATCTTCTGCCCTGGCCTGCAC
ATCCGGCAACGCTGGTTCCAACGCGTCGGGCGGGTGCGCTGGTGGTCGTTTCTGGCGGCA
AATTGTTACTCTATCTGGCGCAAGGTGGCAAAAAAATGCTGGTCTGGCAGGAAAAAGAGG
AATTACTCGCCCCAGAGGTTTTCCACGCGCTGACTACCGCACTGCGTCGCGAACCACGGC
TGCGCTTTACGCTAACAGAAGTGAATGATCTACCGGTCCGGCAAACGCCGATGTTTACGC
TGCTGCGTGAGGCGGGATTTTCAAGTTCGCCACAAGGGCTGGATTGGGGATAGAGAAAGG
ACTGACGGATGCCCGTTCGCATCCGTCAGTATTGCAGGACGGATTATTCCGCGTCCGGCT
CTTCAGACTTGTATTTAGCGGCAGTTTCTTTGATCAGCTGCTGCAGTTCGCCACGCTGAT
ACATTTCGATCACGATATCACAACCGCCGACCAGCTCGCCGTCAACCCACAGTTGCGGGA
AGGTCGGCCAGTTAGCATATTTCGGCAGTTCCGCACGAATGTCCGGATTCTGCAGAATAT
CAACATAGGCAAAACGTTCGCCACATGCGGCAAGCGCCTGGACTGCCTGGGCAGAGAAAC
CGCAGCTCGGCAGTTTCGGTGAACCTTTCATGTACAGCAGGATCGGGTTTTCAGCAATCT
GGCGTTGGATTTTTTCGATAGTGGTGCTCATTGTCTTGCTTCCTCAAACTTCTTTACGGC
AGTAATCTGACATTGTAGCGGGTCAGTGCGGCATCGGAAAATAACATTTTCATCACGCTT
TTGCTATTTTATCCCTTTGCTCTATTTGTTGCATTTCAAATATTCGTTTCTTCTCTGATG
CCGGCAAACTGGCGTATTTATAACCATTTTTAGCTTTCACTGCTGCATTTTTTTGCGCTC
GCCAACGAAACGTATTTTTTAACAATAAAAGCTATTAACTTTCTCTTCTTCTATGCATTA
GAATCATCAAGTTTTGTAAATCAGACGCAGGCATGATAGACCTGCCTTTACAGAGGGACG
CTCAGTGGCGCGGATAAACCGTATTTCGATCACGCTCTGTGCTTTACTTTTTACCACCCT
GCCTTTAACGCCTATGGCCCATGCTTCAAAGCAAGCCAGGGAGAGTTCTGCTACCACTCA
TATCACCAAAAAAGCAGATAAAAAGAAAAGCACGGCAACCACCAAAAAGACCCAGAAAAC
AGCGAAAAAAGCCGCCAGTAAAAGTACGACCAAAAGCAAAACCGCTTCTTCCGTTAAAAA
ATCTTCCATTACCGCTTCTAAAAACGCCAAAACTCGCAGCAAACACGCCGTCAATAAAAC
GGCCTCAGCCAGCTTTACCGAAAAGTGTACCAAACGTAAGGGCTATAAATCGCATTGTGT
GAAAGTCAAAAATGCCGCGTCAGGAACTCTTGCCGACGCGCACAAAGCGAAGGTGCAAAA
AGCTACGAAAGTGGCAATGAATAAACTGATGCAGCAAATTGGTAAGCCATATCGTTGGGG
TGGCAGCTCACCGCGTACCGGTTTTGATTGCAGCGGCCTGGTTTATTACGCTTATAAAGA
TTTGGTGAAAATTCGTATTCCGCGTACGGCGAATGAAATGTATCACCTGCGTGATGCAGC
GCCAATCGAACGTAGTGAACTGAAAAACGGCGACCTGGTCTTTTTCCGTACTCAGGGACG
CGGCACAGCCGATCATGTCGGCGTGTATGTCGGCAACGGCAAATTTATTCAGTCACCGCG
CACAGGTCAGGAAATTCAAATCACTTCTCTCAGTGAAGACTACTGGCAGCGCCACTATGT
TGGCGCTCGTCGGGTAATGACCCCAAAAACACTTCGCTAAAACTTTACCCTGTTGTTACG
GCAACAGGGTAAGTTCATCTTTTGTCTCACCTTTTAATTTGCTACCCTATCCATACGCAC
AATAAGGCTATTGTACGTATGCAAATTAATAATAAAGGAGAGTAGCAATGTCATTCGAAT
TACCTGCACTACCATATGCTAAAGATGCTCTGGCACCGCACATTTCTGCGGAAACCATCG
AGTATCACTACGGCAAGCACCATCAGACTTATGTCACTAACCTGAACAACCTGATTAAAG
GTACCGCGTTTGAAGGTAAATCACTGGAAGAGATTATTCGCAGCTCTGAAGGTGGCGTAT
TCAACAACGCAGCTCAGGTCTGGAACCATACTTTCTACTGGAACTGCCTGGCACCGAACG
CCGGTGGCGAACCGACTGGAAAAGTCGCTGAAGCTATCGCCGCATCTTTTGGCAGCTTTG
CCGATTTCAAAGCGCAGTTTACTGATGCAGCGATCAAAAACTTTGGTTCTGGCTGGACCT
GGCTGGTGAAAAACAGCGATGGCAAACTGGCTATCGTTTCAACCTCTAACGCGGGTACTC
CGCTGACCACCGATGCGACTCCGCTGCTGACCGTTGATGTCTGGGAACACGCTTATTACA
TCGACTATCGCAATGCACGTCCTGGCTATCTGGAGCACTTCTGGGCGCTGGTGAACTGGG
AATTCGTAGCGAAAAATCTCGCTGCATAATAACTGATGGCAAATGCAGCATTGCCTGAAG
CGCTACGCTTATCAGGCCTACGCGGATCATCGATGTAGGTCGGATAAGGCACTCGCCGCA
TCCGGCAAGATAAATCGCACGTTGTCAGCAACTGTAACGCAGAAGGTTATCCTTCTGCGT
TTTTGTTTAATTAGCTGTTAGCAACGCAAACTGTTTCAGGTTGTTTTCTGGCTGACATAA
ACACCAGCAATAATGCCAGTCCCGCGACAATCGCTCCCATCACCGGCACAAAGCTGTATC
CCAGCCCAGCGGAAATTACCGCACCACCAGCAGCTGCTCCCAGCGCATTTCCAAGATTAA
AGGCACCAATATTGACTGATGAAGACAGACCTGGCGCTTCACTGGCGACACGCATCACGC
GCATCTGTAACGGCGGTACGACCGCAAAGGTTGCTGCGCCCCACACCACCATGCTAATAG
CTGCGCCGAACTCATTGCGGGCCAGGAACGGGATTGCCAGCATAATCACCATCAACAACA
ACAAAAAGCCTTTCAACGTGCCGTTAACTGAACGATCTGCCAGTTTGCCGCCGAGATAGT
TACCGATAGAGAATCCGACACCAATCAGCACCAGCATTGCCGTGACGAACACCGGTGTTG
CGTGGGTAATACTTTGCAGTACCGGAGAGATATAGGTGTAGAGAGTAAACATTGCACCAG
CTCCCAGTACCGTCGTCAGCAATGCAGACAGCACCTGCGGACGCATTAATACCGCCAGCT
CTTTTTTCACTTCAGGTCGTGCCCCTGCACCACCTTTAGGTAATGAGAAGAACAGACTTA
CCATTGAAATCACTCCCAGCCCCGCCGTTGCCAGAAATGACATCCGCCAGCCGATGGTTT
CACCCAACCAGGTCGCCGCCGGCACGCCACCGATATTTGCCAGGGTTAACCCCATAAACA
TAGTGGCAACTGCGCTGGCCTGTTTATGTTTTGGCACCACGCTTGCGGCCACGACTGAAC
CCAAACCAAAAAATGCTCCGTGATTCAGGCTGGTCAAAATGCGTGAAAGCATCAGGGTCA
TATAATCCGGCGCGATGGCGGAAAGTACGTTGCCGAGCGTGAAAATTGCCATCAGGAAAA
TCAACGCACTGCGGCGGGCACGATGAGAAAGTAGAAGCGTCATCAGCGGCGCGCCAACCA
TTACGCCAACTGCATAGGCACTGATTAACATTCCGGCAGCGGGAATCGAGACATCCACAC
CGCGCGCAATGACGGGCAACAAGCCCATTGGCGAGAACTCCGTTGTCCCGATACCAAACG
CGCCAATCGCCAGCGCCAGCAACGGATAGTTAATTTTCATGCCTTATCTCCACCTCTTCG
CGTCATTACGCGATATTCATTAAAGTGGCGAAAGCATGACAGCAATCACAAAAAAATGAA
AATAACAAAAAGAGAAAACACTTTTGCCATTTTGCTAACAAACAGGAAGGAGATGCGAGG
GAGAACGCGCTCCCTCGAGAGGAAATCAGTGCAGCGCGGCAGTCAAACCCACGGCTACGA
TCAAACCGAGGACGATAATCGTTGTTACCAGTGAAAATTTAAGGTCGGTGCTCATCAAGT
TTTCTCCTTTTTTATTACCACACAAAAAGTGATATTACGCATTTTTACACACTGTGATGA
AAAAATCTCCCGTCATTTATAATGATAAGTGTTTTTACCACTTCCCCTTTTCGTCAAGAT
CGGCCAAAATTCCACGCTTACACTATTTGCGTACTGGCCATTGACCCCTTCCTGACGCTC
CGTGTCGTTTTTCCGGCGTACCGCAACACTTTTGTTGTGCGTAAGGTGTGTAAAGGCAAA
CGTTTACCTTGCGATTTTGCAGGAGCTGAAGTTAGGGTCTGGAGTGAAATGGAATGGCAA
CAATAAAAGATGTAGCGAAACGAGCAAACGTTTCCACTACAACTGTGTCACACGTGATCA
ACAAAACACGTTTCGTCGCTGAAGAAACGCGCAACGCCGTGTGGGCAGCGATTAAAGAAT
TACACTACTCCCCTAGCGCGGTGGCGCGTAGCCTGAAGGTTAACCACACCAAGTCTATCG
GTTTGCTGGCGACCAGCAGCGAAGCGGCCTATTTTGCCGAGATCATTGAAGCAGTTGAAA
AAAATTGCTTCCAGAAAGGTTACACCCTGATTCTGGGCAATGCGTGGAACAATCTTGAGA
AACAGCGGGCTTATCTGTCGATGATGGCGCAAAAACGCGTCGATGGTCTGCTGGTGATGT
GTTCTGAGTACCCAGAGCCGTTGCTGGCGATGCTGGAAGAGTATCGCCATATCCCAATGG
TGGTCATGGACTGGGGTGAAGCAAAAGCTGACTTCACCGATGCGGTCATTGATAACGCGT
TCGAAGGCGGCTACATGGCCGGGCGTTATCTGATTGAACGCGGTCACCGCGAAATCGGCG
TCATCCCCGGCCCGCTGGAACGTAACACCGGCGCAGGCCGCCTTGCCGGTTTTATGAAGG
CGATGGAAGAAGCGATGATCAAGGTGCCGGAAAGCTGGATTGTGCAGGGTGACTTTGAAC
CTGAATCCGGTTATCGCGCCATGCAGCAAATCCTGTCGCAGCCGCATCGCCCTACTGCCG
TCTTCTGTGGTGGCGATATCATGGCAATGGGCGCACTTTGTGCTGCTGATGAAATGGGCC
TGCGCGTCCCGCAGGATGTTTCGCTGATCGGTTATGATAACGTGCGCAACGCGCGCTATT
TTACGCCGGCGCTGACCACGATCCATCAGCCAAAAGATTCGCTGGGTGAAACAGCGTTCA
ACATGCTGTTGGATCGTATCGTCAACAAACGTGAAGAACCGCAGTCTATTGAAGTGCATC
CGCGCTTGATTGAACGCCGCTCCGTGGCTGACGGCCCGTTCCGCGACTATCGTCGTTAAT
CACCCGTTGCGGGAGTCTCTTCCGGCTCCCGCAGCCACTCCTTATTCAGCGTCTCACTAT
CGCCGAGATACTCAAGCAACCAGGTTAACGCAGGCGACATATCATTTTGCTGCCATGTCA
GACAACATGCCGAATCCGGAAAGGGGTTTTCCAGTTCTAATGCTACCCACTTCCCCTCAT
TAAGCCACGGTTTGGCGAAATGTGTTGGCACCATCCCTATGCATAATCCTGCCGAGATAC
AGGTTGCCGATGATTCCCAGTCAGGCACGACAACTCTTTTTTGGTTATCCAGCAACCAGG
TAATACGTTTAGGTAGCGTTCGCGAGGTGTCTTCGCGCACCAACGACGGCCAGTTGCGCA
ACGTATCATCGCTGAACGGGCCATCCATCAACGCCAGCGGGTGGTGACTGGCAACAACGC
AACTCCAGCTTAGCATCCCCATATCCCGGAAGGCATAACGACCGCCTACCGGAATCGCGC
GTGTTGCGCCAATCGCCAGTTCCACGCGCCCGTCGGAAAGCGCATCCCAGACACCGTTGA
ACACTTCCTGAAAGACAAGAAGTTCGACATCATCAAAATGGCGATAAAAATCAACGATCA
TCTGCCGTGTACGTTCTGGCCTGACAATATTATCCACTGCGATAGCTAACTGACCGCGCC
AGCCGTTCGCTATCTGCTGACATTGCTGGCGGGTGATCTGCATTTTTTTGACAACAGAGC
GCCCTTCTTTGAGAAACCACGCTCCAGCAGCGGTCAGCTCCACATCACGGTGCCGTCGTT
CAAAGAGCGGCACCGCCAGCCACTCTTCCAGCTGACGCACGGTATAGCTGACCGCAGAAG
GAACGCGATGCAGCTCCTGTGCCGCAGCGCTAAAACTACCATTACGCGCTACCGCATCAA
CAACTTCGAGTGAATATTCTGACCACATAGTCTGCCTGCAAAATTTTTGAAACCAGTCAT
CAAATATTACCGTTTCACAACACTAATTTCACTCCCTACACTTTGCGGCGGTGTTTAATT
GAGAGATTTAGAGAATATACATGCAACCTGGGAAAAGATTTTTAGTCTGGCTGGCGGGTT
TGAGCGTACTCGGTTTTCTGGCAACCGATATGTATCTGCCTGCTTTCGCCGCCATACAGG
CCGACCTGCAAACGCCTGCGTCTGCTGTCAGTGCCAGCCTTAGTCTGTTCCTTGCCGGTT
TTGCCGCAGCCCAGCTTCTGTGGGGGCCGCTCTCCGACCGTTATGGTCGTAAACCGGTAT
TATTAATCGGCCTGACAATTTTTGCGTTAGGTAGTCTGGGGATGCTGTGGGTAGAAAACG
CCGCTACGCTGCTGGTATTGCGTTTTGTACAGGCTGTGGGTGTCTGCGCCGCGGCGGTTA
TCTGGCAAGCATTAGTGACAGATTATTATCCTTCACAGAAAGTTAACCGTATTTTTGCGG
CCATCATGCCGCTGGTGGGTCTATCTCCGGCACTGGCTCCTCTGTTAGGAAGCTGGCTGC
TGGTCCATTTTTCCTGGCAGGCGATTTTCGCCACCCTGTTTGCCATTACCGTGGTGCTGA
TTCTGCCTATTTTCTGGCTCAAACCCACGACGAAGGCCCGTAACAATAGTCAGGATGGTC
TGACCTTTACCGACCTGCTACGTTCTAAAACCTATCGCGGCAACGTGCTGATATACGCAG
CCTGTTCAGCCAGTTTTTTTGCATGGCTGACCGGTTCACCGTTCATCCTTAGTGAAATGG
GCTACAGCCCGGCAGTTATTGGTTTAAGTTATGTCCCGCAAACTATCGCGTTTCTGATTG
GTGGTTATGGCTGTCGCGCCGCGCTGCAGAAATGGCAAGGCAAGCAGTTATTACCGTGGT
TGCTGGTGCTGTTTGCTGTCAGCGTCATTGCGACCTGGGCTGCGGGCTTCATTAGCCATG
TGTCGCTGGTCGAAATCCTGATCCCATTCTGTGTGATGGCGATTGCCAATGGCGCGATCT
ACCCTATTGTTGTCGCCCAGGCGCTGCGTCCCTTCCCACACGCAACTGGTCGCGCCGCAG
CGTTGCAGAACACTCTTCAACTGGGTCTGTGCTTCCTCGCAAGTCTGGTAGTTTCCTGGC
TGATCAGTATCAGCACGCCATTGCTCACCACCACCAGCGTGATGTTATCAACAGTAGTGC
TGGTCGCGCTGGGTTACATGATGCAACGTTGTGAAGAAGTTGGCTGCCAGAATCATGGCA
ATGCCGAAGTCGCTCATAGCGAATCACACTGATCTATATCGATATACTTATACTTAGGCT
GCTAACAAAATTTTGTTGTATGATTGAAATTAGCGGCCTATACTAATTTCGAGTTGTTAA
AGCTACGATAAATATTATGTTTTTACGGGGACAGGATCGTTCCCGACTCACTATGGATAG
TCATTTCGGCAAGGGTTCCTCCTTTCCCTCTGTTCTACGTCGGATTATAGACTCGCGGTT
TTTTCTGCGAGATTTCTCACAAAGCCCAAAAAGCGTCTACGCTGTTTTAAGGTTCTGATC
ACCGACCAGTGATGGAGAAACTATGAGTTCATCGTGTATAGAAGAAGTCAGTGTACCGGA
TGACAACTGGTACCGTATCGCCAACGAATTACTTAGCCGTGCCGGTATAGCCATTAACGG
TTCTGCCCCGGCGGATATTCGTGTGAAAAACCCCGATTTTTTTAAACGCGTTCTGCAAGA
AGGCTCTTTGGGGTTAGGCGAAAGTTATATGGATGGCTGGTGGGAATGTGACCGACTGGA
TATGTTTTTTAGCAAAGTCTTACGCGCAGGTCTCGAGAACCAACTCCCCCATCATTTCAA
AGACACGCTGCGTATTGCCGGCGCTCGTCTCTTCAATCTGCAGAGTAAAAAACGTGCCTG
GATAGTCGGCAAAGAGCATTACGATTTGGGTAATGACTTGTTCAGCCGCATGCTTGATCC
CTTCATGCAATATTCCTGCGCTTACTGGAAAGATGCCGATAATCTGGAATCTGCCCAGCA
GGCGAAGCTCAAAATGATTTGTGAAAAATTGCAGTTAAAACCAGGGATGCGCGTACTGGA
TATTGGCTGCGGCTGGGGCGGACTGGCACACTACATGGCATCTAATTATGACGTAAGCGT
GGTGGGCGTCACCATTTCTGCCGAACAGCAAAAAATGGCTCAGGAACGCTGTGAAGGCCT
GGATGTCACCATTTTGCTGCAAGATTATCGTGACCTGAACGACCAGTTTGATCGTATTGT
TTCTGTGGGGATGTTCGAGCACGTCGGACCGAAAAATTACGATACCTATTTTGCGGTGGT
GGATCGTAATTTGAAACCGGAAGGCATATTCCTGCTCCATACTATCGGTTCGAAAAAAAC
CGATCTGAATGTTGATCCCTGGATTAATAAATATATTTTTCCGAACGGTTGCCTGCCCTC
TGTACGCCAGATTGCTCAGTCCAGCGAACCCCACTTTGTGATGGAAGACTGGCATAACTT
CGGTGCTGATTACGATACTACGTTGATGGCGTGGTATGAACGATTCCTCGCCGCATGGCC
AGAAATTGCGGATAACTATAGTGAACGCTTTAAACGAATGTTTACCTATTATCTGAATGC
CTGTGCAGGTGCTTTCCGCGCCCGTGATATTCAGCTCTGGCAGGTCGTGTTCTCACGCGG
TGTTGAAAACGGCCTTCGAGTGGCTCGCTAAAGGCTATTCTATCGCCCCCTCTCCGGGGG
CGATTTCAGATCAGGCTTCTGTGCCTGGTTGATTCATGGCATTTTCTCGTGCCGCCAGCA
CACGTTCTACCGTATCTACCACTGCCTGAGTTTGTGGATCGATTTCAATGTTGACGCGTG
CGCCAAGTTTTTTCTTCCCAAGAGTCGTGCGTTCCAGTGTTTCCGGAATTAAATGGACGC
AAAAACGCGTTGGCGTGACTTCGCCGACGGTCAGGCTAATACCGTCGATGCCAATAAATC
CTTTGTACAGAATATATTTCATCAACTGACTATCCTGGACTTTAAACCAGATCTGGCGAT
TATTTTCTGAGGTTAATATTTTCGCCACTTCAGCAGTGGTCATAATATGACCTGACATTA
AGTGTCCGCCAATTTCATCACTGAATTTCGCCGCACGCTCAACGTTTACCCAATCCCCCA
CTTTTAAATCGCCAAGATTGGTAATGCGTAACGTTTCTTTCATCAGGTCAAAACTGACAT
GGTTGCCGTTAATTTCCGTCACGGTCAGGCAGCAACCGTTATGCGCCACGGAAGCACCGG
TTTCCAGGCCGTCCAGCATGTGGTCGGGTAACTCCACCACATGCGTACGAAAATTTGGTT
TCTCGTCAATCGACACCAGTTTTGCGGTGCCCTGTACAATCCCCGTAAACATACTTACAA
CTCCTGAAATCAGTTAAGACATTCTGTTCAGCACAATAGCAGGTGGAAAACGCCCTTACC
AGTGAAGGGGTAAGAATGGCTATTTTTTCACTGGAGAATTAATAAATCCTCGCTACAATA
GACTGAATTTCCCCTGCTTCTTCTTTTTGCTGCCCATTCAGGCGGCTTTTTAGTCTCTCA
TATAACTACAAATAAAAGGTGTTCACGTGCAGAAGTATATCAGTGAAGCGCGTCTGTTAT
TAGCATTAGCAATCCCGGTGATTCTCGCGCAAATCGCCCAAACTGCGATGGGTTTTGTCG
ATACCGTGATGGCGGGCGGCTATAGTGCCACCGACATGGCGGCGGTCGCTATCGGTACTT
CTATCTGGCTTCCGGCGATCCTCTTTGGTCACGGACTGCTGCTGGCATTAACGCCGGTTA
TCGCGCAATTAAATGGTTCCGGTCGACGTGAGCGCATTGCGCATCAGGTGCGACAAGGTT
TCTGGCTGGCAGGTTTTGTTTCCGTTCTCATTATGCTGGTGCTGTGGAATGCAGGTTACA
TTATCCGCTCCATGGAAAACATCGATCCGGCTCTGGCGGACAAAGCCGTGGGTTATCTGC
GTGCGTTGTTGTGGGGCGCGCCGGGATATCTGTTCTTCCAGGTTGCCCGTAACCAGTGTG
AAGGTCTGGCAAAAACCAAGCCGGGTATGGTAATGGGCTTTATCGGCCTGCTGGTGAACA
TCCCGGTGAACTATATCTTTATTTATGGTCATTTCGGTATGCCTGAGCTCGGTGGCGTTG
GTTGTGGCGTGGCTACTGCGGCGGTGTATTGGGTCATGTTCCTTGCCATGGTTTCTTACA
TTAAACGCGCCCGCTCCATGCGCGATATTCGTAACGAAAAAGGCACCGCAAAACCCGATC
CTGCGGTTATGAAACGACTGATTCAACTCGGTTTGCCGATTGCGCTGGCACTGTTCTTTG
AAGTGACACTGTTTGCCGTCGTGGCTCTGTTAGTGTCTCCGCTCGGTATTGTTGATGTCG
CAGGACACCAGATTGCCCTGAACTTTAGTTCACTAATGTTCGTGCTTCCAATGTCGCTGG
CGGCAGCGGTAACTATCCGCGTAGGTTATCGTCTGGGTCAGGGCTCAACGCTGGATGCGC
AAACCGCTGCGCGGACCGGGCTTATGGTGGGTGTCTGTATGGCAACCCTGACGGCCATTT
TCACGGTTTCACTGCGGGAGCAAATCGCCCTGTTGTACAACGACAATCCCGAGGTTGTAA
CGCTGGCTGCGCATTTGATGTTGCTGGCGGCGGTATATCAGATTTCTGACTCAATCCAGG
TGATTGGCAGTGGGATTTTGCGTGGTTATAAAGATACGCGTTCCATTTTCTATATTACCT
TTACGGCTTACTGGGTGCTGGGCTTGCCAAGCGGCTATATTCTGGCACTGACCGATCTGG
TCGTTGAACCTATGGGGCCAGCAGGCTTCTGGATAGGCTTTATTATTGGCCTGACGTCGG
CAGCCATTATGATGATGTTGCGTATGCGGTTCCTGCAACGTCTGCCGTCAGCCATCATTC
TGCAACGAGCATCCCGCTAATAAAGACAAGGCGCAACCTTCACGGGTTGCGCCTGTATTT
TTACGCAGGCTGGAGCGTTGCGCCAATCCCGTCTTCGTCTGGCTGTAATTTCAGAGCGTT
ACACAGAGTTTGCCGACTGGCATCTGTTATCTCAACGTGTATATCCCCGGTAACTTCCCC
TTTCACATTGATGAAGTCAGGTGAAATTTCTTTTGCACTGGTTTGCAGGCAAATCGCTCC
CTCTCCGCGCAGGCGTTTCACTTTCAGTTGCACATGCGTTGCCGCATCAGTGATCAGCCA
CAGTTTTCCACCATTCAGATTGATGTTACCAACAATGAAAGTGACACTGTCACCTTTTAC
CGTACTGCCGTCTAGAATCAACACACCGCCCTGCTGTACAGTAATCGTTGATTGTTGCAG
CTCTGCGCCATAACCAATAATCATTGAAGCGCCGTCCAGTAATGCAACACTCCCGGTCAG
TTCAACCGGTGCGCGATCTTCCTCTACGACAAAATTTTCGTCCGCGCTGGTGGGTGACAA
CAGGATCACTGTCCCACCTTGTATTACCGCGTTTTCCAGCGTACCGGCATGCACTTCAGC
CCGACCACCCACATTCACGGACAGGTTTTGCGTCTTACCGGAACTGTAGAGCTGAAGGCC
ATCCGTCCCCAGACGATAAATGGATCCATTCTCAACAATAGTGTCAGAGTCTTCACCACC
GAGATTATTCATGGTGCCACCAGCAAGCAACGTATCACTGGCTTTCCCGGCCAGCATAAA
AACGCCGCCCTGATTAATCTCACAATTGCTGGCTTCCCCACCTGGATACACCAACAATTC
ACCACCTTCATCTACCACGACCGCTGAGGTTGTCCCATTAACCAACAGGCCGCCCTCTTG
ATCGAGAATGATTTTTTCCGCGCGATGTCCTTCCAGTACACGCAGGTTACCGCCATTTTC
CAGCAACAAACCGCAGGCATAACCTTTATCAACGCTGAATTCACCTTCGGGATGGCGGCC
ATTAACCGTAGCGAGCGTAGAGAGACTAATTGCGCCTCCCTCGGACTGAACAATATCTGT
GGCAATGGCACCATCGCTGACCGATAGCGTGCCATTGTTACCGTACTGTGTGCATTTGGC
GATCCCACCGGTTGCCACTTTCAACCAGCCAGCCCCCGTGACCACGGTATTTTCGGCTCT
TCCGCCAGCTTCAACAATCAACTCGCCTTCAGTAAGTTGCGTCGCGCCAATGACCTCGCC
GGTCTTAACAATTTGCACGTTCCCGTCGCTCATCAAGTTTTTCGCATCAGATCCCATGAT
TTATTCCTTTGCTGCATCTGTGTGCCTTTATTGCTACCTAAGTGTAAAGGCTACGGAGGA
TTTATCCACGACAGATTTGAGATGGTGGCAAACAACTCTGTTTAAACTCTGATACACGAA
TTATTGGGTTGTATCAGATGTAAATGCGATCCTGAATAAAAATCACCCTTGCAAATCAAC
AAAATATAGCCAATTTGCTTAAAAGCTCTGCAAACGGTCGAAATAGCGCAGAAAATTACG
TTTTGCCTCTTGCCACCTTCCCACTCTGCCGCTAATATTCGTCCCCGTTGTCACCTACAA
CGTTGCGTTCATAGCTCAGTTGGTTAGAGCACCACCTTGACATGGTGGGGGTCGTTGGTT
CGAGTCCAATTGAACGCACCATCCTGCGTCCGTAGCTCAGTTGGTTAGAGCACCACCTTG
ACATGGTGGGGGTCGGTGGTTCGAGTCCACTCGGACGCACCAGATTTTCTTAATCTGGTC
TTCTCCTTTTTCCCTCTGTTTCTTCTCTGTATCCAATACGTTAAAAGATTTACACTGTCT
TCGTATGCGTTATCAGAAGGAGAATCGCTATGGCAACTTTGTTACAACTTCATTTTGCTT
TTAATGGCCCATTTGGCGACGCAATGGCTGAGCAGCTTAAACCACTTGCTGAGTCGATTA
ATCAGGAACCTGGTTTTCTGTGGAAGGTATGGACAGAAAGTGAAAAGAACCACGAAGCCG
GTGGGATCTACCTTTTCACTGATGAAAAAAGCGCCCTTGCCTATCTGGAAAAACATACTG
CCCGACTGAAAAATCTCGGCGTTGAGGAAGTTGTCGCCAAAGTTTTCGATGTCAATGAGC
CACTTAGTCAAATCAATCAGGCAAAACTCGCCTGACAGAATTTAATCAAGGGCGGTTAGC
GCCCTTTTCATCCCTGTCTGAAATTTCTCAAATTCTAAAAATCTCAACCAAACTTATCTG
ATAACACTAAATTCGAAAGAATGCGTACAGGTAAGTAACAATGAAAAAAATTGCTATTGT
GGGTGCCGGGCCTACGGGGATCTACACCTTATTCTCGCTTCTACAGCAACAAACTCCACT
TTCTATTTCTATCTTCGAGCAGGCTGACGAGGCCGGTGTCGGGATGCCATACAGTGATGA
GGAAAACTCAAAAATGATGCTGGCAAATATTGCCAGTATTGAAATACCGCCGATTTATTG
TACGTATCTCGAATGGCTACAAAAGCAAGAAGACAGCCATCTCCAGCGTTATGGCGTTAA
AAAAGAAACCTTGCACGATCGTCAGTTTTTACCGCGAATTCTGCTGGGCGAATATTTCCG
CGATCAATTTTTACGACTAGTAGACCAGGCACGACAGCAAAAATTTGCAGTGGCTGTTTA
TGAATCATGCCAGGTTACCGATCTGCAAATTACAAATGCTGGCGTCATGCTCGCTACAAA
TCAGGATTTACCCAGCGAGACGTTTGATTTAGCGGTGATCGCCACGGGTCACGTCTGGCC
TGATGAAGAAGAAGCAACCCGAACGTATTTTCCCAGCCCGTGGTCAGGCCTGATGGAAGC
AAAGGTCGATGCGTGTAACGTGGGTATTATGGGAACATCCTTGAGCGGACTGGATGCGGC
AATGGCAGTGGCTATTCAGCATGGTTCGTTCATTGAAGATGATAAACAACACGTCGTTTT
TCACCGCGATAACGCAAGTGAAAAGCTAAATATCACGTTGTTGTCGCGCACGGGTATTTT
ACCCGAAGCCGATTTCTATTGCCCTATTCCCTACGAGCCCTTACACATCGTCACCGATCA
GGCATTAAATGCTGAGATTCAAAAAGGCGAAGAGGGCCTTTTGGATCGGGTATTTAGATT
GATAGTAGAGGAAATCAAGTTTGCTGATCCAGACTGGAGTCAACGCATAGCCTTAGAGAG
CCTGAATGTCGATTCCTTTGCTCAAGCCTGGTTTGCCGAGCGCAAACAACGCGACCCATT
TGACTGGGCAGAAAAAAATCTCCAGGAAGTCGAACGCAATAAACGAGAAAAACATACTGT
TCCCTGGCGTTATGTCATTCTGCGCCTGCATGAAGCCGTACAGGAAATTGTTCCACATCT
GAATGAACACGACCATAAACGGTTCAGTAAAGGCCTTGCCCGGGTTTTCATCGATAATTA
TGCGGCAATCCCTTCAGAGTCTATTCGTCGCCTACTTGCCTTACGTGAAGCGGGAATCAT
TCATATTCTCGCCCTCGGTGAAGACTACAAAATGGAAATTAATGAGTCGCGCACCGTCCT
GAAAACGGAAGACAACAGCTACTCGTTTGACGTTTTTATTGATGCCCGCGGACAACGTCC
GCTTAAAGTGAAAGATATCCCTTTCCCTGGGCTACGCGAGCAATTACAGAAAACAGGGGA
TGAAATCCCTGATGTTGGCGAAGATTATACGTTACAGCAACCCGAAGATATTCGTGGGCG
CGTAGCGTTCGGCGCGTTGCCCTGGTTGATGCACGACCAGCCTTTCGTTCAGGGACTTAC
GGCATGTGCAGAAATTGGTGAGGCGATGGCTCGGGCGGTCGTAAAGCCTGCATCCCGTGC
TCGTCGGCGTCTTTCGTTTGATTAAAGGTAAAGCTATCAGCACTCAACAAACTGATGCTG
TTCATTAAGACGATAGCGGACTCCGGCTCGAATATTGTTTTCACCTTCAATGGCGACGGC
GAAGCGAACTCTTTCGCCGTCATGATATGCCAGTGCGGCGCTTCCTCCTGGCCCGAGAAT
AATTGAGTCGACCACGCCCGTGCTCACTACCGTTGAATTTTCACCGCTGGCAATGATGTG
TACATTGTCGCCGCTGTTGGCAATTCTGGCGTTTGCGCCAAAGCTGGCGATTTGCACCAG
GTCACCATTACTGGCGACATGACACCGTTCACCCAATGTACAAACGCGTACTCGCATTCC
GGTATTCGCAATCCGACTGCTATCTCCAGCGCTGCTTATCCGCGAAGAATTACCGGTTAC
AGCAACCCGTGCGCGTTCACCGGAGCTGCCAATGTGACTGTTAAAGCCGACACTTCCAAT
CCGCACGCTATAACCCATACTGGCAATTTGCGCGGCATACCCAGCGGTTGCGATTCTGGC
GTTATCCTCACAACAGCCGATGCGAGCATGATCGTCGCTGCGGGCAAACTGACTGCAAAA
TGGTCTCTCTCCGGGGTCTGTGGCCAGTTTTTGCATAGAGGAAACTTCCTGATGCGCGAA
GTTTTCATCCGCCAGCCATTTTTTCCACGCATACTCAACCAGACTCTCCGCCCAGTCCGT
ATATCCTTCCTCAATCAGTGCATGATGAATATCGGCATAACTACCGCCGCGTGGGAAATG
GCGCAGGAACCAGCGATACATCACCGCTCCGATACGCCATTCTCGCAGGTCTGCTTGTGT
AATGATCATTCGTTAGTGCCGGTGATAGCCATCGACCATGCTTTTAAAGGTTTCGTGTGG
CGTACGCCCCGTGGTGCAAAGATAAAGATGACCGAAGATAAAAAAGAGGCTTATAAATGC
CAGAGCAAAATGTGTCTGCAATAACCAGTATCTTACGCCAGGAAACACATCTCCCACGGC
TTGCGGATAGAGACACAGCAGCCCCGTCAATAGTAACAACGGCAGCAATCCATACATGAC
ACCAACATAGGCGACCTGCTGTAAGGGATTAAATTTAGACTGGGTTGTTGCCGGGAAAGG
ATGTTCTTCCCCCTGCATAATGCCAAACAAATAAAATCGCGTTTGTTTTGCCGCTCGTTC
CAGCCACCCCTGACGACGAATGCGATAGTGGTGACCATTATCCCCAACGGCATTGATCAG
CACAAAGCCGAGCCAGCATGCCAGTAACAAAAATCCGCAAACTTCATGCACCGCAACCAG
ACTTTTAACCGCAGTTGCGCCCACCATCGCAAAGTGATTTATCAGCCCACTGGCCAGCAA
CAATACAAAGAGTAACGCATTCGACCAGTGCCATAATCTGACCGCTTTGCTGTAAAGATA
AATCTTCTCACCATGATCGGTGGCTGATTTCTTCACGCCACGAGCACGAAGCAAGGCATG
CAGCCCCAGCACCAACCACATCCCAACCAGCAATACTCCGGCAATGATCAACCACACCGG
CCAAAATTCGGGAGTGAACTGTGGCACATAGTTCGCTAACTGGCTCTGAAACTGTTCAGC
ATGTTGCGACGGGTTCATACATTTTCCTTTTTAATCAAATGTTGACCGAACCGGCGATAC
AGATGCGGTTTCCCGGCACCAGGTAGCTGATATTGATAGTATTTATTTTGCTGCAACCAC
GCCTGAATTTCTGGGCTATCTTCGCGACCAAAGATCAATGCGTGTTCCGGGCAGGCGCTG
ACGCAAATGGGCGGAAAGCCTTTTGCCAGTCGGGACTCAGCGCAGAAATCACATTTATCT
GCCACTTTAGTGACAGGGTTAAGGTAGCGAACCTGGTACGGACAAGCGCCAATGCAATAA
CTGCAGCCGATGCACTGCGATTTTTCTACCCGCACGATCCCCTGCTCATCACGCCACGAC
GCCCCCGTCGGGCAAACGTCGATGCACGGAGCATCTTCGCAGTGCTGACATGACTGGCGA
AAAAAGTGATACTGCGTTTCGTTGTCGTTATCGGTGACTGGAATGTGTGCTATCGATAAA
CGGCTTCCCTGAGCGGGGACGTGGTTAGTTTTACGGCATGCGCGGGCGCAAATATTACAG
CCATTGCACCGTGACTCGTCATGAATCATGGCATACCGAACTTCCTTTTCTTGCCTCGTG
TTCGCTAACAGAGAAGACGCAGAACCAGTAAAAAAGATTACTGTTCCCATCCCCAGAACA
AATTTGCGTCGAGTGAAGGACATCTGATTATCCCCTAATGCAGTGGCTGCAACTGTCCAC
CCTATCCATGACATCTCCCTGAAATTTCAGGGGTTCTGAAACTGCTCTACCTCGAACCAT
TCGCATAAGCCATAAGCCTTGCCATAGGTCATAAATCGCTCGCTAAACAAGTACAACACC
GCCGTCGATGACTCCACCTGCCGTATATCGGCATATTCAGGTGCAACATCCATCGCGGCG
ATCGCGGCTTCAATCTGCGCTTCCTGGAAGTAATATGGCGCTTGCATCAGCATGGCGACT
TTGTAAGGACGAGGATACGTCTGGCACTCAAAACGAACGGCGTGTGCAATGGCGCGACAA
ATGTCCTGCTCCACAACTTGCAAAGACATCGCCGCGTAGTTTTCACTCATGGCCTGCGTT
GAGTAATAGTAATCATCCTTGCTTCCCGTCAAACAAGCGATATCCGCGTAGTCTCCGTTC
TGCTTAATGCTTTCCAGCAAAACTGACAGTTCCTCTTCTGCAACCAAATAGGGTGGCGAG
AGAAACACGGCGCGCGCCACCAGCTGCCCAGCCGCAGAATGCTGGCGAATGAACTCAGCC
AGGATTTCAGCAGGTTCTGGTTCGGTTACCGTATCAACGGGGTGACGCATCCCCTGCAAC
CATTGCCGCTTCGCCTCGTCAACTTCGCTGACTTTCGCTAACGGCAATTCATCCTGATGG
TTCATCTTACCCATTCCTTACGCAGGCAGTAGATTGTGTGCTGCCAGATCGGCGGCAATA
TCTTCCAGCCCCAGACGCTGCAATGTTTCGCGGGTTGGACAACCAAGCTGTGGGTCCCAG
CCCATTTCTTTGTAGAACATCGTGAGCGAAGCATGCATATCGTCACGATCCATTTTGTCA
GTACCTTCAGTAAAGACCGGGATCTGCGGATCCTTGTCGAATACCCAGGAACAGATAAGA
TCGTGTTCATTACGCATATCTTTGGTTTGCATCAGTTTTACCGTGTAGGCACGATGCAAC
GTAAAAATACGCTCTGCAGCTAAATCTAATTTTTCCTGAGTCATCTCTTCGCCGGTGATC
GCTTTGAAGAATTTGGCTTCAAGCGCCAGATCGCCCCGGTAATTACGGCTTTTCAGCGGC
GAAACGGTCATTGGCCAGACCCAGTTGCACAGGGTGACGGCGTTATGCAAACAGACCCGC
AACAGCGACCACTTTGCATATTTAATTTTTGCGTCATTGATTGGCGTGTAGTTTTTGGTT
TCATCGTAAGCATCTTCAGAACCAAAAAGTTCTTTCGCCACTTCACGTTGCAGTTTCAAT
GGCAAGCCGGAACCAATAAAGTTGATATGGGTATGCGTCATGCAGTCACGGTTGAACATA
CAGTTAACAATGGAACCGACCTGCGCTGACGCTTCATTGGCATGGTGAACCGGATAGCCA
AACGGCGACCAGAGTTTATTTTTCGCGTAGCCCCAGTACTCTTCACCCAAATTCCAGCGT
TCTGCGATGGCATATGAACCATCAGCCAGGTGACTCAGCTCACCCACACGATGCGCCAGA
CGGTAGTAAAAATCTTTAATGAAGTTAACGTCACCCGCTTCCAGTTGATCCCAGCGAATT
TCTGCATACTCTTCAGCTGGCAGAACACGCTTGAACACACCTTTGCTGTAACAATAAGTA
AAGTCGCGATGCAACTGCCCGTAGTTACACCATAGGCCGTAGTCATCGAACAAATTCAGA
CCCACCAGGTTACCAATCACACGACCATCGTCTTTATCTTCAAAATCTTTCGGCCCGTTC
GGGAAGATGGTGGTATGGACAAAGTTTGCTACACAAGTGTTACCACCTGTGCTGGGCACG
CCAAACTCTTTCACCCGAGGAATATTCATTTGGGTCATACAACGGATCGGGCAAGAGTGG
CAGCCGCTCATTTTTACTGTGTATTTCTCTGCCGCCGGTCCTAAGTCAAAAACGGATTTA
TAGGTACGAAAGCCGACCGTATTCTGATTGCCTGGCGGAATTTCACCCGTTTCAATCGGA
CCACCTTCAGCCGCGCCCCAAAACAGCCCTTTACGTGCTGTCCAGCGTGACTTGGGATCT
GAATACTCTGCCCACGATTGTGGCGTACTTGGCACGACATGGTTGTTATTCGCACCAATA
AGTTCAGTCATCATGTAATCATTGAGACGCTTCATCTCCTGACGATCGGCAATGTTGACC
CCTTTCGTCCCTTCAACCGCAATCGCTTTCAGGTTTTTCGAACCCATTATTGCGCCAGTT
CCCGCACCGCCGCTGTGGTTACGGCTATTCAACATGCCAGAGAGAGGAACAAGGTTTTCC
CCAGCCTGACCAATAGCCGCCACACAGGTTTCCGGACTGGTCAATCGACAAATTTCTTCC
GTCGTTGCGCGCGTCCCTTTTCCCCATAAGAAATCGGCTTTTTCCAGGCTAACTTTGTCA
TCTTTAATCTTCAGCCATACCGGTGATTTCGCCTTCCCTTCGATAATAATGACGTCGTAT
CCAGCGAATTTCATTTGCGCTGCAAAAAAGCCACCCATATGGGCATCGACGACTAAATTT
CCTTTGGTAAAAGTAGAAAGTGAGGTGATATTTACGCGAGAACTACAGGGGGCACCAGAT
CCAGTTAATGGGCCGGTAGCAAAGACTAATTTATTCGCTTCATCGAAAGGTTTCGTGCCT
GGCGGTACTTCGTCATACATAATTTTGTAGCCGAAGCCCATGCCACCGACAAAACTTTTA
AACTTACTGGAATCTTCGAGGGTAATATTTCCTGTCGTGAGATTGACTCTTAATATATTA
CCTGTCCAACCGTTAGCCATGATTTTTTCCTTTGCAAGATTCACACAGTAATATCTTTCC
ACTCGATAATTTTTAACGCCCCTGTTGGGCAGGCGTTTGCGCATTCACCGCATAACACAC
ATTTCGAGGATTTTTTACTTTCGGTATTTACGGTGGCCATCATCCACGGGCATGCCGTAG
TACAGGCGCTACAGCCAATACAGCGTTTATGATCGACGGTAATACAGCCTTCTTTCTGCT
GCCAGGTAATCGCACCAATCGGGCAGACGTTCATGCATTGCGGCTCTTTGCATTGACGGC
AGGTGTCCGCGGTATAGTTGAGATCGCCATACAGGCCGCCGCCAGAGCCAACCCCGTTGT
CGCCAAAGAAATAATTGCGATGGATTTTGATACGGGAGAAGAATGTCCCTACTGAGCCAT
CGTTGAAGTTGGTACAAGAGATTTCACAGCGGTGGCAACCCGTGCATCGCGCTCGCTGGG
TCACCAGCACCCCTTTGGGGGTATTTATCAACCCTACTGTGCCGCTATCAATATCTTCCT
GTTTGCAACCCAAAAGTGACAGTAACGCAGGGGCAATTGTTAGACCAGCAAGGCCTTTTC
CTGATATACGCAAGAATTCTAATCGCGTTAAGCCAATATCTAATAGTGGACGATCAACCG
GGTTCATTTATTTCGCATCCTCTTCGCAAACACAGTGCTGACAATTCAGCAGCCTGATAT
TAAGCATTCAACTAATACGCTGCTGACTCTGTCCCCAACACCAGATATTTTCCCTAACCC
GATAGTGTATGAGAAAAGATTAACGCCGATAAACTAATCCTTTATGGTTAGGAGAAAAAA
TAATGTGATTATTCTGAGCCCTTAACATTGATCGTTATCAATTAAAATTACAAAGCAAGA
AATTATAAGTGAACTGATATTTATTATCATTTGAAATAAATTTAACTTAAGCGACAATTA
TTTGTGACTTTCATTGCAGAAAATAAAAATAACATTATCGCTATAAATTAAAATACATAC
CGAAATTCGTATAATTTCAGCAGTTGTTATTTAGAATGATTAACTGGACCGCAACTGAAG
CAAGAATATCAGGATGAAGCTTACCGCCTCATCCTGAATGGTCATTTTACCAGTGCGTTA
ATGACGGTTTCCATCGCCTGCTTTTCCAGCTCACTGCGCTGAATGCGTTTATTGGCTAAT
GCTGTACGTAATACGCCTGCGATAACAATATGCTTTGGTTCCTGCCCCAGATCGCGCATT
TCCAGCACAACTTTACCGACAACTCTGCACATTTCTCGGTACAGTTCATCCTCTTTTGTC
CGATTTCCCATTCTTTATACCTATTTATCATGCCAACTATCAGCATATATCAATCTAACC
AATTAAACAAAAATCAAACAAAATCAGACAAATAACGCGATAAATTATTTTAACTGTAGC
AATTGAGCGATGATATATTTATACACCGGATGAACTTTCACTTATCCTCACACTGACAAC
TTCGGCACCAGACGTTGCGCAAACAGTGAAGTTTTTGCGTAACCTTTTCCCTGGAACGTT
AAATCTTTGATAACAATTTATTGTCTAACAAGTTGTATATTTTTTGAAACGCTGTTTTTG
TTTTCCTTTTGGATTAATTTCAGCGTATAATGCGCGCCAATTGACTCTTGAATGGTTTCA
GCACTTTGGACTGTAGAACTCAACGACTCAAAAACAGGCACTCACGTTGGGCTGAGACAC
AAGCACACATTCCTCTGCACGCTTTTTCGATGTCACCTATCCTTAGAGCGAGGCACCACC
ACTTTCGTAATACCGGATTCGCTTTCCGGCAGTGCGCCCAGAAAGCAAGTTTCTCCCATC
CTTCTCAACTTAAAGACTAAGACTGTCATGAAAAAGACCAAAATTGTTTGCACCATCGGA
CCGAAAACCGAATCTGAAGAGATGTTAGCTAAAATGCTGGACGCTGGCATGAACGTTATG
CGTCTGAACTTCTCTCATGGTGACTATGCAGAACACGGTCAGCGCATTCAGAATCTGCGC
AACGTGATGAGCAAAACTGGTAAAACCGCCGCTATCCTGCTTGATACCAAAGGTCCGGAA
ATCCGCACCATGAAACTGGAAGGCGGTAACGACGTTTCTCTGAAAGCTGGTCAGACCTTT
ACTTTCACCACTGATAAATCTGTTATCGGCAACAGCGAAATGGTTGCGGTAACGTATGAA
GGTTTCACTACTGACCTGTCTGTTGGCAACACCGTACTGGTTGACGATGGTCTGATCGGT
ATGGAAGTTACCGCCATTGAAGGTAACAAAGTTATCTGTAAAGTGCTGAACAACGGTGAC
CTGGGCGAAAACAAAGGTGTGAACCTGCCTGGCGTTTCCATTGCTCTGCCAGCACTGGCT
GAAAAAGACAAACAGGACCTGATCTTTGGTTGCGAACAAGGCGTAGACTTTGTTGCTGCT
TCCTTTATTCGTAAGCGTTCTGACGTTATCGAAATCCGTGAGCACCTGAAAGCGCACGGC
GGCGAAAACATCCACATCATCTCCAAAATCGAAAACCAGGAAGGCCTCAACAACTTCGAC
GAAATCCTCGAAGCCTCTGACGGCATCATGGTTGCGCGTGGCGACCTGGGTGTAGAAATC
CCGGTAGAAGAAGTTATCTTCGCCCAGAAGATGATGATCGAAAAATGTATCCGTGCACGT
AAAGTCGTTATCACTGCGACCCAGATGCTGGATTCCATGATCAAAAACCCACGCCCGACT
CGCGCAGAAGCCGGTGACGTTGCAAACGCCATCCTCGACGGTACTGACGCAGTGATGCTG
TCTGGTGAATCCGCAAAAGGTAAATACCCGCTGGAAGCGGTTTCTATCATGGCGACCATC
TGCGAACGTACCGACCGCGTGATGAACAGCCGTCTCGAGTTCAACAATGACAACCGTAAA
CTGCGCATTACCGAAGCGGTATGCCGTGGTGCCGTTGAAACTGCTGAAAAACTGGATGCT
CCGCTGATCGTGGTTGCTACTCAGGGCGGTAAATCTGCTCGCGCAGTACGTAAATACTTC
CCGGATGCCACCATCCTGGCACTGACCACCAACGAAAAAACGGCTCATCAGTTGGTACTG
AGCAAAGGCGTTGTGCCGCAGCTTGTTAAAGAGATCACTTCTACTGATGATTTCTACCGT
CTGGGTAAAGAACTGGCTCTGCAGAGCGGTCTGGCACACAAAGGTGACGTTGTAGTTATG
GTTTCTGGTGCACTGGTACCGAGCGGCACTACTAACACCGCATCTGTTCACGTCCTGTAA
TATTGCTTTTGTGAATTAATTTGTATATCGAAGCGCCCTGATGGGCGCTTTTTTTATTTA
ATCGATAACCAGAAGCAATAAAAAATCAAATCGGATTTCACTATATAATCTCACTTTATC
TAAGATGAATCCGATGGAAGCATCCTGTTTTCTCTCAATTTTTTTATCTAAAACCCAGCG
TTCGATGCTTCTTTGAGCGAACGATCAAAAATAAGTGCCTTCCCATCAAAAAAATATTCT
CAACATAAAAAACTTTGTGTAATACTTGTAACGCTACATGGAGATTAACTCAATCTAGAG
GGTATTAATAATGAAAGCTACTAAACTGGTACTGGGCGCGGTAATCCTGGGTTCTACTCT
GCTGGCAGGTTGCTCCAGCAACGCTAAAATCGATCAGCTGTCTTCTGACGTTCAGACTCT
GAACGCTAAAGTTGACCAGCTGAGCAACGACGTGAACGCAATGCGTTCCGACGTTCAGGC
TGCTAAAGATGACGCAGCTCGTGCTAACCAGCGTCTGGACAACATGGCTACTAAATACCG
CAAGTAATAGTACCTGTGAAGTGAAAAATGGCGCACATTGTGCGCCATTTTTTTTGTCTG
CCGTTTACCGCTACTGCGTCACGCGTAACATATTCCCTTGCTCTGGTTCACCATTCTGCG
CTGACTCTACTGAAGGCGCATTGCTGGCTGCGGGAGTTGCTCCACTGCTCACCGAAACCG
GATACCCTGCCCGACGATACAACGCTTTATCGACTAACTTCTGATCTACAGCCTTATTGT
CTTTAAATTGCGTAAAGCCTGCTGGCAGTGTGTATGGCATTGTCTGAACGTTCTGCTGTT
CTTCTGCCGATAGTGGTCGATGTACTTCAACATAACGCATCCCGTTAGGCTCCACGGAAT
ATTTCACCGGTTCGTTGATCACTTTCACCGGCGTTCCCGTCCGCACGCTGGAGAACAAGG
CTTTAATATCCGGTGCATTCATGCGAATACACCCTGAACTGACGCGCAAACCGACGCTGT
CCGGCGCACTGGTACCATGAATGAGGTATTCGCCATTACCATGCGCGAGGCGCAGTGCGT
AACGTCCTAGCGGGTTATTTGGTCCGGCAGGAACGACTGGCGGTAATTTAATGCCACGCT
CCAGCGAACGCTGACGAATGCCTGCCGTAGGCGTCCAGGTTGGGTTAGGGATTTTCTGCC
CAACACGCGTTTCCATCACCGGCGTTTCCAGCCCCTGCAATCCAATACCTATTGGATAAA
CCTGCACAATATTTTCTCCCGGCGGATAATAATAAAGGCGCAGCTCTGCAAGGTTAACGA
TAATCCCCTGACGCGGTGCATCAGGTAATAACAGTTGTGAAGGAATAGTTATCGTCGTAC
CAGGTTTTGGCACCGGGGCGATAGTGTTATTGGCTTCAAGGATCAACATTGCCGCAGTAT
CAAAACGTCGGGCAATAGCCTGAAGGTTTTTATCCCCTTCTTGCACCGTATACGTTTGAT
TTTGCCCAACCAGTCGGCTTCCGGTTGGTGGTAGCGGATAATCAACCGCCCAGGCAGCCT
GGATGGCGCTAAAAGCGCCGATAAGCGTGAGTGTAAGCAAAGACGCGCGTTTCATTGTAA
ACCTCCTGTATTTGCCGGAGACTCACGCTGAAACGTCGGATGGCGCTTATGTTCACCTGA
AACCAAAACACTCCTGTGCAGGTCAGTGTAAACATTGACCATCCGGCAATGTGAGCCAAC
CGGATGAAAGCTGTCCTTTTAGTTTAGCTAAGTGCAGCGGCTTTGGCGCGAATTGCGCGA
ATCATCGCTTCCAGACCTTGTGAACGAGATGGGGTGAGATGTTGGGTGAGCGCCATTTTT
TCAAACCACGGACGCACATCGAAATTGACAATATCCTGCGGCGTCATCTGATCGTAGAGA
ATAAAGACGACCGCAATAAGCCCTTTCACAATCGCCGCATCGCTGTCGCCCTGTAATTCA
ATAATTCCCTGGGCATTCTGGCGCATGACAATCCACACCTGACTCTGACAGCCCTGAATG
CTATTTTGTGGACTTCTGTCTTCGTCGCGTAATTCTGGCAGACGCTGGCCCAGCTCAATA
ATGTAGAGATATTTCTCTTCCCAGTTGGCGCAGCGTAAAAAATTACGCAGCAACTTTTCT
TTATCCGGCAATAAAGCCATAGTGCCTCCCTGTTATCCCAGCAAACGGTGAATACGTTGC
AGGCCGGTCACCAGACGATCCACTTCTTCATGGGTGTTATACATGGCCAGCGACGCCCGA
CACATCGCAGGGACGTTGTAATAGGCCATCAATGGCATTGCGCAGTGATGTCCGGTACGC
ACAGCAATGCCGTAATTATCGAGAAAACTGCCAACATCATAGGCGTGGTGTTTACCGAGA
TTAAAAGCAATAACGCCAAGCCTGTTTTGTGGGCCATAGAGAGTGAGATCCGGTACAGAT
TCCAGCTGTGATAGCGCATAATGCATCAGATTCTGTTCATACTCGGCTATGTTATTAAGC
CCCAGCGCCGAAACATACTCCAGCGCCGCGCCAAGACCAATGATGCCCCCGGTATTGGGT
GTACCGGCTTCAAACCGCCATGGTGCTTTGGTCCAGGTAGTGCCTTCACTCAGGCTGACG
GTGGCGATCATAGAACCGCCCCCTTCCCACGGCGGCATCTCCTGCAACAAGGCTTCTTTC
ACATAAAGAATGCCAATTCCGGTGGGGCCATACAGTTTATGCCCGGAGAACACGTAAAAG
TCGCAATCCAGCGCCTGAACATCCACCGGATGATGCATCACCGCCTGAGCGCCATCCACC
AGCACTTTTGCGCCATGCTGGTGCGCAAGCGTGATCATTTCCGCCAGTGGATTTTCTGTG
CCAAGCACGTTGGAGACATGAGTAATTGCCAGCAGGCGAGTTTTCTCATCAAACAGCGTA
GGCAGCGTCTCCAGTTGCAACGTACCATCGGGATTGAGCGGGATCACACGCAGCTCTGCG
CCAACGCGTGCGCAAAGCATCTGCCAGGGAACAATGTTAGCGTGGTGCTCCATCTGACTG
ATGATGATGTTATCGCCCGCCCGCACGTTGCTGTTGCCCCAGCTATTGGCGACCAGATTG
ATCCCTTCCGTCGTGCCGCGGACGAACACCAGCTCTTCCGCCGAACGGGCATTAATAAAC
AGCGATGCCCGCTTGCGCACGTTCTCCATTTTCTCGGTCGCCTGGGCGCTTAAGGTATGA
ATACCACGATGCACCGCCGCGTAGCCATGACGATAAAACTCGGCCTCGGCGTCAATCACC
TGGCTCGGTTTCTGCGCACTGGCGGCGCTGTCGAGATAAGCCAGCGGCAAACCGTTTACC
TCACGCGAAAGCACCGGAAAGTCGGCCCGCACTTTGTCGACGGAAAAAATCATCTTGCAC
CTCCTGGCAGCCGTTGACCGATTCGGGCCAGCACCTGCTGTTTAAGCCCCTCATCACGCA
GTGCTTCCGTCAGTTCGGCAGCGAAGGCGTAAATGATCATCTGCTGGGCATCCTGCTGAT
TGATCCCGCGCGAGCGCAGATAGAATATCTGTTCATCATCAATACGCCCCACCGTCGCGC
CGTGGCTGCATTTCACATCATCTGCATAGATTTCCAGCTGCGGTTTCGTATCCACTTCCG
CCAGTTTGCCCATCAGCAGATTGTTGTTGGTCATCTGACCATCCGTTTTGATGGCGTGCT
GCGCGACGTTGATCAAACCGTTAAATACCGCGCGGCCTTTGTCGCTGACGATAGTTTTGT
GCAACTGTCGGCTGTTACAAAAACCTTTATTGTGTTCCAGCCAGGTACGGGTATCACACA
CCTCGTTTTTCACCGGCATCGCCAGGCTATTGATCCGCAGCGTGCTGTTTTCGCCATTGA
GTTGCGTACTGGTGTTGTGTCGTAACACTGCGCCACCCAGCAGGAAACTGTGGCTAAATG
CGGTGGCATCCTCAGCCAGCAACAAATCGTTATGAGCAAAGTGGTGACTGAGCGGGTTTT
CAAACGCCAGCTTGATATGCTGCAAGTGGGCATTCGCTGCGACGTTGATAGTGAACCGTG
CCCCGGTAAAATGACGAGCATCATTCAGGCTGACAAAATGTTCGATCACCGTTGCTTCGG
CACCTTCCGCCAGATCCAGATGATGTCGGTAATGGGCAGTGTTCACCTCTTCACCTGCCA
CGCCCTGGGTGATATGCATTAACAGCAATGGCTTTGCCGGCCGTTGACCGCGCTTCACGG
CGATATGCGTCACGCTTTGTGCCAGGCTTTCCGTCAAATGCAGAAACACTTCCGCCTGAA
TAGCGTCGGGTAAACCCTGACGGTCGTCGTTAATGCTCACTTCATATCCGCTGCCTTCAG
TTGCATCGCTCAGTGCGGGCACGTAACGCCCATCGACAAACACCAGCCGCACGGAGTCTA
ACGTTAACGCTAAGGCATCACGCTGCTGTGGGGATATCTCTCCCGCAATGCTGACAAACT
GGCTATTGATCAGCCCTTCCAGCGGCGTATATTTCCAGTTTTCATGTTTACGTGTCGGCA
GTCCGGTACGCAGCAATTGTTGTAAATGCTGCTGTGCTTGCGGGGAGCGTTTTGTCCCTT
CAGCTTCAAACAAGTGATGCCACTGTTGCAGCGCGTTACTGCTGTTCGGTAAGCCAGCCA
TAACCCTGCTCCTCCAGTTGTTTGACCAACGTGAAATCGCCGGATTTCACAATTCGTCCC
TGATATAGCACATGAACGTAATCAGGCTTGATGTAGTCGAGAATGCGTTGGTAGTGCGTA
ACAATGATGAATGAGCGCTTGCCATCACGCAGCGAGTTCACGCCATCGGCGACCACTTTT
AATGCGTCAATATCCAGCCCGGAGTCCGACTCATCAAGAATGCATAACTCCGGTTCCAGC
ACCGCCATTTGCAAAATATCGTTGCGCTTTTTCTCGCCGCCGGAAAAACCAACGTTTACC
GAACGGGTTAATAAATCTTCCGGCATCTTCAGGAGAGCGATTTTCTCTTCCATCAAATCC
TGAAAATCAAAGCGGTCGAGCGTTTCCTGGCCGCGATAGCTGCGCACCGCATTAAGTGCC
GTTTGCAGGAAAAACTGGTTACTGACACCTGGAATCTCCACCGGATACTGGAAGGCCATA
AAGATGCCTTCGCCCGCGCGATCTTCCGGCGACAGCGCAAGCAAATCTTTGCCTTTGAAC
TCAACCGTGCCGCCCGTCACTTCATAATCTTCTCGCCCGGCAAGCGTTGCCGATAAGGTA
CTTTTGCCCGAACCGTTTGGCCCCATAATGGCGTGAACTTCGCCGGGATGAACGTCGAGG
CTTAATCCGCGCAGGATAGCTTTATCTTCCACGCTGACGTGTAAATCTTTAATACTTAAC
ATGTTTATTCCTTATCCGACGCTGTGTTCAAGACTGATGGCGAGGAGTTTTTGTGCTTCA
ACGGCAAATTCCAACGGCAGCTCCGAGAACACGTCTTTGCAGAAACCGTTAACAATCATC
GAGATGGCGTCTTCTTCGCTGATCCCGCGTTGCAGGCAGTAAAACAGTTGATCTTCACCA
ATACGTGATGTCGTTGCCTCGTGTTCCAGTTGCGCACTATTGTTACGACACTCAACATAC
GGGAAGGTATGCGCCCCACAATTAGCGCCAATCAGCATTGAGTCGCACTGAGTGAAATTG
CGCGCATTGGTTGCCGTCGGCATGATTTTCACTAAGCCGCGATAACTGTTCTGACTATGT
CCGGCAGAGATCCCTTTCGAGATAATGGTCGATTTGGTGTTTTTACCGATGTGGATCATC
TTGGTGCCGGTATCCGCTTGCTGATGACCGCTGGTCAGCGCCACTGAGTAAAACTCACCA
ATGGAGTTATCGCCGCGCAAAATGCAGCTGGGATATTTCCACGTAATCGCTGACCCGGTT
TCTGATTGCGTCCATGACATTTTGCTGTTTTCGCCTTCGCACAAAGCACGCTTGGTGACG
AAGTTGAGAATACCGCCGGTGTTGTTATCGCCAGGAAACCAGTTTTGTACCGTGGAATAT
TTCACCTCGGCGTTTTTATGGATGATGACTTCCACCACTGCCGCGTGTAACTGATAGCTG
TCACGCACCGGAGCGGAACAGCCTTCAATGTAGCTGACGTAGCTGTCTTCGTCGGCCACC
AGAATGGTGCGCTCAAACTGCCCGGTTTTTTCTGCGTTAATGCGAAAATAGGTGGAAAGT
TCCATCGGGCAGCGCACGCCTTTAGGCACATAAATAAACGTACCATCAGAGGCTACCGCC
GCATTAAGCGCGGCAAAGAAGTTGTCATTCCCCGGCACCACGGTGCCGAGATATTTACGC
ACCAGTTCCGGGTGATCGTGGATCGCCTCACCAAAGGAACAGAAAATAATTCCCTGCTCC
GCCAGTTTTTCGCGATAAGTAGTGGCAACCGAAACTGAGTCGAAAATGGCATCCACCGCC
ACCTCTTTGCCTTCCCGCACGGGAACGCCCAACTGCTCAAACGCCGCCTCCACCTCTTTA
CTTAAAAAGGCGTTCGCGCCAGTTTGCTGCACCGCGCCAGGTTCAGACGCGCAAGTGTCG
TCACAATTACCGCACGATGGTGCTGAGTAGTAGCTGTAATCCTGATAATTCAGCTTGTCG
TAGTGCGCTTTCAACCAGTGCGGTTCTTCCATCTCCAGCCATGCGCGATAGGCGTTTAGA
CGAAACTCCAGCATCCACTCCGGCTCATTACGCTTCGCCGAAATTGCGCGCACCACCTCT
TCGTTTATCCCCTTTGCCAGCTCATCGGTGGCTAACTGGGTGAAGAATCCTTCTTTATAA
TTCAGCGGGCCGCCGGTCCAGGTTTTGACATCGTCAGTTGCTTCAGTATTACGAGACATA
GTACCGCCTATACCCCAAAGCTTTCGCCACAGCCACATTCATTCTGGGCTTTAGGGTTGT
GAAATTTGAATATCTGATTAAGTCCTTCACGAACGAAATCGACTTCCGTGCCATCAATAA
ACGGCATCGCTTGCAGCGGGACAAACAGCTTCGCGCCGTCGTGTTCAAACAGCAGATCGT
CTTTGTCCGGCTCGCTAACACTGTCGAGCACATAGCCAAAGCCCGCGCAGCCCGTTTGCT
TCACGCCTAAGCGCACGCCGACCATACCCGGCTGCTTTGCCACCAGCTCACGGATGTGTA
TCGCCGCTGCGGGTGTCAGCGTTAAGCCTTGCCAGGCGAAATCTTGTGGGTTAAAGGTTC
CTGAATGCATGTCCATCGATTTACCTCACTTCATCGCTTTCAGCGTATAACAGCATGTTA
GTGATAATGATTATCAGTTCAACCCAGCAAACGCAGGGGCTTTACCGTAAAACATGCTTT
TTGCCTGCTTTTAATAAGCATAGACCCTGATGTGTGGGTTAACAGGCACGCTAAGAATTA
GGTATCTCATTGTTAGATAATGGTTATTATCTAAGGAGCATTAAGGCTGTGATGAAAAAG
AAAAAGTTGTATTGAAAATGACTATTTAAGAGATAGGTAAAAAAGTGCAGCGTTCAGAAA
TAAGAAAACCCTTAAGTCTGTGCGACACAGGCTTAAGGGTTTCTACCCCATCCGGCGCTT
ATCTCCGGCACTCTCAGTGGCTTAGCTCTTGAAGGGGCGATAAGAATAATCTCATAAAGC
TAACCCGCCGTTTTAACACAAACTGCGATTAGTATTATTTTTGAACAATATCAGGCGGTA
GATAAGCAGTATTAAGAAGGTCATCGAACCTGGACGGAGGTTAATCCAGGTCGATTTGGC
GAACTTGCGGCATTAAGTCAGGATCAATGCACGCCCAGACGCCAGGCAAAGTAGATTTCT
TCTTTTAATTCAGCAGAAGAGAGAGTAAGCAGGTCAGCAAATTCAAGTTCTAGTTGTTTC
AGACGTTTGAGATATTGGGCAGGTGAAAGATTGCTCTGGTCACGGCGTAAAAATTCAATG
GCCAGCTGGGTGGGATCAAGTTGAGTAGACATAGCATCCTCGCTTTTAGACAAGACCTGC
ACAGTATACCACCGTTTACTGTGCAGATAATGACCAAAAGCAATATGCGTCACACTTTTC
TGGTGACAACGTCACAAAATGGCGGTCGTCAATCGTGACGAACAGCACAAACGCCCTTTC
TCATCGAAGATTTCAATCTGCCAGACCTGGTGACGCGAACCGAGATGCAACGGTTTGCAT
ACGCCGCGCACCCGCCCTTCTCGTGCCGAGCGGACGTGGTTAGCATTGATTTCCAGACCA
ACCACTTTTTGCTCACCTTCGGTACATAAATAACCGGCAACGGAACCGATACTTTCGGCC
AGTACCACGGATGCTCCTCCATGCAGCAACCCGAAAGGCTGCTTTGTCCGCGAGTCTACT
GGCATTGTCGCTTCAAGGGTGTCATCACCAATATGTTCAAAGCGAATATCCAGGAACCCC
ACCATGTTTCCTTCACCCATAGCATTCAGTGCTTCCAGGGTGATTTTCCGTTTCCATATC
ATTTAATAATCTCCAGTAAAGCCTGCACAGGATGGCGTACCCCCGTGCCTTCAACCCGTT
TTACCTGGCTACGGCAGGAATATCCGGTCGCCAGACAGCGGTTACGCGGCAGTCGCTGCA
TAGCCTGATGCCAGGATAACTCATAGATCCCGAGCGAATTTTCATGGTTTTTCGCTTCAT
GTCCGTAAGTCCCTGCCATGCCGCAGCAACCCACGCTGACATTTTCCAGTTTCGCGCCAA
AACGGGCAAATATCGCGGCCCATTGTGCTGGCGCACCCGGCAAGGCGGTAACTTCGGTAC
AGTGACCAAAGAAATACCATGATTCACCGCTGACTGTAGCCACTGGCTGTGACTCAAGTG
CGCTTGCCAGCCATTCATTCGCCAGTAAGACGTTAAACTCGCCACGCTCCTCGCCCAGCG
CCAGTTTATATTCATCGCGATAACAAAGTACCAGCGCCGGATCGACGCCCACCATTGGCA
TACCCAGCTTCGCCATACGGTTGAGGAAATCCGCCGTCTTTTTCGCCGTCTTCGCAAAAC
GATTAAGAAAACCTTTAATATGCTGGGCTTTGCCATTTGGCGAAAATGGCAGTAACACAG
GCTGGAAACCTAATTTTTCGACCAGACGGACAAAATCCGCCACCACTTGCGCATCGTAAT
AGCTGGTAAAGGGGTCCTGCACCACCAACACTGTGCGCGCTTTCTGCTCTGCATTGAGAG
ATTCAAGCTGTTCCAGCGTCATGTTTGCCGAGCGATGCCCCACCATTTGTTGTTGTAGCG
AGGGGACCGACAGCAGCGGCAAATCAACCATGCCGATATGTTTTTCCGAGAGTTTGCGCA
CCAGCGGCTGGTTAATGAAGAAGTTAAAGGTTTTCGGCGCGCGTGCCATCAGCGGCGCGT
AGCTCTCGACCGTAGCGACGAGGTGGTCGCGCAGCGGGCGTAAATAACGGGTGTGATAGA
GCTGCAGAAAACGAGAGCGAAACTCCGGCACATCAATTTTGATGGGGCACTGGGTCGAAC
ACGCTTTACAGGCCAGACAGCCCGACATCGCCTCTTTGACTTCGTGTGAGAAGTCATATT
CGCCTTTATTCGCATGCCAGCTATTGCGCGTGCGGGCAATTAACGTCCGCAAACTGACGC
CGGATTCAGGCAGTTCTTGTTCCAGTTTGAGTGGATCAACGCCGCGATCCGCCAACAAAC
GCAGCCATTCACGCACCAGCGTTGCGCGCCCTTTCGGTGAATGAATCCGGTTCTGGGTGA
TCTTCATCGACGGACACATCGGACTACGGGCATCAAAGTTGAAGCATAAACCGTTGCCGT
TACACTCCATCGCACCGCGCCACTGCTGGCGTACCGCAATGGGGATCTGCCGATCGAATG
TACCGCGCTTCACCGCGTCCACTTTCATCATCGGCGCATCGAGACCTTCTGGCGGGCAAA
TCTTCCCTGGGTTGAGTCGGTTATGCGGGTCAAATGCCGCTTTCACTTTGCGCAGTTCTG
CAAAAAGTTCCTCACCGAAAAACGCCGGGCTGTATTCAGCGCGAAAACCTTTGCCGTGCT
CGCCCCACAACAAACCACCGTATTTCGCAGTCAGCGCCACCACGTCATCAGAGATTTGCT
TCATCAAAATCTCTTGTTGAGGATCGCACATATCCAGCGCTGGACGGACGTGCAAGACAC
CTGCGTCGACGTGACCGAACATACCGTAGCTTAAGCCGTGGCTGTCGAGCAGCGCGCGAA
ATTCAGCAATATAATCCGCCAGGTGTTCCGGCGGTACGCAGGTATCCTCAGCAAACGGAA
TTGGCTTAGCGGCACCTTTGGCATTGCCAAGCAGACCAACGGCTTTTTTGCGCATTGCAT
AGATACGTTCAACCCCCGCCAGCTCACGGCACACCTGCCAGCCGATGACACCTGCTTGAT
GACTGGCGATCAGCTCATCCAACCGCGCACAGAGTGCATTTACCCGCTCATCAATCAGCG
CCTCATCATCACCAGCAAATTCCACAATGTTCAGCCCGAGCATCTCTTGGTCAGGCACAT
CGGTAATCAACTCGCTGACGGAATGCCAGACAATATCTTCCCGCGCCAGATTCAGCACTT
TTGAGTCCACCGTCTCTACCGAAAGCGCCCGCGCCTCAACCATAAACGGCGCGTTACGCA
GCGCAGAGTCAAAAGAGTCATATTTGACGTTCACCAGACGGCGCACTTTAGGCAAGCGTG
TAATATCCAGCCGCGCTTCGGTAATAAAGGCCAGCGTCCCTTCTGAACCCGTCAGAATGC
GCGTCAGGTCGAACTCGGTCATCTCATCGTTAAAGACATGACGCAGATCGTAACCGGTAA
GAAAGCGGTTAAGTTTGGGGAAGTTGTCGATAATTAACTGGCGTTGCTGACGGCAACGTT
GATAAACCGTGTTATAAATTCGCCCGATTGTGGTATTGGATTTACCCAGCGTTTCCGCCA
ATTCGACGGGTAAAGGTTGCGTATCGAGAATATCGCCCCCCAACAACACCGCGCGTACGC
CAAGTACGTGATCTGACGTTTTGCCATAGACCAGCGATCCCTGACCGGATGCATCGGTAT
TGATCATCCCACCGAGCGTTGCCCGGTTGCTGGTCGAAAGTTCCGGCGCAAAAAAGTAGC
CGAACGGTTTCAGGTACTGATTGAGTTGATCTTTTATCACCCCGGCCTCAACGCGCACCC
AGCCCTCTTCAGGGTTAATTTCGATGATGCGGTTCATATGGCGGGACATATCAACAATAA
TCCCCTGGTTGAGCGCCTGACCGTTAGTGCCGGTGCCGCCGCCGCGGGGGGTAAAGATCA
GCGATGAATAGCGTTCCTGCGCGGCAAGACGGGCGATCAGCGCCACATCTGCGGTTGAAC
GCGGAAATACCACCGCATCGGGGAGAAGTTGGTAAATACTGTTGTCGGTCGACATTGTCA
GACGATCGGCATAACTTGTCGCCGTATCGCCGGTAAAACCTTGTTGCTCCAGCTCTTGCA
AAAAATTAAGCACCAGTTGAACGACGCCGGGTGCCTGGGAAATCTGTGGAATCATTATAT
TGACCCTTTCCTGCGGTCTGTGATGTAGGTCGATACACTATTCTTTCAGGCTGCTGCAAT
AGCGCACTGAAAGGTGATGTTTGTTTACTCTATGGATTTCGTGTTGCAGGAAGGCGGCAA
GCGAGTGAACTCCAGGAGCTTACAATAGTAAGTGACTGGGGTGAACGAACGTAGCCGCAG
CACATGCAACTTGAAATACGACGAGTAAATCGTTTGCGTGTTGCCTGAGTTGTTGTACCA
CATTTTTTTCTAACACGCCCATCAGAATTAAGGGCAGAATCGGCCTGTTAAAAACCGCTG
AAATTGCTCATCATTATGCAGGTGAGTTTCGCGTGTTCACGTCGCGTCGACGATTTGACG
CACAAAAAAGGTGAAAAGTAGTTATGGTAAATGTTCGTCAGCCCAGGGATGTCGCACAAA
TTCTGCTTTCGGTGCTGTTTTTAGCCATCATGATTGTGGCATGTCTGTGGATTGTTCAAC
CCTTTATTCTCGGCTTTGCATGGGCCGGTACGGTGGTTATCGCCACCTGGCCGGTATTGT
TACGTTTGCAAAAGATCATGTTTGGCCGCCGCTCTCTCGCCGTTCTGGTGATGACGCTGT
TATTAGTGATGGTGTTTATCATCCCTATTGCTTTGCTGGTTAACAGTATCGTCGACGGCA
GCGGCCCGCTAATTAAAGCCATTTCCAGCGGTGACATGACGTTACCCGATCTGGCGTGGC
TTAATACCATTCCGGTGATTGGCGCGAAGCTGTATGCAGGCTGGCACAACTTGCTGGATA
TGGGGGGGACGGCGATCATGGCGAAAGTCCGCCCTTATATTGGCACCACCACCACCTGGT
TCGTTGGGCAGGCGGCGCATATCGGGCGCTTTATGGTGCATTGTGCGCTGATGCTTCTCT
TCAGTGCCCTGCTGTACTGGCGCGGTGAACAGGTGGCACAAGGCATTCGCCATTTTGCAA
CCCGTCTGGCAGGCGTTCGCGGAGATGCCGCCGTGCTGCTGGCGGCACAGGCTATCCGCG
CGGTGGCGCTGGGTGTGGTGGTGACGGCGTTAGTACAGGCAGTGCTTGGCGGTATCGGCC
TCGCCGTATCCGGCGTACCTTATGCAACGTTGCTAACGGTGTTAATGATCCTCTCCTGCC
TTGTCCAGCTTGGCCCGTTGCCGGTACTGATTCCGGCGATTATCTGGCTCTACTGGACTG
GCGATACCACCTGGGGAACGGTATTGTTAGTGTGGAGCGGTGTGGTTGGCACGCTGGATA
ACGTCATCCGCCCAATGTTAATTCGCATGGGTGCCGATTTACCGCTGATCCTGATTCTCT
CTGGCGTTATTGGTGGTTTGATTGCTTTCGGGATGATCGGTCTGTTTATTGGTCCGGTTC
TGTTAGCCGTTTCCTGGCGTCTGTTTGCCGCGTGGGTGGAAGAAGTCCCGCCGCCGACGG
ACCAACCGGAAGAAATTCTCGAAGAACTTGGCGAAATCGAGAAACCGAATAAGTAATTTC
TCATCAGGCGGCTCTGCCGCCTGATTGTTAACCACCGCTAATTGATATTTGCTTGCTCTT
CCCCATATTTTCCTGCTTACCGCCATTCAGCTGGTAGTACCTGTCGCAAATTCTTTACAG
TTTTTAAACTAATGAGACGAATCTGATCGACGCAAAAAGTCCGTATGCCTACTATTAGCT
CACGGTTATAAATCAACATATTGATTTATAAGCATGGAAATCCCCTGAGTGAAACAACGA
ATTGCTGTGTGTAGTCTTTGCCCATCTCCCACGATGGGCTTTTTTTTAACATTTTTCCGC
TTCGCTACCTCGCCCCTCACTCTTTCCAATAATGTTGCACAAGATACTGTGACTCTCTTC
AAGCCGTCAGCAGGCTGATAATGTTATTTATATTTTATTGTTTATTTCATGCAGCCATTA
CACGATGAACGCTTATGAACTCCAGGCACTCCGCCATATTTTTGCCATGACTATTGATGA
ATGCGCGACCTGGATTGCCCAGACCGGTGACAGTGAAAGCTGGCGTCAGTGGGAAAATGG
CAAGTGTGCCATTCCTGATCGTGTAGTCGAGCAACTGTTGGCTATGCGTCAGCAAAGAAA
AAAACATCTTCATGCCATCATAGAGAAAATAAATAACCGCATCGGCAACAACACCATGCG
TTTTTTCCCCGACTTAACCGCATTTCAACGAGTCTACCCTGATGGCAATTTTATTGACTG
GAAGATCTATCAATCGGTAGCTGCTGAATTATATGCACACGATCTGGAGCGGCTTTGTTA
ATTTTTCCACAGAAAGGAATTGTCGTTGTTACAACAATAATGAACGGATGCTGACACAAC
ATCGCTTCACTTTTTAAAGCACCTTTGCTAAGTAGAACCTATGAAAAATCCCTATTTCCC
TACCGCACTTGGGTTGTATTTTAATTACCTGGTGCATGGTATGGGCGTCCTTTTGATGAG
CCTGAATATGGCCTCGCTGGAGACACTTTGGCAGACTAATGCCGCGGGTGTCTCGATAGT
TATCTCATCGCTGGGCATTGGTCGATTAAGTGTCTTGCTTTTTGCAGGATTATTATCCGA
TCGCTTTGGTCGCCGCCCTTTTATCATGCTCGGGATGTGCTGCTATATGGCCTTCTTTTT
TGGCATCCTGCAGACCAATAACATCATTATCGCTTATGTTTTTGGCTTTCTGGCGGGAAT
GGCAAACAGTTTTCTCGATGCAGGCACTTATCCCAGTTTGATGGAAGCTTTTCCACGCTC
ACCTGGGACAGCCAATATTTTAATTAAAGCATTTGTTTCCAGCGGACAATTTTTATTACC
GCTAATCATTAGCCTGTTAGTGTGGGCTGAACTGTGGTTCGGTTGGTCCTTTATGATTGC
TGCAGGCATTATGTTTATTAACGCTCTGTTTTTATACCGTTGTACGTTCCCACCCCATCC
GGGTCGTCGCTTACCTGTCATAAAGAAAACCACCAGCTCTACGGAACATCGCTGTTCAAT
TATCGATTTAGCCAGTTATACCTTATATGGCTATATCTCAATGGCAACGTTTTATCTGGT
TAGCCAGTGGCTGGCACAGTACGGACAATTTGTTGCAGGCATGTCATACACTATGTCGAT
CAAACTACTCAGTATCTACACCGTGGGTTCGCTGCTTTGTGTATTTATTACCGCTCCACT
CATTCGTAATACCGTTCGCCCAACAACATTACTGATGCTGTACACCTTTATCTCATTTAT
TGCTCTGTTTACCGTCTGCCTGCATCCCACATTTTATGTGGTGATAATATTTGCTTTTGT
CATTGGTTTTACCTCTGCTGGAGGTGTTGTGCAAATTGGCCTGACGTTAATGGCTGAACG
TTTCCCTTACGCTAAAGGTAAAGCTACAGGGATCTATTACAGTGCGGGCAGTATTGCGAC
CTTTACTATTCCGTTGATTACGGCTCATCTGTCCCAAAGAAGTATTGCCGATATTATGTG
GTTCGATACCGCCATCGCTGCCATCGGTTTTTTACTGGCACTGTTTATCGGCTTACGCAG
CCGCAAAAAAACGCGGCATCACTCGCTAAAGGAAAATGTCGCTCCGGGTGGGTAATGCAA
TATTCTTTTCAGGTCATGCAAGATCTTACGGATAAATAACTCTTTCTGCGCTAACTAAGG
AAAATCGCGATCAAAAACAAACTATGACATGCAATATTCCTGGAAACATAAACTTTATGC
CATGTACCCAGGGAAAATCATCTTCAGTATAGTAATTATGTAAACCGTCGGAGAACAATA
CGTACGGTAACGAAATTATCTTTCAGCAAGGAGCTGTGAAAATGTCTCAAAATAAGGCTT
TCAGCACGCCATTTATCCTGGCTGTTCTTTGTATTTACTTCAGCTACTTCCTGCACGGCA
TTAGTGTTATTACGCTTGCCCAAAATATGTCATCTCTGGCGGAAAAGTTTTCCACTGACA
ACGCGGGCATTGCCTACTTAATTTCCGGTATCGGTTTGGGGCGATTGATCAGTATTTTAT
TCTTCGGTGTGATCTCCGATAAGTTTGGTCGTCGGGCGGTGATATTAATGGCAGTAATAA
TGTATCTGCTATTCTTCTTTGGTATTCCCGCTTGCCCGAATTTAACTCTCGCCTACGGTC
TGGCAGTGTGCGTAGGTATCGCTAACTCAGCGCTGGATACGGGTGGCTACCCCGCGCTCA
TGGAATGCTTTCCGAAAGCCTCTGGTTCGGCGGTCATACTGGTTAAAGCGATGGTGTCAT
TTGGGCAAATGTTCTACCCAATGCTGGTGAGCTATATGTTGCTCAATAATATCTGGTACG
GCTATGGGCTGATTATTCCGGGTATTCTATTTGTACTGATCACGCTGATGCTGTTGAAAA
GCAAATTCCCCAGCCAGTTGGTGGACGCCAGCGTAACTAATGAATTACCGCAAATGAACA
GCAAACCGTTAGTCTGGCTGGAAGGTGTTTCATCGGTACTGTTCGGTGTAGCCGCATTCT
CGACCTTTTATGTGATTGTGGTGTGGATGCCCAAATATGCGATGGCTTTTGCTGGTATGT
CAGAAGCTGAGGCATTAAAAACCATCTCTTATTACAGTATGGGCTCGTTGGTCTGTGTCT
TTATTTTTGCCGCACTACTGAAAAAAATGGTCCGGCCCATCTGGGCTAATGTATTTAACT
CTGCACTGGCAACAATAACAGCAGCCATTATCTACCTGTACCCTTCTCCACTGGTGTGCA
ATGCCGGAGCCTTTGTTATCGGTTTCTCAGCAGCTGGCGGCATTTTACAGCTCGGCGTTT
CGGTCATGTCAGAGTTTTTTCCCAAAAGCAAAGCCAAAGTCACCAGTATTTATATGATGA
TGGGTGGACTGGCTAACTTTGTTATTCCACTGATTACCGGTTATCTGTCGAACATCGGCC
TGCAATATATCATTGTTCTCGATTTTACTTTCGCGCTGCTGGCCCTGATTACCGCAATTA
TTGTTTTTATCCGCTATTACCGCGTTTTCATTATTCCTGAAAATGATGTGCGGTTTGGCG
AGCGTAAATTTTGCACCCGGTTAAACACAATTAAGCATAGAGGTTAAAGGAGTTAATTAT
GGATGTTACCGCAAAATACGAATTGATTGGGTTGATGGCCTATCCTATCCGCCACAGTTT
ATCGCCCGAAATGCAGAATAAAGCCTTAGAAAAAGCGGGATTGCCATTTACCTATATGGC
CTTCGAAGTGGATAACGATAGCTTTCCTGGAGCAATTGAAGGATTAAAAGCCCTCAAAAT
GCGCGGAACTGGTGTATCGATGCCGAACAAACAACTGGCGTGTGAATATGTTGATGAATT
AACACCAGCTGCCAAACTGGTGGGGGCCATCAACACCATCGTTAATGATGATGGCTATCT
GCGTGGCTATAACACCGACGGCACGGGCCATATTCGCGCCATTAAAGAGAGCGGTTTTGA
TATCAAAGGCAAAACGATGGTGCTGTTAGGGGCCGGTGGTGCCTCAACGGCAATTGGCGC
GCAGGGGGCAATTGAAGGTTTAAAAGAAATTAAACTCTTTAACCGTCGGGATGAGTTCTT
CGATAAAGCCCTCGCCTTCGCGCAGCGGGTTAATGAAAACACCGATTGTGTCGTCACGGT
CACCGATCTCGCCGATCAGCAAGCCTTTGCTGAAGCCCTGGCTTCCGCCGACATTTTAAC
CAATGGCACAAAAGTGGGTATGAAACCCCTTGAGAATGAATCATTGGTTAATGATATCAG
TCTGTTACATCCGGGACTTCTGGTCACTGAATGCGTGTATAACCCGCATATGACGAAGTT
ATTGCAGCAGGCGCAACAAGCTGGTTGCAAAACGATTGATGGATACGGCATGTTGTTGTG
GCAAGGGGCTGAACAGTTCACATTATGGACTGGCAAAGATTTCCCTCTGGAATATGTTAA
ACAGGTCATGGGGTTCGGTGCCTGACAGGCTGACCGCGTGCAGAAAGGGTAAAAAATGAA
AACCGTAACTGTAAAAGATCTCGTCATTGGTACGGGCGCACCTAAAATCATCGTCTCGCT
GATGGCGAAAGATATCGCCAGCGTGAAATCCGAAGCTCTCGCCTATCGTGAAGCGGACTT
TGATATTCTGGAATGGCGTGTGGACCACTATGCCGACCTCTCCAATGTGGAGTCTGTCAT
GGCGGCAGCAAAAATTCTCCGTGAGACCATGCCAGAAAAACCGCTGCTGTTTACCTTCCG
CAGTGCCAAAGAAGGCGGCGAGCAGGCGATTTCCACCGAGGCTTATATTGCACTCAATCG
TGCAGCCATCGACAGCGGCCTGGTTGATATGATCGATCTGGAGTTATTTACCGGTGATGA
TCAGGTTAAAGAAACCGTCGCCTACGCCCACGCGCATGATGTGAAAGTAGTCATGTCCAA
CCATGACTTCCATAAAACGCCGGAAGCCGAAGAAATCATTGCCCGTCTGCGCAAAATGCA
ATCCTTCGACGCCGATATTCCTAAGATTGCGCTGATGCCGCAAAGTACCAGCGATGTGCT
GACGTTGCTTGCCGCGACCCTGGAGATGCAGGAGCAGTATGCCGATCGTCCAATTATCAC
GATGTCGATGGCAAAAACTGGCGTAATTTCTCGTCTGGCTGGTGAAGTATTTGGCTCGGC
GGCAACTTTTGGTGCGGTAAAAAAAGCGTCTGCGCCAGGGCAAATCTCGGTAAATGATTT
GCGCACGGTATTAACTATTTTACACCAGGCATAAGCAATAATATTTCGGCGGGAACACCC
TCCCCGCCGAACTAAAAAATATATTCAATCGTATTTAATAAAAATATTTCGTGAGTCTCT
GTGCGCTAATTCTCCATTTGGCGTAGGGAAAATCACATCTGAATCAGGAATTAACAATGA
AACCTGTAAAACCACCTCGTATTAATGGACGAGTGCCGGTCCTGTCGGCACAGGAAGCGG
TGAATTATATTCCCGACGAAGCAACACTTTGTGTGTTAGGCGCTGGCGGCGGTATTCTGG
AAGCCACCACGTTAATTACTGCTCTTGCTGATAAATATAAACAGACTCAAACACCACGTA
ATTTATCGATTATTAGTCCAACAGGGCTTGGCGATCGCGCCGACCGTGGTATTAGTCCTC
TGGCGCAAGAAGGTCTGGTGAAATGGGCATTATGTGGTCACTGGGGACAATCGCCGCGTA
TTTCTGAACTCGCAGAACAAAATAAAATTATTGCTTATAACTACCCACAAGGTGTACTTA
CACAAACCTTACGCGCCGCCGCAGCCCACCAGCCTGGTATTATTAGTGATATTGGCATCG
GGACATTTGTCGATCCACGCCAGCAAGGCGGCAAACTGAATGAAGTCACTAAAGAAGACC
TGATTAAACTGGTCGAGTTTGATAACAAAGAATATCTCTATTACAAAGCGATTGCGCCAG
ATATTGCCTTCATTCGCGCTACCACCTGCGACAGTGAAGGCTACGCCACTTTTGAAGATG
AGGTGATGTATCTCGACGCATTGGTTATTGCCCAGGCGGTGCACAATAACGGCGGTATTG
TGATGATGCAGGTGCAGAAAATGGTTAAGAAAGCCACGCTGCATCCTAAATCTGTCCGTA
TTCCGGGTTATCTGGTGGATATTGTGGTGGTCGATCCGGATCAAACCCAACTGTATGGCG
GTGCACCGGTTAACCGCTTTATTTCTGGTGACTTCACCCTTGATGACAGTACCAAACTTA
GCCTGCCCCTAAACCAACGTAAATTAGTTGCGCGGCGCGCATTATTCGAAATGCGTAAAG
GCGCGGTGGGGAATGTCGGCGTCGGTATTGCTGACGGCATTGGCCTGGTCGCCCGAGAAG
AAGGTTGTGCTGATGACTTTATTCTGACGGTAGAAACAGGTCCGATTGGCGGAATTACTT
CACAGGGGATCGCCTTTGGCGCGAACGTGAATACCCGTGCCATTCTGGATATGACGTCCC
AGTTTGATTTTTATCACGGTGGCGGTCTGGATGTTTGTTATTTGAGTTTTGCTGAAGTCG
ACCAGCACGGTAACGTCGGCGTGCATAAATTCAATGGTAAAATCATGGGCACCGGTGGAT
TTATTGATATCAGTGCCACTTCGAAGAAAATCATTTTCTGCGGCACATTAACTGCGGGCA
GTTTAAAAACAGAAATTACCGACGGCAAATTAAATATCGTCCAGGAAGGACGGGTGAAGA
AATTTATTCGGGAACTACCGGAAATTACTTTCAGCGGAAAAATCGCTCTCGAGCGAGGGC
TGGATGTTCGTTATATCACTGAGCGCGCAGTATTCACGCTGAAAGAAGACGGCCTGCATT
TAATCGAAATCGCCCCTGGCGTCGATTTACAAAAAGATATTCTCGACAAAATGGATTTCA
CCCCAGTGATTTCGCCAGAACTCAAACTGATGGACGAAAGATTATTTATCGATGCGGCGA
TGGGTTTTGTCCTGCCTGAAGCGGCTCATTAACAGGAGTATAATGATGGATTTTTCTTTA
ACTGAAGAACAAGAACTGCTGCTGGCCAGTATTCGCGAACTGATTACGACTAACTTTCCG
GAAGAGTATTTCCGCACCTGCGATCAAAACGGGACATATCCGCGTGAGTTTATGCGGGCG
CTGGCGGATAACGGTATTTCCATGCTTGGCGTGCCGGAAGAATTTGGTGGTATCCCTGCG
GATTACGTCACCCAAATGCTGGCGCTGATGGAAGTGTCAAAATGCGGTGCTCCGGCATTT
TTAATTACCAACGGTCAATGTATTCACAGTATGCGCCGTTTCGGTTCTGCAGAGCAGCTA
CGTAAAACGGCAGAGAGCACCCTGGAAACGGGTGATCCCGCCTATGCCCTGGCGTTGACG
GAACCAGGTGCTGGCTCAGATAACAACAGTGCCACTACCACTTACACGCGTAAAAACGGC
AAGGTCTACATCAACGGACAAAAAACCTTTATTACCGGTGCGAAAGAGTACCCGTATATG
CTGGTGCTGGCGCGCGATCCGCAACCGAAAGATCCCAAAAAAGCCTTCACCCTGTGGTGG
GTCGACTCCAGTAAGCCCGGCATTAAGATTAACCCGCTGCATAAAATCGGCTGGCATATG
CTCAGCACCTGCGAAGTCTATCTCGACAACGTGGAGGTTGAAGAGAGCGACATGGTGGGC
GAAGAAGGAATGGGTTTCCTCAATGTGATGTACAACTTTGAGATGGAGCGCCTGATCAAC
GCCGCGCGCAGCACCGGCTTTGCCGAATGCGCCTTTGAAGATGCCGCCCGCTATGCCAAC
CAACGTATCGCTTTTGGTAAGCCCATTGGTCATAACCAGATGATCCAGGAAAAACTGGCG
CTGATGGCGATTAAGATCGACAACATGCGCAACATGGTGCTGAAAGTGGCATGGCAAGCC
GATCAGCATCAGTCACTGCGCACCAGCGCGGCGCTGGCAAAACTGTACTGTGCACGTACC
GCAATGGAAGTCATTGATGATGCGATTCAAATCATGGGCGGTCTGGGCTATACCGATGAG
GCGCGCGTCTCCCGCTTCTGGCGTGATGTCCGTTGTGAACGTATCGGCGGCGGTACAGAC
GAAATTATGATTTACGTAGCAGGTCGGCAGATCCTGAAAGACTATCAGAACAAATAATCT
GCAGGCGGCGCAGCTTCTTAACAAACTGCGCCGCCAGATTTATCCAACAAGACTTACCGG
TTGAGGAAATTCAGATAGGATTTCTTGTTCCGCAAAACAGTTTTTAAATTGTCTACGGTA
ATCGCTGGGCGAACAACCGACATGGCGCAAAAACAGTTTGGCAAAGTGATCGACATTTTC
ATAACCCACACGCCAGGAGATCTCTGCCTGTGATAATTCAGTATTAGTGAGTGACCATTT
TGCTTCCGTCATACGCCGTTGAATAACATAGTTAATAGGGGAAATACGATACTCTTTGGT
AAATTCATGGCAAATATAACTGACGCTGGCACGAAATTTTTTCGATAACTGTTCTAAAGT
GATTTTTTCGCGATAATTATTATTCAGATAGAAAAGAATATCTTTTATCAGAACATCTTT
TTTAATATACCCCTGCTCCGAACGATAAGCATTTTTAAAATTTTCGTAGTAAAGAATGGC
TAACGTATAGGCAAATGCATCCCATAACGAAGATGTTTGGCTATTTTTACTTTGCGGCAA
AATCACACTTAGCTCATTAAATAAGGTTTTTATGACTTCTTTTCCCTGCCCCGCGGCAAT
TACCGGACAAGAATGCGGTTGCAGTAGCTGATTTTCCTCAGCCCCCTGAAACTGAAAGCC
GTACAGCGCACAGGTACACGTCGTTGCCGGATCGTTAACGTCAGAGGCCACCGCATGCAG
CCTGCCGCGTTCTATCACCACAATGTCATCCGCATGTGCGACATATAACGAAGAATCGAT
GGTAAACCTTGCAACCCCTTTCTTGACGTAAATCAACTCGGTTTCATTGTCATGAACGTG
ATGTCCGGACTCCCATTTTGGATCATCGCTAAATGCAAAACGTGAAAGCCGTGGCGTTTT
ACCGGCGACAAACAGCGTTTCACTGGCGTTATCAAAACAGCGTTGATACATGACAACCTC
CCTATTCCATGAGCAAGCAAAAACAATATATGCCGGATAAAATACGGCGTGTATTGCGGT
TATACAACCGCGTTTAGCGAGAGCTAAACAAGATTATTTACACTGAATGCAAGATTGTAC
GGTCATGGAATAACTATATTGCCGCAAATTGCACTTTTGTTTTAGCGATCGCATTTTTTT
TGCAAGATTGTTGGCAAGGAAAACAGCTTGCTCCGTCGAAAACCCCGCACCGCTATCGCA
CACTATTTTCAGGCCATTTTTACCTTCCATCGGAGATGGTTCCGTATGCGACTCACAGGA
GAAATCATGAAAATAATAACCTGCTTTAAGCTGGTGCCTGAAGAACAGGACATTGTTGTC
ACTCCAGAATACACCCTGAATTTCGACAATGCCGACGCCAAAATCAGCCAGTTCGATCTC
AATGCCATTGAAGCTGCAAGCCAGCTCGCAACAGATGACGATGAGATAGCCGCGCTGACC
GTTGGCGGCTCATTGTTGCAGAACTCGAAAGTGCGCAAAGACGTGCTATCCCGCGGGCCG
CACAGCCTGTATTTGGTGCAGGATGCGCAACTTGAACATGCACTGCCTCTCGATACCGCA
AAAGCGCTGGCGGCAGCAATTGAAAAGATCGGCTTCGATTTACTGATCTTTGGTGAAGGT
TCCGGCGACCTTTATGCCCAGCAGGTTGGCTTGCTGGTCGGAGAAATTCTGCAACTTCCG
GTGATTAATGCAGTGAGTGCTATTCAGCGTCAGGGCAATACACTGGTGATTGAACGCACG
CTTGAAGATGATGTTGAAGTTATTGAACTCTCTGTTCCAGCCGTGCTCTGCGTCACCTCC
GATATTAACGTGCCACGCATTCCTTCGATGAAAGCCATTCTCGGCGCGGGTAAAAAACCG
GTAAATCAGTGGCAGGCAAGTGATATTGACTGGAGCCAGAGCGCGCCACTTGCTGAACTG
GTCGGCATTCGCGTACCGCCGCAAACAGAACGTAAGCACATCATTATCGATAACGATTCG
CCGGAGGCCATTGCCGAGCTGGCGGAACATCTGAAGAAAGCCCTGAACTGAAGCCTACGG
AGAAGAAACGATGAGTCAATTAAACAGCGTCTGGGTCTTTAGCGATAATCCTGAACGTTA
TGCTGAACTGTTTGGCGGCGCTCAGCAATGGGGCCAACAGGTGTATGCCATTGTACAAAA
TACCGACCAGGCGCAGGCAGTTATGCCTTATGGTCCAAAATGTCTTTATGTTCTTGCGCA
AAACGACGCGCTGCAACGCACTGAAAATTACGCCGAAAGCATTGCTGCCCTGCTGAAAGA
TAAACACCCCGCTATGTTGCTGTTGGCCGCGACGAAACGTGGTAAAGCGCTGGCAGCACG
GTTAAGTGTGCAACTGAATGCGGCGCTGGTGAACGATGCCACGGCGGTGGATATTGTCGA
TGGTCACATTTGCGCCGAACACCGGATGTATGGCGGGTTAGCGTTCGCTCAGGAAAAGAT
CAACAGCCCGCTGGCGATCATTACCCTTGCACCCGGTGTTCAGGAACCGTGCACCAGTGA
TACCTCTCATCAGTGCCCGACAGAAACGGTACCTTATGTTGCTCCGCGTCATGAAATTCT
CTGTCGCGAACGCCGTGCGAAAGCCGCAAGCAGCGTGGACCTGAGCAAAGCAAAACGTGT
GGTTGGCGTCGGTCGTGGACTGGCGGCGCAGGATGACCTAAAAATGGTCCACGAACTGGC
GGCGGTGCTGAATGCTGAAGTCGGCTGTTCACGTCCAATTGCCGAAGGCGAGAACTGGAT
GGAGCGTGAACGTTATATCGGTGTCTCCGGCGTGTTGCTGAAATCCGATCTCTACCTGAC
GCTGGGGATCTCCGGGCAGATCCAGCATATGGTTGGCGGCAACGGCGCAAAAGTGATTGT
CGCCATCAATAAAGATAAAAATGCGCCAATCTTCAACTATGCCGACTACGGTCTGGTGGG
CGATATCTACAAAGTCGTCCCTGCCCTGATTAGCCAGTTGAGCCGCTAATTCCCCTTTCA
ACCACATCTCCCGCTGTAAACGCAGCGGGAAGGGAGCATAACGCATGTCGGATGACAAAT
TTGATGCCATTGTGGTCGGTGCGGGCGTTGCTGGTAGCGTTGCCGCACTGGTCATGGCAC
GAGCCGGGCTGGATGTCCTGGTGATAGAACGCGGCGACAGTGCCGGATGTAAAAACATGA
CCGGCGGGCGTCTTTATGCCCACACACTTGAAGCAATCATTCCAGGCTTTGCAGTATCAG
CGCCGGTAGAACGCAAGGTCACACGCGAGAAAATCTCCTTCTTAACCGAAGAAAGCGCCG
TTACCCTCGATTTTCACCGCGAGCAGCCAGATGTTCCGCAACACGCATCTTATACCGTAT
TGCGTAATCGTCTGGACCCGTGGTTGATGGAACAAGCCGAGCAGGCGGGCGCGCAGTTTA
TCCCAGGCGTTCGCGTCGACGCGCTGGTTCGTGAAGGAAACAAGGTCACTGGCGTGCAGG
CTGGGGATGATATTCTCGAAGCGAATGTGGTGATTCTGGCTGATGGCGTTAACTCGATGC
TTGGCCGCTCGCTGGGAATGGTTCCCGCTTCCGATCCGCATCATTACGCTGTTGGTGTTA
AAGAGGTTATTGGCCTCACACCAGAACAGATCAACGATCGCTTTAATATTACGGGCGAGG
AAGGTGCCGCCTGGCTGTTTGCCGGTTCCCCTTCTGACGGCCTGATGGGCGGGGGATTTC
TCTATACCAACAAGGATTCCATATCCTTGGGGCTGGTTTGTGGATTGGGTGATATCGCCC
ATGCGCAAAAAAGCGTGCCGCAAATGCTGGAAGATTTTAAACAACACCCCGCCATTCGCC
CGCTGATTAGCGGCGGCAAACTGCTTGAATATTCCGCGCATATGGTGCCGGAAGGCGGTC
TGGCAATGGTGCCGCAACTGGTTAACGAGGGCGTGATGATCGTTGGTGACGCCGCAGGCT
TCTGCCTGAATTTGGGTTTTACGGTCCGCGGCATGGATTTAGCCATTGCATCGGCTCAGG
CTGCCGCCACAACGGTGATCGCCGCCAAAGAACGCGCGGATTTCTCCGCCAGCAGTCTGG
CGCAATACAAACGTGAGCTGGAACAAAGCTGCGTCATGCGTGATATGCAGCATTTTCGCA
AGATCCCGGCGCTGATGGAAAACCCGCGCCTGTTTAGCCAATACCCACGAATGGTAGCCG
ACATCATGAACGAGATGTTCACCATCGACGGCAAACCAAACCAGCCGGTACGAAAAATGA
TCATGGGACATGCGAAGAAAATTGGGCTGATCAACTTGCTGAAAGATGGCATTAAGGGAG
CAACCGCGCTATGAGCCAGAACGCTACGGTTAACGTCGACATCAAATTAGGCGTCAATAA
ATTCCATGTTGATGAGGGCCACCCGCATATCATTCTGGCGGAAAATCCCGATATCAATGA
ATTCCATAAATTAATGAAAGCCTGCCCTGCCGGACTTTATAAGCAGGATGACGCAGGAAA
CATTCATTTTGATTCCGCCGGTTGTCTGGAGTGCGGCACCTGTCGGGTGCTGTGCGGTAA
CACTATTCTCGAACAGTGGCAATATCCCGCAGGCACCTTCGGTATTGATTTTCGCTACGG
CTAATCATGCATCCCACAGGCCCGCATCTCGGGCCTGATGTTCTGTTTCGAGAGTCCAAC
ATGAAAGTGACATTAACGTTTAACGAACAACGTCGTGCGGCGTATCGTCAGCAAGGGTTA
TGGGGCGATGCTTCGCTGGCCGATTACTGGCAGCAGACCGCTCGTGCGATGCCAGACAAA
ATTGCCGTGGTCGATAATCATGGTGCATCGTACACCTATAGCGCGCTCGATCACGCCGCG
AGCTGTCTGGCAAACTGGATGTTAGCGAAGGGTATTGAATCAGGCGATCGCATCGCATTT
CAACTGCCTGGCTGGTGTGAATTTACCGTTATCTATCTTGCCTGCCTGAAAATCGGTGCA
GTTTCCGTGCCGCTGTTGCCTTCCTGGCGGGAAGCAGAACTGGTGTGGGTGCTCAATAAG
TGTCAGGCAAAAATGTTCTTTGCACCGACGTTGTTTAAACAAACGCGTCCGGTAGATTTA
ATCCTGCCGCTGCAAAATCAGCTTCCACAACTACAACAAATTGTCGGCGTGGACAAACTG
GCTCCCGCCACCTCTTCCCTCTCATTAAGTCAGATTATCGCCGACAATACCTCACTGACC
ACGGCGATAACGACCCACGGCGATGAATTAGCTGCGGTGCTGTTTACCTCCGGAACCGAG
GGTCTGCCAAAGGGCGTGATGCTAACGCATAACAATATTCTCGCCAGTGAGCGGGCTTAT
TGCGCGCGACTGAATCTGACCTGGCAGGATGTCTTTATGATGCCTGCGCCACTTGGTCAC
GCAACGGGCTTTCTGCATGGCGTAACGGCACCATTCTTAATTGGCGCTCGCAGCGTGTTG
TTAGATATTTTCACTCCTGATGCGTGTCTCGCGCTGCTTGAGCAGCAGCGTTGCACCTGT
ATGCTCGGCGCAACGCCGTTTGTCTATGATCTTTTGAATGTACTAGAGAAACAACCCGCG
GACCTTTCAGCGCTGCGTTTCTTTCTTTGCGGCGGAACCACAATCCCCAAAAAAGTGGCG
CGTGAATGCCAGCAGCGCGGCATTAAATTATTAAGTGTTTATGGTTCCACAGAAAGTTCG
CCGCATGCGGTGGTGAATCTCGATGATCCTTTGTCGCGCTTTATGCACACCGATGGTTAC
GCTGCCGCAGGTGTAGAGATTAAAGTGGTCGATGACGCACGCAAGACCTTACCGCCAGGT
TGCGAAGGTGAAGAAGCCTCGCGTGGCCCCAATGTGTTTATGGGGTATTTTGATGAACCT
GAATTAACCGCCCGTGCCCTGGATGAAGAAGGCTGGTATTACAGCGGCGATCTCTGCCGT
ATGGATGAGGCTGGCTATATAAAAATTACCGGACGCAAAAAAGATATTATTGTCCGCGGC
GGCGAAAATATTAGCAGCCGTGAAGTGGAAGATATTTTATTGCAGCATCCTAAAATTCAC
GATGCCTGTGTGGTTGCAATGTCCGATGAACGTTTAGGTGAACGATCATGCGCTTATGTC
GTGCTGAAAGCGCCGCATCATTCATTATCGCTGGAAGAGGTAGTGGCTTTTTTTAGCCGT
AAACGGGTCGCAAAATATAAATATCCTGAACATATCGTGGTAATCGAAAAACTACCGCGA
ACTACCTCAGGTAAAATACAAAAGTTTTTGTTAAGAAAAGATATTATGCGGCGTTTAACG
CAGGATGTCTGTGAAGAGATTGAATAAGTTTCATCTTCGGGGATCACATAACCCCGGCGA
CTAAACGCCGCCGGGGATTTATTTTATTTCTTCAGTTCAGCCAGGCTTAACCAGGTTTGC
ACCACGGTGTCCGGGTTCAGAGACAGGCTATCGATCCCCTCTTCCATCAACCATGCGGCA
AAGTCTTCGTGGTCGGACGGACCCTGACCGCAAATCCCGACATATTTGCCCTGTTTCTTC
GCGGCACGGATAGCCATCGACAGCAGTGCTTTCACCGCATCGTTGCGCTCATCGAACAAT
TCAGACACCACGCCGGAGTCACGGTCCAGACCGAGCGCCAGCTGCGTCATATCGTTTGAG
CCAATTGAGAAGCCGTCGAAATATTCGAGGAACTGCTCGGCCAGCAAGGCGTTGGACGGG
ATTTCACACATCATGATGATTTTCAGCCCGTTCTCGCCACGTTTCAGCCCCTGACGCGCC
AGTTCTTCAACCACCGCTTTCGCCTGATCTACGGTACGCACGAACGGGATCATGATCTCA
ACGTTGGTCAGTCCCATGTCGTTGCGCACACGTTTCACTGCTTCACACTCCAGCGCGAAA
CAGTCGCGGAAGCTGTCGGAAACATAGCGGCCCGCGCCACGGAAGCCGAGCATCGGGTTC
TCTTCATCTGGCTCGTAACGCTCACCACCGACCAGGTTGGCATATTCGTTCGATTTAAAA
TCAGAGAGACGGACAATGACGCGCTTCGGATAAAACGCGGCACCCAGCGTCGCGATCCCT
TCAGTCAGACGACCAACGTAAAATTCACGCGGAGAATCAAAACCTTTCATCATCTCGCGG
ATTTCGTTTTGCAACTGCGGTTCCTGATCGTCAAACTCAAGCAGTGCGCGTGGGTGGACG
CCAATCATACGGTTGATGATAAATTCCAGACGCGCAAGGCCCACGCCTTCGTTCGGTAGG
CAGGCGAAGTCGAAAGCACGGTCCGGGTTACCGACGTTCATCATCACTTTCAACGGCAGA
TCCGGCATCGTTTCTACGCTGGAGCTTTTCACGCTAAATTCCAGCAACTCCGCATAGACG
TAACCGGTATCACCTTCGGCACAAGAAACAGTGACGTTCTCACCGTCTTTCATCCGTTCT
GTTGCATCTCCACAGCCCACTACCGCCGGAATGCCCAGTTCACGAGCGATGATCGCCGCG
TGACAGGTACGACCGCCACGGTTGGTGACGATGGCAGATGCTTTCTTCATGATCGGTTCC
CAGTCCGGGTCGGTCATGTCAGTAACCAGCACGTCGCCAGGTTCGATGCGGTTCATTTCG
CTGATGTCATGGATGACTTTCACCGGACCCGCACCGATGCGATGACCGATAGCACGGCCT
TCGGCGATAATCTTACCCTGTGAATGCAGCGTATAACGCTCCATGACCTGACCGCGTGAG
CGCACGGTTTCCGGACGCGCCTGCACAATGAACAGTTTACCGGTGTGGCCATCTTTCGCC
CACTCAATATCCATCGGGCGACCGTAGTGTTTCTCAATTTGTACGGCCTGTTTTGCCAGT
TCCTGCACTTCTTCGTTGGTCAGCGAGAAGATGTCACGCTGTTCCTGCGGTACGTCTTCG
ATTTTAACCTGCTTGCCGTGCTCCTGGGTCGGCGCGTAAACCATGCGGATTTTTTTCGAC
CCCATGGTGCGGCGCACGATAGCCGGGCGATTCGCCGCCAGTGTCGGTTTATGCACGTAA
AACTCATCCGGGTTAACCGCACCCTGCACGACCATCTCACCAAGGCCCCATGCGGAAGTG
ATAAACACCACCTGGTCAAAGCCGGATTCGGTATCAATGGAGAACATCACGCCAGATGAT
GCGAGGTCAGAGCGCACCATCCGTTGAACACCGGCGGAGAGCGCCACACCACGGTGATCG
TAACCCTGGTGCACACGATAAGAGATGGCGCGATCGTTAAACAGAGAAGCAAATACATGT
TTCACTGCCACGAGAACGGCGTCAAAACCCTGAACGTTGAGGAAGGTTTCCTGCTGACCG
GCAAAAGAAGCGTCCGGCATATCTTCTGCGGTGGCGGAGGAGCGCACCGCAAAAGAGGCG
TTTTCGTCATCGGCGGAAAGCTGTGCATAGGCTTCGCGGATGGCGTTTTCCAGCTCAGGC
TGGAAGGGAGTGTCGATAATCCACTGGCGGATTTGCGCGCCCGCTTTCGCAAGCTGAGTA
ACATCGTCAATATCCGTTTTATCCAGCAGTTCATAAATGCGCTGGTTTACGCCGCTTTGG
TCCAGAAACTGGTTAAACGCGTCGGCGGTTGTGGCGAAACCATTCGGAACGGAAACACCC
ATTCCGGAAAGATTAGTAATCATTTCACCCAGGGAGGCATTTTTGCCCCCAACCCTGTCT
ACATCATTCATGCCGAGTTGGTTATACCAAAGCACCAGCGGTGACGAGCCATTGTTGGAC
ATCGAACAATCCTTTTGTGATAAATGAACGGTTTGAGAAACACATTTCTGCGCATTTATC
TTTGCATATTTAACCGGATGAAAAAAACGGTGAATCGTTCAAGCAAATATATTTTTTTAC
TTTTTAAGACTGATCCCAGCGTTGCGCAAATCTGCTCTCTTCGACAATTTCCACATAAAC
CATCGGTATAAACGAAACCATAAAAATGAAATGCTGTTTTCATAAAAAATAAAATTGAAG
GTTCATTTTATAAACCAGACATAACGTTCTACGCTTCTGTGCGTTTTTAATTTATGCTTT
CATAGAATTATGTCTGCATCACGGGAAGAACAAAATGGATAATGCTGTTGATCGCCACGT
TTTTTATATTTCTGATGGTACGGCAATAACTGCGGAGGTATTAGGACACGCAGTAATGTC
ACAATTTCCCGTCACTATCAGCAGCATCACGCTGCCGTTTGTCGAAAATGAGAGCCGTGC
ACGGGCAGTGAAGGATCAGATTGACGCAATTTATCACCAGACAGGCGTGCGCCCGCTGGT
CTTCTACTCCATCGTGTTGCCGGAGATTCGCGCCATCATCTTGCAAAGTGAAGGCTTTTG
CCAGGATATCGTTCAGGCGCTGGTTGCCCCGCTACAACAAGAGATGAAACTGGATCCAAC
GCCGATTGCTCATCGTACCCATGGCCTTAACCCTAATAATCTCAATAAATATGATGCGCG
CATTGCGGCGATTGATTACACCCTCGCCCACGATGACGGCATTTCGTTGCGCAATCTGGA
CCAGGCTCAGGTGATCCTGCTCGGTGTTTCTCGCTGTGGTAAAACCCCCACCAGTCTGTA
TCTGGCAATGCAGTTTGGTATCCGCGCGGCAAACTACCCCTTTATTGCCGACGATATGGA
TAATCTGGTGCTACCCGCGTCGCTCAAACCGCTTCAGCATAAATTGTTCGGCCTGACTAT
CGACCCGGAACGTCTGGCGGCGATTCGCGAGGAACGTCGGGAGAACAGTCGCTATGCCTC
GCTTCGTCAGTGCAGGATGGAAGTCGCGGAAGTGGAAGCCTTGTACCGTAAAAATCAGAT
CCCGTGGATTAACAGTACCAATTATTCGGTAGAAGAGATTGCCACCAAGATCCTCGATAT
CATGGGCCTTAGTCGCCGAATGTACTAGAGAACTAGTGCATTAGCTTATTTTTTTGTTAT
CATGCTAACCACCCGGCGAGGTGTGACACACCTCGCACTTGAAATCAGCAGCGATTGGTT
TATCGTGATGCGCATCACTTCCCGGCAGTCCTGCCGTAGAAGCAACAAATTTCTGAGACT
TGTAATGAACAGAACTGACGAACTCCGTACTGCGCGTATTGAGAGCCTGGTAACGCCCGC
CGAACTCGCGCTACGGTATCCCGTAACGCCTGGCGTCGCCACCCATGTCACCGACTCCCG
CCGCAGAATTGAAAAAATACTGAATGGTGAAGATAAGCGACTGTTGGTCATTATTGGCCC
CTGCTCGATCCACGATCTCACCGCTGCAATGGAGTACGCCACCCGTCTGCAGTCGCTGCG
CAACCAGTACCAGTCACGGCTGGAAATCGTAATGCGCACCTATTTTGAAAAACCACGAAC
TGTTGTCGGCTGGAAAGGACTAATCTCCGATCCAGATTTAAACGGCAGCTATCGGGTAAA
TCACGGTCTGGAGCTGGCGCGCAAATTACTTTTACAGGTAAATGAGCTGGGCGTCCCAAC
CGCGACCGAGTTCCTCGATATGGTGACCGGTCAGTTTATTGCTGATTTAATCAGTTGGGG
CGCGATTGGCGCACGTACTACCGAAAGTCAGATCCACCGCGAAATGGCTTCGGCACTCTC
CTGTCCGGTAGGTTTTAAAAATGGTACCGATGGCAATACGCGGATTGCTGTGGATGCTAT
CCGCGCAGCCCGCGCCAGCCATATGTTCCTCTCGCCAGACAAAAATGGTCAGATGACCAT
CTATCAGACCAGCGGCAACCCGTATGGCCACATTATTATGCGTGGCGGCAAAAAACCGAA
TTATCATGCCGATGATATCGCCGCAGCCTGCGATACGCTGCACGAGTTTGATTTACCTGA
ACATCTGGTGGTGGATTTCAGCCACGGTAACTGCCAGAAGCAGCACCGTCGCCAGTTAGA
AGTTTGTGAGGATATTTGTCAGCAAATCCGCAATGGCTCTACGGCGATTGCTGGAATTAT
GGCGGAAAGTTTCCTGCGCGAAGGAACGCAAAAAATCGTCGGCAGTCAGCCGCTCACTTA
CGGTCAATCCATTACCGACCCGTGTCTGGGCTGGGAGGATACCGAACGCCTGGTCGAAAA
ACTCGCCTCTGCGGTAGATACCCGCTTCTGAATGCGTGCCCATTCCTGACGGAATGGGCA
TTTCTGCGCAACTTGTTGTCTTCTCAACAAATTACTGCTTGCTCTGGTCAGCCATAATAT
TGATAATAAGAATCATTGTTATATCAATTATTATTAATTTTTATGCGTTATACGGATAGC
AGAAAACTCACGCCTGAAACGGATGCCAATCACAAGACCGCTTCCCCGCAGCCTATTCGG
CGAATTTCCAGCCAGACACTGTTAGGTCCGGATGGCAAACTGATTATCGATCATGACGGG
CAAGAATATCTGCTCCGTAAAACTCAGGCTGGCAAGCTGCTGTTGACCAAGTAGCCTTTA
ACTCGAGCAGCTGACTTCCAGCCGTTTACCCCAGTCAGGTGGACGACTGACATAGTCATC
ATCTCTGTCGCTGAAAGGATTTCGCAACGCCTCATGCAGGCGGTGCAATTCCGTCATATC
ACCCTTTTCTGCCGCTTCAATCGCCCGTTGCGCCAACCAGTTGCGCAATACCAGAGCGGG
GTTAACGCTTTGCATCAGTTGCTGACGCTCACTATCGCTAACCTCGTCTTGTTGCAAACG
CCCCCGATAACGGGCAAACCAGTCATCAAATGCCGCACGATCAATAAACTCATCACGTAG
CGGTGACGCCGCGCTGTGCTGCTCGGTCAGACTCAGCATGCGGAATGTGCGGGTATAATC
GCTGCGCTCTCGCGCCATCAGACTGAATAATTCATTCAGTAGCGCGTTATCCTCTTTTTG
CTCCGTCATGAAGCCCAGTTTCTGCCGCATCCGTTCTCCATAATGCGTCAACAAAACCTG
CTGATAGCTGTCCAGGGCCTCATTCAGGGCATCTACGGCAACAAATGGCGACAATGTCTG
CGCCAGACGCTGTAAATTCCACAACGCGACGGCAGGTTGATTATCAAAGCTGTAACGCCC
TTGATGATCCGAGTGATTACAAATAAAACCGGGTTCGTAATCATCAAGAAAACCAAACGG
CCCGTAATCAAGCGTCAGCCCCAGCAGCGACATGTTGTCGGTATTCATCACCCCATGAGC
AAAGCCGACCGTCTGCCATTGGGCAATTAACGACGCGGTACGTGCGACAACATCGCTAAA
CCAGAGACGGTATTTGTCCTCATCATCTGCAAGATGTGACCAGTAATGACGAATAGCAAA
GTCAGCTAACTGACGAACCTTTTCCGACTCGCGGCGGTAGTAAAAATGTTCGAAATGACC
AAAGCGCAGATGACTTGGTGCCACACGCATCAGCATCGCGCCTGGCTCCGCCGTTTCCCG
ATACACTGGCGAATCGCTGGTGACGATACTTAACGCGCGGGTCGTCGGAATGCCCAGATA
ATGCATCGCCTCACTGGCGAGACTTTCTCGTATCGTCGAACGTAAAACCGCCCGTCCATC
ACCCATTCGCGAATAAGGCGTCAGGCCAGCACCTTTCAGATGCCAGTCCATTGTAGTGCC
ATCAGCAAGCAGTTGTTCGCCGAGTAAAATGCCGCGCCCATCACCCAGTTGGCCCGCCCA
GACGCCGAACTGATGACCACTGTAAACCTGCGCCAGTGGTGACATACCAGGCAGTAGGGC
TTCGCCGCCCCAGACACCTGCGCCATTTTTAAACAGCGACGATGGAATACTCAGCGTGTT
AGCCAGTTCGGTATTATGCCAAATCAGCCGGGCATTATTTAAAGGCGTAGGGGAAAGTGC
TGTATAGGTTTCTGGCAATTCATCGCGCCAGCGGGTAACAAAAGACAGGGTCATAGATCC
TCCTGTTTGATAGTGTAGACGGTTACTCTCGTCTTAAACACCAGCAAACAGAAGGGTTAT
CGCTGAACCAACGTCGTTATCTGATTTATGGGAACGGCAGGCCACAGGCATCCCTGGAGA
GCATGGAAATCGAAGGGGGTAATCTGTGCCAATATTTCTGCCGTATCAATGCCTCCCGCA
ATGATGCAATTGCAACAAGGGGAAATTTGCGCCTGGATCGCACGAATAAACGGTTCGAAG
GAGCGGTGCGTGATTTGTTGCTGAATAAAACTTTTATCCAGCATGACGCGGGTGAAAAGA
CCATCAAAAACCGCTTTCATTGTGCTATTGCCTGCTCCCAAATTACCTAACACAAGGGGA
TACACTTGCGATAAGGATAAAAGACCGCGATTATCTTTTCCTTCATTGAGATGCGGGTAA
TTCTCATTAATCAACAGTTCAATAAACGGATATTTTAATAGTTCGCCTGCGTAATTATCC
CTCTCTAATAATAATGTAGCCACTTGTGGCGTTAAATTAAGCCAGGCAAAGAGTTTATGT
TGAATAAAAAAATGTTGGCATGATTTTAGTAATTCCAACTGCTCTGAAAATAATTGCCAA
TGTTGCTCCTCGGTAAGTTGCGCTATAACCCGACTCGTCGGGATACGAACCGTACCATCT
TCACTGGAGAAATGGGTAATTAACTCAACGCCGACAAGGACTTGCTGGTTGTCTCTTATC
GGCAGGAAATAGCAATCAGAATGATAAAGATTCTCCAAAAAAATCTTCATGGTAACCGTC
CCTCTCGAAGGATGTTTTTCAGTATCCGGCTAAAAGGGATGAGGCCATAAGACATAACAA
TTACAGAAGGAGTAACTTTCATTTGTTCCATGTTAACCACTTTTTCAGGGGTCCTTTTTT
TAGATTATCCTGATTATAAACGAATAATCCATTTACGGAATTTTTGTCTGCAAAATACTA
CTGTATTCAGGAGTAAATGGACGGCGATGTATCATCGCCGTCCATTTTTCGACATACTAG
ATTCGTCTCGCCTGCCAGAAATTTTTCTGCCAATAGACATTATCAAGTGAGGAACGCATC
ACTCCCTTGCTGGTAGAGGCGTGGATAAATTGGTTGTTGGTATCGTAAATACCTACATGC
AAACCATTTTGTCCGGACCCCGTTTTGAAAAAGACCAGGTCACCTGGCAGCAACTCGTCT
TTATCAATTTGCGTGCCAATAGAGGCTTGTTGTTTGGTTTCACGGGGCAGCTGCAAATCG
AAACGATCGCGCATCGTCACAACCACAAATCCCGAACAGTCCACACCGCGCCGCGTCATG
CCACCATAACGATACGGCGTGCCATGCCAGCTTTGTAGCTGGTCGTTCAAACCGGCAATA
ACGGTAATCGAATCAGAAAGTCTGGCATTTGGCGGCGGTGCTTTATGGTGGCTACACCCG
GCCAGAAGCAGTGCTGTGATCAAAATAAGGCAGAAACGCATTCCGTACGGTTCCTCTGTT
TTTTATTCTTGCATTAATTTAGCGTCGTAATTACCCGATTTTCAAGATACTAATGAAATC
AGATGGTCGAAATCAGCATTCTGTGACCTTCGATATCCAGACGGCGAAAATTCATCCCAT
AGGCCTGCGCCAGATTTGGCGGCGTGAGCACCTCTTCCCTGCGTCCACTGGCCAGCATTT
TTCCACCTTTTAGCAACCACGCCCGATGCGCATGACGCAATGTGTGGTTGAGATCGTGAC
TGCTCATCACAATCGCCAGTCCTTGCTGACACAGCGCGCTCAGAATTTTGTCTAACGCAC
TTTGTTGCGCAACATCAAGACTGTTCATCGGCTCATCAAGAAGCAGCAATTGGCCTGCGG
GATTGGCTTGTGGTGTGATTTGCAACACCACCGCAGCAAGACGTACGCGTTGCCATTCAC
CGCCGGAAAGTTGATTGGTGCTACGTCCGAGTTTGTCATCAAGAGCCAGCGCCCCTGCGA
CATCATTCAGTAGTTCGGTACGCGTTTTATCGTGCTGATGCAGTGTCAGGTAGTGCCAGA
CCGGCGTTGCAAACGGCGGCGTCTGCTGTTGTGAAAGATAGGCGCGATGCAGCGCGAGTT
TTGTTGCGGACCATGCTTCCAGTGGTTGCCCCGCGAACTGAATGCTTCCCTTACCGCTGG
TCATTCCGGCCATTCGCGCCAGTAAGGTACTCTTACCCGCGCCATTCGGCCCCACCAGGT
GCAGGATCTCCCCAGCCCGAACCTCGCCAGAAAGCGGCCCCAGGCGGGTAGATTCCGCAA
CATCTTGTAACTGCATCACAATAGACATTATTTTGCCAACGCCAGTTTAATGCTTTCCAT
CACAATGGGATCTTCCGGCGTCATATCCGGGGAAAAACGCTGGATGACTTTTCCGTCCCT
GCCAACCAGGAATTTTTCAAAATTCCATAAAATATCATCCGGGTACAGCGGTGCACGGCC
TTTGCTGACCATACGGGCATAGAATCCGCTCTCTTCCGGCGCGACTGCGGTCGGCGCTGC
GGCAATCAATTTTTGATACAGCGGATGGCGTCCTTCGCCATTAACTTCAATCTTACTGAA
CATCGGGAACGTCACCCCCCATGTGGTGGTACAGTAAGTTTTAATCTCTTCATCGCTGCC
CGGTTCTTGTTCCAGAAACTGGTTGCACGGGAATCCCAGCACCATAAAACCTCGATCGAC
CCAGGCTTTCTGAATATTCTCCAACTGCTCATATTGCGGCGTTAAGCCACACTTTGAGGC
GACATTGACAATCAACAGCACATTACCGGCGAACTTCTCCAGCGTGGTCACTTCACCGTC
GATATCTTTCACTACGGTCGTCAGAATGGAATCTTGCATCGTTTCTCCTGGGTGTGGTCA
GTAAAAATCTTAGCTTTTAATCATAGACCGTCTTTTTGCGGCTAACGTCCTGCTTTTAAC
AATAACCAGATAAACACCGGCGCACCTAACGTTGCGGTGACCACGCCAATAGGCAGCTCT
GCGGCAGCTAATGCCAGGCGCGCTACAATATCGGCCAGCAGCAATGCGCTCGCCCCTGCC
AGCGCGCAGCCGGGAAGTAATACGCGATGATCGGTTAAACCACACAACCGGAGAATATGG
GGGATCACCAGACCAATAAAGCCGATAGCACCCGCCAGCGCCACACTGACGCCAACCATC
CAGCCGGTCGCTGCCACCAGCACATTGCGCCAGAACCACAGGGGTAAACCCAGTTGCCGC
GCCGAGATCTCGCCAAGTGCTAACATATTCATCGGCCTGGACTGACAACAGATCCACAAC
AACACGGGGATCAATGCCAGCATCAGCCAGCTTTGCCGCCAGTCTACGCCGCCAAAACCG
CCCATCATCCAGTACATCAGCTGACGCAAATCAACTGAGGTGGAAAAGTAGATAGCCCAC
GTCATTAGTGCGCTACAGATAATCCCTAATGCAACGCCAGCCAGCAATAACCGACTGGTC
GAAAGATGACGACGGGCGAAACGTAAGAGTATTAAAGTGATGATAAGCGCGCCAGCAATC
GCACACAGCCCTAGCGCCCAGTTGGGGAGTTGCCCTTGCCCAAGCAATACCGCGGCGATA
AGCCCCACGCCTGCGCCGTTAGAGACGCCAAGTAGTCCAGGTTCTGCCAGAGGATTTTCA
AACAACGCCTGCATTACAGCGCCGGATATAGCCAGCGCCGCACCAACCAGCAATACAGCC
AGCGTACGTGGCAGGCGAATTTGCCAGACGAACAGTTCGCCACGAGGAGTAAACCAGTCA
CCTGGCGAGATCCATTGTTCACCGGCGCAAAGGCTTAAGAGAAGCGCCAGCAGCATCAAA
ACTGACAGGCATAATAACCAGCGAATATTTTGTCGCTGTTGTTGGCGGGCAAGTGTCAGC
ATGGTATCCGTTCTGCTGAAGTGTCATGGCGTTGATTTTACGGTGACTCTTCGACAGTGA
AAAGAAAAAAGGCCGCAGAGCGGCCTTTTTAGTTAGATCAGATTACTCGTCTTTGGGCGA
AGCGTTTTCGACCCGGCTTTTTAACTTCTGCCCGGGTCTGAAGGTCACCACGCGCCGTGC
TGTAATGGGAATATCCTCGCCCGTTTTCGGGTTACGTCCCGGGCGTTGATTCTTATCACG
CAGATCGAAGTTACCAAAACCAGAGAGTTTCACCTGTTCGCCGTTTTCCAGAGCGCGACG
GATCTCTTCGAAAAACAGTTCAACCAGTTCTTTGGCATCCCGCTTGCTAAGCCCAAGCTT
ATCAAACAGATATTCTGACATTTCAGCTTTTGTAAGCGCCATAGGTTCAATCCCTCAATG
ATGCCTGGAATCGCTCTTTTAATGCCTCTACACATTTGGCGACGGTAGCGGCAATCTCCT
CTTCTTCGAGTGTACGGCTGGTATCTTGCAGGATCAGGCTTATGGCGAGGCTCTTATACC
CCTCCGCAACACCCTTACCGCGGTACACGTCAAATAAGTTTACGCCAACTACCTGATTTA
CGCCAACTTTCTTACATTCGGATAAAATATCCGCTGCGGGAACGTTTTCTGCGACCACCA
CCGCGATGTCACGACGGTTCGCCGGGAAGCGAGAAATCTCGCGCGCCTGAGGCACCACGC
GGTCTGCGAGCTTGTTCCACTCCAGTTCGAACACCAGAGTGCGACCGTTAAGATCCAGTT
TACGTTCCAGTTCAGGATGAACAACCCCAACAAAACCAATACGTTCACCTTTCAGATAAA
TCGCTGCGGATTGCCCCGGATGCAGTGCCGGATTCGCTTCTGCACGGAACTCAACCTCAT
TCAGTTTACCGGTCAGGTCGAGAACGGATTCAAGATCGCCTTTCAAATCATAGAAATCAA
CGGTCTCTTTTGCCAGGTTCCAGTGCTCTTCGTAACGGTTACCGCAAATCACACCGGCTA
ACATCAGATCCTGACGAATGCCCAACGGTGCCTGAGTATCTGGTACGAAACGCAGACCGC
TTTCGAAAATGCGCACACGGTTCTGCTGACGGTTCTGGTTGTACACCACGGTTGCCAGCA
GGCCAGTCCACAGAGAAAGACGCATTGCTGACATTTCAACAGAGATCGGGCTTGGCAGCA
GTAAGGCTTCAACGCCTGGATGGATCATCTGCTGCACTTTCGGATCAACGAAGCTGTAGG
TGATCACTTCCTGATAGCCTTTGTCGTTGAGCAGCGTTTTCACGCGCTTGAGCGACAGGT
CAGCTTCACGGTGAGTACCCATAATCAGGCTTGCCTGTACCGGCTCATCCGGGATGTTGT
TGTAGCCGTAAACACGCGCGACTTCTTCAACCAGATCTTCTTCAATCTCCATATCGAAAC
GCCAGCTCGGCGCAACTGCCTGCCATTCGTCTTTGCCTTCGGTCACTTCGCAGCCGAGAC
GACGCAGAATGTCAGTTACCTGCTCATCCGCAATATGATGGCCGATCAGGCGATCCAGTT
TGCTACGACGTAGAGTGATGGTTGCACGCTTCGGCAGCGTTGCTTCGTTGGTGATATCAA
TTACCGGGCCAGCCTCACCACCGCAGATGTCGATCAGCAGACGGGTCGCACGTTCCATCG
CTTTGTGCTGCAGTGCCGGATCAACGCCACGCTCATAACGGTGAGACGCATCGGTATGCA
GGCCATGACGACGAGCACGACCGGTGATAGACAGCGGGCTAAAGAACGCGCATTCCAGCA
GCACGTTTTGTGTTTCGTCATTCACGCCAGAGTGTTCGCCACCGAAGATGCCGCCCATCG
CCAGCGCCTTGTTGTGGTCGGCGATGACCAGAGTGTCAGCATTCAGCTTCGCTTCAGTAC
CGTCGAGCAGCACCAGCGTTTCGCCCTCTTTCGCCATCCGCACCACAATGCCGCCTTCAA
TGCGATCTTTATCGAAAGCGTGCATCGGCTGGCCCAGTTCGAGCAGCACATAGTTGGTGA
CGTCAACAACTGCATCGATAGAACGGATCCCGCAACGACGCAGTTTTTCTTTCATCCACA
GCGGAGTTGGCGCTTTAACGTTAATGCCTTTTACCACACGGCCAAGATAACGCGGGCAGG
CTTCCGGCGCTTCGACTGTAATCGGCAGCGTGTCGTCGATGGTCGCACCAACCGGAACGA
TTTCCGGTTGAACCAGCGGCAGCTGGTTCAGCACGGCAACGTCACGCGCAACACCAATGA
TGCCTAAGCAGTCGGCACGGTTTGGCGTCACGCTGATTTCGATGGTGTTGTCATCAAGTT
TCAGGTATTCACGGATATCGGTGCCAATCGGCGCATCCGCAGGCAGTTCGATAATGCCGC
TGTGATCGTCAGAAATGCCCAGTTCAGAGAAGGAGCACAGCATCCCTTCAGACGGTTCGC
CACGCAGTTTCGCCGCTTTAATTTTGAAATCACCCGGCAGAACAGCACCAATGGTCGCTA
CCGCTACACGCAGGCCCTGACGGCAGTTTGGCGCACCGCAGACGATGTCCAGCAGGCGAT
CGCCGCCGACATTCACTTTTGTCACACGCAGTTTGTCAGCGTTCGGATGCTGCGCACACT
CAACCACTTCACCAACGACCACGCCGTGGAAGCTGCCGGCAACCGGTTCTACACCGTCAA
CTTCCAGGCCCGCCATAGTGATTTGATTTGCCAGCGCATCGCTATCAATCGCCGGGTTCA
CCCATTCGCGTAACCACAGTTCACTGAATTTCATAATCTATTCCTGCCTTATTTAAACTG
TTTGAGGAAACGCAGATCGTTTTCGAAGAATGAACGCAGGTCGGTGACGCCGTAACGCAA
CATAGTCAGACGCTCCATCCCCATCCCGAAGGCGAAACCAGAGTAAACTTCCGGGTCGAT
GCCAACGTTACGCAACACGTTCGGATGCACCATCCCGCAGCCCAGCACTTCCAGCCATTT
ACCGTTTTTACCCATGACGTCCACTTCTGCAGAAGGTTCGGTAAACGGGAAGTAGGAAGG
ACGGAAGCGAATCTGCAAATCTTCCTCAAAGAAGTTACGCAGGAAGTCGTGCAGCGTGCC
TTTCAGGTTGGTAAAGCTGATGTTGGTATCAACAATCAGACCTTCCATCTGATGGAACAT
CGGCGTGTGAGTCTGGTCGTAGTCGTTACGATAAACACGGCCAGGCGCGATGATACGAAT
CGGTGGCTGCTGGGCTTTCATGGTGCGGATCTGTACGCCAGAGGTCTGGGTACGCAGCAG
GCGGGTAGTGTCAAACCAGAAAGTGTCGTGGTCAGCGCGCGCCGGGTGGTGACCAGGAAT
GTTCAGAGCATCGAAGTTATGATAATCGTCTTCGATTTCCGGCCCGGTTGCCACGGTAAA
GCCAAGCTCACCGAAGAAACTTTCGATACGGTCGATGGTACGGGTAACCGGATGCAGACC
GCCGTTTTCAATGCGACGACCTGGCAGAGAGACATCAATCGTTTCCGCCGCCAGACGCGC
ATTCAGTGCAGCGCTTTCCAGTTCCGCTTTACGCGCATTCAGCGCCTGCTGAACCTGCTC
TTTCGCTTCGTTGATAACCGCACCAGCTGCCGGACGCTCTTCTGGCGGCAGCTCACGCAG
GGTCGTCATCTGAAGGGTTAAGTGCCCTTTTTTACCCAAATATTCGACGCGCACATTATC
TAACGCGGCAACATCTGACGCCTGGCTAATGGCCGCCTTCGCACTGGCAACCAGTTCTGC
GAGATGTGACATGGTTTTCCTCATTGTGTCAGTGGTGACACTGGTTCGTTGGACTTAGAG
CCTATCCCATCAGGCTATTTTACTTGCCATTTTGGTCCCGGGCTGTGCTCGAAATTCTCA
CGTACTTAAATACGCTCCGGTTTCTCCGCGCTGGCCGTGTCCAGTCTGGCTGCGACAATT
ACACCTGATGAGACAGGCTTTTTATTTTTCAAAACGCGCATACAAAAAAAGCCTCCACTG
GGAGGCTTTCAGGCGCTGTTTTCCGTTTCTCTTCTCACGCGCTAGCCTCCTGGATTCAGG
TGCTAAAGTAAAAAAAGAAGCGGAAAATAGCAGCATTCATTGCTTGCGTTACCTTTTGGT
ACTCTTCAAAAGACCTTTATTGAAAAGGCTACGGCGATAAAAGTCAATGTTTTGATGGCG
TTGAAACGAAAAGAGGGAGACTAGCTCCCTCTTTCAACTGGCTTATGCCAGAGCTGCTTT
CGCTTTTTCAACCAGAGCGGTGAACGCTACTTTGTCGAATACTGCGATATCAGCCAGGAT
CTTACGGTCGATTTCAACAGAGGCTTTTTTCAGGCCATTGATGAATTTGCTGTAAGAAAT
ACCGTTCTGACGTGCTGCTGCGTTGATACGCGCAATCCACAGTTGACGGAACTGACGCTT
ACGTTGACGACGGTCACGGTAAGCATACTGACCAGCTTTGATAACAGCCTGGAAGGCAAC
GCGGTATACGCGAGAACGCGCACCGTAGTAGCCTTTAGCTTGTTTCAAAATTTTCTTGTG
ACGTGCACGTGCAATAACACCACGTTTTACGCGAGCCATATGTGCTCTCCTGTATCTATA
TTCTAATTAAAAAGTTAAAAACGTTAACGGCTTATGCGTACGGCAGGCACGCGATTACCA
GGCCCAGATCGCCTTTGGAAACCATGGCTTTCGGACGCAGGTGACGTTTACGTTTGGTCG
CTTTTTTGGTCAGAATGTGACGCAGGTTAGCGTGCTTGTGCTTAAAACCACCTTTACCGG
TTTTTTTGAAGCGCTTAGCAGCACCGCGTACGGTCTTAATTTTTGGCATTTTAATAACTT
CCACTTCGCATTGTTAATAAACGAAACAAAGGCGAACAAAGCCTGTGAAGCCCGAAGGCT
CCACAGACAGTGCTACTTGAAGGCCTTACTGTTTCTTCTTAGGAGCGAGCACCATGATCA
TCTGGCGGCCTTCGATCTTCGTTGGGAAGGATTCGACCACTGCCAGTTCTTGCAAATCGT
CTTTCACGCGATTAAGCACTTCCATACCGATTTGCTGGTGCGCCATCTCACGACCGCGGA
AACGCAGCGTGATTTTGGCTTTATCACCCTCTTCGAGAAAGCGAATCAGGCTGCGGAGTT
TTACCTGATAGTCGCCTTCATCTGTACCAGGACGGAATTTAATTTCCTTAACCTGGATAA
CTTTTTGCTTTTTCTTCTGTTCCTTAGAAGACTTGCTCTTTTCATAGAGGAATTTGCCGT
AATCCATTATACGACAAACCGGCGGCTCGGCGTTAGGGCTGATCTCGACTAAGTCTACTC
CGGCTTCTTCTGCTTTCTCCAGAGCTTCTCTCAGACTCACAATACCAAGCTGCTCGCCTT
CCAGACCTGTTAAGCGAACTTCCTGGGCGCGAATTTCGCCATTGATACGGTTAGGGCGCG
CCGTTTGAACTCGTTTTCCGCCTTTAATACCTTATTCCTCCAATTGTTTAAGACTGCGGC
TGCGAATCTCTTGTTGCAGCTTCTCGATCACTTCATTTACGTCCATGCTTCCCAGGTCTT
TACCACGGCGGGTGCGAACGGCAACTTTGCCTGATTCCACCTCTTTATCACCACAGACCA
GCATATATGGGACGCGACGCAAAGTGTGCTCGCGGATTTTAAAGCCAATCTTCTCATTTC
TCAAGTCTGCTTTAACACGAATGCCCGCATTTGATAGTTTTTGCGTCAATTCGTTAACGT
ATTCAGACTGTGAATCGGTAATATTCATGATAACAACCTGAACCGGCGCAAGCCAGGTCG
GGAAGAAACCAGCGAACTCTTCGGTCAGGATACCGATGAAACGTTCCATCGACCCCAGAA
TTGCGCGGTGAATCATTACCGGTACTTTACGTTCATTGTCTTCGCCTACATAAGAAGCGC
TCAGACGAGACGGCAAAGAGAAGTCCAGCTGTACTGTACCGCACTGCCATGCACGATCGA
GGCAGTCATACAGGGTAAATTCAATTTTCGGACCGTAGAAAGCGCCTTCACCCAGTTGAT
ATTCAAACGGGATGTTGTTTTCTTCCAGCGCAACCGCCAGGTCCGCCTCAGCACGATCCC
ACATTTCGTCGCTGCCAATACGTTTTTCAGGACGAGTGGAGAGTTTGACGACGATCTTCT
CGAAGCCAAAAGTGCTGTACATATCATAGACTAAACGGATACATCCGTTAACTTCATCGC
GAATTTGTTCTTCAGTACAGAAGATATGCGCGTCATCCTGGGTAAATCCACGCACGCGCA
TCAGGCCATGCAGCGAACCTGACGGCTCGTTACGGTGGCAGCTACCAAACTCGGCCATAC
GCAGCGGCAGATCGCGATAAGACTTCAGCCCCTGGTTGAAAATTTGTACGTGACCCGGGC
AGTTCATCGGCTTAATGCAGTATTCACGGTTCTCAGAAGATGTGGTGAACATTGCATCTT
TGTAGTTGTCCCAGTGACCGGTTTTTTCCCACAGGACACGGTCCATCATGAACGGACCTT
TAACTTCCTGATACTGGTACTCTTTCAGTTTAGAACGAACAAACACTTCCAGTTCACGGA
AGATGGTCCAGCCGTCGTTGTGCCAGAATACCATACCCGGCGCTTCTTCCTGCATATGGT
ACAGGTCGAGCTGTTTACCGATTTTACGGTGGTCGCGTTTCGCGGCTTCTTCCAGGCGCT
GCAGGTAAGCGTTAAGTGCTTTTTTGTCTGCCCACGCCGTACCGTAAATACGTTGCAACA
TTTTGTTGTTGCTGTCGCCACGCCAGTAAGCCCCTGCCGTTTTCATTAGTTTGAAATGAT
GGCAGAAACGCATGTTCGGTACGTGCGGACCGCGGCACATATCGACATATTCTTCATGGA
AGTACAGACCTGGCTTGTCATCATGGGCGATGTTTTCGTCAAGAATGGAGACTTTGTAGC
TCTCCCCACGGTTGGCGAAAGTTTCACGCGCTTCGTGCCAGCTGACTTTCTTCTTAATGA
CGTCGTAGTTTTTCTCAGCAAGCTCATGCATCCGCTTCTCGAGTGCTTCGACATCTTCCT
GGGTTAACGTGCGGTCAAGATCAACGTCGTAATAAAAACCGTTGTCAATAACCGGGCCGA
TTGCCATTTTGGTATGCGGCCAAAGTTGTTTAATCGCGTGCCCTAACAGGTGCGCACAGG
AGTGACGAATGATCTCCAGACCTTCTTCGTCTTTGGCGGTAATGATCGACAGTTGTGCGT
CGTTTTCAATCAGATCGCAAGCATCAACCAGTTCGCCATTAACGCGCCCTGCGATACAGG
CTTTCGCCAGACCTGGACCAATGTCCAGCGCAACATCCATGGGGCTTACAGCGTGATCGT
AATGGCGTTGGCTGCCATCAGGAAGAGTTATAACAGGCATTTTATATCCTTATTTGCAGT
GGTGACCCACACGAAAGATCACATACAAAGAAAAATTTGTTTATTAACAGTTCATTGCGA
AACCATCTAGCCAACAAATGCTAAATTGGTTCGCAATCAGGTACACAAATGAAAGACATT
AACCTCTCACCTTCCACCCGGTTGAGCGATGTTAACACTAAAAAAAGGGAGATTGTACCT
TTCCGTTTCACATTGATTCGATTCGCAATTCGTTTGTAGTGAGTACACCAGCAAAACGCT
TAAAGAACAACTGATAACATCACGGTGCGTCTGAAAGGTTTACTGCGAGCGGATTTACAG
CAGCATAAACTGAATCCAGCAAAGTTCGTTGCGTGATTTGGCGGTAGTATTTTAAACGCT
CATGAGATTAATGACGAAGTGGTCATATCACAATGATAAAAGTGACACAATTCTTATAAC
AATTTTTCGTGCACATTTCGTTCTGGCGATAATAATTAATCATCATCCTCAAAACCTCCA
GATATATATAAGGCGAACAGATTATGAGTCAAAACGATATCATTATCAGAACTCATTATA
AGTCTCCTCATAGATTGCACATCGATAGCGACATACCAACACCTTCATCAGAGCCTATTA
ATCAATTTGCGCGCCAGCTCATCACCCTACTTGATACCTCTGACTTAAGTTCGATGCTGT
CATACTGTGTTACTCAGGAATTTACCGCAAACTGTCGAAAAATATCACAAAATTGTTATT
CCACTGCCCTTTTTACCATTAACTTTGCCACTTCACCCATCCATACAGAAAATATACTCA
TTACATTACACTATAAAAAAGAAATCATTTCCTTATTACTGGAAACCACGCCTATTAAAG
CTAACCATTTGCGAAGCATACTGGATTATATTGAACAGGAACAGTTAACTGCTGAAGATC
GTAACCATTGTATGAAACTGTCTAAAAAAATCCATAGAGAAAAAAACTATACACCCAACA
GTAAATCTCAATGGTAGTGCATGTTTTTTGCAATCTCCTTCTGACGCTATTTTTTGTCGC
CATCTGTCATTGCAATACGCCCTTGATTCATTGAGAAATGGAAAAGGCAAAGTCAACCTG
ATTAAACATTACTCCTCCGTTGAATCCATACAGCAGCATGTCCCCTTAGTCCGGGACGCG
GAGTTCAGAGCATTACTTCGCCATCCTCCTGCAGGGAGTCGCGTTATCGCGAGTAAGGAT
TTTGGCTTCGCTTTAGATATTTTCTTTTGTCGAATGATGGCAAACAATGTCAGTCATATG
TCCGCGATTTTATATATAGACAATCATACTTTGTCAGTAAGGCTACGAATAAAGCAGTCA
GTGTATGGACAATTAAATTATGTTGTGTCCGTTTACGACCCGAACGATACCAACGTTGCC
GTCAGAGACACCCACAGGACAGCACGGGGCTTTCTTTCGCTTGATAAGTTCATCAGTTCA
GGTCCCGATGCTCAGACCTGGGCTGATAGATATGTTCGCAACTGTGCAATTGCTATTCTG
CCCCTATTACCTGTGGGAGTTCCAGGGGCTATTTTCGCGGGTATTGCATCACGAATGCCA
TTTGCCCCTATACATCCATCGGCAATGTTGTTAATAATGGCTACAGGCCAGTCTCAACAG
CTTATTACATTATTCAAACAGTTGCCCATACTCCCTGAAAAAGAAATCATTGAAATAATA
ACTGCGCAGAATAGCGTTGGTACACCTGCTTTATTTTTGGCTATGATGAACGGACATACT
GACAACGTGAAAATATTTATGCAAGAAATTCAGTCACTGGTAGATAATCACATCATTCAT
GAAGATAATCTGGTTAAATTACTGCAAACTAAAAGTGCTAACGAAACACCTGGACTTTAT
ATCTCCATGTTGTATGGATTCGATGAAATAATCGATATCTTTCTGAATGCATTAACCACT
CCAATAGCACAAGAGCTTTTAAACAAAAAACTGGTGATGAGTATTTTAGCCATGAAAATA
CATGATGGTGAGCCAGGATTATACGCCGCAATGGAAAATAATCACCCTTTGTGTGTCACA
CGGTTCCTCTCTAAAATTAATGGCATCGCCTTTAAATACAAGTTGAGCAAAGCTAACATC
ATGGATTTATTAAAAGGAGCTACAGCACAGGGAACCCCTGCATTATACATCGCCATGAGC
AAGGGTAATGAAGACGTCGTGTTATCTTATATATCGACGCTGGGTGCTTTTGCAAAAAAA
CATTCTTTTAGTCAACATCAGTTATTTACACTATTGGCCGCTAAAAATCATGACAACATG
TCAGCTGTTCATATAGCCATTCATCATAAGCATTATAAAACTGTAGAAACATATTATGCT
GCTATTAATGCAATCAGCCAAAGCCTGAGTTTTAGTGCTGATGAAATAAAGACGTATTTA
TAACCAGCTATTTACGATATATATCGATACATAATTTTATTTTTTTCATAAAACGCAGAA
ACAGTGACCATGTGCACAACGCCACCCGACGGCTGTAATAACAAAAAATCCCTTGATGCC
TGTCCCTTTTGTTACACTCCGTTATCACGCACAAGAGATATGCAGGACACTGGTATGCCG
ACTAAACGCTTTGATAAAAAACACTGGAAGATGGTGGTGGTGCTACTGGCAATCTGTGGC
GCTATGTTGTTGCTACGTTGGGCAGCAATGATTTGGGGCTGAGCAGTGACAAACGAAGAC
AGCCAGACCGCATAACACGGTCCGGCAGATAATTTTACATGCTGTAGCCCAGCGATAAGG
TTGTCCGACGGTCGGTATGTTCCGGTGCAGACTCTGGAGGTTCAGAGTTCCATGTGACGT
TGTAAGCCACCTTCAGTCCAAAATGTTCATTAATAGCAACATTTAATGCGCTTTCGGAGT
TCAGCGTTGTGTCTTCCGCGCCAAAGACCGAAACACCCTGCGTAAATTTAGCGTTGTCAG
TCAACTGCCATGCATAAGCCCCGGAGGCATAGCCCAGCGGCTGGGTTTCACTGGCATTGT
CGGTATATTTGTCGTAACGCACACCTGGACCGAATTCAAAGCGGAAACTGTGTACCGGGC
CATTCAAAAACTGACGACCATAACCCGCGGTCAACACATCGCGCTCTCGATAGCCGTTAT
AACGGTCTGTCAGCCAGCTTGCCTGACCAAATAAATAGTCATAATCAGTTAAATTAAAAC
GGCTACGCCCGCCCGCCGCATATTTTTCTGAAGAACGCTCATCATTAGAAGAAGTATTAC
TGGCGTTCCCCCACAGCGACCAGGCAGTGGTGTGTCCATACCAGGTCATGGTGGTGTCAG
CCGTAAGTGAGGAGCTTTTCGTATTGCCTGATTGTGCAAGATATCCTGCGTTCAGATTAC
CTTCGAAAGGTTTTTTAGCGCTGGCAGGATCATCCATGACAGTAAAAACGGAATCATCGG
CAGCTGCATTCAGTGACGCAAACATGCCCCCCGCCAACATAACGATGGCAGGAACTGTCT
TCAAAAGCTTCATTTATCAAGAGTCCGTACAACAAAAAAAGAGACCATCGCGGTCCCGGA
AACTTTCTTAAGGATCAAAGATTAGCGTCCCTGGAAAGGTAACGAATTATAAAAAGGCGC
GAATAACTTAGCAATGTATTCTTATTTCATTTTTTGAATAAGCATGTGGCGAAAACAGAT
TTTTATTTATATATATTTATCTGCAAAATTTTAAATAAAGCTCCAATAAATCATATTGTT
AATTTCTTCACTTTCCGCTGATTCGGTGCCAGACTGAAATCAGCCTATAGGAGGAAATGA
TGGTACGTATCTATACGTTGACACTTGCGCCCTCTCTCGATAGCGCAACAATTACCCCGC
AAATTTATCCCGAAGGAAAACTGCGCTGTACCGCACCGGTGTTCGAACCCGGGGGCGGCG
GCATCAACGTCGCCCGCGCCATTGCCCATCTTGGAGGCAGTGCCACAGCGATCTTCCCGG
CGGGTGGCGCGACCGGCGAACACCTGGTTTCACTGTTGGCGGATGAAAATGTCCCCGTCG
CTACTGTAGAAGCCAAAGACTGGACCCGGCAGAATTTACACGTACATGTGGAAGCAAGCG
GTGAGCAGTATCGTTTTGTTATGCCAGGCGCGGCATTAAATGAAGATGAGTTTCGCCAGC
TTGAAGAGCAAGTTCTGGAAATTGAATCCGGGGCCATCCTGGTCATAAGCGGAAGCCTGC
CGCCAGGTGTGAAGCTGGAAAAATTAACCCAACTGATTTCCGCTGCGCAAAAACAAGGGA
TCCGCTGCATCGTCGACAGTTCTGGCGAAGCGTTAAGTGCAGCACTGGCAATTGGTAACA
TCGAGTTGGTTAAGCCTAACCAAAAAGAACTCAGTGCGCTGGTGAATCGCGAACTCACCC
AGCCGGACGATGTCCGCAAAGCCGCGCAGGAAATCGTTAATAGCGGCAAGGCCAAACGGG
TTGTCGTTTCCCTGGGTCCACAAGGAGCGCTGGGTGTTGATAGTGAAAACTGTATTCAGG
TGGTGCCACCACCGGTGAAAAGCCAGAGTACCGTTGGCGCTGGTGACAGCATGGTCGGCG
CGATGACACTGAAACTGGCAGAAAATGCCTCTCTTGAAGAGATGGTTCGTTTTGGCGTAG
CTGCGGGGAGTGCAGCCACACTCAATCAGGGAACACGTCTGTGCTCCCATGACGATACGC
AAAAAATTTACGCTTACCTTTCCCGCTAACAAAAACATTCCCCCAGCATTGGGGGAATCA
TCACCAACCTGTCGGCAACGCGTTTCTCCGACTATGCTCAAAAGTCATGTGATAACAAAG
GGGTGAACTATGGCCAGTGGCGATCTTGTCCGTTATGTCATAACCGTCATGTTGCATGAG
GATACATTGACTGAAATTAACGAGTTGAATAATTACCTGACTCGCGACGGTTTTTTGCTC
ACTATGACGGATGATGAGGGAAATATCCATGAGCTGGGAACTAACACTTTTGGACTTATC
AGTACCCAAAGTGAAGAAGAAATTAGAGAACTGGTTTCGGGGCTTACCCAAAGTGCAACC
GGCAAAGATCCTGAAATCACCATCACGACCTGGGAGGAATGGAATAGCAACAGAAAATAA
ATGGTTTTTGGGCAATAATCAGTCTGTGGTGTGCGTTAGCTCGTGTTTTTACACCGCATT
CTTGCGCTAACCTTATGATCTGGCAGACAACATGGGAGAGACATCATGTGGCAGGCAATC
AGTCGTCTTTTGAGCGAGCAGTTAGGTGAAGGCGAAATCGAACTGCGTAATGAACTGCCT
GGCGGAGAAGTCCATGCCGCATGGCATTTGCGCTATGCAGGACATGATTTTTTCGTCAAA
TGTGATGAAAGGGAACTGCTTCCCGGTTTTACCGCCGAAGCCGACCAACTGGAGTTACTG
TCGCGTAGTAAAACCGTCACCGTGCCTAAGGTTTGGGCAGTTGGCGCTGACCGTGACTAC
AGTTTTCTGGTGATGGATTATCTCCCACCTCGTCCGCTGGATGCGCATAGCGCATTTATT
CTTGGTCAGCAAATTGCGCGTTTACATCAATGGAGCGACCAACCACAATTTGGCCTTGAT
TTCGATAACGCGCTCTCCACAACTCCACAGCCCAACACCTGGCAACGTCGCTGGTCAACG
TTTTTTGCTGAACAACGGATTGGCTGGCAGTTGGAACTGGCTGCAGAAAAAGGGATCGCT
TTCGGCAATATCGACGCCATCGTCGAGCATATTCAGCAGCGTCTGGCCTCACATCAACCG
CAGCCTTCTCTGTTGCACGGCGATTTATGGTCCGGCAACTGTGCACTGGGTCCGGATGGC
CCGTACATTTTCGACCCGGCCTGCTACTGGGGTGACCGAGAGTGCGACCTGGCGATGTTA
CCGCTGCATACTGAACAGCCGCCACAAATCTATGACGGCTATCAGTCAGTATCCCCGCTA
CCTGCCGATTTCCTTGAACGTCAACCGGTTTACCAACTCTACACGCTGTTAAATCGTGCA
AGGTTATTTGGCGGTCAGCATTTGGTTATTGCTCAGCAGTCATTGGATAGATTATTAGCA
GCATGATATGGGTTGAGGATAATGGCCGCTCCGTGCGGCCTTTTGATTAAATAAACCCAA
GCAGAGAAAAGAACACATAACCTGCAGCAATACAAATAACCGGCAGGATATACAGTGAGA
AAAACTGCAGGAAAATAGTATGGTGCGGAACAACAATACGGGACTCAATTTGTTCACGCG
TTAGCCCCTCTTCCCCTTTGGCTTTTTCCAGAATGAGTTGATCTTCAACACCTTCCCGCA
AGAAGCGCGCCTGGCGACTCATCCGGGCACCGGAATCCTGCAACGCCAGTCCGACAAAAA
TCAGGATGAAAATCACCCAGAACATAACGTTCACGCCACCATTAAAATTGGGCGTCGGGG
AGTTATACCAGAATAGATTCAAAAAAGGCGTATTCGCCTGCATCATATCGATCATGACAT
GAGTAAAGTCGAGCATGACCGCATTAATGCCTTCCTTGTTTTCCTGCCGGGTATTCATAA
ATTTCAGCAAAGAAATCAATGTAGAGATCAATGCAGGTATAAAAATCACCCAACCCAAAA
TCCTTTTCAAAACAGCAATGCGTCCAGCTTGTTGATACGTCATGAGTTCTCCTTGATTAA
GACGCGTCGTTTCACTTAGTTTACCTGTAGATATCTGTTTTCGCCCATTCTTTAAAGGCG
ATATGATAGGCGCTTAATCATAAGCACGGCTTAATACCTTACACATAATGCTCTAAAGGA
GAGGTTGTAATGTCAACCCCGCGTCAGATTCTTGCTGCAATTTTTGATATGGATGGATTA
CTTATCGACTCAGAACCTTTATGGGATCGAGCCGAACTGGATGTGATGGCAAGCCTGGGG
GTGGATATCTCCCGTCGTAACGAGCTGCCGGACACCTTAGGTTTACGCATCGATATGGTG
GTCGATCTTTGGTACGCCCGGCAACCGTGGAATGGGCCAAGCCGTCAGGAAGTAGTAGAA
CGGGTTATTGCCCGTGCCATTTCACTGGTTGAAGAGACACGTCCATTATTACCAGGCGTG
CGCGAAGCCGTTGCGTTATGCAAAGAACAAGGTTTATTGGTGGGACTGGCCTCCGCGTCA
CCACTACATATGCTGGAAAAAGTGTTGACCATGTTTGACTTACGCGACAGTTTCGATGCC
CTCGCCTCGGCCGAAAAACTGCCTTACAGCAAGCCGCATCCGCAAGTATATCTCGACTGC
GCAGCAAAACTGGGCGTTGACCCTCTGACCTGCGTAGCGCTGGAAGATTCGGTAAATGGC
ATGATCGCCTCTAAAGCAGCCCGCATGCGTTCCATCGTCGTTCCTGCGCCAGAAGCGCAA
AATGATCCACGTTTTGTATTAGCAGACGTCAAACTTTCATCGCTGACAGAACTCACCGCA
AAAGACCTTCTCGGTTAATGACCAGGGGCAGTGATCTCGCTGCCCCTGGTTCTTTATCTG
AAATTGCATTCAACTGACGGATTAATCGTCAATTTAAGAGAAAGAGTTACACCGTCACCA
CTTCCGTGCACTGTATAAAAATCCTATACTGTACGTATCGACAGTTTAGTGAGTTTTATC
ATGACGGCGGAAGGTCACCTTCTCTTTTCTATTGCTTGTGCGGTATTTGCCAAAAATGCC
GAGCTGACGCCCGTGCTGGCACAGGGTGACTGGTGGCATATTGTCCCTTCCGCAATCCTG
ACGTGTTTGTTACCGGACATCGATCACCCAAAGTCGTTTCTTGGGCAGCGATTAAAATGG
ATATCAAAACCGATCGCCCGCGCTTTTGGGCATCGTGGTTTTACCCACAGTCTGCTGGCG
GTATTTGCGCTGCTGGCAACCTTTTACCTTAAGGTTCCGGAAGGCTGGTTCATTCCGGCT
GATGCGCTACAAGGAATGGTGCTGGGTTATTTGAGCCACATACTTGCCGATATGCTGACA
CCCGCCGGTGTTCCCCTGCTCTGGCCATGCCGCTGGCGTTTCCGCTTGCCTATCCTGGTT
CCCCAAAAGGGCAACCAACTGGAACGTTTTATCTGCATGGCATTATTTGTCTGGTCGGTA
TGGATGCCCCATTCATTACCCGAGAACAGCGCTGTTCGTTGGTCATCGCAAATGATCAAT
ACCTTGCAGATCCAGTTTCATCGGCTTATTAAGCATCAGGTTGAATACTAAAAAGGCAAA
AATCACCTTTCTGGAATAAGCAATTCCATTTGAATATAAGAGCCAGCTCACAGTTCTGTT
AATCTTGCGCCAACACTATGACTGCTACGCAGTGATAGAAATAATAAGATCAGGAGAACG
GGGATGAACTTTCCATTAATTGCGAACATCGTGGTGTTCGTTGTACTGCTGTTTGCGCTG
GCTCAGACCCGCCATAAACAGTGGAGTCTGGCGAAAAAAGTGCTGGTGGGTCTGGTGATG
GGTGTGGTTTTTGGCCTTGCCCTGCATACCATTTATGGTTCTGACAGCCAGGTACTTAAA
GATTCTGTACAGTGGTTTAACATCGTTGGTAACGGCTATGTTCAACTGCTGCAAATGATC
GTTATGCCGTTAGTCTTCGCCTCTATTCTGAGCGCGGTTGCCCGTCTGCATAACGCATCT
CAGTTAGGCAAAATCAGTTTTCTGACCATCGGTACGCTTTTGTTTACCACGCTGATTGCG
GCGCTGGTCGGTGTGCTGGTCACCAACCTGTTTGGTTTGACGGCTGAAGGTCTGGTTCAG
GGTGGTGCAGAAACTGCACGTCTGAACGCCATTGAAAGTAACTATGTTGGTAAAGTCTCT
GATCTGAGCGTTCCGCAGCTGGTCTTGTCCTTTATCCCGAAAAACCCGTTTGCCGATCTT
ACCGGAGCCAATCCGACGTCAATTATCAGCGTGGTAATTTTTGCCGCATTCCTCGGCGTA
GCTGCATTGAAACTGCTGAAGGATGATGCGCCGAAAGGTGAACGCGTCTTAGCCGCTATC
GATACCCTACAAAGCTGGGTGATGAAACTGGTTCGCCTGGTCATGCAGTTGACCCCTTAC
GGCGTTCTGGCTCTAATGACCAAAGTGGTTGCAGGTTCTAACTTGCAAGACATCATCAAA
CTGGGAAGTTTCGTTGTCGCGTCCTACCTCGGTCTGCTGATTATGTTTGCAGTGCATGGC
ATTCTGCTGGGCATTAATGGCGTGAGTCCGCTGAAGTACTTCCGTAAGGTATGGCCTGTG
CTGACGTTTGCCTTTACCAGCCGTTCCAGTGCTGCGTCTATCCCACTGAATGTGGAAGCA
CAAACGCGTCGTCTGGGCGTTCCTGAATCCATCGCCAGTTTCGCCGCCTCTTTCGGTGCA
ACCATTGGTCAGAACGGCTGCGCCGGTTTGTATCCGGCAATGCTGGCGGTGATGGTTGCG
CCTACGGTTGGCATTAACCCGCTGGACCCGATGTGGATTGCGACGCTGGTCGGTATTGTT
ACCGTTAGTTCCGCAGGCGTTGCCGGTGTCGGTGGTGGTGCAACTTTCGCCGCACTGATT
GTACTGCCTGCGATGGGCCTGCCAGTAACCCTGGTGGCGCTGTTAATCTCCGTTGAACCG
CTTATCGACATGGGCCGTACGGCGTTAAACGTTAGTGGCTCGATGACAGCTGGCACGCTG
ACCAGCCAGTGGCTGAAGCAAACCGATAAAGCCATTCTGGATAGCGAAGACGACGCCGAA
CTGGCACACCATTAATTCTTATGCTGGCAACGGTCCGTTTTGTATAGGGGCCGTTGCCTT
ACTTTTTAAATGTTCCATCGCGGCGATGCATACTGACTCATATTTAAACAGATCGTCAGC
GAAAAAAATGTCCAACTTATCAATACATTCCTGGCTCAATGAATGTGCCTGTAGCGAGAA
GCTTAAAACCTCATACCCGAGACGTTTTCTAAGTGAACTATCTGGAATACTCATAATATC
TTCAAGCACACCACTTCCCATTCCCGGAAGATTTAGTGGATTAAAAAGAAGATTGATATT
AAGCATTGATATTATCGAAGGAAACTTTAGGAGACTCTCATTTTTTTGAATCGCAGCAAA
AATGCTCCCGACAGGATGTATATAATTTTGTTCATAGTATATAGTCCTTAAATAGTGAAT
AACCAACCTGTTTTTTATACTGATCAAATTGGTCATTTTTTCTGGGCGAAATACAGAAGT
GACATCCATTCCAATAAAATCTTTATTTATACCTCTTATCCGAATTTCACTACCATAAAG
ATTATTAATTATTACTCTATATTTAACATTGTCCTGCAGATATGTATCAAAACTAAGTGC
TGGCGCTCCTGGCTTTGAGGCATCATAGTTAATGTTAGACATATAGGCAATCATATAATT
AAAGTTTGATTCTGCTATTTCATCGCAGTCACATTGACCCGTTGATATAAAGAAAGTGAG
TGCTGTCATAGTAGACTGCAGCCTTTCTTTAAAAGAGTCGAAAGCCAGGCTTTTAATATT
TAAATCACCATAATTACTCTGTATTAAGTTTGTAGAAAACATCTCCCGCCTCATATTGTT
AACAAAATTATTATCTCATTTAAATCTAAGTCATTTACAATATAAGTTTAAGAGCGACGC
CACAGGATGAACTATCAAAAATAGCTCATCATGATTAGCAAAACTTAACCATTTTAAAAT
AAATAAACAATTAAAGAAAAAAGATCACTTATTTATAGCAATAGATCGTCAAAGGCAGCT
TTTTGTTACAGGTGGTTTGAATGAATGTAGCAACGAAATACAGAATTTCAGGTCATGTAA
CTCCCGGCAAAACCGGGAGGTATGTAATCCTTACTCAGTCACTTCCCCTTCCTGGCGGAT
CTGATTTGCCCAACGTTGGGCAGATTCAGGCACAGTAAACGCCGGTGAGCGCAGAAATGA
CTCTCCCATCAGTACAAACGCAACATATTTGCCACGCAGCATCCAGACATCACGAAACGA
ATCCATCTTTATCGCATGTTCTGGCGGCGCGGGTTCCGTGCGTGGGACATAGCTAATAAT
CTGGCGGTTTTGCTGGCGGAGCGGTTTCTTCATTACTGGCTTCACTAAACGCATATTAAA
AATCAGAAAAACTGTAGTTTAGCCGATTTAGCCCCTGTACGTCCCGCTTTGCGTGTATTT
CATAACACCGTTTCCAGAATAGTCTCCGAAGCGGGATCTGGCTGGTGGTCTATAGTTAGA
GAGTTTTTTGACCAAAACAGCGGCCCTTTCAGTAATAAATTAAGGAGACGAGTTCAATGT
CGCAACATAACGAAAAGAACCCACATCAGCACCAGTCACCACTACACGATTCCAGCGAAG
CGAAACCGGGGATGGACTCACTGGCACCTGAGGACGGCTCTCATCGTCCAGCGGCTGAAC
CAACACCGCCAGGTGCACAACCTACCGCCCCAGGGAGCCTGAAAGCCCCTGATACGCGTA
ACGAAAAACTTAATTCTCTGGAAGACGTACGCAAAGGCAGTGAAAATTATGCGCTGACCA
CTAATCAGGGCGTGCGCATCGCCGACGATCAAAACTCACTGCGTGCCGGTAGCCGTGGTC
CAACGCTGCTGGAAGATTTTATTCTGCGCGAGAAAATCACCCACTTTGACCATGAGCGCA
TTCCGGAACGTATTGTTCATGCACGCGGATCAGCCGCTCACGGTTATTTCCAGCCATATA
AAAGCTTAAGCGATATTACCAAAGCGGATTTCCTCTCAGATCCGAACAAAATCACCCCAG
TATTTGTACGTTTCTCTACCGTTCAGGGTGGTGCTGGCTCTGCTGATACCGTGCGTGATA
TCCGTGGCTTTGCCACCAAGTTCTATACCGAAGAGGGTATTTTTGACCTCGTTGGCAATA
ACACGCCAATCTTCTTTATCCAGGATGCGCATAAATTCCCCGATTTTGTTCATGCGGTAA
AACCAGAACCGCACTGGGCAATTCCACAAGGGCAAAGTGCCCACGATACTTTCTGGGATT
ATGTTTCTCTGCAACCTGAAACTCTGCACAACGTGATGTGGGCGATGTCGGATCGCGGCA
TCCCCCGCAGTTACCGCACCATGGAAGGCTTCGGTATTCACACCTTCCGCCTGATTAATG
CCGAAGGGAAGGCAACGTTTGTACGTTTCCACTGGAAACCACTGGCAGGTAAAGCCTCAC
TCGTTTGGGATGAAGCACAAAAACTCACCGGACGTGACCCGGACTTCCACCGCCGCGAGT
TGTGGGAAGCCATTGAAGCAGGCGATTTTCCGGAATACGAACTGGGCTTCCAGTTGATTC
CTGAAGAAGATGAATTCAAGTTCGACTTCGATCTTCTCGATCCAACCAAACTTATCCCGG
AAGAACTGGTGCCCGTTCAGCGTGTCGGCAAAATGGTGCTCAATCGCAACCCGGATAACT
TCTTTGCTGAAAACGAACAGGCGGCTTTCCATCCTGGGCATATCGTGCCGGGACTGGACT
TCACCAACGATCCGCTGTTGCAGGGACGTTTGTTCTCCTATACCGATACACAAATCAGTC
GTCTTGGTGGGCCGAATTTCCATGAGATTCCGATTAACCGTCCGACCTGCCCTTACCATA
ATTTCCAGCGTGACGGCATGCATCGCATGGGGATCGACACTAACCCGGCGAATTACGAAC
CGAACTCGATTAACGATAACTGGCCGCGCGAAACACCGCCGGGGCCGAAACGCGGCGGTT
TTGAATCATACCAGGAGCGCGTGGAAGGCAATAAAGTTCGCGAGCGCAGCCCATCGTTTG
GCGAATATTATTCCCATCCGCGTCTGTTCTGGCTAAGTCAGACGCCATTTGAGCAGCGCC
ATATTGTCGATGGTTTCAGTTTTGAGTTAAGCAAAGTCGTTCGTCCGTATATTCGTGAGC
GCGTTGTTGACCAGCTGGCGCATATTGATCTCACTCTGGCCCAGGCGGTGGCGAAAAATC
TCGGTATCGAACTGACTGACGACCAGCTGAATATCACCCCACCTCCGGACGTCAACGGTC
TGAAAAAGGATCCATCCTTAAGTTTGTACGCCATTCCTGACGGTGATGTGAAAGGTCGCG
TGGTAGCGATTTTACTTAATGATGAAGTGAGATCGGCAGACCTTCTGGCCATTCTCAAGG
CGCTGAAGGCCAAAGGCGTTCATGCCAAACTGCTCTACTCCCGAATGGGTGAAGTGACTG
CGGATGACGGTACGGTGTTGCCTATAGCCGCTACCTTTGCCGGTGCACCTTCGCTGACGG
TCGATGCGGTCATTGTCCCTTGCGGCAATATCGCGGATATCGCTGACAACGGCGATGCCA
ACTACTACCTGATGGAAGCCTACAAACACCTTAAACCGATTGCGCTGGCGGGTGACGCGC
GCAAGTTTAAAGCAACAATCAAGATCGCTGACCAGGGTGAAGAAGGGATTGTGGAAGCTG
ACAGCGCTGACGGTAGTTTTATGGATGAACTGCTAACGCTGATGGCAGCACACCGCGTGT
GGTCACGCATTCCTAAGATTGACAAAATTCCTGCCTGATGGGAGGCGGCGCAATTGCGCC
GCCTCAAATGATTTACATAGTGCGCTTTGTTTATGCCGGATGCGGCGTGAACGCCTTATC
CGGCCTACAAAACTGTGCAAATTCAATATATTGCAGGAAACACGTAGGCCTGATAAGCGA
AGCGCATCAGGCAGTTTTGCGTTTGTCAGCAGTCTCAAGCGGCGCAGTTACGCCGCCTTT
GTAGGAATTAATCGCCGGATGCAAGGTTCACGCCGCATCTGGCAAACATCCTCACTTACA
CATCCCGATAACTCCCCAACCGATAACCACGCTGAGCGATAGCACCTTTCAACGACGCTG
ATGTCAACACATCCAGCTCCGTTAAGCGTGGGAAACAGTAAGCACTCTGACGGATAGTAT
TATCGATAAACGCCGGATGACACATCACCTCCAGCGAACGATCACCCCGATGGCCTGCGT
CATCCAGCACTTGCAGGAACAGCGACTCACTGATCTCTTCACCGTAGAATGCACTGCTGA
ATCCCTGGGTAGTGCGCAGGTTGACCGGCAAATCAAACGCCATCTGACGATCCGCCCGCA
ACGCAATGCCCTGCTCTGCCGCAAACCTGGCAACAATCGGGAAAATCTGCGGGAACATAT
GCACATGATGATGGCTATCAAGATGCGTAGGTTTGCGTCCAAATAGCTCAATGAAACGCA
AATACTGACTGACAAGCTCCTGAGTAATTTCTTCCAGCGGTAAAGCATCTTCTTCTGCCA
ACTGCCAGATCCATTTTCCCAGCACACCATCGCGGGTTAACCCCGGCATAGCTGTCAGTG
GCTTACCCATAGTAAGGACAAAGTGCATCCCTATGGCCAGACTCGGTTCATCACGACTCA
ACTGCACCGCATGGTCAATAGCCTGCCCATTCACCAGCGCCGTCGTCGACGTGACAATCC
CATTGCGACAGGCCTCGATAATGCCGTAGTTCTGACCTTTGCTTAAGCCAAAATCATCGG
CATTAACAATCAGTAAGCGTTCCATAATCAGCCTCGGTTAATGTGCTTTTTTAAGCTCTG
CGATGCAGTCGGCAAAGTTTGGCAGCCATTTCTCGTGCGCCAGAATCATCTCGCGTGCCA
GCAGCTCAGCATCGCGATCGGAATGCACCAACGGACTAAGGTTTAGCGCCAGTAACACAT
CGTTAAATTCTCCGCTAAGTGCGGCGTTACTGGCAGCAATCTCGAAGCCTTTAATGGTGT
GAATCAGCCCCATTACTTTATCATCGAAATGCGTAATGCGCGGATGTGGCGTCGCGCCAT
CGCGCCCCAGCTTACAGGTCATTTCTACTGCCCAGTCTGCCGGAATATTATCAATCTGCC
CATGATGCGGGATATTAACGTAATGTTCTGCTTGCTTGTCGTTGTAGATAGCGTTGATCA
CTTCGCATGCTGCATCAGAGTAATAAGCCCCACCGCGCTGTTCCAGTTCTTTCGGCTTAA
CTTTCAGCTCAGGATTTTTATACAGCTCAAAAAGTTGTTTCTCGACTTTCTGTACTACCT
GCGCTCGTGCGCCGCCTTTGTAGTATTCGCCCATTTCAATAGCCAGCATCTCTTTCTGCT
TGAAGTAATACAGCAGATAAGAACATGGCAGCAGATTCAACGAACGAATTAAGCCCTCAC
TAAATGGCAGATCGAAAATATTTTTTACAGAGGACGCTTTTAACTGCCCTGACGCCACAC
CATCAAGCAATTCGGCAAAGCGCGACTTGCCATTTATCAGCACATCCTTAATGAACACCA
TATGGTTGAGGCCGAACAAATCGATAGATAAATCATCGCTGTCTTTCAGCATCAGAACAT
CGCGAATAAACATCTTCATGCCGATCGGAATATTACACACGCCGATAAAGCGTTTAAATC
CGGTATGACGATAAACGGCTTCAGTGACCATTCCCGCCGGGTTAGTGAAGTTAATCACCC
ATGCATTCGGACAAAGTTCTTCGACATCTTTTACGATGTCAAAAATCACCGGAATGGTAC
GCAGACCTTTAAACAAACCGCCCGCGCCGTTGGTTTCCTGACCAAGATAACCATGACTTA
ATGGAATACGTTCATCCAGTTCACGCGCCGGTAATTGGCCAACGCGCAGTTGGGTAGTAA
CGAAATCAGCATCTTTCAATGCTTCGCGGCGATCCAGCGTTTTATAAAGCTTCATCGGGA
CGCCAGCGTTATCAATCATCCGTTGGCAGAGATCGAAAATAATATCCAGTTTCGGTTTAC
CACCTTCGACATCCACCAGCCATAATTCGCTGACCGGCAATTCGTGATAACGCTTAATAA
ATCCTTCCAGTAACTCCGGGGTATAGCTGCTCCCGCCACCAATAGTGACGACTTTTAATT
TCTGGCTCATAATTTCTCCCTTCAGTACAGAATACTGATATCTGGCATATCTGCCCCCCC
GGACATAAATAATCCAGCAACAGGACAGATATGTGAATTGTCAGGTATAACGACTTACTG
ATTAAATTCAGTCAATTTCTTACGATAGCTCTTAGGCGTAAAGGACGTTAATTTCTTAAA
CGTTTTAATAAACAAACTCGGGCTACTATAACCGGCCTCAAACGCAATATCCGTCACTGA
ATAGTTGGTCATTTCCAGTTGTTTTTTGGCAAAATTAATACGGATTTCATTAATAATCTG
CATTGGCGTTTTGCCATAATATCGTTGAGTCGCTCGCGTCAAATATTCCTGTGATTTGGC
TGACAACGCCACCATATTCTCCAGCGCCGATTCACTAAACTGCTCTTTATCATGCATCTT
TTCTACCGTACTTTTCAGCCACTGCGGTACATCATCAATCACCTGTTCTTCGCGGTAATG
ACGTAAACGGTTAATGACATAAAAAGTAACCATCTCAACAAACTCTTCCAGCCCTGTTTC
GCGGAAATTCAATGAAGAAATCACTGTTTCCACATAGGTGAGAAAAGCGTTATTGGTCCG
GTATACCTGCGAAGCGACAAAGCAATAAGGCAACAATGGCAGGTAATGCTGCTCAAAAAA
GCGTTTACTGATCCCAACGTTCAATATGCGCGTGGCACCAAACTCATAAAAACTTTGATG
GTGCGAACCTAACGGAATAAAAACAAAATCGCCCCGTTCCAGTAACACGCGCTTACCGTT
AATCTCCTGGAAATAACGCCCGGTTAATACCAGAGTAAATTCATAATAGTCGTGCTGATG
CAGTCCGCTGATACTCTCAGTTTTGTTATAGATAAACACATGGAAGTTTTTGCCATTAAA
CAACTGCTGTTCTCGGGCAGTGGCAATTTCCGGCGCGTTAATCACTGGCTGCATCATCGA
CTCCTTATGCCTTCAGTTTTTCATGAAGCTCAATTAATTCAGTAATCAGTTCACGCGCAA
GCATGGACGTCATTAAATGATCCTGAGCGTGGACCAGCACCAGACTCACTTTCATCTTAC
CTTCGCCCGCATCGCCTTCAATCAGTTTCGTCTGTACCAGATGCGCTTCATTCAATGCCA
TCCGTGACTGATCCATCATGGCTTTTGCTGCGGCAAAATCGCCCTGCTTCGCCTGTTTCA
GTGCCGCATACGCCAGGCTGCGCGCTTGTCCGGAGTTGATGATCAGCCCCATCACCACTT
CTTCCAGCTCTTCAGCTTCCGTTTGCGTATCGGGAATGTTATCGAGATCCATCATACATC
GTTCCTCTCTTTTCTTACCGGCACGATTACCCGTACCGGCATCGATTAAAATTTCAGGGC
GTTAGCGATATCTTCTTCGCTCTCTTCTTTATCAATCGCATTTTGTGCTTTGTTAGCCAC
CACAACAAAGGGCAGATAAATTAACGTTGCGATGCCAAGGTTGAAGAGTGCGACCAGCAA
TGCGGCGACGCTACCGTTGGTGTTAAAGAAGGCTCCCAGACCGGTTGGCATGGTCCACGG
TGCAATATTGGTCACCGGAGGAATAATGCCCATGTAGTACGCTGCGAGGGTGATTGCCGC
CAGAATCGGTTGTACCAGTACAAACGGGATAAACATCACCGGGTTCATGATAATTGGCAG
ACCAAACAGAATCGGTTCGTTAATCTGGAAGATGCCGGACGGCAGCGCCAGTTTTGCCAC
CTGACGATAATCAGCACGGCGAGAGGCGATAAAGATAGCCAGGATCAGGCCTAAAGTCGC
ACCACTGCCCCCAAGGAAAATAAAGGAGTCCAGCATCGGCTTGGCCCAGATATGGAAGGT
CTTACCGGCTGCCAGCGCCGCTTCGACGGAACCATATTGCTGATAGGTCGCGATATTTTC
CAGTGCCCACGGCGTCATAATGCCGTTGTCCAGTGCGGTCAGCGCCAGCGCGCCATGAAT
ACCGAAGAACCAGAGCAGTGGAACAAAGATCACATAGGCCCAGCCCACCACGCTACCCAA
CGATGCCAGTGGGGTTGAGATGGTATCCATAATGATCTGATGGAAGTTGGTGCCCCAGGT
ATTCAACGCCCAGGCAATAATCCCCATCACGGAAAGAATAATAAAGCCGGGAATTAATGC
CGAGAAGGAACGCGATACTGAAGCAGGTACGCTGTCGGGCAGTTTAATGACCCAATTGCG
GCGGACAATAAAGGTAAACATTTCTGCCACCACCAGGCCAATAATAATCCCGGAGATGAT
ATTCGCCCCACCTAACCAGTTTGCACCAACCGCATAGGCCTCACCGACACTATATGGGGT
GACGGTCATAAATGCTGCAACGGATAACAACCCAGCCGCCAGCGCATCGACTTTACGCTC
TTCTGCCAGCGCCATGCCAATAAAGAACGGTGCCATTAAAGACATTATTCCTAATGTTCC
GTTATATACGTTGCCGCCAATACCTTTCAGACCATTAAGTGTTTCAATGGTTGAGGCGTC
GAGGCGAATACCTAAGGAATAAAAAAACGACCCCTCCCCAAAGCTTAGAAAAACGTTGTT
AATTAATACAAACATGGCCCCCGCAAGGGTTAACGGCATTAAGCGAATAAAGCCATTTTT
GATTGCATTAACGTGTGGCTGCTTTCCTATTTTAACTGCAAAAGGGAGGAGTACCTTTTC
AAGCGATGCAATAACATTACTCATAGAAAAATACCCTTAAAAACCGCAATTTAAATATTG
CGGTATTGATTTATGAAATAACTCTTTGACGGGAAAATTTAAAATAAATTAATTTGCTGC
GGCTTTTTTAATCGCTGCAACCGCAGCCTTAAGCACGCCTAAACCATCGACTTTGCCATA
AAGCAGCGAGTCAATTACTTCAACCGGTTTGTTGGGTAACAAACGCTGGATTTCGGGCAA
CATATAAGCAATCTGCGGCCCTAATAACACGACATCGGCATTCTGACCTTTTTCACCAGC
CAGTGTTTCCGGAAATGCTTCAATAATGACCGGAACTTCATATTTTTCTGCCTGTGCGCG
CATTTTTGATACCAGTAAAGAGGTAGACATGCCCGCAGAACAAAACAGATAAATGTGTTT
CTTTTCCATAAAACTGCCCTCATCGACGATTATCTGTCAGCCAGACACTCCGCAAGCCTT
AACCTGCTTCCATGCTCTGGGTAACTTGCGAAACCAACATGACTTTTTTTGTGGCTGAAA
GGAGTATACGGTATAGACCTGAGCAATAGTATTTCTTTGACCTTATAAATTGTTTCTCCT
TGACCTGTGGTTATGACCCTCTTCACATTTCGGGCAAATAATTCGCGAAGATAATTAAGA
ACTCAGGCCAAAAAAAACCGGCGCAATGGCCGGTTTCCGTTGTTACTCAAGCTTTCAGAC
GAATTGATTACTTCGCAGCCTGTGGATCAGTGTCGTATTCAGCACAGGTCTGATAACCGG
AGTTGATGACATGTCCGGTATCATCTAACGCGACAAAGTAGGTTTCTGCTTTACCATCAC
GTTGACCCAGGATGTAGGTCTGGCAAGTACCGCGAGCATGGATCATGCTCACTTCAGACG
AAGGTTTACCCGCAATTTGTGCAACCTGCGCCCGGCTCATGCCTTTTTTGACGTCTTTCA
CCACAGGCTGTACAAACTGGTCTTTGGTACGATCATAAGCCGTACAACCCGCCAGCATGG
TTAATACCGCCGCTGCACTCAGAATTCCTGCCATATTCTTGTTCATATTCCGTCCTCTTG
TTTATCAGCGTGTTAGATAAGCCTGGAATACATTGGGCGCTTTTTCAAGCCCGTGAACGA
AACGGCTCCGCTTTCAGAGGATTCCTGTATGACGTTTTAACCACCATTCAGCCCGCTGTC
GCTTGTCGTTTCAGTAGCAACGGGTTAGCTTTAAGGAAGTTTTGTCTTTTCTGTCTGGAG
GGGTTCAATGACATTGCAACAACAAATAATAAAGGCGCTGGGCGCAAAACCGCAGATTAA
TGCTGAAGAGGAAATTCGTCGTAGTGTCGATTTTCTGAAAAGCTACCTGCAAACTTATCC
GTTCATTAAATCACTGGTGCTCGGGATCAGCGGCGGTCAGGACTCCACGCTTGCCGGAAA
GCTGTGCCAGATGGCGATTAATGAGCTGCGCCTGGAAACCGGCAACGAATCACTGCAATT
TATTGCCGTACGCCTGCCCTATGGTGTTCAGGCCGACGAACAAGATTGCCAGGATGCCAT
TGCCTTTATTCAACCGGATCGCGTATTAACCGTTAATATCAAGGGCGCGGTATTGGCCAG
CGAACAGGCATTGCGGGAAGCAGGCATTGAACTGAGCGATTTTGTCCGTGGCAATGAAAA
AGCGCGTGAGCGGATGAAAGCACAATATAGCATTGCGGGTATGACCAGCGGTGTCGTGGT
GGGCACCGATCATGCAGCAGAAGCCATTACCGGATTCTTCACTAAATATGGTGACGGCGG
TACGGACATTAATCCGCTGTATCGTCTCAACAAACGTCAGGGTAAACAGTTACTGGCGGC
ATTAGCTTGCCCGGAACACCTTTATAAGAAAGCGCCAACGGCCGATCTGGAAGATGATCG
CCCTTCTCTGCCAGATGAAGTGGCACTCGGCGTGACCTATGACAATATCGACGACTATCT
GGAAGGGAAAAACGTACCTCAACAGGTCGCCAGAACAATAGAGAACTGGTATCTGAAAAC
CGAACATAAACGCCGTCCGCCAATTACCGTTTTCGATGATTTCTGGAAAAAGTAATAATT
TGCACATATTGGATTGTGCGAAAAAGAGTAATTTGTTCACGCCGGATGCGGCGTGAACGC
CTTATTCGACCTATAAAACTATGCAAATTCAATACATTGCAGGAGTCGAATAGGCCTGAC
AGGCGTAGCACGTCAGACGGTGTAACCTTTGTCATCGACCCGCCTCTTTTTTAATCGCTT
CCCGCCTGTTACACTGGATAGATAACCAGCATTCGGAGTCAACAGTGGTACGGCGTTTAA
CTTCTCCGCGGCTCGAATTTGAAGCTGCGGCAATTTATGAATATCCCGAACATTTACGTT
CATTCCTTAATGACTTACCCACCCGACCAGGGGTGTATCTGTTTCATGGTGAAAGTGACA
CCATGCCGCTCTATATCGGCAAAAGCGTTAACATCCGCAGCCGCGTCCTTTCTCATTTAC
GTACCCCGGATGAAGCCGCCATGCTACGGCAATCCCGACGGATCAGCTGGATATGTACCG
CCGGTGAAATCGGCGCTCTGCTCCTTGAAGCGCGATTAATCAAAGAACAACAGCCGCTGT
TTAATAAACGGTTGCGCCGCAATCGCCAGCTCTGTGCCCTGCAATTAAATGAAAAGCGCG
TCGATGTGGTGTATGCCAAAGAGGTGGATTTTTCACGAGCCCCCAACCTGTTTGGCCTGT
TTGCCAATAGGCGCGCAGCTTTGCAAGCATTGCAGACCATCGCTGATGAACAAAAACTTT
GTTATGGCCTGCTGGGACTGGAACCGTTAAGTCGCGGTCGTGCATGTTTTCGTTCAGCGC
TAAAACGTTGCGCCGGAGCATGCTGCGGTAAAGAGAGCCATGAGGAACATGCGCTACGCT
TGCGCCAGTCTCTGGAGCGTTTGCGGGTGGTGTGTTGGCCTTGGCAAGGGGCGGTGGCGC
TGAAAGAACAGCACCCGGAAATGACTCAATATCATATTATTCAAAACTGGCTGTGGCTGG
GGGCGGTTAATTCGCTGGAAGAAGCGACAACGTTAATTCGGACACCCGCCGGGTTTGATC
ACGACGGTTATAAAATTCTTTGTAAGCCGCTGCTTTCCGGTAACTATGAAATTACTGAAC
TTGATCCGGCGAATGACCAGCGAGCCAGTTGATTTCACTGAACAACAGTTTACCTTGCGG
TTGTAAAAGCCGCAGGGTGTGCCTGCCATCGAACCAGCACGCGCCCTGGTCGGTAGTGAG
CAATTTATCGCCCAGTTGCCACGCCCCGTTAATCACAAACACCACCCCGCCGCGTGAGCC
AAAGGTAGTAAACGTACGTTCGGCAATTCTGACTTTCGCCTTACAGACATCCAGGCGTGT
CATGATGTTGAAATCCATCGACATCTGCCCTGCCGTCAGTTTCGCTTTTACCACCTGGTC
CGCTGCAAAGGCAAAAGGCTGGAACGGTTTTAAGGTATGGTTAAAGCGGTCTGCGCTTTC
AAGGAGCATCTCGCCGCCTTCCAGCAACGTCACTATCCTTTCCATGCCGGGAAACAAAGA
AAACTCCCCATTCGCCGCGATGGATGCAATGCTGGCACGCCAGTAAAAATCACGTTTTGC
CGGTGGGAACGTGCAAATTTCGCGCGTTTCACCGGCAGCATTTCGCCACAGATTCACCGA
CATTTTACGCATATCAAAGTATTCCATACTCGCTCCCGGCCCGTTCTTTTCATTGTTATC
GTTCAGGTAACCGTGGATGGTTATCGGCAACTCGGGTGATTTACGTTAGTGGTGATCAGG
CTTTTTTTACAACTGTTTGAGAAGAGAAAAGAAAACCGCCGATCCTGTCCACCGCATTAC
TGCAAGGTAGTGGACAAGACCGGCGGTCTTAAGTTTTTTGGCTGAAAGATTATTCAGCAG
TTGCAGGCATTTTACCTTTTGCCGCTGGACGTTCTGTCAGACGCTTCTCAAAATTAGCAT
TAAATTGCTTTTTCTGTTCCGGCGTCAGGATGTTGTAAATTTTGTTCTGGGTTTCCATGT
GCGCCAGCATGTTAGCTTTGCGCTGTTCTTCCATTTTTGCGATCTGCGCTTCAGCTTTTA
CTTTATCGAAGGTATCGCTGGCAATGATGTCATGCATTGCGCGGCGTTCTTCCAGCGGCG
GACGTTTCATCTGGTCACGCTGGCCTTTCATGATTTCGCGGATCTGCTGTTTCTGCGCGT
CGGTCAGGTTCAGGTCTTTGAACATCATGTCCTGATGCGGACCGAACTTGCCTTTGTGGT
GCATCATCGGCTTCGCGTCAGCCGGTGCTGCGGTAGTGGTGTCTGCGGCATGGGCCAGGT
TAGCCGCGCCAAGAGCCAGGGTAGAGGCAACAAACAGTGCAGTTAATTTACGCATATTCT
ATATCCTTCCTTTCAGTTATTTATTACGGCTTTCTTAAGTAGCGTGCCGTGTTGACGAGA
TTAACTTTACTGACTTTAGCGTCAATTAATCAGAGCAACGGTAAAACAATGAAAGTGTAA
AAAACACTTTTGCGCCAATTATGGAGAAAAAAAGAAAATTTGATGGAGAGTGATGAGAGA
ATATTACAACACGATGATTTTGCAGAGATTATGAAGAACTATACCGGATGACTGGTGATA
AATAAAGCAAATAACCAGGATTAATCTGTATTAATTTATAAGAAAGCAACTTAATACCCG
CAGAATGATTTCTGCGGGTAAGTATTAGCTTATTTTTTCGAGCATTAATCCCGCGCGTAA
TCCCAACGCTACCAACGGATTAGGGAATAACACATACTCTACATCATGGGTTACGGTAAA
ACGTTCCTCTCCGTCCTGCGCCAGCAATGTTCCTTTCTCAAACGGCATAAAATTCAGCGT
GTCACTTGCCATATGCATTTCGAAGGACGGCGAGTGGCGAGTAATTTGCGAAACCACCCG
ATAACGGAGCGGCGGTGTTCTCACGATACCGACACTCTCACCAGATAGCAGCGCAGCAAT
TGCGCTGGCAGTTACTGCAAACTGGCGAAGATCGTTTTGCCCAAAGGGCAACGCTTTGCC
AAGTTCCAGCGTACAGGCCAGCGCGCCAAAATGTCTGGCGCTGAAATGGGTAAACGTACC
ACCAGGTTCCTGATGGAACACCAGCGCCTCCAGCCCCGCCGCACCCAGCCACGTCAGAAA
TTTCTCGTCCCAGGGAATGTCGCGTTGCGGTAATACACCGAACTGCGGATGCAAGGAGCC
ACGAATTGCGGTATGTAGATCAAGGTGCCAGCGCACAGATTCTTTGCCCTGGTCATAAAA
ATCTTCCAGGCACTGTTCCAGTTCGCGCGCCCGACAGGTTTCTCCGCTTTCAGCAAATAG
CTGCCAACGACCGCCAAACATTCGATTCATATCGCTATGGCAATAACGTTTCCCTTGCTT
CAGCGCAGGAGGATTCCCGAGGATCACCAGCAACCGCCAACGTAACGGGATCTCGCCGTG
AGATATCGCGCCAAGCAACGCGTCCAGCATCTCCACAGGTGCCGTCTCATTACCGTGTAT
TCCCGCTGAAATCACCAGTGCGCCTTGCGGTGGCGTTAATGGCGTCAGTTCCAGCACACC
ATCGCCCAGCCAGCGCCAGCGAACGCCGTTGATTTCTCGCTCGGTGATAACCGGTTTTTT
ACCCGTTAAGGTCAGAGCAAGAAAATTATCCATTGCCCCCTCCCTCGCGCTGGAACGGAT
AAACCGAACCGAGATTCAGTAATTGGCTCAATACATCCAGTGCTTCCCGCCCTTCGCGCA
GCAATTGCGGGTCGGCCAGATCGGCAGCAGTAAGGCGATCGCGGTAGTAACGATCCACCC
AGTCATTGAGCGCATTAAACAGCGTATCGTTCATCATCACCGCCGGATTCACCGCCCGGC
GTTCTTCTTCTGTCAATACCACCCGCAACCGCAGGCACGCCGGGCCGCCGCCATTCGCCA
TGCTTTCACGTAAATCAAAGACTTTTAGTTCGCTAATCGGGTTGTCAGCGGCAAGGAGTT
CATTGAGATAACCCCATACTCCGGCGTGTTCCCGACACTCCTGAGGCAGCACCAACATCA
TGGAACCATCATCGCGGCTCAGCAGTTGGCTGTTAAACAGATAGGTAGACACCGTATCAG
ACACGGAAACCTGAGTTGCCGGAACTTCTATCGCCATAAAACCATTGACCCGCGCACGCA
GGTTTGCCAGTAACTGTGACTGGCGAGCGAACGCCTGTTGGTGGCAAAACAGCACCTGGC
GGTTACTCACGGCAATCACGTCATTATGAAAAACGCCCTGGTCGATAACGTCCGGGTTTT
GCTGGGCGAAAATCACCTGTTGGGGATTCACCTGATTCAGCCTTGCCACCGCCTCGCTGG
CTTCGCGAGTCTGTCGCGCCGGATAACGGGAAGGCCGGGTATCATTGCCTTCTTCTCGCC
CGTAGACAAAAAGTTGCATACCCGGTTCACCGTAATGACCGCCGAGACGATTGTGGTTTG
CCGCCCCCTCATCACCGAGCAACGCTACCTGTGGCAACGCCGAATGGACGCTAAATTTCT
CTTCGTCGTTAAAAATCGCTTTTAACAGCGATTCAGTGACGGGCGCTTCCAGCGAACGGT
GAAATTTATTGTTCAGGTTGGCAACGGTGAGATGCACTTTGCCATCCAGCGTATCGGCAG
ATGGCGCGATCGTTGCCGCATTGGCTACCCACATTGGCGAAGCGGAACTGACGCTGGAAA
GCCAGTGCGGTGCCTGGCGTGCAACTTTTTCCAGTACCTGCTCATCGCTACCACTGAATC
CCAACTGACGCAGCACCGGAATAAACGGACGCTCGTGCGGCGGGATCACGGCCTGGGGGA
ATCCCGCATCGGCAAGGGCTTTCATTTTCAGTAAGCCCTGCTTCGCCGCCAGTCGCGGGT
TAGACACCTGAAAACGGTGACGGGTAGAGGCTTCATTACCAAACGACAGGCCCGCGTAAT
GATGCGTCAGCCCTACCAGCCCGTCGAAATTGACTTCCCAGGCGTTCATCGCACCACCTC
ATCGGAAAAATCCAGCCCGGGGTTAAGCGTGGCGGGCAATGTTAACGAGTCCGACTCCAG
GCTCGCCATCGGCCATGCGCAGTAATCTGCGGCATACCAGGCGCTGGGGCGATGGTTACC
GGAAGCACCAATGCCGCCGAATGGCGCGGTACTGGCAGCACCGGTAAGCGGTTTGTTCCA
GTTAACAATCCCCGCCCGCGCCTCCAGCAACAGTTGATCGAACTTTTCCCGCTCGGGGGA
AACCAGACCGCAAGAGAGTCCGAAGCGAGTGTTATTCGCCATTCGAATCGCTTCATCGAA
AGTATCATAACGCCAGACGCGCAATAACGGTCCGAACACCTCTTCATCTGGTACGCCAGC
AACGCCTGTCATTTCAATGATCCCCGGCGTCAGCAACGATGTCCCTGCTTGTAATAAGCG
CGGCGCAAGCAGGGGTCGTCCGCCCATCGCTTCCAGTTGCTGCCATGCAGTAACCACCTG
CTGTGCGGCCTGTTCAGAAATCAGCCCGCCAATAAACGGCTGCGGTTCGTCATCCCAGTT
GCCCGGCGTTAATCGCTGGCTGACGGCAACCAGACGAGCAAGAAACGCATCGCCCTGCGC
CCCGCTTTTCAGCAATAAACGGCGGGCGCAGGTGCAGCGTTGACCGGCTGTGACAAACGC
CGACTGAATGGTCAGATGGACAGCCGCGTCGATATCCGCCACCTCATCGATAATTAGCGG
ATTATTACCGCCCATCTCAAGGGCGAGAATTTTCTCCGGCTGACCGGAGAGCTGGCGATG
CAACTGGTAGCCTGTATTGGCGCTACCGGTAAACAGCAAACCGTCGAGATCCTCCAGCGC
ACTCAGCGCCTGACCCGTTTCACGCCCGCCCTGCACCAGGTTCAGCACGCCTGGCGGCAA
GCCAGCCTGCTGCCATAAACGCATTACCGCTTCGCCACTCCACGGTGTCAGTTCGCTGGG
TTTAAAGATAATGGTGTTACCTGCCAGCAATGCCGGAACGATATGTCCGTTCGGCAAATG
ACCAGGGAAATTATACGGCCCAAACACCGCCAGCACGCCGTGCGGGCGATGTCGCAGGCT
CGCCGCGCCGTCCGGCATTTCACTACGCTGCTCGCCGGTACGAACGTGATACGCCTTAAT
TGATATCGCGATTTTATTGATCATCGCCGTCACTTCGGTTGCCGCTTCCCAGCGCGGCTT
ACCCGTTTCTCTGGCAATAATCGCGGTTAATTCGGCTTTATTGCTTTCCAGCAGTGCGGC
AAAGCGTTCGACAACGGCATGACGTTCAGCAAATGAAAGCCGCGCCCAGCGCGGAAACGC
CGCACGGGCTGCCCGACAAGCCTGCTCGACCTGAGCGGCATCGGCATCATTGCCTTGCCA
TAACACCTCGCCCGATACCGGATTACGCTTCACACGCGATGCGCCCTGGCCCGTTATCCA
GTCACCGTTAATCCATAAAGTCATGCTGTTTTCTCCTCTGCGCACAGGCGCACCAGACGA
ACGCGATCCCCGGCGTGGCATTTGAGGGCATCCAGTTGTGCGGCGGTTAAAATCAAACGC
TCGGTTGCCGGATCGGTACGCACCAGCACCACGCGGAAATGGTGATAATTTTCATTGGCG
ACCAGGCAGGCTGGGAAATCGCCCTGCGCAGGCTGCCCTTCTGCCACTTCCACCAGCCGA
CTTTTACGGATGGCGCGCACGCGGTCGATGTCACACTCAAGCGTCGGCCCACCGTCAAAG
ATGTCGATATAGTTACGGTAGCGAAAACCTTCTTTCTCCAGCACCGCGCGGGCAGGCGCG
GTTTGCGGATGTACCTGACCGATGACGTCCTGGGCTTCCTGGGATAAAAAGTGGGTATAG
ATCGGATGTTTCGGCATCAGTTCTGCAATAAATGCCTTTTGCCCGGTGCCGCAGAGAAAA
TCGGCGCGGCTAAAATCCATCGAAAAGAAGCGTTTACCGAGGCTTTGCCAGAACGGTGAA
TAGCCGTGTTCGTCAATCACCCCGCGCATTTCAGCAACCACTTTGTCATTAAACTTGTCG
CGAAAAGCCGCCATAAACATAAAGCGCGATTTCGACAGCAAATAGCCGTTGCCCTCTTTG
CGCCAGTCCGGGTCGAGAAACAGCGTGCACAGCTCGCTGCTGCCGGTGTGATCGTTACTG
AGAAACAGCGTCGGCAATGCGTTATAGACATTCAGCTCTTTTGAGGCGTGAACCAACGTG
CCGACGCGATAGTTGTACCAGGGATCGTTCAGCCCAACCGCCACCTCAATGGCACAAATC
CCCGCCACGGTGCCTGTCTCGCTATCTTCCAGCACGAACACATAGCCCTGCTCACTTTTG
GGCAGTTCGCCTTGCCAGGTTTTGATTGCCCTTTCGATACGCGCCGAAAGCGTGGCTTCA
TTGGCGGGAAGCGACGTCAGGCCGCCGCCCGTTTTGCTGGCAAGCTGCATCAGCGCCGAG
ACATCTGATCGCTCAACGGGACGGATGACCATCATGATGAACCTCGGCTAACAAAGTGTT
CGCAAGCAGCTGCAAAGCGATCCAGTCCGGTCGTCACCTCTTCTTCGCTGACATTGAGCG
CAGGCGCAAAACGCACCACGTTGCCACCCGCAATCAGTACCATCACGCCTGCTTTCGCCG
CTTCCTGAGAGATCTGTTTCGCTTGCCCGGCGTAATCGGCATTCAGTACACAGCCAATCA
GCAAACCTAAGCCGCGAACTTCACTGAACAAACCATAGCGGTGATTAATAGTATTAAGAC
GCTCAACAAACCAGTCGTGACGCTGTTTAACGCCATTAAGCATCTCTGGTGTGTTGATGA
GCTCCAGCACTTTGCCTGCCACCGCCGAGGCCAGCGGATTACCGCCATAGGTGGTGCCAT
GAGTGCCAACGGTCATCACGCGGGCGCACTCTTCGGTTGCCAACAACGCACCGACCGGGA
AACCGCCGCCCAGCGCTTTGGCGGTAGTTAACAGATCAGGCGTCACGCCGTAGTGCATAT
AGGCATACAGTTCCCCGGTGCGCCCGACGCCGGTTTGTACTTCATCAAAAATCAACAGCG
CATTGTGGCGGTTACACAATTCACGCAGACCTTGTAAAAACGCGTTGCTGGCTGGCACCA
CACCGCCTTCCCCCTGGATGGGTTCGACAATCACCGCACAGGTAGAGTCGTCAATCAGCG
CGCTGGCAGAGTTAATATCGTTATATGCAGCATGACGAATATCCGCCGGCAGTGGCGCAA
AATCCTGTGAATAGGCTGGCTGCCCACCCGCACTGACAGTAAACAGCGTGCGACCATGAA
ACGCATTTTTGAACGCCACGATGCCGCTCTTATGGCTGGCGTNNNNNNNNNNNNNNNNNN
NNNNNNNNNNNNNNNNNNNNNNNNNNNNNNNNACGCGCCAGTTTTAGCGCCGCTTCGTTG
GCTTCCGCACCGGAGTTACAAAAGAAGACGCGATCGGCAAACGTGGCGTCGATCAATTTT
TTCGCCAGTCGCAGTACCGGCTCGTTGGTGTAACCGTTGCCGGTATGCCAGAACTTACTC
GCCTGTTCGTTCAGCGCTTCACGCAGTTCCGGATGCGCATGGCCCAGCGCGTTCACCGCA
ATGCCACCCGCGAAGTCGATATACTCTTTCCCCTGCTGATCCCACAAGCGCGAACCTTCG
CCACGTACCGGTATAAAGGGTGCCGGAGCGTAAACAGGTATCATCCATTCATCAAAGTTT
TCACGCGTAATTGGCTGAGACATAGCGACCTCTACAGTAAATAATTCGTTATTTATATGT
TAATAATAAGTAATGTTTGCGCTGTAAATGTAGATTGCAGGGTTCGTGCCAGCCAGTGAT
AAAAGTGCATAAACGGCGGAGGCTAACTGGAAATCAAGGAGTTATAACCAAACCATATGC
ATTTAAAGTGCATATAAAGTGAATACGTTTGCGATGTGGGTGAATAAAAAGAATAAAAAA
CGCAATGTTATGCAGAAGTAAAATATAATTCTGGAATTGTGATCATTGACGAAATTTACT
GGAAATTACTGCGCCATTCTGACGCAGCGCGCACCAAAAGCGGGCATTTTTTGCGCCATC
GTTGACATCATTAACAACCATCGATCAAATCACTTAACAACAGGCGGTAAGCAACGCGAA
ATTCTGCTACCATCCACGCACTCTTTATCTGAATAAATGGCAGCGACTATGAAATTTGTC
TCTTTTAATATCAACGGCCTGCGCGCCAGACCTCACCAGCTTGAAGCCATCGTCGAAAAG
CACCAACCGGATGTGATTGGCCTGCAGGAGACAAAAGTTCATGACGATATGTTTCCGCTC
GAAGAGGTGGCGAAGCTCGGCTACAACGTGTTTTATCACGGGCAGAAAGGCCATTATGGC
GTGGCGCTGCTGACCAAAGAGACGCCGATTGCCGTGCGTCGCGGCTTTCCCGGTGACGAC
GAAGAGGCGCAGCGGCGGATTATTATGGCGGAAATCCCCTCACTGCTGGGTAATGTCACC
GTGATCAACGGTTACTTCCCGCAGGGTGAAAGCCGCGACCATCCGATAAAATTCCCGGCA
AAAGCGCAGTTTTATCAGAATCTGCAAAACTACCTGGAAACCGAACTCAAACGTGATAAT
CCGGTACTGATTATGGGCGATATGAATATCAGCCCTACAGATCTGGATATCGGCATTGGC
GAAGAAAACCGTAAGCGCTGGCTGCGTACCGGTAAATGCTCTTTCCTGCCGGAAGAGCGC
GAATGGATGGACAGGCTGATGAGCTGGGGGTTGGTCGATACCTTCCGCCATGCGAATCCG
CAAACAGCAGATCGTTTCTCATGGTTTGATTACCGCTCAAAAGGTTTTGACGATAACCGT
GGTCTGCGCATCGACCTGCTGCTCGCCAGCCAACCGCTGGCAGAATGTTGCGTAGAAACC
GGCATCGACTATGAAATCCGCAGCATGGAAAAACCGTCCGATCACGCCCCCGTCTGGGCG
ACCTTCCGCCGCTAATTTAGCAGCTCTCCTGGCTCAAACTGGGTCAGGAGAATTAACCTT
GAGAAAAATCAACAAACTGTCAGTAATGATTTGTTGCCTGCCGTCCTTTGTTATACCGTC
TCTGCGTTTTTAGTTGTCTGACCACTTCTCTATTATCAAGTTTGATATAGGAAACTCCAC
GATGAACGCTGAGCGTAAATTTCTTTTTGCCTGTCTTATTTTTGCGCTGGTCATTTACGC
TATCCACGCTTTCGGTTTATTCGATCTGCTCACCGATTTACCCCACTTACAGACACTCAT
CCGCCAGAGCGGATTTTTCGGCTATAGCCTCTATATTCTGTTATTCATCATTGCCACCCT
CTTGCTGTTACCAGGAAGCATACTGGTGATCGCGGGAGGAATAGTTTTTGGCCCGCTCTT
AGGGACACTACTCTCATTAATTGCCGCCACGCTGGCCTCCTCGTGCTCATTCCTGCTGGC
GCGCTGGCTGGGACGTGATTTACTGCTGAAATACGTTGGCCATAGCAATACCTTCCAGGC
CATTGAAAAAGGCATTGCGCGTAACGGTATTGATTTTCTTATTCTGACCCGCTTAATCCC
GTTGTTTCCTTACAATATTCAAAATTACGCTTACGGATTAACCACAATCGCCTTCTGGCC
TTATACCCTTATTTCGGCACTCACGACCCTACCCGGTATTGTTATTTATACCGTGATGGC
AAGCGATCTCGCCAATGAAGGCATTACGCTGCGCTTTATTTTACAACTCTGTCTGGCGGG
CCTGGCGCTGTTTATTCTCGTCCAGCTCGCAAAACTCTACGCCCGACACAAACATGTGGA
TCTGTCTGCTTCGCGCCGCAGCCCACTTACTCACCCAAAAAATGAAGGATAGAACGATGT
TGCAACATTATTCAGTGTCATGGAAAAAAGGACTGGCTGCACTCTGTTTACTGGCTGTTG
CTGGGCTTAGCGGCTGCGATCAACAAGAGAATGCGGCGGCAAAAGTGGAATACGACGGAC
TTTCGAACAGCCAACCGCTGCGTGTCGATGCCAATAACCATACGGTAACCATGCTGGTGC
AAATTAATGGTCGTTTCCTCACCGACGACACTCGTCACGGTATTGTGTTTAAAGATGGCT
CCAACGGACATAAATCGCTGTTTATGGGTTATGCGACCCCGAAAGCATTTTATGAAGCCC
TGAAAGAGGCAGGTGGTACGCCGGGCGAAAACATGACGATGGATAATAAAGAAACGACTC
ATGTCACAGGCAGCAAACTGGATATTTCGGTCAACTGGCAAGGGGCGGCAAAAGCGTATT
CCTTCGATGAAGTGATTGTTGACAGTAATGGCAAGAAACTGGACATGCGCTTTGGCGGTA
ATTTAACGGCAGCAGAAGAGAAGAAAACGGGTTGCCTGGTGTGTCTGGATAGCTGCCCGG
TCGGCATCGTCAGCAATGCAACATACACTTATGGTGCGGTTGAAAAACGTGGTGAAGTTA
AATTCAAAGGCAATGCCTCAGTTCTCCCGGCGGATAACACGCTGGCAACGGTTACCTTTA
AAATCGCCGAATAAAGCCAGGATAAAGGATGATGATGATGCAATCGCGAAAAATCTGGTA
CTACCGTATAACCCTCATCATCCTGTTGTTCGCTATGCTGCTGGCATGGGCGCTGCTTCC
CGGCGTCCATGAGTTTATCAATCGCAGCGTTGCGGCGTTTGCCGCCGTGGACCAACAGGG
TATAGAACGCTTTATTCAGTCTTACGGCGCACTGGCGGCAGTTGTCTCGTTCTTGTTGAT
GATTTTGCAGGCCATTGCTGCACCGCTACCTGCGTTTTTGATCACCTTTGCCAATGCGTC
GCTGTTTGGCGCGTTCTGGGGCGGCTTGCTGTCGTGGACCAGTTCGATGGCCGGCGCGGC
GCTGTGCTTTTTTATCGCCAGAGTGATGGGCCGCGAAGTGGTGGAAAAATTAACCGGCAA
AACCGTGCTTGACAGTATGGACGGCTTTTTCACTCGCTACGGCAAACACACCATTCTGGT
CTGTCGGTTATTGCCTTTTGTCCCTTTCGATCCAATCAGCTATGCTGCCGGTTTGACTTC
AATACGTTTTCGCTCGTTTTTTATCGCCACCGGGCTTGGTCAGTTACCGGCAACTATTGT
TTATTCCTGGGCGGGCAGCATGTTAACAGGCGGTACTTTCTGGTTTGTCACCGGACTGTT
TATTCTGTTTGCCCTGACCGTGGTGATTTTTATGGCGAAGAAAATATGGCTTGAACGCCA
GAAGAGGAATGCCTGATGGGTTTACCGCCGCTTAGCAAAATTCCTTTAATTTTACGTCCA
CAGGCGTGGCTGCATCGTCGCCATTACGGCGAGGTGCTAAGCCCCATTCGCTGGTGGGGG
CGGATCCCGTTTATCTTTTATCTGGTGTCGATGTTTGTTGGCTGGCTGGAGCGCAAACGC
TCACCGCTCGATCCGGTAGTACGATCGCTTGTCAGCGCGCGCATTGCGCAAATGTGCCTG
TGTGAGTTTTGTGTGGATATCACCAGTATGAAAGTCGCCGAGCGCACCGGCAGCAGCGAT
AAACTGCTGGCAGTGGCTGACTGGCGGCAAAGCCCGCTCTTTAGCGATGAAGAACGGCTG
GCGCTGGAGTACGCCGAAGCCGCAAGCGTAACGCCGCCAACGGTCGATGATGCCCTGCGT
ACCCGACTGGCTGCGCATTTTGACGCTCAGGCGCTCACCGAACTGACGGCATTGATCGGC
CTGCAAAATCTGTCAGCCCGTTTTAATTCTGCCATGGACATTCCCGCTCAGGGGCTGTGC
CGTATTCCTGAAAAACGTTCTTAAGGAGAGATGATGCGCCATTGTGGGTGGTTGCTGGGA
TTGTTATCGCTGTTTTCTCTGGCAACACATGCCAGTGACTGGCAAGAAATTAAAAATGAG
GCCAAAGGGCAAACCGTCTGGTTTAACGCCTGGGGCGGCGATACCGCAATTAACCGCTAT
CTCGACTGGGTGAGCGGCGAGATGAAAACCCATTACGCTATAAACCTGAAGATTGTCCGT
CTGGCGGATGCCGCAGACGCGGTGAAGCGCATTCAGACCGAAGCCGCAGCCGGACGTAAA
ACGGGCGGCTCGGTGGATCTGCTCTGGGTGAACGGCGAAAACTTCCGCACCTTAAAAGAG
GCCAATTTATTACAAACGGGCTGGGCGGAGACTCTGCCCAACTGGCGCTATGTCGACACA
CAGCTGCCGGTGCGGGAAGATTTTTCTGTGCCGACACAAGGTGCGGAATCGCCCTGGGGC
GGCGCACAACTGACGTTTATCGCCCGCCGCGATGTTACGCCACAGCCACCACAAACGCCG
CAAGCCTTACTGGAGTTTGCTAAAGCCAATCCCGGCACGGTTACCTATCCGCGCCCACCG
GACTTTACCGGCACGGCGTTTCTTGAACAGTTGCTGATTATGCTGACGCCCGATCCCGCC
GCATTAAAAGAAGCGCCGGACGATGCGACTTTCGCCCGTGTCACTGCTCCCTTGTGGCAA
TATCTTGATGTGCTGCATCCGTATTTGTGGCGCGAAGGAAAGGATTTCCCGCCTTCACCC
GCGCGGATGGATGCTCTGCTGAAAGCCGGCACATTGCGCCTGTCGCTGACCTTTAACCCC
GCGCATGCGCAGCAAAAAATCGCCAGCGGCGATTTGCCTGCAAGCAGTTACAGTTTTGGC
TTTCGCGAGGGGATGATTGGCAACGTGCATTTCGTCACCATTCCTGCCAACGCGAATGCC
AGTGCTGCGGCGAAGGTAGTTGCCAATTTCCTGCTCTCACCCGATGCGCAACTGCGTAAA
GCAGATCCCGCTGTCTGGGGCGATCCTTCTGTTCTCGATCCGCAAAAACTGCCTGACGGG
CAGCGCGAATCATTGCAATCAAGAATGCCGCAGGATCTGCCGCCGGTACTGGCTGAACCG
CACGCAGGTTGGGTAAATGCGCTGGAACAAGAATGGCTACACCGTTACGGTACGCATTAA
TCTTTTTGCTGTGGGCGATGGTGGCGGTGATTTATGCACCGCTGATCCCGGCAGCTCTCA
CGCTGATATCGCCTGCTTTGTCGTTGACACACTGGCAGGCGTTATTTGCCGATCCACAGT
TACCGCAGGCATTACTGGCAACGCTGGTGTCGACAACCATCGCGGCGGTCGGGGCATTGT
TGATTGCCCTGCTGGTGATTGTGGCGCTGTGGCCTGGGCCGAAATGGCAGCGTATGTGCG
CCCGTCTGCCGTGGCTGCTCGCCATTCCCCATGTGGCTTTTGCCACCAGCGCCCTTCTGC
TCTTTGCTGACGGAGGGCTGCTTTATGACTATTTCCCGTATTTCACTCCGCCAATGGACC
GATTTGGCATCGGTCTGGGCCTCACCCTTGCAGTGAAAGAAAGCGCATTTCTGCTGTGGA
TCTTAGCAGCAGTATTGAGCGAAAAATGGCTGTTGCAGCAGGTCATTGTGCTGGATTCGC
TGGGCTACAGCCGCTGGCAATGCCTGAACTGGCTGCTGTTGCCCTCCGTCGCGCCTGCGC
TGGCAATGGCGATGCTGGCGATTGTTGCCTGGTCGCTGTCGGTCGTGGATGTGGCAATTA
TTCTCGGGCCAGGTAATCCCCCGACGCTGGCGGTAATTAGCTGGCAGTGGTTAACCCAGG
GCGACATTGACCAACAAACAAAAGGCGCGCTTGCCAGCCTGCTGTTGATGCTGTTACTCG
CCGCCTACGTTTTGCTGAGCTATCTGCTATGGCGCAGCTGGCGGCGCACTATTCCCCGCG
TAGATGGCGTTCGCAAGCCTGCCACGCCTTTATTGCCGGGCAATACGCTGGCGATTTTTT
TACCCTTAACCGGTGTGCTGTGTGTGGTTCTGCTGGCGATCCTCGCGGATCAGTCGACGA
TCAATAGTGAAGCGCTCATCAACAGCCTGACAATGGGGCTGGTGGCGACATTCATCGCTT
TGCTCCTGTTACTGCTGTGGCTGGAATGGGGGCCACAGCGTCGCCAGTTGTGGCTATGGT
TGCCCATTTTATTACCTGCTCTGCCACTGGTGGCGGGCCAGTACACGCTGGCGCTATGGC
TGAAACTGGATGGAAGCTGGACGGCGGTGGTCTGGGGGCATCTGCTGTGGGTGATGCCGT
GGATGCTGTTTATCCTGCAACCCGCCTGGCAGCGCATTGATTCACGGTTAATTTTGATTG
CGCAAACACTGGGCTGGTCGCGGGCCAAAATCTTCTTTTACGTGAAATGCCCACTCATGT
TGCGCCCTGTGCTGATTGCCTTCGCGGTGGGATTTGCAGTCGGTATTGCGCAGTATATGC
CAACGCTGTGGCTGGGCGCGGGGCGTTTTCCGACGCTCACCACTGAGGCGGTGGCATTAA
GCAGCGGCGGCAGCAACGGTATTCTCGCCGCCCAGGCTTTATGGCAACTGCTATTACCGC
TTATTATTTTTGCCCTGACCGCGTTAGTCGCAAAATGGGTAGGTTATGTCAGACAAGGAC
TCCGCTAATGCTCTGCGTGAAAAATGTTTCGCTACGTTTACCAGAAAGCCGCTTGCTGAC
AAACGTTAACTTTACGGTGGATAAAGGTGACATTGTCACGTTAATGGGGCCGTCTGGCTG
TGGAAAATCCACTCTGTTTTCATGGATGATTGGTGCACTGGCCGAACAGTTTTCTTGTAC
AGGTGAGCTATGGCTCAATGAGCAACGGATTGACATCCTACCCACCGCACAGCGTCAGAT
TGGCATTCTTTTTCAGGATGCACTGTTATTTGACCAGTTCAGTGTCGGGCAAAATTTACT
GCTGGCGCTACCGGCGACACTTAAAGGGAATGCCCGACGTAATGCCGTGAATGATGCACT
TGAGCGTTCAGGCCTTGAGGGAGCTTTCCATCAGGATCCTGCCACTTTGTCTGGCGGTCA
GCGAGCGCGCGTTGCTCTACTACGCGCCCTTCTCGCCCAACCAAAAGCGTTACTCCTGGA
TGAGCCATTCAGCCGTCTTGATGTGGCTCTGCGCGATAATTTTCGCCAGTGGGTGTTCAG
CGAAGTTCGCGCCCTGGCGATCCCCGTCGTTCAGGTAACGCACGATCTCCAGGATGTTCC
TGCTGATAGTTCTGTTCTGGATATGGCGCAGTGGTCAGAAAATTACAACAAACTGCGATA
ACGCAAAGTTTTTCTCAATGCGTCAGTTCAGAATGGCGCACTCAAAACTACAATGTCGGG
ATTTTCGATGAAACGTGTTTCTCAAATGACCGCGCTGGCAATGGCTTTAGGGCTGGCTTG
CGCTTCTTCGTGGGCCGCTGAACTGGCGAAGCCTCTTACACTTGACCAGCTTCAACAACA
AAATGGCAAAGCGATAGATACTCGCCCCAGCGCGTTTTATAACGGCTGGCCACAAACCTT
AAATGGCCCTTCTGGTCATGAACTTGCCGCCTTAAACCTCTCTGCCAGCTGGCTTGACAA
AATGAGCACCGAACAGCTCAACGCGTGGATCAAGCAACATAACCTGAAAACCGATGCTCC
GGTGGCGCTGTACGGTAATGACAAAGATGTCGACGCCGTCAAAACGCGACTGCAAAAAGC
AGGTTTAACGCATATCTCCATCCTGAGTGACGCGCTAAGCGAACCTTCCCGTCTGCAAAA
ACTGCCGCATTTTGAGCAGCTGGTTTATCCGCAATGGCTGCACGACCTGCAACAAGGTAA
AGAGGTTACGGCGAAACCTGCCGGTGACTGGAAAGTCATTGAAGCGGCCTGGGGCGCTCC
TAAGCTTTACCTTATCAGCCATATTCCCGGCGCTGACTACATCGATACCAACGAAGTGGA
AAGTGAACCGCTGTGGAACAAAGTTTCTGATGAACAACTAAAAGCGATGCTGGCAAAACA
CGGCATTCGCCATGACACCACGGTCATTCTGTATGGGCGTGACGTATACGCTGCAGCGCG
TGTGGCGCAGATTATGCTTTATGCTGGCGTGAAAGATGTGCGCCTGCTGGATGGCGGCTG
GCAAACCTGGTCCGACGCGGGACTGCCTGTTGAGCGCGGAACGCCACCGAAAGTGAAAGC
GGAACCGGATTTCGGCGTGAAGATCCCGGCACAACCGCAGTTGATGCTCGATATGGAACA
GGCCCGTGGACTGCTGCATCGCCAGGATGCATCGCTGGTGAGCATTCGTTCGTGGCCAGA
ATTTATCGGTACGACCAGCGGTTACAGCTATATTAAACCAAAAGGTGAAATAGCCGGCGC
ACGTTGGGGACACGCTGGTAGCGACTCGACGCATATGGAAGATTTTCATAACCCGGATGG
CACCATGCGCAGCGCCGATGATATTACCGCTATGTGGAAAGCGTGGAATATCAAACCAGA
GCAGCAAGTTTCATTCTACTGCGGCACCGGCTGGCGCGCGTCCGAAACCTTTATGTACGC
ACGCGCCATGGGTTGGAAGAATGTTTCCGTGTATGACGGCGGCTGGTACGAATGGAGCAG
CGATCCAAAAAATCCGGTAGCAACCGGTGAACGCGGCCCGGACAGTAGCAAATAACATTG
CAATTACTGACGCTGGAGCGACTTCAGCGTCAGATACCCACTCCACACCCGCGTAAAGGT
CGTCATCCAGCACAACGCACCGAAGATCCACGCAAACCACGCAAACCATGCAGGGAATAA
ACATCCCAGCACAAACAGTAAGATCGTTTCTGTGCCTTCGGTTAATCCCCCCAGATAGTA
AAACGACTTATGTGCATAACCGGGGTTATCAATCTGATGTTTTGCTGCCAGTGCAGCAAA
GGCGAGAAAACTGCTGCCCGTGCCGATAAACGCAAACAACAACCAGCCGCCTGCCAGCGC
ATTTTGCTCCGGTGCAGCAAGAATAAAGCCAAACGGCACCAGCGCGTAAAAGAGAAAATC
GAGAGAAATATCAAGAAAGCCGCCCGCGTCGGTAAGCTCTCTGCGCCGCGCCAGCGCACC
GTCCAGACCATCAAGCAGCCTGTTCAACAAAATGACGACTAGCGCCGCCAGATACCAGCC
CAGCGCCAGAAACGGCAGAGCCAGCACGCCGATGGCAAATCCCACTAATGTTAAACCATC
TGGCGTAATGCCCGGTTTATCAAGAACCCGCACGCACTGATGCAACAACGGTTTAATCCG
GGGATGAAGATGGCGGTCTAGCACAGGCACTCCTTAAATATAAAGCCTTTCTGATTGAGC
AACAGTGCGGATATTATGGCATTTTTCGCTTATCTGCCCGTGTGTAATTTATGAAAATGA
TTGAAGTTGTTGCCGCCATCATTGAACGTGATGGCAAAATTTTACTCGCGCAACGCCCCG
CCCAGAGCGATCAGGCGGGATTATGGGAGTTTGCCGGTGGTAAAGTCGAGCCGGATGAAA
GTCAGCGGCAGGCGCTGGTGCGTGAGTTACGCGAAGAACTGGGCATCGAAGCAACTGTGG
GTGAATATGTTGCCAGCCATCAGCGAGAAGTTTCGGGGCGGATTATCCATCTTCATGCCT
GGCACGTACCCGACTTCCACGGGACGTTACAGGCACATGAACATCAGGCGCTGGTCTGGT
GCTCACCTGAAGAGGCGCTGCAATATCCGCTGGCCCCTGCTGACATTCCATTATTAGAGG
CGTTTATGGCTTTACGCGCCGCCAGACCAGCGGATTAGTGCTAAGGGTTTTGTCATCACG
CTGGCATTGCAGCAGTATTCCTTCGGCTTTAATTACCGCCCCTTCAGAATAATTTTGATC
CTGATAAACGCAGCACTGAGTACAGGGCTGCGCTGACTGCCCGCCTGAACTGAACACTTC
TGGCGGTACGTTTACCTCCACGTCCGGACGATAATGCGGGTTAGCCAGTGCAATTAATGG
AAATGCTAATACTACGGCGAACAATGCTCGACTCACAGGGAACTCCTTAACGTTATTGTC
TCTGCTACTGATAACGGTAGCCGGGTGGCAAAACTTTAGCGTCTGAGTTATCGCATTTGG
TTATGAGATTACTCTCGTTATTAATTTGCTTTCCTGGGTCATTTTTTTCTTGCTTACCGT
CACATTCTTGATGGTATAGTCGAAAACTGCAAAAGCACATGACATAAACAACATAAGCAC
AATCGTATTAATATATAAGGGTTTTATATCTATGGATCAGACATATTCTCTGGAGTCATT
CCTCAACCATGTCCAAAAGCGCGACCCGAATCAAACCGAGTTCGCGCAAGCCGTTCGTGA
AGTAATGACCACACTCTGGCCTTTTCTTGAACAAAATCCAAAATATCGCCAGATGTCATT
ACTGGAGCGTCTGGTTGAACCGGAGCGCGTGATCCAGTTTCGCGTGGTATGGGTTGATGA
TCGCAACCAGATACAGGTCAACCGTGCATGGCGTGTGCAGTTCAGCTCTGCCATCGGCCC
GTACAAAGGCGGTATGCGCTTCCATCCGTCAGTTAACCTTTCCATTCTCAAATTCCTCGG
CTTTGAACAAACCTTCAAAAATGCCCTGACTACTCTGCCGATGGGCGGTGGTAAAGGCGG
CAGCGATTTCGATCCGAAAGGAAAAAGCGAAGGTGAAGTGATGCGTTTTTGCCAGGCGCT
GATGACTGAACTGTATCGCCACCTGGGCGCGGATACCGACGTTCCGGCAGGTGATATCGG
GGTTGGTGGTCGTGAAGTCGGCTTTATGGCGGGGATGATGAAAAAGCTCTCCAACAATAC
CGCCTGCGTCTTCACCGGTAAGGGCCTTTCATTTGGCGGCAGTCTTATTCGCCCGGAAGC
TACCGGCTACGGTCTGGTTTATTTCACAGAAGCAATGCTAAAACGCCACGGTATGGGTTT
TGAAGGGATGCGCGTTTCCGTTTCTGGCTCCGGCAACGTCGCCCAGTACGCTATCGAAAA
AGCGATGGAATTTGGTGCTCGTGTGATCACTGCGTCAGACTCCAGCGGCACTGTAGTTGA
TGAAAGCGGATTCACGAAAGAGAAACTGGCACGTCTTATCGAAATCAAAGCCAGCCGCGA
TGGTCGAGTGGCAGATTACGCCAAAGAATTTGGTCTGGTCTATCTCGAAGGCCAACAGCC
GTGGTCTCTACCGGTTGATATCGCCCTGCCTTGCGCCACCCAGAATGAACTGGATGTTGA
CGCCGCGCATCAGCTTATCGCTAATGGCGTTAAAGCCGTCGCCGAAGGGGCAAATATGCC
GACCACCATCGAAGCGACTGAACTGTTCCAGCAGGCAGGCGTACTATTTGCACCGGGTAA
AGCGGCTAATGCTGGTGGCGTCGCTACATCGGGCCTGGAAATGGCACAAAACGCTGCGCG
CCTGGGCTGGAAAGCCGAGAAAGTTGACGCACGTTTGCATCACATCATGCTGGATATCCA
CCATGCCTGTGTTGAGCATGGTGGTGAAGGTGAGCAAACCAACTACGTGCAGGGCGCGAA
CATTGCCGGTTTTGTGAAGGTTGCCGATGCGATGCTGGCGCAGGGTGTGATTTAAGTTGT
AAATGCCTGATGGCGCTACGCTTATCAGGCCTACAAATGGGCACAATTCATTGCAGTTAC
GCTCTAATGTAGGCCGGGCAAGCGCAGCGCCCCCGGCAAAATTTCAGGCGTTTATGAGTA
TTTAACGGATGATGCTCCCCACGGAACATTTCTTATGGGCCAACGGCATTTCTTACTGTA
GTGCTCCCAAAACTGCTTGTCGTAACGATAACACGCTTCAAGTTCAGCATCCGTTAACTT
TCTGCGATAGCAGCAGATATGCCAGTAAAGAAATCCCATTTGACTATTTTTTTGATAATC
TTCTTCGCTTTCGAACAACTCGTGCGCCTTTCGAGAAGCAAGCATTATATAATGCCAGGC
CAGTTCTTCTTCAATTGTCCCGTTTTGAAAAGCTGTGCTTGATATCGAGATCATCCATGA
TAATTCCGCCGCCCATATTAGCTTCGCCGAGGATTTACCGGAGCTATGATTAGCGCAATC
AGAGATATAGTCTGAGGGAAAAACAGCAAATTTATTCAACAAGGCGATAACCTGCTCTGG
GGCTTCCTCCATGTTTGCTTTAAAGGTATTGGCTCCATGGTCGCCAGAAAGAAAATGCTC
CATTAAGGCACAATAACTTTCGCTATCTTCGATACCCCATTGATCCTCTAAAGACTCGCG
TCTTTTACTTATGATATCGATCGAGTCAAAAGGAAGCACATGATATTGGAAGGTATCTTT
GCCAGGTTCAGGCTTTCGCGGCCAGAACTCCAGCGTTTCAGACCATTGCTTATGATAGAA
TCGATAAGGTGCGATCAATTGTAGCGCCTGTAACTTCTCGATACTGAGCGGCTCAATACC
TTTAGCCTGATAATAATGCAGTTGTTCTTTTTTTGCTTTAAAACCGGCCCGAACAATAAG
CCCCATCATAATTAATAGATAAAGAAAAGAGCATCCCGCGGTAATCAGGCCTCTTTCATT
CAAACCGTTGGATGTTATCGCTGCGAACACAAACATTACAGCGACAACACATGTTAAATA
AAACCCCCACTTACAAAGCAGCATGGCCTTATTTTCTTTAATCATCCGTTCAAAATTACT
ATTAAATATTTCCCAGCCATTAAAAGAATACTTCTCGCTCCCAGGATGGTTTTGTAATAA
AACTTTTTTCATCACATTCCCTGTTATTACATACTTTAGAGGCGATAATTTTATCCATGC
AAAAAAAATATCCAACGAATTTTCTTGATCCGCTGGATATTTCAGAATATGACTCGAATA
GCACGAAAGATTCACTCGCTTACGCTATCGCCCCGCTTCCGACTTCATCTGCTGGCGGAC
TTTTTTTCGCACTACGTTTACGCGGTGCAGCCTTTTTCTTATCAGCACTGCCACCACTGC
CCGGAGCCACAATGCCGCGAAACTGCCGCACCGGCGTACGTTTGGCTTGATCAATAAGCT
GATATAGCGTCCCCACCAGCGGCTGCATAAAGTCCTGATAGCGACACTGCTTTTCGCTGA
TTTGCGTCAGCACCGATTCCCAGTGCGCGGTCATGTCCGGTCGCGTCGCCATCTCCGGCA
GCGAATGGAATAGCGCTTTTCCGGCGTCGGTGGAGTGGATATAGCGCCCTTTTTTGGTCA
GGAAACCACGCTTGAACAACAGTTCAATAATCCCGGCACGCGTTGCCTCTGTCCCCAGAC
CATCGGTCGCACGGAGGATCTTTTTCAGATCTTTATCCTGCACAAAGCGCGCGATCCCGG
TCATCGCCGAAAGCAGTGTTGCATCGGTAAAATGGCGCGGCGGCTGGGTTTGCCGCTCTA
CCACTTCACCTTTTTCACACAGCAACTCATCGCCTTTCGCCACCACAGGCAGTGGCGTGC
CGTCGTTTTCTTCATCGCGCTCTTTGCTGCCTAACAGCGTGCGCCAGCCTGCTTCAGCAA
GAAAACGCGCTTTAGCGACAAATTTGCCTTTGGCAATGTCCAGTTCGATAACACACTTGC
GGAACACCGCATCCGGGCAGAATTGCATCAGATACTGACGGGCAATCAGGTTATAGACCT
TCGCTTCGTTCTCCGTCAGGTTGATCGCAGAACTCCGTGCGGTCGGAATGATGGCGTGGT
GCGCATCGACCTTTTTGTCATCCCAACAGCGGTTGCGTATATCTGGATCTACCACTGGCT
GCGGCAACAGATCCGGTGCATGAACACTGATGGCATTCATCACCGCGTGGCGTCCGGCAA
AATGTTCTTCTGGCAAATAGCGACAATCAGAACGCGGATAAGTGATTAGCTTGTGCGTTT
CGTACAGTTTCTGGCAGATATCAAGCACGTTCTGCGCACTCAGACCAAAACGTTTTGCCG
CTTCAATCTGCAACGCTGAAAGCGAAAAAGGCAGCGGCGCGGATTCTGATTCCCGTTTAT
CGTTATAGCTGGTGACAATAGCCGGTTGACCACTAATGCGGTTAACCACATGCTCCGCCA
GTGGACGATGTAACAAGCGCCCTTCTTCATCCTGGTACGGTTCACACGCTTCGCTCGGTT
GCCAGATAGCGGTAAACCGCTCATCGGCAGGTGTCACGATATGTGCTTTGACTTCAAAGA
AGTCTTTCGCCACGAAGTTTTCAATCTCTTCATCGCGGCGCACCACCAGCCCAAGCACGG
GCGTCTGCACGCGTCCCACGGAAAGTACGCCCTGATAACCGGCATTGCGACCGAGAATGG
TATACGCACGGGTCATATTGATGCCGTACAGCCAGTCGGCACGCGCTCGCGCCAGCGCAG
AAACGCACAGCGGTACAAACTCACTGTTGGAACGAAGACGGTCGATCGCCCGCTCAACCG
CCTGCGGGTTCAGGTCGTTTATCAAGCAACGCTGTACCTGCTGGCGCTTTTCCGGTGCCA
GTTGCAGATAGTCCAGCACTTCATCCACCAGCAATTGCCCTTCACGATCCGGGTCCCCGG
CGTGAACGATTTCGCTGGCTTCATGCAGGAACCGTTTGATGACGTTAAGTTGTTTGGTCA
CGGAGGGTCGGGGCTGTAATTGCCACTTTTCCGGGACAATCGGCAAATCCGCAAGATTCC
AGCGCGCATAGCGGCTGTCGTAGGCGTCTGGCTGCGCCTGCTCAAGCAGGTGACCGATAC
ACCAGGTCACCACCTGACCATTACCGCACTCGATAAAGCCATCGCCTTTCCGGTGCGGTT
TGGGCAGGACATCAGCAATGGCGCGCGCCAGACTCGGTTTTTCGGCAATAAACAACCGCA
TTGAATTAACGAATCTCAACCATGGCACGACCGCCGCGCGCTGGCACCAGTTCGCCAATT
GCCGTCAGTTCAATGCCAAACTCGGCGGCTGTAGCTTTGACCTCATTTTCTGCTTCCGGC
ATGACCGCCAGCAGCAAACCGCCAGAAGTTTGCGGATCACACAGCAGATCGCGCACTTCA
CGCGGCATTTCACCCATCAGATGACCGTAGCTGGCAAAGTTACGTTCAGTGCCGCCAGGT
ACTGCGCCCAACTTAATGTACTCTTCAACACCGGGGAGTTTCGGGATCGCTTCATAGTCG
ACGCGTGCCTGCACACCAGCCCCCTGACACATTTCGCTCAAGTGGCCCAGCAGACCAAAG
CCCGTAACGTCGGTCATCGCTTTTACGCCTTCGATGTTGGCAAAGGACGCGCCTGCGATG
TTCATCCGGCACATCACTTCCGTCGCCAGTCCCTGATGTTCTGGTTTCAACAGTGATTTT
TTCTCAGCCGTGGTAAGAACGCCGATCCCCAGCGGTTTCGTCAGGAACAGTTTGCATCCG
GCTTGTGCGGTACTGTTTTTCTTCACCCGCTCGGTCGGTACGATCCCCGTTACCGCCAGA
CCAAAAATCGGCTCCGGCGCATCGATGGAGTGACCGCCAGCCAGCGCAATACCCGCCTGA
CGACATGCATAGCGTCCACCTTCGGTCACTTCGCGGGCAATTTCTGGGGAAAGTTTGTTA
ATCGGCCAGCCGAGGATCGCAATCGCCATAATCGGTTTGCCCCCCATCGCGAAGATATCG
CTGATGGCGTTAGTCGCCGCAATGCGGCCAAAATCGAAAGGATTATCAACGATCGGCATA
AAGAAGTCGGTGGTACTGATAACGCTGGTGCCATTGCCCAGATCGTACACCGCCGCATCG
TCGCGGGTTTCATTACCCACAAGCAAATTCGGATCAACAAACTTCGCCTGCTCACTATGC
AGGATGGTTTCCAACACTTTTGGGGAAATTTTACAGCCGCAACCAGCTCCGTGGCTGTAT
TGGGTCAAACGAATCGAGTTCTCGCTCATGGACATCTCCTGTCAATGCAATCCGGGTATG
GTAACCCTCATTCCGTGAAGTGATAAGTGAGAGTGTCTGAATTCCTGCGCCTTTGCTCAC
AATCCAGACAGTTTCGCGACAATTATCAGAAATAAGTTACAAACGGCGTCGGGTCCGGGA
CGTTAATCGACGTAGATGCTTTCAGCTGCGGCGTACCGAGGTAGAGAAAACCGACAATTT
TATCCTGCTCACGGCAACCGAATGCTTCACGCACTACCGGACTTTCAGTTAATGCGCCAC
TGCGCCAGATGCCGCCAAACCCCTGGGCAACTGCTGCCATTTGCATCGCCATGACCGCGC
ATCCGGCAGACATTTCCTGTTCCCAGCGCGGGACTTTATGATTCTCTTCGCATTTCGCCA
CCACCGTGATGATGAGCGGTGCGCGGAACGGCGCATTACGGGCTTTGTCGATAGCTTTGT
CATCACTACCGGCAGCAATCGCCCCCTGTTCCAGTACGGCGCTGAAACGCTCGCGCCCTT
CCCCTTCAATCACAAAAAAATGCCACGGTTGCATGGACTTATGGTCCGGCGCACGCATAC
CCGCACGCAGGATGTTTTGCAGTTGTTCACCCGTTGGCGCGGGTTCAGCCAAGCGGGAGG
CGCTACGGCGATTGATCAATAGTTCGAGTGCATCCATTTGATTAACTCCTGTCGTGATAT
TTATTCACAAAATTAACACGAGAGTGGATTTTGTTACAGCACAGTCCGCAATTCCTGCTG
ACAAGTACCGGTTGGGTCATTACGATAACCACATCTATTGCGCCTGTGACAGGTGTGACC
TTAAGTTGGGAGAATACATGCGAACCCTTTGGCGATTTATTGCCGGATTTTTTAAATGGA
CGTGGCGTCTGCTGAATTTCGTCCGTGAAATGGTACTTAACCTGTTCTTTATTTTCCTCG
TACTGGTTGGTGTGGGGATTTGGATGCAGGTCAGTGGTGGTGATTCGAAAGAAACGGCCA
GTCGTGGCGCACTGCTGCTGGACATTTCTGGTGTGATCGTCGATAAACCCGACAGTTCTC
AGCGGTTTAGTAAATTAAGCCGCCAGCTGCTTGGTGCCAGTTCCGATCGTCTGCAGGAAA
ACTCACTGTTTGATATCGTCAACACTATTCGCCAGGCGAAGGACGACCGCAATATCACCG
GTATTGTGATGGATCTGAAAAACTTCGCAGGCGGCGACCAACCGTCTATGCAGTACATCG
GCAAAGCTCTGAAAGAGTTTCGTGACAGCGGGAAACCGGTTTATGCCGTTGGCGAGAACT
ACAGCCAGGGGCAATATTATCTCGCCAGTTTCGCCAATAAAATTTGGCTGTCTCCGCAAG
GCGTGGTTGATCTGCACGGCTTTGCCACCAACGGTCTGTACTACAAATCGTTGCTGGATA
AGCTGAAAGTTTCCACCCATGTGTTCCGCGTGGGTACGTATAAATCTGCCGTTGAACCGT
TTATTCGTGATGATATGTCACCGGCAGCCCGCGAAGCTGACAGCCGCTGGATTGGTGAGC
TGTGGCAAAACTATCTGAATACTGTTGCCGCTAACCGGCAGATCCCTGCTGAGCAGGTAT
TCCCTGGCGCGCAAGGGTTGCTTGAGGGTTTAACCAAAACCGGTGGCGATACCGCGAAAT
ATGCACTGGAAAACAAGCTGGTCGATGCACTGGCATCGAGTGCGGAAATCGAAAAAGCAC
TGACCAAAGAATTCGGCTGGAGTAAGACTGATAAAAATTATCGCGCCATCAGTTATTACG
ATTACGCATTGAAAACGCCGGCAGATACCGGTGACAGCATCGGTGTCGTCTTTGCTAATG
GCGCAATTATGGATGGCGAGGAAACTCAGGGGAATGTTGGCGGTGATACCACTGCGGCAC
AAATCCGCGACGCTCGCCTTGACCCGAAAGTGAAAGCGATTGTCCTGCGTGTTAATAGCC
CAGGCGGCAGCGTTACCGCGTCTGAAGTGATTCGCGCTGAACTGGCAGCAGCCCGGGCAG
CGGGTAAGCCTGTGGTTGTATCGATGGGCGGCATGGCGGCATCTGGTGGTTACTGGATTT
CCACGCCAGCTAATTACATTGTGGCTAACCCCAGCACCCTGACCGGTTCTATCGGTATCT
TCGGCGTGATCACCACCGTAGAAAATAGTCTGGATTCGATTGGTGTTCATACTGATGGTG
TCTCAACTTCACCGCTGGCGGATGTTTCTATCACCAGGGCACTGCCGCCGGAAGCGCAGC
TGATGATGCAGTTAAGCATTGAGAATGGCTATAAACGCTTTATCACGCTGGTTGCTGATG
CGCGTCATTCGACGCCGGAGCAGATTGATAAAATTGCCCAGGGCCACGTCTGGACCGGTC
AGGATGCAAAAGCTAACGGGCTGGTCGATAGTCTCGGGGATTTCGATGATGCGGTCGCCA
AAGCAGCAGAGCTGGCAAAAGTGAAACAGTGGCATCTGGAATATTACGTTGATGAACCGA
CCTTCTTCGACAAAGTGATGGACAACATGTCTGGTTCTGTCCGGGCAATGTTGCCAGATG
CGTTCCAGGCCATGTTACCTGCACCGCTGGCCTCGGTAGCCTCTACCGTTAAAAGTGAAA
GTGACAAGCTGGCCGCGTTTAATGACCCACAAAACCGTTATGCGTTTTGCCTGACCTGCG
CCAACATGCGTTAAGTCTTGTACTGAGTGGCCGACAGATCGTCGGCCACATTATTTTTTA
CGTCGACGAATCCTCTTCCCGCTGTTTCGCCCCATATTTCCTTATCCGCATAGTATCAGG
TGCGCTCCCCCTGCCTCACGTATATACTTTTGCTCTTTCGATATCATTCATATCAATATC
ATGCAAAAGAAATCAATTTACGTTGCCTACACGGGCGGGACCATCGGGATGCAGCGTTCC
GAGCAGGGTTATATACCGGTGTCAGGTCATCTACAACGCCAACTGGCGCTGATGCCGGAA
TTCCATCGCCCGGAGATGCCAGATTTCACCATTCATGAATATACGCCGCTGATGGATTCT
TCAGATATGACGCCGGAAGACTGGCAGCATATTGCTGAAGATATTAAAGCGCACTATGAC
GACTATGATGGTTTTGTCATTCTGCACGGCACCGACACGATGGCGTATACCGCCTCTGCG
CTGTCGTTCATGCTCGAGAATCTCGGTAAACCGGTCATTGTGACAGGGTCACAAATCCCG
CTGGCTGAGTTACGCTCTGACGGACAAATTAATCTGCTGAATGCGTTGTACGTTGCGGCG
AATTATCCGATCAACGAAGTAACGCTCTTTTTCAATAACCGATTGTATCGCGGCAACCGC
ACTACCAAAGCCCATGCCGATGGTTTTGATGCGTTTGCCTCTCCAAACCTTCCTCCGTTA
CTGGAAGCAGGTATCCATATTCGTCGTTTGAATACGCCACCCGCCCCGCACGGTGAAGGG
GAATTAATCGTTCATCCAATCACCCCACAACCAATTGGCGTAGTGACGATTTATCCAGGG
ATTTCTGCTGACGTCGTGCGCAATTTTCTGCGCCAACCGGTGAAAGCATTGATTCTGCGC
TCCTATGGCGTGGGTAATGCGCCACAAAACAAAGCCTTCCTGCAGGAATTACAAGAAGCC
AGCGATCGCGGTATTGTGGTGGTCAACCTGACACAATGTATGTCCGGTAAAGTGAACATG
GGTGGTTATGCCACCGGTAACGCCCTCGCCCATGCCGGCGTAATTGGCGGTGCAGATATG
ACTGTAGAAGCCACGCTAACCAAACTGCATTACCTGCTTAGCCAGGAACTGGATACTGAA
ACCATTCGCAAGGCCATGAGCCAAAACCTGCGCGGCGAACTGACGCCGGATGATTAAGGA
GACTGTAATGCCCCCTCGCGCCCTGTTACTGGTCGATTTACAAAATGATTTCTGTGCTGG
TGGCGCGCTCGCCGTGCCGGAAGGTGACAGTACGGTGGATGTCGCTAACCGCCTGATTGA
CTGGTGCCAGTCGCGCGGTGAAGCGGTTATCGCCAGTCAGGACTGGCACCCGGCGAATCA
CGGCAGTTTTGCCAGTCAGCACGGTGTAGAGCCTTATACGCCAGGCCAACTCGACGGTTT
GCCACAAACCTTCTGGCCAGATCACTGTGTGCAGAACAGTGAAGGCGCACAATTACATCC
GTTACTGCACCAAAAAGCGATCGCAGCGGTGTTCCATAAAGGCGAAAATCCTTTAGTTGA
CAGTTACAGTGCCTTTTTTGATAACGGCCGTCGGCAGAAAACCTCTCTCGATGACTGGTT
ACGCGATCATGAAATCGATGAATTGATCGTTATGGGCCTGGCTACTGACTATTGCGTGAA
GTTTACCGTGCTGGACGCGTTACAGTTAGGTTATAAGGTAAACGTGATTACCGATGGTTG
TCGTGGCGTGAATATCCAGCCCCAGGACAGTGCGCACGCGTTTATGGAGATGTCAGCAGC
TGGGGCAACGCTATATACGCTGGCAGACTGGGAAGAGACACAGGGGTAATTTTACGCTGG
CCTACAATTCTGTACTGGCATTGTAGGCCAAATAAAACACGTCAGTGGCACATCTGGCAA
TTGATGCCATCAACGAAAGATTTAATTCACCTCAGAAATCTCTTCCAACGACACCTTCCG
CGTTTCGATGCCAAAAATGGAGAGAACCAGCGCACAGAGCAATAACATAACACCAAGTAC
CATAAACACCGTGATCGACCCATAATGTGTTAATAATGCCGCAACGCCATAGGGCGTGAA
GACTGCGACGATCCGTCCGACGGCATTAACGAAACCCGAACCGCGCAGGCGTAAATGCGT
TGGCCAAAGCTCCGGGATATAAACCGCCGACGCGAAGCAAACATACATGTATAAAAAGAA
GATCATCACCAGTCCATAGATTAAAATCGCCCACTCTGTAGTCTGAATTGAATAGATATA
GCCTAACACGGCAATAATAATAAGTAAGGTGGAGCCAAATAACCGACGAGGAAAATGATC
AATAATTAATGCCGCAATAAATATTCCTACCGGAGCGCCAATCATAATAACAGCGGTCAT
TAATATTGATTTATCGACATCAATGCCGGAGTTAACAAATATGGTCGGTATCCATACGGT
GATGGTATAAAGCGAAATGTTCATTGCAATTAAAACAGTAATCGCGACTAATGTACGTCG
TAACATTTCACCTTTAAACAGGAGCCAGAAAGTACCCTTGATTACTTTAACCTTGCTGTT
GCTCTGATACGAAGTAAGCGGGGGTAAACGAATACTCTTCTCTCTTTCAATTTGCTGCTC
TACTTCACGAAGTTGGCATTCTGCACCTGCGATTTGCCCTTTCCCTGCCAGCCATCGTGG
CGACTCGATAAAGTATTTACCTGAGAGAAACCAGGCTAACAGTATGCCAATACCACCCAG
CAGAAACATTATTCGCCAACTAAAAAAAGCGATAACCACCACGCCTATCGCCGCAGACAG
CATGGGCGACCAGTTACCAACAAATGAGAGCCGCGCGGACCATTTTCCACGCACCGTCGC
GGGGATAAACTCCGTAAATGAGGCATAGCCAACCATAATCAGCGCCCCCATTCCTGTTCC
CATCAGGAAGCGAAAGAAGATGAGCCAGTACATATCAGGGACAAAAGCGGCCCCTGTTGC
AGCAATACCGACGATGAGAAGATTTATGCGAAACGCCCTGCGCCGCCCAAAGTAGTCACC
AATAAACCCACCAGTAAGTGAGCCGATGAAATAACCAAACATTAATGCCGAGGTAAAGGC
GGCATTGAGGAAATTATTTGACCATCCATTGCTTACCAGCTTTGCTAAGACGACATTACC
GGAGTAACTCAAAAACCCTGTTAATAACAGACTAAAGCTTATAATACCAAATATACGATA
ATGAAACCGGGCCAAAGGCAAGCGGTCCAGTCTTGCGCCAATTTGATCATATTGTTCCAT
TAGGTGCCTCGGATTTGCTAAAAAGGTAGCAATTGCGGCAAATTCACTTGCCGCATCTTT
ATCATCATTTTATTTCAAGGCGCAGGAACAAATAATATTGACAACGTGTGCTTAAATTAC
CACACCAGCTGGATATTATTGTCTTTGCAAAATGCTATCCACTCTGCACCCGGTGATTTA
TCAGTTATTATGTAATTAATATGACTAAAATCAGCTAACTGGACAAAAGCTTTGCGATCA
AACTTAGAGTGATCAACCAATAACGCAACTTCTGTCGCCTGACGGATCATTGTCTTTTTG
ATTTCAGCTTCCGCTTCATTAGAGTCCAGCGCGCCGCTGTTAATATCAAGACCTTTACAA
CTCATTACCATGATATCGACATGATAGCGCCTGATGATCTCTTTAGTAATTCTTCCTTGC
AGTGAAAGTGTATTTTTGTTTAGTTCCCCACCCGTTGAAACGACTTTAATTTCTGACTGA
GCCAGAACATGAATCGCTTCCGCCGAGTTGGTTAGCAACGTCAGGCCACTACGGTCCTGT
AACAATTTGAGCAATTCCATTACGGTACTACTGGAATCGGCTGCCATGGTGGTTTTATTG
TCGATAAAGGGTAGTGCCTTGCGTGCAATAAGCTGCTTCTCTTCATAAAACGATGAAGCG
CGCTTATAAAAATGGATATTCTCCGTCAACATCGCTGTATTTAAAACAGCACCACCATAG
GTTCTGGTCAAAAAGCCTTCATCTTCCAGCTTCTCAAGATCGCGGCGAATGGTTTCTTCG
GTTACCTGAAAAATCCCACTCAAATTTGAGACTGTCACCTTTTTATCGTTGGCAACCATT
TGCTTAATTGCCTGAATCCTGTCTTTTGCCGCCACGATTACACCCCTGTATCTTTTTACA
TCACATTAGCGCGATTATCGCATAACCGATGTTTACTTTCAAAATAACCTGTTTGAATCA
CAGATTTTCATCACAGTTTTCACAGAAACAGAGGTGAATCGTGTTGAGTATTTAACGCTC
CAGGGCCTCTGCCATTTCCCTCATCAATGTTGCGTCTGCATCCGATAAGTTGATATTCAG
TGCCGCGACATTTTCGCGTACCTGTTCCGGTGCAGTAGCCCCACTAAGAATGGAGATTAA
ATCACTCTGTTTTAATATCCACGCCAGTGCCAGAGTGGGAATTGTGCACTGATAACGAGC
ACAAAGTGGCTGCCACTGTTCAAGCATATCAATCACTTTCAGCATGTTTTCACGCTGGAA
CCAGACTTTATTTGCCCGAGCGCCGCCCGGAACGTAATCACGAGTGATGGTGCCGGTCAA
CAATCCCTGCTCTAGCGGGGAATAAACCTGAACCACAATGCCATTATCACGACATAGTGG
CAGCAGTTCGTTTTCCATTGCCCGGTCGAGGATACTGTATTTCGCCTGAATAATATCCAG
TTCACCATATTGCAGATACTCGCGGATATGGTCAGCATCGACGTTAGCAGCGCCTATAGC
GCGAATTTTCCCTTCAGACTTTAACTCATTAAGCACTGCGACAGTTTCAGCGATCGGCGT
AAAAAATGGCGGCACCGACTGCCAGTGCGTCATGTAGATATCGATGTAATCAATACCCAG
ACGTTGCAAGCTCGCTGCTACCTCTTCGCGGATAGATTCCGGGGAAAGGTTTTTATACAA
CTGCCGATCGCCAACTTTGTTGAATAAACTTCCTTTTCGTTCCCAGACAATGCCGCATTT
GGTTTCTACTACAACCTGTTCACGGGGCAGTTTTTTTAACGCCTGACCGACGATAACTTC
ACTATTGCCAAAGTTATATCCTGGCGCAGTATCAATCAGATTAATGCCACAACGATGGGC
TTCAAGAATCGTATCAATACATATTTGCCGATCGAGATCGCCATTCCATGCAGGACCGCC
GCCAATGGCCCATGTCCCCAACCCCATTCGCGAAAGCGTAATATCCGTTGTGCCTAAAGG
TATCTTTTTCATTTGCCTTCATTATCCTTCGTATTCTTCCAGCAATTGTTCGACCAGCTT
TCTGTTTTTTACGCCGGTGGTGGCACCGACGCTTAGAACCGAGATAGCCGCCGTTGCATT
GGCAAAGCGTGCGCATTCACGCAGATTTTTGCCTTCTAACAGTGCCGCAATAAAACCTGA
AGCAAAGTTATCGCCCGCGCCAATGGTGTCGATGGCGGTTATTCCTGCGACCGCCGGCAC
CTTCATCGTCATGTCACCACGCTTGATAAAGCAGCCGTCTTTACCCGTTTTAATCACCAC
CGTTTTTACGCCGCACGCAAGAAAGCAGTCAGCAATTTCATCCAGTGTCTCTTTCCCGGT
GAGTAATTTTGCCTCGGCAAAATTAGGAAACAGATAATCGACATAACTCAATGCTTCGCA
AATATCATCCAGCGTTTCATTCAACCGCGGTTTGATCATATCGGCACAGATAATCATCTG
CCGGGCTTTAGCTTGCGTAAAAATTTCTGTTAGCGCTTTACCATCCAATAGTGGACTGTT
GAAAATACTGGCCAGTGATAATAATTTCGCCTGAGAAAACCGCGCAAAATCAACATCGTC
AATATTCAATTTCCACAGACTGCCATTACGGTTTGTGACAAACGTCCGCTCGCCATCCTC
CGTCACCAGTCCAACGTTAATAGAGGTATCTATGCTGACGTCCTGCTTCAGGCTTTGAAT
ATCAATATTCTCTTTGCGGCAATGGTCGAGAATAAATTGCCCTGCGGCATCTTTACCAAT
ACGACTCATTAATGCTGTGCGATGGCCCAGACGAGAAATAATTGTTGCTTCATTTATTGC
ATCACCCCCGGTGGTCATTGCGATTCTTTCAAGAGGATAAGAATCCACATCAAAGATATT
TTTACTGACCGGTTGCAATGGAATATCAACAATAGCGGCACCTATACAAATAACGTCGAG
ATTATCCATATCATTATTCCGCTTTGCCATCAGAACCGAACAGTTTAATTTTTTCCAATG
CCCGTTCTTTTACAGCTTTACGTACTTCACGTTCTAAATGCAGGAAAGGCTGATCCTGGT
TTTCTTTCACTGCAACCATTGCGGCCTGACAGAGCTCCGTATGAATGTTGATTTTCGCGA
TACCCAACGAAATTGCAGTTTTAATGTCGGCATCACTGATCCCCGATGCACCGTGCAAAA
CCAGCGGAACAGAAACGGCATCGCGTACGCGTTTGACGACCTCAAAGTTCAATTGTGGCT
CTGACGTATAAACCCCATGCTGGTTGCCGATGGCGACAGCCAATGAATCACAGCCCGTAC
GTTCAACAAATTCAGCCGCCTGGTCAGGATCGGTATAGTGATAGCCCGCCAGCGCTTCCT
CATAAACGGTTTCATTACCGACATGCCCTAATTCCGCCTCTACCGGAATACCCAGCGGAT
GGAAGAAATCGACAGCCTCTTTGGTTAAACGAATATTTTCTTCGAAATCAAACGCGGAAG
CATCACGCATTAATGAATTCATACCATGAGTCCAGGCGTTATGAATAATCTCCATACTCC
GACCATGATCCCAATGAGTTATTACCGGCACCGTTGCTTTTTGTGCCATTGATACCATCA
TGTGAGAGAAATCTTCAAATGAGGTGTTACCGACAAAACCTGTACCAAAAGAAATAATAA
CCGGGGATTTCGCTTCTTCGGCTGCGTCGATAACGCCCATCAACATTTCTGCATTCCATA
CGTTAAAATGGGCAATTGCATAATGTTTATTTGTGGCATCGTTTTCCCAATATCTGATAT
CTGCGAGCATGTTCTGTTCTCCCGTATTAATTAATCGCTAATTTTAATAACGCCTTTAAT
AATGTCGCGTTTGTTGTTAACTGACTCTTCAAATGCCTGTTGTACATCCCGATAATCGTA
AATATGCGTCACCATCGATTTCACATCGAATCGCCCTGAAGAAATAGCTTCAATCGTGAC
CGGATAACGATTGGCATAGCGGAATACCGTCTGGATAGTGACTTCGCGATTGATTTTGAG
GAAATTGATTGCCGAATCGCCGGGTACAGTACCAACAATCATAATTTTACCGCCGCGCAT
TACCAGATAAGGTGCCTGTTTAACGGTGACCGCAGAACCCGCTGTTTCGAAAACAATATC
TGCGCCCATGTCTTCGGTAAATTGCTGACAGCGTGCAATAGTGTCTTCTTTTGCGCCGTT
AATAACCACTGTCGCACCAAGCTGTTCCGCCATTGCCAGACGTTTTTCCAGCACATCAAC
GACGGCAATTTCCGTTGCTCCCAGGCATTTGCACGCTTGCAACGTCATCAAACCAATACA
ACCTGCTCCCAGAATAATTATCTTCTTACCCGGTTTAACATCTGCCAGCATCGCGGCATG
CATCCCGACTGCGGCAGGCTCCACCAGCGCCCCTTCCATCGTGTCCATATTGTCGGGCAG
TTTGTAAGTAAAGCTCTCCGGATGACACAGATAGTGCGTTAATGCGCCGCGGTAGTTGGG
TTGTGTCGCCATAAAATCAACGTCCGGGCAGATGTTATATTTGCCTTCCAGACAGTAACG
ACAGTGACCGCAAGGAACGCCAGGTTCGATATTTACCCGATCCCCCGGTTTAAATTTGCG
CACGCGGCTTCCCACAGCCACAACCGTCCCGGCGCATTCATGACCCAGGCCAATTTCTTG
ATTTGGGTCTTTAGGCGGAATAAACGGGCCTGATTCAAAACCATGTACATCTGAACCACA
AATACCGACATATTCTACTTTAATCAAAACTTCATCTTCTTTAGGCACTGGTATTTCTGC
TGAAATAATTTTCATTGTGCCCGGCACCTGCAATATTGCTTTTGAATTTTTCATTTTGAA
TCCACCCGTATTATTTATTGGCTACTGCATCAATACTTAAACTTTCAACGGAGACACCTT
TGGTTTCGATTCCAATGGTGGCGATAGCAATTGCGACAATAATTGAAACCGCCCCCAGAA
GAATAAAGACTCCCGTAACGCCATAACTACTGAGCAGCACTGCAACGGCATAAGGTGCGG
CAATACCACTGATTCGCCCTACCGCATTCGCCAGACCGGAGCCACGGAGTTTGGCCTCTG
TCGGCCAGATTTCAGGGACATACACTGCCGAGGCATAGCAAACGTACATATAGACGAAAG
TAATCAGGAAGAAACCAATCAACGTTATGAGCAACATACTGGTTTGCAGTGAATAGATAT
ATCCGAGCACCGCAATCAGGATTAATAGCCCCACACCCATTGTTTTACGCGGAATTTTAT
CCATCACCAGCATGGCAATAAAAATACCAAATGGCGCGCCAAACATACTCATGGTATTTA
AAACAATCGAGTCTTTTAAATTAATCCCCTGGGTCATGAATATTGTTGGCAACCAGTTAA
TTAGTGTGTACTGCACAACGTTCATGGCAATCAGCACACAAGAGCCTAATATCACGCGTT
TCAGTAATACTCCTGTCAGTAAGGCTGAATACGGCACCGCTTGTGGCGCTTTACCGTCAT
CAGCAATAACCACAGGCGGCAAAGGTTTACCCGTCTGGCGTATGACGCCTTCTTCTATAC
TCCGCATGACTTTCTCGGCTTCCTGATACCGTCCGCGCGATTCCAGCCAGCGCGGGGATT
CAGGAAAGTAGCGCCAGGCCAGCGCCGTAGCGATAAGCGACAATATTGCAGGGATAAGCA
GTTGTACCCGCCAGTTCCACTCTGCACTAATCAGCGGCGTGAGTCCCATCGCTATCAATG
AACAGAGCGGATATGACCAGTTGCCAATAAAGGAAACCCGACTTGACCACGTTCCACGAT
TTCTACCGGGCATATATTCGGTGAAACCAGCAAACAGCGTAACCAGTAAAGCTCCCAGCC
CAACTCCCATCACAAAACGGCAGGCAATAAGGAAATCCATATTCGGTGAGAAAGCACCGA
CAACCATCGAGGCAATATGAATGGCCTCATAGAGGATGAACGCATTTCTGCGACCGGTTT
TGTCGCCAATGATGCCGCCCACCAGCGCACCGAGAAACATTCCGGCGGTCGTGATTGCTG
AGAATGTGGCTGTGGTGGAATTATCTGTCCAGCCCAACGCTTTCAGCTGCGCGAGGATCA
AGCCACCAACGGCATTACTCCAGCAGACAAGCAAGCCAAACGCGACGATGGCAAACATTG
ATGAATGCCAGCGGCAATCCGGTAAGCGATCCAGCCGTGCACCACAATGCGGTTTTGTTA
TCTGTTCCATGCGATAACGTTCCTTCAGGAGAGTGGTTATTCATCAAAGTCGTAAGTCAT
GATCACTTTGATTGCGGTTTTATCGACCATCGCATCAAACCCTTCGCGCCATTGCGACAG
GCCGATACGATGCGTGATCATCGGTTTGACTTTGATAGCGCCGCTGGCTAATAGCCTGAT
AGCGTTACGCCATGAGGTGGAGTCATAGGCCATATGCCCAATGATGCTTTTGTTCCAGGC
GGTAATGTCATTAATCGAGAAATCAAGAGGTTTGAAGCCCATTCCAACGCGTACCACTTC
CCCGTTCGGGCGGAGCATTTCGATGGCTTGTTTCAGTGCGATATTGGCACCGGAGCATTC
AATCACCAGTCCCAGATTGTCTTTGCCACAAATTTGCTGGCAGCGCGCCACCACATCTTC
GGTAGAACCATTTACTACTGCCGTCGCACCCAGTTCTTTTGCAACCGGGAAGCGGACCGC
CACATCTTCTTGCAGACCAACGACGACGATATTTACCGCCCCCATAATTCGCGCCATTTG
TACGGAGAACAGCCCGAGTGGGCCAGTGCCGATGACGACCACATCCTGACCAGGAAGGAA
TTTCGATTGCTGCGCGATGGATTTGTAGGCATTACAGATAGGGTCAAGTACGGCTGCGTC
CTCATAATCAACACCATCAGGGATTTCCCACAACGCATGACGATGAATTTTGAGAATTTC
ACCAGGAACCAGACAATATTTGGAAAAACCACCGCCCCAGGTATTATTATCCAGACCAAG
GTTTACTTTTTCTGTACAACACAGAAAATCACCTTGTTCACAGGCCGGACAAACACCGCA
AACGTGACCGCTGTTATCCGATACGACGCGTTGCCCCACTTTCCAGTCTTTGACTTTTTC
ACCAACCTGCGCAATACAACCTGCGAACTCATGGCCGCGGATAGAGTTAAACTCATCAGA
ACCGCTATCGACATTGTAGTGCTTCATGTCTGCGCCGCAGATTGCCGCGGCTTTAATTTC
AATCACTACATCTTCCGGGCCACACATGGGTTGTGGGACATCAATCATCTTGTAGCCGCC
AAAGGCCTTGCCAAACCGAGCCAGTGCTTTCATTGCGTCATCCTCTGTGTTTAGTTTTGC
TTAGATGGCCATCATACTTACCCACATGATTTTTGAGGTCAACATTAAATCTGTAAAACA
CAGATAATGATCTGCGTTTTACAACTCAGATCACAATTACGCAGAAAATGGCTGGGTCTG
TTACAGGTTGATGGAAGGCGGGGCGCAAAAAGAGCAAATTCGAGAGGGATTACCGGCCAA
ATAGGTCTGAGACTTAAGTTCAGGAGAAGTCATTCAGGTGTGAACGGGACGGCAAGAGAT
CGGACTGGGACTTAGCCAGGTCATGGCGAGATAATTGAGATGAGTCGTGGGGTCATTGTT
GGCTATCCCCTTCATAGCCGAGGCAAAAAGGGGATGAACCACTTACTTAAACATGGCAAT
AGGCTTTGCTGAGATACCAAAATCTTCTTTTAACTGCTGTTTGCTCTTCATGACCATCTG
ACCATTTGTGTCAATTGTCATATGCTGTGCTTCGATATTATGGCGGGCTTGCCACAGCAT
CACCAGTTGCAGGCAGTTCTCTTTTTGTTCCTCGGTCAACGCAACGCCATCAGGCCATTT
CCCCAGTTCAACGGCGGTCGACAAACGCTGGTATACCTCAGGCATCATGCTGTTGATAAT
GTCATCAAGATTCATAATTTTTCCGCTCCTGTGGAATAAGTTGCTGAATCGTTTTTTCAA
CCGTTGATTTCTTCGCCGTTTTCGCCATCGGTAAAGCGTAAAGAGGCAGAGTTAACACAA
TAACGTTCGCCCGTTGGCTGCGGCCCGTCGGGGAAGACATGCCCCAGATGGGCATCACAG
TTACCGCAACGAATTTCTATGCGCTGCATTCCATGTGACAAGTCTTTGATATAACGAATG
GATTCTTCACTTACCGGTTCGTAGAAACTGGGCCAGCCACAGCCGGAATCATACTTGGTT
TGGGAATGAAACAGCGGGGCATCGCAGATCAAACAGTGATATACGCCGTCACGCTTGTTA
TGCAGTAAACGACCCGTAAATGGCGGCTCTGTCCCATGATTCTGCGTCACGTAAAACTGC
ATCTCGGACAAATTTTTTTTCAGTTCTTCTGCCGAAGGTTTATTAGCCATTTGCTCACAT
CTCACTTTAATCGTGCTCACATTACGTGACTGATTCTAACAAAACATTAACACCAACTGG
CAAAATTTTGTCCTAAACTTGATCTCGACGAAATGGCTGCACCTAAATCGTGATGAAAAT
CACATTTTTATCGTAATTGCCCTTTAAAATTCGGGGCGCCGACCCCATGTGGTCTCAAGC
CCAAAGGAAGAGTGAGGCGAGTCAGTCGCGTAATGCTTAGGCACAGGATTGATTTGTCGC
AATGATTGACACGATTCCGCTTGACGCTGCGTAAGGTTTTTGTAATTTTACAGGCAACCT
TTTATTCACTAACAAATAGCTGGTGGAATATATGACTATCAAAGTAGGTATCAACGGTTT
TGGCCGTATCGGTCGCATTGTTTTCCGTGCTGCTCAGAAACGTTCTGACATCGAGATCGT
TGCAATCAACGACCTGTTAGACGCTGATTACATGGCATACATGCTGAAATATGACTCCAC
TCACGGCCGTTTCGACGGTACCGTTGAAGTGAAAGACGGTCATCTGATCGTTAACGGTAA
AAAAATCCGTGTTACCGCTGAACGTGATCCGGCTAACCTGAAATGGGACGAAGTTGGTGT
TGACGTTGTCGCTGAAGCAACTGGTCTGTTCCTGACTGACGAAACTGCTCGTAAACACAT
CACCGCTGGTGCGAAGAAAGTGGTTATGACTGGTCCGTCTAAAGACAACACTCCGATGTT
CGTTAAAGGCGCTAACTTCGACAAATATGCTGGCCAGGACATCGTTTCCAACGCTTCCTG
CACCACCAACTGCCTGGCTCCGCTGGCTAAAGTTATCAACGATAACTTCGGCATCATCGA
AGGTCTGATGACCACCGTTCACGCTACTACCGCTACTCAGAAAACCGTTGATGGCCCGTC
TCACAAAGACTGGCGCGGCGGCCGCGGCGCTTCCCAGAACATCATCCCGTCCTCTACCGG
TGCTGCTAAAGCTGTAGGTAAAGTACTGCCAGAACTGAATGGCAAACTGACTGGTATGGC
GTTCCGCGTTCCGACCCCGAACGTATCTGTAGTTGACCTGACCGTTCGTCTGGAAAAAGC
TGCAACTTACGAGCAGATCAAAGCTGCCGTTAAAGCTGCTGCTGAAGGCGAAATGAAAGG
CGTTCTGGGCTACACCGAAGATGACGTAGTATCTACCGATTTCAACGGCGAAGTTTGCAC
TTCCGTGTTCGATGCTAAAGCTGGTATCGCTCTGAACGACAACTTCGTGAAACTGGTATC
CTGGTACGACAACGAAACCGGTTACTCCAACAAAGTTCTGGACCTGATCGCTCACATCTC
CAAATAAGTTGAGATGACACTGTGATCTAAAAAGAGCGACTTCGGTCGCTCTTTTTTTTA
CCTGATAAAATGAAGTTAAAGGACTGCGTCATGATTAAGAAAATTTTTGCCCTTCCGGTC
ATCGAACAAATCTCCCCTGTCCTCTCCCGTCGTAAACTGGATGAACTGGACCTCATTGTG
GTCGATCATCCCCAGGTAAAAGCCTCTTTTGCATTACAGGGCGCACACCTTCTCTCGTGG
AAACCTGCGGGTGAAGAAGAAGTTCTGTGGTTGAGCAACAACACACCGTTCAAAAATGGC
GTCGCTATTCGCGGTGGCGTACCGGTTTGCTGGCCGTGGTTTGGTCCGGCGGCACAACAA
GGTCTGCCTGCGCACGGTTTTGCCCGCAACCTGCCGTGGACGCTGAAATCACATCATGAA
GATGCTGATGGCGTAGCGCTGACTTTTGAATTGACGCAAAGCGAAGAGACGAAAAAATTC
TGGCCGCACGACTTTACGCTGTTAGCGCATTTCCGCGTGGGTAAAACTTGTGAAATCGAT
CTTGAATCACATGGCGAATTTGAAACCACCTCTGCCCTGCATACCTACTTTAACGTGGGT
GATATCGCTAAGGTAAGCGTCAGTGGGCTGGGCGATCGCTTCATTGATAAAGTGAATGAC
GCGAAAGAAAATGTACTGACCGATGGTATTCAGACCTTCCCTGACCGTACCGATCGCGTG
TATCTGAATCCACAAGATTGCAGCGTGATTAATGATGAAGCGCTGAATCGTATTATCGCC
GTAGGCCACCAGCATCATCTGAACGTTGTCGGCTGGAACCCGGGACCGGCGCTTTCAATT
AGCATGGGCGATATGCCGGATGATGGCTACAAAACATTTGTTTGTGTAGAAACGGCTTAC
GCTTCAGAAACGCAAAAAGTGACCAAAGAGAAACCTGCACATCTGGCGCAATCCATTCGC
GTTGCGAAACGTTAATTTACGTTAATGTTGTGTGCCGGGTGCAATGCATCCGGCACACAA
CATCACACCATATCCAGCGCAGTTTTTCCTTTTGGTGCCGGATATGCCTTATCCAGCATA
GCTAATTCCGCTGAAGAAAGTTCGACCTCAAGCACAGCCGCATTTTGTTGGACATGGGCA
ATCGTGGCCGCTTTTGGAATCGCCATCACACCCTGATGACTGATCACCCACGCCAACAAT
ACTTGTGCCGCGCTGATATTGTGAGCATGTGCAATTTCGTTGACTACCGCGTTTTTTAAC
AGTCCATTGCGCAACCGCCCGGCCTGGGCTAACGGACTGTAAGCCATCACCGGCATCTGC
TGTTGCTGGCACCAGGGGAGTAGATCGTACTCAATTCCTCGTGAACCGAGATGGTAAAGC
ACCTGATTAGTGGCACACTGATTTCCCCCCGGCAGCTGCCAGAGTTCCTGCATATCAGCA
TAATCAAGGTTAGAAACGCCCCAGCGGCGGATTTTTCCCTGGGCGATCAATTTTTCCATC
GCTGCGACAGTCTCTTCAAAAGCGAAACTGCCAGACCAGTGTAATAAGTAAAGATCGAGA
TAATCAGTATTGAGACGGCGTAAACTGGCTTCGCATGCATTTATCGCTTTTTGCCCGCCA
GCATTCCACGGATAGACTTTAGAGACGAGAAAGACCTTCTCTCGCAGACCGGTTAATGCT
TCCCCAACCACCTTTTCGGCACCGCCATCGGCATACATTTCGGCGGTATCAATGAGGGTT
AAACCGAGTTCAATGCCCGCGCGTAGTGCAGCAACTTCTGTTTTGCGCTGACTGGCATCT
TCGCCCATATACCATGTTCCCTGCCCTACGGCTGGCAGTGAGACATCGCCACTAAATTGA
ATCATTTTTTGTTGCATTGTTTCCTCCCAGGTATTGCACCACCGTAATGCAAAACAGGGC
GTGACGCCCTGTTTTTATGCACAAAATGCCCTGGAAAGATGCATTATCAGAATTTGTAGG
TGATCCCGGTAGAAATCAGGCCAGTCCAGGATTTATCCACCATCGGGCTGTCAGTAACTT
CATCAGACAGACGGGTGTAGCGTGCGGTACCGTAAACACTCCAGTCGCCGAGGAAGTTGT
AGCTGGCGCTCAGCTCCAGGTAAGGGCTCCAGCTGTCGTTCGGGTTATAGCCACGCAGAC
CGCTGCGAGCGGACTCTTTGCGCGATACGCCATAATAGTATTCGTTCTGGTTTTCGCTGT
TCCACTGCACACCAATACCCGGAGTCACGGTCAGGCCACCGTTGGTGTAACGATACAACC
AGGCCATATCCCAGACGATGCCGTTGCTGTTATCCAGGGTATCGCCAGCCAGGGTGGTAC
GCAGGTAACCGTACTGGGTAAAGTGAGCATAAGACAGACCAGCCATCATGGTGCTCTTAC
GGTCATCCAGGTGACGCATTTGGTGATCGCCACTGTCTTTCGCTTTGAAGTAAAGCGGCG
ACCAGTAAGCGGTAATTGAAAGTTTATCCGTTGCGTCATTCCACAGGTAGTAACCACCAC
CTAAGCCACGGAACCAGAAGTTATCGCCTTCATAGTTGATTACCGGTACTGGGTAAACAT
CGGTATCGTAATCTTTATATGGGTGTTCAACGACACCTACGCCTGCGCCCAGGGAAAATT
TACCTTCAGCGTGCGCTACGCCTGCAGACGTTGCGATAAGCACTCCAAGTGCCAGAAGTT
TGAGTTTGGTCACAATTAATCATTCCTTAAACAAATGTTTAGCGGGCGACAAAGTTTACC
CGTCAATACATCGAAACCCAACCTTTTTACGTTTTCATTTTTTAAAGTAACTGTTTAATT
TTCCTGACGCGGATGACACCGCGCTTACAGCCAAATGAATTTAGCGTTACTGGCGAGCCT
GGTCTTTACATTAATTATGCAAAATTTATGGATGAGTTGTTGATATGCCATTGAAATTAA
GAAAGCCGTGCAGGCAAGTTTTCCATTTGCCATCTACGCTTAATTTTGAAGGTGTATCAC
CGGGCACGTTGTTCTCATCGTCGATAAAATGGCATGAGAGTTGCTGTGTTTTAGCAAGAG
ACGTCGTTCAGTTTACCTCTTCCGGGAGCCTCTACTATTCATATGAACGGCTCTTAACCT
GTGCTAAAAAACGAAAGGACGGCATACCATGAATATATTCGATCACTATCGCCAGCGATA
TGAAGCTGCCAAGGACGAAGAGTTCACACTGCAGGAGTTTCTTACCACTTGTCGGCAAGA
TCGCAGTGCTTATGCCAACGCGGCTGAGCGGCTATTGATGGCTATCGGTGAGCCTGTCAT
GGTCGATACAGCCCAGGAACCCAGACTTTCTCGACTCTTTTCTAACCGGGTCATTGCACG
TTATCCGGCGTTTGAAGAGTTTTACGGCATGGAAGACGCGATTGAACAGATTGTCTCTTA
TCTGAAACACGCGGCTCAGGGGCTGGAAGAGAAGAAACAAATCCTGTATCTGCTGGGGCC
TGTGGGTGGGGGTAAATCATCGCTTGCTGAGCGACTGAAATCATTAATGCAGCTCGTACC
GATTTATGTATTGAGCGCGAACGGTGAGCGTAGCCCGGTCAACGATCATCCGTTCTGTCT
TTTCAATCCGCAGGAAGATGCGCAGATTCTGGAAAAAGAGTATGGCATTCCTCGCCGTTA
TCTCGGCACCATCATGTCGCCGTGGGCGGCAAAACGCCTGCATGAATTTGGTGGCGATAT
CACTAAGTTCCGGGTAGTGAAGGTCTGGCCGTCAATTCTGCAACAAATTGCTATCGCCAA
AACGGAACCCGGCGATGAGAACAACCAGGACATCTCCGCGCTGGTTGGGAAAGTCGATAT
TCGTAAACTCGAACACTACGCGCAGAATGACCCGGACGCCTACGGCTATTCCGGTGCGCT
GTGCCGCGCCAATCAGGGGATCATGGAATTCGTTGAGATGTTTAAAGCACCGATTAAAGT
GCTGCATCCCTTGTTAACCGCCACTCAGGAAGGTAACTACAACGGGACGGAAGGTATCTC
CGCCCTGCCGTTCAACGGGATTATTCTCGCACACTCGAACGAGTCCGAATGGGTCACTTT
CCGTAATAACAAAAACAACGAAGCCTTCCTCGATCGTGTTTACATCGTGAAGGTGCCGTA
TTGCTTGCGCATTTCCGAAGAGATCAAAATCTACGAGAAATTGCTTAATCACAGTGAATT
GACTCACGCCCCATGCGCCCCTGGCACGCTCGAAACACTGTCACGTTTTTCCATTCTTTC
GCGCCTGAAAGAGCCAGAAAACTCCAGCATTTATTCAAAGATGCGGGTTTATGATGGCGA
AAGTCTGAAAGACACCGATCCCAAAGCCAAGTCGTATCAGGAATATCGTGACTACGCCGG
TGTCGATGAAGGGATGAACGGTCTGTCGACGCGTTTTGCGTTTAAGATCCTCTCCCGCGT
GTTCAACTTCGATCATGTAGAAGTGGCAGCAAACCCGGTCCATCTGTTCTACGTCCTGGA
ACAGCAGATTGAGCGCGAGCAGTTCCCACAAGAGCAGGCAGAACGCTATCTGGAGTTCCT
GAAAGGTTATCTGATCCCGAAATATGCCGAGTTTATCGGCAAAGAGATCCAGACGGCCTA
CCTTGAATCCTATTCCGAATATGGGCAAAACATTTTCGACCGTTATGTTACCTACGCGGA
TTTCTGGATTCAGGATCAGGAGTATCGCGATCCGGATACCGGGCAGCTGTTTGACCGCGA
GTCTCTTAACGCCGAGCTGGAGAAAATCGAGAAACCGGCGGGGATCAGTAATCCAAAAGA
TTTCCGCAACGAGATTGTTAACTTCGTACTGCGCGCCAGAGCGAATAACAGCGGACGCAA
TCCGAACTGGACCAGCTATGAAAAACTGCGCACGGTCATCGAGAAGAAAATGTTCTCCAA
TACCGAGGAGCTGTTGCCGGTTATCTCGTTTAACGCCAAAACGTCAACCGACGAGCAGAA
GAAACACGACGACTTTGTCGACCGTATGATGGAAAAAGGCTACACCCGTAAACAGGTGCG
TTTACTGTGCGAATGGTATTTGCGCGTACGTAAATCGTCTTAACAACCCTGGCCCGGTAC
ACATGTTACCGGGCCTACAACGACAGCGAACCGTGGGCCTGAGAAGCGGCAACACAGGCG
TAGCATACAGTTGGCAAATGTAGTACGGGGGGCATATGACCTGGTTTATTGACCGGCGTC
TGAACGGCAAAAACAAAAGCATGGTGAATCGCCAGCGTTTTTTACGCCGTTATAAAGCGC
AAATTAAACAGTCGATCTCCGAGGCCATTAATAAGCGTTCGGTGACTGACGTCGACAGCG
GCGAATCCGTATCCATTCCCACGGAAGATATTAGCGAACCGATGTTTCATCAGGGGCGTG
GCGGTCTGCGCCACCGCGTGCATCCGGGCAATGACCATTTCGTCCAGAACGACCGAATTG
AACGTCCCCAGGGTGGCGGCGGAGGTTCCGGCAGTGGTCAGGGCCAGGCCAGCCAGGATG
GTGAAGGTCAGGATGAATTTGTCTTTCAGATTTCGAAAGATGAGTATCTTGATCTGCTCT
TTGAAGATTTGGCCTTACCGAATCTGAAACAAAACCAACAACGCCAGCTGACCGAATATA
AAACGCATCGGGCGGGTTATACCGCTAACGGCGTTCCGGCCAATATCAGCGTTGTGCGTT
CATTGCAGAACTCACTGGCGCGACGCACAGCCATGACGGCAGGCAAGCGGCGGGAACTTC
ATGCACTGGAAGAGAATTTGGCCATCATCAGCAACAGTGAACCTGCGCAACTGCTGGAAG
AGGAACGTCTGCGCAAAGAAATTGCAGAATTACGTGCCAAAATTGAACGCGTCCCTTTTA
TTGACACCTTCGATTTACGTTACAAGAACTACGAGAAGCGGCCCGATCCCTCCAGCCAGG
CAGTGATGTTTTGCCTGATGGACGTTTCCGGTTCAATGGATCAATCCACTAAAGATATGG
CTAAGCGTTTTTATATTCTGCTGTATCTGTTCCTCAGCAGAACGTATAAGAACGTGGAAG
TCGTATACATCCGCCATCATACCCAGGCGAAAGAAGTCGATGAACATGAGTTTTTCTACT
CGCAGGAAACAGGCGGCACCATTGTTTCCAGCGCCCTGAAACTGATGGATGAGGTAGTGA
AAGAGCGTTATAACCCGGCACAGTGGAATATTTACGCTGCACAAGCATCGGACGGCGATA
ACTGGGCCGATGACTCTCCGCTTTGCCATGAAATCCTGGCGAAAAAATTATTACCTGTTG
TTCGTTATTACAGCTATATCGAAATTACCCGTCGTGCACATCAGACATTGTGGCGAGAAT
ATGAGCATCTGCAATCTACTTTCGACAACTTTGCGATGCAGCACATCCGCGACCAGGATG
ATATTTATCCGGTGTTCCGTGAACTGTTTCATAAACAAAATGCAACAGCTAAAGGCTAAA
ACTATCAGCCAGGTCATTATCGCCTGGCTGATTTTTAGCTTACTGTAAATTATCTCATTT
ATTACATACATTAGCTTACAATCGCTTTAAATATGACAGCATAACCTTTACATAATTTAG
TTCCAGAAAACAATCATTCGGAAAAATGATTCAGTCAACACGTATTTCCATGGGGTTATT
CTTTAAATATTTTTTATCGTTAACGAAAATTGATCCTGGTCAAAACTATATATCTCTGCC
ATCAATAAAATCCAGCACTCACATTGCTCTCCTTTTTATGGTTTCTATGGGTACACAAAA
ATTAAAAGCTCAAAGCTTTTTTATTTTCAGTTTATTGCTGACGTTAATTTTATTTTGCAT
TACTACCTTATATAACGAAAACACAAATGTAAAACTCATCCCACAGATGAATTACCTGAT
GGTTGTTGTGGCTTTGTTTTTCCTTAACGCCGTCATTTTTCTTTTCATGTTAATGAAATA
TTTCACTAACAAACAAATTTTACCAACACTCATTTTAAGCCTTGCATTTTTAAGTGGCCT
TATCTATTTAGTTGAAACCATTGTAATTATCCATAAACCAATTAACGGCAGTACACTGAT
CCAGACAAAGTCGAATGATGTTTCTATTTTCTATATTTTCCGCCAACTCAGTTTTATTTG
TTTAACCTCGCTGGCGCTCTTTTGTTATGGAAAAGACAACATCCTTGACAACAATAAGAA
AAAAACGGGAATCCTGTTGCTGGCGCTGATCCCTTTTTTAGTTTTTCCCCTTCTGGCACA
CAATCTGAGCAGTTATAACGCTGACTATTCTTTGTATGTCGTCGATTACTGTCCGGACAA
CCATACTGCGACCTGGGGAATCAACTATACAAAAATATTGGTTTGTCTGTGGGCATTTTT
ACTGTTCTTTATTATCATGCGCACACGATTAGCCAGCGAACTATGGCCGTTAATAGCATT
ATTATGTCTGGCATCGCTATGCTGCAACTTACTTCTACTGACTCTGGATGAGTATAATTA
TACTATCTGGTATATCAGTCGCGGGATTGAAGTTTCCAGTAAACTGTTTGTTGTGTCTTT
TCTGATTTATAACATTTTTCAGGAGCTGCAACTCTCCAGCAAACTGGCAGTTCATGATGT
GCTGACCAATATTTATAATCGGCGCTACTTTTTCAACAGCGTAGAGTCATTATTGTCGCG
ACCTGTTGTTAAGGACTTCTGTGTCATGCTGGTTGATATTAATCAGTTCAAACGCATCAA
TGCCCAATGGGGACATCGTGTGGGTGATAAAGTGCTGGTTTCAATTGTCGATATTATCCA
GCAAAGCATCCGCCCCGATGATATTTTAGCGCGACTGGAGGGTGAGGTGTTTGGCTTGCT
ATTTACCGAACTCAATAGTGCCCAGGCAAAAATCATTGCGGAACGTATGCGTAAAAATGT
CGAACTCCTGACCGGCTTTAGTAACAGATATGATGTTCCTGAACAAATGACCATCAGTAT
TGGCACGGTTTTTTCAACGGGTGACACGCGTAATATCTCGCTTGTCATGACGGAAGCAGA
TAAAGCCTTACGCGAAGCGAAAAGCGAGGGGGGCAACAAAGTGATTATTCATCATATTTA
AGTGCAAAAATATTCAGAGCCATGCTTTTTGCGTGGCTTTTGCATACAATTTATTACTAT
TACCCCTAAATTTCCCCTCCCCAGCGGCGCAGAGATGAGTATAATTAGCGCCCCTGTGCC
AGGCCGCAATCGAACTTTATCTGGTTTTCTCGTTTCACTAACCGAAGGAGTGCCATTTAT
CATGAAATTGCACCATAGAATGCTCCGGCATTTTATCGCCGCAAGTGTCATTGTGCTGAC
ATCTTCCTTCCTTATTTTTGAACTTGTCGCCAGCGACAGAGCAATGAGTGCCTATCTGCG
CTATATCGTGCAGAAAGCAGACTCCTCCTTTCTTTATGATAAGTATCAGAATCAGAGTAT
TGCCGCGCATGTGATGCGCGCTCTCGCTGCTGAGCAGTCGGAAGTGTCGCCAGAACAGCG
GCGCGCCATCTGCGAGGCTTTTGAGTCTGCCAATAACACCCATGGCTTAAACCTGACTGC
CCATAAATACCCGGGCTTACGCGGCACACTACAAACCGCATCCACTGACTGCGACACAAT
TGTGGAAGCTGCAGCACTATTACCCGCTTTTGATCAGGCAGTGGAAGGCAACCGCCACCA
GGATGATTACGGTTCAGGTCTTGGGATGGCCGAAGAGAAATTTCACTATTATCTCGATCT
CAATGACCGCTATGTCTATTTTTATGAGCCGGTTAATGTTGAATACTTTGCGATGAATAA
CTGGTCCTTCCTGCAGTCAGGAAGTATTGGCATCGATCGCAAAGATATTGAAAAGGTATT
TACCGGGCGTACCGTATTGTCGAGCATTTACCAGGATCAGCGTACTAAACAGAACGTGAT
GAGTTTGCTGACGCCGGTATATGTCGCAGGGCAGCTAAAAGGGATTGTGCTGCTGGATAT
TAACAAAAACAATCTGCGGAATATCTTTTATACTCATGACCGCCCTCTCCTCTGGCGTTT
TCTCAATGTCACGCTAACCGATACCGATTCGGGGCGCGACATTATCATCAACCAGAGCGA
AGATAATCTGTTCCAGTATGTCAGTTACGTCCATGACTTACCGGGCGGCATTCGTGTCTC
GTTATCCATTGATATTCTTTACTTTATCACGTCTTCGTGGAAAAGCGTTCTGTTCTGGAT
TTTGACGGCGTTAATTTTGCTGAATATGGTGCGGATGCACGGTAATGACTCCAACTTATT
GATAGTGTT
>NODE_14_length_31502_cov_23.274269
TTGTCTGGAGATTCAGGGGGCCAGTCTAGTGGCGAAGCATCCTCCCGTGTTTTAATTCTC
ATTGATGGTCAGGAGGTAACTTATCAGCGCGCCGGAGATAATTATGGTGTGGGACTGTTG
ATAGATGAGTCTGCGCTGGAGCGTGTTGAGGTAGTGAAAGGTCCATATTCCGTACTGTAC
GGTTCACAGGCAATTGGCGGTATTGTTAACTTCATCACCAAAAAGGGTGAATCTCCGGAC
TCCCTATATCACTTAAATTGATACAACTTTTTAGAGTAGTCATTAGTGAACAGATAATTG
ATAACTCAGAACCAGTAAAATGCAAAAGACGCACCACGCTGGGAAAATCGCTGCTATTCA
GCAGAGTTTTGTATCGAGAATGGTGGCCAGCCACTTATTGCTCTCGCGTAAGCGGGTACC
GTGACATTCTGCCTGAACTTGACCTGGTACTGTGGCTGATTAAAGCCGATGACCGTGCCC
TGTCTGTGGATGAGTATTTCTGGCGACACATCCTGCAGTGCGGACATCAGCAGGTGCTGT
TTGTGGTGACGCAGGCCGACAAAACGGAGCCCTGCCATGAATGGGATATGGCCGGTATTC
AGCCTTCTCCTGCACAGGCACAGAATATTCGCGAAAAAACGGAGGCGGTATTCCGTCTGT
TCCGGCCCGTACATCCGGTTGTGGCCGTATCGGCCCGCACCGGCTGGGAACTGGATACGC
TGGTCAGTGCGCTCATGACAGCGCTTCCCGACCATGCCGCCAGTCCCCTGATGACCCGAC
TGCAGGACGAGCTGCGCACGGAATCTGTCCGGTCTCAGGCCCGTGAACAGTTTACCGGTG
CGGTGGACCGGATATTTGACACGGCGGAGAGCGTCTGTATTGCCTCTGTTGCACGCACGG
TTCTGCGTGCCGTCCGTGACACGGTGGTCTCTGTTGCCCGTGCGGTATGGAACTGGATTT
TCTTCTGAACCTGTCGTGACTGATGCCCTCCCTGACTCTGAGTCTGCTCACAAAAGCACT
GTTTTCGTTACTGTCTCTCTTGTCCGTGCAATAGCTCAATAATAGAATAAAACGATCAAT
ATCTATTTTATCGATCGTTTATATCGATCGATAAGCTAATAATAACCTTTGTCAGTAACA
TGCACAGATACGTACAGAAAGACATTCAGGGAACAACAGAACCACAATTCAGAAACTCCC
ACAGCCGGACCTCCGGCACTGTAACCCTTTACCTGCCGGTATCCACGTTTGTGGGTACCG
GCTTTTTTATTCACCCTCAATCTAAGGAAAAGCTGATGAAACGACATCTGAATACCTGCT
ACAGGCTGGTATGGAATCACATGACGGGCGCTTTCGTGGTTGCCTCCGAACTGGCCCGCG
CACGGGGTAAACGTGGCGGTGTGGCGGTTGCACTGTCTCTTGCCGCAGTCACGTCACTCC
CGGTGCTGGCTGCTGACATCGTTGTGCACCCGGGAGAAACCGTGAACGGCGGAACACTGG
CAAATCATGACAACCAGATTGTCTTCGGTACGACCAACGGAATGACCATCAGTACCGGGC
TGGAGTATGGGCCGGATAACGAGGCCAATACCGGCGGGCAATGGGTACAGGATGGCGGAA
CAGCCAACAAAACGACTGTCACCAGTGGTGGTCTTCAGAGAGTGAACCCCGGTGGAAGTG
TCTCAGACACGGTTATCAGTGCCGGAGGCGGACAGAGCCTTCAGGGACGGGCTGTGAACA
CCACGCTGAATGGTGGCGAACAGTGGATGCATGAGGGGGCGATAGCCACAGGAACCGTCA
TTAATGATAAGGGCTGGCAGGTCGTCAAGCCCGGTACAGTGGCAACGGATACCGTTGTTA
ATACCGGGGCGGAAGGGGGACCGGATGCAGAAAACGGTGATACCGGGCAGTTTGTTCGCG
GGGATGCCGTACGCACAACCATCAATAAAAACGGTCGCCAGATTGTGAGAGCTGAAGGAA
CGGCAAATACCACTGTGGTTTATGCCGGCGGCGACCAGACTGTACATGGTCACGCACTGG
ATACCACGCTGAATGGGGGATACCAGTATGTGCACAACGGCGGTACAGCGTCTGACACTG
TTGTGAACAGTGACGGCTGGCAGATTGTCAAAAACGGGGGTGTGGCCGGGAATACCACCG
TTAATCAGAAGGGCAGACTGCAGGTGGACGCCGGTGGTACAGCCACGAATGTCACCCTGA
AGCAGGGCGGCGCACTGGTTACCAGTACGGCTGCAACCGTTACCGGCATAAACCGCCTGG
GAGCATTCTCTGTTGTGGAGGGTAAAGCTGATAATGTCGTACTGGAAAATGGCGGACGCC
TGGATGTGCTGACCGGACACACAGCCACTAATACCCGCGTGGATGATGGCGGAACGCTGG
ATGTCCGCAACGGTGGCACCGCCACCACCGTATCCATGGGAAATGGCGGTGTACTGCTGG
CCGATTCCGGTGCCGCTGTCAGTGGTACCCGGAGCGACGGAAAGGCATTCAGTATCGGAG
GCGGTCAGGCGGATGCCCTGATGCTGGAAAAAGGCAGTTCATTCACGCTGAACGCCGGTG
ATACGGCCACGGATACCACGGTAAATGGCGGACTGTTCACCGCCAGGGGCGGCACACTGG
CGGGCACCACCACGCTGAATAACGGCGCCATACTTACCCTTTCCGGGAAGACGGTGAACA
ACGATACCCTGACCATCCGTGAAGGCGATGCACTCCTGCAGGGAGGCTCTCTCACCGGTA
ACGGCAGCGTGGAAAAATCAGGAAGTGGCACACTCACTGTCAGCAACACCACACTCACCC
AGAAAGCCGTCAACCTGAATGAAGGCACGCTGACGCTGAACGACAGTACCGTCACCACGG
ATGTCATTGCTCAGCGCGGTACAGCCCTGAAGCTGACCGGCAGCACTGTGCTGAACGGTG
CCATTGACCCCACGAATGTCACTCTCGCCTCCGGTGCCACCTGGAATATCCCCGATAACG
CCACGGTGCAGTCGGTGGTGGATGACCTCAGCCATGCCGGACAGATTCATTTCACCTCCA
CCCGCACAGGGAAGTTCGTACCGGCAACCCTGAAAGTGAAAAACCTGAACGGACAGAATG
GCACCATCAGCCTGCGTGTACGCCCGGATATGGCACAGAACAATGCTGACAGACTGGTCA
TTGACGGCGGCAGGGCAACCGGAAAAACCATCCTGAACCTGGTGAACGCCGGCAACAGTG
CGTCGGGGCTGGCGACCAGCGGTAAGGGTATTCAGGTGGTGGAAGCCATTAACGGTGCCA
CCACGGAGGAAGGGGCCTTTGTCCAGGGGAACAGGCTGCAGGCCGGTGCCTTTAACTACT
CCCTCAACCGGGACAGTGATGAGAGCTGGTATCTGCGCAGTGAAAATGCTTATCGTGCAG
AAGTCCCCCTGTATGCCTCCATGCTGACACAGGCAATGGACTATGACCGGATTGTGGCAG
GCTCCCGCAGCCATCAGACCGGTGTAAATGGTGAAAACAACAGCGTCCGTCTCAGCATTC
AGGGCGGTCATCTCGGTCACGATAACAATGGCGGTATTGCCCGTGGGGCCACGCCGGAAA
GCAGCGGCAGCTATGGATTCGTCCGTCTGGAGGGTGACCTGATGAGAACAGAGGTTGCCG
GTATGTCTGTGACCGCGGGGGTATATGGTGCTGCTGGCCATTCTTCCGTTGATGTTAAGG
ATGATGACGGCTCCCGTGCCGGCACGGTCCGGGATGATGCCGGCAGCCTGGGCGGATACC
TGAATCTGGTACACACGTCCTCCGGCCTGTGGGCTGACATTGTGGCACAGGGAACCCGCC
ACAGCATGAAAGCGTCATCGGACAATAACGACTTCCGCGCCCGGGGCTGGGGCTGGCTGG
GCTCACTGGAAACCGGTCTGCCCTTCAGTATCACTGACAACCTGATGCTGGAGCCACAAC
TGCAGTATACCTGGCAGGGACTTTCCCTGGATGACGGTAAGGACAACGCCGGTTATGTGA
AGTTCGGGCATGGCAGTGCACAACATGTGCGTGCCGGTTTCCGTCTGGGCAGCCACAACG
ATATGACCTTTGGCGAAGGCACCTCATCCCGTGCCCCCCTGCGTGACAGTGCAAAACACA
GTGTGAGTGAATTACCGGTGAACTGGTGGGTACAGCCTTCTGTTATCCGCACCTTCAGCT
CCCGGGGAGATATGCGTGTGGGGACTTCCACTGCAGGCAGCGGGATGACGTTCTCTCCCT
CACAGAATGGCACATCACTGGACCTGCAGGCCGGACTGGAAGCCCGTGTCCGGGAAAATA
TCACCCTGGGCGTTCAGGCCGGTTATGCCCACAGCGTCAGCGGCAGCAGCGCTGAAGGGT
ATAACGGTCAGGCCACACTGAATGTGACCTTCTGACAGAACCATCGCCTCTCTGTGGTCC
CGGTCATCATGACCGGGACCCGGACCGGCGCAACGGATCTTCAACGCCACATTCGCTGGC
ATTAACAATAACATGATATTCATCACGGAGTGACTATGTTACAGATAGTCGGCGCGCTGA
TCCTGCTGATCGCAGGATTTGCCATTCTTCGCCTTTTGTTCAGAGCATTAATCAGCACGG
CTTCTGCGCTGGCAGGGCTCATATTGCTGTGTCTGTTCGGCCCGGCCTTACTGGCTGGCT
ATATCACCGAACGCATAACCCGGTTGTTCCATATTCGCTGGCTGGCAGGCGTATTTCTGA
CGATTGCCGGAATGATCATCAGCTTCATGTGGGGACTTGATGGTAAACATATCGCGCTGG
AGGCTCACACCTTTGACTCTGTGAAATTTATTCTGACCACCGCTCTCGCCGGTGGTCTGC
TGGCTGTTCCCCTGCAGATCAAAAACATTCAGCAGAACGGGATCACACCAGAAGATATCA
GCAAGGAAATTAACGGGTATTACTGCTGTTTTTATACTGCCTTTTTCCTTATGGCGTGTT
CTGCATGCGCACCATTGATCGCGTTACAGTACGATATTTCACCGTCACTGATGTGGTGGG
GCGGGTTGTTGTACTGGCTGGCTGCATTAGTGACGCTGCTATGGGCGGCCAGCCAGATCC
AGGCGCTGAAAAAACTGACCTGTGCCATCAGCCAGACACTGGAAGAACAACCGGTGCTCA
ACAGTAAATCGTGGCTGACCAGTTTGCAAAACGATTACAGCCTTCCTGACTCACTGACGG
AGCGCATCTGGCTGACGCTCATTTCTCAACGGATTTCCCGGGGAGAGCTGAGGGAATTTG
AACTGGCAGACGGAAACTGGTTACTGAACAATGCCTGGTATGAAAGAAACATGGCAGGGT
TTAACGAACAGTTGAAAGAGAACCTGTCATTCACACCTGATGAACTGAAAACGCTCTTCC
GGAACCGCCTGAATTTATCACCGGAAGCGAATGACGATTTTCTCGATCGTTGCCTGGACG
GCGGTGACTGGTATCCCTTTTCAGAAGGTCGCCGTTTTGTATCATTCCATCACGTGGATG
AGCTTCGTATCTGTGCCTCCTGCGGGCTGACAGAAGTACATCATGCCCCGGAAAATCATA
AGCCGGATCCGGAATGGTACTGCTCCTCTCTTTGTCGCGAAACAGAAACACTGTGTCAGG
AAATTTATGAACGCCCTTACAACAGCTTTATTTCCGATGCAACGGCGAATGGTCTGATTC
TCATGAAACTGCCGGAAACCTGGAGTACAAATGAGAAAATGTTTGCTTCCGGAGGGCAGG
GACATGGGTTTGCCGCTGAACGGGGAAACCATATTGTCGACAGAGTCCGTCTGAAAAACG
CACGGATCCTCGGTGATAATAATGCCAGAAATGGAGCAGACAGACTGGTCAGCGGAACAG
AAATCCAGACGAAATATTGTTCAACTGCAGCCCGTAGCGTCGGTGCGGCATTCGACGGAC
AAAACGGACAGTATCGTTACATGGGAAATAATGGCCCCATGCAACTGGAAGTCCCCCGTG
ATCAGTATGCCGGCGCTGTTGAAACCATGAGGAATAAGATCCGCGAAGGTAAAGTAGAGG
AGAGATGACGCCCGGCGAGCGCAGCCTCATTCAACGGGCCCTGAAAACCCTGGACCGCCA
TCTTCATGAACCCGGCGTGGCCTTCACCTCCACCCGTGCAGCACGGGAATGGCTGATTCT
GAACATGGCGGGACTGGAGCGTGAAGAATTCCGGGTGCTGTATCTGAACAACCAGAATCA
GCTGATTGCCGGTGAAACCCTCTTCACCGGCACCATCAACCGCACGGAAGTCCATCCCCG
GGAAGTGATTAAACGCGCCCTGTACCACAATGCCGCTGCCGTGGTACTGGCACACAATCA
CCCGTCCGGTGAAGTCACACCCAGTAAGGCAGACCGGCTTATCACCGAACGTCTGGTACA
GGCACTGGGCCTGGTGGATATCCGGGTGCCGGACCATCTGATAGTCGGTGGCAACCAGGT
TTTCTCCTTTGCCGAACATGGTCTGCTTTAACCCTTCACAACCACATCACACCTGTTTTC
ACTTTTATCTTCTGTCTTCAGAGGTATCCCATTATGAAAATTATCACCCGTGGTGAAGCC
ATGCGTATTCACCAACAACATCCGACATCCCGTCTTTTTCCGTTCTGTACCGGTAAATAC
CGCTGGCACGGCAGTGCTGAAGCGTATACCGGTCGTGAAGTGCAGGATATTCCCGGTGTG
CTGGCCGTGTTTGCTGAACGCCGTAAGGACAGTTTTGGTCCGTATGTCCGGCTGATGAGC
GTCACCCTGAACTGAGTGGGAATTCTGATGAGCAGAATTATCGCCACTACCGGACCATTC
TTAGCCGATTTTCTGTAAGGATTTTATCGTGTCAGACACACTCCCCGGGACAACACTTCC
CGACGACAATCACGACCGCCCCTGGTGGGGGCTGCCCTGCACCGTGACGCCCTGTTTCGG
GGCACGTCTGGTGCAGGAGGGTAACCGGTTGCATTACCTTGCCGACCGCGCCGGTATCAG
AGGCCTGTTCAGCGATGCAGATGCGTACCACCTGGACCAGGCCTTTCCGCTGCTGATGAA
ACAACTGGAACTCATGCTCACCAGCGGTGAACTGAATCCCCGCCATCAGCATACCGTCAC
GCTGTATGCAAAAGGGCTGACCTGCAAAGCCGATACCCTCAGCAGTTGTGATTACGTTTA
TCTGGCTGTTTATCCGACGCCCGAAATGAAAAATTAACTCTCCAGAATAGCCTTCTGCTA
CGGCCTGGTGTTTTCACCACGCCACTTTTCCATTTTTATATCTGCATATCAGGAAAATCT
TCAGTATGAAAACATTACCTGTATTACCCGGGCAGGCGGCCAGTTCTCGCCCGTCTCCTG
TTGAAATCTGGCAGATACTGCTGTCCCGACTGCTGGACCAGCACTATGGCCTCACACTGA
ATGACACACCTTTTGCCGATGAACGTGTGATTGAGCAGCATATTGAGGCAGGCATTTCAC
TGTGTGATGCGGTGAACTTTCTCGTGGAAAAATACGCGCTGGTGCGTACCGACCAGCCGG
GATTCAGCGCCTGTACCCGCTCTCAGTTAATAAACAGCATCGATATCCTCCGGGCTCGCA
GGGCGACCGGCCTGATGACCCGCGACAATTACAGAACGGTAAATAACATTACCCTGGGTA
AGTATCCGGAGGCGAAATGATGACACTGGAAGCCGACAGCGTTAACGTACAGGCGCTGGA
TATGGGGCACATTGTCGTTGACATTGATGGTGTTAATATCACTGAACTGATTAATAAGGC
CGCTGAAAACGGTTATTCACTCCGCGTGGTGGATGACCGTGACTCTACCGAAACACCGGC
AACTTATGCCAGCCCTCACCAGTTGCTGTAAGACAATGCAGTGATACAGGGTATAGTGCC
ATTAACCACAGAAACAGCACTGTTGTCCTGTATTAAGCAGGCAAGAGAAGATGTCCTTAC
CCTGCGCCATCTGCAGCTTCTGCACCAGAACCGGTGAATCTCACTCAACAGGCTTCATTT
CTCCTGACGCCAGCCTGAATACAGCTGGCGTTTTCATTTATAAACAGAAAGGAAAACCGA
TAATAATGGAATGGACGCCCCGACCATGAAGCAACGGTAGGATATTACTGATAAACCTTC
CAGTGGAGGTGCGTTATGGCCGTTTTAACGATTAGCATTGACCTGACAAAAAATGAATTC
CAAATCCACGGTCTGGGTAGGAACAGAAAAATCTAAGCTCAGAAAACGGATTAAAGTAAG
CGTCAACGGAGCACCGTATTGACGCTTATTTATTGGTGAGAACTACGTTCCATGGCAGGA
GTTCGTCAACACGGTTGGAGGGCCATTCCGGCAGTATGCTCAGAATATGGCGCAGATACG
CTTCCGGATCGATACCGTTCAGACGGCAGGTGCCTGCTTTTCTGGCAACAAGCAGGAATC
TCAGCGCTGAAGCAGGAATTAGAGGTAAAAACGCCCTACCGGGCCATGAATCACCCGGTC
ATTGGAGTAGTAACCAAAGCAGATTTAGCCAGCATGGAACAAATATCTTTGGTGAAAAGT
TGGTTACGGGAAGCTGGAGCGCACAACGTGTTAGTAACCAGTGCAGTTAATAACAATGGA
GTTACAGAACTTTTTGCCTTGCTGCATACAGAAGAAGGCTGTTGTTAATTTCGATTGGTT
CTCGGATGAGAATGATGACGGTGATACACAGATAAGAATCAATGAGCAATGAGGGTTGCC
GGGCAACCCTCATTGAATAAAACGGGAATTACTTCGCTTCGCCGTTTTTCATTTCGCCCA
TAGCTTTCAGCTTTTTGGAGATATCGCGGCGTTCTTTGGAGAGCTCGGCATTTTTGATGA
TGTAATCGTCAACGCGATCTTCATAGTCACCTTTCATGCTGGCGATGATGCCCTGGATTG
CTTCAACGCTCATCCCCGGCTTGATGTAATCGCTCAGGTTGTCCAGCAGCAGGACGCGCT
TCTGGTTGTCACGGATCTTTTTCTCAACGTCCTGAATTTCACGTTGCAGTTTGTTCTTAC
GACGGAACAGACGAACAAATTCCAGTACGTCCTGGAATGAAGGCTTGGTAGTTTCCATTT
TTATACCCCTGATAATGTGAGAGTCGGATTCGTTTAAGCAACCGCTATTCGTTAGGGCCA
ACATTACTCATAGCTGCCGCAGATGACAATGCTTTTATCCCTTTTCACTATCATACCCTT
TATCCTTGCTGAATCGAAGCAGCAGCAAGATGATTCTGAAGTTCAGGAATTATTTGCGCA
AGGCCCGGCAAATCAGATTCGATAGCAACTCAAGCTGATGCGCCGTTTCCATGTTCAGCC
ACACATAACCATAGATTGGTGTTTCCACAACCTTCAGGTCATGGTGGTTATTGAGCAACT
GACGCAGCTCTTCCACAGCATCGTTCAATTTTTCCGTATTGGCAAAAACCGGCTGCGGAT
TACCTTCGTACAGCGCATGAACAAGGCTCAGCAGTATTTGCTGCATCATGTGCTGGGTAT
CACGAAGTTTTTGCGCGTTCAATAACACGAAATGGCTGGGGCGCGTGGCCCAGTATGCAT
TGATTTGCAACTCCAGCATACAAACCAGATTGCGGTTAATGGTCTGGATACCTTCATATA
TCGATTTTGGAATACGGGTTTCTTTGCTGGCGGGCGCAATCAGTCCACGCATTTTCACGG
CATCGGTCAGGAGTTTTTGTAGATGGCTTTCCAGACGTGGGCGTTCGAGTAAGTTCGGTG
AGAATGCAGATTGATAGACCCGATTATACTCGGTCAGACTTTTCGCCAGTTGAATGCGCC
AGTGGATGAACGCCCGTTGTGGCCAGATACCGGTAAACAACATTGCCAGTAAAGAGCCGA
GGATCACATCGCCGCTTCGCCATAACGCCGTATCAATTTCACCTGTCGGGGAACCCACAA
CAATTGCCAGCGTCACCCCAATCAATAAACCTTGATACGGTTTCTTGCCCAGCGCCAGCC
AACCGCAAAGGAACATGGCCGCCGCGCACCAGACTAACATCAGCGGTAACGAGATTAACT
CCAGTTGCAGAGCGATAAGACCTAAAATCGAACCCAACACCGTACCGCCAATACGCTCAA
AGGCGCGAGGGACAACGTTACCCCAGAACGAGATTGGCCCCATAATCACCACCATGGTGA
CCAGCGGCCAGGTGCTTTCCGGGATAGTAAACAGGCGGATAATGAGAAAAGTGAGCAGGA
ATGCCAGCGCGACCCGAGTACCATGCACAATGCGGTAATGGCGGTATACCCGGATTTCAA
ACGGGCTTAATGACTTATCGGCACGCACGCAGAAACTCCGTAATGAGATTAAAAGCGCTC
ATAACTCATCTGTCGGCCAGAAGGCGCGCCTCTGAATTATCCGACGGACAAACCGGGAAC
AGTGTAATTTCCCGGCAGGAGCGAAAAAATTGAAAGGCGCATCTTACTCTTTTCGCTTTC
AAAAAAAAGAGTGGTCATCGCGTTAACACACCGCCCTGAGATGAATTAGTGATGTTTTGG
CTGCACCGCAACATACATTTCGATATCCCAGTACCCATCTTCCGCGCCATTGTTCAAATA
AACCTCGAAGCAGGGCTTTGGTAACATTTCATAAGCACTGTCCTGCAAGAGACTATTAAA
GAACTGATACCAGGGTTTAGCAAAATCATCACCGACTACACGAGCTACCGCCACCGCATA
CTGACCACCTGTAATTTCTGTCAGAATGACGCCCTCACTGTTTTCGGGAAGCGTAAAGTA
ACCCGGCACCGTCACGACGGTGTCGCAGCGTAATTTTTCGGCGGGTGTTTCATCTGGATT
GTCGTAATAGACAGCAACCCACTCCTTCGGCACAATATTTTTGCTATCTACCCACATCAT
CAACTGCTCAAAGCCTTTCTTTACCGTCTGTTCCCACGGGCCAACGAGATGGAAACCTGC
AACGGTACGTTTCTCTTCCTGCTTAATCTCGTAGTTCATGACGCCTCCATTGATACTGTT
TTTATATACAGTATAGTTGCAAAATTAAAACCACAAGGAATGAGTGTTGATTATGCGAGC
AGACTCGCACTCCTGCCAGTCTGCTGCAAAAGAAAGGTCAGGCCTTATGGTGGAAATAAT
CACTCAGGCGAGAAAACATGCTGCCTTCCCCGACAGATTCCAGGGTAACCAGCGGCCAGT
GCGCCACCTGTTTATCACGGTCGTAAAGTTCAATTTCCCCTACCCGCTGATGGGCGCTAA
TTGGCGCGGTGAGTTCTTTACCATCAAGGGTATATTTGGCTTTGATATGTGGAATTTCGG
CTTTCGGTAGCACCATCCAGAACTCTTGTTCCGTTCCCAGGTCGATATTTTCTTTATCGC
CATACCAGATGCGTTCCGTTCCGACCTTTTTCCCACGGTGCAAAATTTGCACCGTAGTAA
AGTTTTGTTGCCCCCAACGCAGTAATTTTCTTGCCTCTTCCTCACGACCTTTTGCACTGT
CAGCCCCCATTACCACTGCAATGAGACGACGCTGCCCATCTACAGCCGAAGCAATGAGAT
TAAACCCGGCACCAGAAGTATGACCCGTTTTCAGGCCGTCAACATTCATGGTTTTATCCC
ACAACAACCCGTTACGGTTTTGCTGGGTGATACCGTTCCAGGTGAGACTTTTCTCACTGT
ACATATGATAAAACTCGGGCTCGCCGTGGATGATAGCACGAGAAAGCACAGCTAAATCAT
AAGCCGAGCTATGCTGGCCAGGTGCATCCAGACCATGCACTGTTTCAAAATGCGTATCCT
TGAGATGCAGCTTCTCGGCATAGTTGTTCATCATTTCAACAAACTGCCGTTGCCCACCGG
CAATATAGTCAGCCAGAGCAACACAAGCGTCATTTCCGGAATCCACAATTAAACCACGGC
TTAAATCACGTACCGATACGCGATCGCCCTCTTTCAAAAACATCAGTGAAGAACCGACAA
ACACCGGATTATCTTTCGCCCACGCATCGCGCCCCACGGTGACAATATCGTCTGGCGTAA
TGCGATGACTATCGATAGCGCGATCCACGACATAACCCGTCATCAGCTTTGTCAGGCTGG
CGGGATTGCGCTGTTGATGCTCATTACCCGCGGTGAGGATCTGACCGGTGGTGTAATCCA
TCAATACCCAGGACCCGGCATGAATCTCTGGAGGCTGAGGTGAAAAAGGAATGTTTTCCG
CCGCAAAACCAGACGATAAGTTAAAAACGAACAAAGAAGCAGCAATAATAAGACGGCGTT
TCAACAGCAAACCCTCAGGAGTTTCAAATAGCTGTTCTTTTTACGGAAATACTTATGAAC
TGGCTGGAATAAAGTGCAAGAAAATGTGACTACCCTCTCATTTTTATCTGACATGATCTG
TTGCCACTCGCTGCCAAATTGTGGCGCTAAAGCTGATTAGCACGGTGATATTTGATACTC
TGGCAGACAGCAGAAATAACGGATTTAACCTAATGATGAATGACGGTAAGCAACAATCTA
CCTTTTTGTTTCACGATTACGAAACCTTTGGCACGCACCCCGCGTTAGATCGCCCTGCAC
AGTTCGCAGCCATTCGCACCGATAGCGAATTCAATGTCATCGGCGAACCCGAAGTCTTTT
ACTGCAAGCCCGCTGATGACTATTTACCCCAGCCAGGAGCCGTATTAATTACCGGTATTA
CCCCGCAGGAAGCACGGGCGAAAGGAGAAAACGAAGCCGCGTTTGCCGCCCGTATTCACT
CGCTTTTTACCGTACCGAAGACCTGTATTCTGGGCTACAACAATGTGCGTTTCGACGACG
AAGTCACACGCAACATTTTTTATCGTAATTTCTACGATCCTTACGCCTGGAGCTGGCAGC
ATGATAACTCGCGCTGGGATTTACTGGATGTTATGCGTGCCTGTTATGCCCTGCGCCCGG
AAGGAATAAACTGGCCTGAAAATGATGACGGTCTACCGAGCTTTCGCCTTGAGCATTTAA
CCAAAGCGAATGGTATTGAACATAGCAACGCCCACGATGCGATGGCTGATGTGTACGCCA
CTATTGCGATGGCAAAGCTGGTAAAAACGCGTCAGCCACGCCTGTTTGATTATCTCTTTA
CCCATCGTAATAAACACAAACTGATGGCGTTGATTGATGTTCCGCAGATGAAACCCCTGG
TGCACGTTTCCGGAATGTTTGGAGCATGGCGCGGCAATACCAGCTGGGTGGCACCGCTGG
CGTGGCATCCTGAAAATCGCAATGCCGTAATTATGGTGGATTTGGCAGGAGACATTTCGC
CATTACTGGAACTGGATAGCGACACATTGCGCGAGCGTTTATATACCGCAAAAACCGATC
TTGGCGATAACGCCGCCGTTCCGGTTAAGCTGGTGCATATCAATAAATGTCCGGTGCTGG
CCCAGGCGAATACGCTACGCCCGGAAGATGCCGACCGACTGGGAATTAATCGTCAGCATT
GCCTCGATAACCTGAAAATTCTGCGTGAAAATCCGCAAGTGCGCGAAAAAGTGGTGGCGA
TATTCGCGGAAGCCGAACCGTTTACGCCTTCAGATAACGTGGATGCACAGCTTTATAACG
GCTTTTTCAGTGACGCAGATCGTGCAGCAATGAAAATTGTGCTGGAAACCGAGCCGCGTA
ATTTACCGGCACTGGATATCACTTTTGTTGATAAACGGATTGAAAAGCTGTTGTTCAATT
ATCGGGCACGCAACTTCCCGGGGACGCTGGATTATGCCGAGCAGCAACGCTGGCTGGAGC
ACCGTCGCCAGGTCTTCACGCCAGAGTTTTTGCAGGGTTATGCTGATGAATTGCAGATGC
TGGTACAACAATATGCCGATGACAAAGAGAAAGTGGCGCTGTTAAAAGCACTTTGGCAGT
ACGCGGAAGAGATTGTCTAATTTGAAGCCTCCGCCGCTGGTACGGCGGAGGACAATGTTG
AGTCAGGCTTTTTGAACGGTGATGCTCCACGCTGCATCGCCAATCTGCTGATAATCGGTG
ATGGCATGTCCTTCTTCTGCCGCCCACTGTGGGATTGCTTCAGTTGCCTGGGTGCAATCA
AACTCAATCACTAACTCATCGCCGCTGACCATTTCTGCCAGAGCTGCTTTTGCTTCTATG
AGTGGAAACGGACAGACCTGCGTCACCACATCCAGCTTTTTAATCACCATCTTTACACCT
TACTTAATTTGCCGCAGCAGTTGCCAGTCGCGCCTTACGCTGCGGTCGAACATACACAAG
CCAGGACGCAGTCCAGACTCCGAGAATCATAAATACAAGGCCAATCCAGCCCTGCCAGGT
CATCATTGCAGTCATAACCAGTCCATTACCGATAGAGCAACCACCTGCAATACTGGCACC
GAAGCCCATCAGTACACCACCTAACCCGCTACGTAATGTTGTTTGTGCATCAGCTGCGCG
AACGCGGAACTCACGGCTCGCTTTGGCTGCAATAAATGACCCCACGAAGATCCCTAACAC
CAGGAAAACGCCCCAGTTAATGTATTTCATGTCACCCGCGACCAGAAATTGCAGAATATT
GGCCGTTGGGGAAGTGATTCCTAACCCAAACATGCGTCCGGTTGCTTCACTCAGGGGCCA
GGCTAAAAGCGCAATCAAACCGATGAGTACAGCTGTGACAAAGGGATGCCAGCGTTTTTC
AAACAGAATATGAGCGATCCCGGTTCGGCGCGGCGGTAAGGTCGCGACTTTGAGTTTTGG
CTTCTTCAACTCTTTCATCACCACCCAGAGCGTTATCACCAGCAAAACGGCAACCAACGG
CCACACAGACAAATTAAAAGTCTCAGCAATAGAGTTATGTTCAGTACTGTAGTGCTGCAA
GGTTTGATTTAAACCACTGGCATGTGGAGAACGCATCACCGCACTCATCACCATATAAGT
GAAAAGCGCGATCCAACTGCCGATCAATCCCTCACCCGCGCGATACCAGGTCCCGGTGGC
ACATCCACCCGCCAGAACAATTCCCAGCCCGAAGATATACCCACCTATAACAGTACCAAG
CCACGGGAACGCCCCGGCTTCGTAAGTCAGTAGGCCCGCCTGAATTAACGCAAAAACCCC
CACGCTTTGTACCGAAATTGCAATCAGCAAGGCGTAAAACATGCGATTATTTTTCACGAT
ATACATATCGCGAAAACCACCTGTCAGGCAAAAACGCCCACGCTGCATGACAAATCCCAG
CAGAGCACCACAAATTAGCCCGCTTAATATCATTGAAAACATAAATTAATTAACCAGATG
AATGTTAATGAGGAAATTATTCATGACTGGTGGAATGCAGACCAATAACCAAATTCTCTA
AATTAGAACAAATGGTTATTAATGAGGAGTTCGATACAAAAGAATAAAAAAACCGGAGCC
AAATGTTCATTCGACTCCGGTTTATTATTAGAAAAGATGATTATGCTACGTCTTCGTACT
GCGGAACCGGATTACGGAAGCTCTTGGTGACGCAAGCCAGGTAAATCAGACCGATAGCAG
CCCAGATCAGACCCAGAACCATTGAGCTTTCTTCCAGGTTAACCCACAGCGCACCAACGG
TCAGCGCACCACACATCGGCAGGAACAGATACTGGAAGTGATCTTTCAGCGTCTTGTTAC
GCTTCTCACGGATCCAGAACTGCGAGATGACCGACAGGTTAACGAAAGTGAACGCCACCA
GCGCACCAAAGTTAATCAGCGCCGTTGCCATTACCAGGTCGAAGTTGATTGCCAGCAGGG
CAATCGCGCCAACCAGGATGATGTTCATCGCCGGAGTACGCCATTTCGGGTGTACATAAC
CGAAGAAGCTTTTCGGGAATACGCCGTCACGACCCATTACGTACATCAGACGCGCTACGC
CTGCATGCGCCGCCATACCGGACGCCAGTACGGTAATGGTGGAGAAGATCAGCGCGCCAA
CCTGGAACGCTTTACCCGCAACGTACAGCATGATTTCAGGCTGTGACGCATCCGGATCTT
TAAAGCGAGAGATATCCGGGAAGTACAGCTGCAGGAAGTAAGTTGCAAAGATGAAGATCA
TGCCGCCGATCAGCGCGGTCAGGAAAATCGCACGCGGGATCACGCGCTCTGCATCTTTGG
TTTCTTCCGACAGGTTGCTGATGCCGTCAAAGCCGGTAAAGGAGAAGCACAGGATTGTCG
CCCCGGTAATCATCGGGATAACATGCGCATCGCCAGACCAGAATGGACGAGTGCTCGCCA
GCGTACCAGCGCCTTCACCTTCAAATACGCCATAAACAACCATGCCCAGAATCACCGCGA
TCAGCACTACCTGCAACACGACGATTACAGTGTTGAAGTTCGCTACGGATTTCAGACTAC
GCAGGTTAAAGGCGGTCATAAAGGCCACCAGCGCCACCACAAACATCCACGATGGGATGG
AAGGCACCAGAGCTTCAAAATAGATTTTCGCCAGTAGAATGTTGATCATCGGCGCGAACA
GATAGTCGAGCAGAGAAGACCAACCCACCATAAAGCCGACAGTCGGGCTAATGGATTTCT
GGGCGTAAGTGTATGCAGAGCCAGCAGAAGGATAGCGGCGAACCAGCTTCCCGTAGCTCA
GAGCCGTAAACAGGATCGCAATCAATGCGAACGCATAGGCTGTCGGCACATGACCATCCG
TGAGGCCTGAAACGATACCAAAAGTATCAAACAGCGTCATCGGCTGCATATAGGCAAGAC
CCATCATTACAACCGGAACTAACGTAAGCGTTTTACGCAATTCCACGCGAGAGGTGTTTG
GAGTAACGTTATGCGACATGGTCATTCTCCTTTACGGTGATAACCGTCGCGTAAGCAAAA
AATTGCCCCATTTTTTTGGATTCCTCAGCGACAACAACTGTCGATTTTTAGTAAATATCT
ATCCGGTACGAAGCCCGGCCTCTTGGTATGAATGATTGGTTTGAAGCAAAAAATAACCGA
CGCTGATGAAACGTCGGTTTTTAGTCATTTTTTGACAGCGGCGCATTGTGCCTAAATGGG
GGGGAAATGACAAGAGAATGAGAGGCTTGTCAGAATAATTTTTCTTTAAATGGCTGATTT
TCCGTCATCAGATTTTGCATAAACACCGGCGATCGCACTATTTGCTAAAATTTCATCCCG
CCACCAGCCACTGGCAAGTCCTGCGGTCTGTTCGTTCCAGCCAATCCAGACGGGTTCAAA
GAGAGTTTGGGCGACCACTTTCTTCTCGATTAACGCGCCACTATCGAGAAAACGTTGCGC
CAGATAACGGGGTAAATAGCCGCAGCCGAGGCCGCTAATTTGCAGCTCCAGTTTGGTTTT
AAAATCGAAAACGGTAATGGCTTCTTGTTCGTCGAGAAGTTGTGATGCCGTAGAAGCGCC
TGCCTGCGCAGTATCCCCCACCACAATCGCCCGATATCGCTTAATAATACGACGATTTAA
CGGCTCTTCTTCCAGGGCTAACGGATGATGAGGCGCGACCGCAAAGACTTGTTCCAGATC
GCCCAACCGTGAAAAACCAAACTCACTGGAAGATGGTGGCTCATGCATCGCGCCAACAAT
AATATCCGCTCGCCCCTGAGTCAGGGCATCCCATGAACCACCGAGTACGCCATTGATAAA
CTTCAGGCGCGTCACGCTATGATGTTGATAAAAAGCTTCAATGAGTGGCGCAAGCAGAGA
AAAAGGAAACGTGTCGTCCACGCCAATCACCAGCTCGTTTTCCCAGCCTTCATGCAGTTT
GATCGCCTGCTTTTCCAGTTCCCGCACGGTATGCAGAACTTCCCGCCCTTTCTCTAATAA
CATTTTTCCGGTGCGGGTGAATTTAGCGCGGTGTCCGCTACGATCAAGCAATTGAATATT
AAGGTCGCTTTCCAGCTTGTGAACGGTGTAACTCAGAGCGGACGGCGTCTTGTAGAGTTT
GGCCGACGCCGCCGCAAAACTGCCTTCTTTTTCTAAGGCATCGAGGATCATCAACACATC
CAGCAGTGGTTTCATACACGCCCCCTTGCAGTGCATGCGGCGTCCTGCTGGCGTGATCGT
TTACTCCAGCGGCATTACCAGCGGATCGGGATACTGGTATTCAAATCCCAGTTCATTACA
AATCCGACTGCCATCAATAATCTTACCTTTGCCGCTGTCCAGACTATTTCTGAACTGCGG
AGGTTCCAGCCCCAGTAAACGGGCCATCTGCGGATAGAAAACATTACGCGCAGGGTGAGC
TGGCGCACATATATTATAGATGTGTCCGCCTTTAGGTGCCTGTAACAACAGAGTGATAGC
GCCAATAACATCTTCTAAATGGACTAAATTAACACCATGTTCACCATCAGGCGCGGTTTT
TCCGGCAAAGAAGCGTCCGGGATGACGTCCCGGTCCGACCAGGCCCGCAAGACGCAGAAT
ATCGACCGAAGTACCGGGTAAATTGTGCAGCCAGTCTTCGAGTTCTTCTAATACTCGTCC
ACTGTTGGTTACTGGATTACGCGGGGTGGTTTCTTTCACCGTGCCTTGCGCGTCGCCATA
GACAGATGTTGAGCTGGTAAAAATAATGCGGGGAATACGATGGGCCAGCGCGCTATCCAC
TAACTCTTGTACCGCTTGTAAATAGAACTCATCGCCGGGGCCGCTACGACGTGCCGGAAG
CGTAATGACCAGCGCATCGGCATCCATCAGGGCATCCAGATCGTCAGAATCGCAAACTAG
CTCAGGCTCCATGCGAAGCAGATAGCTATCAATGCCACTCATTCGGGCCGCTTCGACACC
ATCTTGTGTGGTTTTACTCCCGGTGACTTGCCAGCCTCGCGCTGAAAGTGACATCGCCAG
CGGCATGCCTAACCACCCTAACCCGACAATTGCGACCTTTTTCATCCGTTATCTCCTGAT
ACACCTTAGATCTATAAGGCTACGCTAGCGTATCAAAACTGACAATTCATTCTATGAATG
AATCTGTTCAATAATGATAACGACATGCTGCAATGAGCAGTGAATCGTCGGTAACCGCGT
ATACCAGACGGTGCTCCTCTGTAATGCGTCGGGACCAGAAACCTGACAAATTATGTTTCA
GGGGTTCTGGCTTCCCCTTACCTTCAAATGGCGTTCTGCGGGTATCTTTGATAAGTTCAT
TGATCTTTTTAACAATTCGCTTATCTGTTTCCTGCCAGTACAGATAATCGTCCCATGATT
CCTCAGACCAGATTAGTTTCACTCAATGATGTCCTTTTCCGTTCCTTTGCCTGATTTCAG
GCTATCGATTGAGTCCATCAATCTCCGGGCGTTAGCGGGGGAGCGCAGTAGATAAGCCGT
CTCTTCCAGCGAGTTGTATTCTTCGAGTGACATCAGAACACAAGCCTCTCCATTCTGACG
AGTAATAAGGATCGGGGCATGATCTTCAACGGCTTTCATCATTGTTGCCGACAAATTCTG
ACGCGCTTCGCTGTAGCTAATTGTACGCATGTCAATCTCCTCTTTTGTACAGTTCATTGT
ACAATGATGAGCGTTAATTAACTATTTATTAATTAGTTTGTAGATCAAGGTATTGTCAGT
GAGACGAAAATCCAGGCTTCGCTATTTTTGGTGCCATCAGCTAAGAGGACAGTCCTCTTA
GCCCCCTCCTTTCCCCGCTCATTCATTAAACAAATCCATTGCCATAAAATATATAAAAAA
GCCCTTGCTTTCTAACGTGAAAGTGGTTTAGGTTAAAAGACATCAGTTGAATAAACATTC
ACAGAGACTTTTATGACACGCGTTCAATTTAAACACCACCATCATCACCATCATCCTGAC
TAGTCTTTCAGGCGATGTGTGCTGGAAGACATTCAGATCTTCCAGTGGTGCATGAACGCA
TGAGAAAGCCCCCGGAAGATCACCTTCCGGGGGCTTTTTTATTGCGCGGTTGATAACGGT
TCAGACAGGTTTAAAGAGGAATAACAAAATGACAGACAACACTCGTTTACGCATAGCTAT
GCAGAAATCCGGCCGTTTAAGTGATGACTCACGCGAATTGCTGGCGCGCTGTGGCATTAA
AATTAATCTTCACACCCAGCGCCTGATCGCGATGGCAGAAAACATGCCGATTGATATTCT
GCGCGTGCGTGACGACGACATTCCCGGTCTGGTAATGGATGGCGTGGTAGACCTTGGGAT
TATCGGCGAAAACGTGCTGGAAGAAGAGCTGCTTAACCGCCGCGCCCAGGGTGAAGATCC
ACGCTACTTTACCCTGCGTCGTCTGGATTTCGGCGGCTGTCGTCTTTCGCTGGCAACGCC
GGTTGATGAAGCCTGGGACGGTCCGCTCTCCTTAAACGGTAAACGTATCGCCACCTCTTA
TCCTCACCTGCTCAAGCGTTATCTCGACCAGAAAGGCATCTCTTTTAAATCCTGCTTACT
GAACGGTTCTGTTGAAGTCGCCCCGCGTGCCGGACTGGCGGATGCGATTTGCGATCTGGT
TTCCACCGGTGCCACGCTGGAAGCTAACGGCCTGCGCGAAGTCGAAGTTATCTATCGCTC
GAAAGCCTGCCTGATTCAACGCGATGGCGAAATGGAAGAATCCAAACAGCAACTGATCGA
CAAACTGCTGACCCGTATTCAGGGTGTGATCCAGGCGCGCGAATCAAAATACATCATGAT
GCACGCACCGACCGAACGTCTGGATGAAGTCATCGCCCTGCTGCCAGGTGCCGAACGCCC
AACTATTCTGCCGCTGGCGGGTGACCAACAGCGCGTAGCGATGCACATGGTCAGCAGCGA
AACCCTGTTCTGGGAAACCATGGAAAAACTGAAAGCGCTGGGTGCCAGTTCAATTCTGGT
CCTGCCGATTGAGAAGATGATGGAGTGATCGCCATGAGCTTTAACACAATCATTGACTGG
AATAGCTGTACTGCGGAGCAACAACGCCAGCTGTTAATGCGCCCGGCGATTTCCGCCTCT
GAAAGCATTACCCGCACTGTTAACGATATTCTCGATAACGTGAAAGCACGCGGCGATGAG
GCCCTGCGGGAATACAGCGCGAAGTTTGATAAAACCACGGTTACCGCGCTGAAGGTGTCT
GCAGAGGAGATCGCCGCCGCCAGCGAACGCCTGAGCGACGAGCTAAAACAGGCGATGGCG
GTGGCAGTAAAGAATATTGAAACCTTCCACACTGCGCAAAAACTGCCGCCGGTAGATGTA
GAAACGCAGCCAGGCGTGCGTTGCCAGCAGGTCACGCGTCCGGTAGCTTCAGTTGGGTTG
TATATTCCTGGCGGCTCCGCCCCGCTCTTCTCAACGGTATTAATGCTGGCGACTCCGGCG
AGTATTGCGGGCTGTAAAAAAGTGGTGCTGTGCTCACCGCCGCCGATTGCCGATGAGATC
CTTTATGCGGCGCAGCTGTGCGGTGTGCAGGACGTGTTTAACGTCGGCGGCGCACAGGCC
ATTGCCGCACTGGCGTTTGGTACGGAATCTGTGCCAAAAGTGGACAAAATCTTCGGGCCG
GGTAACGCCTTTGTCACCGAAGCGAAACGTCAGGTGAGCCAGCGTCTGGACGGTGCGGCG
ATCGATATGCCCGCAGGCCCGTCGGAAGTGCTGGTGATTGCTGACAGCGGCGCTACGCCG
GATTTCGTGGCTTCTGATTTGCTCTCTCAGGCTGAACACGGCCCGGACTCACAGGTGATT
TTACTGACGCCCGCTGCTGATATGGCGCGTCGCGTTGCCGAGGCCGTCGAACGCCAACTG
GCAGAACTGCCGCGTGCCGAAACCGCCCGCCAGGCACTGAACGCCAGCCGCCTGATCGTG
ACTAAAGATTTAGCGCAGTGCGTGGAGATCTCCAACCAGTACGGCCCGGAGCACCTGATC
ATTCAGACCCGCAACGCCCGTGAACTGGTCGATAGCATCACCAGCGCCGGTTCGGTATTT
CTTGGTGACTGGTCACCGGAATCGGCAGGTGATTACGCCTCCGGCACCAACCACGTTCTA
CCGACTTACGGTTACACCGCCACCTGTTCCAGCCTCGGGCTGGCAGATTTCCAGAAGCGC
ATGACCGTACAGGAACTGTCGAAAGAGGGGTTCTCCGCGCTGGCTTCAACCATAGAAACA
CTGGCCGCCGCCGAGCGCCTGACCGCCCACAAAAATGCCGTTACTTTGCGTGTTAACGCC
CTTAAGGAGCAAGCATGAGCACCGTGACTATTACCGATTTAGCGCGTGAAAACGTCCGCA
ACCTGACGCCGTATCAGTCGGCGCGTCGTCTGGGCGGTAACGGCGATGTCTGGCTGAACG
CCAACGAATACCCCACTGCCGTGGAGTTTCAGCTTACTCAGCAAACGCTCAACCGCTACC
CGGAATGCCAGCCGAAAGCGGTGATTGAAAATTACGCGCAATATGCAGGCGTAAAACCGG
AGCAGGTGCTGGTCAGCCGTGGCGCGGACGAAGGTATTGAACTGCTGATTCGCGCTTTTT
GCGAACCGGGTAAAGACGCCATCCTCTACTGCCCGCCAACGTACGGCATGTACAGCGTCA
GCGCCGAAACGATTGGCGTCGAGTGCCGCACAGTGCCGACGCTGGACAACTGGCAACTGG
ACTTACAGGGCATTTCCGACAAGCTGGACGGCGTAAAAGTGGTTTATGTTTGCAGCCCCA
ATAACCCGACCGGGCAACTGATCAATCCGCAGGATTTTCGCACCCTGCTGGAGTTAACCC
GCGGTAAGGCGATTGTGGTTGCCGATGAAGCCTATATCGAGTTTTGCCCGCAGGCATCGC
TGGCTGGCTGGCTGGCGGAATATCCGCACCTGGCTATTTTACGCACACTGTCGAAAGCTT
TTGCTCTGGCGGGGCTTCGTTGCGGATTTACGCTGGCAAACGAAGAAGTCATCAACCTGC
TGATGAAAGTGATCGCCCCCTACCCGCTCTCGACGCCGGTTGCCGACATTGCGGCCCAGG
CGTTAAGCCCACAGGGAATCGTCGCCATGCGCGAACGGGTAGCGCAAATTATTGCAGAAC
GCGAATACCTGATTGCCGCACTGAAAGAGATCCCCTGCGTAGAGCAGGTTTTCGACTCTG
AAACCAACTACATTCTGGCGCGCTTTAAAGCCTCCAGTGCGGTGTTTAAATCTTTGTGGG
ATCAGGGCATTATCTTACGTGATCAGAATAAACAACCCTCTTTAAGCGGCTGCCTGCGAA
TTACCGTCGGAACCCGTGAAGAAAGCCAGCGCGTCATTGACGCCTTACGTGCGGAGCAAG
TTTGATGAGTCAGAAGTATCTTTTTATCGATCGCGATGGAACCCTGATTAGCGAACCGCC
GAGTGATTTTCAGGTGGACCGTTTTGATAAACTCGCCTTTGAACCGGGCGTGATCCCGGA
ACTGCTGAAGCTGCAAAAAGCGGGCTACAAGCTGGTGATGATCACTAATCAGGATGGTCT
TGGAACACAAAGTTTCCCACAGGCGGATTTCGATGGCCCGCACAACCTGATGATGCAGAT
CTTCACCTCGCAAGGCGTACAGTTTGATGAAGTGCTGATTTGTCCGCACCTGCCCGCCGA
TGAGTGCGACTGCCGTAAGCCGAAAGTAAAACTGGTGGAACGTTATCTGGCTGAGCAAGC
GATGGATCGCGCTAACAGTTATGTGATTGGCGATCGCGCGACCGACATTCAACTGGCGGA
AAACATGGGCATTACTGGTTTACGCTACGACCGCGAAACCCTGAACTGGCCAATGATTGG
CGAGCAACTCACCAGACGTGACCGTTACGCTCACGTAGTGCGTAATACCAAAGAGACGCA
GATTGACGTTCAGGTGTGGCTGGATCGTGAAGGTGGCAGCAAGATTAACACCGGCGTTGG
CTTCTTTGATCATATGCTGGATCAGATCGCTACCCACGGCGGTTTCCGCATGGAAATCAA
CGTCAAAGGCGACCTCTATATCGACGATCACCACACCGTCGAAGATACCGGCCTGGCGCT
GGGCGAAGCGCTAAAAATCGCCCTCGGAGACAAACGCGGTATTTGCCGCTTTGGTTTTGT
GCTACCGATGGACGAATGCCTTGCCCGCTGCGCGCTGGATATCTCTGGTCGCCCGCACCT
GGAATATAAAGCCGAGTTTACCTACCAGCGCGTGGGCGATCTCAGCACCGAAATGATCGA
GCACTTCTTCCGTTCGCTCTCATACACCATGGGCGTGACGCTACACCTGAAAACCAAAGG
TAAAAACGATCATCACCGTGTAGAGAGTCTGTTCAAAGCCTTTGGTCGCACCCTGCGCCA
GGCCATCCGCGTGGAAGGCGATACCCTGCCCTCGTCGAAAGGAGTGCTGTAATGAACGTG
GTGATCCTTGATACCGGCTGCGCCAACCTGAACTCGGTGAAGTCTGCCATTGCGCGTCAC
GGTTATGAACCCAAAGTCAGCCGTGACCCGGACGTCGTGTTGCTGGCCGATAAACTGTTT
TTACCCGGCGTTGGCACTGCGCAAGCGGCGATGGATCAGGTACGTGAGCGCGAGCTGTTT
GATCTCATCAAAGCCTGTACCCAACCGGTGCTGGGCATCTGCTTAGGGATGCAACTGCTG
GGGCGGCGCAGCGAAGAGAGCAACGGCGTCGACTTGCTGGGCATCATCGACGAAGACGTG
CCGAAAATGACCGACTTTGGTCTGCCACTGCCACATATGGGCTGGAACCGCGTTTACCCG
CAGGCAGGCAACCGCCTGTTTCAGGGGATTGAAGACGGCGCGTACTTTTACTTTGTTCAC
AGCTACGCAATGCCGGTCAATCCGTGGACCATCGCCCAGTGTAATTACGGCGAACCGTTC
ACCGCGGCGGTACAAAAAGATAACTTCTACGGCGTGCAGTTCCACCCGGAGCGTTCTGGT
GCCGCTGGTGCTAAGTTGCTGAAAAACTTCCTGGAGATGTGATGATTATTCCGGCATTAG
ATTTAATCGACGGCACTGTGGTGCGTCTCCATCAGGGCGATTACGGCAAACAGCGCGATT
ACGGTAACGACCCGCTGCCGCGATTGCAGGATTACGCCGCGCAGGGTGCCGAAGTGCTGC
ACCTGGTGGATCTGACCGGGGCAAAAGATCCGGCTAAACGTCAAATCCCGCTGATTAAAA
CCCTGGTCGCGGGCGTTAACGTTCCGGTGCAGGTTGGCGGCGGCGTGCGTAGCGAAGAAG
ATGTGGCGGCGTTACTGGAAGCGGGCGTTGCGCGCGTAGTGGTCGGCTCCACCGCGGTGA
AATCACAAGATATGGTGAAAGGCTGGTTTGAACGCTTCGGTGCCGATGCCTTAGTGCTGG
CGCTGGATGTCCGTATTGACGAGCAAGGCAACAAGCAGGTGGCAGTCAGCGGCTGGCAAG
AGAACTCGGGCGTTTCACTGGAACAACTGGTGGAAACCTATCTGCCCGTCGGCCTGAAAC
ATGTGCTGTGTACCGATATCTCGCGCGACGGCACGCTGGCAGGCTCTAACGTCTCTTTAT
ATGAAGAAGTGTGCGCCAGATATCCGCAGGTGGCATTTCAGTCCTCCGGCGGTATTGGCG
ACATTGATGATGTGGCGGCCCTGCGTGGCACTGGTGTGCGCGGCGTAATAGTTGGTCGGG
CATTACTGGAAGGTAAATTCACCGTGAAGGAGGCCATCGCATGCTGGCAAAACGCATAAT
CCCATGTCTCGACGTTCGTGATGGTCAGGTGGTGAAAGGCGTACAGTTTCGCAACCATGA
AATCATTGGCGATATCGTGCCGCTGGCAAAACGCTACGCTGAAGAAGGCGCTGACGAACT
GGTGTTCTACGATATCACCGCTTCCAGCGATGGCCGTGTGGTAGATAAAAGCTGGGTATC
TCGCGTGGCGGAAGTGATCGACATTCCGTTTTGTGTGGCGGGTGGGATTAAGTCTCTGGA
AGATGCCGCGAAAATTCTTTCCTTTGGCGCGGATAAAATTTCCATCAACTCTCCTGCGCT
GGCAGACCCAACATTAATTACTCGCCTGGCCGATCGCTTTGGCGTGCAGTGTATTGTGGT
CGGTATTGATACCTGGTACGACGCCGAAACCGGTAAATATCATGTGAATCAATATACCGG
CGATGAAAGCCGCACCCGCGTCACTCAATGGGAAACGCTCGACTGGGTACAGGAAGTGCA
AAAACGCGGTGCCGGAGAAATCGTCCTCAATATGATGAATCAGGACGGCGTGCGTAACGG
TTACGACCTCGAACAACTGAAAAAAGTGCGTGAAGTTTGCCACGTCCCGCTGATTGCCTC
CGGTGGCGCGGGCACCATGGAACACTTCCTCGAAGCCTTCCGCGATGCCGACGTTGACGG
CGCGCTGGCAGCTTCCGTATTCCACAAACAAATAATCAATATTGGTGAATTAAAAGCGTA
CCTGGCAACACAGGGCGTGGAGATCAGGATATGTTAACAGAACAACAACGTCGCGAACTG
GACTGGGAAAAAACCGACGGACTTATGCCGGTGATTGTGCAACACGCGGTATCCGGCGAA
GTGCTAATGCTGGGCTATATGAACCCGGAAGCCTTAGACAAAACCCTCGAAAGCGGCAAA
GTCACCTTCTTCTCGCGCACTAAACAGCGACTGTGGACCAAAGGCGAAACGTCGGGCAAT
TTCCTCAACGTAGTGAGTATTGCCCCGGACTGCGACAACGACACGTTACTGGTGCTGGCG
AATCCCATCGGCCCGACCTGCCACAAAGGCACCAGCAGTTGCTTCGGCGACACCGCTCAC
CAGTGGCTGTTCCTGTATCAACTGGAACAACTGCTCGCCGAGCGCAAATCTGCCGATCCG
GAAACCTCCTACACCGCCAAACTGTATGCCAGCGGCACCAAACGCATTGCGCAGAAAGTG
GGTGAAGAAGGCGTGGAAACCGCGCTGGCAGCAACGGTACATGACCGCTTTGAGCTGACC
AACGAGGCGTCTGATTTGATGTATCACCTGCTGGTGTTGTTGCAGGATCAGGGGCTGGAT
TTAACGACGGTAATTGAGAACCTGCGTAAACGGCATCAGTGAGTTGCGGGGTAAGCGGAT
GCGATATTGTTGCCGCATCCGGCAAAAAAACGGGCAAGGTGTCACCACCCTGCCCTTTTT
CTTTAAAACCGAAAAGATTACTTCGCGTTGTAATTGCGTAGAGCATTACGCCCCAGCACA
ATCCCCGCGCCAACCATGCCACCCAGCAGCACCGCCAGAATCAAGGTAATTGCCTTTTTC
GGGCTATCACGACGAATAGGTAACATCGGTTTCATCACATAACGGTAAGCATGAATATCA
AGATCATCAACTTTTAAGCTTTCGATATCCAGCAGGTTTTGACGAGTCTGATAGTAGTTT
GGCGAGAACACCAACGGACGGGTCGCCTCATGCTTAATCATCGACTCCAGCGCTTCGCTC
CCCAAAAGGAACAACGTATCTTGTGTGATATCTTCGCCAGTCTGTTGAATCTGCGGTTTT
GTCACCTGCGCCTGATTCGCATACTGCAACGCTTCCTGAATCTGACGGATACGCAGATCT
TTCTGCTCCTGCGCGACTACTTCCTGCGTTCTTAAAGAGTCCTGCAAGTTTTTCCGTCCC
AGAGCAATGTTGTCTTTGAGATCCTTTTCTAGCTCTTGATTCACTTTATCGTCAACTTGC
TGAATGTATTGGGCCAACTTCATTTGTGCGCCCTCTGCAGTTTGCCCAACATAAGAAACA
GTCAATGGTAATTGCTGGTTCTTAACAGAAGGTTCGATGGTAAGTTTTTCTCGTTCTTCC
TGATTATCCAGCGTTTCTGCTAATGCAGAGAAGGCAGAACTGAAGCGACCAATTAACGTC
TCCTGCAAATCCGATACTTTCGGTGCAGCCTGACCATAGATAACATTCATGGCATTGTTA
TAGCCAGCAATTTGCCCCACGTCGGGCTGAGTGATAATTGCTGTTGACGTCCATTTCTCC
TTCGCTACTGCCAAATATCCAATAGCCAGGGCAATAGCCACAATGACGGAAATGATGATT
GTCATCTTGCCACGCCACAACTGCACTAGTAAATCAATCAAATCAATCTGTTCCGGGTCA
TGGTTTTGCCCAGAAACATTATTATTTTCTACTCTCATCATTACCCTAACTGACGGAAAT
TTCCAAGTCCGCATAGTTTAGCGATAATCCTCGTGAATGCTATAGGATAAGTGATAAAAA
TAATGAATTGTTGTGTAAGTAACAAAAGACAATCAGGGCGTAAATAGCCCTGATAACAAG
ATGTTAGTCGCTGCCAAAGAGATCGCGGGTGTATACCTTATCTGCCACATCCTTAAGCTC
TTCTGCCATTCGGTTAGAGATAATGACGTCGGCTTGTTGTTTGAAGGTGGCGAGATCACG
TTCCAGGCGAGAGTTGAAGAATGAGTCTTCTTTCATCACTGGCTCGTAGATGATCACTTC
AACACCTTTCGCCTTGATACGTTTCATAATCCCCTGAATAGAAGACGCACGGAAGTTATC
TGAACCGCTCTTCATAATCAGACGATAAATACCCACCACTTGCGGCTTGCGTGACAAAAT
GGCATCGGCAATAAAATCTTTACGCGTGCGGTTAGCATCGACAATTGCCGAGATCAGGTT
ATTCGGCACAGACTGGTAGTTCGCCAGTAACTGCTTGGTATCTTTCGGCAGACAATAACC
ACCATAACCAAACGACGGATTGTTGTAATGGTTGCCAATACGTGGGTCGAGACAAACGCC
TTCGATTATTTGACGGGAATTCAGACCTAAACTTTCTGCATAGCTATCCAGTTCGTTAAA
GTACGCCACGCGCATCGCCAGGTAGGTGTTTGCAAAAAGTTTAATCGCTTCTGCTTCAGT
GGAGTCGGTAAACAGCATCGGGATATTTTGCTTAATCGCGCCTTCCTGTAACAGAGCAGC
GAAACGTTCTGCGCGTTCTGAACGCTCACCGATGACAATACGTGAAGGATGGAGATTATC
GTAAAGGGCTTTACCCTCACGGAGAAATTCCGGGGAGAATATAATATTTTCAGTGCGATA
TTTCTTATGCATCGCTGCGGTAAAACCAACGGGAACCGTTGATTTGATGACCATAACCGC
ATAAGGATTTATCTCAACTACGTCTTTAATTACTGATTCTACACTGGATGTATTGAAATA
ATTAGTTTTAGGATCATAGTCGGTTGGAGTGGCGATGATGACATAATCAGCATCCCGGTA
GGCTTCATTTTTATCTAATGTGGCATTAAAGTGTATTTTATCTGATTGCAAAAACTGCTG
AATTTCCTTATCAACAATAGGAGATATCCGATCATTCAGCATAGCAACGCGTGACGGTAA
AATATCTAATGCCACAACCTCATGATTTTGTGCGATTAGAAGCCCGTTTGACAAGCCTAC
ATAGCCAGTACCGGAAATGGTGATTTTCATTTCATGCTCTCAGAATTAACTTAACTGTGA
ATCATGATGTTTTTAGCATCCTGATAAGAGCTAAAAGTTTTAACGCTACGTTGTTCGATG
GTCAACGCAACGAAAAACAATTCAGATTTTCTTTATAAGAATAGCTGATATTTATTAAGT
TAATATTAAGCAGTGAAATTTAGTCTATAAGATATTTGGCAAAAAAAAGCCCGGTGCAAT
ATACGCCGGGCCTCAATTTTATTGTTGGTTAAATCAGATTAATCCAGCCATTCGGTATGG
AACACACCTTCTTTATCAATACGCTTATAAGTATGCGCACCAAAATAGTCACGCTGTGCC
TGGATCAGGTTCGCAGGCAGAACAGCAGCACGGTAGCTGTCGTAATAGGCAACCGCTGCG
GAGAAGGTCGGAACCGGAATACCGTTCTGTACTGCATAAGCAACGACATCACGCAGCGCC
TGCTGGTAGTCATCGGCAATTTGCTTGAAGTACGGAGCCAGCAACAGGTTAGCGATCTGT
GGATTTTCGGCATAAGCATCGGTGATTTTCTGCAGGAACTGCGCACGGATGATGCAGCCA
GCACGGAAAATCTTCGCGATTTCGCCGTAGTTCAGATCCCAGTTGTACTCTTCAGACGCA
GCACGCAGCTGAGAGAAGCCCTGGGCGTAAGAAACGATTTTGCCCAGATACAGCGCACGA
CGAACTTTTTCGATGAACTCAGCCTTGTCGCCTGCTGGCTGTGCTTGCGGACCAGAGAGA
ACTTTAGATGCGGCAACACGCTGATCTTTCAGAGAAGAGATATAACGTGCAAACACAGAC
TCGGTAATCAGCGACAGCGGTTCGCCGAGATCCAGCGCGCTCTGGCTGGTCCATTTACCG
GTACCTTTGTTAGCCGCTTCATCCAGGATCACATCAACCAGGTAGTTACCGTCTTCATCT
TTTTTGGTGAAGATATCTTTGGTGATGTCGATCAGGTAACTGCTCAGTTCACCGTTATTC
CACTCGGTAAAGGTCTGCGCCAGTTCTTCGTTGGTGAGGTTCAGGCCACCTTTAAGCAGA
GAATAGGCTTCAGCAATCAGCTGCATATCGCCGTATTCAATACCGTTGTGAACCATCTTC
ACATAGTGACCTGCGCCATCGGCACCAATATAGGTAACGCATGGTTCACCGTCTTCAGCT
ACGGCGGCGATTTTGGTCAGGATCGGTGCTACCAATTCATAGGCTTCTTTCTGGCCACCA
GGCATAATAGAAGGACCTTTCAGCGCCCCCTCTTCACCGCCAGAAACACCGGTACCGATG
AAGTTAAAGCCCTCTGCTGAAAGCTCACGATTACGACGAATAGTGTCCTGGAAGAAGGTG
TTACCACCATCAATGATGATGTCTCCTTTATCGAGATATGGTTTGAGGGAATCAATAGCA
GCATCCGTGCCTGCACCTGCTTTCACCATTAACAGGATGCGACGAGGCGTTTCCAGAGAT
TCGACAAACTCTTTCACCGTATAGTAAGGAACCAGTTTCTTGCCTGGATTTTCGGCAATC
ACTTCTTCCGTCTTCTCACGGGAACGGTTGAAAATAGAGACGGTATAACCACGGCTTTCG
ATGTTGAGCGCAAGGTTGCGTCCCATCACTGCCATACCGACTACGCCGATCTGTTGCTTG
GACATTACATACTCCTGTCAGGTGTGATCACCGCGCTGAATGCTCGCGGCCTGGAATGTT
CGCAAATAAGTATACAAAGTACTTATTAAAGTATAAATAGCTTATCCATGCTTATATGCT
TACGGCTTTATATTACGGGTGAAAAACTGATGAAATTCGATCAAAGTTGCGATTTGATAA
AATACGTTTTCTGGCTAAATATCTAAAAGTACTTTTTAAGTGCCATCTGAAGGCTTTTGA
AAAAAAACTTCGATTGTCATGATGAGCATAATGTATCGCATGAAAAGCGGGAACATAATG
AAGTCTGACACCAGCCAGGCTAAGCCTCAAGCACAGGTCAATATCTTCACAGTACATAAA
GTAACCTTGATCGAAGCCATTTACACGCACAAAATCTGAAAAACGTACCAGCATAAATGA
TCCTGCGCACCAATCAACAACCGTATCAGAATAGATACTTTCTTTAGGAATTTTTGTTTT
ATTAAGGAAGGTGCGAATAAGCGGGGAAATTC
>NODE_15_length_12998_cov_26.356594
ATCAGGGACTTGTTCGCACCTTCCTTAGGTGACACTATTTTTTTACATAAAGAACACCCT
ACCCCCAAATTATATAAAGATGGACAATATCTTGACAAACAAATCGAAGGTTTATTTTCA
ACATTATTAACCATTAATGACAACCTTTTACGAGCAAAAGCGGAAATTGCTTCGACAATA
ATTAAATTTTTAGAGGCCAGGATAACCAATCTTTCATACAATGACATATTAAAATATCAG
CAAGAATTCCAAAGACAATGTTATAAGCAAGTTAAAGCCTTTACGACACTCTCCCGATAC
AATAAAATTCAAACATGGGCAGAAATGTCTGAATATCAATTCGAAGTATTTCAATACGAG
ACGCTTAACCCAAAAAAAATGTCACACACGCCTTATTTAAAGAGGCCACTGCCTAATGAA
AAAGATATAAATTATGGGGTGGAAATAGAAATACCATCTGGTAAAAGAATTCGCTTATCA
AATCATTACCAGAATATAATACCATAATATTGATTATTAGCACTTTATAATCATTGAATA
AAAATAGATTTTATGTACTTTTAAAACAATGCACTATATTATGGGGTGATGGATATTCAT
GTCACGCCCCAAAATTAACTGAGTTCACCTAAACAGAAAGGATATAAACATCAGACAGGT
TTACGTTACTATCAGGCATATCACCTCAGAATCAGATGAAAACTATAAAGAAATATCTAT
TATGGTTTTAATATTTGTTGATAAGGATAGTAACATGAACATGACAAAAGGTGCACTCAT
CCTCAGCCTTTCATTTTTGCTTGCCGCATGTAGTTCAATTCCGCAAAATATCAAAGGCAA
TAACCAACCTGATATTCAAAAAAGTTTTGTTGCTGTTCATAACCAGCCGGGGTTATATGT
TGGTCAACAAGCGCGCTTTGGTGGGAAGGTTATCAACGTTATCAATGGCAAAACGGATAC
GTTGTTAGAAATCTCTGTATTACCGTTGGATAGCTATGCGAAGCCTGATATTGAAGCCAA
CTATCAGGGCCGACTGCTCGCCAGACAAAGCGGCTTCCTTGATCCAGTGAACTATCGTAA
TCACTTTGTTACCATCCTCGGCACCATTCAGGGTGAACAACCTGGCTTTATCAATAAAGT
CCCGTATAACTTCCTGGAAGTGAATATGCAGGGCATCCAGGTGTGGCATTTGAGAGAAGT
GGTTAATACCACCTATAACCTGTGGGATTACGGCTATGGTGCATTCTGGCCGGAACCGGG
CTGGGGTGCGCCTTACTACACCAATGCGGTGAGTCAGGTAACACCTGAGCTGGTCAAATA
ACACCACCGAAAGATGCAGATGCTTTCTCAGCATCTGCATCATGCATTACATCAAATTAA
TACACAGTAAGCTAACTATTATTATTATAAGCCCTGTCCTGTTAATTACCTTTGGCAAAC
TGATTATAAAGTTAATGTCCGCACCAGGAGTCGGTTATGTTTCTTATAATTACCAGGGAT
ACGATGTTCTTCACCGCGATGAAAAACATTCTGAGTAAAGGTAATGTCGTTCATATACAG
AACGAAGAAGAGATCGACGTAATGTTGCATCAGAATGCCTTCGTCATTATTGATACATTA
ATGAATAATGTATTTCATTCTAATTTTCTCACTCAAATTGAACGATTAAAACCTGTCCAT
GTCATTATTTTCTCCCCCTTTAATATTAAACGCTGCCTGGGGAAAGTGCCGGTGACCTTT
GTTCCGCGGACTATCACTATCATTGATTTTGTCGCACTCATCAATGGCAGTTACTGCTCT
GTGCCTGAAGCGGCTGTGTCACTTTCGCGCAAGCAACATCAGGTTCTGAGCTGCATTGCG
AATCAAATGACAACGGAAGATATTCTGGAGAAACTGAAAATATCGCTAAAAACGTTCTAC
TGCCATAAACACAATATCATGATGATCCTCAATCTTAAGCGGATCAATGAGCTGGTACGC
CATCAGCATATTGATTATCTGGTGTGAATTTCAGGCTTACGGTGAGTCTGGCTACGCTGC
CACACAGATTAGCTAATTGAAACGCCTTTCACCCCTGCCATACCTTTTAATAATCGCAAC
AGGTCTTCTATCGACGTTGTGGCATGAAGCTGGATATCAATGGCGACCACTTCATGATCT
TCATTTTCCTGCAACGAAACTAAATCAGTTTTTATTTTTTGCTGCTTAAACCAGTCGAGC
ATTGATACCGTATTACCGTTCACTAATGTCAGCTGTAAATGGTAATTTTTGTTCATCAGG
CGGAAGGTTAATTGATGGAAGACTTCCAGCACCAACAAGGTCATCACTGAACCATAAATA
CCCAGTTCGTACATACCGCTGCCAATAACCATACCTATGGCGGCGGTCACCCAGATATCC
GCTGCCGTCGTCAGACCTACAATATTTTGGTTACGAACGAGAATGTTACCTGCACCGATA
AACCCGACGCCCGTCACCACCTGAGCAGCAATACGGCTGGGGTCGAGTCCGACGTGATCT
AAAGACAGCACGTCAGCAAAACCATATTTCGAAACAATCATAAACAGGGCGCTTCCCATG
CCAATTAATACATGTGTGCGTAACCCTGCTCCTTTGCCGCGCATTTGCCTTTCCATGCCA
ATAGCGCCACAGGCAATTGCCGCGAGTATAAGACGTATAATAAATTCTGCTGTCATATAA
AAATGCAAAAAGGAGCAGCAAGATGGCTCAACTTGCTACTCCTTTTTACTTGCACCTCAT
TAATTCGGCAAGTCATTAGATGCTTGATTTTTGAAGGTATACAAATTTTTCTGCGGGTTT
TTCTTACAGTATTCGATCACTTTAGGAATTTGAGTGAGATCGGTTTCATTTAAAGTAACG
GTATCGCCACCTTTATATACTGTTTCTTCATGCAGCATCCACCATGCAACCGGGGTCATT
GCTTTTGGATTCAGATCAATAAATTCCTGGCAGGTCATATCTTTAGCGGATTCATTGGCT
GCCAACGCAGATTGTGCGTTCACCAGTGACAAAGCCGCTACAGCGCCCATAAAAATAAAC
GCTTTACGGAGAGATGAAATATTCATTTTGTAACCCATTCAATATAGAGATTATATATGA
ACAGGAGGAATAGCTGCTTTTAAAGAAGATATTCCGGCCTGTTCAATATGCAAGGAAGTA
CGATGTAACGCATTCCCGGAATTACATATCTTTCTTAATTTTGTCCCATTCGCCTTTAAC
TTTATCTTTAAAGTTGGCTTGTTTATCCTGAGTACAAGCCTGAACGATAGCTGGGGTTAC
GGTTGCAATACCCTGAACATCTAAAACCGCATCTTCTGGTTTATCTTTGTTGTTCAGCGC
TTCAGCAAAACCAACTGCAGTTGGCTGGAAGGATTCGTCCACAGCCAGGAAATCTTCACA
GGTCCAGGAGTTGACCGGTTTTTTGTTATCAGCTGCTTTTTGCGCATCCGCTGCATTGCT
CACAACTGGCAGAAGAAGCAGACCACCAAGAATAACGCCTAATACTTTTTTCATCGTAAT
ATCCTCAACTATAAAGTGAAAGAGCCGTCACGAATCAATTTCGACACTGAGGTTATAACC
TGGTTTTCTGTATATGTCATGTTGATGGAAAATATCAAAATCAGATATTTTTATTTCAAT
ACAATGAGTTACAGATGCATCAGATACTGCAATTAGGAAATTTTTATTAAATCGACTGCA
TTCTTAGACGCGTTTTTGGCATAGATTGATAGCAGGGGATTTTCTTCTTAATTTTATAGG
GTGGTTCTATGTTATATATAGATAAGGCAACAATTTTGAAGTTTGATCTGGAGATGCTTA
AAAAACATCGCAGAGCAATCCAGTTTATTGCCGTGCTGCTGTTTATCGTCGGGTTGCTGT
GTATCAGTTTCCCGTTCGTCTCTGGCGATATTTTAAGCACAGTAGTGGGTGCATTATTAA
TCTGCTCGGGTATTGCGCTTATTGTCGGGTTATTCAGCAACCGCAGTCATAATTTCTGGC
CGGTATTATCCGGTTTCCTCGTCGCAGTCGCCTATTTATTGATCGGCTATTTCTTCATCC
GCGCACCGGAGCTGGGCATTTTTGCCATTGCGGCATTTATTGCCGGTTTGTTCTGTGTTG
CAGGGGTTATTCGCCTGATGAGTTGGTATCGTCAGCGTTCAATGAAAGGCAGCTGGCTAC
AGCTCGTTATTGGTGTGCTGGATATCGTCATTGCCTGGATATTCCTTGGTGCAACGCCGA
TGGTGTCTGTAACGCTGGTTTCCACACTGGTGGGAATTGAACTGATATTTAGCGCCGCCA
GCCTGTTCAGCTTCGCCAGTTTGTTCGTTAAGCAGCAATAATTACCCCGGTTGTCACCCG
GATCATAGTCACTTGATGTGACTATGATCCGATTAATACTCTCTCCGCTACGCAGTGTTG
TAGATCAATTGCGCACTATCATTGAAATAATTACCTGCTAGTGATTATTTCAACCTACTG
AATTTCATCTAATTTTTTTCACTCTATGGCAAATTAGCCATTTCAAACATTATCATGGCT
GATATTTTCCGTAGTCAGGTTTAATGTTTTAAAAGTGCTGTGGGAAAGTGAACAAAGAGT
TCCGTAAGCGTTGATGCTATGGGCGGTTAAATAAGTAATCCGGGTTCATTTTTTTGCAAC
TGGCGTTGATTACATTGCATAAATATCCGTGTCTCCAGACGCTATATAAAAACCTGAAGA
CATGAATGCGTTATTTACTCAGGTAATTTCAATGCGTTAAAAGAAAGCTGGCAATCCAAT
TGCCAGCTTAAGTCGAAACAAGGAGACTCGATATTTAAATCGGATTACATTTTAACTTTA
GTAATATTCTTCAGAGATCACAAACTGGTTATTGATAACTTATTCTTGGGCAGTAATCCG
CAAACGTTAACTTTTTGTTTGCTATTTACAAGCTGATAACAACCAGGAATCTTACTTAGG
ATCAATATATGGAGTGCGTGATGGATAAATCTGAAGTATTGATTAGTGTTAATAGACGTA
TTAGTTCACGAAGGGTAAAGTTCTTATAGGCGTTTACTATATTGAACAACGATTCGGACA
AGGATGTAAATAATGAAAAGGATGACATATTCGAAACGATAACGGCTAAGGAGCAAGTTA
TGATTTTTCTCATGACGAAAGATTCTTTTCTTTTACAGGGCTTTTGGCAGTTGAAAGATA
ATCACGAAATGATAAAAATCAATTCCCTGTCAGAGATCAAAAAAGTAGGCAATAAACCCT
TCAAGGTTATCATTGATACCTATCACAATCATATCCTTGATGAAGAAGCGATTAAATTTC
TGGAGAAATTAGATGCCGAGAGAATTATTGTTTTGGCACCTTATCACATCAGTAAACTAA
AAGCTAAAGCGCCTATTTATTTTGTTAGCCGCAAAGAAAGTATCAAAAATCTTCTTGAGA
TTACTTATGGTAAACACTTGCCCCATAAGAATTCACAATTATGTTTTTCACATAATCAGT
TCAAAATTATGCAACTGATTCTGAAAAATAAAAATGAAAGCAATATCACGTCGACGCTCA
ATATTTCGCAACAAACATTAAAGATTCAGAAATTCAACATTATGTACAAGCTGAAACTAA
GACGTATGAGCGACATCGTCACCCTGGGTATCACATCTTATTTTTAGTCAGGACATAAGC
AACTGAAATTGATGGCTGGCATGACGAGGGATGCAGATGCTGATTTCATTACCCCCGGTG
ATTACTAAAGGAGAGGCTAAAACGACTTTATTCCCCTGGTATGTGTATCCACCAGTAGAA
CCCTTCGTTGCCCGAATGCTGGCAGGAACTGTTGGCAGAACGGCAACATTTTTTTTGTCG
TTGACCTCACCATGTCGATCACTGTGCCTGTATCCCACCTTACTGGCTGACAACCCCACT
ATGCCGCTGGTCTGTAAATCCCTCATATCTCTCCTCGCGCGCAATTTAAAGAACCGTTAT
TTCTCAAGAATTTTCAGGGACTAAAATGAACAGAAGAAGAAAGCTGTTAATACCGTTGTT
ATTCTGCGGCGCGATGCTCACCGCCTGCGATGACAAATCGGCGGAAAACGCCGCCGCCAT
GACGCCTGAGGTCGGTGTCGTCACACTCTCCCCCGGTTCGGTCAATGTGTTGAGCGAATT
GCCCGGTAGAACCGTTCCTTATGAAGTTGCCGAGATACGTCCCCAGGTGGGCGGTATTAT
CATTAAACGCAACTTTATCGAAGGCGATAAAGTGAACCAGGGCGATTCGCTGTATCAGAT
TGATCCTGCACCTTTACAGGCCGAGCTAAACTCCGCCAAAGGCTCGCTGGCGAAAGCGCT
CTCTACCGCCAGCAATGCCCGCATCACCTTTAACCGCCAGGCATCGTTGCTGAAGACCAA
CTACGTTAGCCGTCAGGATTACGACACCGCGCGCACCCAGTTGAATGAAGCAGAAGCCAA
TGTCACCGTCGCCAAAGCGGCTGTTGAACAGGCGACGATCAATCTGCAATACGCGAATGT
CACCTCGCCGATTACGGGCGTCAGCGGGAAATCGTCGGTGACCGTCGGCGCACTCGTTAC
CGCTAATCAGGCAGATTCGCTGGTTACCGTACAACGTCTGGACCCGATTTATGTCGATCT
CACGCAGTCGGTGCAAGATTTCTTACGCATGAAAGAAGAGGTCGCCAGTGGGCAAATCAA
ACAGGTTCAGGGCAGTACGCCAGTACAGCTCAATCTGGAAAATGGTAAACGCTACAGCCA
GACCGGCACGCTGAAATTCTCCGACCCGACAGTGGATGAAACCACGGGCTCCGTGACGTT
ACGGGCGATTTTCCCCAACCCAAATGGTGACTTGCTGCCTGGCATGTACGTCACGGCATT
AGTGGATGAAGGTAGCCGCCAGAATGTATTACTGGTGCCGCAGGAAGGCGTCACCCACAA
CGCCCAGGGTAAAGCAACGGCGCTCATTCTGGATAAAGACGATGTCGTGCAGCTACGCGA
AATTGAAGCCAGCAAAGCCATCGGCGACCAGTGGGTCGTCACCTCTGGCTTGCAGGCTGG
CGATCGGGTGATCGTTTCCGGTTTGCAACGCATTCGTCCGGGTATCAAAGCACGAGCAAT
TTCCTCCAGCCAGGAAAACGCCAGCACCGAATCGAAACAATAACGTTGCAGGCTTAAGGG
GACTTTCATGGCTAACTATTTTATTGATCGCCCGGTTTTTGCCTGGGTACTTGCCATTAT
TATGATGCTTGCAGGTGGTCTGGCGATCATGAACTTACCGGTTGCGCAGTATCCGCAGAT
TGCGCCACCGACCATTACCGTCAGCGCTACCTATCCAGGTGCCGATGCGCAAACGGTAGA
AGACTCGGTCACTCAGGTGATTGAGCAAAATATGAATGGGCTTGATGGCCTGATGTACAT
GTCTTCAACCAGTGATGCGGCGGGCAATGCCTCTATCACTCTGACCTTCGAGACTGGGAC
ATCTCCTGATATCGCACAGGTTCAAGTGCAAAATAAACTGCAACTCGCTATGCCTTCATT
ACCTGAAGCAGTGCAGCAGCAGGGGATTAGCGTCGATAAGTCGAGCAGTAATATCCTGAT
GGTAGCGGCGTTTATTTCTGATAACGGCAGCCTCAACCAGTACGATATCGCGGACTATGT
AGCGTCTAATATCAAAGACCCGCTAAGCCGTACCGCGGGCGTTGGTAGCGTACAACTCTT
TGGTTCCGAGTATGCCATGCGTATCTGGCTGGACCCGCAAAAACTCAATAAATATAACCT
GGTACCTTCCGATGTTATTTCCCAGATTAAGGTGCAAAACAACCAGATTTCCGGTGGTCA
ACTGGGTGGCATGCCACAGGCGGCAGACCAGCAGCTAAACGCCTCGATCATTGTGCAGAC
GCGTCTGCAAACGCCGGAAGAATTTGGCAAAATCCTGTTGAAAGTTCAGCAAGATGGTTC
GCAAGTGCTGCTGCGTGATGTCGCTCGCGTCGAACTTGGGGCGGAAGATTATTCCACCGT
GGCACGCTATAACGGCAAACCTGCTGCCGGGATCGCCATCAAACTGGCTGCCGGAGCAAA
CGCCCTGGATACCTCGCGGGCAGTCAAAGAGGAACTGAACCGCTTATCAGCCTATTTCCC
GGCAAGTCTGAAGACGGTTTATCCTTACGACACCACGCCGTTTATCGAAATTTCTATTCA
GGAAGTTTTCAAAACACTGGTTGAGGCTATCATCCTAGTCTTCCTGGTCATGTATCTGTT
TTTGCAGAATTTCCGTGCCACAATCATCCCGACGATTGCCGTACCGGTGGTTATTCTCGG
GACGTTTGCGATCTTGTCGGCGGTCGGTTTCACCATCAACACGTTGACTATGTTCGGGAT
GGTGCTGGCGATAGGGTTACTGGTGGATGACGCCATCGTGGTGGTGGAGAACGTCGAGCG
TGTCATTGCGGAAGATAAGCTACCGCCGAAGGAAGCGACGCATAAATCGATGGGGCAGAT
CCAACGTGCGCTGGTCGGTATTGCCGTTGTTCTTTCCGCAGTGTTTATGCCGATGGCCTT
TATGAGCGGTGCAACCGGGGAGATCTACCGCCAGTTCTCCATCACGCTGATCTCCTCCAT
GCTGCTTTCAGTATTTGTGGCAATGAGCCTGACCCCTGCCCTGTGCGCCACCATTCTGAA
AGCCGCGCCGGAAGGCGGTCACAAACCTAACGCCCTGTTCGCACGCTTCAACACGCTGTT
TGAAAAATCAACTCAACACTATACCGATAGCACCCGCTCGCTGTTGCGTTGTACCGGTCG
CTACATGGTGGTCTACCTGCTGATTTGCGCCGGGATGGCGGTGCTGTTCCTGCGCACGCC
GACCTCTTTCTTACCAGAAGAGGATCAGGGGGTATTTATGACCACCGCGCAGTTACCTTC
CGGTGCCACCATGGTTAACACCACGAAAGTGCTGCAACAGGTGACGGATTATTATCTGAC
TAAAGAGAAAGATAATGTCCAGTCGGTGTTTACCGTTGGCGGCTTTGGCTTCAGCGGTCA
GGGGCAAAACAACGGCCTGGCGTTTATCAGTCTCAAGCCGTGGTCTGAACGTGTCGGTGA
GGAAAACTCGGTTACCGCGATCATTCAGCGGGCAATGATTGCGTTAAGCAGTATCAATAA
AGCCGTCGTCTTCCCGTTCAACTTACCCGCGGTGGCTGAACTGGGTACCGCGTCAGGTTT
TGATATGGAACTGCTGGACAACGGTAACCTGGGGCACGAAAAACTAACCCAGGCGCGAAA
CGAGCTGTTATCACTGGCAGCGCAATCACCGAATCAGGTCACCGGGGTACGCCCGAACGG
CCTGGAAGATACGCCGATGTTCAAAGTGAACGTCAACGCTGCGAAAGCTGAAGCGATGGG
CGTGGCGCTGTCTGATATCAACCAGACAATTTCCACCGCCTTCGGCAGCAGCTACGTGAA
CGACTTCCTCAACCAGGGGCGGGTGAAAAAAGTGTATGTCCAGGCAGGCACGCCGTTCCG
TATGTTGCCGGATAACATCAACCAATGGTATGTACGCAACGCCTCTGGCACGATGGCACC
GCTTTCTGCCTACTCGTCTACCGAATGGACCTATGGTTCACCGCGACTGGAACGCTACAA
CGGCATCCCGTCAATGGAGATTTTAGGTGAAGCGGCGGCCGGGAAAAGTACCGGTGACGC
CATGAAATTTATGGCAGACCTGGTCGCTAAACTTCCGGCAGGCGTCGGCTACTCATGGAC
CGGACTATCGTATCAGGAAGCGTTATCCTCAAATCAGGCTCCTGCGCTGTATGCGATTTC
ACTGGTCGTGGTGTTCCTCGCCCTCGCCGCACTCTATGAGAGCTGGTCAATTCCGTTCTC
GGTGATGTTGGTTGTTCCGTTAGGCGTCGTTGGCGCATTACTGGCCACCGATCTGCGCGG
CTTAAGTAATGACGTCTACTTCCAGGTTGGTTTGCTGACCACCATCGGGCTTTCCGCCAA
AAACGCCATCCTGATTGTCGAATTTGCCGTTGAGATGATGCAGAAAGAAGGGAAAACGCC
GATAGAGGCAATCATCGAAGCGGCGCGGATGCGTTTACGCCCAATCCTGATGACCTCTCT
GGCCTTTATTCTCGGCGTGCTGCCGCTGGTTATCAGTCATGGTGCCGGTTCTGGCGCGCA
AAACGCGGTAGGTACCGGCGTGATGGGCGGGATGTTTGCCGCAACAGTGCTGGCAATTTA
CTTCGTTCCGGTCTTTTTCGTTGTAGTGGAACATCTCTTTGCCCGCTTTAAAAAAGCGTA
ACGTGTAAATGAGAGTAAGGTTGAACATGAAGGTTCAGCCTTACTCTTTCCTGCTAACCA
TTCACCACTCAACAACCAGCTAACCGTCAGGAATACCAGGCTTAGTACACAGCACTGAAA
GTAGAAACCACTCCAGCCATTCGTCATCAATTTGAACAACACAATACTGACCCACATTCC
CGTAATCGTATGAATTGTCAGCTTAATAATCCCAAACATGCCGAGTCTTTTCCTCCTGAA
AATACCGATACCGCCTGGCAAACTGCGAAAGAGAACTAGCCGGTAGCCCGGCAGAAATCA
TCAGGGAAGAGTTTCACATGAAGCAGGTGTGAGATCCTGACCAATATTCAAATGCGAAAT
ATGTCAGGAAAAGGTACCTGGCGAATGTTGCGCAAACTGATGTGGCGTTACACCATAATA
TTGTCGAAATGTGTTTATAAAGTACGATGTACTGCTATAGCCACATTTTTCCGCAATAGT
ATGCAGAGGAATTTGACGTAACTCGAGTAATCGTCTGGCCATCGACATCCTGGAGGCGAG
TAATATTTTACTGAAACAGGTATTTTCATCCTGCAACTTTTTTTTGATTAGACTCTCGCT
GGTATACATTCTTTCCGCGATATCGCGCAGATACCAACGTTTGGCGATATCAAAGCTAAT
AAGGCGTTCAACTTTTCCTGAAACAGTGCTGATGCTATTGAAAAGTAAGGGGATCAGTTC
TTTCTTATGAGAAAACATCGATAAACAGGAAAGGTAGAGCATATTGCTCAGTATCGGTGA
ATTTACCCCGGATTCATTGAAGCTATCAAAAATCGCCGTCACCAGCGGCATGGGGGGTGA
CTGGTTAATTAACAAACGGTCTTTGCTGTGTAACCCTAAATTGCGTGGTAGCTGACGAAT
ATTTTGTAAGTAATGGCAAACTGTCAGCTCATCGATATCCAGTCGTCGCGTATCCGGTGA
ACAAAACGCAAAATCGTCTGCCAAATTTTTCTCCAGCAGCAGAATACTCTCGTTATGCAG
CGATATTTTTTGCTGTTCATGATAAATATCGAATGAACGACGAATGAGGATCACCGAGCA
GACATGAGTCATGATTATCCCTTATATTTCATACTGCGATTATTTCAATTTCAGTATACT
AATGAAATGATGCCAGACTGTTTCTTAGCGCAAAAACTGCCAGATTTGGTAGGACCAAAA
TTTATCCACAAAGTAGTTTTGCATAACAGTTAATTGATAATAAGTAAATGCAGCACGAAT
ATATTTTCGCACAGCGTATAGCTTATGTTTATAAAAAAATGGCTGATCTTATTTCCAGTA
AAAGTTATATTTAACTTACTGAGAGCACAAAGTTTCCCGTGCCAACAGGGAGTGTTATAA
CGGTTTATTAGTCTGGAGACGGCAGACTATCCTCTTCCCGGTCCCCTATGCCGGGTTTTT
TTTATGTCTGAGTAAAACTCTATAATCTTATTCCTTCCGCAGAACGGTCAGTGCCGTAAA
AATTCCCTTGCGCAACAATACTTGCCGCCGAGTCACGGTTCGACAATCTCTGCGCCGATC
GCTCCTGATACTCTGTGGGCGTCATCCCATAATAATTTCGAAAGACGTAAATGAAATACG
ACACGCTGTGATATCCACAGGATACTGCAACTCGCTTAATTGAAAAACCATGTATAACAA
TAAGTTGCAAAGCACGTTGCATTCTACACTCAGTAAGCAACTGTGAATATGATGTCTCTT
CTTCGCGCAATTTTTTCTTTAACAGACTTGGACTCATCAACAGCTCGCTGGCGATTCGGG
CTAGTGTCCACTCATGGGCGATATTATTATTGATAACCGTACAAACTCGTGTTCGCATGT
TCGGTTGTAAAACGTTCAGAAGCAGCGGTATAAAGTGCTCATCCTCAAGAAAAACAGATA
ACAACGCAAAGATTAATGCTCTTTTACGTAGCATTTCTGCATAGCGAAGATTCTTATTCT
GCGATAGTTGCGCAACTTCCTGAAAAACAGGAATATCTCTACTACAGTGATGAACGAGTA
ATGAAGAAACTTTTTTATGTGCATGAAGATTTAATGCCTCCTCCTTGAGCATCGGGAGAA
ATAATGAAAGCGTGTCCCTTGACACGAATACAAAATTTTCAACACACTTATCTACTCGAA
TTTGGCTTGCATCCGCAAAAACCAGGTCACCGCCATTAAAATAGCGATATTCACCATTAA
CCATGGTGAGAATATATTTATGTCTTGCATACGCAATTAGACAATTCCCATGTAGTGATT
GCATAGTTGACTTAATATTACATAAACATATTACTGTTTATTAATGTAGCACGCCGCCCT
CTTAAGTCAAATTGATTGATAAATAAATTTAAACGAAGCGGGAGAACAGGATGATAATGT
GTGATGTTCTACGGGCAGGATGACTGGATTTATAATACAAAAACGTGTTTAAGAACACAG
GGAAATTAATAGTAAGCAAATAATCCCTTTTCGTGACATTAAAGGTAATCGCTACATTTA
ATAAACATTCATATAACATATATCTTATCAACACGATGAATAGACAGCCAATATATTATT
GCGATTAATAAGCAACCGAATGCCCAGCTGTTTTTTTAAAGGCTGGGCATTCGGTTTTTA
CAACGTTATGTTATCAGGTGTGTTTAAAGCTGTTCTGCTGGGCAATACCCTGCAGTTTCG
GGTGATCG
>NODE_16_length_30763_cov_24.135975
AGGCGGCCGTACCGTTGGCGCGGGCGTTGTAGCAAAAGTTCTGAGCTAATTGCCGATAAC
ATTTGACGCAATGCGCACTAAAAGGGCATCATTTGATGCCCTTTTTGCACGCTTTCGTAC
CAGAACCTGGCTCATCAGTGATTTTCTTTGTCATAATCATTGCTGAGACAGGCTCTGTTG
AGGGCGTATAATCCGAAAAGCTAATACGCGTTTCGATTTGGTTTGCCTCGCGATCGCGGG
GTGAAAATGTTTGTAGAAAACTTCTGACAGGTTGGTTTATGAGTGCGAATACCGAAGCTC
AAGGAAGCGGGCGCGGCCTGGAAGCGATGAAGTGGGTCGTTGTGGTGGCATTGCTCCTGG
TGGCGATTGTCGGCAACTATCTTTATCGCGACATTATGCTGCCGCTGCGTGCGCTGGCCG
TAGTAATTCTGATTGCTGCAGCGGGTGGTGTCGCGCTGTTAACGACAAAAGGTAAAGCTA
CCGTTGCTTTTGCCCGTGAAGCGCGTACCGAAGTCCGTAAGGTCATTTGGCCGACTCGCC
AGGAAACATTGCACACCACGCTGATTGTGGCTGCGGTTACCGCAGTAATGTCACTGATCC
TGTGGGGACTGGATGGTATTCTGGTTCGCCTGGTATCCTTTATCACTGGCCTGAGGTTCT
GAGATGTCTGAAGCTCCTAAAAAGCGCTGGTACGTCGTTCAGGCGTTTTCCGGTTTTGAA
GGCCGCGTAGCAACGTCGCTGCGTGAGCATATCAAATTACACAACATGGAAGATTTGTTT
GGTGAAGTCATGGTACCAACCGAAGAAGTGGTTGAAATCCGTGGCGGTCAGCGTCGCAAA
AGCGAACGTAAATTCTTCCCTGGCTACGTCCTCGTTCAGATGGTGATGAACGACGCGAGC
TGGCACCTGGTGCGCAGCGTACCGCGTGTGATGGGCTTCATCGGCGGTACTTCCGATCGT
CCTGCGCCAATCAGCGATAAAGAAGTCGATGCGATTATGAACCGCCTGCAGCAGGTTGGT
GATAAGCCGCGTCCGAAAACGCTGTTTGAACCGGGTGAAATGGTCCGTGTTAATGATGGT
CCGTTCGCTGACTTCAACGGTGTTGTTGAAGAAGTGGATTACGAGAAATCTCGTCTGAAA
GTGTCTGTTTCTATCTTCGGTCGTGCGACCCCGGTAGAGCTGGACTTCAGCCAGGTTGAA
AAAGCCTAACCCAGCGATCAAAAAAGCGGCGATTTAATCGTTGCACAAGGCGTGAGATTG
GAATACAATTTCGCGCCTTTTGTTTTTATGGGCCTTGCCCGTAAAACGATTTTTTATATC
ACGGGGAGCCTCTCAGAGGCGTTATTACCCAACTTGAGGAATTTATAATGGCTAAGAAAG
TACAAGCCTATGTCAAGCTGCAGGTTGCAGCTGGTATGGCTAACCCGAGTCCGCCAGTAG
GTCCGGCTCTGGGTCAGCAGGGCGTAAACATCATGGAATTCTGCAAAGCGTTCAACGCAA
AAACTGATTCCATCGAAAAAGGTCTGCCGATTCCGGTAGTAATCACCGTTTACGCTGACC
GTTCTTTCACTTTCGTTACCAAGACCCCGCCGGCAGCAGTTCTGCTGAAAAAAGCGGCTG
GTATCAAGTCTGGTTCCGGTAAGCCGAACAAAGACAAAGTGGGTAAAATTTCCCGCGCTC
AGCTGCAGGAAATCGCGCAGACCAAAGCTGCCGACATGACTGGTGCCGACATTGAAGCGA
TGACTCGCTCCATCGAAGGTACTGCACGTTCCATGGGCCTGGTAGTGGAGGACTAAGAAA
TGGCTAAACTGACCAAGCGCATGCGTGTTATCCGCGAGAAAGTTGATGCAACCAAACAGT
ACGACATCAACGAAGCTATCGCACTGCTGAAAGAGCTGGCGACTGCTAAATTCGTAGAAA
GCGTGGACGTAGCTGTTAACCTCGGCATCGACGCTCGTAAATCTGACCAGAACGTACGTG
GTGCAACTGTACTGCCGCACGGTACTGGCCGTTCCGTTCGCGTAGCCGTATTTACCCAAG
GTGCAAACGCTGAAGCTGCTAAAGCTGCAGGCGCAGAACTGGTAGGTATGGAAGATCTGG
CTGACCAGATCAAGAAAGGCGAAATGAACTTTGACGTTGTTATTGCTTCTCCGGATGCAA
TGCGCGTTGTTGGCCAGCTGGGCCAGGTTCTGGGTCCGCGCGGCCTGATGCCAAACCCGA
AAGTGGGTACTGTAACACCGAACGTTGCTGAAGCGGTTAAAAACGCTAAAGCTGGCCAGG
TTCGTTACCGTAACGACAAAAACGGCATCATCCACACCACCATCGGTAAAGTGGACTTTG
ACGCTGACAAACTGAAAGAAAACCTGGAAGCTCTGCTGGTTGCGCTGAAAAAAGCAAAAC
CGACTCAGGCGAAAGGCGTGTACATCAAGAAAGTTAGCATCTCCACCACCATGGGTGCAG
GTGTTGCAGTTGACCAGGCTGGCCTGAGCGCTTCTGTAAACTAATGCCTTTACGTGGGCG
GTGATTTTGTCTACAATCTTACCCCCACGTATAATGCTTAATGCAGACGTATATCCGAGA
TATTCGGGTTGTGGCAAGGCGGCAACTGAGTGAGTCGCCAGGAGCATAGCTAACTATGTG
ACTGGTGCGAATGAAGGAAGCCAACGCCGTCACAAGCTGAATAGCGACGGATAGAAAAGA
TTTGTTCGTTGGAGCCTGGCCTATCCAGGCCTCCGTCGAAGACCGCAGGAGTTTCGCAAG
AAACTTAATCCCCTGCGTAGACGGTGACAGAACGCTAAGATTATTCTTTTATATTCTGGC
TTGTTTCTGCTCACCGTAATTAAGACGCTCTCTCCGTTTGGAGGAGTGAAGTGAGTTCCA
GAGATTTTCTCTGGCAAACATCCAGGAGCAAAGCTAATGGCTTTAAATCTTCAAGACAAA
CAAGCGATTGTTGCTGAAGTCAGCGAAGTAGCCAAAGGCGCGCTGTCTGCAGTAGTTGCG
GATTCCCGTGGCGTAACTGTAGATAAAATGACTGAACTGCGTAAAGCAGGTCGCGAAGCT
GGCGTATACATGCGTGTTGTTCGTAACACCCTGCTGCGCCGTGCTGTTGAAGGTACTCCG
TTCGAGTGCCTGAAAGACGCGTTTGTTGGTCCGACCCTGATTGCATACTCTATGGAACAC
CCGGGCGCTGCTGCTCGTCTGTTCAAAGAGTTCGCGAAAGCGAATGCAAAATTTGAGGTC
AAAGCCGCTGCCTTTGAAGGTGAGCTGATCCCGGCGTCTCAGATCGACCGCCTGGCAACT
CTGCCGACCTACGAAGAAGCAATTGCACGCCTGATGGCAACCATGAAAGAAGCTTCGGCT
GGCAAACTGGTTCGTACTCTGGCTGCTGTACGCGATGCGAAAGAAGCTGCTTAATCGCAG
TTATCTTTTTAACGCATTCGCTTACGTATAAACTTATTCTGATATTCAGGAACAATTTAA
ATGTCTATCACTAAAGATCAAATCATTGAAGCAGTTGCAGCTATGTCTGTAATGGACGTT
GTAGAACTGATCTCTGCAATGGAAGAAAAATTCGGTGTTTCCGCTGCTGCTGCTGTAGCT
GTAGCTGCTGGCCCGGTTGAAGCTGCTGAAGAAAAAACTGAATTCGACGTAATTCTGAAA
GCTGCTGGCGCTAACAAAGTTGCTGTTATCAAAGCAGTACGTGGCGCAACTGGCCTGGGT
CTGAAAGAAGCTAAAGACCTGGTAGAATCTGCACCGGCTGCTCTGAAAGAAGGCGTGAGC
AAAGACGACGCAGAAGCACTGAAAAAAGCTCTGGAAGAAGCTGGCGCTGAAGTTGAAGTT
AAATAAGCCAACCCTTCCGGTTGCAGCCTGAGAAATCAGGCTGATGGCTGGTGACTTTTT
AGTCACCAGCCTTTTTGCGCTGTAAGGCGCCAGTAGCGTTTCACACTGTTTGACTACTGC
TGTGCCTTTCAATGCTTGTTTCTATCGACGACTTAATATACTGCGACAGGACGTCCGTTC
TGTGTAAATCGCAATGAAATGGTTTAAGCGTGATAGCAACAGGCATTGCGGAAAGTGTTC
CATTTTCCGGTCAACAAAATAGTGTTGCACAAACTGTCCGCTCAATGGACAGATGGGTCG
ACTTGTCAGCGAGCTGAGGAACCCTATGGTTTACTCCTATACCGAGAAAAAACGTATTCG
TAAGGATTTTGGTAAACGTCCACAAGTTCTGGATGTACCTTATCTCCTTTCTATCCAGCT
TGACTCGTTTCAGAAATTTATCGAGCAAGATCCTGAAGGGCAGTATGGTCTGGAAGCTGC
TTTCCGTTCCGTATTCCCGATTCAGAGCTACAGCGGTAATTCCGAGCTGCAATACGTCAG
CTACCGCCTTGGCGAACCGGTGTTTGACGTCCAGGAATGTCAAATCCGTGGCGTGACCTA
TTCCGCACCGCTGCGCGTTAAACTGCGTCTGGTGATCTATGAGCGCGAAGCGCCGGAAGG
CACCGTAAAAGACATTAAAGAACAAGAAGTCTACATGGGCGAAATTCCGCTCATGACAGA
CAACGGTACCTTTGTTATCAACGGTACTGAGCGTGTTATCGTTTCCCAGCTGCACCGTAG
TCCGGGCGTCTTCTTTGACTCCGACAAAGGTAAAACCCACTCTTCGGGTAAAGTGCTGTA
TAACGCGCGTATCATCCCTTACCGTGGTTCCTGGCTGGACTTCGAATTCGATCCGAAGGA
CAACCTGTTCGTACGTATCGACCGTCGCCGTAAACTGCCTGCGACCATCATTCTGCGCGC
CCTGAACTACACCACAGAGCAGATCCTCGACCTGTTCTTTGAAAAAGTTATCTTTGAAAT
CCGTGATAACAAGCTGCAGATGGAACTGGTGCCGGAACGCCTGCGTGGTGAAACCGCATC
TTTTGACATCGAAGCTAACGGTAAAGTGTACGTAGAAAAAGGCCGCCGTATCACTGCGCG
CCACATTCGCCAGCTGGAAAAAGACGACGTCAAACTGATCGAAGTCCCGGTTGAGTACAT
CGCAGGTAAAGTGGTTGCTAAAGACTATATTGATGAGTCTACCGGCGAGCTGATCTGCGC
AGCGAACATGGAGCTGAGCCTGGATCTGCTGGCTAAGCTGAGCCAGTCTGGTCACAAGCG
TATCGAAACGCTGTTCACCAACGATCTGGATCACGGCCCATATATCTCTGAAACCTTACG
TGTCGACCCAACTAACGACCGTCTGAGCGCACTGGTAGAAATCTACCGCATGATGCGCCC
TGGCGAGCCGCCGACTCGTGAAGCAGCTGAAAGCCTGTTCGAGAACCTGTTCTTCTCCGA
AGACCGTTATGACTTGTCTGCGGTTGGTCGTATGAAGTTCAACCGTTCTCTGCTGCGCGA
AGAAATCGAAGGTTCCGGTATCCTGAGCAAAGACGACATCATTGATGTTATGAAAAAGCT
CATCGATATCCGTAACGGTAAAGGCGAAGTCGATGATATCGACCACCTCGGCAACCGTCG
TATCCGTTCCGTTGGCGAAATGGCGGAAAACCAGTTCCGCGTTGGCCTGGTACGTGTAGA
GCGTGCGGTGAAAGAGCGTCTGTCTCTGGGCGATCTGGATACCCTGATGCCACAGGATAT
GATCAACGCCAAGCCGATTTCCGCAGCAGTGAAAGAGTTCTTCGGTTCCAGCCAGCTGTC
TCAGTTTATGGACCAGAACAACCCGCTGTCTGAGATTACGCACAAACGTCGTATCTCCGC
ACTCGGCCCAGGCGGTCTGACCCGTGAACGTGCAGGCTTCGAAGTTCGAGACGTACACCC
GACTCACTACGGTCGCGTATGTCCAATCGAAACCCCTGAAGGTCCGAACATCGGTCTGAT
CAACTCTCTGTCCGTGTACGCACAGACTAACGAATACGGCTTCCTTGAGACTCCGTATCG
TAAAGTGACCGACGGTGTTGTAACTGACGAAATTCACTACCTGTCTGCTATCGAAGAAGG
CAACTACGTTATCGCCCAGGCGAACTCCAACTTGGATGAAGAAGGCCACTTCGTAGAAGA
CCTGGTAACTTGCCGTAGCAAAGGCGAATCCAGCTTGTTCAGCCGCGACCAGGTTGACTA
CATGGACGTATCCACCCAGCAGGTGGTATCCGTCGGTGCGTCCCTGATCCCGTTCCTGGA
ACACGATGACGCCAACCGTGCATTGATGGGTGCGAACATGCAACGTCAGGCCGTTCCGAC
TCTGCGCGCTGATAAGCCGCTGGTTGGTACTGGTATGGAACGTGCTGTTGCCGTTGACTC
CGGTGTAACTGCGGTAGCTAAACGTGGTGGTGTCGTTCAGTACGTGGATGCTTCCCGTAT
CGTTATCAAAGTTAACGAAGACGAGATGTATCCGGGTGAAGCAGGTATCGACATCTACAA
CCTGACCAAATACACCCGTTCTAACCAGAACACCTGTATCAACCAGATGCCGTGTGTGTC
TCTGGGTGAACCGGTTGAACGTGGCGACGTGCTGGCAGACGGTCCGTCCACCGACCTCGG
TGAACTGGCGCTTGGTCAGAACATGCGCGTAGCGTTCATGCCGTGGAATGGTTACAACTT
CGAAGACTCCATCCTCGTATCCGAGCGTGTTGTTCAGGAAGACCGTTTCACCACCATCCA
CATTCAGGAACTGGCGTGTGTGTCCCGTGACACCAAGCTGGGTCCGGAAGAGATCACCGC
TGACATCCCGAACGTGGGTGAAGCTGCGCTCTCCAAACTGGATGAATCCGGTATCGTTTA
CATTGGTGCGGAAGTGACCGGTGGCGACATTCTGGTTGGTAAGGTAACGCCGAAAGGTGA
AACTCAGCTGACCCCAGAAGAAAAACTGCTGCGTGCGATCTTCGGTGAGAAAGCCTCTGA
CGTTAAAGACTCTTCTCTGCGCGTACCAAACGGTGTATCCGGTACGGTTATCGACGTTCA
GGTCTTTACTCGCGATGGCGTAGAAAAAGACAAACGTGCGCTGGAAATCGAAGAAATGCA
GCTCAAACAGGCGAAGAAAGACCTGTCTGAAGAACTGCAGATCCTCGAAGCGGGTCTGTT
CAGCCGTATCCGTGCTGTGCTGGTAGCCGGTGGCGTTGAAGCTGAGAAGCTCGACAAACT
GCCGCGCGATCGCTGGCTGGAGCTGGGCCTGACAGACGAAGAGAAACAAAATCAGCTGGA
ACAGCTGGCTGAGCAGTATGACGAACTGAAACACGAGTTCGAGAAGAAACTCGAAGCGAA
ACGCCGCAAAATCACCCAGGGCGACGATCTGGCACCGGGCGTGCTGAAGATTGTTAAGGT
ATATCTGGCGGTTAAACGCCGTATCCAGCCTGGTGACAAGATGGCAGGTCGTCACGGTAA
CAAGGGTGTAATTTCTAAGATCAACCCGATCGAAGATATGCCTTACGATGAAAACGGTAC
GCCGGTAGACATCGTACTGAACCCGCTGGGCGTACCGTCTCGTATGAACATCGGTCAGAT
CCTCGAAACCCACCTGGGTATGGCTGCGAAAGGTATCGGCGACAAGATCAACGCCATGCT
GAAACAGCAGCAAGAAGTCGCGAAACTGCGCGAATTCATCCAGCGTGCGTACGATCTGGG
CGCTGACGTTCGTCAGAAAGTTGACCTGAGTACCTTCAGCGATGAAGAAGTTATGCGTCT
GGCTGAAAACCTGCGCAAAGGTATGCCAATCGCAACGCCGGTGTTCGACGGTGCGAAAGA
AGCAGAAATTAAAGAGCTGCTGAAACTTGGCGACCTGCCGACTTCCGGTCAGATCCGCCT
GTACGATGGTCGCACTGGTGAACAGTTCGAGCGTCCGGTAACCGTTGGTTACATGTACAT
GCTGAAACTGAACCACCTGGTCGACGACAAGATGCACGCGCGTTCCACCGGTTCTTACAG
CCTGGTTACTCAGCAGCCGCTGGGTGGTAAGGCACAGTTCGGTGGTCAGCGTTTCGGGGA
GATGGAAGTGTGGGCGCTGGAAGCATACGGCGCAGCATACACCCTGCAGGAAATGCTCAC
CGTTAAGTCTGATGACGTGAACGGTCGTACCAAGATGTATAAAAACATCGTGGACGGCAA
CCATCAGATGGAGCCGGGCATGCCAGAATCCTTCAACGTATTGTTGAAAGAGATTCGTTC
GCTGGGTATCAACATCGAACTGGAAGACGAGTAATTCTCGCTCAAACAGGTCACTGCTGT
CGGGTTAAAACCCGGCAGCGGATTGTGCTAACTCCGACGGGAGCAAATCCGTGAAAGATT
TATTAAAGTTTCTGAAAGCGCAGACTAAAACCGAAGAGTTTGATGCGATCAAAATTGCTC
TGGCTTCGCCAGACATGATCCGTTCATGGTCTTTCGGTGAAGTTAAAAAGCCGGAAACCA
TCAACTACCGTACGTTCAAACCAGAACGTGACGGCCTTTTCTGCGCCCGTATCTTTGGGC
CGGTAAAAGATTACGAGTGCCTGTGCGGTAAGTACAAGCGCCTGAAACACCGTGGCGTCA
TCTGTGAGAAGTGCGGCGTTGAAGTGACCCAGACTAAAGTACGCCGTGAGCGTATGGGCC
ACATCGAACTGGCTTCCCCGACTGCGCACATCTGGTTCCTGAAATCGCTGCCGTCCCGTA
TCGGTCTGCTGCTCGATATGCCGCTGCGCGATATCGAACGCGTACTGTACTTTGAATCCT
ATGTGGTTATCGAAGGCGGTATGACCAACCTGGAACGTCAGCAGATCCTGACTGAAGAGC
AGTATCTGGACGCGCTGGAAGAGTTCGGTGACGAATTCGACGCGAAGATGGGGGCGGAAG
CAATCCAGGCTCTGCTGAAGAGCATGGATCTGGAGCAAGAGTGCGAACAGCTGCGTGAAG
AGCTGAACGAAACCAACTCCGAAACCAAGCGTAAAAAGCTGACCAAGCGTATCAAACTGC
TGGAAGCGTTCGTTCAGTCTGGTAACAAACCAGAGTGGATGATCCTGACCGTTCTGCCGG
TACTGCCGCCAGATCTGCGTCCGCTGGTTCCGCTGGATGGTGGTCGTTTCGCGACTTCTG
ACCTGAACGATCTGTATCGTCGCGTCATTAACCGTAACAACCGTCTGAAACGTCTGCTGG
ATCTGGCTGCGCCGGACATCATCGTACGTAACGAAAAACGTATGCTGCAGGAAGCGGTAG
ACGCCCTGCTGGATAACGGTCGTCGCGGTCGTGCGATCACCGGTTCTAACAAGCGTCCTC
TGAAATCTTTGGCCGACATGATCAAAGGTAAACAGGGTCGTTTCCGTCAGAACCTGCTCG
GTAAGCGTGTTGACTACTCCGGTCGTTCTGTAATCACCGTAGGTCCATACCTGCGTCTGC
ATCAGTGCGGTCTGCCGAAGAAAATGGCACTGGAGCTGTTCAAACCGTTCATCTACGGCA
AGCTGGAACTGCGTGGTCTTGCTACCACCATTAAAGCTGCGAAGAAAATGGTTGAGCGCG
AAGAAGCTGTCGTTTGGGATATCCTGGACGAAGTTATCCGCGAACACCCGGTACTGCTGA
ACCGTGCACCGACTCTGCACCGTCTGGGTATCCAGGCATTTGAACCGGTACTGATCGAAG
GTAAAGCTATCCAGCTGCACCCGCTGGTTTGTGCGGCATATAACGCCGACTTCGATGGTG
ACCAGATGGCTGTTCACGTACCGCTGACGCTGGAAGCCCAGCTGGAAGCGCGTGCGCTGA
TGATGTCTACCAACAACATCCTGTCCCCGGCGAACGGCGAACCAATCATCGTTCCGTCTC
AGGACGTTGTACTGGGTCTGTACTACATGACCCGTGACTGTGTTAACGCCAAAGGCGAAG
GCATGGTGCTGACTGGCCCGAAAGAAGCAGAACGTCTGTATCGCTCTGGTCTGGCTTCTC
TGCATGCGCGCGTTAAAGTGCGTATCACCGAGTATGAAAAAGATGCTAACGGTGAATTAG
TAGCGAAAACCAGCCTGAAAGACACGACTGTTGGCCGTGCCATTCTGTGGATGATTGTAC
CGAAAGGTCTGCCTTACTCCATCGTCAACCAGGCGCTGGGTAAAAAAGCAATCTCCAAAA
TGCTGAACACCTGCTACCGCATTCTCGGTCTGAAACCGACCGTTATTTTTGCGGACCAGA
TCATGTACACCGGCTTCGCCTATGCAGCGCGTTCTGGTGCATCTGTTGGTATCGATGACA
TGGTCATCCCGGAGAAGAAACACGAAATCATCTCCGAGGCAGAAGCAGAAGTTGCTGAAA
TTCAGGAGCAGTTCCAGTCTGGTCTGGTAACTGCGGGCGAACGCTACAACAAAGTTATCG
ATATCTGGGCTGCGGCGAACGATCGTGTATCCAAAGCGATGATGGATAACCTGCAAACTG
AAACCGTGATTAACCGTGACGGTCAGGAAGAGAAGCAGGTTTCCTTCAACAGCATCTACA
TGATGGCCGACTCCGGTGCGCGTGGTTCTGCGGCACAGATTCGTCAGCTTGCTGGTATGC
GTGGTCTGATGGCGAAGCCGGATGGCTCCATCATCGAAACGCCAATCACCGCGAACTTCC
GTGAAGGTCTGAACGTACTCCAGTACTTCATCTCCACCCACGGTGCTCGTAAAGGTCTGG
CGGATACCGCACTGAAAACTGCGAACTCCGGTTACCTGACTCGTCGTCTGGTTGACGTGG
CGCAGGACCTGGTGGTTACCGAAGACGATTGTGGTACCCATGAAGGTATCATGATGACTC
CGGTTATCGAGGGTGGTGACGTTAAAGAGCCGCTGCGCGATCGCGTACTGGGTCGTGTAA
CTGCTGAAGACGTTCTGAAGCCGGGTACTGCTGATATCCTCGTTCCGCGCAACACGCTGC
TGCACGAACAGTGGTGTGACCTGCTGGAAGAGAACTCTGTCGACGCGGTTAAAGTACGTT
CTGTTGTATCTTGTGACACCGACTTTGGTGTATGTGCGCACTGCTACGGTCGTGACCTGG
CGCGTGGCCACATCATCAACAAGGGTGAAGCAATCGGTGTTATCGCGGCACAGTCCATCG
GTGAACCGGGTACACAGCTGACCATGCGTACGTTCCACATCGGTGGTGCGGCATCTCGTG
CGGCTGCTGAATCCAGCATCCAAGTGAAAAACAAAGGTAGCATCAAGCTCAGCAACGTGA
AGTCGGTTGTGAACTCCAGCGGTAAACTGGTTATCACTTCCCGTAATACTGAACTGAAAC
TGATCGACGAATTCGGTCGTACTAAAGAAAGCTACAAAGTACCTTACGGTGCGGTACTGG
CGAAAGGCGATGGCGAACAGGTTGCTGGCGGCGAAACCGTTGCAAACTGGGACCCGCACA
CCATGCCGGTTATCACCGAAGTAAGCGGTTTTGTACGCTTTACTGACATGATCGACGGCC
AGACCATTACGCGTCAGACCGACGAACTGACCGGTCTGTCTTCGCTGGTGGTTCTGGATT
CCGCAGAACGTACCGCAGGTGGTAAAGATCTGCGTCCGGCACTGAAAATCGTTGATGCTC
AGGGTAACGACGTTCTGATCCCAGGTACCGATATGCCAGCGCAGTACTTCCTGCCGGGTA
AAGCGATTGTTCAGCTGGAAGATGGCGTACAGATCAGCTCTGGTGACACCCTGGCGCGTA
TTCCGCAGGAATCCGGCGGTACCAAGGACATCACCGGTGGTCTGCCGCGCGTTGCGGACC
TGTTCGAAGCACGTCGTCCGAAAGAGCCGGCAATCCTGGCTGAAATCAGCGGTATCGTTT
CCTTCGGTAAAGAAACCAAAGGTAAACGTCGTCTGGTTATCACCCCGGTAGACGGTAGCG
ATCCGTACGAAGAGATGATTCCGAAATGGCGTCAGCTCAACGTGTTCGAAGGTGAACGTG
TAGAACGTGGTGACGTAATTTCCGACGGTCCGGAAGCGCCGCACGACATTCTGCGTCTGC
GTGGTGTTCATGCTGTTACTCGTTACATCGTTAACGAAGTACAGGACGTATACCGTCTGC
AGGGCGTTAAGATTAACGATAAACACATCGAAGTTATCGTTCGTCAGATGCTGCGTAAAG
CTACCATCGTTAACGCGGGTAGCTCCGACTTCCTGGAAGGCGAACAGGTTGAATACTCTC
GCGTCAAGATCGCAAACCGCGAACTGGAAGCGAACGGCAAAGTGGGTGCAACTTACTCCC
GCGATCTGCTGGGTATCACCAAAGCGTCTCTGGCAACCGAGTCCTTCATCTCCGCGGCAT
CGTTCCAGGAGACCACTCGCGTGCTGACCGAAGCAGCCGTTGCGGGCAAACGCGACGAAC
TGCGCGGCCTGAAAGAGAACGTTATCGTGGGTCGTCTGATCCCGGCAGGTACCGGTTACG
CGTACCACCAGGATCGTATGCGTCGCCGTGCTGCGGGTGAAGCTCCGGCTGCACCGCAGG
TGACTGCAGAAGACGCATCTGCCAGCCTGGCAGAACTGCTGAACGCAGGTCTGGGCGGTT
CTGATAACGAGTAATCGTTAATCCGCAAATAACGTAAAAACCCGCTTCGGCGGGTTTTTT
TATGGGGGGAGTTTAGGGAAAGAGCATTTGTCAGAATATTTAAGGAATTTCTGAATACTC
ATAATCAATGTAGAGATGACTAATATCCTGAAACTGACTGAACTAATTGAGTCAAACTCG
GCAAGGATTCGATACTATTCCTGTGTAACTTTCTTAAGGAACGAGAATGAAACAGGAAGT
GGAAAAGTGGCGACCTTTTGGACATCCGGATGGTGATATTCGTGATTTATCATTTCTTGA
TGCTCATCAGGCTGTCTACGTTCAGCATCATGAGGGCAAAGAGCCTTTAGAGTATCGCTT
TTGGGTTACCTACTCTCTTCACTGCTTCACAAAAGATTATGAACATCAGACGAACGAAGA
AAAACAATCGTTAATGTACCACGCGCCTAAAGAATCTCGTCCCTTCTGCCAGCACCGTTA
TAACTTAGCGCGCACACACTTAAAAAGAACTATTTTGGCGCTGCCAGAAAGCAACGTTAT
TCATGCCGGGTATGGTAGCTATGCCGTGATTGAGGTGGACTTAGACGGAGGAGATAAGGC
ATTTTACTTTGTTGCGTTCAGGGCTTTCAGGGAAAAGAAAAAACTCCGTTTGCATGTAAC
TAGCGCTTATCCCATTTCTGAAAAACAGAAAGGTAAATCAGTGAAATTTTTCACCATTGC
CTACAACTTATTGAGAAATAAGCAGCTTCCTCAGCCCTCAAAATAACAAAACCCACCTTA
AGGTGGGTTTCGCCAGAGAATTATCTCTGGTATTCAGAACGCCATTACCGGACTTTGCCT
TGACCTTGCGATAATCGCAGGTTGCGGGATGTCTGAATTTCTTCAGTCTGCTGCATCCTG
GAAGATGAGAACATGTGTTCTTATTTTCGTCTCTATCATAGTTGAGTATTTACTCTCTTA
CAATCAGATCTCTTTCATTGCTCAACAGGCGATGGCTTCAGACTTTGCATTACGGAATTT
TTAAGAAAGGCAGGGCGAAACGAGGAAGAAGCTTTTCGCCCTGGACAACATTCCTGCTGA
CGGCACTACCATAAAAAAACACAACGCTTTCAACAACCTTGCGTTTTTCATCTTCCGTAG
CGGCTCGGAATAAATTTACGTTCTTACATTCCGTCTCATAGTCTTTGCGAGGCGCGTCCC
AGATAGCTGTCCCAGTCTTTCCATACCGGCTGCAAACCCTGAGCGGTTAACGCGGCAGCA
ACCGCTTCCGGTCTGCGATCGTCGTGCGGTGAGAACTGTTCCAACTCGGGGTGATTATCG
GCATAGCCACCTGGCTGCGTTTTCGAGAAGGCGCTGACGTTATTGATCGCCAGCGGAATA
ACGCGATCGCGAAACCACGGTGATTCCCGCGTGGAGAGTGACAGTTCAATCTCCGGTGCA
AGCAGTCGGAAGGCGCAGATGGTTTGCACTAACTGGCGTTCATCCATAATCGACGCAGGC
TCAATGCCGCCAGTACACGGGCGCAGGCGCGGAAAGGAGACAGAGTAACGGCTTTGCCAG
TAATGCTGTTGCAGCCATAGCAAATGTTCGGCAACCATATAGCTGTCAACGCGCCAGTTG
TCGGAAAGGCCAATTAGCGCGCCGAGGCCTATCTTATCAATCCCCGCACGCCCCAGCCGA
TCCGGCGTTTCCAGCCGCCAGAAGAAGTCCTGTTTTTTGCCTTTCAGATGATGGCGGGCA
TAAGTCGCCTCGTGATATGTCTCCTGATAAACCATCACGCCATCCAGACCAAGTTGCTTT
AACTCGGCGTATTCCGTCTCCGCCAGCGGTTGCACTTCCATCTGTAGTGAAGAGAACTGT
TCACGAAGGGCAGGGAGATGACGACGAAAGTAATCCATCCCCACTTTCGCCTGATGTTCA
CCAGTGACTAACAGCAGATGTTCAAAGCCCATCTCCCGTATAGCGGCACTTTCCCTGGCA
ATATCCGCTTCATCCAGCGTTTTGCGCTTGATGCGATTACTCATGGAAAATCCACAGTAC
GTGCAGTCGTTAGCGCAAAGATTGGAAAGATAAAGCGGGACGTAGAAACTAACTGTGTTG
CCAAATCGCTGACGGGTCAGACGCTGCGCCCGTTGGGCCAGTTGTTCCAGATAGCCACTG
GCGGCAGGCGATAACAGCGCCATCATGTCGTCGCGGGTGAGTTGCGAGGCATTTAGCGCC
CGCTCTACGTCAGCAGCCGTTTTGCCGTTGATACGCAGGCGGATGTCGTCCCAGTCCAGT
TGTCGCCAGCGATCGCTGAAGGTTTTCATGCCGATGCCTCCAGAAATCCGGTCAGCGGGC
TGGTGGCATGAGCAAAATAACTGCGGCTGCCCGGTCCGGACTGACGTGCCAGTAGGCCTG
CTTCTACCGCCAGACGAAATGCCTTCGCCATGTTGACGGGATCGTCCGCGACGGCAATCG
CCGTATTCACTAACACCGCGTCGGCCCCCATTTCCAGCGCCTGCGCGGCATGGCTGGGAA
CGCCGATGCCAGCATCGACAACCACCGGCACTGTGGCCTGCTGGATAATAATCTCCAGCA
TGGCGCGGGTTTCCAGTCCCTGATTCGAGCCAATCGGCGCGCCGAGCGGCATCACCGCTG
CACAGCCGACTTCTTCCAGACGTTTACACAATACCGGATCGGCCCCGCAGTAAGGCAGCA
CGACAAATCCCTGTTGTACCAGCGTTTCGGCGGCTTTCAGGGTTTCGATGGGATCGGGCA
ACAGCCAGCGGGCGTCAGGGTGAATCTCTAATTTTAACCAGTTTGTGCCTAACGCTTCAC
GAGCCAGATGGGCGGCGAAAATGGCTTCTTCCGCTGTTTTCGCCCCGGATGTATTTGGCA
GCAGGGTCACACCCGCCGCGATAAGCGGTTCGAGGATAGCGTCGTTGTGCTGGCGCAAGT
CGACACGTTTCATCGCCAGTGTCACCAGCTGGCTGCCGGAAGCGCGGATCGCCTCCACCA
TCAGTTGTGAAGAAGCGAATTTCCCTGTGCCGGTAAACAGATGTGAATCAAACGTTTTGT
CCGCAATACGTAACATTTCAACCCCCTGCAATAACCTGAAAAAGCAGGATCTGGTCGCCA
TCCTGCACGATATGTTGCGCCCACTGCTCACGCGGGACGATTTGCTGATTAATCGCCAGA
GCCGCGCCCGCTTGTCGTTGGTCGAGTTGCTCCAGTAGTTCGTGAACAGTTTGCCCGGCG
GCGCACTGCATCGCTTGATCGTTAAACAGGATCTGCATTGCTTCCTCCGCATACCGGGCA
ACCACTGGCGCGGCGCAACGCCAGGCTGCGCCACTGGCTCGATTTACCGTCGAACAGTCG
GAGTTCTCCCGCAGGTGTCTCTATACCGCTTAATAACTTAATGGCTTCCAGTGCCTGCAA
AGTGCCCATAACCCCGACCACCGGGCCAACCACGCCCGCCGTGCGGCAGTTGCGTTCTGG
CTCCTGGTTATCTGGCCACAGGCAGCGGTAACACCCCTGCTCCCAGGGCGGCGTCAGTAC
CATCAACTGACCGCCAAATCCGACCGCGCTGGCGGTGATAAGCGGCGTGTTGAGTGCCAC
GCAGGCGGCATTAATCTCCTGGCGAGTCGCCATATTGTCGGTACAGTCGAGCACCACATC
GGCCCGTGCAACCGCATCTTTTAACGCCTCACCCGTTAACCGTTGTTGTAATGCTGTCAG
TTGAATGTCGGGATTCAACTGTGTCAGTCGCTGTTGGCTGACCTGCGATTTCGGGCGATC
GATATCTTCAGTGGTAAAGAGGATTTGTCGTTGCAGATTGCTTAAATGCACATCGTCGTC
ATCTGCCAGTACCAGCGTCCCGACGCCAGCGCCCGCCAGGTACAGCGCAGCAGGTGTACC
CAGCCCGCCCAGACCGATAATCAGCACCTGGCTGTCGAGCAGTTTTTGCTGCCCGTCCAG
AGCGATATCGTCGAGCAGGATTTGGCGGCTATAACGCATAAAGTCACGGTCATTCATCGC
CAACTCCTGCAATTTCCAGCAACTGTGCCGTTGCCAAACGCCAGTCTGCGGCTTGAGTAA
TGGCGCTGACGACGGCGATACTGCCGACACCCGTTGCTATCACCGCAGGCGCGCGTGCCA
GACTGATACCGCCAATCGCCACGGTGGGATAATCCGCCAGTCGCTCAACATGCCGTGCCA
GCTGTTCCAGCCCCTGCGGTGCAGAAGGCATCTGTTTGGTTTGCGTCGGGAACACATGTC
CCAGCGCGATATAAGAGGGGCGTGCTGCCAGCGCGACGTCGATTTCCATATCGTCATGTG
TCGAAACGCCCAGCCGCAGGCCTGCCGCGCGGATGGCATTGAGATCGGTGGCTTGCAAAT
CTTCCTGCCCCAAATGGACGCCATACGCCTGATGCTTGATCGCCAGCCGCCAGTAATCGT
TGATAAACAATCGCGCGTTATAGCGGCGGCCCAGCGCAATTGCCGCCACGACATCGGCTT
CCACCTCTTCATCGCGCCGATCTTTGATGCGTAGCTGGAGAGTACGTACGCCTGCATCCA
ACAGACGTTCGATCCACTGTACGCTGTCCACCACCGGGTACAGTCCTGAACGAAAAGGTA
CAGGAGGAAAATCAGGCTGATACATCACGCTTCCTCCTTACGCAGGTAGATTTCTCCGCC
TCTGGCACGGAAGTTCTCCGACATATCCGCCATTCCCATTTCAATAGTTTGCGTGGCGGC
GTAATCACGCACTTCCTGGCTGATTTTCATCGAGCAGAATTTCGGCCCACACATGGAGCA
AAAATGGGCGACTTTACCTGACTCTTGCGGCAGGGTTTCATCGTGATAAGCGCGGGCGGT
AAACGGGTCGAGGGCCAGATTAAACTGGTCTTCCCAGCGAAATTCGAAGCGGGCTTTCGA
CATGGCGTTATCGCGAATTTGCGCGCCCGGATGCCCTTTCGCCAGGTCAGCGGCGTGGGC
AGCAATCTTATAGGTGATAAGCCCCTGCTTAACATCTTCTTTATTGGGCAGACCCAGATG
CTCTTTTGGCGTTACGTAACAGAGCATCGCGCAGCCAAACCAGCCAATCATCGCCGCACC
AATCCCCGACGTGAAGTGGTCATAGCCCGGCGCAATATCGGTAGTTAGCGGCCCCAGAGT
GTAAAACGGCGCTTCGTGGCAGTGCTCTAACTCCTCGGTCATATTGCGGCGGATCATCTG
CATCGGCACGTGGCCTGGGCCTTCAATCATCACCTGCACGTCATATTCCCAGGCAATTTT
GGTCAGTTCGCCCAGCGTATGCAGCTCGGCAAACTGCGCTTCATCGTTGGCGTCCTGAAT
AGAACCGGGGCGCAGACCGTCGCCCAGCGACAGCGAAACGTCATAAGCGGCACAGATTTC
ACAAATTTCGCGGAAGTGTTGATAGAGGAAATTTTCCTGATGATGGGAGAGGCACCATTT
CGCCATAATCGAACCGCCGCGAGAGACGATACCGGTCAGGCGTTTCGCGGTCATCGGCAC
ATAGCGCAGCAGTACGCCCGCATGGATAGTGAAGTAATCCACACCTTGCTCGGCCTGTTC
CAGCAGCGTGTCGCGGAACGCTTCCCAGGTAAGATCTTCGGCGATCCCGTTAACCTTCTC
CAGCGCCTGGTAGATCGGCACTGTACCGATCGGCACCGGGCTGTTACGCAAAATCCACTC
GCGGGTTTCGTGAATATAGCGACCGGTGGAGAGATCCATCACCGTATCCGCTCCCCAGCG
CGTGGACCATACCAGCTTTTCCACTTCTTCTTCGATGGAAGAGGTGACCGCCGAGTTGCC
GATATTGGCGTTAACTTTTACCAGGAAATTGCGACCAATAATCATCGGCTCCGATTCCGG
ATGATTAATGTTGGCCGGGATAATCGCACGTCCGGCAGCAACTTCATCACGGACAAATTC
CGCAGTGATATTTTCCGGCAGATGTGCGCCAAAGCTCATTCCCGGATGCTGGTGGCGTAA
AACCTCGCTACGGATGCGCTCGCGGCCCATATTCTCGCGGATGGCGATGAATTCCATTTC
CGGCGTGATGATGCCCTGGCGGGCGTAGTGCAGTTGGGTGACACGGCGTCCTGCTTTGGC
GCGTTTTGGTGTTAGTACGCCGCTAAAACGCAGTTCGTCGAGGCCATCATCTGCCAGCCG
CGCTTTAGTGTAATCGGAACTGCGCACGGTAAGTTCTTCGGTATCGCCGCGCGCATCGAT
CCACGGCTGGCGTAGTTTTGCCAGCCCTTGCTGCACGTTAATGGCAATCTGCGGATCACC
ATACGGGCCGGAGGTGTCGTAGACCGGAATCGCTTCGTTTTCTTCGTACTGCGGCTGTTC
TTTGCTACCGCCAATTAGCGTCGGGCTAAGCTGGATCTCACGCATCGGCACGCGCACGCC
GGGGTGTGTGCCAGTGATATAAATGCGTTTTGAGTTGGGAAAGGCGGTGCCTTCCAGGGT
GTCGATAAAATGTTGGGCCCGGGCGCGTTGTTCGCGGCGGGTCAGTTTTGTTGCAGACAT
AGCTCATTCCAAAAAGTTAAGGACGTGGCTTGTCAGACGACGGATGAAGCAAGAGACGAT
CGCCGCAGGGGCGATGCGATAGCAGATTAACTCTTGTTCCCTTCGCAGGTATTAGCCTGA
TCAGGTTCCGCGGATCCCGAATAAACGGTCTCAGCCAGTTAAGGCACTCCGACAAGAAAT
TAGCCCCGCAAATGGGGCATTGAATGTAAATTACGCGTTAACAGCGCAGAACTCAAGCAG
GATGTTTGACGCGGGCGGCGTCAAGCACCAGCAGAATCAGCTTATCTTCCAGCACAAAGC
GCGCTTCCAGCGCCTCGCCGATGTCAGATAAAACCTGTTGAAACTCAAGGTAATTATCAT
GATCGATGGCGGTTTCCAGACTGGAATCGTAGTAATCCATAATCTGTTGAGTATTGGCTT
CGAGTTGCGGCCAAATCTTCGCGGCGCGCGCGAGTTGCCCGTTGCCTTCCAGCTTATGAA
GAATGCGCTCATAAATACTGAAATGTCCGGCAGACAAGTAATCGACCAGGCTCTGACAAA
AATCATCAAGGGCTTTTTCGTTTAGCCTCATGTACGATTCTTTGCCAGGCTTAATGCCAA
CCAGATTGTAGTAAGCCACGAGCAGATGCTTACGTACATGTAGCCAGCGATCAACCAGTT
TGTTACTTCCTCTGACGCGCTCCGTCAGGTTATCGAGCTGGTTAAGCATGATTGACTCCG
CAAGTTTGTATTCAAAAACTGCTCAGTGAGAAATGTAAAAACCATGTTAAACATGCCAGT
GATGCAAAGGTAGTGCAAGAGCTATGGATCGTATAATTGAAAAATTAGATCACGGCTGGT
GGGTCGTCAGCCATGAACAAAAATTATGGTTGCCGAAGGGAGAATTGCCATATGGCGAAG
CGGCAAATTTCGATCTTGTGGGTCAGCGCGCACTACAAATCGGCGAATGGCAGGGGGAAC
CTGTTTGGTTAGTACAACAGCAGCGGCGTCACGATATGGGGTCGGTACGTCAGGTCATTG
ATCTCGATGTTGGGCTGTTTCAACTGGCCGGACGAGGCGTACAACTGGCGGAGTTTTACC
GATCGCATAAATACTGTGGTTACTGCGGGCATGAAATGTATCCGAGCAAAACCGAATGGG
CGATGCTGTGCAGCCATTGCCGTGAGCGTTACTACCCGCAAATCGCCCCCTGCATTATTG
TTGCCATCCGTCGCGATGATTCGATCCTCCTCGCCCAGCATACCCGCCATCGTAACGGTG
TCCATACAGTACTTGCCGGATTCGTCGAAGTGGGCGAAACCCTCGAGCAGGCAGTCGCGC
GGGAAGTGATGGAAGAGAGCGGAATTAAAGTTAAAAACTTGCGTTACGTGACTTCTCAGC
CGTGGCCGTTTCCTCAGTCTTTAATGACCGCGTTTATGGCGGAATATGACAGCGGCGACA
TCGTGATCGACCCGAAAGAATTGCTCGAGGCGAACTGGTATCGCTATGACGATTTGCCGT
TACTCCCGCCGCCCGGCACCGTAGCGCGCCGTCTGATAGAAGATACGGTGGCGATGTGTC
GGGCAGAGTATGAGTGATGATACACTGACCGCCTGACGCACTAAGGAACAGCCAAAATGA
CCGAACTTAAAAACGATCGTTATCTGCGGGCGCTGCTGCGCCAGCCCGTTGATGTCACTC
CAGTATGGATGATGCGCCAGGCGGGTCGCTATCTACCGGAATATAAAGCCACGCGCGCCC
AGGCAGGCGATTTTATGTCGCTGTGCAAAAACGCCGAGCTGGCGTGCGAAGTGACTTTGC
AACCGCTGCGTCGCTACCCGCTGGATGCGGCGATCCTCTTTTCCGATATCCTCACCGTGC
CGGACGCGATGGGGTTAGGGCTCTATTTTGAAGCCGGAGAAGGTCCGCGTTTTACCTCGC
CAGTCACCTGCAAAGCTGACGTCGATAAACTGCCAATTCCGGACCCGGAAGATGAACTGG
GTTACGTGATGAACGCGGTGCGTACCATTCGTCGCGAACTGAAAGGCGAAGTGCCGCTGA
TTGGTTTTTCCGGCAGCCCGTGGACGCTGGCGACCTACATGGTGGAAGGCGGCAGCAGCA
AAGCCTTCACCGTGATCAAAAAAATGATGTATGCCGATCCGCAGGCGCTGCACGCTCTGC
TCGATAAACTGGCGAAAAGCGTCACTTTGTATCTGAATGCGCAGATTAAAGCCGGTGCTC
AGGCAGTGATGATTTTCGACACCTGGGGCGGCGTGCTTACCGGGCGCGATTATCAACAGT
TCTCGCTCTATTACATGCATAAAATTGTTGATGGTTTACTGCGTGAAAACGACGGTCGCC
GCGTACCGGTCACGCTGTTTACCAAAGGCGGCGGACAGTGGCTGGAAGCCATGGCAGAAA
CCGGTTGCGATGCGCTGGGCCTCGACTGGACAACGGACATCGCCGATGCGCGCCGCCGTG
TGGGCAATAAAGTCGCGTTGCAGGGTAATATGGATCCGTCGATGCTGTACGCGCCGCCTG
CCCGCATTGAAGAAGAAGTAGCGACTATACTTGCAGGTTTCGGTCACGGCGAAGGTCATG
TCTTTAACCTTGGTCACGGCATTCATCAGGATGTGCCGCCAGAACATGCTGGCGTGTTCG
TGGAGGCAGTGCATCGACTGTCTGAACAGTATCACCGCTAAGGAGTGATTATGGATCTCG
CGTCATTACGCGCTCAACAAATCGAACTGGCTTCTTCTGTGATCCGCGAGGATCGACTCG
ATAAAGATCCACCGGATCTGATCGCCGGAGCCGATGTCGGGTTTGAGCAGGGCGGAGAAG
TGACGCGAGCGGCGATGGTGCTGCTGAAATATCCCTCGCTTGAGCTGGTCGAGTATAAAG
TTGCCCGCATCGCCACCACCATGCCTTACATTCCAGGTTTTCTTTCCTTCCGCGAATATC
CTGCGCTGCTGGCAGCGTGGGAGATGCTGTCGCAAAAGCCGGATTTAGTGTTTGTCGATG
GTCATGGGATCTCGCATCCTCGCCGTCTTGGCGTCGCCAGCCATTTTGGCTTATTGGTGG
ATGTGCCGACCATTGGCGTGGCGAAAAAACGGCTCTGCGGTAAATTCGAACCGCTCTCCA
GCGAACCGGGCGCGCTGGCCCCACTGATGGATAAAGGCGAGCAGCTGGCCTGGGTCTGGC
GCAGCAAAGCGCGCTGTAACCCGTTGTTTATCGCTACCGGCCATCGGGTCAGCGTGGACA
GCGCGCTGGCGTGGGTACAACGCTGCATGAAAGGCTATCGTCTGCCGGAGCCAACGCGCT
GGGCGGACGCGGTGGCCTCGGAACGTCCGGCGTTCGTGCGCTATACAGCAAATCAGCCCT
AATTCAGGTAAACTGCGGATAATTTCCGTATTTGAGAACTCAACATGTTACAAAACCCAA
TTCATCTGCGTCTGGAGCGCCTGGAAAGCTGGCAGCATGTCACTTTCATGGCTTGCTTAT
GCGAACGCATGTACCCCAATTACGCCATGTTCTGCCAGCAAACCGGTTTTGGTGATGGGC
AAATTTACCGTCGCATTCTCGATCTCATCTGGGAAACGCTGACCGTTAAAGACGCAAAAG
TAAATTTCGACAGCCAACTGGAGAAATTTGAAGAAGCGATTCCTTCAGCCGACGATTTCG
ATCTGTACGGCGTTTATCCGGCAATCGATGCCTGCGTGGCGTTAAGTGAACTGGTCCATT
CGCGTTTGAGTGGTGAAACGCTCGAACACGCGGTGGAAGTGAGTAAGACCTCCATCACGA
CCGTTGCGATGCTGGAAATGACTCAGGCTGGTCGCGAAATGAGCGATGAAGAGCTTAAAG
AAAACCCAGCTGTAGAGCAAGAATGGGACATTCAGTGGGAAATATTCCGACTTTTAGCTG
AGTGCGAAGAACGCGATATCGAGCTGATAAAAGGCCTTAGGGCAGACCTGCGTGAGGCGG
GTGAGAGCAATATTGGTATAATTTTTCAGCAATAAGACCAGAAAACGTGATTTAACGCCT
GATTTGTCGTACCTGGAGTCTTCCCTTTCGCCCCCCGTCTGGTCTACATTTGGGGGGCGA
AAAAAAGTGGCTATCGGTGCGTGTATGCAGGAGAGTGCTATTCTGGCATTTCCGTCGCAC
TCGATGCTTAGCAAGCGATAAACACATTGTAAGGATAACTTATGAACAAGACTCAACTGA
TTGATGTAATTGCAGAGAAAGCAGAACTGTCCAAAACCCAGGCTAAAGCTGCTCTGGAGT
CCACTCTGGCTGCAATTACTGAGTCTCTGAAAGAAGGCGATGCTGTACAACTGGTTGGTT
TCGGTACCTTCAAAGTGAACCACCGCGCTGAGCGTACTGGCCGCAACCCGCAGACCGGTA
AAGAAATCAAAATTGCCGCAGCTAACGTACCGGCATTTGTTTCTGGCAAGGCACTGAAAG
ACGCAGTTAAGTAAGATTGCGTGGCAGTGAACAGTTTTAACGAAGGGGTGGTTTCACCCC
TTTTGTCTTTCTGGCGTCGATCATTGATGCTGGCTGGCGCTCTGCTTCTCACTGCCTGTA
GTCATAACTCTTCACTTCCTCCCTTTACCGCCAGTGGATTTGCTGAAGACCAGGGCGCGG
TACGCATCTGGCGAAAAGACAGCGGCGATAATGTGCATCTGCTTGCCGTGTTTAGCCCGT
GGCGCAGTGGCGATACCACGACGCGAGAGTATCGCTGGCAGGGCGATAACCTCACGCTCA
TCAATATCAATGTTTACAGCAAACCGCCGGTGAATATTCGCGCGCGTTTTGACGATCGCG
GTGATCTGAGCTTTATGCAACGTGAATCCGATGGGGAAAAGCAGCAGCTTTCTAACGACC
AAATCGATTTATACCGTTATCGTGCTGATCAGATCCGCCAGATTAGCGATGCCTTACGTC
AGGGGAGAGTCGTGCTGCGCCAGGGGCGCTGGCATGCGATGGAACAGACCGTGACCACCT
GCGAAGGGCAAACCATTAAACCTGATTTAGATTCGCAGGCGATAGCGCATATCGAGCGCC
GCCAGAGCCGCTCTTCTGTTGATGTCAGCGTGGCATGGCTGGAAGCGCCCGAAGGTTCGC
AATTACTGTTAGTGGCAAACTCTGATTTCTGTCGCTGGCAACCCAACGAGAAAACGTTCT
GATTTACCAGTGGCCCATACCCATATGACCGCCACCACCGCAGCCGCCGTAGCCCATGCC
CATTCCGGCTCCGCGCGGAATACCCGCTTCAGCCATCGCGATATCTCGTTTCACCCGTAA
CTCATCTAACGACTGACGCAAATTCTCCATCTCTTTGGCGACCGCGTTAATTTTGCTGCT
ATCCGGTGGGTTCGCGGCTAACAGGGCATTGTATTCATAACGCTTCGTCACCAGTTGCTG
TTGCAGTGCGCTGCTTTGAGCGTAAAAGTCATTATGGATTTTCTGCCACGCTGTCTGTTG
TTCGCTGGTCAAAGGCGCGGCATTTTGCTGCCACATACCGTGTCCGCCGTGAGCAAATGC
AGATGTCGATCCCATCGCCATTGCTGAAAGCGCCATCATTACCAGGGCAATTTTCGTGTT
CCGTTTCATGGTTAATCCTCCAGTGGTTGTCTTACTTCGGGTATTGCATCTTCCGTGCCA
ACGATGAAACGCTGATATGACGGGTAATCTGGCATGATAAACGAGTAAAAATGACTCGCC
TGCTGCGGGTAGCGAGTCATTTTTACTCATTGAAACTTAAGCCTTTGTGTTACAGCGCAG
GGTAAGCGCTGATAAAAGATGGCATGATTTCTGCTGTCAGAAAGGGATGAGCAGGCAAAG
AAGAAGATGCGTTTTATGCAACGTTCTAAAGACTCCTTAGCTAAATGGTTAAGCGCGATC
CTCCCCGTGGTCATTGTTGGGCTGGTGGGATTGTTTGCGGTAACTGTGATTCGTGATTAT
GGGCGGGCAAGCGAGGCAGACCGCCAGGCATTACTGGAAAAAGGTAATGTGCTTATCCGC
GCTCTGGAGTCGGGAAGCCGCGTAGGGATGGGGATGCGAATGCACCATGTACAGCAACAG
GCGCTTCTGGAAGAGATGGCGGGACAGCCGGGAGTGTTGTGGTTCGCAGTCACCGATGCG
CAGGGCATCATTATTCTTCATAGCGACCCCGATAAGGTCGGGCGTGCGCTCTATTCGCCG
GATGAAATGCAGAAATTAAAGCCAGAGGAAAACTCCCGCTGGCGGCTGCTTGGGAAAACG
GAAACTACGCCTGCACTTGAGGTCTATCGTTTGTTCCAGCCAATGTCAGCGCCCTGGCGG
CATGGAATGCACAATATGCCGCGCTGTAACGGCAAAGCTGTGCCACAAGTAGATGCACAA
CAGGCTATTTTTATCGCCGTTGATGCCAGTGATCTGGTTGCAACCCAGAGTGGGGAAAAG
CGCAATACCCTGATTATCCTCTTCGCCCTGGCGACGGTCTTGCTGGCAAGCGTATTGTCA
TTCTTCTGGTATCGCCGCTATCTGCGCTCGCGCCAGCTTCTACAAGATGAAATGAAGCGC
AAAGAGAAGCTGGTGGCGCTGGGGCATCTTGCGGCAGGCGTTGCCCACGAAATCCGTAAC
CCACTTTCCTCGATTAAAGGACTGGCGAAATACTTTGCCGAGCGCGCGCCTGCAGGGGGA
GAAGCGCATCAACTGGCGCAGGTGATGGCGAAAGAGGCCGACCGTTTAAACCGCGTGGTA
AGCGAGTTGCTGGAACTGGTTAAGCCAACGCATCTGGCTTTGCAGGCGGTGGATCTCAAC
ACGCTGATTAACCACTCATTACAGCTGGTAAGTCAGGATGCAAACAGCCGGGAGATCCAG
TTACGCTTTACCGCCAACGACACATTACCGGAAATTCAGGCCGACCCGGACAGGCTGACT
CAGGTCCTGTTGAATCTCTATCTCAATGCTATTCAGGCGATTGGTCAGCATGGCGTGATT
AGCGTGACGGCCAGCGAAAGCGGCGCGGGCGTGAAAATCAGCGTTACCGACAGCGGTAAG
GGAATTGCGGCAGATCAGCTTGATGCCATCTTCACTCCGTACTTCACCACTAAAGCCGAA
GGCACCGGATTGGGGCTGGCGGTCGTGCATAATATTGTTGAACAACACGGTGGTACAATT
CAGGTCGCAAGCCAGGAGGGAAAAGGCTCAACGTTCACCCTCTGGCTTCCGGTCAATATT
ACGCGTAAGGACCCACAAGGATGACGCACGATAATATCGATATTCTGGTGGTGGATGATG
ACATTAGCCACTGCACTATTTTGCAGGCTTTACTGCGCGGCTGGGGCTATAACGTCGCGC
TGGCGAACAGCGGGCGACAGGCGTTGGAGCAGGTGCGGGAACAGGTTTTTGATCTTGTGC
TTTGCGATGTGCGAATGGCGGAGATGGACGGCATCGCCACGCTGAAAGAGATCAAAGCGT
TAAACCCGGCAATTCCGGTGCTGATTATGACTGCGTACTCCAGCGTCGAGACGGCGGTAG
AGGCACTGAAAACTGGGGCGCTGGATTATCTCATCAAGCCGCTGGATTTCGATAACCTAC
AGGCGACGCTGGAAAAAGCGCTCGCGCATACGCACAGTATTGATGCTGAAACACCTGCGG
TGACTGCCAGCCAGTTCGGTATGGTCGGTAAAAGCCCGGCGATGCAACACCTGCTCAGTG
AAATCGCCCTCGTCGCGCCATCGGAAGCCACGGTACTGATCCACGGCGATTCCGGCACCG
GTAAAGAGCTGGTCGCCAGGGCGATTCACGCCAGTAGCGCACGTAGCGAAAAACCGCTGG
TAACGCTCAACTGTGCGGCACTCAACGAATCCTTGCTGGAATCTGAATTGTTCGGTCACG
AAAAAGGGGCGTTTACTGGAGCCGATAAACGCCGGGAAGGGCGCTTTGTTGAGGCGGACG
GCGGCACGCTGTTTCTCGATGAAATTGGCGATATCTCGCCGATGATGCAGGTGCGTCTGC
TGCGTGCGATTCAGGAGCGCGAAGTTCAGCGTGTCGGTAGCAACCAGATTATCTCGGTTG
ATGTCCGGCTGATTGCGGCGACCCATCGCGATCTTGCCGCAGAGGTGAATGCCGGGCGTT
TTCGCCAGGATCTCTACTATCGCCTGAATGTGGTGGCGATTGAAGTACCATCGCTGCGGC
AACGGCGGGAAGATATCCCTCTGCTGGCTGGCCATTTTCTGCAGCGCTTTGCCGAGCGTA
ATCGCAAGGCGGTAAAAGGTTTTACGCCCCAGGCGATGGATCTGTTGATTCATTACGACT
GGCCGGGAAATATTCGTGAGCTGGAAAACGCGGTGGAACGGGCAGTGGTGCTGCTGACCG
GGGAATATATTTCCGAACGCGAGCTGCCGCTGGCGATTGCCAGTACGCCGATCCCGCTGG
GACAAAGTCAGGATATTCAGCCGTTGGTGGAAGTGGAAAAAGAGGTGATTCTGGCGGCGC
TGGAGAAAACGGGCGGCAACAAAACCGAAGCCGCCCGTCAGTTAGGGATCACGCGCAAAA
CGCTATTGGCAAAACTGTCGCGTTAGTTCTGCTCGCGTTCGATAGCGCGCCAGCCGATAT
CTTTCCGGCAGAAGCAGTCGTCCCAGTGGATATCGGTCATTAAGGCATAGGCGCGTTTCT
GCGCTTCTGCCACGGTATGACCCAGCGCGGTGACGCACAGTACGCGCCCGCCGTTGGTCA
CTACCTGCTCGTCATCCGCCAGTTTTGTGCCCGCGTGGAACACTTTGCCGCCTGCCACTT
CTTCCAGCGGCAGGCCGTGGATCACGTCACCGGTGCGGTAATCACCCGGATATCCACCCG
CAGCCATCACCACGCCGAGAGAAGCGCGTTCATCCCACTCGGACGTTTTCTCGTCCAGTT
TGCTTTCACAGGCCGCCAGGCAGAGCTCAACCAGATCGGACTTCATGCGCAGCATAATCG
GCTGGGTTTCCGGATCGCCAAAGCGGCAGTTAAATTCAATAACCTTCGGATTGCCCTGTT
TGTCGATCATCAGGCCCGCGTAGAGAAAACCGGTGTAGGTGTTGCCTTCCGCCGCCATGC
CTTTCACGGTTGGCCAGATAATACGTTCCATGGTGCGCTGATGAACGTCATCGGTTACTA
CCGGCGCGGGGGAGTAAGCGCCCATCCCGCCGGTGTTTGGTCCGGTATCTTTATCGCCTA
CGCGTTTGTGATCCTGGCTGGTAGCCATCGGCAGCACATGCTCGCCGTCCACCATCACGA
TAAAGCTCGCTTCTTCGCCATCGAGGAACTCTTCGATAACGATGCGATGACCCGCGTCGC
CAAAAGCGTTGCCCGCCAGCATATCGTGAACAGCCGCTTCCGCTTCTTCCAGCGTCATCG
CCACGATAACGCCTTTCCCGGCAGCCAGACCGTCCGCTTTAATGACGATTGGCGCGCCTT
TCTCACGCAGATACGCCAGCGCAGGTTCTACCTCGGTGAAGTTCTGGTATTCCGCCGTAG
GGATCTTATGGCGGGCCAGGAAATCTTTGGTAAACGCTTTTGAGCCTTCCAGTTGGGCCG
CACCTGCGGTTGGGCCGAAGATTTTCAGCCCGGCGGCGCGGAAGGTATCGACCACGCCTT
TCACCAGCGGCGCTTCCGGGCCGACGATGGTCAGATCAATCTTTTCGTTTTGTGCGAAAT
CCAACAGCGCCGGGATATCGGTCACGCCAATAGCAACGTTTTGCAGCGCGGGTTCCAGTG
CAGTGCCTGCATTACCCGGAGCAACAAAAACAGTCTCAACCAGCGGCGACTGGGCCGCTT
TCCAGGCCAGCGCGTGCTCGCGCCCGCCGTTACCAATCACTAATACTTTCATCTATTGCT
CCATTAATGGCGGAAGTGGCGCATGTCGGTGAAGAGCATCGCAATACCGTGCTCGTCGGC
GGCGGCAATCACTTCGTCATCACGGATAGAACCGCCAGGCTGGATTACGCAGGTCACGCC
CGCAGCGGCGGCGGCATCAATACCGTCGCGGAACGGGAAGAACGCGTCAGAAGCCATCGA
GGAACCTTTCACTTCCAGGCCTTCATCGGCCGCTTTAATACCGGCGATTTTTGCGGAGTA
CACGCGGCTCATCTGGCCCGCGCCAATGCCGATAGTCATATTGTTTTTGGCATAGACGAT
AGCGTTGGATTTCACAAACTTCGCCACCTTCCAGCAGAACAGCGCATCACGCAGTTCCTG
TTCGCTCGGCTGACGTTTGGTCACCACGCGCAGTTCTTCCGCACCGACCATCCCCAGGTC
ACGATCCTGAACCAGCAGACCGCCGTTCACGCGTTTGAAATCGAGGCCCGGAACACGCTC
GCCCCACTGACCGCAGGTCAGAACGCGTACGTTCTGTTTGGCGGCGGTGATTTTCAGGGC
TTCTTCGCTGGCGGACGGCGCAATAATCACTTCGACAAACTGACGAGAAATGATGGCCTG
TGCGGTTTCCGCATCCAGCTCGCGGTTAAAGGCAATGATGCCGCCGAATGCGGAGGTTGG
GTCGGTTTTGTACGCGCGATCGTAAGCATCAAGAATGGAATTGCCGATAGCCACGCCGCA
AGGGTTGGCGTGCTTCACAATCACACATGCCGGCTCGGCGAACTCTTTCACGCACTCCAG
CGCCGCATCGGTATCGGCGATGTTGTTATAAGAGAGGGCTTTACCCTGAACCTGGGTTGC
GGTAGCAACGGAGGCTTCTTTCACATTCTCTTCTATATAGAAGGCAGCCTGCTGGTGGCT
GTTCTCGCCGTAACGCATATCCAGCTTCTTAATGAAGTTCAGGTTCAGCGTGCGTGGGAA
GCGACCGGCGGCTTCTTTGCTTTCACCGTGGTAAGCCGGAACCATGCTGCCGAAGTAGTT
GGCAATCATGCTGTCGTAGGCGGCAGTGTGTTCGAAGGCTTTGATGGCGAGGTCGAAACG
GGTTGCAAGCGTCAGCGATCCTTCGTTGTCATCCATCTCTTTAATAATGGCGTCATAGTC
GCTGCTCTTCACCACGATTGCGACATCTTTATGGTTCTTGGCGGCGGAGCGCACCATCGT
TGGGCCGCCGATATCGATGTTCTCAACCGCATCTTCCAGCGAGCAACCTTCACGGGCCAC
GGTCTGGGCGAACGGATACAGGTTAACAACCACCATATCGATAGGCTGGATCTGATGTTC
TTCCATAATGGCATCGTCCTGGCCGCGACGGCCCAGAATGCCACCATGTACTTTCGGATG
CAGGGTCTTCACGCGTCCATCCATCATCTCCGGGAAACCGGTGTAATCGGAAACTTCGGT
TACCGGCAGACCTTTTTCTGCTAACAGACGGGCAGTGCCCCCTGTAGACAGCAGCTCCAC
ACCGCGTGCGGAAAGTGCCTGGGCGAATTCGACGATACCGGCTTTGTCAGAAACACTGAG
CAGAGCGCGGCGGACTGGACGACGTTGTTGCATGGTAAATCCCCTGGATTTGACTATTAC
AGAGAGCGTTAGCTGAATTTTTCGCGAAAAACTCAGCTAACGCCCCTAACGGGGCATCCT
TATTTTTCGCCCGCATTGTAACGAAAACGTTTGCGCAACGCTCGCGAATTTTTCTCTTTC
AATGGTGATCACAATTTTGACTGTGGTTACCGTGGGCAAAATACAGAAATTACATTGATG
ATTGTGGATAACTCTGTGCGTAAAAAGGTATAAAGCGGGCTTTTGCTGGGGAATGCAGCA
GTCAGTCATTTTTCTGCAATTTTTCTATTGCGGCCTGCGGAGAACTCCCTATAATGCGCC
TCCATCGACACGG
>NODE_17_length_60814_cov_23.816277
TGATGTATCTGAATAGTTGAAAAACCGCAGACACACCTTATGCAAGAACGTGCTGCGATT
GGCTGGTAAATTTTTCGATAGTGTGAGTATTGAATGATTTCCAGCCGTTCTTGATTTTAC
GCATAAATCCATGAAAAAACTACTTATCTGTTGGGGAGTTTTTTTGGGGCATATATGGGA
CAGAAATAGGCCCCAGATAGACACTGAGATCGAACTTAGGATGCTTTTTAAAAAAATGCA
ACTATCTGAAAAAACCTAGAAAACGCCAAGGAAACCACAGGATGGGAAAAAACACCTGTG
AATTATGGATTTCCAGTTATATTCGCTCGGCGCAGCGTTAGTGTTTCATGAAATATTTTT
TCCTGAATCATCAACGGCAATGGCGTTAATTCTGGCAATGGGAACCTACGGTGCAGGTTA
TGTGGCGCGTATTGTCGGAGCATTTATTTTCGGCAAAATGGGCGACAGAATAGGGCGTAA
AAAAGTGCTCTTTATTACCATCACCATGATGGGGATCTGTACCACCTTAATTGGTGTGTT
ACCGACCTATGCACAGATTGGTGTTTTTGCACCCATCTTGCTGGTGACGTTGCGTATTAT
TCAGGGGTTGGGTGCAGGTGCGGAAATTTCCGGTGCCGGTACGATGCTGGCGGAATATGC
GCCAAAAGGTAAGCGCGGAATTATCTCCTCATTTGTGGCTATGGGAACTAACTGCGGAAC
CTTGAGCGCAACGGCAATCTGGGCCTTTATGTTCTTCATTCTCAGTAAAGAGGAACTGCT
GGCGTGGGGATGGCGTATACCGTTCCTGGCGAGTGTTGTCGTGATGGTCTTTGCTATCTG
GTTGCGTATGAATCTGAAAGAAAGCCCGGTCTTTGAGAAGGTTAACGACAGTAACCAACC
GACAGCAAAACCTGCACCTGCTGGTAGCATGTTCCAGAGCAAATCCTTCTGGCTGGCAAC
AGGGCTGCGTTTTGGTCAGGCGGGTAACTCCGGGTTAATTCAGACTTTCCTTGCAGGCTA
TTTAGTGCAGACGTTATTGTTTAACAAAGCAATTCCAACAGATGCATTGATGATCAGTTC
GATTCTCGGCTTTATGACCATTCCGTTCCTTGGTTGGTTATCCGATAAAATTGGTCGCCG
GATCCCGTATATTATTATGAATACCTCCGCGATTGTGCTGGCATGGCCAATGCTTTCTAT
CATTGTAGATAAAAGCTATGCCCCGAGCACCATTATGGTTGCACTGATTGTGATTCATAA
CTGTGCGGTGCTGGGATTATTTGCTCTGGAAAACATTACCATGGCAGAAATGTTCGGCTG
TAAAAACCGCTTTACCCGGATGGCTATTTCTAAAGAAATTGGTGGTCTTATCGCTTCCGG
TTTTGGTCCTATCCTGGCGGGTATTTTCTGCACCATGACGGAATCCTGGTATCCGATCGC
CATTATGATCATGGCATATTCAGTGATTGGTTTAATCTCTGCGCTGAAAATGCCAGAGGT
GAAAGACCGTGATTTAAGTGCGCTGGAAGACGCTGCGGAAGATCAACCGCGTGTTGTAAG
AGCTGCGCAACCTTCCAGAAGTCTGTAAACCCTTAATCCCTTCTCTTACCGGAGAGGGGA
TTTTTATTCATATAACAAAACATATAGCTTGCCATATTTATATTTAAGGAATTGTTATGG
GAAATAATTTGTTATCAGCAAAAGCGACACTCCCTGTTTATGATCTTAATAACCTGGCTC
CAAGAATTGTTCATTTAGGCTTTGGTGCATTTCACCGTGCGCATCAGGGTGTGTATGCCG
ATATTCTTGCTACGGAACATTTCAGTGACTGGGGATATTATGAGGTCAACTTAATCGGCG
GCGAACAGCAAATTGCCGATTTACAACAGCAAGATAATCTTTATACCGTTGCGGAAATGT
CGGCCGATGTGTGGACGGCTCGCGTCGTTGGCGTCGTTAAAAAAGCCTTGCACGTACAGA
TAGATGGCTTAGAAACCGTGTTGGCAGCGATGTGTGAACCGCAAATCGCGATTGTCTCTC
TGACAATCACCGAAAAAGGGTATTTCCACTCTCCGGCGACCGGACAGTTAATGCTCGATC
ACCCGATGGTAGCTGCCGACGTGCAAAATCCCCACCAGCCGAAAACAGCAACAGGGGTGA
TTGTTGAGGCGCTGGCTCGCCGTAAAGCGGCAGGACTTCCCGCATTTACCGTCATGTCAT
GTGACAACATGCCAGAAAACGGTCATGTTATGCGTGACGTTGTCACTTCCTACGCACAAG
CCGTTGATGTAAAACTGGCACAATGGATCGAAGATAACGTGACTTTCCCATCAACAATGG
TGGACCGTATTGTGCCCGCAGTGACAGAGGATACGCTGGCGAAAATCGAACAACTTACCG
GTGTGCGCGATCCTGCGGGCGTTGCCTGTGAACCTTTCCGCCAGTGGGTAATAGAAGATA
ACTTTGTTGCCGGACGTCCGGAATGGGAAAAAGCGGGAGCCGAACTGGTTAGCGATGTGC
TGCCTTATGAAGAGATGAAGTTGCGCATGCTCAACGGCAGTCATTCATTCCTGGCGTATC
TGGGGTATCTTGCAGGATATCAGCACATTAATGACTGTATGGAAGATGAACATTATCGTT
ATGCGGCGTATGGCTTGATGTTGCAGGAACAAGCGCCGACGTTGAAAGTGCAGGGCGTTG
ATTTGCAAGATTACGCTAACCGATTAATTGCACGCTATAGCAACCCGGCGTTACGTCATC
GAACCTGGCAGATTGCGATGGATGGTAGCCAGAAATTGCCACAGCGGATGTTGGATTCTG
TTCGCTGGCATCTGGCGCATGACAGCAAGTTCGATCTGCTGGCGCTGGGCGTCGCGGGTT
GGATGCGTTATGTCGGTGGTGTTGATGAACAGGGAAATCCGATAGAAATCAGTGACCCAC
TGTTACCTGTTATTCAGAAGGCTGTACAAAGTAGTGCCGAAGGGAAAGCGCGCGTCCAGT
CATTGCTGGCGATTAAGGCGATCTTTGGTGATGATTTGCCAGACAATAGTTTGTTTACTG
CAAGAGTGACGGAAACGTACTTGTCTTTATTAGCGCATGGCGCGAAAGCGACCGTGGCAA
AATATTCCGTGAAGTAAAAAAGCAATGCCGCCATCGGCGGCATTCACACGCTTAGTTCAT
GCCGAGACGAATCAGGTCCAGTGGTGCCAGTTTCTCTTCACAACCTTCAACAACTACGGT
TTTTCCGCGGCGGATTTGCTCAGCGGTCAGACCTTCAGTATCAATCGACAGGATCTTGCC
AGTGTGACCGGTGCCGCTAACCATAACACGGCTGCCAGTGGTGATTGCGTTACGGTTACG
ATCGTAGGTCGTCATAGGTGTTTTCTCCTTTCTGATTTACAGTCGAAGCCCACGTAACGG
GCGCAATATAAATACTCCTGTCGAGTGAAATATTTTTTGTTTTTGATCAAGCTCACATCT
TTTTTGATGCATGCATGAGCCATAAGGCGGGGGAAAAGACTCTCACCCCGGATGGGATGA
GAGGAAATGAATTACTCTTCGCTAAACCAGTCGCTGTTTTCCTGGCGGATCTGGCGCACG
GATTCGCTGATTTCCTGCAAATGTTGCGTCATTGCACGTTCTACCGCATCGCCATCACGT
TTTTGCAGGGCAGAGAAAATATCAAGATGCTGGCGTAACAGCATTTCTGGTGGAGAAACG
TGGTCGAAACTCATATAGCGCACGCGATCAACGGTCGCTTTCAGGTTCTCAATGGTATCC
CACGCCAGTTGACAGTCGGCAATCTGCGTCAGGAGTTGATGGAAGTTGTCATCAAGTTCA
AAAAAATCATCCAGTTGCTTGCGCTCAATGGCAATGCGTTGCTGGTGAAGATTTTGTTCC
AGTTGATAGCACTGGCTTTCGGTAATCATGCTCGCCGCCCGACGCGCCACCGCGCACTCA
ATGGCCTGACGGATAAAACTGCCGTTGCGCACCTGGGCCATGGAAATTTTGTTGACGTAG
CTGCCACGTTGCGGACGAATTTGAATCAGGCCGTTTTCCGCCAGTTTAATAAAGGCTTCA
CGAACCGGCTGGCGTGACACATTGAAACGAACAGAAACTTCTTTTTCCGACAACGGTGTG
CCTGGAGCAATCAGGCAATGGACAATGTCGCGACGAAGAATACGATAAATCTGCTGATTG
ACAGGCTGTGTGGGATTAAGTTGCGTTTCGACGGTCATTCGTTCTTGCTTGTGAGTGAGT
TAACTGCATGAGTCTACCACTTTTTTGTGACAAGCAATAACCCGGCAGTTACGCCGGGTA
TAAAAATTACTGACGGTGGACATTCAGTCCGGCATAGCTTTGGGTAACCGGCATCATTTC
CAGGGTATTGATATTGACGTGAGCAGGCAGCGTTGACACCCACCAGACGGCTTCGCTGAC
ATCTTCTGGCGTCAATGCAACGGTATTTTGATAGGTTTTTTCTGCTTTACCGTCATCGCC
TTTAAAGCGGACATTGGAAAACTCGGTACCACCCACCAGACCCGGTTCGATGTCGGTGAC
GCGCACCGCCGTACCATGCAGATCCGTACGCAGATTCAGGCTAAACTGACGAACAAACGC
TTTCGTCGCACCGTAAACGTTACCACCGGCATACGGCCAGCTACCTGCCGTTGAGCCAAT
GTTAATAATATGACCATGATTACGTTCAACCATACCCGGTAAGACGGCGCGCGTCATATA
TACCAGGCCTTTGTTGTTGGTATCAATCATCGTTTCCCAGTCTTCAACGCTGGCTTTATG
CGCAGGCTCCATGCCCAACGCCAGGCCGGCATTATTTACCAGGATATCAATATTGCACCA
CTCGGCAGGAAGCGATGCCAGCATCTCTTCAATAGCGGCGCGGTTGCGAACGTCCAGTTG
GGCGATATACAGATTATCTCCCAGTTCGTCTTTTAACTCCTGCAACCGTTCCTGGCGACG
GCCAGTGGCGATAACTTTATGCCCTTGTTGAATAAAACGACGAGTAATGCATTCACCAAA
ACCTGCCGTTGCTCCAGTTACTAAAACGATCATCTCACTGTTCCTCAACGCTTTTGTGTG
TCAATAACATAGCACGGGATGCTTAAGAGCGGGTAATACTGGATTGCAAGATTGCACTCC
GTTATCAGTAAGCCTACGCTATGGAACACCTCGCGTTCAGGAGAAGAAAATGACAACAAT
GAATCCTTTCCTTGTGCAAAGCACACTGCCGTATCTGGCTCCCCATTTTGATCAAATTGC
CAATCATCACTATCGCCCGGCATTCGATGAGGGAATGCAGCAAAAGCGGGCAGAAATTGC
TGCCATCGCGCTTAACCCGCAAATGCCTGATTTCAACAATACTATTCTGGCACTGGAACA
AAGCGGAGAATTACTTACCCGCGTTACCAGCGTCTTTTTTGCGATGACTGCGGCGCATAC
CAATGATGAATTACAGCGTCTTGACGAGCAGTTTTCCGCTGAACTGGCGGAACTGGCTAA
TGATATCTATCTGAACGGTGAATTATTCGCGCGGGTAGATGCTGTCTGGCAGCGCCGTGA
ATCCCTGGGGCTTGATAGTGAATCCATCCGCCTGGTGGAGGTGATTCATCAACGTTTTGT
CCTTGCCGGAGCCAAACTTGCGCAAGCTGATAAAGCAAAATTAAAAGTACTGAATACAGA
AGCTGCGACCCTGACCAGCCAGTTTAACCAGCGATTACTGGCAGCAAATAAATCCGGCGG
TCTGGTTGTGAACGATATCGCGCAGCTGGCAGGAATGAGTGAGCAAGAGATTGCGCTGGC
GGCAGAGGCGGCTCGCGAGAAAGGTCTGGATAACAAATGGCTGATTCCGCTGCTGAATAC
CACCCAACAACCGGCGCTTGCCGAAATGCGCGATCGTGCGACGCGTGAAAAACTGTTTAT
TGCGGGCTGGACGCGAGCGGAAAAAAATGATGCCAATGATACCCGCGCTATCATTCAACG
TCTGGTGGAGATCCGTGCACAACAGGCAACACTACTTGGTTTTCCTCATTATGCCGCATG
GAAAATCGCCGATCAGATGGCAAAAACACCTGAAGCAGCACTTAACTTTATGCGGGAAAT
TGTTCCAGCGGCGCGTCAACGTGCGAGCGATGAATTAGCCTCCATACAGGCGGTTATCGA
TAAGCAGCAGGGCGGGTTTAGCGCGCAGCCGTGGGACTGGGCATTTTATGCGGAACAGGT
ACGGCGGGAGAAATTTGATCTTGATGAGGCGCAGCTCAAGCCATATTTTGAATTAAACAC
GGTGTTAAATGAAGGTGTATTCTGGACCGCGAATCAGCTCTTCGGTATTAAGTTTGTCGA
ACGTTTTGATATTCCTGTCTACCATCCTGACGTTCGTGTGTGGGAAATTTTTGATCATAA
TGGCGTGGGGCTGGCGTTATTTTACGGTGATTTCTTCGCCCGTGATTCAAAAAGCGGCGG
TGCATGGATGGGCAATTTTGTTGAGCAATCAACGCTTAATAAAACACATCCGGTAATTTA
TAACGTCTGCAATTATCAGAAACCCGCTGCCGGTGAGCCTGCGTTGTTACTCTGGGATGA
TGTCATAACCTTATTCCATGAATTTGGTCATACGCTGCACGGCCTTTTTGCCCGCCAGCG
TTATGCCACGCTTTCCGGCACCAACACGCCGCGTGATTTTGTCGAATTTCCGTCGCAAAT
CAACGAACACTGGGCAACGCATCCGCAGGTATTCGCTCGCTACGCCCGGCATTATCAGAG
CGGGGCAGCAATGCCTGACGAACTGCAACAGAAAATGCGTAATGCCAGCCTGTTCAACAA
AGGGTATGAGATGAGCGAACTGCTTAGCGCCGCACTTCTCGATATGCGCTGGCATTGCCT
GGAAGAAAACGAAGCAATGCAGGATGTCGATGATTTTGAATTGCGGGCGCTGGTGGCGGA
AAATATGGATCTTCCTGCTATACCGCCACGCTATCGCAGCAGTTATTTCGCCCATATTTT
TGGTGGCGGATATGCTGCAGGTTATTACGCTTATCTGTGGACGCAAATGTTGGCCGATGA
TGGTTATCAGTGGTTTGTTGAGCAGGGCGGATTAACGCGTGAAAATGGGCTGCGTTTTCG
CGAGGCGATCCTTTCCAGAGGTAACAGCGAAGATCTGGAACGCCTGTATCGACAATGGCG
CGGTAAGGCACCTAAGATTATGCCGATGCTGCAACATCGTGGCTTGAACATATAAACACC
ACCAATGGCTGGCCTGAGATATCGCCAGGCCAGCCTGGTTATAGCAGTAATTGCAGCAGC
TGGGCGAGGGCAAACCTCACCGCTAAAGCTAATACCGTTTCGCAGTCGCCAGCAAAATGC
ATAACCGCAGTGTAGTTCTGGCCTTTAATATGCCACGCAAACCAGACGGTACCCGCTGGC
GTACCATCTTCACCGCCCTCCGGTCCGCCGTAGCCGGTAATGGCAATACTGACATCAGCA
TCCGCACGCTCTATGGCACCGGTTGCCATTTCTGCTGCCACTTTCTCACTCACCGCAGAA
TATCGTTCAAGAGATTGCTGGCTTACGCTGAGGATTTTCATCTTTGCCTGATCGGTGAAA
GTAACAAAGCCTGCACCGTAAAATTTGGGTGTATCTTCAGCTGCACACAGGGCGCTAGCC
AACTTACCGCCGGTGCATGATTCGGCGGTAGTTAAGCGTAATTGATCCGCGATAAGTCTT
TGACTCAACGCGGATGTCAGGTTTTCAATAGTATCGGTATCTACAAGTTGTACAATTTTA
TCTCTATTAATGTTCACTGTTTTTTGTCCACGCTTTTATATGTAAAGGTGATTTGCTTTT
TCTGTATGCTCGTCCAATATAATAATTTTCAAACATATAAATCCGATTATTCTGAAAATA
TGTTTAAGACTTTTCAATCTTCTTAACTTTAGTGAGTTAAATTCTCTGTATATTTGACAG
CTAGTTGGCTGATTTTAAATGCCTTATAACAATTGGCAATATTCTTATTTGGCAATTATA
AAAATAGCAACCAGACTTAATAAGTCAAACCAAACGCAATTAAGGAGTTAGTATGAAATT
TCAGGCCATTGTATTAGCAAGTTTTCTTGTCATGCCTTATGCGTTGGCAGATGACCAGGG
CGGTTTAAAACAGGATGCAGCGCCACCGCCGCCTCATGCAATAGAAGATGGCTATCGCGG
AACCGATGATGCAAAAAAAATGACCGTTGATTTCGCAAAAACCATGCACGATGGCGCTTC
GGTTTCACTACGCGGTAATTTGATTTCTCACAAAGGAGAGGACCGTTACGTTTTTCGCGA
TAAGAGCGGTGAAATTAATGTCGTTATTCCTGCGGCCGTCTTTGATGGACGAGAAGTTCA
GCCGGACCAGATGATCAACATTAGTGGCAGTCTGGATAAGAAAAGCGCGCCGGCCGTCGT
TCGGGTCACTCATTTGCAGAAATAAAAATAAATTAGCCTGATGGCCTGAACTACTGGGCC
ATTAGGGTATTGGGTTATGCTATTTGTCATCCTTTTATTTACGATAATGCAGAGGTAATT
TACAGAATTAAACACTTTTTTATCCGCTGATTTTGTTTTAAATCACAATGTTATCTCAGA
GATGACTCATAACTTCGGATTTCTATGAAAATATTGACGTAATTTTGCTTTTCTCTCGTT
AGAATAGCGCGCACAAGGAACTGTGAAAAAGGAGTGGCAATGATCAAGAAGACAACGGAA
ATTGATGCCATCTTGTTAAATCTCAATAAGGCTATCGATGCCCACTACCAGTGGCTGGTG
AGTATGTTTCACAGCGTGGTCGCGAGAGATGCCAGTAAGCCAGAAATAACGGATAACCAT
TCTTATGGACTGTGCCAGTTTGGTCGGTGGATTGATCATCTGGGGCCACTCGATAACGAT
GAATTACCTTACGTTCGGCTAATGGATTCTGCCCATCAACATATGCATAACTGTGGTCGG
GAATTAATGCTGGCTATTGTTGAAAATCACTGGCAGGACGCGCATTTCGACGCCTTTCAG
GAGGGGTTGCTTTCTTTTACTGCGGCATTAACCGATTACAAAATTTATTTGCTGACGATC
CGTAGCAATATGGATGTTTTGACGGGATTGCCGGGTCGTCGGGTTCTTGATGAATCCTTT
GATCATCAGTTACGCAACGCTGAGCCTCTGAATCTTTATTTAATGTTGTTGGATATTGAC
CGATTTAAATTGGTTAATGATACCTACGGGCATTTAATCGGCGATGTAGTATTACGCACC
CTGGCAACTTACTTAGCCAGTTGGACGCGTGATTACGAAACGGTTTATCGCTACGGGGGC
GAAGAATTTATCATTATTGTCAAAGCGGCTAATGATGAAGAAGCATGTCGTGCAGGTGTC
AGAATTTGCCAGTTAGTCGATAACCATGCCATCACACATTCTGAAGGGCATATCAACATT
ACCGTGACAGCAGGTGTGAGTCGCGCATTTCCTGAAGAGCCTCTGGATGTGGTCATTGGA
AGAGCGGACCGGGCAATGTATGAGGGTAAGCAAACCGGAAGAAATCGCTGCATGTTTATT
GACGAACAAAATGTGATTAACCGAGTTTAAGCTCCGTTTAACATTCATTGAGAAAACTGA
TGCTACTGTGTCAACGATTCGTTATCAGTGCAGGAAAATGCCTGTTAGCGTAAAAGCAAA
ACACAAATCTATCCATGCAAGCATTCACCGCCGGTTTACTGGCGGGGTTTTTTTTTCNNN
NNNNNNNNNNNNNNNNNNNTCGCCGTCATAAAAATCAGGCCCCTTGTACACAACTGTAAC
AAGGGGCCGGTTAGGTGAGGGATTATCTCCGTTCATTAGTCATCCCATTTGTGGCTGAAA
TACGCGGCCAGAAAACCAGAAAATAAAATTATTCCCAGTACGGCCATAAAAACATTCATA
TTACCCAGCATTATTTGCCTCCGTTTATGGTGTGGTGTGTTTCCTCGCTTACCTTAATTT
TCATCTCAATGAGAAAGATATTAGCAGAGGTAACCTAAACGAAGGCTGAATTAAATCTTT
ATTGTGTTCGACTTAAATCAACAAAGCGCGGGCTGCCCCCACGGTCTTGCTCGAATCCCT
TTTAACATCAGCACCCACGCAGCAATGATCACCAACGCTAAGATGACAAACAGCGAGGAA
GGCGGCAGGCTGGTTAGCACTACGCCACTCACTAATGGGTTAATCGCGGCACCAAGCCAG
CCTAAAGACTGGGCGGAAAAATAGCTGGCTTTCATTTCTGGCGGCGCAATATGGTCAATC
AACATATACTCGCCCGGCGCATAAATGATTTCACCGACAGTAAATACCGCAGCTGACATA
CCCCACAATAGCAGGCTGTTGCCGGAAAAAATAAAACCGACCAGACCGATGACGAAACAG
AGGGTGCCTGCTGTCATCAGCGCGCGGATGTTAGCCGGGTTAAGTCGGCGGCCCACGGAA
TATTGCAACGTAACCACCATGGCAGCATTCACCGGAAGAACAACCGCGACCACCTTTTCG
GCAAAATCCCCATCAGCAATCACCATCACATATTGTGAAATGCATGAAGCAAATGCGCCG
CTTACAAAAGAAGCCAGAAAACCAGAGCAGGTAAACCACAACAGTGCTTTATCTTGTAAT
AAAACTTTCGGCGACCAGACACTGCCTGTTTCCGTGGCGATGATTTTCTCGCTGCGCTTT
ACCCAAATTTGAATGAAAAGCATGGGAAACGCGGAACAGATAGCTGCCAGCCAGAAGGGC
AGATTGATGCTCTGCATTACCAACAGCGTGCCGAGCGGCGGACCGATGGTCCAGCCAATG
TTTAGCATGGTGTAGTTGATTGAGAAGATTTTCGTTTTGCTGGTGGACGAAAGATTGTCG
GCAAACCAGGCTTTCAGCACGGTAGCAAAAACAGAATAGGCGCAGTTAATGAGGGCAAAA
AAGAGCACAACCAGCGTCACGTTATTCACTAAAGTAATGGCAATAAAACCGCTGGCGAAG
GCGGTAATTGCCAGTAACATATAGCGTTTCTTGTCGAACTTATCCGCCAGGATACCAAAA
CCGAGGCTAAAAACGACGCCAATAGTGAGCGCAATTGTCATCGCATAACCGATTAGATCG
ACACTCAGGCTGTACTGGCGACTCAAGTAAATGGTCATAAATGGCAGCGTAGCGCCGCGT
CCGATGGTTAATAACAACGACGAGGCAAGAAGGGCGCTGGTAGAGCGTCGTAGGGATAAG
TTCATTTGTCTGTCCGGCAGTGCGTTTCGTTATGTTTTGTTTTAGAGATGTAAAGAAATA
GCATGGCAAAAATCCGAAGTATAGCGACTTATTTGCGCATTAATGCCGTCGTAACCGGCG
ACTAACGAATCAACTGTTAAAGAAAAGTAAATTCAGCTAAGTTGATTGCTTACAAAAGAT
GAAATTCAGAGGCGGTAGAATGTCGCGAAAAGATGGGGTGTTGGCGCTACTGGTAGTGGT
CGTATGGGGGCTAAATTTTGTGGTCATCAAAGTGGGGCTTCATAACATGCCACCGCTGAT
GCTGGCCGGTTTGCGCTTTATGCTGGTCGCTTTTCCGGCTATCTTTTTTGTCGCACGACC
GAAAGTACCACTGAATTTGCTGCTGGGGTATGGATTAACCATCAGTTTTGCGCAGTTTGC
TTTTCTTTTTTGTGCCATTAACTTCGGTATGCCTGCTGGACTGGCTTCGCTGGTGTTACA
GGCACAGGCGTTTTTTACTATCATGCTTGGCGCGTTTACTTTCGGGGAGCGACTGCATGG
CAAACAATTGGCGGGGATCGCCTTAGCGATTTTTGGCGTACTGGTGTTAATCGAAGATAG
TCTGAACGGTCAGCATGTGGCGATGCTCGGCTTTATGTTGACCCTGGCGGCAGCATTTAG
TTGGGCGTGTGGCAACATCTTCAATAAAAAGATCATGTCGCACTCAACGCGTCCGGCGGT
GATGTCGCTGGTAATCTGGAGCGCTTTAATCCCAATCATTCCCTTCTTTGTTGCCTCGCT
GATTCTCGATGGTTCCGCAACCATGATTCACAGTCTGGTTACTATCGATATGACCACCAT
CTTGTCTCTGATGTATCTGGCGTTTGTGGCGACAATTGTTGGTTATGGGATCTGGGGGAC
GTTACTGGGACGCTATGAAACCTGGCGGGTTGCACCGTTATCGTTACTGGTGCCCGTAGT
AGGACTGGCAAGTGCGGCACTATTGTTGGATGAACGCTTAACGGGTCTGCAATTTTTAGG
TGCGGTGCTCATTATGACCGGGCTGTATATCAATGTATTTGGCTTGCGGTGGCGTAAAGC
GGTAAAGGTGGGAAGTTAATAAGCCCCGAGATGTCGGGGCCAGAACAAACTACATAGCGT
GTTGATTATAATAGGGCACGCCGAGCGCATCCGACTTATCACTGCCAGTACCCATGTGAT
TTAAATCAAACGGTGGGTGTTCCTGCGATGGGGGAACAACCACGACATTGGCACAAGAAG
TAACAACTGGCTGCGTGGTTTGTTCCGCAACGCCCTGCGCGGAAAAGAGAATAAGCGCAG
CTGCTATTGCGGATGAAAGTGGTTTCATGATTGCCTCAGTGACGTTGTCACGTTTTCAAC
TAGCTGTTGTAATGATTTAATGGATGTAAAAAGCGCGATTCGCCCTGCATATTGGTCATC
CGGTATTTATGCGGCGGAACATCAAAGTAATTTTTGAAGGTTCGGGTCAGAGTTTGTTGC
GACTCGAAGCCATATCGTTCTGCCAGATAGAGTATCGGCTCGTTACTTTCCTTCAGCTTT
TGCGCGATTTCCGTCATCTTACGGCTGCGGATGTATTGGCCTAATGAATGACCGGTTTCT
TTTTTAAACATCCGTTGCAGGTGCCATTTGGAGTAACCCGAACGCTCTGACACTTTCTCC
AGTGACAGTGGCGATTCCAGGTTGTCCTCGATCCAGTCCAAAATGCTATGAATGGTAATA
GCGTCAGTATTGCGTCTGGACATCGTCATACCTCTTTTTTGTTTACGGCAGGACTTTCTT
AAGCAAATACTCAAGTGTTGCCACTTCGTCCGCCGTCAGGTTTTTTGTTAATTCTTGGTG
CAGGTCCTGGCCAACTAATTGATGGCATTGTTCACATATTGCCGCGCCGCCGGTGGTAAG
TTTTACCAGTACGCCGCGCTTGTCATTCGGGTTCGGCAACCTTTCCACCCAGCCTTTACA
GACCAGGCGATCCAGCATACGGGTCAGTGCTCCCAGGTCGACCGACAATACCTTTTTCAG
TTCAACCGGAGTAATACACGCCGCGCAGCGGATAGAGCAGAGCACCTTAAACTGTGCCGC
GGTAATATCCAGCGGAGACAGATACTCGTTAAGCAGGCGATCTTTCTTCTGATTAACCAT
ATGGATTAAGCGACCCAATGGAATAATTTCATTGAACAGATCGCTGGTACTTTTCACATT
AGTTGCCCTGGCAAGTAATTAGTTGCAGGGGATAATATTGCCCAGGCAAGTATAAGTCAA
ATGAATGAATTGACCGATGCCACGTTTTGCTAAATCGGTTCAAGTTTTGTTCAATGCGAT
GCAAGGCTAGCTAAAGAGTGACACTTTATCCTTGTTTACCCCTTATACTTTTCGCTGATA
ACCCAGATACACAGGATAACAACCACCAATGTTAGATTTGTTTAAAGCAATTGGCCTGGG
GCTGGTGGTGTTGCTGCCGTTAGCTAACCCATTAACAACTGTCGCGTTATTTCTTGGCCT
GGCAGGCAACATGAACAGTGCCGAACGTAATCGTCAGTCGTTGATGGCCTCGGTGTACGT
ATTTGCCATCATGATGGTGGCGTATTACGCCGGGCAACTGGTGATGGATACATTTGGCAT
TTCGATTCCCGGTCTGCGAATTGCAGGCGGCTTAATCGTCGCGTTTATCGGTTTTCGGAT
GCTCTTTCCGCAACAGAAAGCGATTGATTCACCGGAGGCGAAAAGCAAGTCGGAAGAGCT
GGAAGATGAACCCAGTGCCAATATTGCCTTTGTGCCGCTGGCAATGCCAAGTACTGCCGG
TCCGGGAACCATAGCGATGATTATTAGCTCGGCGTCCACAGTGCGTCAGAGTTCAACCTT
CGCTGATTGGGTACTGATGGTTGCGCCGCCGCTGATCTTTTTCCTGGTGGCGGTTATTTT
GTGGGGAAGCCTACGCAGCTCCGGCGCAATTATGCGGCTGGTGGGCAAGGGTGGCATTGA
AGCGATCTCCCGTCTGATGGGATTCCTGCTGGTATGTATGGGTGTGCAGTTTATTATTAA
CGGCATCCTGGAAATCATTAAAACGTACCATTAAAAAAGGCCCGAATGGGCCTTTCAACT
ATTGCGTCTGTTCTTCGAGTGTCACTGGCCAGCGGCGAAATATAATGATTGACCAAATTA
ACGCGGCAAAAGCAGGCACCGCGCCCACATAACCAATCATCGACATTGACCAGTGCAAAC
TCACCTGATTACCTACCAACGCACCCGCCCCGATTCCAATATTAAATATGCCGGAGAATA
GCGCCATCGCGACGTCGGTAGCATCTGGTGCCAGCGCCAGCACTTTAACCTGCATACCAA
GCCCGATGATCATCATCGCGATCCCCCAGAAAATACTCAGCACCCCGAGGTGTATTTCAC
TGTTCGCCGCAGGTAACAGCAATGCCAGGCACACCAGCAACAGCGCAATCGCCGTACTCA
CCAACGCAGACGCATACTGATTACCCAGTTTACCGAAAATCACGCTGCCAATAATGCCCG
CACCACCGAGTAATAACAGTAATGCCGTGGCAAAGTTGGCGCTGAATCCCGCAATGTTTT
GTACAAAAGGCTCGATATAGCTGTATGCCGTGTAATGGGCGGTGACAACCACCACAGTTA
ACAAATAAATGCTCATCAATGCCGGGCGGCGGAACAATAGCGGGAGGCTTTTCAGTGAAC
CGGAATGCTCACTGGGCAGTAAGGGAAGTAACTTAATCAGGCACAAAAGGGTGATAAGCG
CCCCAATACCAATCGCGAAGAAGGTCATTCGCCAACCGAAATACTGGCCCACAATGCGCC
CGAGAGGTAAACCTAAGACCATCGCCAGTGCTGTACCGGTGGCAATTAAACTCAATGCCT
GTGCTCGCTTCCCGGCCGGAGCCATACGGATCGCCAGAGACGCCGTAATCGACCAGAAAA
TCGCATGTGCAAAAGCCACACCAATGCGACTGATCACCAGAACGGTAAAGCTCCACGACA
AAAACGACAGTACGTGGCTGGCAATAAACACCACAAACAGGCAGATCAGTAATTTGCGCC
GTTCAACCTGACTGGTCATTAACATAAAAGGCAATGACATTAGCGCTACTACCCATGCGT
AAATGGTCAACATGATGCCGACCTGAGCGGTTTGCATGTGAAAACTTTGCGCAATGTCAG
AGAGCAGGCCAACAGGGACAAATTCGGTGGTGTTGAAGATGAAGGCGGCGACTGCCAGCG
TAACGACCCGTAGCCACGCCACTTTGCGGGAAACAGTGTTTGTTGTCATAACAGATTATC
GGGTGAGTTGCGAAAAAGTGATGAAATGATCTTAAAACGGTTAATGATGTGAATACAATG
CATTTGTGATCTGGATCGCGTTTTCCGTTTCTCTGACGCTGATTCTTTCACGCGTCAGAG
AGTCGGTAACATCACGGTTTAATGACGTTCAGGGAGGTCTGGCGTTTTGGCGGTTGCGGG
TATAGGTGGTCTGACAGGGGAGCGAGGCCTGTTTTTCACCAGGTCTTCGTGAGTAACTTT
TGGCGGTGTTTCATTTTTTACAAACAGTTTGAGGGTCCTGCGCGCCATATGTTTGATAAT
TTTATCATCACTTAATGATGCTGGCATCAACACGTCATTCAAATCACTTTCATTGGGATT
CATAAATTGGTGATAGTGCAATAACATATTGGCGAAAAATAAAAACAAGTTCTGAAAATG
AGGAGATTCTTGTTCTGCTAAAAGGGATAAAAAGCAGATGCAGACTTCGGGTAGTACATG
TTTGTTAGAACCTAATGAATCCATCAGGCTTTGCAACAAATCCTCTTTTAATTCGCTGTC
CGTTATGTCGAGAATGGCGGTGATCAAGTTAGGATCTTTATTGACGAACCATCTGTGAAC
CTCAGAGTTATTCCATAATCGGGGGAGTATGACAAAATTACCGCGAGAGATAAAATTCAG
GACAAGCAAATCAAACTGGCGTAAGTAATCTGCAGCGGTATGGTGATCCGAAGGCAGGGG
TTCAATATGTGGTGTATGCGCTCTTTTGATGGGAACACCAGGGTTGATCATTGGAAATTG
TTCAATAAAATCATTCAGAAACAGAAAGAGTACACGCTCGACGCCGGTCTGAAATACGCG
CCCCATAGTGACAGGCTTTGGGTTGGGAGCGCAAAAAATATTAATTTCTCCATCATGGCG
AAAATTATCTAAATAAATAGGGCTTAAATTTATTACTACCTGAAATTCAATATTTTCTTT
GTGTCTTCCATTCCTGGCGGGATAAGTGAGTTTAAACTGAACCTTTTCATTGTATAGCGT
GTCGTTACCCCGAAAAGAAGTCCTCTGAATATATGATAAGTTGTCAAGGTTATTAAATAT
CTTTTTTGTGGCTGAGTTGATGTTTAAAGACGTGCGCCACTCTTCATTACATATTATTGT
ACTAAGTGCATCAATAAAATCCTTTAAAACTTCTTTTACCTGCGGTGCAATATTACGTAC
GGGAAAATCATCAGGAAGAGATATGTAATTGCTGATGCTTACTGGCGTAACCATATTTGC
CCCATATAGTCATAAGTCATCGGAACATCACTATATAGAGCATATTAACCGCAAGAACTA
TCAAAAATAGCTCATTGATATCCCTGTCTTGCCGAGTCAGGCACATCCAGCAGTTGAATA
AATGCCTCGAGCGGACGTGTTTTCGCACCACGACGCCAGACCAGCCAGGTTGTTAACCAA
CGCCATTGCTCAGCTAACGGCCACGCTTCAACCTGGTGATGCCCCGGCATACTTTCCAGC
ATAGAGCGCGGAATAAGCGCAATGCCTGCTCCTGCGATCACACAGGCCAACATTCCGTGA
TAAGACTCCATCTCATGGATAGTTCCCGGAGCGGCACCGTCAGCATGAAACCAGCTCTCG
AAGTGGCGACGATACGAACAATTGGCGCGGAAGGCATAAATGTTACTGCCATTAACCTGA
CTGGCACGGGTTACTGGCGCATATCCTTGTGGCGTGACGATCATCAGTTCCTCGCGGTAT
ACCGGTATCCCGTCGATGGCAGTATGGTTAATGGGTCCATCAATAAACGCCGCATTCAGT
TTTCCCTCCAGTACACCATCCAGCATAGTGCCGGAAGGGCCGGTGGAAAGTGAAAACTGA
ATTTTGGGATAACGACGGTTGAATTCCGCCAGCGTGGCTGGAATGCGCACTGCAGCGGTG
CTTTCCAGCGAACCAAGAGAAAATAAACCTTGCGGCTCATCGCCAGCGACAACGCTCCGC
GCTTCATCCACTAACGCGAGAATTTGTTGGCTATAGCGTAAAAAGTTATGCCCGGCAGGA
GAGAGACGTAAACGCTGATTCTCGCGAATAAACAGATCAACCCCCAGTTCTGTTTCCAGC
TGGCGCAGACGGGTAGTGAGATTCGACGGCACGCGATGCACTTTTGCTGCAGCCTGGGTT
ATGCTGCCAGCTTCGGCAACCGCGTTGAACATCTCCAGTTGGGTCAGATCCATAGCATTC
TCGATTCGTGAATAAGTGGCTTAATATTATTCATTTTAAAGCAAGAGTAAATCTGCGTAT
CTTCATACCATGACTCATAAAGGAGATACCCCGATGACCATTACTCCGGCAACTCATGCA
ATTTCGATAAATCCTGCCACGGGTGAACAACTTTCTGTGCTGCCGTGGGCTGGCGCTGAC
GATATCGAAAACGCACTTCAGCTGGCGGCAGCAGGCTTTCGCGACTGGCGCGAGACAAAT
ATAGATTATCGTGCTGAAAAACTGCGTGATATCGGTAAGGCTCTGCGCGCTCGTAGCGAA
GAAATGGCGCAAATGATCACCCGCGAAATGGGCAAACCAATCAACCAGGCGCGCGCTGAA
GTGGCGAAATCGGCGAATTTGTGTGACTGGTATGCAGAACATGGTCCGGCAATGCTGAAG
GCGGAACCTACGCTGGTGGAAAATCAGCAGGCGGTTATTGAGTATCGACCGTTGGGGACG
ATTCTGGCGATTATGCCGTGGAATTTTCCGTTATGGCAGGTGATGCGTGGCGCTGTTCCC
ATCATTCTTGCAGGTAACGGCTACTTACTTAAACATGCGCCGAATGTGATGGGCTGTGCA
CAGCTCATTGCCCAGGTGTTTAAAGATGCGGGTATCCCACAAGGCGTATATGGCTGGCTG
AATGCCGACAACGACGGTGTCAGTCAGATGATTAAAGACTCGCGCATTGCTGCTGTCACG
GTGACCGGAAGTGTTCGTGCGGGAGCGGCTATTGGCGCACAGGCTGGAGCGGCACTGAAA
AAATGCGTACTGGAACTGGGCGGTTCGGATCCGTTTATTGTGCTTAACGATGCCGATCTG
GAACTGGCGGTGAAAGCGGCGGTAGCCGGACGTTATCAGAATACCGGACAGGTATGTGCA
GCGGCAAAACGCTTTATTATCGAAGAGGGAATTGCTTCGGCATTTACCGAACGTTTTGTG
GCAGCTGCGGCAGCCTTGAAAATGGGCGATCCCCGTGACGAAGAGAACGCTCTCGGACCA
ATGGCTCGTTTTGATTTACGTGATGAGCTGCATCATCAGGTGGAGAAAACCCTGGCGCAG
GGTGCGCGTTTGTTACTGGGCGGGGAAAAGATGGCTGGGGCAGGTAACTACTATCCGCCA
ACGGTTCTGGCGAATGTTACCCCAGAAATGACCGCGTTTCGGGAAGAAATGTTTGGCCCC
GTTGCGGCAATCACCATTGCGAAAGATGCAGAACATGCACTGGAACTGGCTAATGATAGT
GAGTTCGGCCTTTCAGCGACCATTTTTACCACTGACGAAACACAGGCCAGACAGATGGCG
GCACGTCTGGAATGCGGTGGGGTGTTTATCAATGGTTATTGTGCCAGCGACGCGCGAGTG
GCCTTTGGTGGCGTGAAAAAGAGTGGCTTTGGTCGTGAGCTTTCCCATTTCGGCTTACAC
GAATTCTGTAATATCCAGACGGTGTGGAAAGACCGGATCTGACGCGACATATTCAGCTCT
GATATACTCGCAGGTCTTTTCAGACCTGCGGTCCAGGAGTAGAAAGTGGCAGTCGCCATG
GATAATGCAATTTTAGAAAACATCTTGCGGCAAGTGCGGCCGCTCATTGGTCAGGGTAAA
GTCGCGGATTATATTCCGGCGCTGGCTACAGTAGACGGTTCCCGATTGGGGATTGCTATC
TGTACCGTTGACGGACAGCTTTTTCAGGCCGGAGACGCGCAAGAACGTTTTTCCATTCAG
TCTATTTCCAAAGTGCTGAGTCTCGTTGTCGCCATGCGTCATTACTCCGAAGAGGAAATC
TGGCAACGCGTCGGCAAAGATCCGTCTGGATCACCGTTCAATTCCTTAGTGCAACTGGAA
ATGGAGCAGGGTATACCGCGTAATCCGTTCATTAATGCCGGTGCGCTGGTGGTCTGCGAT
ATGTTGCAAGGGCGATTAAGCGCACCACGGCAACGTATGCTGGAAGTCGTGCGCGGCTTA
AGCGGTGTGTCTGATATTTCCTACGATACGGTGGTAGCGCGTTCCGAATTTGAACATTCC
GCGCGAAATGCGGCTATCGCCTGGCTGATGAAGTCGTTTGGCAATTTCCATCATGACGTG
ACAACCGTTCTGCAAAACTACTTTCATTACTGCGCTCTGAAAATGAGCTGTGTAGAGCTG
GCCCGGACGTTTGTCTTTCTGGCTAATCAGGGGAAAGCTATTCATATTGATGAACCAGTG
GTGACGCCAATGCAGGCGCGGCAAATTAACGCGCTGATGGCGACCAGTGGTATGTACCAG
AACGCGGGGGAGTTTGCCTGGCGGGTGGGGCTACCGGCGAAATCTGGCGTTGGTGGCGGT
ATTGTGGCGATTGTTCCGCATGAAATGGCCATCGCTGTCTGGAGTCCGGAACTGGATGAT
GCAGGTAACTCGCTTGCGGGTATTGCCGTTCTTGAACAATTGACGAAACAGTTAGGGCGT
TCGGTTTATTAATGCAGTCTCTCGATCCACTCTTCGCGCGTTTATCCCGTTCAAAATTTC
GCTCTCGCTTTCGTCTGGGCATGAAAGAGCGTCAGTATTGCCTGGAGAAAGGCGCGCCAG
TCATCGAACAACATGCGGCGGATTTTGTCGCTAAACGTCTTGCTCCGGCATTACCGGCTA
ATGACGGTAAGCAAACCCCCATGCGCGGGCATCCGGTGTTTATCGCTCAGCACGCCACCG
CGACCTGCTGTCGCGGTTGTCTGGCTAAGTGGCATAACATTCCGCAGGGTGTTTCGTTAA
GCGAAGAACAACAACGTTATATCGTGGCGGTAATCTATCACTGGCTGGTTGTACAGATGA
ATCAGCCATGAGAATTGCGGAAAACGACAAAATAGCATTCCCAGGGTACCTTTATTTGCC
GCCGCTGTCAGCGAACATGCTATCTTGGTTCGGTCAGTATTGATAGTCTGGATTTCTGGC
CTTTGCTTGCGGACTGGTTCAGTGAGCAATTCTCAACGGGCGTGTTGATCGTGCCTTGTA
TGCTGACGTTGGCTATTCCTGGAGTGCTGCCGCGCTTTAAAGCAGAACAGATGATGCCCG
CCATCGCGCTTATTGTGTCGGTTATTGCCTCGGTAGTCATTGGCGGAGCGGGGAGTCTGG
CGTTCCCGCTGCCTGCATTAATCTGGTGTGCAGTGCGCTATACGCCGCAGGTAACATGTC
TGTTGACCTTTGTCACCGGTGCGGTGGAAATCGTACTGGTGGCAAATTCGGTGATTGATA
TCTCGGTCGGTTCGCCGTTCTCCATTCCGCAAATGTTCTCCGCACGTCTCGGTATTGCCA
CGATGGCGATATGCCCAATTATGGTTTCTTTTAGCGTGGCAGCGATCAATTCGCTAATGA
AGCAAGTTGCGCTGCGAGCCGACTTTGATTTTCTGACTCAGGTTTACTCACGGTCCGGTC
TTTATGAGGCGCTGAAAAGTCCATCGCTGAAACAGACACAACATCTGACTGTCATGCTGC
TTGATATCGACTATTTCAAAAGCATTAACGATAACTATGGACATGAATGTGGCGATAAAG
TGTTAAGCGTGTTTGCCCGGCATATTCAGAAGATTGTCGGTGATAAGGGGCTGGTGGCGC
GAATGGGCGGCGAAGAATTTGCTGTTGCAGTGCCGTCGGTGAATCCTGTCGATGGTCTGC
TAATGGCGGAAAAAATCCGTAAAGGCGTTGAACTGCAACCATTCACCTGGCAACAAAAAA
CGCTTTATCTCACGGTAAGTATTGGCGTCGGTAGTGGTCGCGCATCGTACCTAACGCTGA
CCGATGACTTTAATAAATTGATGGTCGAAGCCGATACGTGTCTGTATCGCTCGAAGAAAG
ATGGGCGCAACCGTACCAGCACTATGCGTTACGGTGAGGAAGTTGTCTGACATCTTTATT
CATTACGCGCGATTTGAATGCAATGTGTTCTACCACTTTATGATCCAGGAAAAGGCGTTT
TTCCTCGATTAAACCATGATCCGCGCCACACTTTTCTCATAAAACTGCTCATTAATCATC
AGGAGTTGATCAAAACAGGGGTTCGGCGTATTAAAGTTTGCTAACCTGTCGTACCAATTC
AAACAGGTTGTATGACTAATCAGAAGGGAACCCATTGTGAAAACACTAAATCGTCGCGAT
TTTCCCGGTGCACAGTATCCAGAACGTATCATTCAGTTTGGTGAAGGTAACTTCCTGCGC
GCCTTTGTTGACTGGCAAATCGATCTCCTGAATGAGCACACCGATCTGAATTCTGGCGTG
GTCGTTGTTCGTCCGATTGAAACTTCATTCCCGCCGTCACTGAGCACGCAGGATGGTCTG
TACACCACCATTATCCGTGGCCTGAATGAGAAGGGGGAAGCGGTCAGCGACGCGCGTCTG
ATTCGCTCGGTTAATCGTGAAATCAGCGTCTACAGTGAATACGATGAATTCCTGAAACTG
GCGCACAACCCGGAAATGCGCTTTGTTTTCTCTAACACCACCGAAGCGGGTATCAGCTAC
CATGCGGGCGATAAATTCGATGACGCGCCAGCGGTAAGCTATCCGGCAAAACTGACCCGT
CTGCTGTTCGAACGCTTTAGCCATTTCAACGGTGCGCTGGATAAAGGTTGGATCATCATT
CCGTGTGAGTTGATTGACTACAATGGCGACGCGTTGCGTGAACTGGTGCTGCGCTATGCG
CAAGAGTGGGCACTGCCAGAAGCATTTATTCAATGGCTGGATCAGGCTAACAGCTTCTGT
TCTACGCTGGTGGACCGTATCGTTACCGGTTATCCGCGCGATGAAGTGGCTAAACTGGAA
GAAGAACTGGGTTATCACGATGGTTTTCTCGACACCGCTGAACACTTTTACCTGTTTGTG
ATTCAGGGACCGAAATCCTTAGCGACTGAACTGCGTCTGGACAAATATCCGCTCAACGTG
CTGATTGTTGACGATATTAAACCGTACAAAGAACGCAAAGTGGCAATCCTCAACGGTGCG
CACACCGCGCTGGTGCCGGTGGCGTTCCAGGCAGGGCTGGATACCGTAGGTGAAGCGATG
AACGATGCTGAAATTTGCGCATTCGTTGAAAAAGCTATCTACGAAGAAATTATTCCGGTA
CTGGATTTGCCTCGTGATGAACTGGAATCTTTCGCCAGTGCAGTCACCGGGCGTTTCCGT
AACCCGTACATTAAGCATCAGCTGCTGTCTATCGCGCTCAACGGTATGACCAAGTTCCGC
ACCCGCATCCTGCCACAGCTGCTGGCAGGGCAGAAGGCAAACGGCACACTTCCGGCGCGC
CTTACTTTCGCATTAGCGGCATTGATTGCGTTCTATCGTGGTGAGCGTAACGGCGAAACA
TATCCGGTACAGGACGATGCACACTGGCTGGAACGTTATCAGCAACTCTGGAGCCAGCAT
CGTGACCGTGTTATCGGCACCCAGGAACTGGTAGCGATTGTTTTGGCAGAAAAAGACCAC
TGGGAGCAGGACCTGACGCAAGTGCCTGGTCTGGTCGAGCAGGTTGCTAATGACCTGGAT
GCGATTCTCGAAAAAGGGATGCGCGAAGCTGTACGTCCGTTGTGCTAATAACACCGTTAC
TTCTGAACCCGGTTTCGACCGGGTTTCTTATTTCACCATATTAGTTACAACATCCTATAT
GCCTTTATCATTAACAGGTGCCACATGCAGCGCCTGCTAATGTTGTAAGCTTGTAGGTAA
TTTGTAAGTAGCGTCTTGAGAATGTGATCGTAATCACGTTTAATAGGGCGACTTTTCCAC
GCCTGAAGATAACCATGATTGTTCGTCCACAACAACACTGGCTGCGCCGTATTTTTGTCT
GGCACGGCTCAGTATTATCCAAGATATCCTCGCGCTTACTACTCAATTTTCTCTTTTCTA
TCGCTGTTATTTTCATGCTGCCCTGGTACACGCATCTGGGCATCAAATTCACCCTCGCAC
CGTTCAGCATTCTCGGTGTCGCCATCGCCATTTTTCTTGGTTTTCGTAATAATGCCGGGT
ACGCCCGTTACGTTGAAGCGCGAAAACTTTGGGGGCAGTTGATGATTGCCTCACGGTCGT
TACTGCGCGAGGTAAAAACGACATTGCCGGATTCGGCAAGTGTAAGGGAGTTTGCCCGGC
TGCAAATCGCTTTCGCCCACTGTTTACGCATGACATTACGCAAACAGCCACAGGCGGAAG
TGCTGGCTCATTATCTCAAGACTGAAGATCTTCAGCGTGTACTGGCTTCGAACTCTCCAG
CTAACCGTATCTTGTTAATAATGGGAGAATGGTTGGCGGTTCAGCGCCGCAATGGACAGC
TTTCAGATATCCTGTTTATTAGCCTCAACGATCGGCTTAATGATATTTCAGCGGTCCTGG
CAGGATGCGAGCGCATTGCCTATACGCCAATTCCCTTTGCCTACACCCTGATTTTGCATC
GTACCGTTTATCTGTTTTGTATCATGCTGCCGTTCGCGCTGGTCGTGGACCTGCATTACA
TGACGCCTTTTATCTCTGTGCTGATTTCCTACACTTTTATTTCGCTGGATTGTCTGGCGG
AAGAACTGGAAGATCCGTTCGGTACTGAAAACAATGATTTACCACTGGATGCCATCTGCA
ACGCTATTGAAATTGACCTGTTACAGATGAACGATGAAGCCGAAATTCCAGCAAAAATTC
TTCCCGATCGTCATTACCAGCTGACGTGATATTTACTCCATACGCCGGGCAACAATAAAC
AGACGCGGAAATGCCAGCAGTATCTGTCCGTTCTCTTGCAGTGGATACTGCTCTTCCAGC
ATCTGATGGTAGCGCTTAAGAAAAAGCTGCTGTTCGCTCTCGGTCAGATCCTGTAACCAC
GGACGTAATCCAGTGGCAGTCACCCAATCGATAATCGCCTGGTGTGACGGCATCTGGTGA
TAGTAGGTGGTTCGCCAGATATCGACCTCACATCCGGCTTCGCTCAAAATATCGTAGTAA
GCATGAACGCCAGCCAACGGCTCACGCCCGCGATCCGGGTAGTTTTGTTCCCAGGCAACT
TCGCGCATGAGCACATGGGTCGGCTCCAGCCAGTTATCTGGCATCTGTACTGCCAGCACG
CCCTGCGGATTAAGTAAAGAAACCAGATGAGGAAACAATTCGTAGTGGTCGGGCAGCCAT
TGCAGTGAGGCATTAGCAAAAATCAGATCGAGTGCCTGTACCGGTTGCCAGTTGCGGATG
TCTGCTTCCACGAACTGGCAGTCTGGCAAAGCACTGCGCGCTTCAGCAATCATCGCCGGA
GACGAGTCGATGCCTGTTATCCTGGCCGCAGGCCAACGTTGTTGTAGAAGGGCGGTGCTG
TTACCTGGGCCACAGCCAAGATCGGCAACATATTCGACATTTTCCAGCGGCACTCTGGCA
AGCAGCTCCACCGCCGGACGCGATCGTTCAGCGGAAAAGTGTAGATATAAAGAGGGGTTC
CAGTCAGACATTTTTTTACTCCCGTCAGCGCGTTACCCCAATTGTAGATAAAATTGATAA
ATTCGCCTCACGGCATCAAACCATTGAACAGACGTTTTTTACGCGGCCCGGTCATTAAAG
ATTCCAGTTTCGCGACACAGGTTTTGTAGTGGGGCGTGGTTTTATGGAACGCCACTGCGT
CTTCATCTTTATAGGCTTCGTAGATATAAAAGCGCGAATTCACTTCCGGGTCCTGTAAGA
CATCGAAGCGCAAATTGCCTTCTTCCTGTACAGAGCCCAGGTGGTTCTGGCGAAAAACTT
CGATAAACTCGTCAACCTTGTCTTCATGAACGTTAATTTCAACCAGTGTGACGTGCATAA
TTCTTCTCCTTAGATCCGCAGTTACTGTTTTTCACTCAGATAGAGTTCATATGCCCGATC
AGCCGTTTCGTTATGGTGAACCACCGCCTGTACGGCTTTCATCATCGCCACCGGATGGTC
AGACTGGAAAATATTACGCCCCATATCCACACCAGAAGCGCCCTGATCGATAGCCTGCCA
GCACATTTCCAGCGCCTCGCGCTCCGGTAATTTTTTACCGCCAGCAATAACAATGGGTAC
CGGACATCCGGCAACAATCCGTTCAAAACCTTTTTCGACATAATAGGTTTTGATAATTTG
CGCCCCCATTTCAGCGGCGATTCGAGTCGCGAGCGAGAAATAACGCTGATCGCGCACCAT
ATCTTTGCCCACGCCAGTCACGGCCATGGTCGGCATTCCCACTTTCATTCCGGCATCAAC
CAGCTGAATAATATTTTTGATCGACTGATGTTCATATTCGCTGCCGATATAAACCTGCGC
CGCCACCGCGCAACTGTTCAGGCGCACGGCGTCATCCATCGATAACGCCACGGCTTCATT
ACTTAATTCCGCCAGAATAGAGTTCGCACCTGACGCCCGCAGTACCACCGGCCTATTGGT
CGCAGGGGGAACTACGCTGCGCAAAATGCCGCGCGTACACATTAATACATCGGCATGTTC
AAACAGCGGGGCGATATTTATATCAATGCGTTCAAGTCCGGTAGTCGGTCCCTGAAAATA
ACCATGGTCAAAAGCCAGCATCACGGTTTTACCCGTTTTCGGATTAAATATCCGCGATAA
GCGTGACTGCATTCCCCAATCCAGCGCACCGCAACCTTTCAGGGTAAAAGGGATATTTTT
TTGCGGTTGATCGGTACGAAAATCTTTACCATCTTTAATATCGTCTAAATCTGCCATAAC
TTACTCCGGTTAAGTAATGCACATCAGAAATCGTATTTGCCGATATTCTCTTTGTTGAAT
ATCACGCGCTCCGGTAACAGTACGATGCCATTACCATCCGCTTCGTAGTCATAGCCCTGA
ACGCTGTTTGGCGAGACTTCAACCTGACCTACGCCCTTGATATCCAGCTTGTCGCCCGTT
TTCATTGATCCTTTTTTCAATAATGCATCCGCGACATACACTGAAATTTTGCCTTGCTGA
ACCACATCCCACAGGCCAAATTCTTTCACCGTGCCGCGCTCTACATACGGGCGCATCACA
TTTGGCGTACTGAATCCGACAATCGCTACTTTGTCATTTTTCAAGTTTTCTGCGGCTTGT
GCGGCAGCGGGCAGGGCGTTGGCATCGGGGGCGATAATGGCGTCGAGATCGCTATACGCT
TTTAATATTCCTTCTGCGGTTTGTAACGATTTAGTGGCATCGTTATAGCCAAACTGCGTA
GTGACAATTTCCCAGCCTGGATGCTCTTTGGCGATTTTCGCTTTCGCTTCTTTCACCCAC
TGGTTTTGGTCCGTAACGGTGGGGCTTGAGTAGAAAAACGCGACTTTGGCTTTGTCTTTA
TTCACCTGACGCGCCGCCATATCCACCAACATACCTCCTAACTGGGCGGGCGTTCCCTGA
TTAATGTAGTAAGAGCGGCACTCCGGTTTAGTATCAGAGTCCCAGGTCAGCACTCTCACA
CCACGTTGCATGGCGCGTTTCAGTGCCGGACACAAGCCATCAGGCGAAACCGCAGAAACG
ATAATGGCGTTATAACCTTGATTGACGAAGTTATTAATCAACTGTACCTGACCAGAAACA
CTGGGTTCTGTCGGCCCGTCGTAGGTCACATCAACGCCCAGCTCTTTACCCGCTTGTTGT
GCGCCGTTGCCACCGCTGGTAAAAAATCCCACGCCAACCAGTTTGGGAATAAATGCAATA
CGCTCTGCGGCCTGCACATTCATAGAGATTGCGGCAATGCCAAGAGCGCTAAGTAAGGCG
ATTTTCTTAAAGCGATGAAGTGTCATGAAGATATCCTTTATGGCAATGGGTTATTGGCCC
GACGCGCCAGCCACTCTTTAATTTGCTGGCGATGCAGGCTAACGGAACGACCTACGACAA
CGACGATAAGTAGCGCACCGGAAAGGGCGCTGGACACCTGATTTGGCACTCCTGCCATTT
GCAAACCTTGTTGCAAATATCCCACTAATAAAACCGCAATGGCGGTGCCGATAATGGAAC
CGGAACCACCATAAATATTGGCCCCGCCAAGCACCACGGCGGTGATGGCGGGCATCAGAA
ACGACGCACCGAGATCGGAACGTGCTGAACCAAAATACGATACCAGCAGCACAGCGGCGA
CCGCAGACGCCAGCCCCGTCATGGCATAGAGCGCACATAAGGTACGGTTAACTGGAATCG
CGCTATAAAGCGCCACGCGCGGGCTTTGCCCAATCAAAAACACATTACGTCCGGCATGGG
TTTTATGCAGCCAGAGCCAGAAAACGAGGAGACATATCAGGAAGATAATCAGCGGAACGG
GGAGTCCCAGCACATCCAGGTTAGCGAAATCTGTAAACGCCATCGGGAATCCACCAATAC
CTTCGTACCCCGTCGCTCCGGCCATACCGGAAAGCAGCAGAGCGCTTCCGGCAAACAGAT
ACAGCGTGCCAAGCGTAATCACCAGCGGGTTAACTTTGGTATAGATAATTAATCCGGCGT
TGATCAGCCCGCACAATGCGCCGAGCAGTAAGGTCAGGAGTATCGCCAGCGGCATCGGCA
CACCACTTTGAAACAGTACGCCCAATGCAATGGCGCAGAGGCCGATGGTCGAACCAAACG
AAATATCGATCCCGCCACTGACAATCACCATCGTTAGCGGTAGGGCGACAATGCCAATGC
AGATAAAGTCACTGGTGCTGAACAGCAACATATTGAGATCTAACATTCGCGGGTTAATTG
CACCAAATGCGACAATCTCAATAACGAGCAGTGCGGCAAGAGCCAGTTCCCAACCGTAGC
GAATACGCATTATGCGGCCTCCCGTTTTTTACCTGACGAAGCGGGTTTAACGGATGGCGG
TGGCGTCATAAAGCGGGCATATTTTTGCCGCCGTAGATTACGTTCCAGCGCACAACGCAG
GCGTCCATCAAACACCAGCACCGCCAGCAGAACCAGACCCGCGATAAAATCATTCCACCA
TGCCGGAATGCGCAACAGCACCAGTACGCTATCGATCTGCGTCAGGAACCATGCGCCGAG
TACCGCACCAATGATCGCACCGGAACCACCGAGCAAACTAATGCCGCCCAGCACGCAGGC
TGCAATTGCTTTCATCTCCAGCCCGGTACCGGTCTGGTTGGGGATAAAACCAATCTGCGA
AGCAAACACAATTCCCGCCAGTGCCGCCATGCAGCCGTTCAACGAAAATGCCACAATGCG
AATGGCTTCAGTACGAACGCCCAGTTGACGAGCGCCCTGTAAATTATCGCCCGTGGCATA
AAAACTGCGTCCAAACGCCGTCTTTGCCAGCAGCCAGGCCATAAATGCCACCAGAATTAT
CGTCAACCAACCAATTGCTGAAACGCCAAGCAGCAGCGGGGCGGAGAGCTGTTTCAGTTC
GGCGGGTAACCCTTCAATCCATTTGCCGCCAGTCCACAGCAACATGATGCCTCTGTACAA
CCCTAACGTGCCAAGGGTGGCAACAATGGCAGGGATCTTTAGCCACGCGACCAGGACACC
GTTGAAAAATCCCGCGAGCAAACCAAGCAGTAAAGTCGCGACACAAGCAACAGGTAGTGA
ATATCCTGCGTTCAGTAACATCCCCAACAGCACCGCGCACATTCCGGTAATCGAACCCAC
TGAAACATCAATATTGCGCGTAAGCATTACCAGCGTCGCGCCCATTGCCAGCAGGATCAG
GATTTGCGCGCTGCTATAAACCATGGTCAGCGTTTGCACACTTAAATACTGGCGGTCGAG
AAAACCGGGTAATACAAACAGCAGCACCACCGCCAGCAGTGCCGTGATTTCACGGTTGTT
CTGAATAAACTTCAGCATGACGCCTCCTGACGCTGACTATCGCCGAAGGCAACGCGCATA
ATAGTCTCGACATTAATATCGCGCTCGGTCAGTGCAGAGTGGGTAATTTCGCCCTGATGC
ATCACATACACACGATCTGCCATCAGTTCGATCTCTTCCAGGTCGGAGGAGATAAGCAGC
ACAGCCACATTTTGTGCGGCGATGCTGCGCAACAGCTGGTAGATATCATTACGGGCCGAG
ACATCCACGCCGCGCGTCGGCTCATCGACAATCAATACTTGCGGCGAAGCTTCCAAGCAT
TTGGCAATGAGGATTTTTTGCTGGTTGCCACCGGATAATGTCCGTGCAGCTTGTTCCGGT
TGGTTGAATTTAATATTCAGCGCCCGACGATAACGTTCCAGGGTGGCATTATCTTTCGCG
GTTTTCGCCCAGAATCCACGAAGGTTATGAGTAAGGGCGCAGACGTTCCAGGCCAGCGAA
GCATCGAGATTCAGTCCGGATGACTGGCGATCTTCCGGCAGATAAACCAGACCGCGCAGT
AAACGTTCTCCAGTGGATAATTTATTGATCTCTTTACCATTCAGCATAATGCGTCCGCCA
CGCAAAGTACGCAGACCATAGAGCGTCTCGGCCAGTTCTGTGCGTCCGGCCCCCACCAGC
CCAGCCAGGCCCAGAATTTCTCCGGCATTGAGCGTCAGGCTGACATTCCTGAAACCTTCG
CCGGTCAGATTTTCCAGTGTCAGCACCGGCGTTCCGGCGGCATGTTGTGGGCGGTTACCA
GGTAACTCCAGCCATAATTTTTGGCTGGCAGAGAGCGATTTTTCCCGTACCGCTGGGGTG
ATGGCCTGAATAATGTCGTCGGTAGACAGTTCGCTGGTTTTGCCGCTTAAGGCGATGGTT
CCGTCGCGCATCACGCTAATTCGATCGGCAATCTGGCGAATTTCCGGCAGCTTATGCGAG
ATAAAAACAATACCCACGCCAGTAGCAAGCAGCTCTTGCAAGCGACTAAACAAGCGTTCG
GTTTCCGCAGGGGTAAGCGAGGCGGTAGGTTCATCGAGGATCAGAATCCGCGAGTCGCGC
ATCAGCCCGCGGAGGATTTCCACCATTTGGCGATCGGCGACATCCAGCGATCCTGCCAGA
CTATGCAGATCAAACTGGCAGCCCAGCGCCGCCAGCAAGTTCTTCATTTTCTGCATGGAG
AGCTGTTTTTTTGCCAGCCCAAACAGGATGTTTTCTTTTATCGACAGGCTTGGGAAAAGC
AGCGGTTCCTGGGGAACGAGATAAATACCCAGCTGATGAGCATGAACTGGCGTTAATCTG
ACGTAGTTGTTGCCCTCAATCTCCAGCGTACCGCTATCAGCAGGGGTAATACCGGCAATA
ATCTTCATTAACGTCGATTTACCGGCACCATTGCCGCCGAGCAGGGCGTGGACCTCCCCC
TGATGCAACGTAAAATCGATGCCTTTCAGGACATTGACCCCTGAATACTGTTTATAAACC
GAGCGGGCGCAAAGTAGCGGTAACGCGCGGGTATCACTCGTTTGCATATTTCCCCCGTTC
AGTTTTGCAGGTGAGTTTTGAACAAATGTATTTCTGCTTTTAATTTGTTCATAACCTTAG
GTGGACATTGCACATATTTCCGACGAATAGATCACAATTTATGCTATTTTGATTTTCACG
GTTGCGTTTGTTCATGCTCGTAGAGTCAAACTGTGGTTGCCATCACAGATATAAATGAGC
AAGAACTGAACAATTGCATTAAAGATTTAAATATGTTCAAAGTGAAGAATGAATTATGAC
AATCAACGATTCGGCAATTTCAGAACAGGGAATGTGTGAAGAAGAACAGGTCGCGCGGAT
CGCGTGGTTTTACTATCACGACGGGCTGACCCAGAGCGAGATCAGCGATCGTCTCGGCCT
GACACGTTTGAAAGTGTCGCGATTGCTGGAGAAAGGGCATCAGTCCGGCATTATTCGCGT
ACAGATTAATTCTCGCTTTGAAGGCTGTCTGGAATATGAAACTCAATTACGTCGTCAGTT
TTCGCTGCAACATGTCCGGGTGATCCCTGGGCTTGCGGATGCTGATGTCGGTGGGCGACT
GGGGATAGGCGCGGCGCATATGTTGATGAGTTTACTTCAACCACAACAGATGCTGGCGAT
TGGTTTTGGCGAGGCAACCATGAATACGCTGCAACGCTTAAGTGGTTTTATTTCGTCACA
GCAAATTCGCCTGGTCACGCTCTCCGGTGGCGTCGGTTCTTATATGACGGGAATCGGGCA
GCTTAACGCGGCGTGCAGTGTGAATATTATTCCGGCTCCGTTGCGGGCATCCTCCGCTGA
CATTGCCCGTACGCTAAAAAATGAAAATTGCGTCAAAGATGTTCTGTTAGCCGCGCAAGC
AGCGGATGTGGCGATTGTCGGCATTGGTGCTGTGAGTCAACAGGACGATGCGACAATCAT
TCGCTCCGGTTATATCAGCCAGGGCGAACAGTTAATGATTGGCCGAAAAGGGGCGGTTGG
CGACATTTTAGGCTACTTTTTTGATGCAAAAGGTGACGTTGTCACGAATATCAAAATACA
TAACGAACTGATTGGCTTACCTTTAAGCGCGCTGAAGACCATACCCGTCCGGGTTGGCGT
GGCAGGGGGAGAAAATAAAGCCGAAGCAATTGCCGCTGCAATGAAAGGCGGTTATATCAA
CGCACTGGTTACCGATCAGGACACAGCAGCGGCGATTTTACGTAGTTAAATTTGCATGAC
CTTATTACCGGGAATGATGGAGAACGTATAGAGGAACAGACAGAACGCATAAGCCGAGGA
TAATCTAATGGCTCGACTCTTTACCCTTTCAGAATCAAAGTACTACCTGATGGCGCTGGA
TGCAGGCACCGGAAGTATTCGGGCTGTGATATTCGACCTGGAAGGCAATCAAATAGCAGT
GGGACAGGCGGAGTGGCGGCATCTGGCAGTACCGGACGTTCCTGGTTCTATGGAATTTGA
TCTCAACAAAAACTGGCAACTGGCGTGTGAGTGTATGCGCCAGGCGCTGCACAACGCCGG
CATAGCCCCGGAGTATATCGCTGCCGTTTCGGCATGTTCGATGCGTGAAGGCATTGTTTT
ATATAATAATGAAGGAGCCCCGATCTGGGCCTGCGCCAATGTGGATGCCAGAGCGGCACG
CGAAGTTAGCGAACTTAAAGAACTGCACAACAATACCTTTGAAAACGAAGTTTATCGCGC
GACCGGACAAACACTGGCTTTAAGTGCCATCCCCAGATTACTTTGGCTGGCGCACCATCG
TTCCGATATTTACCGTCAGGCATCAACCATCACCATGATCAGCGACTGGCTGGCCTATAT
GCTCAGCGGCGAACTGGCGGTGGATCCCTCTAACGCTGGCACCACGGGACTTCTTGATCT
AACCACCCGTGACTGGAAACCTGCATTGCTGGATATGGCTGGCCTACGTGCCGATATTCT
TTCTCCTGTCAAAGAAACCGGCACATTGCTGGGCGTGGTAAGTTCACAAGCGGCGGAACT
CTGCGGTCTGAAGGCGGGCACTCCGGTGGTCGTTGGAGGAGGCGACGTGCAGCTTGGTTG
CCTTGGGTTAGGCGTTGTGCGTCCGGCACAAACCGCGGTTCTTGGCGGCACATTCTGGCA
GCAAGTTGTAAATTTAGCCGCGCCGGTGACAGACCCAGAAATGAACGTGCGCGTTAATCC
TCATGTTATTCCTGGCATGGTACAAGCTGAATCTATAAGCTTTTTTACCGGACTCACCAT
GCGCTGGTTCCGCGATGCTTTCTGTGCCGAAGAAAAACTGATTGCCGAACGTTTAGGCAT
CGACACCTATACGCTGCTGGAAGAGATGGCCAGTCGGGTGCCGCCTGGGTCGTGGGGCGT
AATGCCGATCTTCTCCGACAGAATGCGCTTTAAAACCTGGTATCACGCTGCGCCTTCCTT
TATTAACTTGTCCATTGACCCGGATAAATGTAACAAAGCGACATTGTTCCGTGCGCTGGA
AGAAAATGCGGCGATTGTATCAGCGTGTAACTTGCAGCAAATTGCTGATTTCTCGAATAT
TCATCCTTCATCGTTAGTCTTTGCAGGCGGAGGTTCAAAAGGGAAATTATGGAGTCAAAT
TCTCGCTGATGTCTCGGGATTACCCGTCAATATTCCGGTGGTCAAAGAAGCCACTGCATT
AGGATGTGCCATTGCAGCTGGCGTCGGTGCCGGAATTTTTTCATCAATGGCAGAAACCGG
AGAACGCCTGGTTCGCTGGGAACGGACGCACACACCAGACCCGGAAAAGCATGAACTTTA
TCAGGATTCACGCGATAAGTGGCAGGCAGTTTATCAGGATCAGCTGGGGCTGGTTGATCA
TGGACTGACGACGTCGTTATGGAAAGCGCCTGGGTTATAGTTTCATTGACAGCCACATCA
TGATGACCGTGGCTGTTAGTTTTTGAGTATAGTTATTCTTATTTCCCTTCTTTTAGAGCT
GGCTTGTTAAAAGCCAGCTTGCAGATTCATCGTTCCATCACCAGTACGATATTCAAGGGA
AAATTGCTATTTTTCTTAAAGCATTAAGCACAACCCTTATTTTATAGCGAATATTCCTAA
AGACACTAATGGATGCAAAAGGGGTTTAATAAACTTCGATTTTTAGCAATTAGTGCTATT
CTTTGTTAAATATGATGATGATAATTTTCCTATTGAAAGAAACAGTTTTCTTATTAAGCA
ACAATAACTCATAGTTCATATTTAAATAAAATAAGAACTATGCAATTTTTAATCTATCAA
TTCGAAAGCATTAGCAAATTAGCCAAATTGACACCTTCCCACCTCCAACTAACACTCAAT
ACAGACCTCTGACAATTTAATAAGTTTCATTTTTAATGTCTGACGACTCATCTCTTTCGT
GGCTGTATTGTTTGTATATGGAGCGTTTATATGAATAGAATCTATCGCGTGATATGGAAT
TGCACTCTACAGGTATTTCAGGCCTGCTCGGAATTAACTCGCAGGGCAGGTAAAACATCG
ACGGTTAATTTGCGTAAATCCTCTGGACTGACAACGAAATTCAGTAGATTGACGCTGGGT
GTTTTGCTGGCACTAAGCGGTTCAGCGTCTGGTGCAAGTCTGGAAGTTGATAATGATCAG
ATTACCAATATTGATACTGATGTTGCTTATGATGCCTACCTGGTTGGCTGGTATGGCACT
GGAGTGCTTAATATTTTGGCTGGCGGTAATGCCTCCTTAACCACTATTACTACCAGCGTC
ATTGGCGCTAATGAGGACTCAGAGGGCACCGTTAATGTTTTGGGTGGCACCTGGCGATTG
TATGATAGCGGAAATAATGCAAGGCCTTTAAATGTGGGTCAATCCGGAACGGGGACGCTG
AATATTAAACAGAAGGGTCACGTCGATGGAGGCTATTTAAGATTAGGTTCTTCGACAGGA
GGCGTCGGGACGGTCAATGTTGAGGGAGAGGACTCTGTTCTGACGACCGAATTATTCGAA
ATAGGTAGCTATGGCACAGGTTCATTAAATATTACGGATAAGGGTTACGTCACGAGTTCA
ATCGTCGCCATTTTAGGCTATCAGGCGGGCAGTAATGGCCAGGTTGTCGTTGAAAAGGGT
GGCGAGTGGCTAATAAAAAATAATGATTCCTCAATTGAATTTCAAATTGGTAATCAAGGA
ACTGGGGAGGCGACTATTCGCGAGGGGGGGTTGGTTACGGCTGAAAATACGATTATCGGT
GGCAATGCCACCGGTATCGGAACCCTGAATGTGCAGGATCAAGACTCTGTCATCACGGTA
CGCAGACTCTATAATGGATATTTCGGTAATGGCACAGTCAATATTTCCAATAATGGACTG
ATTAATAACAAAGAATATTCATTGGTGGGCGTTCAGGACGGTTCCCACGGTGTCGTCAAC
GTGACCGATAAAGGGCATTGGAATTTCCTCGGAACGGGCGAAGCTTTCCGCTATATCTAT
ATCGGTGATGCTGGCGACGGTGAACTTAATGTCTCGAGTGAAGGCAAAGTAGATTCGGGA
ATTATCACTGCGGGGATGAAAGAAACAGGCACAGGCAACATTACTGTTAAGGATAAGAAC
TCCGTTATCACTAATCTCGGAACTAATCTTGGTTATGACGGCCACGGCGAAATGAATATC
AGTAATCAGGGGCTTGTTGTCAGCAACGGAGGAAGTTCACTCGGTTATGGAGAAACCGGC
GTCGGGAATGTCAGCATCACCACGGGGGGAATGTGGGAGGTCAATAAGAATGTCTATACC
ACCATTGGTGTTGCGGGCGTCGGAAACCTCAATATTAGCGATGGCGGTAAGTTCGTATCG
CAAAATATTACTTTTTTGGGCGATAAAGCAAGCGGTATCGGCACACTGAACCTGATGGAT
GCGACATCATCGTTCGATACTGTGGGTATCAATGTCGGTAATTTTGGTAGCGGTATCGTA
AATGTCAGTAATGGTGCCACCCTTAATTCAACGGGCTATGGATTTATCGGAGGAAATGCC
TCCGGTAAGGGGATAGTTAATATTTCAACGGACAGTCTCTGGAATTTAAAGACATCATCT
ACTAACGCACAATTGCTACAGGTCGGTGTATTAGGCACGGGTGAACTGAATATTACCACC
GGAGGTATAGTTAAAGCGCGTGATACACAGATAGCTCTCAATGACAAAAGTAAGGGCGAC
GTGAGGGTGGATGGGCAGAACTCTCTTCTTGAAACATTCAATATGTACGTAGGGACATCT
GGTACGGGTACGTTAACCCTGACGAATAACGGTACGCTGAATGTCGAAGGTGGAGAAGTT
TACTTAGGTGTTTTTGAGCCTGCTGTAGGAACGCTAAACATTGGTGCTGCTCACGGTGAG
GCGGCGGCAGATGCCGGATTTATCACCAATGCGACGAAAGTGGAGTTTGGTCTTGGCGAA
GGCGTTTTTGTCTTTAATCATACCAATAACAGTGATGCCGGCTACCAGGTCGATATGCTG
ATTACAGGTGACGATAAAGACGGAAAAGTGATCCATGATGCAGGCCATACGGTGTTCAAT
GCAGGGAATACTTATAGCGGTAAAACGCTGGTCAATGACGGCCTCCTGACCATTGCGTCT
CATACGGCAGATGGGGTAACGGGCATGGGGTCGAGTGAAGTAACCATTGCAAACCCCGGT
ACGCTCGACATTCTCGCATCAACGAACAGTGCAGGAGATTACACGCTGACCAATGCGCTC
AAAGGCGATGGCTTGATGCGAGTGCAGCTGTCATCCTCCGACAAGATGTTTGGCTTTACC
CATGCAACAGGGACTGAATTCGCCGGTGTTGCCCAACTGAAAGACAGTACCTTCACTCTG
GAACGCGACAACACCGCTGCGCTTACTCACGCGATGTTGCAGTCTGACAGTGAAAATACC
ACATCGGTAAAAGTTGGAGAGCAATCCATTGGTGGACTGGCCATGAATGGAGGTACCATC
ATTTTCGATACGGATATTCCTGCTGCGACGCTCGCGGAGGGATATATCAGCGTCGATACG
CTGGTTGTCGGCGCGGGTGACTACACCTGGAAAGGCCGTAACTATCAGGTAAACGGGACG
GGCGACGTGCTTATCGACGTGCCTAAACCGTGGAATGATCCCATGGCGAATAACCCTCTG
ACGACGCTCAATTTGCTGGAACACGACGATAGCCATGTCGGCGTTCAACTGGTGAAGGCG
CAAACGGTTATTGGGTCGGGTGGCTCATTAACGTTACGTGATTTACAGGGCGACGAGGTG
GAAGCGGACAAAACGTTACACATTGCGCAAAACGGAACGGTGGTCGCCGAGGGTGATTAT
GGATTCCGCCTCACGACCGCACCAGGTAATGGTTTGTACGTTAACTATGGGCTGAAAGCG
CTGAACATCCATGGTGGGCAAAAGCTGACGTTAGCCGAACATGGCGGAGCCTATGGCGCA
ACGGCCGATATGTCGGCAAAAATCGGTGGTGAAGGGGATCTGGCAATCAATACGGTGCGA
CAGGTTTCGCTTTCCAACGGTCAGAACGACTATCAGGGGGCAACCTACGTTCAGATGGGG
ACATTACGTACCGATGCGGATGGTGCACTTGGCAACACCCGGGAACTGAACATCAGCAAC
GCGGCCATCGTCGATCTTAATGGATCGACGCAGACGGTAGAGACATTCACCGGGCAGATG
GGTTCGACTGTTTTGTTCAAAGAGGGGGCGCTGACGGTAAATAAAGGTGGGATCAGTCAG
GGTGAACTGACAGGTGGCGGAAACCTGAATGTTACAGGGGGAACGCTGGCTATCGAGGGG
CTTAATGCACGCTACAATGCGTTAACCAGCATTAGCCCAAATGCGGAAGTCAGCCTCGAT
AATACTCAGGGGTTAGGCAGAGGAAATATTGCCAATGACGGTCTGTTAACGCTAAAAAAC
GTGACTGGCGAACTGCGTAATAGCATAAGCGGGAAGGGTATCGTGAGCGCAACCGCCAGG
ACAGATGTAGAGTTGGATGGCGATAATAGCCGCTTTGTGGGGCAATTCAACATTGATACA
GGCAGCGCGCTCAGCGTCAACGAGCAGAAAAACCTGGGTGATGCTTCCGTTATCAATAAT
GGCCTGCTCACCATCTCCACTGAGCGTAGCTGGGCGATGACGCACAGTATCAGCGGTAGC
GGTGATGTGACAAAACTGGGTACCGGGATCCTGACTCTTAACAACGATTCCGCGGCGTAT
CAGGGTACGACGGATATCGTGGGGGGGGAAATTGCTTTCGGTTCCGACTCTGCCATTAAT
ATGGCAAGTCAACACATTAATATCCATAACAGCGGTGTGATGTCGGGAAATGTCACCACT
GCAGGTGATATGAACGTTATGCCTGGGGGGGGCACTGCGTGTCGCTAAAACCACTATCGG
CGGCAACCTGGAGAATGGCGGCACGGTTCAAATGAATAGCGAAGGGGGGAAACCGGGGAA
TGTACTGACCGTTAACGGCAACTATACCGGAAACAATGGCCTGATGACGTTCAACGCGAC
GCTGGGCGGCGATAATTCGCCCACCGATAAGATGAACGTGAAAGGCGATACCCAAGGGAA
CACTCGCGTTCGGGTTGATAACATTGGCGGCGTCGGTGCACAAACGGTCAACGGTATTGA
ACTCATTGAGGTTGGCGGTAATTCTGCAGGTAACTTCGCGCTGACCACCGGAACTGTCGA
AGCTGGGGCTTACGTCTACACGCTGGCTAAAGGGAAGGGGAATGACGAGAAAAACTGGTA
TCTGACCAGTAAATGGGACGGCGTAACGCCAGCGGATACACCCGATCCCATCAATAATCC
CCCTGTTGTGGATCCGGAAGGCCCATCAGTTTATCGCCCGGAGGCCGGAAGCTATATCAG
CAACATTGCCGCAGCCAACTCGCTGTTTAGCCATCGTTTACACGACCGTCTGGGTGAGCC
GCAGTATACAGATTCACTGCATTCTCAGGGGTCGGCAAGCAGTATGTGGATGCGTCATGT
CGGAGGGCACGAACGTTCAAGGGCCGGTGACGGTCAGCTAAATACTCAGGCTAACCGCTA
TGTATTGCAGCTAGGCGGCGATTTGGCGCAGTGGAGTAGCAACGCGCAGGATCGCTGGCA
TCTTGGCGTGATGGCAGGCTACGCCAATCAGCACAGTAATACTCAGAGTAATCGTGTGGG
TTATAAATCGGATGGGCGCATCAGCGGTTACAGCGCTGGGCTGTACGCGACCTGGTATCA
GAACGATGCGAATAAGACCGGCGCTTATGTTGACAGCTGGGCGCTGTATAACTGGTTTGA
TAACAGCGTCAGTTCCGATAACCGTTCTGCTGACGACTATGATTCTCGCGGTGTGACGGC
CTCTGTTGAGGGTGGGTATACCTTTGAAGCGGGAACATTTAGCGGCAGCGAAGGGACGCT
GAATACCTGGTACGTCCAGCCACAGGCGCAAATCACCTGGATGGGTGTGAAAGATTCCGA
CCATACCCGGAAAGACGGAACGCGCATTGAAACGGAAGGCGACGGAAATGTGCAAACGCG
ACTTGGGGTGAAAACCTACCTGAACAGCCATCACCAGCGTGACGATGGTAAACAGCGTGA
GTTCCAGCCTTACATTGAAGCGAACTGGATCAACAATAGCAAAGTCTACGCCGTGAAGAT
GAATGGTCAAACCGTAGGCCGTGAAGGTGCGCGTAATCTCGGTGAAGTACGTACCGGGGT
TGAGGCGAAAGTAAATAACAACCTTAGCCTGTGGGGGAATGTCGGTGTGCAACTAGGTGA
TAAAGGCTATAGCGATACTCAGGGCATGCTGGGAGTGAAATATAGCTGGTAAACCGTATA
AGCCGCATGTCGAGATGGCATGCGGCTTAATATTGCCGACTTCAAACGGCGCATCAACGC
CTTATTTAAATCCTCCTTTTTATCCGCGATCGCGGATATCGCAGCGTTTATCCCGTAGAG
CGGATAAGATGTGTTTCCAGATTGACTTATCCTCACTAAAGGATAAAACTTATAATATCC
CCTTAAGCGGATAAACTTGCTGTGGACGTATGACATGATGAGCTTTCAGAAGATCTATAG
CCCAACGCAATTGGCGAATGCAATGAAACTGGTTCGCCAGCAAAATGGCTGGACGCAGAG
CGAGCTGGCGAAAAAAATTGGTATTAAGCAGGCGACGATTTCCAATTTCGAAAACAACCC
TGACAATACCACGCTCACGACATTTTTTAAGATTTTACAGTCGCTTGAACTCTCAATGAC
GCTATGCGACGCGAAAAATGCCTCGCCAGAATCAACAGAACAGCAAAATCTGGAGTGGTA
ATGCCTAAACTTGTCACTTGGATGAACAACCAGCGGGTAGGCGAGTTAACGAAGTTAGCC
AACGGCGCGCACACCTTTAAGTATGCACCGGAGTGGTTAGCAAGCCGTTATGCCAGACCG
TTGTCACTTTCGCTGCCATTGCAGAGGGGGAATATCACCTCTGATGCCGTATTTAACTTC
TTCGATAACCTGTTACCCGATAGCCCGATTGTACGTGACCGGATCGTTAAACGTTATCAT
GCCAAATCCAGACAACCGTTTGATTTATTGTCAGAAATAGGGCGAGACAGCGTTGGTGCC
GTGACGTTAATACCCGAAGACGAAACCGTAACGCATCCGATAATGGCATGGGAAAAGCTT
ACTGAAGCCAGACTTGAAGAAGTATTAACGGCTTATAAAGCAGATATCCCGCTAGGCATG
ATTAGAGAAGAAAATGACTTTCGCATCTCGGTTGCTGGCGCACAGGAGAAGACAGCACTG
CTCAGAATAGGCAATGACTGGTGCATTCCGAAAGGAATAACGCCGACGACGCACATCATT
AAATTACCGATTGGCGAAATCAGGCAGCCCAATGCGACGCTCGATCTCAGCCAAAGCGTT
GATAATGAGTATTACTGTCTGCTGCTGGCGAAAGAACTTGGGTTGAATGTTCCGGACGCA
GAAATCATTAAAGCGGGAAATGTGCGCGCGTTAGCGGTCGAACGTTTTGACAGGCGTTGG
AATGCTGAGCGAACGGTTTTACTTCGCTTGCCACAGGAGGATATGTGTCAGACATTCGGT
TTACCTTCATCGGTGAAATATGAATCAGATGGAGGCCCAGGCATCGCGCGGATCATGGCT
TTTTTGATGGGGTCCAGCGAGGCGCTGAAAGATCGCTATGATTTTATGAAATTCCAGGTC
TTCCAGTGGTTGATTGGCGCAACGGACGGTCATGCAAAAAACTTCTCCGTATTTATTCAG
GCTGGCGGCAGTTATCGACTCACGCCATTTTACGACATCATTTCAGCATTTCCGGTCCTT
GGCGGTACGGGAATACACATCAGCGATCTCAAACTGGCAATGGGGCTTAACGCATCCAAA
GGCAAAAAAACGGCAATCGATAAAATTTATCCGCGACATTTTTTGGCGACAGCAAAGGTG
CTGAGATTCCCGGAAGTGCAGATGCATGAAATCCTGAGTGACTTTGCCAGAATGATTCCA
GCAGCACTGGATAACGTGAAGACTTCATTACCGACAGATTTTCCGGAGAACGTGGTGACG
GCAGTTGAAAGCAATGTGTTGAGGTTGCATGGACGGTTAAGCCGAGAATACGGTAGTAAG
TGAGATATGGGGTTTGGTCATTGTTAATGAGCATGACAATCATGACCGCCAACGACTGGA
TTCTTCCTTGGTTTATATTGGTGCGCATAATGTATATTATGTTAAATCATGTCTGAGTGA
TGCGAAGTGCTTTTCTGGTAGTCGTTATTCGTTCAGGGTTCAAGAACTTAAGCCTCTCCT
CTTTCATAATTGGCCTGTGCATGGAGAAATAGCCTGGTTATTCCCTGCCCCATGCTAAGA
GCGCAGTGTCTGTCGCATAGACACTGCATACGAAAACACCAGAGGGTGCTGTTACTTATT
TAAGGACGGATCAAGCGGGAATGAGTCCACTCCGGTATCAGAAATGGCTACGTCTCAATG
AAGTCAGGCGACAGATGCTGAATGAACATTACGATGTCACCACAGCAGCCTATGCTGTCG
GTTACGAAAGCTATCCCATTTCAGTCGGGAATATTCGCGGATGTTTGGAGAGTCACCCAA
GAGAGATATTACCAGGTTAAGAAAGTCTGTCGGACAGCTTTAATAAACCCTGCACTTATC
TGTTTAGAGCAATTCGGTGTTAGTTTCAGCAAGCAAACATTAACCATAGCTAATGATTTA
TAGCCATATTAACCATTGGTAGCTCTTGACCTTTCCTGACACTTCCCTTGTTCGCAATAA
TATTCTGTTTAGTCACGGTTTATAAATAACATGCATAATGAAATCGTCATGTTATTTAGC
GACATAAAATGTTTTTGCAAATACTCTCTTCAACAAGTGCAGCAATAAACTTGTTGTGGA
ACCAATATCCAGGTCGCAGGATATCGCTATTCTACGCAAGGTTTTTATAACTTATCCGAC
AGTGCCTACAGTCGAATGAGTGGTTACACCGTCAAGCCTCCTACCGGAGACACCAATGAG
CAGACACAATTTATTGATTATTTTAATCTGTTCTACAGTAAGCGTGGTCAGGAACAAATA
AGCATCTCTCAGCAGCTTGGAAATTACGGTACGACATTTTTCAGTGCCAGTCGCCAAAGT
TACTGGAACACGTCACGCAGCGACCAGCAAATATCATTTGGATTAAATGTGCCGTTTGGT
GATATTACGACTTCGCTGAATTACAGCTATTCCAATAATATATGGCAAAACGATCGGGAT
CATTTACTCGCTTTTACGCTTAATGTTCCCTTCAGTCATTGGATGCGTACAGACAGTCAG
TCGGCATTTCGTAATTCAAACGCCAGTTACAGTATGTCAAACGATTTGAAAGGCGGCATG
ACCAATCTATCGGGGGTTTATGGCACTCTGCTGCCGGATAATAACCTGAATTATAGCGTT
CAGGTCGGTAACACCCACGGAGGTAATACATCGTCTGGCACCAGTGGTTACAGTTCTCTT
AATTATCGTGGAGCTTATGGTAATACTAATGTCGGTTACAGTCGGAGTGGTGACAGCAGC
CAGATTTATTACGGAATGAGTGGTGGGATTATTGCTCATGCTGATGGCATCACCTTTGGA
CAGCCGCTGGGCGACACAATGGTTCTGGTTAAGGCTCCTGGTGCTGATAATGTCAAAATA
GAGAACCAGACCGGAATTCATACCGACTGGCGTGGCTATGCCATATTACCATTTGCGACA
GAATATAGAGAAAACCGTGTTGCTCTTAACGCGAATTCCCTTGCAGATAATGTTGAACTG
GATGAAACCGTGGTCACTGTCATCCCAACTCACGGTGCTATTGCCAGAGCAACATTTAAT
GCACAAATCGGCGGGAAAGTATTAATGACGTTGAAGTACGGTAATAAGAGCGTTCCATTC
GGTGCAATTGTCACACACGGAGAGAATAAAAATGGCAGCATTGTCGCGGAAAATGGTCAG
GTTTATCTGACTGGACTTCCACAGTCAGGGCAATTACAGGTTTCATGGGGCAAAGATAAA
AACTCAAACTGTATTGTCGAGTACAAGCTTCCTGAAGTTTCTCCTGGTACCTTACTGAAC
CAGCAGACAGCAATCTGTCGCTAAGGAACAATAGATTATGAAATACAATAACATTATTTT
CCTCGGTTTATGTCTGGGGTTAACCACCTATTCTGCTTTATCCGCAGATAGCGTTATTAA
AATTAGCGGGCGCGTCCTCGATTATGGCTGCACAGTCTCATCGGATTCGCTTAATTTTAC
CGTAGATCTCCAAAAAAACAGTGCCAGACAATTTCCAACGACCGGTAGCACAAGTCCAGC
CGTCCCTTTTCAGATTACGTTAAGTGAATGCAGCAAAGGGACAACGGGGGTTCGGGTTGC
ATTTAACGGTATTGAGGATGCAGAAAATAATACTTTGTTGAAACTGGATGAAGGAAGCAA
TACGGCCTCCGGTTTGGGTATAGAAATATTGGACGCAAATATGCGTCCGGTGAAACTGAA
TGATCTTCATGCCGGGATGCAGTGGATCCCACTGGTACCAGAACAGAACAATATTTTGCC
TTACTCCGCTCGTCTGAAGTCAACTCAGAAGTCCGTCAATCCGGGACTGGTGAGGGCTTC
GGCAACCTTTACCCTTGAATTTCAATAATCAGAGTCAGATATGAAAAGACTTCACAAGAG
GTTCCTGTTAGCTACGTTTTGCGCGTTATTCACAGCAACTCTCCAGGCCGCCGATGTCAC
TATCACTGTTAATGGTCGGGTAGTCGCTAAACCCTGCACTATTCAAACCAAAGAAGCTAA
CGTTAATCTCGGGGATCTTTATACGCGCAATCTGCAACAACCTGGTTCTGCATCTGGCTG
GCACAATATTACTTTGTCATTAACCGATTGTCCGGTTGAAACAAGTGCAGTGACGGCAAT
CGTGACAGGTTCAACTGACAATACGGGTTATTACAAAAATGAAGGTACTGCCGAAAATAT
TCAGATAGAGCTGAGGGATGACCAGGATGCTGCGTTAAAAAATGGCGATAGCAAAACGGT
TATTGTTGATGAGATCACTCGTAATGCACAGTTTCCACTTAAGGCAAGAGCTATCACGGT
GAATGGAAACGCAAGCCAGGGAACGATCGAGGCGCTAATCAATGTGATCTACACCTGGCA
ATAACGTCGATTCGATTTTCTTAGCCTTCTTTTTAAATCAATTTTTAACCTTAGGATATA
TCATGGGTAAAACAATCAGTATAAAGGTCCTGTTCGGTATTTATCTTCTATTAATGGCAG
GCAAAGTTTTTGCCTTCAGTTGTAATGTCGATGGCGGGTCAAGTATTGGAGCAGGTACAA
CCTCTGTTTATGTTAATCTCGACCCTGTAATACAGCCGGGCCAGAATCTGGTTGTAGACT
TGTCTCAGCATATAAGTTGCTGGAATGATTACGGCGGCTGGTACGACACTGATCATATAA
ACCTGGTACAAGGCTCAGCTTTCGCAGGCTCCCTACAGTCATATAAAGGATCGCTGTACT
GGAATAATGTGACCTACCCCTTCCCGTTGACGACAAATACCAACGTATTGGATATTGGTG
ATAAGACACCGATGCCATTACCGTTAAAACTCTATATTACCCCAGTTGGGGCGGCCGGTG
GAGTTGTCATAAAAGCGGGGGAAGTCATTGCCCGTATTCATATGTATAAAATTGCAACAT
TAGGAAGCGGAAATCCGCGTAATTTTACGTGGAATATTATTTCAAATAACAATGTTGTTA
TGCCAACAGGCGGCTGCACCGTTGATAGTCGAAATGTCACCGTGGATCTCCCGGACTTTC
CTGGAAGCGCAGAAATACCCCTTGGCGTATATTGCTCAAGCGAACAAAAGCTCTCATTTT
ATCTTTCGGGTGCCACCACTGACAGTAGCCGACAAGTGTTTGCTAACACAGCACCTGATG
CAACAAAAGCATCGGGAGTGGGTGTCACTCTAATGCGTAATGGAAAAATACTGGCTACGG
GAGAAAATGTCTCCCTGGGGACAGTAAATAAAAGCAAAGTACCTCTGGGTTTAAGCGCAA
CCTATGGACAAACAGGAAACAAGGTTTCAGCCGGAACCGTCCAGTCAGTCATTGGTGTCA
CTTTTATCTATGAATAATTGTGATTTTGACCTTAGTCTATGCGCTCCATTCACGAAAATT
GCGCGGATAATTATTTTGTGAAGGCTATTAGCCTACACCTGTAAGAAAATCCGCGCACAA
TTGAAGCCAGAGTCTTATTTTTTATATTGAAAAATATGTTAATTTAAACACTATGAGAGA
TGATGCTTAACTTATCGTATTTAATCTATTGTTTAACGATAATAGATTAAAAATAGAAAG
AGAGTAGTCCCCTACTCTTATATATCCATGTTGGCGATAATCCCTTTGTATGTACTGTGC
ATCATCGCTATTACAAATCCTAATAATTCATTTCCACACAGGATAAGTAGATGAAGAAAA
AAATTGAATCCTACCAGGGTGCTGCAGGTGGTTGGGGTGCTGTTAAATCCGTAGCGAATG
CAGTACGTAAGCAGATGGATATACGCCAGGATGTTATTGCCATGTTTGACATGAATAAGC
CAGAGGGCTTTGACTGTCCGGGTTGTGCATGGCCAGATCCTAAGCACAGTGCGTCATTCG
ACATTTGTGAAAACGGCGCAAAAGCAATCGCCTGGGAAGTCACGGATAAGCAGGTAAACG
CCTCTTTCTTTGCTGAGAATACGGTTCAATCATTACTTACCTGGGGAGACCACGAGCTTG
AGGCTGCGGGGCGACTCACTCAGCCTTTGAAATATGATGCCGTCAGCGACTGTTACAAGC
CATTAAGCTGGCAACAAGCTTTCGACGAAATTGGCGCACGCCTTCAAAGCTATAGTGATC
CCAATCAGGTTGAATTCTATACTTCGGGCCGCACTTCCAATGAAGCTGCCTTTCTTTATC
AGCTTTTTGCCCGTGAATACGGGAGCAATAACTTTCCCGACTGCTCCAACATGTGCCATG
AACCGACAAGCGTGGGTTTGGCAGCGAGTATCGGTGTAGGTAAAGGGACCGTGTTGCTGG
AAGACTTTGAGAAGTGCGATTTAGTCATTTGCATTGGGCATAACCCTGGTACAAACCACC
CTCGCATGCTGACTTCGTTGCGCGCTTTAGTGAAACGGGGAGCGAAAATGATCGCCATCA
ATCCTCTACAGGAACGTGGCCTGGAGCGATTTACCGCACCGCAAAACCCGTTTGAAATGC
TGACGAACTCTGAGACTCAGTTGGCCAGTGCCTACTATAACGTGCGCATTGGTGGCGATA
TGGCGTTGCTCAAGGGGATGATGCGCCTGTTAATTGAGCGCGATGATGCTGCAAGCGCCG
CAGGTCGGCCTTCATTGCTTGATGACGAGTTTATTCAAACGCATACCGTCGGCTTTGACG
AGCTACGCCGTGACGTTCTCAATTCCGAGTGGAAAGATATCGAACGTATTTCTGGACTAA
GTCAGACACAAATCGCCGAACTGGCTGACGCATATGCCGCTGCCGAACGCACCATTATCT
GTTACGGAATGGGGATCACTCAGCACGAACATGGTACCCAGAACGTACAGCAACTGGTCA
ATCTGCTGTTGATGAAAGGTAACATTGGCAAGCCTGGTGCGGGTATCTGCCCACTACGTG
GACACTCTAATGTACAGGGCGACCGAACCGTCGGTATCACCGAGAAACCGTCTGCAGAGT
TTCTGGCTCGTCTGGGTGAGCGCTATGGCTTCACCCCACCTCATGCACCTGGACATGCTG
CAATTGCCAGCATGCAAGCAATATGTACGGGGCAGGCTCGAGCATTGATCTGCATGGGGG
GCAATTTTGCGCTGGCAATGCCAGATCGGGAAGCGAGCGCTGTACCGTTAACGCAATTAG
ATTTGGCGGTACACGTAGCCACTAAGCTTAACCGCTCTCATCTGTTGACCGCACGGCATA
GCTATATTCTGCCGGTCCTGGGACGTAGCGAGATTGACATGCAAAAAAACGGTGCGCAGG
CGGTAACCGTTGAGGATTCAATGTCGATGATTCATGCCTCGCGTGGCGTGTTAAAACCCG
CCGGTGTAATGCTGAAATCAGAGTGTGCAGTGGTCGCGGGAATCGCGCAGGCAGCACTAC
CCCAGAGCGTGGTAGCCTGGGAGTATCTGGTGGAAGATTATGATCGCATTCGCAATGACA
TTGAAGCTGTGCTGCCAGAGTTCGCCGACTATAACCAGCGCATCCGTCATCCCGGTGGTT
TTCACCTGATAAATGCAGCTGCTGAAAGGCGCTGGATGACGCCGTCAGGTAAGGCTAATT
TCATTACCAGCAAAGGGCTGTTAGAAGATCCCTCTTCAGCGTTTAACAGTAAGCTGGTCA
TGGCGACAGTACGCAGCCACGATCAGTACAACACGACGATTTATGGTATGGATGATCGCT
ATCGAGGGGTATTCGGTCAACGAGATGTGGTCTTTATGAGTGCTAAACAAGCTAAAATTT
GCCGTGTAAAAAACGGCGAAAGAGTTAATCTTATTGCGCTTACGCCAGACGGTAAGCGCA
GCTCACGCCGCATGGATAGATTAAAAGTGGTCATTTACCCTATGGCTGACCGCTCACTGG
TGACCTATTTTCCAGAATCGAATCACATGCTAACACTTGATAACCACGATCCATTAAGTG
GCATTCCTGGCTATAAAAGTATTCCGGTTGAATTAGAACCATCAAATTAATGCCTCTTCT
CATTTCTTCTGCTGTCATCCGCACAGCAGAAGAATTCCTCATTGACTATTATTTCGCAAT
TTGCTCACATGGATTAAATTAAACTACATACTATAAGATATAAACTTCTGCCTACAGCTG
TAAGAAACTCCGCTCAGTACTGAAGCACCAGTCCTATTTCCTCTTTTCTCCAGCCTGTTA
TATTAAGCATACTGATTAACGATTTTTAACGTTATCCGCTAAATAAACATATTTGAAATG
CATGCGACCACAGTGAAAAACAAAATCACGCAAAGAGACAACTATAAAGAAATCATGTCT
GCAATTGTGGTTGTCTTATTACTGACACTTACGTTGATAGCCATTTTTTCGGCAATTGAT
CAGCTGAGTATTTCAGAAATGGGTCGCATTGCAAGAGATCTTACACATTTCATTATCAAT
AGTTTGCAAGGCTGAAAACAAACAGCAAATTATAAATATGAAATGTTAAAAAAGTATCGA
TAAAAACTTTATTGTTTTAAGGAGATAAAATGTCGCTCGTTTGTTCTGTTATATTTATTC
ATCATGCCTTCAACGCTAACATTTTAGATAAAGATTACGCCTTCTCTGACGGCGAGATCC
TGATGGTAGATAACGCTGTTCGTACGCATTTTGAACCTTATGAGCGGCATTTTAAAGAGA
TCGGATTTACTGAAAATACCATTAAAAAATATCTACAATGCACTAACATCCAGACAGTGA
CGGTGCCTGTTCCTGCGAAGTTTTTACGTGCTTCAAATGTACCGACTGGATTGCTTAATG
AAATGATTGCTTATCTCAACTCGGAAGAACGCAATCATCATAATTTTTCAGAACTTTTGC
TTTTTTCTTGCCTGTCTATTTTTGCCGCATGCAAAGGTTTCATTACACTATTAACTAACG
GTGTGCTATCCGTTTCTGGGAAAGTGAGAAATATTGTCAACATGAAGCCGGCGCACCCAT
GGAAGCTGAAAGATATTTGTGACTGCCTGTACATCAGTGAAAGCCTGTTGAAGAAAAAAC
TTAAGCAAGAGCAAACGACATTCTCACAGATTCTTTTAGATGCAAGAATGCAGCACGCAA
AAAATTTGATACGCGTAGAAGGTTCAGTCAATAAAATTGCCGAACAATGTGGTTATGCCA
GTACATCTTATTTTATTTATGCGTTCCGCAAACATTTCGGCAACAGTCCGAAGAGAGTTT
CTAAGGAGTACCGTTGTCAAAGTCACACGGGTATGAATACGGGCAACACGATGAATGCTT
TAGCTATTTGATTATTTGCTAACGAGTAGTCAACCACACACGCTGCGTAAGAATTAAATG
GGGCAGCCATTCCCTGCCCCGCGTTGTTTTTAGGCGATATATTTATTGAAATAAATAAGT
GACATCCATCACATATTTATGCACTTGCATAACCTGTTGCATGATTATTTATGATCTCAA
TTCTGCATTTTGTCAGTAAAATGCAATAATTTATTAAATATCAATAAATTAGTTGTTTAT
CGGCGAGAAATTACTTAATAGAACAGAAAGTAATGTCAACGCTTTATGGACTGTTTTTTC
CCTTTTTTTAGCTAAATCTGCTATCTCTTTATGTGACTAACTTCACTTACATCCACTTAT
TTCTCTTCGTAAAATTACTTTGGAATTAAGTACAATAAGAAGAGGAACATTTATGAAGTC
TGCATTAAAGAAAAGTGTCGTAAGTACCTCGATATCTTTGATACTGGCATCTGGTATGGC
TGCATTTGCTGCTCATGCGGCAGATGATGTAAAGCTGAAAGCAACCAAAACAAACGTTGC
TTTCTCAGACTTTACGCCGACAGAATACAGTACCAAAGGAAAGCCAAATATTATCGTACT
GACCATGGATGATCTTGGTTATGGACAACTTCCTTTTGATAAGGGATCTTTTGACCCAAA
AACAATGGAAAATCGTGAAGTTGTCGATACCTACAAAATAGGGATAGATAAAGCCATTGA
AGCTGCACAAAAATCAACGCCGACGCTCCTTTCATTAATGGATGAAGGCGTACGTTTTAC
TAACGGCTATGTGGCACACGGTGTTTCCGGCCCCTCCCGCGCCGCAATAATGACCGGTCG
AGCTCCCGCCCGCTTTGGTGTCTATTCCAATACCGATGCTCAGGATGGTATTCCGCTAAC
AGAAACTTTCTTGCCTGAATTATTCCAGAATCATGGTTATTACACTGCAGCAGTAGGTAA
ATGGCACTTGTCAAAAATCAGTAATGTGCCGGTACCGGAAGATAAACAAACGCGTGACTA
TCATGACAACTTCACCACATTTTCTGCGGAAGAATGGCAACCTCAAAACCGTGGCTTTGA
TTACTTTATGGGATTCCACGCTGCAGGAACGGCATATTACAACTCCCCTTCACTGTTCAA
AAATCGTGAACGTGTCCCCGCAAAAGGTTATATCAGCGATCAGTTAACCGATGAGGCAAT
TGGCGTTGTTGATCGTGCCAAAACACTTGACCAGCCTTTTATGCTTTACCTGGCTTATAA
TGCTCCGCACCTGCCAAATGATAATCCTGCACCGGATCAATATCAGAAGCAATTTAATAC
CGGTAGTCAAACAGCAGATAACTACTACGCTTCCGTTTATTCTGTTGATCAGGGTGTAAA
ACGCATTCTCGAACAACTGAAGAAAAACGGACAGTATGACAATACAATTATTCTCTTTAC
CTCCGATAATGGTGCGGTTATCGATGGTCCTCTGCCGCTGAACGGGGCGCAAAAAGGCTA
TAAGAGTCAGACCTATCCTGGCGGTACTCACACCCCAATGTTTATGTGGTGGAAAGGAAA
ACTTCAACCCGGTAATTATGACAAGCTGATTTCCGCAATGGATTTCTACCCGACAGCTCT
TGATGCAGCCGATATCAGCATTCCAAAAGACCTTAAGCTGGATGGCGTTTCCTTGCTGCC
CTGGTTGCAAGATAAGAAACAAGGCGAGCCACATAAAAATCTGACCTGGATAACCTCTTA
TTCTCACTGGTTTGACGAGGAAAATATTCCATTCTGGGATAATTACCACAAATTTGTTCG
CCATCAGTCAGACGATTACCCGCATAACCCCAACACTGAGGACTTAAGCCAATTCTCTTA
TACGGTGAGAAATAACGATTATTCGCTTGTCTATACAGTAGAAAACAATCAGTTAGGTCT
CTACAAACTGACGGATCTACAGCAAAAAGATAACCTTGCCGCCGCCAATCCGCAGGTCGT
TAAAGAGATGCAAGGCGTGGTAAGAGAGTTTATCGACAGCAGCCAGCCACCGCTTAGCGA
GGTAAATCAGGAGAAGTTTAACAATATCAAGAAAGCACTAAGCGAAGCGAAATAACTAAA
CCTTCATGCGGCGGATTTTTCCGCCGCCTTATTGAGCGAGATAGCGATGCACGTTACAGC
CAAGCCCTCCAGTTTTCAATGTAATCTCAAATGTGATTACTGTTTTTACCTTGAAAAAGA
GTCGCAGTTTACTCATGAAAAATGGATGGATGACAGCACTCTGAAAGAGTTCATCAAACA
ATATATCGCAGCGTCTGGCAATCAGGTCTATTTTACCTGGCAAGGCGGTGAACCCACTCT
GGCTGGCCTGGATTTTTTCCGTAAAGTTATTCACTATCAACAACGCTATGCAGGCCAAAA
ACGTATTTTTAATGCATTACAAACGAATGGCATTTTATTGAATAATGAATGGTGTGCCTT
TCTCAAAGAACATGAATTTCTGGTTGGTATCTCGATCGATGGCCCCCAGGAGTTACATGA
CCGTTACAGACGCAGTAATTCAGGTAACGGTACTTTTGCAAAAGTGATAGCAGCCATCGA
GCGTCTGAAATCATATCAAGTAGAGTTTAATACGTTAACCGTCATTAATAACGTTAATGT
CCATTACCCTCTTGAGGTTTATCATTTTTTAAAATCTATCGGCAGTAAACATATGCAATT
TATCGAATTGCTAGAAACCGGGACGCCGAATATTGATTTCAGTGGTCATAGTGAGAACAC
ATTCCGTATCATTGATTTTTCTGTGCCTCCCACGGCTTATGGCAAGTTTATGTCAACCAT
TTTTATGCAATGGGTTAAAAACGATGTGGGTGAAATTTTCATCCGTCAGTTTGAAAGCTT
TGTCAGCCGTTTTTTGGGGAATGGGCATACCAGTTGTATTTTCCAGGAGTCCTGCAAGGA
TAATCTGGTTGTTGAAAGTAATGGAGACATTTACGAATGCGACCATTTTGTCTATCCACA
GTACAAAATTGGAAACATTAATAAATCTGAACTCAAAACGATGAACAGTGTACAACTGAC
AGCGCAAAAAAAACGGATTCCAGCGAAATGTCAGCAATGTGCATATAAACCTATCTGCAA
TGGCGGTTGTCCTAAGCATCGTATTACTAAAGTAAACAATGAGACTGTTTCTTATTTTTG
CGAAGGTTATAAAATCCTTTTTTCAACCATGGTACCTTATATGAACGCCATGGTAGAGTT
AGCTAAGAACAGAGTACCGCTTTACCACATTATGGATGTTGCAAAACAAATGGAGAATAA
TTAATAACGCTCTCTTTTAACTCCATTCTTAGCCTCCTTCTTATGACCTTAACAAGGCAC
CCGACATAAATTCCTGTCGGGTGTTTCGTCATCATCATCTTCCCTTGCGAAAATCCTGGC
TTACGTGGTATGCATCAGGGCATTAGCAATATCCTTGATTATCAATAGCATAACCATAAC
CACTGAAAATGAAATATTCCTTTATATTTCATATTGTTAAATGATACTTAAATAAATTTC
ATCAGTAAATCATTGCCATAGATAATCATTGGATGGCACAATCAATTTTCGCTAATGATA
ACCATTCCCATTACGCTTCGTATGTTGATAGCAAAGTATCTCTGTCTGTTGAAGCCCTTT
TGGCTGCGTAAGAATAATAAAACTTCAGTGTTGTTAATCATTATTATCCTCGCCATGATC
CTTGGCGTGGTTAAAATTCAGGTCTGGTTAAACGACTGGAATAATGATTTTTTCAATGCG
CTAAGCCAGAAAGAAACCGATAAGCTTTGGCAGCTTGTCCTTTGGTTCCCTGCCCTGCTG
GGGATCTTTGTATTAATATCCGTAAACAAAACATGGTTAATTAAACTACTGACTATTCGC
TGGCGCGAATGGTTAACAGATTACTACCTTAATCGGTGGTTTGCAGATAAAAACTACTAC
TTCACGCAGATCTACGGCGAGCATAAAAATACAGATAACCCTGACCAACGTATCGCTGAA
GACATTCTCTTACTGATCAGCAAAACGCTCAGTCTTTCATTTGGCTTCATCCAGTCACTT
AGCATGCTGATCACCTTTACCGTTATTCTTTGGGAAAGCGCGGGTACGCTCTCATTCACT
GTTGGTGGAACAGAATGGAATATCCAGGGGTATATGGTCTATACCGTCGTGCTCATTGTG
ATCGGTGGAACTTTATTTACCCATAAGGTGGGTAAACGTATTCGTCCGCTTAATGTGGAA
AAACAACGTAGCGAAGCGACATTTCGAACAAATCTTGTGCAGCATAATAAGCAGGCAGAA
CTGATTGCGCTAAGCAATGCTGAGTCTCTACAACGCCAGGAGTTGAGCGACAATTTTCAT
ACCATTAAAGAGAACTGGCATCGTTTAATGAATCGTCAGCGGTGGCTTGATTACTGGCAG
AATATTTATTCGCGCTCGCTTAGCGTTCTTCCCTACTTTCTGTTATTGCCGCAGTTTATT
AGCGGGCAGATCAATCTGGGCGGACTGATGAAATCGCGCCAGGCATTTATGCTGGTATCG
AACAATTTAAGCTGGTTTATTTATAAATATGACGAACTTGCTGAACTGGCTGCGGTTATC
GATCGCTTGTATGAGTTCCATCAACTCACTGAACAGCGCCCTACGAATAAGCCTAAAAAT
TGCCAACATGCGGTACAAGTGGCTGATGCGAGTATTCGTACGCCTGATAATAAGATCATA
TTAGAGAACCTGAACTTTCATGTTTCGCCAGGCAAATGGCTATTACTGAAAGGCTACTCT
GGCGCGGGAAAAACCACACTGCTTAAAACATTATCCCACTGCTGGCCGTGGTTTAAAGGT
GATATTTCTTCTCCTGCTGACAGTTGGTATGTGTCACAAACACCGTTAATCAAAACCGGC
TTACTGAAAGAGATTATTTGTAAAGCACTTCCCCTGCCCGTAGACGATAAATCGTTGAGC
GAAGTACTGCATCAGGTTGGTCTTGGGAAATTGGCTGCGCGTATTCATGACCACGATCGC
TGGGGAGATATTCTTTCCAGCGGCGAAAAACAACGTATCGCCCTGGCACGATTAATTTTA
CGACGTCCGAAATGGATATTTCTTGACGAAACTACCTCTCATCTTGAGGAACAAGAGGCT
ATCCGCTTACTGCGTTTAGTGCGTGAAAAACTACCCACAAGCGGCGTCATTATGGTTACA
CATCAACCCGGTGTCTGGAACCTGGCCGATGATATTTGTGACATTAGCGCGGTTTTATAA
AAACAATAAAAGCCCTGCTGTACGGAGATATAAATAAATGAAGCGAGTTCTTATTCCTGG
CGTCATTTTATGTGGCGCTGATGTGGCGCAGGCCGTCGATGACAAAAACATGTACATGCA
TTTTTTTGAAGAGATGACGGTCTATGCTCCTGTCCCTGTACCCGTAAACGGCAACACGCA
TTACACCAGTGAAAGCATCGAGCGTTTACCGACCGGGAATGGCAATATCAGCGATCTGCT
GAGAACCAACCCTGCGGTACGCATGGATTCAACGCAAAGTACCTCGTTGAACCAGGGAGA
TATTCGCCCTGAGAAAATCTCTATTCACGGTGCGTCGCCCTACCAGAATGCCTATTTGAT
TGACGGTATTAGTGCAACTAATAACCTGAACCCAGCGAATGAGTCCGATGCCAGTAGTGC
AACCAATATTAGCGGGATGTCACAGGGGTATTATCTTGATGTCAGCTTACTGGACAATGT
GACGCTTTATGACAGTTTTGTGCCGGTTGAATTTGGTCGCTTCAATGGCGGGGTAATTGA
TGCAAAGATCAAACGCTTCAACGCTGATGATAGCAAGGTGAAATTGGGTTATCGCACTAC
GCGTTCGGACTGGTTAACATCGCATATCGATGAGAATAACAAGAGCGCATTTAATCAAGG
CTCTTCAGGAAGTACTTATTACTCCCCAGATTTTAAAAAGAACTTTTATACCTTGTCGTT
TAATCAGGAACTCGCTGATAACTTCGGCGTTACCGCCGGTTTATCGCGCCGCCAGTCTGA
TATCACCCGCGCGGATTATGTTTCGAATGACGGCATTGTCGCCGGTCGGGCACAGTATAA
AAACGTTATCGATACTGCATTAAGCAAATTTACCTGGTTTGCCAGCGACCGCTTTACCCA
CGATTTAACCTTAAAATATACCGGCTCCAGCCGTGATTATAATACCAGCACCTTCCCGCA
GTCTGATCGCGAAATGGGTAATAAATCCTATGGTCTGGCATGGGATATGGATACGCAGCT
CGCATGGGCCAAACTGCGTACCACCGTTGGTTGGGATCATATTAGTGATTATACCCGTCA
CGATCATGACATCTGGTACACCGAACTTTCATGTACATATGGTGATATTACAGGGCGTTG
CACCCGTGGCGGATTAGGACACATTTCCCAGGCTGTAGATAATTACACCTTCAAAACACG
CCTGGACTGGCAAAAATTCGCCGTGGGTAATGTTTCGCATCAACCCTACTTCGGCGCGGA
ATACATCTATTCCGATGCGTGGACTGAACGCCATAACCAGTCTGAATCCTATGTGATTAA
TGCTGCCGGAAAGAAAACTAACCATACCATTTACCATAAAGGTAAAGGCCGCCTGGGAAT
TGACAACTACACGCTGTATATGGCGGATCGCATTAGCTGGCGTAATGTGTCATTAATGCC
CGGCGTGCGGTATGACTATGACAACTATCTGTCAAACCACAATATCTCCCCGCGCTTTAT
GACGGAATGGGATATTTTTGCTAATCAAACCTCAATGATTACAGCAGGTTATAACCGTTA
CTATGGCGGGAATATTCTTGATATGGGATTACGTGATATCCGCAATAGCTGGACGGAATC
GGTATCAGGTAATAAAACTCTGACGCGTTATCAGGATTTGAAAACGCCTTATAACGATGA
ACTGGCAATGGGATTGCAGCAGAAAATCGGTAAGAACGTTATTGCGCGTGCAAACTATGT
TTACCGTGAAGCGCATGATCAAATCAGCAAAAGCAGTCGTACCGACAGCGCGACTAAAAC
CACCATTACTGAATATAACAACGATGGCAAAACCAAAACGCATTCGTTCAGCCTCAGTTT
TGAACTGGCCGAACCCCTGCATATCCGCCAGGTAGATATTAACCCACAAATTGTCTTTAG
CTATATCAAGAGCAAGGGCAACTTGTCGTTAAACAATGGTTATGAGGAGAGCAATACCGG
TGATAACCAGGTGGTTTATAACGGTAATCTGGTCTCTTACGATAGCGTTCCAGTGGCAGA
TTTTAATAACCCATTAAAGATCTCCTTAAACATGGATTTCACGCATCAACCGAGCGGGTT
AGTGTGGGCGAATACGCTGGCCTGGCAAGAAGCGCGTAAAGCTCGCATTATCCTTGGTAA
GACAAATGCGCAATACATCAGCGAATATTCAGATTACAAGCAGTATGTTGACGAAAAACT
GGATAGCAGCCTGACCTGGGACACCCGCTTGTCCTGGACGCCACAATTTCTGCAACAACA
AAACCTGACGATCAGTGCCGATATTCTCAATGTACTGGATAGCAAAACCGCTGTTGATAC
AACGAACACCGGTGTGGCGACCTACGCCAGTGGCCGTACTTTCTGGCTTGATGTCAGCAT
GAAATTTTAATAGTTCGGATTTTACTTAACCGGGTAAATTCGCCCGGTTTTCGCATGGAG
ATAATTATGAGAAACCTCTGTTTCTTACTGACGTTAGTGGCAACTCTGTTGCTCCCCGGG
CGGCTGATTGCCGCCGCCTTACCGCAGGATGAAAAGTTAATTACCGGGCAACTGGACAAT
GGCTTGCGATATATGATTTATCCGCATGCTCATCCAAAGGATCAGGTAAATTTATGGCTG
CAAATTCATACCGGTTCATTGCAGGAAGAAGACAATGAGCTCGGCGTGGCTCATTTTGTA
GAACATATGATGTTTAACGGCACAAAAACATGGCCGGGTAATAAAGTCATCGAAACATTT
GAGTCAATGGGCCTGCGTTTTGGTCGCGATGTTAATGCCTATACCAGCTATGACGAAACG
GTGTATCAGGTGAGTTTGCCGACTACGCAGAAACAAAATCTGCAACAAGTGATGGCAATC
TTCAGTGAATGGAGTAATGCCGCAACCTTTGAAAAACTCGAAGTAGACGCTGAACGTGGC
GTAATTACTGAGGAATGGCGTGCCCATCAGGATGCGAAATGGCGCACCTCTCAGGCGCGC
CGCCCTTTCCTGCTGGCAAATACCCGTAATTTAGACCGTGAACCTATCGGCCTGATGGAT
ACTGTCGCCACGGTCACACCGGCACAATTGCGCCAATTTTATCAACGCTGGTATCAACCA
AATAATATGACCTTTATCGTGGTCGGCGATATCGACAGTAAAGAAGCGCTGGCGCTGATA
AAGGATAATTTAAGTAAGCTTCCGGCTAACAAAGCAGCTGAAAATCGCGTCTGGCCGACA
AAAGCCGAAAACCACCTGCGCTTTAATATCATTAATGATAAAGAAAACCGGGTGAACGGC
ATCGCACTCTATTATCGCCTGCCAATGGTACAAGTGAACGATGAGCAAAGCTTTATCGAA
CAAGCTGAATGGAGCATGTTAGTTCAGCTGTTCAATCAACGTCTGCAGGAACGCATACAG
TCGGGCGAGTTGAAGACTATTTCTGGCGGCACTGCGCGCAGCGTTAAAATTGCACCCGAT
TATCAGTCGCTGTTTTTCCGTGTAAATGCACGAGACGATAATATGCAGGATGCTGCGAAT
GCATTAATGGCAGAGTTGGCAACCATTGATCAGCATGGTTTTTCTGCTGAAGAACTCGAT
GATGTCAAATCTACCCGCCTCACCTGGCTGAAAAATGCGGTTGATCAGCAAGCTGAACGT
GATTTACGTATGCTGACCAGTCGCCTGGCATCCAGCTCATTAAATAATACGCCGTTCTTG
TCGCCGGAAGAGACATATCAACTTTCGAAACGTCTGTGGCAGCAAATTACCGTGCAAAGT
CTGGCGGAAAAATGGCAGCAGTTAAGAAAGAACCAGGACGCATTTTGGGAGCAAATGGTA
AACAATGAGGTTGCCGCCAAAAAAGCATTGTCTCCTGCGGCTATCCTGGCGCTGGAAAAG
GAGTACGCCAACAAAAAGCTGGCGGCTTACGTCTTCCCAGGCAGAAATTTATCGTTAACA
GTAGACGCAGACCCACAGGCGGAAATTAGCAGCAAAGAAACGCTGGCGGAGAATCTGACA
TCATTAACACTTTCCAATGGTGCCAGGGTTATTCTGGCAAAATCCGCGGGTGAAGAGCAA
AAGCTACAAATTATTGCCGTATCGAATAAAGGCGATTTAAGTTTCCCTGCGCAGCAAAAA
TCACTTATCGCGCTGGCAAATAAAGCAGTTAGCGGAAGCGGCGTTGGCGAACTCTCCTCT
TCCAGCCTGAAACGCTGGAGTGCGGAAAATTCGGTAACCATGAGCAGTAAAGTCAGTGGC
ATGAATACGTTGCTCTCCGTTAGCGCGCGGACTAATAACCCTGAACCTGGTTTTCAGTTG
ATTAACCAGCGAATCACCCACAGCACGATTAACGATAATATTTGGGCATCGCTACAAAAT
GCTCAAATTCAGGCGTTGAAAACGCTCGACCAGCGTCCAGCGGAGAAATTCGCCCAGCAG
ATGTATGAGACGCGCTATGCTGATGACCGCACGAAATTACTGCAAGAAAATCAGATTGCA
CAGTTTACTGCCGCAGATGCGCTGGCTGCCGATCGCCAATTGTTTTCATCTCCAGCGGAT
ATCACGTTTGTCATTGTCGGTAATGTCGCAGAAGACAAACTCGTGGCGTTAATTACGCGT
TACTTAGGATCAATCAAACACTCTGATTCGCCATTAGCCGCAGGTAAACCATTAACTCGC
GCGACGGACAACGCATCGGTTACTGTAAAAGAACAAAATGAACCTGTGGCACAGGTTTCA
CAGTGGAAGCGTTATGATTCCCGGACACCTGTTAATCTGCCGACGCGTATGGCGCTCGAT
GCTTTTAACGTCGCACTGGCAAAAGATCTACGTGTTAATATTCGTGAACAGGCATCTGGA
GCATACAGCGTTTCTTCTCGCCTCTCGGTTGATCCTCAGGCCAAAGATATCAGTCATTTG
CTGGCTTTTACTTGTCAACCAGAACGACATGATGAACTGTTAACGTTAGCGAATGAAGTG
ATGGTTAAGCGTCTGGCTAAAGGGATCAGTGAGCAAGAACTGAATGAATACCAGCAAAAC
GTTCAGCGCAGCCTCGATATCCAACAGCGTAGCGTTCAACAATTAGCGAACACTATTGTA
AATAGTCTTATTCAATATGACGATCCTGCAGCATGGACTGAGCAGGAGCAATTGTTGAAA
CAAATGACGGTAGAGAATGTTAACACTGCCGTTAAACAATATCTTTCTCATCCGGTAAAT
ACTTATACCGGAGTATTATTGCCAAAATAATAACAGCCCCGTCAACACATCGTTGGCGGG
GATTTTAGCAATATTCGCTATTTTTATGTAATAATTTTATAAATGCGTTCAAAATAATAA
TCAAGTACTAATAGTGATATTTTAAGGTCTGATTTTTACGTGATAATTCAGGAGACACAG
AATGCGCATAAAAATAACAGCATAAAACACCTTACCACCACCCAAGAATTTCATATTGTA
TTGTTTTTCAATGAAAAAATATTATTCGCGTAATATCTCACGATAAATAACATTAGGATT
TTGTTATTTAAACACGAGTCCTTTGCACTTGCTTACTTTATCGATAAATCCTACTTTTTT
AATGCGATCCAATCATTTTAAGGAGTTTAAAATGGATAAGAAGCAAGTAACGGATTTAAG
GTCGGAACTACTCGATTCACGTTTTGGTGCGAAGTCTATTTCCACTATCGCAGAATCAAA
ACGTTTTCCGCTGCACGAAATGCGCGACGATGTCGCATTCCAGATTATCAATGACGAATT
ATATCTTGATGGCAACGCTCGTCAGAACCTGGCCACTTTCTGCCAGACCTGGGACGACGA
AAATGTCCACAAATTGATGGATTTATCCATTAACAAAAACTGGATCGACAAAGAAGAATA
TCCG
>NODE_18_length_43_cov_98.441864
AGCTGGTATCTTCGACTGATTTCAGCTCCACGAGCAAGTCGCTTCACCTACATATCAGCG
TGCCTTCTCCCGA
>NODE_19_length_463_cov_177.049683
ATGCTGGAGGTATCAGAAGTGCGAATGCTGACATAAGTAACGATAAAGCGGGTGAAAAGC
CCGCTCGCCGGAAGACCAAGGGTTCCTGTCCAACGTTAATCGGGGCAGGGTGAGTCGACC
CCTAAGGCGAGGCCGAAAGGCGTAGTCGATGGGAAACAGGTTAATATTCCTGTACTTGGT
GTTACTGCGAAGGGGGGACGGAGAAGGCTATGTTGGCCGGGCGACGGTTGTCCCGGTTTA
AGCGTGTAGGCTGGTTTTCCAGGCAAATCCGGAAAATCAAGGCTGAGGCGTGATGACGAG
GCACTACGGTGCTGAAGCAACAAATGCCCTGCTTCCAGGAAAAGCCTCTAAGCATCAGGT
AACATCAAATCGTACCCCAAACCGACACAGGTGGTCAGGTAGAGAATACCAAGGCGCTTG
AGAGAACTCGGGTGAAGGAACTAGGCAAAATGGTGCCGTAACTTCGGGAGAAGGCACGCT
GATATGTAGGTGA
>NODE_20_length_12635_cov_23.974199
ATGCGGCGCGAGCGCCTTATCCGGCCTACGTTTTAATGCCAGCAAAAATGGTGAATTACC
TGGGTTATCAGTTCGCGGGTGGGCTTGATAAACCGTGTTTCCAGATATTCATCAGGTTGA
TGAGCCTGATTAATTGAGCCAGGCCCCAACACCAGCGTCGGGCATAACGTTTGAATAAAC
GGCGCTTCGGTACAGTAGTTCACCACTTCGGTTTTTGCTCCGAGCAATTTCTCAACCACT
TCAACCAGTTGATGATTCGGTGGGCATTCATAGCCAGGGATCGGCGGATGCAGCTCGTCG
ACCGTCAGACGACCCGGCCAGCGTTCGCTCACCGGAGCCAATGCATCGTTGAGCAAACCA
TTAAGTTCATTGAGTGTCATGCCAGGCAGCGGACGAATATCCATATGCAACTCACAGCAA
GCGCAAATACGGTTAGAAGCGTCGCCACCGTGAATATGCCCGAGGTTGAGCGTAGGGTAT
GGCACGGTAAACGCTTCGTAGTGATAACGTTCTTTCAGGTTATCGCGCAATTGCAAAATA
TGCCCGATGGCGTCGTGCATTAGTTCGATAGCGTTAACTCCGCGTGCTGGATCGCTGGAG
TGCCCCGACTGGCCCTGAATACGGATGGCGTTAGAGATATGACCTTTATGTGCGCGTACC
GGTTGTAGTGACGTCGGTTCGCCAATGATGGCGCAATCCGGGCGCAGGGCGGTAGTTTCG
GCAAAATAACGCGCTCCGGCCATACTGGTTTCTTCATCAGCAGTCGCCAGAATGTAGAGC
GGTTTTTTCAGTTTCGTGACGTCGACATCGCGTAGCGCATCAAGGATAAACGCAAAAAAG
CCTTTCATGTCGGCGGTGCCTAAGCCGTAAAGCTTGCCGTCATGCTCCGTCAGTGTAAAC
GGATCGCGCGTCCAGCGACCGTCATCAAATGGCACCGTATCGGTATGCCCCGCCAGCAAC
AAGCCGCCAGCCCCCTGTCCGATACTTGCCAGCATATTGAATTTGTTGCGAGTTCCTGGA
ACAGGCTGCACTTCCACATTGAAGCCCAAATCTTTAAACCAGTCCGCCAGCAGAGTGATT
AAATCTGCATTGCTTTGATCGAGTGCCTCTTCCGTGGCGCTTATTGAAGGTGTGGCAATC
AGAGCGCGGTAAATCTCGATAAATGGCGGTAATTTGTTTTTCATTGTTGACACACCTCTG
GTCATGATAGTATCAATATTCATGCAGTATTTATGAATAAAAATACACTAACGTTGAGCG
TAATAAAACCCACCAGCCGTAAGGTGAATGTTTTACGTTTAACCTGGCAACCAGACATAA
GAAGGTGAATAGCCCCGATGTTGAATACGCTGATTGTGGGTGCCAGCGGCTACGCTGGCG
CAGAGCTAGTGACCTATGTAAATCGCCATCCGCATATGAACATAACCGCTTTGACTGTTT
CAGCGCAAAGCAATGATGCGGGAAAGTTAATCTCCGATTTGCATCCGCAGCTAAAAGGCA
TCGTTGATCTGCCGTTGCAGCCGATGTCGGATATCAGCGAGTTTAGCCCAGGGGTGGACG
TAGTGTTTCTCGCCACCGCCCATGAAGTTAGCCACGATTTAGCGCCGCAGTTTCTTGAAG
CGGGCTGCGTGGTGTTCGACCTTTCCGGCGCGTTTCGTGTTAACGACGCCACCTTCTATG
AAAAATATTACGGCTTTACCCATCAATACCCGGAACTGTTGGAACAGGCAGCCTACGGTC
TGGCGGAGTGGTGCGGTAATAAATTAAAAGAAGCGAATTTGATTGCGGTGCCGGGCTGTT
ATCCGACGGCGGCACAGCTGGCGCTGAAACCGTTGATTGATGCCGATCTTCTTGACCTCA
ATCAGTGGCCGGTGATCAACGCCACCAGCGGCGTGAGCGGTGCAGGGCGTAAAGCGGCCA
TTTCAAACAGCTTTTGTGAAGTTAGCCTGCAACCGTATGGCGTCTTTACTCATCGCCATC
AACCAGAGATCGCCACACACCTCGGTGCTGACGTTATCTTCACCCCACATCTGGGCAATT
TCCCGCGCGGCATTCTCGAAACCATTACCTGCCGCCTGAAATCGGGTGTGACCCAGGCGC
AAGTCGCGCAAGTGTTACAGCAGGCGTATGCCCATAAACCGCTGGTGCGGCTGTATGACA
AAGGCGTTCCGGCGCTGAAAAATGTCGTTGGGCTGCCATTTTGCGATATCGGGTTTGCCG
TTCAGGGCGAGCATCTGATTATTGTGGCGACCGAAGACAACTTACTGAAAGGCGCGGCGG
CACAAGCGGTACAGTGCGCCAATATTCGTTTCGGCTATGCGGAAACGCAGTCTCTTATTT
AAGGGTGCAATGATGAATCCATTAATTATCAAACTGGGCGGCGTACTGCTGGATAGTGAA
GAGGCGCTGGAACGTCTGTTTAGCGCACTGGTGAATTATCGTGAGTCACATCAGCGTCCG
CTGGTGATTGTGCACGGCGGCGGTTGCGTGGTGGATGAGCTGATGAAAGGGCTGAATCTG
CCGGTGAAAAAGAAAAACGGCCTGCGGGTGACGCCTGCTGATCAGATAGACATTATCACC
GGAGCACTGGCGGGAACGGCAAATAAAACCCTGTTGGCATGGGCGAAGAAACATCAGATT
GCGGCCGTAGGTTTGTTTCTCGGTGACGGCGACAGCGTCAAAGTGACCCAGCTTGATGAA
GAGTTAGGTCATGTTGGACTGGCGCAGCCAGGTTCGCCTAAGCTTATCAACTCCTTGCTG
GAGAACGGTTATCTGCCGGTGGTCAGCTCCATTGGCGTAACAGACGAAGGGCAACTGATG
AACGTCAATGCCGACCAGGCGGCAACGGCGCTGGCGGCAACGCTGGGCGCGGATCTGATT
TTGCTCTCCGACGTCAGCGGCATTCTCGACGGCAAAGGGCAACGCATTGCCGAAATGACC
GCCGCGAAAGCAGAACAACTGATTGAGCAGGGCATTATTACTGACGGCATGATAGTGAAA
GTGAACGCGGCGCTGGATGCGGCCCGCACGCTGGGCCGTCCGGTAGATATCGCCTCCTGG
CGTCATGCGGAGCAGCTTCCGGCACTGTTTAACGGTATGCCGATGGGTACGCGGATTTTA
GCTTAAGTTTTGTTGGCCGGAGGCGCAGCTTTCCGGCATTGAATTTCAAAATAAGGAAAC
AGAGTTATGGCACTTTGGGGCGGGCGTTTTACCCAGGCAGCAGATCAACGGTTCAAACAA
TTCAACGACTCACTGCGCTTTGATTACCGTCTGGCGGAGCAGGATATTGTTGGCTCTGTG
GCCTGGTCCAAAGCCCTGGTCACGGTAGGCGTGTTAACCGCAGAAGAGCAGGCGCAACTG
GAAGAGGCGCTGAACGTGTTGCTGGAAGATGTTCGCGCCAGGCCACAACAAATCCTTGAA
AGCGACGCCGAAGATATCCATAGCTGGGTGGAAGGCAAACTGATCGACAAAGTGGGCCAG
TTAGGCAAAAAGCTGCATACCGGGCGTAGCCGTAATGATCAGGTAGCGACTGACCTGAAA
CTGTGGTGCAAAGATACCGTTAGCGAGTTACTGACGGCTAACCGGCAGCTGCAATCGGCG
CTGGTGGAAACCGCACAAAACAATCAGGACGCGGTAATGCCAGGTTACACTCACCTGCAA
CGCGCCCAGCCGGTGACGTTCGCGCACTGGTGCCTGGCCTATGTTGAGATGCTGGCGCGT
GATGAAAGCCGTTTGCAGGATGCGCTTAAGCGTCTGGATGTCAGCCCGCTAGGCTGTGGC
GCGCTGGCGGGAACGGCCTATGAAATCGACCGTGAACAGTTAGCAGGCTGGCTGGGCTTT
GCTTCGGCGACCCGTAACAGTCTCGACAGCGTTTCTGACCGTGACCATGTGTTGGAACTG
CTTTCTGCTGCCGCTATCGGCATGGTGCATCTGTCGCGTTTTGCTGAAGATCTGATTTTC
TTTAACACCGGCGAAGCGGGGTTTGTGGAGCTTTCTGACCGCGTGACTTCCGGTTCATCA
TTAATGCCGCAGAAGAAAAACCCGGATGCGCTGGAGCTGATTCGCGGTAAATGCGGCCGG
GTGCAGGGGGCGTTAACCGGCATGATGATGACGCTGAAAGGTTTGCCGCTGGCTTACAAC
AAAGATATGCAGGAAGACAAAGAAGGTCTGTTCGACGCGCTCGATACCTGGCTGGACTGC
CTGCATATGGCGGCGCTGGTGCTGGACGGCATTCAGGTGAAACGTCCACGTTGCCAGGAA
GCGGCTCAGCAGGGTTACGCCAACGCCACCGAACTGGCGGATTATCTGGTGGCGAAAGGC
GTACCGTTCCGCGAGGCGCACCATATTGTTGGTGAAGCGGTGGTGGAAGCCATTCGTCAG
GGCAAACCGCTGGAAGATCTGCCGCTCAGTGAGTTGCAGAAATTCAGTCAGGTGATTGAC
GAAGATGTCTATCCGATTCTGTCGCTGCAATCGTGCCTCGACAAGCGTGCGGCAAAAGGC
GGCGTCTCACCGCAGCAGGTGGCGCAGGCGATTGCTTTTGCGCAGGCTCGGTTAGGGTAA
GAACATTTATATGTATAAATTTGAGCCTGGCTTATCGCCGGGCTTTTTTATGGCAAAAAA
AAGCGGATCCTGGAGATCCGCAAAAGTTCACGTTGGCTTTAGTTATTCGAGTTGAGAAAC
TCTCGAAACGGGCAGTGACTTCAAGGGTTAAAAGAGGTGCCGCTCCGTTTCTGTGAGCAA
TTATCAGTCAGAATGCTTGATAGGGATAATCGTTCATTGCTATTCTACCTATCGCCATGA
ACTATCGTGGCGATGGAGGATGGATAATGAATATTCGTGATCTTGAGTACCTGGTGGCAT
TGGCTGAACACCGCCATTTTCGGCGTGCGGCAGATTCCTGCCACGTTAGCCAGCCGACGC
TTAGCGGGCAAATTCGTAAGCTGGAAGATGAGCTGGGCGTGATGTTGCTGGAGCGGACCA
GCCGTAAAGTGTTGTTCACCCAGGCGGGAATGCTGCTGGTGGATCAGGCGCGTACCGTGC
TGCGTGAGGTGAAAGTCCTTAAAGAGATGGCAAGCCAGCAGGGCGAGACGATGTCCGGAC
CGCTGCACATTGGTTTGATTCCCACAGTTGGACCGTACCTGCTACCGCATATTATCCCTA
TGCTGCACCAGACCTTTCCAAAGCTGGAAATGTATCTGCATGAAGCACAGACCCACCAGT
TACTGGCGCAACTGGACAGCGGCAAACTCGATTGCGTGATCCTCGCGCTGGTGAAAGAGA
GCGAAGCATTCATTGAAGTGCCGTTGTTTGATGAGCCAATGTTGCTGGCTATCTATGAAG
[truncated: 4,257,048 more chars]
