# Supplementary material for: DecGPU: distributed error correction on massively parallel graphics processing units using CUDA and MPI
Source: BMC Bioinformatics. 2011 Mar 29;12:85. doi: 10.1186/1471-2105-12-85 (PMC3072957; doi:10.1186/1471-2105-12-85)
Supplement: Additional file 1 — Assembled sequences of different assemblers. This file contains the assembled sequences (contigs or scaffolds) for the assemblers Velvet, ABySS, DecGPU-Velvet and DecGPU-ABySS for the three real datasets. [file 1471-2105-12-85-S1.ZIP › DecGPU_Additional_file_1/Outcome(I)/Velvet/SRR006331-contigs.fa]

>NODE_1_length_5647_cov_17.256420
AAAAAAGAGCCTATAAATTTCTATAAGGCTCGCTTTTTATTTCTACTAGTGTAATTGTAA
TATCTCTAAAATTACTGCTTAATTGATTATAAATATCATAAATAAACACTTGCTCGTCTA
AATGACTTATTTCTAGTATTGGAATTTTAAGTTCTTTGTATGTTAGTCAGTCACTTCATT
TAATATCACTAGTGATAATTAAATCATATGTGCAATCAACTTTGCTTATTTCGCTTATTG
CACCAGAACCTGAAAAAACTGCAATGTTTTTGATAATTTTGTTTTTTGATTCGTCAAAAT
CAATGTTAGTGCGCATTTGGTGCAGATTCAATTTTTGGTTAATAAGCAAAACTAATTCTT
TAAATTTAAAATTGACATTTTTAATTGCTATCGGATAGTTTGAATTTTCAAAATGGGCTA
TGTTTTGCTCTAAATCAAGCATTTTTGCAATTTGAAAACTAGTGCCAAATTTATGATTGT
CATAGTTGGTGTGCAAGCATAAAACATTAATACGCTTTTGTTTAAGAGTTTTTAAAATTT
GACTTTTATAAGGAGCATTTATAAACTCTTCTTCTCAGGTTTTATAAAACTTAAATGGAT
GATGGGTAATAATTAAATTTGCATTTAAGCACAGAGCTTTTTCTAATATTTCAGAAGTTA
AATCAAGAGCAACTACTATGCCATTTATCTTTTCACTAAGGTTAAATTTTAATGATCAAC
CAGCAGGATCTCATTCTTCCTTATTTTCCAAAGGATACTGTTTTATAAGGTAATTCGTAA
TTTTTCTTATTTGCATTTACTCTATTCCATGAACACTTTTAAGTATCTGCTTCTTTCAGG
ACTACTCTTAAGCTTTCTTAAAATTTTGTTTTCAATTTGTCTAATTCTTTCTTTAGAAAC
ATTTCTTTCTAAAGCTAATTCTTCTAATGAAAACACTTTATATTTTTCGCCATTATTATC
AAAACCAACGCCATATCTTTTGCAAATTAATTCATATTCATCTGCATCAAGTGTGTCTTT
TAATATTGCATTTAGGGTTTCAACTAATTCTTCATGTGAAGCATAGTCAACAGGGTTTAC
AACACTTTCATCTTTAACAAAGTCACTAAATGATGAATCGTTTTCTTTTCCTATTTGCTT
ATCTAAAGAAATAGGGTCAATGTTAATTTTTCTAATGTGTCTAACTTTTTCAGCAGTAAA
GTCATTGCCGTATCTTTGTGCAATTTCTTCATCAGTTGGATCAACACCATTTTCTTGCTG
TAACTCGCGTTCAATTTTTGTTATTTTGTTAATTGTTTCCACCATATGAACAGGTACACG
GACAGTTCTTGATTGATCAGCTACTGCTCTAGTAATTGCTTGACGAATTCATCAAGTTGC
ATAGGTTGAAAACTTAAAGCCTTTATTTACGTTGTACTTTTGTACAGCCTTAATAATTCC
TGAATTTCCTTCAGAAATTAAGTCAATGAAGCTTAAACCTCTATTTTTGTACTTTTTAGC
ATTATTAATAACTAAACGTAAGTTTCTTTTAATTAGCTTATCTCTAGCTCTTTTACCTTT
AAAGCCACCTTTATCCATTTCAGTGGCTAGCTCAAATTCTTCTTCAGGTTGTAATAATTT
TCCATACTTACCGATTCAACGCATATATCACTTAACAATATCATTTGTTTCAGTAAGCTT
ATTTTTAAGATCTTCTTTCTTAACTGATAAATTAGCGCTAAGATCAATTTCTTCAGCTGA
AAAATCTTCTAGTTCCAAAGTATCTAAACTAAGTTTATCTTTAGGTTTTCTACCTCTTTT
ACTTTTAGTTGCACTTTGGTCTTTATCATCTGTTTTATAGACTATTTCGTCTTCTTCGTC
ATCTTCATCATAGCTTGAATCATGATAATCATCATCCATAACCATAAAGTCTTCAGACTC
TTCTTCATATGAATCATATGAATTATCGCTATAGTTGCCAATTAATTTTGAATATTCTGA
ATCATCTTCTAAATTTTCAGTATCATTTGATTTAACTTGTATTTTGCTATCTAAGCTATC
ATCATATGATTTTGACGAATCAAGCTTGTTCATAGACTTTTCGGCATCAACTTCATCCAT
AATGTCATCACTATTAACAAATGAAGCATCGCCATCATCAAAATCATCTGCAAGAATATT
TTCTTCTAAAAGAAGTTCTAACATAATGTCCATATCATCATCGGGAACTTCTACTTTAAT
TGAATCTAAGTACTCATAAACTTCTTCTTGAGTCAAAGTACTTTTGCCTAAATTTTTAAG
GTGAGACTTGATTAATTTAACTGTCGCCTTTAGTTCACTTTTTTTACTCATTCTGCTCCT
CATCATCCATTTTTAATTTATTTTGCCTTTGCTTCTCTAAAATTTCCTTAACTATTTTGT
CGTTTGTGAATATCCCTGATCCATTAGCCCCTAGATCATTGACAATATAGTAGTTGTATC
TTTTTAGATCATCATCTCTAGCTCTTTTATAAATTTCTGCAAAATCATTTTCTAATTGCA
CTATGTCCTTGTTATCAAAATTTAATTTACTTATAAATAAGTCTTTGCCTTCTTCAGTAA
ATTTTTTAATTATGCTTTTTGATTCACCTTCATCAATTTTTATGTGATTAATTAACTTTT
TGTAAATAACTTTAAGATCTTTGTTAAATTCTAAAGCACTTGAATTAAGTTCAATTGATT
CAAATGGCTCCTTAGAATAGTTTTTGTAAAAAAACTCTTGTAAGTTAGGATAGTGCAGCA
AAATTAGCAACATTTTTTCTATCCAATTTTGCTTATATTCCTGTTTTATAGGCTTATAGA
GCTTAGGGCTATTAAAGCTTGGCTGCTCATTAAAACTTTGGCTATCTACAATGCCATCGT
AGTAAAATGAATCGTTATAGTCATAAGGTTTATCATAATTATTTAAATTTACATTATTGA
AAGTACTAAAATCATTATTAAAATTTTTGCCTTTGTCGATTATAAAGTTAATATCTCTAT
TGTATTCTTTTTTTAATTTTTCATTAAAAACAGATGCAGCATTTTGCGACAAGTATGCTC
AAAAAGGATAAAATTCAGTACCGAACTTTTGAAACTGCATTTCATTGACATTAATTATGT
TAAATCCATCATAAAGGCCAAATTTTAGGCGCAAGTAGTCATAAACAAAATATATATATA
AGCTAGCATCATTAATTAAATTTTTAACAGCATCAGCGCCATATGTGTTTAGTAGCTCAT
CAGGGTCAAGCTTATTATTGCTTTTTACTACATAAATGTTAGTGTAATTATTTTGCAACA
ATGTCTTAATAGTTTTAAAAGTTGACTCTTGCCCAGCATTATCGCCATCTAAAAATAAAA
TTATTTTCTTAAATTTCTGCAGCTTATAAACATGCTCCTTGGTTAAAGCTGTTCCCATTA
AGCATACTGCTTCATTAATGTTGCATTTATTTAGCGCTATAACGTCGAAAAAGCCTTCTG
TAATGATAATTTGGTTAAAATTGCTTTCTTGATAAACATTGTTTAGGTTATACAAAATGC
TTGATTTTTTAAAATAATTGTTGTCAGAACTATTTATATACTTTGGCTTAGAATCATCTA
AAGTTCTTGCGCTAAAACCAACTATTTGATTTTGCTCATTTCTAATACCAAAAGTAATTC
TGTTTTTAAAAAACTCTTCTTTATTATTAGGTGAAATCAAGGAAGCGTTTGTTAAAATGC
TCAATTCATTTTCTATTTCTGAAGCAAAAACTTCTTTAAAGCGCATTACTGGTACATAGC
CAATGTCATATTTGTTGCAGTCATTGTAACTTAGGTTACGCTTTTTCAAAAATGCCTGAA
TTACAGGGTTATTTGACTTAATAAGTTCTGATTTATAAAACGAATTAGCTTTATCTAACA
CTTCATAAACTTTAATATCAGTTTGACTTAATTTATTCTGATTATCACTTTCATAAGTAT
TTTCTGAATAATCAAAGTCAATGCCTGCTTTATTAGCTAAGTATTTTATTGATTCAATGT
AGCTTCATTTTTTAAAAAGTTTTAAAAAAGTAAGCGCATTGCCACCAGTGTTGCACACAA
AACACTTAAATATCTGTCTACGTGTGTCAATGCTCATTGATGGATTTGTGTCATTATGAA
AAGGACAAAGAGCAACATAAGATTGCCCTTTTTTTCTTAATTCAATAAAGTCTCTAAGAA
CATCAACAATGTCATTTGATGCGATAATATTGTTGGCAATTTCATTTGAAACTCTTGACA
TTGTTGCGTACTGTCCTTTCTTAATTATTTTACTTACAAAGCTTATTTAAAGGTCTTTTG
AGCAAATTCGTATAGGTTAGAAATACTAATTCTTTCTTGCGACATACTATCTCTATTTCT
AATAGTTATGCATTCATCATTTAATGAATCGTAATCAATTGTGATGCAATATGGTGTACC
AATTGAATCTTGGCGTCTGTATCTTTTGCCAATTGAGCCAGCATCATCATAAGTGATTGG
AATATTTAATTTAAGCAGCTGCTTATAAATTTCTTCAGCCTTTTCATTTAGTTTTTTAAC
TAAAGGCAAAATTGCAAATTTATATGGCGCAACTCCATTTGGCACTTTTAAAACGATTCT
AGTATCGTTTTCTGAAACTAATTCTTCATCATATGAATCAATTAATAAGGCCAGCATTAA
TCTGTCTAAACCCATCGATGGTTCAATTACATAAGGAATTAATTTGGAATTAGTTACTGG
ATCAAAGTACTCTAAACTTTCACCAGTAGCTTGCATATGGGCTTTTAGGTCAAAATCAGT
TCTATTAGCAACTCCTAATAATTCGCCTCAGCCAAAAGGAAACAAGTATTCAATGTCACT
AGTAGCACTGGAATAGTGACTTAATTCATCTTGTTCATGTGCTCTAATTCTGATATTTTC
ATCCTTAATTCCAACTAGGTTAGCAAAAGTCTTACATTTATTTAAGTATTTATTAAAAAT
TAATTCTGAATCTTTTGGATCATGAAAAACTTCAAGCTCCATTTGCTCAAATTCTCTAGT
TCTAAAAATAAAATTGCCTGGCGTTACTTCATTTCTAAAACTTTTGCCTACTTGTCCAAT
TCCGATTGGAAGCTTTGCTCTAGTGCTTCTTAAAACATTTTTAAAATTGACAAAAATACC
TTGAGCAGTTTCTGGTCTTAGATAAATTAAGCTCTTTTCGCCCTCAATAATTCCTTGCTT
GGTTTCAAACATTAAGTTAAACTTACGTATTTCGCTTCAATTACACTTTGAATTATCATA
CTCAGTTACGTTTTTAACTAAGTACTCATGCATTTGTTTAAAAGTCATTGCTTCAGGAAT
TAATGAAGGAACAATTTCTTGAATAATTTTGTCAGCTCTATATCTTTTGCCATTAACTTT
ATTTTCAATTAAAGGGTCATTAAAGTTAGAAACGTGGCCTGAAGTTACTCACACTTTGGG
ATTCATTAATATTTTTGAATCAATTAAGAAGTTATTATGCTCGCTGTATATGAACTCTTT
TTTTCATAAATCCTTGATATTTTCCTTTAAAAGCGAACCAAGTGGCCCATAGTCTCAGGT
GTTAGATAATCCGCCATAAATTTCGCTTCCTTGAAATACAAAACCAGTAGCTTTTAAATG
GTTTATAATGCTAGCCATATTTTTTTCTT
>NODE_2_length_12810_cov_21.881420
ATTTTATATTTATTAAATTGTTTAGTGTAAGCAGAATAAATGAACAACAAAAGGAAAGAA
TAAAAGAAAGCGAAAATACAAGATCAAAATTTAAGTTAAATACAACAACTAGTGCTATAA
ATCATCCATCATAATATTTAAAGCTATAATTACCAATCTTTTTTTGATGTTTGACAAACA
GCATTATTAAACTTCTTATTGCTGAAACAAATGAATTAAGCAAAGTAACATAGCAAAATA
AAATTGTAATTACAAAGTATAGTGATGCTTTATTTTTTCTGGGTATCTTGTTTGCTAAAA
GTGCTATAAAATAGAATAATAGGTCAAAGTGTAATCCTGAGATAACTAATAAATGTGAAA
CATTTATAAGTCTAGCCTTTGTATTAGCAATTTGCGAATCACCTATTCCAAAAACCATTG
TACTTCAGTATCTGGCAAAATAAATTTTGTCGGCACCATATGCATTTAATAATTGATTAA
GACTCCGGGTTTGATATGATACTTGCTTAATTACTGGATCACTTACAACATATTTTATTG
AGTTAGATAACATGAAAGTTTTATCAAACTTTATATGGGACAAATTTTTACTTAAATTTC
CCTTTACTTCAACTAGCGAACCTTGAATAATTTTTGATTCTGATGTTAGGCTACTGCCCA
AGACTAAAACATTGTGCTTTGAATTACTAATTATAAAATAATTATCACTGGACTTAATTA
TTGTCCCTTGAACAACATATAATCCATCATCCAGCAGATGCTTAAATGCTGTTGGCATCA
AAGCGCATAGATAAAAGACAATAGCTAGCAATGCAGTACCTAAGCACTTCCAGTTTTTAA
AATTAATGTACACTGCTAGTATCACATATGCCACAATCCACACACACCTAGTTTCATTAC
TAAAAATAGACAGGTGAATAAATATAGGCAAAATAAATGCCAATAAATTTAGGTTTACAA
GACTAAAACTCTCTTTAGTTTTGAAAAAGTTTTTTCTCCAATGCCTCTTAGAGATTGAAT
ATCGTCTCATTTGACTTTTGATTTCTTTCTTCTTAACTGAACTAGTTGCTTTGATACATT
TACAGAAATTCCTAATTTTCTTAGTTGTTGCTCGTCATTTAATTCTAGTCAATGTATTTG
CTTATTAACATCATTATCAAAATTGTTTTTTAAAAATGGAATAAAGATTTTTACATTATT
TTTGTACTCCTTGTTCATGTCAATATTTGAAAGATCTGCATTATTTTCCTTTACAACATT
TAAAATTTCTCTTAATTTAACCCCCTTTTTAAAATAGTGCCTTCCTTTAAATAAAACTGC
GCCGGTTACATCGATTGCTACAACATCGCTATCACTTGGCGAAATTTTAGAAAATGAGGT
ACGATTTGATTCAAAAGTAATTGCTATTGTAGAAGTAGCAACAGCAATCAAAACTAAAGA
ACCAATTACAAATCTTTTAATTCTCATTTCATCATATTAGTTTTATGTAAGATGAAAAAA
ATAAAAAGTGTAAAAATAAGGGAAAAACGGCTTGTTTTTCCCTTAAAAGTTCATAATTAA
TTATACTCCTCAATGAAATCGGTTAACTTCTTAACATCCTTGTTGTGATATAAAACATCA
ATAATAGATCTTAAAAATGGTGCACTAATTGACTTATTATCATTTAAAATATCTTCTAAT
ATTTTGGCATTGTGGTAGCCTTCAACTGTTTTGGTGTTTGCTTCTAGCACTGTTTTAAGG
CCTTTTTGGGCAATTTGTGTTCCAAAAAGAAAGTTTCTGCTTTTCATGCTAGAGCAAGTT
AAGAATATGTCACCAATTGCTGAAAGCTCTAATGGCAAGTTATTATCAGCAGAGTTAAAT
AAGGCTTTATAAATTTGGTAAATTTCTTTTGCACCTGTAGCTAATAAAGCAGATTCAGTA
TTTTTGTAAGGAAACATGTGTGTTATTGCACCAATGCCTATTGCAAGAACATTTTTAAGA
GCAGCAAATAATTCACTTCCCTTTTCATTAGGATTAATTATCAATCTAAAATACTTATTA
TTAAATGTTTTTGATACTTCAAGCAAGAAGCCTTGATTTGGCCCAACAATGTTGATCATT
GTTAGTGCATTTTCAAATACTTCAGTAGCAAAAGAAGGCCCGAGTATTGAGCAATAGTGT
TCAATATTGTCTGAAAATTTCTCAACAAGTACATCAGAAAAGAATTTTTTAGTCTTTGAA
TCTATGCCTTTAGCAACATTAACTATCTTAATTTTACGTGTTCCTAGAATATTTCTGATT
TGACCAAGAACACTATCAATAGCTCCTGATGGTACAGCCAGTATCATTAAATCAAGCTCG
TTTAATGCCTCTTCTAAATTGTCAGTTGCATGAACATTATTAGGATTATTGAACTTTTTA
TCACCAAAATATTTAGAATTAATGCCATTGTTAATGTCATTAATTTCTTTGTTATCAATG
CCTCACATTGTAATTTTGTGGTTGTTATAAGATAATACATTTGCCAATCCGCTAGCTCAC
GCCCCTGTGCCTATTATAGTAACTTTTTTAGACATAATTTTCTCCTCGCTCTATTTTGTT
TCTAGCTCAACATATAATTGCCTTATAGTTTCTAAGTCTAGCTGTTGAATTCTGATGTTT
TCACTTATATTCAACAGGCTGTAAGCATTTAGTATTTTTTCTTGCGAATAAACCTGTTTT
AAAGACCAAATCAGTTTTTTTCTTCTTGCACTGAAGCAAAGTTTGAAAAAGTCTTTTAAT
TGTTCGTAATTGTCGTTATGATTTTGATAAAAATCAAATGTAACAATTGCTGAATCTACC
TTTGGAATAGGGCTAAAGTTATTTTTGCTTACAAACAACTCTTTTTTAACTTTAGCCACA
TATTGACAAGTTATACTCAATTTAGAATATTCATAGCTATTAGGCGCTGCAACTATTCTG
TCAGCTACTTCCTTCTGAACTAACAGTGTTGCCCGCTTGAACAAAAATCTATTCTCAATT
AATTTAAATATTATCTCACTAGTAATATAGTAAGGAATGTTGCCTACCACTTCAAAATAG
ACATATTGGTCTAAATTAGCATTTAAAAAGTCATCATGAACAAGCATATTATTTTCTGAA
TTAAAATAATTTTGCTGGTTTAAAAACTCGATCATATCTGGGTCAATTTCAAAGGCAACT
AACTTTGAGCATTTATTTACAAGGTGTTTGGTCAAAGCCCCAGTTCCTGGGCCAATTTCA
ATAATTTGCTTGCCTTCAGGGCTAATAATATCAACTATTTTTTTAATAACTGAGTCACTA
TGCAAGAAATTTTGTCCAAATTTCTTCTTAGCTTTTGGTTGAAGATGATCATTAGACATT
GATTTTAAATAACCTCTTTGCATTTTTTAATACTTTGTCAGTAAATTTCTCAATTGATAA
ACCTTTAACGCCTGCGATATAGTTTGCTGTATGCTTAACGTAATTTGGATAATTTAGCAT
CCCTCGCTTACTTGCTGGTGGTAAGTATGGAGCATCAGTCTCAGTGAGTATTTTATCAAC
AGGAAGATATTGCAAAACTTCTAATAAAGACGAATTATTTTTGTAAGTTGCAATTGCACT
AAAACTGAAGTAACAACCTAAATCATTAAATTTTTTTGCTCAATATAAATTCCCACTAAA
TGTATGAATCATAAACTTAACATCATTAAATTGACTAAGTATTTCATACAAATCTTCATA
AGAGTCTTTCATATGTACAACAACAGGCAAATTATGTCTCTGAGCGACTTTAATTTGGGC
AATAAATGATTCTTTTTGAACATCTTTTTTGGTATCTGGATAGTGATAGTCTAGTCCAAT
TTCACCAATAGCAACAACATCTTTAGTTAGCTGACTCTCAACAATCTCACCATCAATTGC
TCCAGTTGAATTATTTGGATGCACACCAATTACTGGAAAAGTGTAGTCAAAGTGTGAGCA
AATGTTTAATACTTCAAGGTTTTCTTTAGGATCACACCCAGTTATAAGCATAGCCGCTAC
ACCTTTAAAATAGGCCTTTTCAATCACTTGGAAATTATCTTTATAATACTCTTTAATTGA
ATGAGTATGACAATCAATATATTTTATGCTCATATTTTTACCTACTTTCCAAGACAGAAG
TTTTTAAACATCTCATCAAGCAGTAATTCATTGTCTGCACGACCAGTTATATCAGTCAAG
TGACTTCAAGCCTGTCTAAGATCAATAATCACAACATCAGGATCATAACCTAGTTTTATT
GACTTTATAGCATCTTCAAGCGACTTATGAGCCTGTTTTATAAGTGCTAACTGTCTAGAA
TTATTAACGTACTGATCATTGTTTAAGTCGACATTTTTAAAAACAGACACTAATTTTTCT
TTTAGCGGATCTAAATCATTCAGCTTTGCACTTACATAAAGAAATTCATCGTTTGTTGTT
TCAAGCAAATCCTTTTTGTTTATAACTGGAACATAAATTTTATTTAATGAATGTGCCTTA
TTTTTAATTTGCGAATCAAACTCATTATCATTTTGACTTGGATCATATATATGTAAGACA
ACATCTGCTTTTTCGATTTGTTCAAATGATTTATCAATGCCAATTTTTTCAATTTTTTCT
TTAGTGTCTCTAATACCTGCTGTATCTATGAATTTAAATAAAAGTCCTTTATATTGTCAC
ATAGCTTCAACTATGTCTCTAGTTGTGCCAGCAATATCTGTTACTATTGCTTTATCTTCT
TCCAATATTGCGTTTAAAATAGAACTTTTTCCAACATTAGGCTTTCCCAAAATGGCTATT
TTAATGCCTTCGAAGATCATTCTCGATGTTTGACTTAATTCAATAGTTTTGCTAATTTTG
TTTCTAATAGATTCTAATCGTGATATTAGTTTGTCAGTAAAGGGGTTGTCAAAATCATAT
TCAGGATAGTCAATTGAAACTTCCATTTCACCTATCAAATAGGCTAATTCGTCTTTTAGA
TCCTGAATATACATTGATGTTTTTCCGTCAAATTTCTTAATGGCTAATTTAGTTTGACTA
ACTGTGCTAGCATGAATTAGATCATTAATTGCTTCAGCTTTAATAAGATCCATTTTGCCA
TTTAAAAAACTTCTTCTACTAAACTCACCAGGTTCAGCCAACCTTGCGCCATTAGCTAGT
AATAATTCTAAAATACTATTAGTAATTACTACACCGCCATGACAGTTTATTTCAACTGTA
TCTTCGCCAACAAAATTATTTGTGCCTAAAAATCACATGCACAAAACTTCATCAATCACT
TCGTTGCCATTCAAATTGTCAACAATGTTGCCAAAAGTAATTGTGTGACTAGTGCCCACC
TTACCAGTAAAAATTTTCTTAACAACGTTGACACTATCTGGTCCGCTTACTCTAATGATT
GAAATAGCTTGATTGATTTTTCCGCCTGATGAAATTGCTGTAATCGTGTCATTTATCATA
TTTCTAATTTTACAATAATATAAAACTAGTGAACTGGATTAAAGTGAACAAAAAAAGGAA
AAACAGGCCATTTTTCCCGATTTTTTACTTCTTTTGATAATTGATATAAAAGTCTACTTA
TTAAGTTATGGAAAATGAAAATAAGTTTTGTAACACCTTTGCCAACTATGCAATGTTTCT
AAATAGTGTCAAGTCGATATCATTACTAAAGAAAAATAATATAAGTGATCTAAAACTAAG
AATAATTATTAATAATAAATTTTTAATTCATTCATTAGGTCTTAACTATTGCAAAACATT
TTTTAGGAAGTATAGAAAAGATATTAGTGCTCTCATTAAGGATATTTTAACTAAAAGACT
AACCGAAGAGCAAATTCTGCTTGATATTCCAAAAAGCAAGCGAAAATATTTTGAGAAAAA
ATTGGAGTCAATAAAAATACTGACCAATAATTTTGCTTATCCTTTGCTTAAGGACAACTA
TACTAATATTTTTGAATATTTTAAGATCAAACCTGAAACTAATAATGACACAACATATAA
CCATTGTCAGCTAATTGTAGTAAGTAAGCCGGATAATAAAAACAAAAGGTTAATTTTATA
TGGTATATCAAGCTCATTGTATGAATTTAAACATATTCAAAGCAGCAAATATTTTTATAA
CGAAAACAGATCGTATATAAATTGTGTATTTTTACCAATAAGCCTAAAATATAGGAGTAT
AAGTAAAAGCGAACTAAATCAGAAATACACTAAAATTGACCAATCGTTTTTAAATAAACG
TAACTTAAAATATTAAAAGCTCCAATGAAGGAGCTTTAGGACAGTAATTACTTAGTTAAC
TTTGCAAAATAAGTTAGTGTTCTTATTAATTGAGCTGTATAAGACATTTCATTGTCATAT
CATGCAAAAATTTTATAAATTCTGTAGCCATTTGATTCTTTGATTTTTGTTAATGTTGAA
TCAAATATTGAACCATAGTGTGAACCTATCAGGTCTGAGGAAACAATAGGATCTGTTTCG
TATTTAAGTGATAAGCTTGCTGCTTTTTCAAATGCTGCATTGACTTCCTCAACAGAAGGT
TGCTTAGTTAATTGAACTGATAAGTCAACAAATGAACCAGTGATTGTTGGTACACGAAGT
GCAAAACCATCAAGTTTACCGTCAGCTTCAGGAACAACAAGTCCGATTGCCTTAGCTGCC
CCAGTTGAAGAAGGAACAATGTTATGTCCAGCAGCACGAGCACGGCGCAAGTCACCCTTA
CGGTGTGGACCATCTTGAAGCATTTGATCACCTGTAAATGAGTGAACTGTGGTCATGAAT
CCATTTTCAATACCAAAGTTATCTACTAAAACCTTAACTACAGGAGCTAAACAGTTTGTT
GTACATGAAGCACCTGAGATAATTTCATCATCAGCAGATAGAATTTCATGGTTTACACCA
TAAACAACAGTTTTTACATCTTTACCAGCAGGAGCTGAAATAATAACTTTCTTAGCACCA
GCATCTATGTGTTTGTGAGCAAGATCTTTTTTAACAAAAAAACCTGTACATTCTAAAACA
ATATCAATATTAAGTTCTTTTCAAGGCAGTAAGGCAGGATCTTTTTCAGAAAATACCTTG
ATTTCTTTGCCATTTACAATAAAAGCATCATCCTTAACAACTACATCAGCCTTTAATGGG
CCAAAAGCAGTGTCATATTTTAATAAGTGCGCAAGCATTTTTGGTTCAGTTAAGTCATTA
ACTGCAACAATTTCTACTTCTTTATTATTTGTATCTAAAAGGTAACGAAGGGCGAGACGA
CCTATACGTCCAAAACCATTGATAGCGACTCTTTTCATATTTTCCCCCAAATTTTATTTT
CTATTAAAATTATAGTTTAAACATTTTGCTTTTTGCACGGCGAAACAAGGTAGGAGAGTA
AATATATGGCAATTTTTCCACTATTTTTGTGAAAAAAAATAAAACAGTGCATATGCTTTT
AACACTGTTTTATAAATTAATAAGCAATTTTGTCGCTTCCAAAGTAAGGAATTAATTTTT
TAGGAATTGAAACTGTTCCATCAGAATTTTGATAATTTTCTAAGATGGCTGCAATTAAAC
GATCTATTGCAAGACCAGAACCATTCATTGTGTGGGTGAATTTAACCTCATTGTTATCAT
CTCTGTATCTTATCATTGCCCTTCGTGCTTGGAAATCACCCATGTAAGAAACAGAACTAA
TTTCTCTATATTTTAATTCTGAAGGCAACCACACTTCTAAATCAACTGTTGTTCTAGACG
AAAAACCAAGGTCTCCAGTGCAAAGTTGAAGCTCTCTATAAGGAAGTTCTAATTCTTCCA
AGACTAATTTAGCTTGCTCCAACATTTGTTTAAATTCAAACTCTCAGTCTTCTTCAGAAG
TAATTTTCACTAATTCAACTTTCTTAAATTGGTGACTTCTTATAATGCCTTTCATATCTT
TGCCACCAGAACCCGCTTCTGATCTAAAGCATTCAGTGAATCCGGTCAATCTAACAGGCT
GGCTAAGATCAATGATCTCATTATTATATAAATTAGTTAAAGGAACTTCGGCTGTAGGAA
TAAGATACATATTTGTTTGCTCCATAAAGAACAAATCATCCTTAAATTTTGGCAATTGCC
CTGTACCAAAAAGTATTTCAGGTTTTACTAAAACAGGAACTGAATATTCCTTATAACCAT
TTGCAGTGTGTAAATCAAGCATAAAATTTTGCAGTGCACGAGCTAATTTGGCACCAGCAC
CTTTAAAAACAACAAATCTTGATCCTGATAATTTCACTGCTCTTTCAAAATCAAAAATAT
CTAATTTATTACCTATTTCATAATGCGGTAAAACATTTGAAACTAATTTTCTGCCTAAAT
TATCATGAGTATTTATTACCTGATTATCATTTTCATCTTTACCAACAGGAACTGAATCTA
ATGATATATTTGGTATGGATATTATTATTTCATAGGCTTTCTGGTCAAATTCATCAGCAT
TTTTTTCTAATTCAACAACATCCTTTTTTAAATTAGCAGCCTGCAACTTTAATTCATTCA
TTTTTGCTTTATCATCTTTAAAAGAACCAATTTGCCTACTTAATTTTGACAATTCTGATC
TCTTAATTTGAGCATCATGCATAGCAGCTCCTCTTTTGTCAAGATAAGACAAAAGAGTGT
CAAAAACAGAAACATCAAAGTTCCTATTTTCTAGTGCTTTTCTCACATAATCACGGTTAT
CATTTATAAATTTAATACTTAACATAAGACCTCTAATTTTGTTTATATTATTTTACAACT
TAAAGTGCTTTATTGACAACTTATAAATCATTAGTGACCATAATGATAAATTTGAAGGCA
CAGCAATATTAATATCATTGTTTTTTATAAACTCTTTAAGCATTAAAGAACAAATTTGCT
GCATTTTTGTCCTACATTCGCGTTTTTGAATCATGCAAAGCAAGTAACAAAGCGATAACA
ACTGCACAAACAAGCCCTTTTTTAATGATTTCAATAACTTGTCATCTTCAACTAACTTTA
GGTTAGAAAAATCATCAAAAACGCTTTGGTATGAGGAAAAAAGTAATTTGAGCTTATCAG
ATCAAGCGCTTAAATTAGTAGCTGACGAATTTTTACGAATTTGGTATGTGTAAACTTTCT
TTTTTATTCTTTTAAACTTAACATTTGTAAAGAAAAGCATATGCATAAAGCGAATATCTT
CATATATTCCATCAGAAAACTTTTTATTATATTTTTTAACAATTTGAAAGTAAAAATCCC
TTTTAATTAGCTTTCCTCAACAAACTGAAACATTATTATAGTAGTGCTCGATGGGAGAGT
TAATATCATAATTAAGAAAGTGAGGCACCTCAGGCACCGAAATTCTTAAGTTTTTTGCAT
ATTCATAATTATATAAAGCTTCAGCAACTAATAGGTCATAGTCATCATCCAAATTGTCCA
CAAAAGTTTTTATAGCATTTCTGTGTAATTTGTCATCGTCATCAACAAAAATAAAATATT
TGCCAGTCGCCTTCTCAATCAGAAAGTGTCTGTTAAAACCTATACCTACATGTTCGTGGT
AATCTTTTAAATCATAGACTTTAATTCTTGAATCTTTAACAGCATATTCGTTAATTATTT
GCAGTGTGTTATCTGTTGAGTAGTCATTTAACAATACAATTTCTAAATTTTTATACGAGC
TTTTTAAAACACTTTCTAAGGAAAAATAAGAGTTGTTTTCTATATTATGGCAAGGAATTA
ATACGCTAATTTTAGGATTAGCGTTATTGTTTTTTCTCGATTTATGCTTACTGCTCTTAT
TCATAGCTTAATTATACCAATATAGCCAGTTATAAATTGCTCTTTAGTTCCATTGTTTAG
TGATGCTGTCATAATTTTAGTGTGATGCTTAAAACTTTTATGATTTAAACAACTTTTTGT
GAAGCATTAAAATTAAAAAAGTCTAATTAAAAATTTTAGATGCTAGTTAAATTTATTTAA
TCAAAATCCCAGAATGACTGTTTTATAGTATTCTAAGCAAATGTAAACACAGTTTTTTGC
TGCCTCAAAATTGTTAATTTATGATTTAGAATTTCAAAGTTTTATATATAATATTAACCA
TTACTAATTCAACATATATTTTTAACAGGAGGCAATATGAGTTTAAGAACATATCAACCT
AAGAAAAGACAAAGAGCTAAAGTTCATGGCTTTCGTGCTAGAATGGCTACTGAAAATGGT
AGAAAAGTTTTAGCAGCTAGAAGAGCTAAAGGAAGAAAAAGACTAACTGTTTCTGACGAC
AAGTAATTTTTAACACCTTATGAAAAAAGAATTTAGACTTCAAAAAAGTTGAGAATTTGA
TGAAATAATAAAGTCTAAAAAACAGTTCGCAAATAATTTTTTGGTTTTATACTACAAGCA
AGCTAATAGTTTTAAGTTAGGTATTACAGTTCCTAAAAAGTTCTGTAATGCAGTTCTAAG
AAATTATTATAAAAGGCAAGTCAAGGCAATTATTCATAAATTGAATGTCTATGATTTTAA
ATTCCACTGTGTTTTAATTTTACGAAAAGAGTTTTTGAATGAGAAATTTGATGCTAAATT
TAGCGCTACACAAAAACTTTTTAACAAATTAAGAATAAATTAAGAGGAAGCTTACAAATG
AAAGAATATAGATCAAGCAACTTCAATTATTTCTCTAACGAGGACAGACAAAAAGAAAAG
AAAAAAAGCGCTTGAAAAAAAGTGTGATTTTGAATAAAAATTGTCTTTTATGTCCTTCTT
TTTGGTATTGCAATGACAGGTTGCGTTCAGAGTTGCGTGGTTAAATCATCTAACTACACA
GGAAATGGTATTGAATTTTATACCAGCAAAGAAAATGTCAGCCCACACATCACAACTTTT
GACGCCACACATAAACTAACAAAAGAAGAAAGCACTCATTTACACGAAAATAAAGTTGAT
ATAGGTCTTGGCGAAAAGGATCAATTATACTTTGATAAAAATGATGGTGCCAATTTCCAT
TTATCGCACAAAAATTACAAAGAAATTATTGACAATCTTAGAAGCACACACCAAGGCAGC
TATGGTGCTTATAAAAATTGAAATACAGCCATTCAGTTAAGAGATTACGATAAAAAATTA
TGAAACAACAGACCTATTATCACAGGCACTGGTGAAAACTCAAATAATTATCTTTTTGCA
GTTCAACCAGTGGAAGATGATAATGCTAAAGGCAGTTATAAAACCATTTATAATCCAAAT
GAATATAAAGAATGATTAGTAATAGACCCAACATTTAATTTTGATAGCAATTTTGTCTAT
GACAAAGAAAAAAATGTATTCAAAATAAATCCTGAAAATTCTAAATTAATAAATGAAGGC
AAGTTTACAAGTAAATTAGAAGTAAACAATAACAGAAATAGCACACCATTTCTTTTTGAT
AAAGAACTTTCATACTTGTCATTTTCAAGCAAAAATGACTTCACTGGTTTTGCAAAATTC
AGGAGAGACATTTTGGAAACATTAGCAACAAACACTTTCTATTCTGATAAATCTTCATAC
TATTTGAAAGCCTTATCACAAGTTGAAAGCAAGTTAAAAGAAGCAAATTATTCAGTTGAC
TATAATGGTTTTAACAAATATTTAGTAGATAAAATCAAGAATAAAAAAGCAAATGAATTA
GAGTTTGCGCCAAATGTGTTTTATGCCCTTAAGTACTATAATAAAGCCCTAAACAAATAT
GCTAGTGAGTTGAATTTTAGTGCTTTAAACCAGATTTCACCTGTTAAAAATTCAGTTATT
GAAGAAATTAATAACTTAAGCAATGACTATAATAAAATAAATGATAAAAACAGCAAAGAA
GCTGTTGAATTAAAGAAAAAAATTACATCTTTAAACGAACAGTTAAGAAACACAAGTAGA
TTACTTTCTCCAGCTCCATATTCAACTATGACAGTTAAATTAACTGATGCAGTTAATATT
CCTTATTCTGGAGATGAACCTCAAAGAGTTATACATAACTGATCTGATGCATGAAAATTA
GGACCATTCTATGGATTACTAGTTTTCCCAACTGCTTGATTATCTGCTCATTTATCAACT
AGCCTATCGCATTTAGGCGGATGAGGCACAATTATAGTAATATTGGTACTAACAATTATT
TTACGTAGTGCTATGTTAGCTGTAACATTCAAACAAACTGTTAACCAGTCTAAGCAAGAA
GAACTAAAATCTAAAAAAGCAAAAATTGATGCTAAATATGCAGATTTTAAAAACAACAAA
CAAATGAAGGCTAGACAACAACAAGAAGTTGCTGAGCTATACAAAAAGCATGGAATTAAT
CCGCTAGATGCCTTTGTGACAATGATAATCTCCTTGCCTGTGTTCATTATGATGTGAAGG
GTTATCCAATCCTTACCTGAATTTAAATCAACGGTATGGTTAGGACTTTCATTTGCTGAA
ACGTCCTGAAGAAGATTATTCTTCTCTGGCGAATGGCAATATTTAGGACTTTTAGTTGTG
GTTGCTGCTGTACAAGGTGTTGCGCAGTTCTTACCACAGATACTGAATAGAAAGAAATTT
AAAGAGCGGACTAGCTTAGAAGAAGAAAAAGCACTCAAGAAAGCTAATAGAACTCAAAGA
ATTATGACTATTGTCTTCTTCTTTATAACATTAATATTCTCTGCTGGTCTTCAAGTTTAT
TGAATAATTTCTGGTATCTGAACTATTATCCAAACCTTAAGTATTCACAAATTTAAGAAA
TCAGCTTACTATAGAAGAAAGTATTTAGATAAGCACAAAGCTTAAAACAAAAATTCCTTG
CATGCGCTTGGAATTTTTGTTTATCCCTATAAAAAAGCCACAAAAGAAGCAC
>NODE_3_length_15928_cov_14.643082
ACGATTTAAATCATTGTGGCTTGGAATTTCATTTTTTAGTAATTTAGCTGCTTCTAGGAT
CTTACTTTTTACTTCAGTACTAAATGTTTTATTAAACAGTTCGTGGTCTTTATTTGCTTT
GTAATAAAAATTAATTCTTTTAGCAATTTGATTTTTAATAAGTTTGATTTTTGAACTATG
AAGTGTGGCAAGTTTTTGAGCAATTTTTAGCCGAATATGGCTGTTTTGAAAGTCAATTGG
GATTTTATTAATAAAATGTCTGACAATAACTTCATCATCTTCATATATAACATTTTCAGT
TATGCCAAGATTGCTAAATTTTTCTAATTTATTTAAATGATTAAAACCATTTTTTTGTTT
TTTTTGAATAAATAAATCATTTTTAACATAGGATAAGTTTGTATATCCTTCATGTAATTG
AGTTTTATTTTCATCTAGTAAAAGATCTTTATAAATATGTTCATAAGACATTCTTGAAAA
TTCATTACATACATATAAGGCTTCTTTATACTTATTTTGGGAAATTTTAAACTCTTTTTT
TACTAAGTTTGAGTCAAAATTCATATGAATCAATGACATAACATCAAAAAGTGGGTTTGC
TTTTCTAACTCACTCAAAATCAATTAGCTCAACTTCATTTTTTTCATTTATTAAAATGTT
TTTGAGGTTTAAATCACAGTGACAGGTAACTAAAGGAGCATCATTATTGTATTTTTCTAC
ATATGTCTGATACTTTTTGCTTCCTTTTCCATAGTAAAAAAGGTCAATTGCAGGAAGATC
TATTTCAATTTTATGAAACTCTTTAATTTTGTCTATAACAGCCTTTTGTACTTTTAGGGT
TAAATTGACCTTCTCTAATGTTTTCCCTTCAAATCATTTTCTGACTAATACGCCTTTTTT
ATAGTAATAAACGCCAGGCAACTTATCCATAAATAATGATTCAACCTGATGATCTACTAA
ATTAGTAATAGGAACTCTTAATTGGCATGTTTTGCCCTCATAATCAACCTTAAAAGTGTA
ATTATGAAAGCCTTTGTAATAAAACTTTATGTTAGAAAGTTTGTTAAGTAAATCCTTTTC
AATTCTAGATTCTAAAAACTCATATTCATTCATAGCAACTTAATTATATATTTAATATTG
CAATGAATAATTAATGATGAATTCTAGTTTGTAAAATAAAAACTGCAATGTTTTGCAGTC
TATTTATCAACATTAGTTTTTAAAATGTCTAAAAATGCTTCTTGAGGCACTTCTACTGAG
CCTAACATCTTCATCTTTTTCTTACCGGCTTTTTGTTTTTCCAAAAGCTTTTTGTATCTA
CTTATGTCTGAAGCATGCAATTTGTGAGTAACATCTTTTCTAAAAGCTTTAATTGTTTCA
CGAGCAATAATTTTTCCGCCAATTGTAGCTTGCACAGGCACTTCAAAATTTTGTCTAGGG
ATAGCATCTTTTAATCTTTTGGTTAGATCTCTAGACTTTTCATAAGCTGAATCTTTATGA
GTAATGATTGAAAAAGCATCTATTTTGTCGCCGTTTAATAGTATGTCTACTTTTACTAAA
TCGCTTGTTTTATAGCCTATTAGGTCATATTCAAATGAAGCATATCCCTTACTTAAGCTC
TTCATTTTATCAAAGAAATCAAAAACAATTTCACCTAAAGGCATTTCATAAATTAATCTG
CTTCTAGAATCGTCAATGTAGTCTAAAGACTTATAAATTCCACGTTTATTTTGGCACAAG
TCCATAATGTTACCGATGTATTCATTAGGCAAGATTATTGTAGCTTCAATATAAGGCTCT
TCAATATGATCTATGTATGTTCTATCTGGCATTAATGATGGGTTAGAAATCATTTCAAAT
GTGCCATTAGTTTTAACAACTTTATATTCAACACTAGGACTAGTAGCAATAATTCCCACT
TTGTATTCTCTGCTTAGTCTCTCTTGAATAACATCCATATGGAGCATACCTAGAAAACCA
ACTCTAAAGCCAAAGCCTAGAGCTTTAGAGGTTTCTTGCTCTCAAGTTAGTGAGCTATCG
CTTAGTGAAATTTTATCTAAGCTCTTTTTAAGTTCGGCATAGTCTCTTGTATCAATAGGA
TAAAATCCTGTAAAAAGCACAGGCTTTTTACGTTTATAGCCTGGTAGAGGTTCTAGTGCA
GGATTTTCAACTAAAGTAATAGTATCACCAACATGTACTTCTTTAGCATCTCTAATTGTG
GCAGCAACATAACCTACTTCGCCAGCTTCTAAATATTCTTTTTTAGTTTCTTTAGGATTT
CTTACACCTAGCTCAATAACATGATAGTTAGCATTATTTGACATAAACTTAAAATCATCG
CCAACTTTTAGCTTGCCTTGAAAAACTCTAATAAGCATAATAACACCACGGTATTCATCA
AAATATGAATCAAAAATCAATGCTTTTAGTGGTTTATTATCATCAGCATCTTTTGGCGCA
GGAACATAATCAACTATTGCGTCTAAAACTTTTTCGCAGTTTAGCCCAGTTTTTGCACTG
ACACACACGGCATTATCAGCTGGAATGCCAATAACATTTTCAATTTCCTCTTTTGTTTTT
TCAACATTAGCAGAAGGGAGATCAATTTTATTAATTATTGGAATAATTTCTAAATTATTT
TCTAAAGCTAGATAAACATTGGCAAGAGTCTGAGCTTCAATGCCTTGAGTAGCATCAACT
AGTAACAAAGCACCTTCAGAAGCAGCTAATGATCTAGAAACTTCATAAGTAAAGTCGACA
TGTCCAGGAGTATCAATTAGATGGAAAGTGTAATCCTTATACTTAATTTGAACAGCATTA
AGCTTAATTGTGATTCCTCTTTCTCTTTCTAAATCCATTTGGTCTAAAAACTGCTCCTCT
AAATCTCTAGCAGCCACTGTATTTGTTAATTCTAAAATTCTGTCAGCAAGTGTACTTTTA
CCATGATCTATGTGTGCTATTATTGAAAAATTTCTAATCTTGCTCTTGTCCATATTGTTA
CCGTCATTTTGTAAATGTAGAAAAATAAAATATTTTTAAATAAATTAATTATATAGTATA
GTTATAAATTATGGATTATCAAGAAAGCTTTAAGGAAAAACAATTTATTACTAAGGGGCA
TACTAATGTCTCATATTTGCTTAATGGAATTTTTGTACAAGAAAAAGTATATACAGGGTT
TAATCACAAAATTGACTATAAAATACTAGCTAATTTTGATTTTGTACCTAAATTATTAAA
CGAGAATAAGGAAAAAACAGAGTGAGAATTTATTAAGGGCACTGAACCAGAATTAACTAA
TGAAAATATAGTAAAAATTGCTAAACTTTTATATATTGTTCATAATTCAAAGCTTAATTT
TCCACCATCAAATCATGCTGCTAGAGTTAAGCATTATCGTAAAGTTTTAAAAGAAAAAAA
CGTAAACATTAAAGCTTTAAATGATTTTTACCGTAACATTAATAAAACTTTAAGCAACAT
GAATAAAAATGTTCCATGCCATAATGATTTATGAACTTTTAACCTTGTTTTACAGGATCA
AACAGAAAAAATCTTTATTTGCGACTGAGAGTATGCAACTATGGGTGATTCAAATTTTGA
ATTAGCTTACTTTATCGAAAGTGCAAACTTAAATAAAGAGCAAGAGAAGTTATTTTTGGA
TTCATATGGCGAATATGATGAATTATTTTTGCTCAGACACAAAATGCTTGTTAATTATTT
AGTTATTTTATGAGCTTACGCACAAGAGACAGTACCTTTTTCAACTAAAATTTATGAAGA
AAGACTTTATAAATATGACAAAGAATTAAGCCAACTTAGAGGTTTTTAATTTTCTTAAAT
TAATTTATCAACAAACACATTACTAGTTATTAGTATAATTGAGGGAATATGAGTAAGAAA
AAAGAAGTTAGATTTAGAGTAAAAGGATTTATAGTACTTACTATATTTTTACTAATGGCA
GCCTCTCCATTAATGGCTAATGTTTTTCTTGCACCAAATTCATCTGAATCAACTGTATGA
ATTGTTAGATATGTAAAACTAACAGCAACAAACATTAAGATGAATTTTGCAACAGCCGAG
GACGGAACTGGTGGATTTTTTGTTCATTTTTATAAAGCATACTTCCAAGTTTTAGCTTCT
AAATGATCTAATCTTGGTATTGCTGACATTCTTTTGATAATATTAGCATTTGCTGGTTCT
CAGCTTTTCTTGATTTTGTCAATAATTTGATTATTACATGTGCTTATTGCCTACGGAATT
TTTAATTTATTCAAAGGCAAATCATTTATTCTATACGCTTTATTTTCACTGCTACTATTT
GCAGGTGCAACAGCATTATATGCATTATTATACTTCGAGCCTTTTATGATTAAAAATGTA
ATCAAATCAGCTGCAAACAGTAACTTAGTTATTTTTATAAACAAATGATTAATTTGAATA
CTATCAGGTATTCTTGTAGCACAACTAATTCTAGTTTGCATTGAATTAGCTACTGTTAAA
AGAGTTAACAGGAGCATTAGGGCGCAAACTTTAGAAATGCAATAGTTTTGCATTCACAAC
ACTATGAAACTAATATAAAATAAAGAAACAAAACTCAGGTTTTGTTTTTATTTTCCTATA
AAACAGGCGTTTTGGTAAATTTTATACACCTTTAACTCATTAATACTGCAACCAAATAAT
CATCCAAAAATCAATTAATATTAGCAAAATTGAATAATTGCTTTTTTAGAAATATATAAT
ATCACTATTAATAAATTATTAAGGACAAACTATGGAAAATAAAAATAATAAAACTAAACA
ATACCAAAGCATTTTAAATAATCTTTTAGATGTAAATCCATCTGATCAAGCAATTTTTAC
TAAGGTAAATAACAAGTATTGTTTTGATTTTTATTCCCTTTTTGGTCCAGAAGCTTTTGA
TTTAATTTATTCGAATAAGAATTTTGATATTCCTATTTTGGAAGTTAATTTAATCAGAGT
TTGTCAGCTTTTAGAAAAGTCTAATGATTATGACGAAACCATTGCAATATTAGAAGAAAA
TAACTATGAATTAAGTACGCAAAGGCTTAACCAGCTTAAAAAAGATTTTCATTTTACAAA
AAACAAAATAATCAATGAAATTAGGGCTAATTTTCAACGACAATCACTCAAATGAAAGTT
ATTTTTAAATAAAGCTAACGAAATAAACGCTGAAACAAACATTTGACCTATGCATCTAGG
TTTTTTATTTGTACAAGTTTCTATTGATGGCAAGAGCGTTTATGCTCCTTTGTTTTTTAA
AGAAGTGTATTTAGAAATTAGAAATGCTAGACCATTTTTGATTTCTAATGGCGACATTAA
GCCTAATGAAAAGCTTTTATTTTTACTTAATAATGCAGGTTTTGACCTAGAAGTGACTGA
CAATTATGGTGACTGAAGCATAAAAGAATTAATAAAAAATTTGCATGAGCTCTGAGGGCA
AATTTATGAGCTTAAAGTGAATTTAAATTCTTCATTTAATTCCTTAAGTGCTGAAGAAAT
CATTAATGAATCATTACAATTTGCTGGCGGAGTAGTTCTAGGACTTTTTCAGCCTTCTGG
TGGCTATATTAGAAACAGAATGCTTGAAATAATCAATAACAACGAGCTTAACAAAATTTT
GCAAGTTGAATTTAACAAAAACATCTATAAAAAAAGGATAAACGACATTTTGTTTAATCC
TAAAACAAGCCTTTTTAAAATAGCAGCCACTAATTATTCACAAGATAGAGCTATTGCAAG
TTCACTTAACCAAAACACAATTATTTGAGGGCCTCCAGGAACTGGTAAAAGTCAAACAAT
AGTTAACATTCTAACTAATGTTTTAGTATATTCAAAAACAGCAATAGTTTGTTCACAAAA
AAAGGCAGCTTTAGAAGTTATTAGAAACAGAATGGGAATACTAAAAATCTTTTGCTTGTT
TATGCTTAATTCTAAAAATATGAACAAAAAGTCATTTTATGAGCCTATTAAAGAATATCT
AGACTACTTAGAAAATTACGAAGAAGTTGATAATTTAAAACCACTAAGAATCATTACAAA
TGATGAAATAAATTTTGTTAATGACATCCAAATGATTTCGAATGACAAGAGATTTAATCA
TGCGCTCAGATTAATTAATCCTATTCATAAAGCAGGTTCAAGTTTAACTAATGAACTATG
AGAAAAAATTATTAATTTGCCTGATAGTATTAAATATCCAATGAAATTTAAATTTTCTAG
TGCTTGAGAGCTAAGAAAATTTATGCTAAAAGACAATAACTTAAGCTTTAAAATACACAA
GAAAAATTATTGATTAATTAGCAAACTATCAAGACAATTATTTGACGAATTCAACAATTT
TACAGGCAATTTGGATGAAATTGTAAGGCTTAAGAAAAATTTAACACCATCTGATTTTGA
TTACATAAAGAGTCTTGCAATCATATTGCCTAATTATGATAATGAGCAAACTAGTGACCA
AAATGAGCTTAAACGCTTTATAACTAAAAACATCATTAATTCAATTATGCAATTTAATGA
TGATGAAAAGGCTGAATATACTGAATTTGCTGCTACTGCAAGGCTTGCTATTATTGAGCC
ATATAAGTTTATGAAACGCTTTCCGAATATGATCAAAAAGCTTTTTCCAATAATAATTGT
TACACCTGAAGCTGACTTATCTGCCTGAAATAAAGGAGAATTAGACTATGGCATACTGGA
TGAATCTAGCCAAATTTTTATTGAAAAAGGCTTACCAGTATTATATTTGTCAAAAATAAA
AGTGTTGGCCGGCGATGATCAGCAAATGAAACCAAGTAATTGATTTGGTGTTAGAGTAAG
CGACGAAGAAACTATTTTTGGCAAAGTTGATTCAATGCTTGATTTTGCTAAAGGTGTAGG
GGTTTATAATATCCTATTAGATAAAAACTACCGGTCAAATTATGCATCCTTAATGACTTT
TAGTAGTAAATATTTTTATAACAGCTCGCTTGATGTAATTGATACTAATTTAAATAATAA
AAATTATCAATCAATTGAAGTTATTGACGCTAATGGTGCTTGAGAAGATAATAAAAATGA
AATTGAAGCTAATTTAGCAATTAAAATTGCCAAAGAAAACTTGGATAAATATGAGAAAAT
AATTTTATTATGTTTTAATGCCAAACAGCAAGATTATATAACTACCAAAATTTTTAAACA
AGAGTCAAATTTGGAAAATGCAATAATTGAAGGTAAGCTACTTTTAAGAAATATTGAAAA
TATTCAAGGTGATGAAGCAGACTTAGTTATAGCTTCTATAGCGTATGATAGCAGTGTTTT
ATTTCACTCAACATATGTTGGACGTCCTGGCGGTAAAAATGCATTAAATGTTGCAATATC
AAGAGCTAAGGATAAGATGATAGTGCTCAAAAGTCTTAATTCTAGTGATGTTAGTGTGTT
AACTGGCAATGAAGATGTTTATGTTTTTAAAAAATGACTAGAGTTTTTGGAGTTAGATTC
TAAAGAAAAGCAAGAATTTGTATCTAATGACAATTTTGCCCAAAGTGAGCTAAATATAGG
TATAGAAGTTGAAAAACCAGAGTTTCAAATTCAACTAGAAAACTCAATCAATGAGTTAAT
TAAAGACTATGATAGTATGACTCTTGCAAGCAATGAGTCTATTGGAACACTCAAAATTGA
TTACATTTTAAAGCACAATAACAAAAATATAATGTGCTTCATAATTGATAATTACGAGTA
TCAAAACGATATAGAAAAGTATATCTTGCAAAAAGACTTATATAAATTTATAAAGAGCAA
AAAATATAATATCTATTTAGTTAATAGCTTGAGCTGAGCTACAACTAAAGATAAAATCTA
TGATGAAATAATTAACTATATTGAAAACAGTGTTGTTAATAATAATGAATTTACAGATAA
TTATGATAATGAACTATCTGACGAAAAATCCTATAAAAAAGCGAATTTGATAGTTCTAAT
AACTTAAATAATTATGTTAGTCAAACTCATACATTAGAAGCAGAACAGATACCCCAAAAT
AATAATACAAGCAATATAAGCCTAGAATCATCAGAACTTTCAAATGACTATTTAGATAAT
AAAGATAAATTGGCAAACAATGAATCATTTGAAGAAAATGTTAAGAAATGAGAGCAAATT
TTAAGCAGAGAAACAATAATTAATACCGCAATTATTGACTTAAAAGATTAAAAAAAGCAA
GAGAATAAAATCTTGCTTTTTTTGTTACATAAATTAAAAAAGCAGATAGTAATCTATCTA
CTTCTTTAATTATTCAGAATCTCTTGCAATAGCAATTAGTTGTGAAAACACTTGAGGTTC
ATTAATAGCTAGTTCTGATAACATTTTACGGTTAATAGTAATGTTTGATTTTTTAAGACC
ATTAATAAATTTTGAATAAGATAAGCCTTCTAATCTAACAGCAGCACTTATACGAGAAAT
TCATAATTTTCTATAGTCTCTTTTAACTTGTTTACGGTCTCTAAAAGCGTATGTTCAAGA
CTTAACAACAGCTTGTTTAGCAACTTTATATCCGATTGATTTGTGTCCAAAATAACCCTT
AGCTAGTTTTATTCATTTCTTTCTTCTAGCTCTTGTAACTGTTCCACCTTTTACTCTCAT
AATATTACCTTCTTAATAAAAAATTATTAAATTAATGCCTTGAATCTCTTTAGATCAGAA
CTGTGCATTTGCGCAGATTTACGAGATTGACGTTTTTGTTTTGTGGTTTTATTTTGGGCT
AAATGTGAACGATAAGCTTGCTCACGGATAACTTTACCAGTTGCTGTTACTTTAATTCTT
TTTTTAAGAGCGCTTTTAGTCTTCATCTTTGGCATCTTTTGCTCCTTTATCATCATCAGA
ATCTTTTGAATTTGAATCAGATGATTTATTTTCAACTATGTTATGTTCTCTTTTGTATTT
ATTAACTTTGACCTTATTAGGTTGGAGATACATATCAAGAAAACGCTCGCCAATTATTTC
AGGTTCCTTTGTTTTTTCAGCTACAGCCTCTACTAATTCATAAAATTTATTCATCATAGT
GTAGCCTAATTCAGGTCTAGTTATTTCACGACCTCTAAATTTCAAACTAACCTTGATTCT
GTCGCCATCTAATAAGAACTCAAATGCTTTTCTAGCTTTAGTTTTTAAATCATGATCACC
AGTCATAGCTGTTAATCTAATTTGACGATTTTGAATTATTGTTTGTTTTTCTTTAGCAGC
CTTTTGCTTCTTTTTACGTTCATATTTAAACTTACCATAGTCTAAAATTCTGGCAATTGG
CTTTGGCTCAACAGCAATTAAAACTAAATCCATTTTGCTGTCTTTGGCTATTTCAATGGC
TTCAAAGGTATTTTTAACGCCTATTTTTTCACCATCAGCACCGATTAAGAACACTTTTTG
AAAAGGTATGTTTTCATTAATCATGTGTTCTTGTTCAGGCTTCTTTATTTTCTTGAAATT
TTGTATAATAACTCCTTAGTTTTTTGATAAAAATTAAACATAAAAATAAAGTGATTCTCA
TCACTTCTATCTACAAAAAACATCATTGATATTTTTAATTGTAGCTAGAACCCAAGGCTA
TGGCCATCAGGTGAGAATTTAATCTACTTCTGCAATTAAATATTGCTATAGTATTTTAAC
ATAAACATCATAATTTTTGATAGCAAAATAACAGATTTTTTCTTAGCTAAATTACCGTCA
TAAAACTACATCTTAAGTCTTAATTAAAGAGTGTATAATAAGCTGCTTAAAACTAACAAG
CATTAAATTTTGTAATAAAATATAAGAATTGTAGAATTTGGTATATGATACTTAATCATA
GGAAAAAAAGGAGCTTTTATGAATAGAAAATTAGTCAATTCATTTATAGCTGGTGGTTTA
TCAATTTCATTAGTTTTTGCTTCTGCACAATGTGGAAAATTAAATGAATTTAAATCTGAA
GATGCAGCAAAGTTTAATAAAGGATTCAGAAATAAAGCTATTGCCAAAATTAATAGTATT
TTTGATAAAGAAAAGCATGCATACTCGCTTAGTCAAATGCTTAAATTTGAAGACGATACT
AACAAATGAATTTTCGGAAATGACAAAGTGGATTTTGAAATTAAATCTGAAATATCAAAT
GTTTTTATTTTAAATTCAGAATCCTTGAATGAATTTAAGAAAAAAAATATTAAAGAGCCT
AAAAACATTGATAAGAAAAAACTTGCTAAACTAGAAAAAAAGGCTCAAGATGAACATAAA
AAAGAAGTCAAAGCCTTTGATAAAGAATTTAGCATAGTAAAATTAGTTATTCTTGAAAAC
ATCTTCAAAATTTTTGAACAAAAATTTAATGAAATTTCAAAAAATGAAGCCAAACAAAAA
GCACATGCTAAGCAAATTAAAAAGTTAGATGATGCAATTAAGGAATTAAAAGCAAATCTT
AAGGGCGAAGGCGATAAAGTCTCTGCATATGAAAAAATTTTAACAAGTGAAAACTGAGGA
TCACTTTTAACATTAATCAAGGCATAAATAATCTAAAAACCAATAGCGCTATAAAACAAG
GCTATTGGTTTTTATAATTCATGCAGTACTCAAGCAATAATTCTTTTGATTCTTGAGGAT
GTATACCGTTTTGAAGTGCACTTTTCAACAAAAGAATCATAGTCAGGCTGTTCTATATTT
TTTATTATTAAGTTTTCTAGCCCTTCAGAAACAACGGGAAAGTCTTTGATTTTTTCTTTG
TTATTTAACACTTTTGTTTGAAATGTTTTGTATAAAGATGCAACTGATTTAGGAGTTCTC
TTAAACTTCATTGGCGAAAAATTAGATATATCTTTTCTTTCAAAAATCATTTTTCTCAAC
GATGATGCTGAAGCATATATGTCATTAGTTTGTTCAGAATGAAAACCAACATTTCTTTCT
ATTGAATACGGAATAATAGGCAAATTATTGTTAATAATTGTTTTGATATATTCAAAAGAC
AAAATGTCGTTTGGCATAATAAAATTATGGCCAAACAATATGTTTATTGCCATTGAAGAA
GCTTTAGGAAAACTAATTTTTTCCTTTTTTTGCAGTGTTTTAACTAATTGATAAAATTCT
TTTTCTTTTTCTTTTAGTCCTTTAGCAACTGCAATCATTAATTCGACATTATTTGACTCT
GAGCCAAAAACTAACTTGTCAATTTCCCCTTTTTTATACAGTTTCATAACTGCATTATGA
GCAAATACATGAGCAGCTTGCACTGTTTCTTTAAAGCTAAGCTTTAGCACTTTGTCGACT
CCATATTTTTTAGCAATTCTAGCACGCTTTGAAAATGAAGCTACTGCTAGCTCTCCTCTT
TGGGTAAATTTATCACTCATTACTACAATAATTTTTTCATTTGGGAATTTATTCTTTATT
CACTTAATTTGCCTAATATGACCATTGTGAAAAGGATTATATTCAACAACTATGCCAACA
GCCATTTTATCCTTTCAGGCTATAAATCAGCCTTTTAGTTAAAAAACAATAATGTCTTGA
TAATATGTAAAACCAGCATCGTTAAGTGGTTTTGTGTAGAAATATTGAACAATTATCTTT
TCATAATCATTTGTAAAAAGATAATTTGTTTCATTTTGCCTTACAATCAAAAGATCGTCA
ACTGATCTAAGTAAAGCAAATTGTTCAGTTTTATTAAACTGTGAATTTATTTTGTTAATA
AATTCTGATTTAAATGTATTTATATCTTTAGAATAAGTATTTAGTAGAGAGCTTAAATTA
AGGGATTTATCACTACTTAATATGCTAGCTGCTCAATTTTGGCTTATCAACTCTTTTAAA
ATTTTGTCAATTTTTAATATCTCATCATAAAAAGGAGGTTTATTCATCTTTTTGTAATAA
TAATGCTGTAAAACAGCAATATTAGTCAAAATTGATGAGTTTTCTAGATTCAGCAAAGCA
AACAAATTTTCTGCATAAGAATTATTTACCAGTGCATAAGAATTATATGAATAAAGATAG
TTTGATTCATCTGAGCTCAAATATTTATATGATGGGTTTAGCCTACTATCTAATGCTTTT
ATAAATGAAATTAATTTTTGATAATAATTATCTATTCTGAGTGATTTTTGACTAAAAACA
GGTATCACTCATTCAATTTTTTGATTCTGAAGTTCCCTATTTTCTTCATAAAATTTATCC
AATAGTTTCTTCATCAAATCTTTAAACAAGCTTCAATTGCTGGTTTTAAGTTGCTCATTA
ATATCTAATATTTTGCTTCCATTGTATGAATCATTTTTTAGATCAAAGTTATTGTTTAAA
AAATCAGAAAATTCAATTGTTTTTGTTTTAAACTCACCATCACTATAATAGTTAAATCTT
ATTCTATTGATGTCATTAATTAAATTAAACAAGTAATCACCACTGTTACTTTCAGTGTCA
AAATATAGCGACTGAGGCATAAATGAGTTTCAATAAGTATTATTTCCTAGCAGTTTAGTT
GCTGTATATTGATTCATTAAATTATTAATAATGCTTAAAAATGTCAATGATCTAGGAGAA
TAAAGATTTATAAAGCTGTTTCTGTTTAAGCCTGTTTTATAGGTATTAAAAACAAGTTTA
GAAAATGCATCATTAGCCATAAAATCTTTGTTTAGGTTGTAGTTATAGAAGTATTTGTTG
ACATTCTCATTGCTTTTTTTAGTAAAAGCAAATGAAAGTCCGTAAATTTTAGGGTTATTT
TCAATGTCTTCTTTTTGAGTATCATTAAATAAATTGTAACTAGCTTCTGAAATAAGGTTT
TGTCTATAAGCATTATAGGTTTGCAGCCTATAAGTTGGCTCATCGATCGGAACTGGATTG
AACTTTAGTATTACTTTTTTTAAAGTTTTTTCATCCTTAACAAATGATTGCTTGGCATAA
AAATTATTTTTTATATAAACTGCTTTATCTATTCCAAAGCTATTTACTACATATGGGCTG
GCAAATAAGGCGCTATTATCATTTGCATCAGCTGAAAATAGCGGCATAAAAATCATATTG
TTAGTTAATACTTTTGTTACAAAATGATCCATCTTGCCATTAGCATTATTAGATTTTACA
AATGTAAGTGGTGCATCAGCTTTAAGTTGTTCTATTCCATATTCACTTGTAATGTTTTGC
AACTCACCGAAATTATTTTTATAATTATAAGAGCTTCAGTAATGCTCATTTTTGACTAAT
ATCCCTGTTTTATTGCCATTTTTGTCAACAAAATGTATTCCATCCTTAAGAATAAAATCC
ACTTTTTTAGCACTTTTTAAATGTTTAATAAATAACGGATTGTTAATGTTTCCTTCTTCA
TCTGTTGTGACATTCACAATGCCAGTATCACTAAGTTTTGAATATGGCTTGACTGAATCT
TTAGAGTATTCAACAACTTTGCCATCTAAAAGTGTTATGTTTATCTTTTGGGCTAATTCA
AATTCTAAATATTTGTTAGTCACACTGAAAAACTTTTTATTAAGGTTGTCAAATTTTGCT
TTTCCTGAGGTTTTTCACCTAATTAAAGGAGCACTAAGTAGTGATTCATGATCAGTTTCT
ATTGACTTATTACTGTTAGTTATAACGCTTTTGATGTAATTAGGTTCATTTATTGATTTG
ATATATTCAAATCTACTTCTGTCATTTCTTATATTACAGCTAAGTGCTAGTGAAGGAAGA
GCAACAATTGGTAAAAGTGACAAGATTTTTTTACTCATACATTACTCCCTTACTCTTGAA
TTTCTATACATTACAATGCTAAAAATTTTGTTAATAATTATGAAAAGACTGGTAATTACA
ATAACAAATAAAGTGTAGCCAATGTTCGATAAGTCTGCAATTAAGTCTTTAAATATATTG
CCAATGTTTAATGATTCCTCAACATTTTTAATATTAAAGAATGACAGAGCTGCTAAAACA
AGCATATTTAGTGATAAGTTATCTGAAAAAAGAGTTAAATTAAGCCAAATATTTTCTACA
AAAATTATGTGCATTAATATTCACATTGGTGAAGCTCCAAATGAACGGTACGCAAATATA
AATTCTTTATTTTTTAAGTCCAATGTGTTTGCATATGCAATGTAGAAAAAGCTAATTGAT
CCAAATATACTTATAATTGCAAGCGCATTAGCATAACTATAGCCAACAACTTTAAAAAGC
AAAATGTTTATTATTAAAAATGGAAAAATGTTTATTGAACTAAAAAGATAATAGCTTATT
TTACTTGTAGTTTTATTAGAATAAAAGCCAATGATTGAACCTAAAAATGTTCCAATTAAG
CATTGAAAAATAATTGCTAAAATAGAGAGAGAAATTGTTACCAAAAATGAGTAAACAAAA
AAGCTGAATCTGTCTATTCTAAAGGCATTAGTGCCAAAAAGGAAGTAATAATTTTTTCCT
GATAAAGATTTTATTAAAGCATAAGGGTCATATTCAAGAATGACATAATCATTTACATTT
AAGGTGCTTTTAATTATTGCATGGTGCAAATCATTATTTTCCCTAATGATCTGTAAAACA
GGACTATCAGTAAAAAATTTTCTACTAGTAATTGGGCTATAATAATTTGGTAAATTAGTT
GCTAGTTCACTATCTAAAACTGGTTTATAAGGTGAGTAATTAAGCACAAAAGCAATTGAT
GATATACATATTATTAGCAAAATAAAAGACAAAAATAAAAAGAGTCAAAAATAATTAATC
TTTTTAGCAAAAAATCTATTCCAAAACAGTTGAAAATTGCTTTTGTAATTTGCTACTTTA
GCAATTTGTTTTTTACTTTTAGTCAATGAAAAGGATTCTTTAGATTCATTGGCCAAAAGC
AAGTTGTTAGAGCTACTCATCTAAAGGTCTCCTTTTGCTACTTTTATTGGTCTACGAAAC
CTTATTCTAAAATTAAAGTTATTTTCAACTTTTAAAACGTCATAAATTATTTCATTAATA
GCTGAGAATACAAATATCACAAATGCTTTATAAAACACTAAACACATTAAAACATTAATT
TCTCCATTAGCAAAAGCAGAGGTTAAAATTAAGCTTTGTCCTGGTATTTGGAAAATTCTT
TCCATAATTATGCCTAAGCTAATAATAAAAATTAAAACAGCAAGAATTCTATTAATTGTT
TCAATGATTAAATTTTTCAATATGCCTATAAAAAAGACTTTTTGGTTACTCAAGCCCAAG
GTTTTTAAAACCTTTATATAATCTTTACTAAGTATATTAAGCATAGCGTTTTTGACTACT
ATTGCAAAAAATGACACAGTTATTATTAATATTATCGAAACAGGCAAAAGCAATGATAAA
AGCATGTAACCAACATTTATTGAATCAGCAGAAACAAAATTTACTGGCAAGTCTGTGAAT
TCTGCCAAAATCATCATTAATGGGGCTAAAACAATGGCAGGAATGGAAGCAAAAATAAAA
ATAAGAAGGCTAATTACTGTATCAGTTAGCTTTCCGTTTTTATAGGCAAGCAATATGCCT
AATAAATATCCAAAAACTATGCTTAAAATAAAAGCAATAGTTTCAAAGAGCAAACTGTAT
TTAAAATAGTATCTAAAGTACTCTAATGCATTATTAAAGCTGCTAGAGTTATAAACTTGT
CCAAAATTAGAAAAAATAGAACCTAAGAAAAGTAAAAAATGCTTACTCAAAGGCTCGTTA
TTGAATTTATCATTGGCAATGAATTGAGACAAAAGCACATAAAATGATAATGTTATAAGA
AAAATACCTATGAAGGCAAAAAGTATTTTCTTGAATGCATATTTGTAAAAATTCATTGCA
ATCTTTCTACAATGAAGATTGACTATTTAATAATTTTGTTGTCTTTTAGAACTTCAAGAA
TTCCAGTAGACGCAACTTCTTCATCATCTCCATTAAATTTGATTGTAATTGAGTCATTTT
GCTTAACACCAAGTGTTAAAACGTTCATTAGTGACTTTAAATTGGCTGTT
>NODE_4_length_5040_cov_24.706944
AACCACCAATAACACTTATTTATTGGATGAAAAGTCAAAAGTAAAAAGCGAATGAACAAT
TAGTGATTTTTATAATAAACCATCAATTGAAGTTAAGCCAGCAAAGATTTTGAAAATACA
AAAAAACAAAGAAATCAAAATAAGTAAAGATTTACTTGCTAAAAAAACCAAAAATGTTTC
ATTTGAAAGATGAAACTACCACACAACATTTACTGGCGAAAACAAAAATCAATGGACAGG
CGCTTTTAAAACCTTTATGGAAGAGCTTGAAAGCAGCAAAAATGATCCCAAGTCAGCTAA
TTATAAAAAATGAAAAGAATTAGCAGAGTTTTCTAATTGAACAAAAAACATTAAAACTGT
TTTTGAGCCTTATAATAGCACTAAATTATCTAAAAAAGAAGTTAATATTAGTATTCCAAT
TAATGAAACTGACACTAAACAGAAGTTATACAATGCTGATAATTCAAACAATAATATAAA
TGAATCTAGAACTAATTTCCCAGGCGGATCATCCTATAGAATAGACAAATCTGGCGCAAA
AAGCATTCTTGAAATCGAGTCATTTATAGATAAAAATCAACTAAATTACAACAAAGCATT
ACTAGAAGCTATTAATGACAAAGATTTAAAAAATAAGAACTTCAATTTAATTAAACAAGA
AGCATATGAAGTTACTAAAAAAATAATTATTGATAAGATTGCTGATGAAGTTGGTGGCAG
AGCCAACCTAGGATTAAGAAAAACTATAACTGTTGATGCGATTGATGAAAAAACAAAGAA
ACAAAATGTTTTTCACTTCATAAACATCGGTGATGAAAAAGGCGAAGTTGATGGCATTAA
ACTTAATGTAGGGAAGCTGTTTGAAGAACAAAAAAGAAAAAGTGCTTTAATTCCTTCTAG
CAAGTTTGATGATTCAGTTTATAAGGAGAATCAGCTACCTCCTTATATTGCTTCATTGCT
TATACAATCAATAGGTAGAAATCTTTTCCCAGATCCTAAGTATGTTGAGCCAATTTATGA
ATTTGCTGAAGTAACTGACATAAATCCAGTTACAAAAGGTATTAGAAAAGAGAGTTCAAA
AATTGTTCTTTTGAACAAATATTTAATTAATAATAAGAATAAAAATATTGATTCTAAGAC
TTTAGAGTCTGAGTATAAGAAGCTAAATTTAGGAATAACTTTTAGAGGAAACAACTATAA
ATTAGTCACTTTAGCAAATTCTGATGGCAAACTATTTTGAAAAACAGTTCATATTGATGG
AGCTGGAGAACACGGCTTTGATAAAGGTTTATTAACCAAATGAATGGAACAAAATAAGGT
AACATTAGCAACTAAATTCATTAAAACTGATGACTACGGATGAACTAAAAAGGATCAGTC
ATTAGCCAATATATCTTATGTTCCTACTCAGTTTTTATCACCAAGAGCAGAATTAATCAA
TGATATTTTGGCCACTGGAAAAGTTGACTTCTTAGCGGAAGCTATTGAAAAAGAACTATT
AGATTCTGTTTTGGTTAAGGATGAATTTATTTCGCAAGAGAATGTATTCCAAATTACTAA
AGCGGTAAAAAAAGTGTTAAACAGCAACACTTTTGCCAATGCTTTTACTTCATCAAAAAT
TAATAGAGAACTGCTTCCAAAAATAGGACTCGATTTACTTTATGAGCTAAGCCACAGTGA
TTCTGGCAACATATTCAAAAGCATTTTATTTAGCATTTTTGAAAGAGTTAAGGCTAAATT
AAGTGAAAAAGGTAATTTAGAAAACCAGAAAAAATATCTAGTTAAAGAAGTAAATAATAT
TTATTCTTTAATAACTGGTTTAGCTGGTCTTGACATAAGTAAGTTCTTAAGTGCTGAAGA
ATTAATTTACCTTTCGAATGATCCTAAAGAAGTTATAAAAGCATTTCAAAATATTATCGG
AAGCATTGATATTTATAATTTTAGTAAGCTAGCTAACGAGTGATACAAGAGCGAATGAAA
GAAACAGGTTGAGCATAATAAAGAAAAATACACAAACAGACTAAGTTCGGGATTATTGAT
TGATTGATTGTTTAAGTCTGTTGACCAGAAAACCCTTAAAACAGGCTTAAAAGCATTTAT
TAATAATTTAGATTTTCAAAAAGTTCTTAATTTAGATGATAAAAACAGCTTGTTATACAA
AAAATTAAATGAATCAGTTCCTTCATTGATTGATGGAATCAAAATATTACTTAGCAAAGT
AAGCAAAGATGGTAAATTCGACAATGTTAAAGAAGGCTTAAATAGTATTTTGCAAAACAT
TGATTTTAATGTTTTATCTAATTATTTAAGTGAGCACTTGACGACTAATTATTTTGAATA
TAAAAAATCAGATTTTGATTATGAATCAAATAAAGAGAAAGTACTCAGAGAAAAAGTTGC
TTTAAAAACCATAAGACCTAAAGATGGAATGATGGCCTTAATTTACGGATTGTTCTATAA
TCCAGGCACAAACAGAGAATTTAAAGATAATCTTATTAAGATGTTTAACTTATCGGATAA
GGTAAGCACAAGTAAAGTAGAAAGTGGTTCTGGATCAGTCGTTACACCTGATTCTGATGA
TGAAAAATTGAGTTTTAGTGACTTTTTAGCTTTCTTCCCAGCACTTTTGAGTGCTGATCA
AAGCAAAGCAATATTTAAAAATCAACAAATCAATAATGATATTTCTTATGCAAAAGAACA
CATTTTAAAAGTTATGTCGATCAAAGGAAATTCGGTTGGTCTGCATGAATTAGACATTAA
AGCCTTAGAAATATTAAAGAAATTTAACATAATAACTAACGAGATTATTATAGATAAAAA
AGTAATTGAAAAATTAAATAAAGTTCAAAGTTTTATTGTTCAAACAACCACAAGTTTAGA
TGAAAAAACAAAGATTGTCCCCGAAAAAAGCAAGACGCTTGCCGACTTAATTTATGACTT
CAACAGCTTTAATGAAGGCGATGAAAATTGAAAACTTTGAAAAGGTTTCATTGGAGCATA
TGGTCAGGCAAGTGTTGTCAATAAGTTTTCACTTGGTGCTCAAGCTTTTGATTTACTAAT
TCCTTGAATAAATATGTTAACCTATGGCAACAATGCAACACAAAAAGAAGCCTTACAATT
TGTTAATGATTTCTTGAAGTTAAGTATTGATAAAACTATTTTAGATGAAATCAATAAGCT
AGCTCAAGACGAAAACTTGCCAAGCTTTAATGATAGTAATTTTGGACTTTCAATAGCGCT
ACATAGACCAGAACAAGTTACTGTTTTCAATGAATCTAACGGCAAGTTTACCAATGCTAA
AGTTGAAGAACTAGCAAGCAAAAATCCAAAGTTCAGACGTTACTTATCTAGCCAAAAACG
CAGTTTGATAGAGCTTTTGGGTTTAATTGGTGCTAGCCAACAATATTCAAAATATAACAA
AGAACCAGCTGAATCAGGCAAGATTTATGCGCCTAATGGAATTTATTATGAAACCATCAA
AAAGGCTGTTGATAGATATTTTTCAACTAAAGAATTTTGAGAAATAAAAGATATTGTTTT
ATTAATTGCTAGGTCAATGCAAATTAATTTCCCAATTGAATTGTTCGGATTATCTAGAAT
AATCATAAATCCAGTTCTAAGAAGTGTGTATCCACAGTTAATGACATCATTTCTTTCAAC
TCAAAAGCAAAGTTTAGGAAAGATTAATGGTAATTTAGCCTACATAGTTTCAAATAGAAT
TGGAAACTTTGAAGAAATTATTAGAGACAATTCTAAAAAGTTAGAATTAGAAGCTTATTT
TGAACAAATATGAGCGAACAAAGACACGTCATTAGTTCCACTAGATTACAGTGAAGAAAT
TACATTGGCTTTAGATGGAGCTAGAGTAAATAAAATATTCAATGAACAAACCAAGAAAGC
TACCATTTTTGGTATAGATTTTCTAAATTTAGCTGGCAAGGTAGTGAATGGAATTGTTGA
GCCTAAAGAATTAAAAGACATTGTGTTTAATGATATAAGTAGTTACTATGCAAAAGTTAA
CTATGCTTACTTATCGAAGAATAATAAAGCTATTTATAATGGTGAGCTTCCGAGAAATAA
TGTTGAAATGGAAAGCTTGCTTAACACAATTGATGATAAGTATATTTTAGATGTTAATGG
AATTAAGTTTTTAATAGTTGGGGAAGATACAACTGTTGACTATATTTATCCAGTTATTGA
TGAAAACCATTTACAGGTTAATACACAAAACCAAGCATTAGTTTATTTAAATAACTATGG
CTTTTCTAGAATTATGGCCGCTTACCAAGGCAATGTTGTTAAGAAGAATCTTTTAGTTGT
TAATGGTTCAAAAAACAGCAATGAAGTTGTAAAAAGAAATATTACAAACATAGTTGATAG
CTCAATTAGTGATGCAAACAAACTTAAGAGAGTATTTTCGTACGATGAGTTAGATCCTAT
TAATCCTGAAAGAGCTTTAAGAATAACAACTATTGAAGGAATGATTAATGTAATTTTAAG
TTCAATAATTGCTTTAATGTCACTATTTATTATTATGGTGTCAGTGGCTATAATATTTAT
TATTAGAAGATATATTGCTAATAAAGCGAAAGTGTTTGGCATATTGCTTGCACAAGGTTA
TAGGCCAATTGAAATAGCTATTTCATTATTGCCATTTGCGATGGTTACTTCATTAATAGG
TGGAATATTAGGATATTCAATTGGATTTAGAACACAGATATTATTGCAAAATGTGTTTTC
TAATTACTGGACGCTGCCTAAATCGGCCATACCATTTGATTTCTTCTCACTCTTCTTTAA
TGTGTTTATACCATTTTTAGGAATGAGCTTACTAATCATTGTTGTTGCACTTATTTCACT
AAGAAAGAGTTCAATTGACTTAATAACTGGTGTTGATGATGCGCCAAGAGGCAAGCTATT
CAACAAGATCAAGAAGAAGTTTATTAACAAGAAAAATGTTAAGAAGCGTTTCAGTTTTAC
CCTTGCTTATAGTGGTTTTTGGAAACTAGCATCATTTGGTGGATCGGTGTTACTAACATC
AATAGCCACAATGTTTGGACTA
>NODE_5_length_7962_cov_15.748933
TTTTAATTTTGGTTTTTGTCTTGATAATTTAAATAAATTAAGACAGGCTATGTAGTTAAT
TAAAAATTATTTTTATAGCACCTATATTTTCCAAAAAGCCTATGAAACAAAGTTTTTGGA
AAATTAGTCATCAAATATCATTTACTCAAGTACACTAGATTTCATTTTCCTAGTTTAGTT
TCCAAATTAATGCTAATATATTTTCAATAAATTAATATAATAAATATAACTATGACAGAA
AGCGTAAACAAGAAGCCAATTATTATCTTTGCAGGGCCTAGTGGTGTCGGTAAAGGTACT
ATTGAAAAGTATTTATTTGATAACAAAGAGCTAAGATTGCACTTAGCTTGTTCTGCTACA
ACCAGAAAGCCTAGAGCTGGAGAAGTAGAAGGAGTGCATTATTTTTTCATTAGTAAAGAA
GACTTTGAGAAAAAAATTAGTGAAAATGCCTTTTTAGAATACAGTTATCACTTTGAAAAT
TACTATGGCACCTTGTATGCTGAAATCGACAGAATTCATAATTTAAATAAAGTTCCATTT
TTAGAAATAGAAACAAATGGGGCAAAGCAAATACTAAGTAAAAAAGAGGTTAATGATAGA
TACAAAGTAATTACTTTTTTCATTCTACCTCCTTCAGTTACTGAATTAAAAAATAGAATC
TTAAACAGAAATACTGAAAATAAAGAAGCTATAAATATCAGAATGCAAAAAGCTATAGAC
GAAATTAATGATCAGCATTTATTTAAGTACAAAATTGTCAATGATGATGCTGAATTAGCT
GCCAAGAGAGTAACTCAAATAATAAAGGAAGAAATATAAAATTTATGGATTTTGGCAGAG
TTAGTGAAAAAGGAACAAAACGACTCGAAAATCAAGATGCTGTTGCAATTTTAACTAATG
AAAATTGCACAGTTTTACTTTTATGTGATGGCATGGGTGGCCATTATGGCGGCGCAATTG
CCTCAAGCACAACTATTAAAGTATTTAAGCAGTATTTTGATAATAATTTTCCTAATTCTG
ATGATAGCGCCATTGATTCATACATAAAATGAATAAGAGAAACAATTAAGGCTTGCAAAA
AAGAGATGATTAAAATTGGCGATCGTGATGAAGCTAAATTAGACATGGGAACCACAGTTA
CAGGGGCTTTAGTCAATTCTAAAGAAAAGTTTATTCTCATTTTCAACATAGGCGATTCAC
GTACTTATATATTAGATAATTCAAACCAAATTACGCAAGTAACTGTTGATCATAATTACT
TAAATCAGCTAATTTCTAATGGTGTTCCTGAGCATGAAGCTAAAAAAAGCATTAACCGTG
CATCATTAACATCAGCTTTAGGGCCAACTAAAAAAACTAGATTAGATATCTCAACAGTTT
TTCCTAATGATTATAAACGTGTTAGTGCTGTTATTGCAACTAGTGATGGCACACATAATT
TTGCATCGCGAAATGTAATGGAAAACATGGCACTAAGGTTTAAAAATGCACAGGAGTGAT
GTGATAACATTGTCGACTTTGCTTTAAAAAATAATTCAAATGATAATGCATCATGCATTA
TGGTTACATTAAATTAAAGTAAAAATCAGGAGGCATTAGAATGATTCCATCAAATAGCAG
AGTCTTTAAAAAGTACAAAGTGCTTACAAAAATTGGCGAAGGAGGCTTTAGCAAAGTCTT
TAAAGTCGAATTATTAAATTCTGATTCAGTTGTTAAAGAAGTTTATGCACTTAAATATTT
TGTAATTAAGCCTGATAGCGACAAAAATGTGACAATTAGTCGTTTTAAGCAAGAAATTGC
AATTTTGCAAAAAGTTAAGTCTGATTATTTTCCTTACTATGTTGAATCATATGTTGGTGA
TGATGAGCAGTATTTAGTAATGGAATATGTTGAAGGCAAAAGCTTAAGAGAATTAATTAA
AAAAAATGGCGTGCTTAATCCCCATAGTTCAATAAATTATGTAAGACAAATATGTGAAGC
TATGCAAGAGTTGCACTCAAATAATATTATTCATCGTGATATTAAGAGCAACAATATCAT
TATAACTAGCAATAGTCATGTAAAAATACTAGATTTTGGTCTTTCACTAGATCCTGATAG
TCAAAGATTTACACAAGCTTCAAAAGTTGTAGGTTCAGTTTATTATATGGCACCTGAGCT
CTGCCGTCCTGATAATGAGCCTACTAAAAAAACAGATATTTATGCAATCGGAATCTTACT
TTATGAAATGCTAACTGGCAAATATCCAATTGAAGGCAAGAAAGCTGATGAAACCTTAAT
ATTGCAAAAAACAATGCCAATGCCTAAGCTAACTGATAAAATCGCAACTACGCAAGCACT
AGAAAATGTAATTATTAAAGCAACTGCAAAAGATCCATTTCATAGATACTCAAGCGCATG
AGAAATGGCAGAAGATTTAAAAACAGCACTTTCAGAAAAAAGAATATTTGAAAAGCCAAT
TGACGCTAAGAAAATGAAACCTAAAAAAACGATTACGGAGATAGTAAACAGCAAAGGTTT
TTTGATTGCTATGCTTGTTATTTTCAGCTTAATTATTTTAGCTGTCATAGTTGCAATTAT
AGTTTTATCAGTATAGGGAAGTAAACTTGAAGGGAAAAATTTACTCAATAAATTCTGGAA
TTTATTCAATTAAAGATGAAAATAACAATTTTCATAATTTGCCTGCTCTAGGTGTTTTTA
GACATAAAAACATAGTGCCTTTAGTTGGCGATTATGTCGAATTTGAAAAAGAAAAGTACA
TAACTAAAATATATGAAAGGCAAAATGAATTTATAAGACCGAAAGTAGCTAATATTGATC
ATATCATCATTGTAATGTCAATTCATGAGCCTGAGTTTCAAAGCTTTTTAGTTGATAAAT
ATATGGCTTTTATTGAGAGTGCAAATATTGAGCCAGTTTTATTTAATACTAAAGCTGATT
TAGGCACAAGCAAATATAAAAATGAATATGAAAGTTTAGGATACAAAGTTTACGAAATAT
CCTATAAAACAGATGAATGAGTAAAAAATATTGCGAAATTATTCACTAATAAAACTAATG
TTTTAATGGGGCAAAGCGGCGTTGGAAAAACTACTTTAGTTAACAAAATTACAGGCAGTA
ATTTTGCTGTCCAAGCAATTTCAAAATTTGCAAACAGAGGCAAGCATACAACTAGAATTG
TGCAAATTGTTAATGTTTTCGATAATGGAGAATTAATTGATACTCCAGGCTTTTCTAGTT
TAGATATAAACTTAACAAAGCAACAGTTAGCCTATTCATATAAGCAGTTTAAAGAACTAG
GCAAATTTTGCAAGTTTAAAACTTGCTTTCACCAAAATGAGCCTGAGAACTTTTGTAATA
TAAAACAAGCTGTTAAGGACAATATTATTCCCCAATTTAGATATAATAATTATCTAAAGT
TGTTGCAAGAGGTTGAAAATGAACAAAAATAATAAGTATGTTACTCCATCATTATTAAAT
GTTGAGCCTGAAAATAGGCTAAATATGGCTAATATTTTAGTTAATGAAGGCATAAAATGA
ATTCATTATGATGTAATGGATGGCAAATTTGTACCAAATTTAGCAATTGAATTGGATGAA
ATTAAAAACATTCATGAAAAAGGACTAAAGCACTTTAAAGATGCTCACTTAATGGTTGAA
AATCCTTTGGATTATATAGACTTATATAAAGATGTAGTTGATATTGTGACTTTTCATTAT
GAAGCGGTAGAATCAGAGAAATTGCTTAAGTTTTTGAAACAAAAACATCATGATTATAGG
CTTGGAATTGCAATTAAACCAAGTACTGAAGTTGAAGAAATTAAGAAATTTTTACCTTAT
ATTCAATTAGTGTTAGTTATGTCTGTTGAACCAGGAAAAGGCGGTCAAAAGTTCATTCCT
TCTGCAATTGATAAAATAAAATTACTTAAACAATTAAGAATAAAGCATGCTTATGACTAT
TTAATACAAGTTGATGGTGGCATAAATGATGTAACTGGCCCTGAATGTTTTAAAGCAGGT
GCTGATGCTTGTGTAGCCGGTACTTTTATTGTTTCAAATCCAACCAAAGCAAGAATTAAT
AGCATTTTAGGGATTAAATAGATATTAGTTGCTTAACTTTACATTTTTTGATAATAAAAA
TGTGGTGAGAGCACACACTTTTTTATATTAGAAATATATTTTAGTGACAATATTGTCTTT
TTCTAAAAAGACTTCATTTCTTTTTCCAATGCATTATTTTTATATGTTTAGCTAAACTTG
TATCTCTTTGAGCAGGTCTTTGATTAACACTTTTATTAAAATATTGTCTGCTGGTAATAA
TAACTAGTTCATCTTTAGCCCTAGTTATAGCTGTATAGACTAACTTTTTATTAATAAAGG
AATTACCTTTTTCTGGGTCTAACACTAAAATCACTTTTTGAAATTCGCTGCCTTGAGTTT
TATGAACTGTACAAGCATAACACAAAGCTAAATTAGTTAGATCCGAGCTATATAATTCAA
CTTTTTTATTATCATTATTAAAAGTTGCAGTCATTTGTTTGTTGTCTTTATTTATAATAT
CGACAACTCCAATATCGCCATTAGATAAATCATTTTGATTTTTTAGATACATTATTTTAT
CTTCTTTATAAAAGCTGTAACCATTTGCATTTAATTTTTCGTCTTCGTCTTTGTTTTTAT
TTCTATTAAATTTCTCTTGGATCTTTCTATTTATTTCCTCTATTCCTAATGCTCCTTTGT
TGAAGGGAGAAATAATTTGAATTTGATTTGGAATATAAAAACCATTCTTATTACGAAAAT
TATAATTATTGATAATCTCCTCTAAGTATTTACTTTGATCATCAATAAAAATAGTTTTCA
AATCGCTTTTTTCTGCTGTTTCTTGAAGCTTTGTGATGTCAAAATTATTATTTCTGATCA
TATAAGCTAGATCAGTAATTTTGCTTTGGTCTTGTTGTCGGTGTGTACTTTTTAATTCGA
CAGTTGTTATTTTTTTAGATTTAATAATATCTTCAAACGCATTACCAATTCCAATGCTTG
GCAACTGTTCCACATCGCCAACAAAAACGATTCTTTTTGCATTTCCAATAGATGAAATAA
AGCTACTAAATAAATTGTTGTCAACCATTGATGTTTCATCAATAATTAATAAACCATCAT
CTAGCGGATTAAACATATTTTTTCTAAACTTATCAGTTGAAGGATCATATTGCAGTAATT
TATGAATAGTTGTAGCGTCGGATTCTTCAAAACTTTCCTTAATTCTTGCTGCTGCTCTTC
CTGTCGGAGTTGCTATTTTAAAACTTTCATTTGGATAAACTTTTTTAAATAGTTTTACTA
TGCCTTTTATTAAAGTGGTCTTACCAGTTCCAGGGCCACCAGTAATTACTACAAATTTAT
TATCAATAAACTTTCTTAGTGCGTTAATTTGACTTTCATCATATTTAAAGTTGTCTATGT
CTGCTTCTTTTGCAGACTCTTTTTGAATTTCTTTTATATATTGTTTAAATTTGGAATACC
TAATTTTTTTGACTCTGTTTTTATTAGCTAAAAATGAAGCAATAGTCATTTCATCATTAT
ATGTTTGGGCTGTATAAACTCTATCTTTTTTAATAATGAGAAGTTTTTTGGTTTTTGCAT
ATCTTATTACATTATTAATGACTTTTTTTTAACTCCACTGGAATAAAAAACTTCTCTTGA
TAGTCAAAGTATCTTTTTATATTTTCTAAATATGTATAAGAACTAGATTTGTTATTTAGA
ATTTCATTACAATAATTATGTAAATAATGAGCAATTCGTGCAACAATATTTTCATCTTTA
TTAAAAAGCAAAAAGATTTTATCAATAGATTCTAGGCTAGTTATTTTGTATTGAAAATTA
ATCTCATACAAACTATTTTTAATTGCTTCTTGTATTAGATCAAATGAGCCTGCATAAAGC
TCTATTAGTTTATCAAGTACATTTAAATCAAGGTCATTAGTAAGAAATGCTAGTTTAAAA
TTACTAAAAGTAAGCTTGTTAAAAACGCTATTTAAAACTGGTTTTCGTACTTGCTTCATG
TTTAGAAATTTTTCTTTATTAGAAAGTATTTCTTGTCAAATATTATCTGATTGGTAGTAT
GACTCTAATTTTTTAATAAAATCATCACCAATAGTTTTATTAAACACATCCGATTTCAAA
TATTCAAAAAATATTTGGTTGTCGCTAGCTGTGAATAACTTATATGACTTGCAATTATAA
ATTTCAGAATTATATTTTTCTTCTGGGTTTTCATCTGTTTGAATTTCATATAAAACTTCA
ATAGGCAAGCTATTAATATTACCACTAATTTTAATGATTTTCTCGGTATCTAAAACATAA
AAATTAGCAACAGCTCAGTCTTTATCTGTATTGTAAGTAAATTCTTTTATATAACCTATA
AAAGATTTCATAACTTTTCCTAAAATTATTAATAAAATTCGCTCTATATTTATTATTCAA
AAAGCTTTTTACACAAGTTATCTATTTTTATTTTATCTAATTTTTGCATACAGTAGTTTA
GCTTAGTTATATAAAATTCAGTATTTTTTATTTTCTATTTAAACTTAAATGCAATTAAAA
CAATGCATAAATAAAAACCTCAAATCTACACAAAGCGGTGTAAATGAGGCCTTTATTTTT
TAATTCAATCTACGTGACCATTAGACGATCTAGCTAAGACAAATTCAGCAGCAGATGATA
AACTTTTAAATTCAAGATCTTGTTGTAAAACACCATCTCTAATGATTTGTTTTGCAAAGC
ACTCAGCTCGTAATTCTTTTATGCTATTGTATTTCATTTGTTCTTTAAAGTGTTGAGCTT
CAGCAAGTTCAATGGATGAACCTGATAGCAAAATAAATCTTTTGTCTTCAACTTGCTTTA
ATGTTGCAATTATTTTTTTGTTTTTATCAAGCCTACTATTTTTAGACAATGAAAATATAG
TTTCTTTATATTTGTTATTAATTTTTAAACTTTTTTGTTTTTCATACAAATCATCAATAT
TATTAGATTCAACTCAAATCCTGCCATCTGATGAATTTCCTAAAACAAAAACAGCTGCAT
AAGATTTTGAATTAAATTCTTGATTTTCTTGCAAAATTCCATCAATAATCTTATTTTCTA
AAATTAATTTATCTCTTTTTTCTTTAATCGTTTTAAATAGATTTGCAAAATACTCTGGTT
CATTTTGATGTAATCTAATTTGAGAACCTTTTAATACTATATATTTGTCGTCTTTGTTAA
TGCAATAAAGCAATGGTGGTTTTTTCTGTTTCTTTTGATTTTTGCCTTAAAGTATAGTAT
TTAACTTCATTATCATTTGCATAAGATTGTGTGTGCTTTTGTTCATCATGTTTTAGGGCT
TGAATTTCTTTTTGTTGGCCTAAATTTTGTTTTTTACCAAAAACATCAAAACCAACATTT
TTTAATATAGTTTTAGCATTTTCTATAAAAGCATTTCATTCTGCTTCATCTTCACTAGAA
ATATTTCCCTTGTTAGCGCAATTGTCATTTAATAACTCAATATTGCTATTATCTGTAAAT
AGCCTTATGAAAGAGTGCTCTAAATAGTTTAGTTCAGTTGCTCCAATATTACTTTGAGAA
TCTACAATTATATAAACATAATCAAAATCACTTCTTTTTTCTGAGCTTAGATGTTGAAAT
ACTCTATATAACACTCCTTTATTATCGTTTTTTATATTTGATTGGCCAACATAGACACTA
TAGTTACTATTATTTTGTTTAACTAGAAAATATACCCCTGCATGGTTTAAAAAATCTTGC
TGTTTTGCTAATAAACTAGAAAGTTTATTCTTAGTTATTTTATAAATTATTCCAACTCAA
TTTTTAGATTTATATTTTATTATTTGTCCATCATTGCTATCTATTATTTGAGTGCCAAAC
CATGTTATAGACATTTTTATAACCTCAATCAAAAAATTTTATTATTTTAATTATATTTGA
TATT
>NODE_6_length_12072_cov_18.849321
TAAAAGAAAAAAAATAAAAAAAATATTAGCGCCTAAAATAACTAGTTACTTTGCAACAGT
AATTATTTATTAGCATGATAGCGAAGCGCTATTCTAAAATCTTCATCTTGAAGCTTTTCT
TGCATGTGTTTAAAATCACATCTTCACTATAATTGTGTTTTGCAAAAAATTCCTTAGCGA
ATTCACTCACTTTTTTACCTGCTCCTAGGGGAAAAATTGTGTTATATTCTTCATTCATTT
TAGCAATCAATGTTAAAAACTGATCTCTTGCTAATATAGAAGCTGCAGCAACACTAATGC
TATATGTTTCTGCTTTGTTAGCTATTAAAACATCTTCATTAATTTCTTTAAAATTAGCTC
AGTTATTACTTATAACTAGCTCATTGTAATACTTTAGCATATTTTCAGCTGATGCATACT
TGTCAATAAGTATGTAATCATGTTTATCGTTTTTTAACTTAGCACTCAATGAATTAATAG
CTTTAAGATGCACAAACATTTTTAGAGTGTGAGCATTGTAATTTTTATTTAATTTATTGT
ATCCGGAAGGATTTAAGTGTGCTAAAGAATAAGAAATTAGCTTGCTACTTTTAAGTTTAG
CAGCAAGCTCTTTAATCTTTTTATCGCTTATTTTTTTACTATCTTTAATACCTAATTGTG
CTATTTTAGACATATTTTTAGCATCAATAAAAACAGCACAGGCACAAAGCGGGCCAAAAT
AGTCACCAACACCCACTTCGTCAACGCCTATTATGCTTTTATTTTCAAGCAAATTGCTTT
CAACATCAAAGTCTAAAAACTTCAAATTATTCTTCTTCCTGAATAGACACTTTTCTCATT
TTTAGTGCCATTACTTTTGATTTAGCTATTTCCTTTTCAGGATTATCTAAAAACTTGTTA
ATGTATTCACCTACAGCACCATCTTTGTTAGTTTTCTTCAATCTTACTGTAGCATGTCTT
TTAACTAAATCAGAAGCGTTACCTAAAACAACAGATACTGTTGCCACCTTAAACATAGGT
ACATCGTTAAATCCATCACCAAAAGCAATAGTATGGTCCAAATCAACACCATAATATCTA
GATAGTAAAGAAAGTGCCCTTCCTTTATTTACAGTAACATTGGTAATATCAAATACTGGT
GTAAGTCCTTCCCCTTTTGATCAATATGAAAATTCACCAAGGTCACCGTATCTAGCTCTT
AGATACCTTCTTAATTCTTCAGCATCAGTTGATTCTTTAACATCAAAAACAATTCCTGTT
GGACTCAAAGGAACCTTGTTAAGGTTAATTCCAACTGTAAATTTTTCAGCTGAACTAAAA
CCGAAAACTGCTTCAATATCATCATCACGGTGTTCTAATTGAACTCAGCCTGGTCCTTCA
ATTGCAAGGTTTGAGATTTCTTTTTTTACTTTTTCATCACCAAGAATGTAAAGCATTTCA
TTTAAGTTTAAATACTTAATATGAGGAATAAAATTATCATCTTTTGGATTGTGAATTTGT
GCGCCATTATAGTTAGAAACAACAGTATTAAGTCCTAATTTGTCATATATTGGTTTTGTA
CTTCTTCAAGGACGACCTGTAAAAATACATACAACATGTCCTTCTTCTTTTGCTCTTTGA
ATAGCTTTAATGCAATTTTCAGGAACTATGTTTTCCCTACTTGAAGAGAGCAAGGTTCCA
TCTAAATCAATGGCAAAAAGGAACTTTTCCTTTTTATTATCTGTTAATGCGCTCATAATT
TTCCTTATAACGTTAGTTTATGAATATAAAAATATTTTCATAATTAATTTTACCAATTTT
TGAAATTTTCATAAAATTAATAAAAAATAGAGCTTGTAGCCCTATAAAACAATTGTTTTA
GTAATTTTATTAAAATTTGCTATTTTTTATCTTTCTTTAGTAATTCATCTACTTTTGAAA
GTATTTCATCAATAGTTAAATCAATTGAATTTTTAGTTTCAATTGCATCATTCATTATTT
GCTCTTCAACTGCTGATTCTTTATCATAAGAGTGAGTGTTTGAATTTTCACTGTCGCTTG
AATAATTAGAAATTAATGACACAGTGCGTAAATCGTCAACATCAAAATTAATAAATTTTG
CATAGGCTGCTTTTGCATAATCTTGTATTTTTTCAAAATGGGCTTGTCCTTGATTGTTGA
CAATTAATATTTTTGAACTAGCTTGTAACGAATCGCACTGTTTTATAGGACTATTAGTCC
TACTTTTAGCAAATAATGCAACGCCTTTGTTTGCCTTAGAAACTTTTGTTATTTCTGAAA
CATTAACAACTTTAGCTCTATTGTTAGCATTAATTAATACAACAGAATCATTAGAACTTA
CAACTGCAAATGCTGATAATTCATCATAATTCGCTAAATAGCAAGCTTTATTTCCATTTG
ATTTTAAACCATAAATAGGGACTTCATTTTCTGAATATAATGAAGCAAAATTATTCTTAG
TTATAAGCAATACATCTTTTAATCCGTTTGATAACTTGGCTCCGATTAATTCATCATCGC
TTTTTAGCTTCATAGCTACAAAAGTTTTACTAAATCTAGAAACATCAAATTCTTTTAATA
AAACTTTCTTGCCTTGTCCTTTTTTTGTAAATAAACAAACATAGTTAGATGAATCAAAAT
CTGAAACTTTGATAGCGCTAACTAGCTCTTCGCCTGAAGTTAAATCAACAAAGTCACTAA
GATGAGTTCCAAACTCTTTTCATTTTGACTCATGCACCTTAAAAACAGGCAAATAAGCAT
AATTACCAAAGTTTGTAAAAAGCAACAATTTATCTAATGAACTAGCATTATCATAAAACA
AAATGTTGTCATCTTCTTTTATGCCATAAGTATTAATTAAATTAGATTCATATATTTTTT
TAGAAACTTTTTTAATATATCCAAATTTACTAATTCCTAAAAATACTTGCTCTTCTTTAA
CTAAATCCTCTTGATTTATAGAGGCTTTTTTTTGTTCATTTTCAATTGAAGTTCGTCTTG
CCCTACCAAATTTTGACTTAAGATCTTTAAATAAAGCAATTAAGTATTTGTTAAATTCAT
CTGAATCATTTAATAACAATTCGCATTGCTTAATTTTTTCTTCTAACTCTTCCTTTTCAA
TTAAAAAAGCATGCTCATCGGTTTTACTTAATTTATAAAGTCTTAACTCAGCTATAGCTG
TAGCTTGATTTAAGGTAAAATCAAAAGCTGACATCAAATTATCAATAACACCTTGTTTTG
AGTTCTCACTCTTACGAATTACTTCGATAACTTTGTCAGTTATTTTAGCAACCTTTAAAA
AGCCAATTACTATTTCGAGTCTTGCCTTATGCTTAATTAAATCAAACTCAATGGTTTTTA
TTTTTATGTCTTTAACATGTTTTAAATATGCATCTAAAAGCGCCGAAATGCCTAGTGTTT
TTGGTGTGTAGTTATCAATAACTACATTATTGTAGTTATAATAAATTCTCATTTGTGTTT
TTAAAAAAAGATAATTTACAATTACATTTTCATCAGCTTCCTTATCTAAGGTGATTAATA
TATTAATACCATTACGATCAGTTTGATCTTTAACTTCCAAAAGACCAGCTACCTCTTCAG
AATCGACGATTAAATCTATTTCATGGACTAATTTGGATTTTACAACGCCATATGGAATTT
CAGTAATTTCAATATATTTATATTTACTATCAGTATAAACATTATATCTTGAAGCTAGTG
TTATTCTGCCCTTTCCTCTTTCAAAAGCTTCATGAATTCCTTCAGTTCCATAAATTATCC
CACCTGTTGGAAAATCTGGTCCTTGGATAATTTTAGCTAACTTAGTAAGTTCAATGGCAG
GGTTTTTAACCTTAGCAATAGCAGCATCTAAAATCTCATTTAAATTATGCGGTGGCATCT
CTGTGGCAAAACCTGAAGCAATACCTGTTGATCCATTAATTAATAAATTAGGAATCAAAA
CCGGCATAACAACAGGTTCTTTTTCAGAATCGTCAAAATTAGGAGCAAATTTAACTGTAT
TTTTTCTTATGTCGCCTATAACATAATTAGCAATTTCAGAAAGCCTTACTTCAGTATAAC
GCATAGCGGCAGCTGGATCATCGTCGATTGAACCTACATTTCCATGCATTTCAACTAGGG
TATGCCCCATTTTTCACTCTTGTCCCATTCTAACCATAGCATCATAAATCGAAGTATCAC
CATGGGGATGGTATTTACCAATAACATCACCAACAACACGAGCTGATTTTTTAAATGGTT
TATTGTTTTGCAAGCCTAAATCATACATTGAATAAAGAATTCTTCTTTGCACAGGTTTAA
GACCATCACGCACATCAGGAAGTGCTCTTTGTTGAATAACATATTTAGAGTAGCGACTAA
ATCTATCAGCTACTACTGTATCAAGGTTTTCTTGAATAATCTTTGATAACAAATCATTTA
ATTGTTGTTCTTTTTTCTTATTCATAATTTACCTATAAAGTTATATTTCAAAGTCATCTT
CTAATGTGAAATTAACATTTTTGTTAATTCATTCTTTTCTAGACTCAACATTATCGCCCA
TCAGTGTTGAAACTCTTCTTTCTGCTAGTGCAGCATCTTGAATTCTTACTTGAATTAAAG
TTCTTGTTTCTGGATTCATTGTTGTTTCTCACAACTGATCTGCATTCATTTCGCCTAAAC
CTTTATATCTTTGCACTTCTGCATTTTTCATTTTAGTTTGCAAAAGCTCTTTTAATTCAT
TTTCATCTCAGGCATACAAAATTTCCTTTTTTGCCTTGTTTATAGTCAGTTTGAACAAAG
GAGGTAAGGCAATATATACTTTGCCTTCTTCAATTAATCTACGCATATGTATAAAGAAAA
AGGTCAAAAGCAATATTTGAATATGCGCTCCATCAGTATCAGCATCAGTCATGATAATAA
CTTTGTCATACTGGATTTTGTTAATATCAAAATCTTGTCCAATTCCAGCACCTATTGCAT
TAATTATGGTGTTTATTTCTTCATTTTTAAGAATGTCAATTAACCTTGCTTTTTCAGTGT
TTATAACTTTTCCTCTAAGCGGCAAGATTGCTTGATATCTTCTGTCTCTACCTGATTTAG
CTGAACCGCCAGCTGAATCCCCTTCAACTAAGAAAAGTTCTTTTTCTTTAACATTTTTTG
TTTGCGCTGGAGTTAGCTTGCCGCTTAAAATTTGCTTTTCTTTTAGCGCGCTTTTAGTTT
TTCTAGCTTCTAAACGCGCTTTTCTAGCTGATTCTCGTGAATCAGATGCACGCTTAATTT
TGTCTAAAATTTTTTTAGCTATTTGCTTGTTTTCAGTTATTCATGTTTTTAAATTTTTGC
TTACTGCTTCTTCAACAGCACTCTTAGCCTCAGGTGTGCCTAACTTGTCTTTTGTTTGAC
TCACAAATTCTAAATATTTTTCAGGTATTTTGACCGATAATACTACAGTTAAGCCTTCAC
GGACATCTTCACCATCAAATGTATTTTTGCCTTTTAATACTTTTTCATCAAGTGCAAAGT
CATTAAAAGTTTTAGTTATAGCAGATTTAAGCCCAATTTCATGAGTTCCGCCATCTCTAG
TTTTTACGTTATTAACAAATGATAATATTGTTTCATTAAAACCATCAGTATACTGAAAAC
CGCACTCTATTTCTATTTCGTTAACAACTTGTTTAAAGGAATAAACGTTAAATAAAGCAG
TTTTTGAATCATTAATAAATTCAACAAAAGCTTTAATACCATTTGAATATTTAAACTCTT
CACTTCTCTCACTTTGCTCATCAATTAATTTAATGGAAAGATTGCTAATTAAAAAGCTAC
TTTCTCTTAATCTTTCAGCAATTGTTTCAAAGTTAAACTTAGCTTTTTTAAATATTTCAT
AATTTGGTCAGAATTGAATTGAGGTTCCTCTTTTGTTTGTTGAACCTATAATGTGCGTCT
TTTGCACAATGTTGTCACCATTTTCAAAAATGGTCTCATAAATATGTTTGTCCCTATAAA
CAAGACATTTTAGTTTATTACTTAAAGCATTAACAACTGATGAACCAACACCATGCAGAC
CACCTGAAGTTTTGTAAGCACCTTCATTAAACTTTCCACCTGCATGAAGCTCAGTAAAAA
CTAACTCCACAGCGCTTTTGCCACTTGGAGTTTTGCCAACAGGAATCCCACGACCATTAT
CAGAAACAACAACTGATCCATCTTTTTTTAAGATAACAATAATTTCATTTGTTTCGCCAG
CTAAAGCTTCATCAATTGAGTTATCTACTATTTCCCAAATTAAATGATGTAAACCATTAA
CATCAGTTGACCCAATATACATTCCAGGTCTTTTTCTAACAGCTTCTAGGCCTTTTAATT
GCTGAATACTACTTGCATCGTAATTAGAATTACTCATATAATTCATTATATAATAATCTA
AAAATGATGATTACTTAATGTTGTTATTTAGCTTAGCGTATTGATGTTAATACCTATAAA
ACAGTCTAAAAAGATAAATAAAAATACAAGCTAGTTGCTTGTATCTTCAGGAATAATAAA
CATATTGTCAATAACTGATGAAACTATTCAGTAGATTTTTTGATGAATTGTTTGAATAGT
TACTCACTCTTTCATTTTCTCTTCATTAAGCTCGTCTCTGTTATAGATAAACTTGCTTGT
GCCTTTTGCTTTATCATAAGTATTTTTTTCAAACAAATCAAACAATATGTCTTTCATTCT
ACTTACATATTCTTTACCATAGACTTTGATTTTGTAATCAGGATGCATATTAAACTTTAA
CTGAGCAGCATTTAAAATATCTCAGACAGGTTCAGTTTGATTTACTAAATCATATATTTC
ATTAAAACCTTGCGACGCTTGAGAATCATTAAGCCCTAATTTGCTTAAGTATTCTACTAT
TTTAAATGATTCAGGTGTTGCGGTATATAACTTAAAAATGTTGTTTATCTTATCAATATT
GCCAAGTTTTGATTGAGCATTCTCACTGGTATCAGTTAATATTTCAGTTTTTCTTGAACT
AGAATCATATTTAAGAGCATCACTCTTTGATGATGTATTGAAGTTAAAATACAATGAAAT
CGCATTTTTCTTTTTTGCATTATCACCAAGAATAAATGGGATTAATCCGTTTATAACTTT
TTGTTGTTCATTTTTATCATGAATATTTTTTAATACATTTGCACTTAATATAGGTTTAGC
ATTGCCTTGCGCATCAGAAGAAACCAAAATATAGTTTTCCGGTCTTACAAATTGTTGTAA
ATACCATTCAAATGCATTAATTACTGATTCATTGTTGTTGCTTTCATTATTAGATGTTAG
TAAATCATTGCCAATTTTAGCGCTAGCGATTAGCCCCGGTGTATATCTTGAAATGCCTTC
AGCTTTTTTAAATGATATTACACTAAGCATCTTGTTATTAGCTTCGATAACTTTATTATT
TGCCGTCATAAATCCAGTAACATTAGCTGCTAATATTGCGCAAGGAACTATTCCAGCAGT
TGATAAAATGGCTCCTAATGAACGGCTTCCAACAGTTGAAACTTTGTTCTCACGCACATT
TTTAAGAGGTTTTCTAATAACTTTTCTTAAAATTAGCGAAATTATTTCAGCAACTATTAA
AAATAGCGCTTGAATTCCAAACATGACTATTCCATAAAACATTTTTCGGAGTATTTCAGC
ATCAACTTGCTTATTACCAGGAAGAGTTATTTTAGTATTTTGCACAATAATGTCAACTAC
AGGTTTAGCAGCGAATAAGCCTACAATTCAGCCAGTTAGGCCAAATAATAAAATTATTAG
CCCCCCATAAATTCCTCTTTTTAGGCCAGATAATATAGCTAAAACAACAATAAAGATAAC
TAAAATGATGGGGATCAAAATTGACCAAGAATTAAATGCAATCTTTTCGAAACTTTCGAT
TATTTTCATAATTGCTCCTTAATAAATTAATTCTCCTTTGAAAGAGTCTCAAGGATTATT
ATTATCAATTCTGTCAATGAACAACTTGCCTTCTAAATGGTCCAATTCATGCTGAGCAAC
AATTGCTGGATAGCCACTAAGATCATATCTTTTTATCTTTTTCTCAAAGTATGAATAAGC
TTCGATAACAATCCTTTTATGCCTATAAACAAGCCCTGATTGATTAGGTATGTTTCTCCC
AACACTTAGGCATCCTTCGCCTTGTGAAAGGGCGATTTTTGAATTAGACATAGCTATAAT
GGTGGGATTAAAAAAGACATCTCGTAGCACTTGCTTTTTATCATCAACCATATCTTCAGT
TATATTAATATAAAAAACTCTTTTTAAAATGCCATATTGAACAGCAGCAACACCAACTCC
TGCTTGAAACTTTGAACCTTGCTTTTGACTATCGTCGATATGATAAATCATTGTTTTTGC
AAGTTCAATGTCTTCGCTAGTTAATGGAATAGGAACATTTTCTGATTTTTTTCTCAAAAC
CTTTTTAGGTAGCTTAACTAAATCTACATTATAAACACTCATAGAAATATTATAATTTAA
AAATATTGATGCTCATATAATTGATTTTATTAAAGAGCTTAAGGAACTAAATGATAAGAG
TTATTTCAGGCAAGTATAGACACAGGCTTTTAAATTGGCCAAAATCAAAAAACATTAGAC
CAACAATGGATAAAGTTCGTGAAGCTATTTTTTCTTCACTTAGAATGCAGCTTGAAGGCA
AAATTGTGGTTGACCTTTTTGCAGGCTCAGGCTCAATGGCTATTGAATCAGTAAGTAACT
ATGCAATGAAAGCCGTTGCAGTTGAAAAAGATAAAGAGGCAGTTAAGATAATTTATGAAA
ATGTTAATGCTTTGCAAATAAATAATATTGAAGTCTTTAATACTAATGCACTAGCGTTTT
TAAAATCTAAAACCGGCAGAGTGTTTGACTATATTTTCCTAGATCCGCCATATGCAGAAT
ATGATTTGCTTAATGAGTGTATAAAATTAGTTAAGCAAAATAACTTTTTATCAAAAAATG
GCTTAATTGTTGTTGAAACTAATGATAGTGAAAAAATAGCTCTTCCTGAAAGACTAATGG
TTCAGAAAAATAAAAAATATGGCAAAGTCCATATTCTATATATTAGTCATATAAACTAAC
TAAATTAAAATTGATGTTTTGTTCATTATTTCAGTTAGTAGTCATACATGATTTAGTAAT
GTTGATGCAACATCAACTGATTTTAATATGCTAAATAATTCATTTTGTGACTTAAATCAT
ATGCTTAACTTTGCTGACTTTTCGTTGTATAAAAATCCAAAGCCATTTTGTTCTAATCTA
AATTCAGAAGCAAATTTCTTAAGGTCATCAATTAATGCTTTTGAAAGTGATTCATTTGTT
GCATATAAGCCTATTTCACTATCTAATTCGACAAATTCGGAATCAATATTTTTAATAAGT
TCTTCTTTATTATTAAGTTGCTTAAGAGCATAAAAACTTGAGTGTTGTGACTTATTGATA
AACTCAGGACTAACAGCACATTCTAAAAGCAAAACATTGTCTTTTACATTACTGTTTCTT
AATATTTCTACTTCATTAATAGTTCATTCATTTTTGTTATCTATATCATGCGCAGTAAAT
GATTTTACAATAGTTGCACTTTCGACTTTGTCTTCTTTTGAATACATTTCTAAGGCTGTT
TTATAGGCTTCAGTATTAATTTCTTCTGGTTTAGAAAATTCTAAATTAGCATAAGTAAAT
ATTTTAGAAATTACAGGTGCAAAGTCAACTTTTTTATAAGCTTGTTGCTTGGTTTTGAAT
TTATTTGAAAAGTATAAAGAAAGTATGTATGAACCAGCAAGCATAAAAATTATTATTAAA
GCAAAAAGAGCTCAACTTATGTTTTTTACTGTATCAGAAACAGGTGCTACTTTCGAAGCT
TCAGCCGCATTTTTTACTGCTCAAGGATCTAATTTATTAAAAAGTATTAAAAGTATTAAA
AGTAAAAGTGCTATAGATAATAGTGAGATAGATAGAATAAAGAAAATGAAAGTTTTTTTA
GCTTCAATTGTTGTTTTTTCTTTAAGCATCTTTTTGAACTCATCTTTAGACAATGTGTTA
AGTTCTTTTGAAATTTCATCATACTTATGATGCATATTTGCAGTTATTGATGTCATTTAA
GCCTCCTTTTTTATTTAGCTTATTTGTATGCGTTAATAATATATGAATTTTAACAATTTT
TAGTTTTTATATGCTAATTTTGTTGCTATATATTGCTTAAAATTTTAAATATTGCACACT
AAACTAATACGGTGTTTCAAGTAATTCAGCTTGCTGAGCCATTTCGAAAAATTTATGCTC
AATTTTTCTGCTTCAGCTTAGTTTTGTTTGGTCAATTTTTTCTAATTTTTTAAACACAAA
TCAGTATGAAAAGCCCATTAAAAATAGTGATGATAATAAGCAGTTAAAAACAAAAGCACC
TACAATAATTCAGTTGACAATTTCTTTGTTTCCGGTTGTTTTATAGACACCGTAGGCAAT
TCCATAAGATATTGGAATAACAATAATAAATGAAATAAAGTTTTCAAATGCTGATGAAAA
TATAGTTTTTTCAACATCATTAGCTCCTTGGAAGGCAAGCAGGGAATTAATAACTAATGA
GACAGCAAGAATTCTAAGCGAAATAATTCTAATAAATGTCGCAGTTCCTTCAACTTTATC
ACTGTCAACATTTAAAATTCATACCCATATATTATTGGCAGTTGCAGCAACAAACACATA
AACAATTATTGAATAAAGCAAGGCAATAAGCATTGTTCATAAGTACACTTTTTTGCATCT
ATCAAATTTTCTTAGTGTGTAATTGTATGAAAATAAGCTTCTAGCTCCATCATTAATTCC
AAAAATTGAGATCAAGAACAAACTTACGATTGGCTGTCCTTTTGCTCAGAAAAATTGGAA
ATATTCGGGCATTGCAAAGTGAGAATTTGCAATCAACAGGTTCATAACAATAAATGAAAA
TCCGATACCAAATGTTCTTAAAAAGCCGCCTAAACCAAGTGAAAAAATTGGCCCAAGTAA
TTTTTTGTTGAATTTAAACTTAAATAAACTCTTGATAGAAAGTCACGTTTTCTGCTTTCT
ATCTTTTACAACTATATAAATAATGTAGGCAAATGTGTTGAAAAATCAGCCAATAACTGT
GGCAACAACTCCACCGAGCACACCCATTTTAAAAACGATTATAAATAAAGCATCTAGAGC
AATGTTTATAAGGTTAGCTGCAATACCGCATGCCATTACATATGTGTTGTAGCCTTCAGA
ACGAATAAAGTATGACAAATAAAGCGTTAAGCACTGTAAAACAGTCGCGCTGGCATAAAT
ATAAATGTACTGTTTTGCTCATTCAACACTTAATTTATGTGCTGCATTATAAAAGTCTTG
TAACCTTTCAACATTAACATTTGCACTACGTGCAATTGCTGGATCAATTGTAGTAACTCC
TGCAATTTTGTCTATTAAGCCTGTTCATATTGCTGTAAAAGTGACAAGAGATGAAAAACA
GAGAGCATAACACTAACTCAAAACATAGTTGCTCACAAGTTTTTACCTGTTTTTTCTAGC
TTTTTACCTATACATTTTGTATAGTAAATTGATGAACCAACAGGAACTAAATAGACAATT
GCATTGGAAAAAATAATTAATGGGGTAAATGAAGCAGTTGTGGTTGAAACTATAGTATTT
GAATTTATAACAGTTAATTTTGATACATTTGCAATAGCAGCTTGCTCGTTATAGGCACTA
AACATCTGATTATAGCTTTTAAATATATCATTGGCGCCTACATTATGAAGGCCAAGATTT
AAATATTTAACTATTTCACTATCAGCATTACCAAAAACATTGCTGTATTTAGGCACAAAT
TGCAATATGAAAATTTGATCTATAAATGAATATAGACCAACCATCATAGATGCTAATAAA
CTAGGAATGGCAACTATTCATATAGCCTTAGAAATAGGCATTTCACCGAATAATTTTCTG
GCTCTTTCCTGTTTTTCACTAACTGACTTATGAATAACAGCCTCCTATTGTTTAAGAACA
ATTTACTTATAAGCCTATAAAACAGGCAAATTAT
>NODE_7_length_3737_cov_18.337704
ATATAATTAAATTATAGAGAAGGGAAGAATTATGCATAATTTAAATTTATCCATGCAATC
ATGTTTATGAACCTTGTTTCAGCTAAAATCTAGCAAAAAGCGAAATGTTACGATTGCTTT
TACACTGTTATCACTAATTACTATATTTGCCTTTTTTGTAATTGATTTAGTGCTTCAATC
AATTGATTACATACAGTATTTTGAAGTTAACTCAAATGGCATTAAAATTGATTTTATTCA
AAGCAGTTTGCTTATTCAGCGCTGAAGATTGTGTTTATCATCTTATTTTGCATTATTCAT
TTGTTATTCATACTGCCAACAATAGTCAAATTAATAATAAACACAAATGATTTTGAAAAT
TCTAAAAAATATTGCTTGCCAAACATATAAAAGAATCATATGTAGAAAACAAAAAGATTT
CTTTATTATTAATTGCTCAATTTTGAGTTGATTGGTTCTGATACTTAACATACATAATTA
TTATGTTTGTGAATTTTGCAAGTCTACAAGTTATACGTTATACTTCAGATTTTAATAATA
ATTATCCAGATCCAATTTTGTACGGAATTAATTTGGTTTTCTCTATTAGTTTAATTATTA
AATTCTTGATAATTGATAATCTAATTCCACTTATATACAATAAAAAATCTCAATACACCG
TTATCAATGGCAATTTAGCTAACTACTTGTGGCTATGCATAACATGAATTTCCAGCTTTT
TATTCCTCATTATAACTACTACTGCAGGAGTAAATTTAAAATTAATTCATTGAGTTTTTA
TTTATTCAGCGCCAACAATCATTAGTCCATTATTATTAATAATTTTATATTTTGCCAAGG
CTACCTACATAATGGTGGTAAATAAAAATAATAGAAACATATTTACTTATTTATCAGCAT
GATTAATTCTTTTTAGATGTGAATAAGTTAGATTGTTTTAGTATGTAAAAAAATGAATGC
CCAGACATTCATTTTTTAATTATCCTATAAAACAGGCTTGTTGGTAAAATCTTCATCATA
CACTAACCTATTTTTGAATAACAAATTCAACTAGTGTATCAACTAAAGCACCTAATGGTT
TACCTTTTAAATCAGCTGTTCCCGCTACATCGCAATGTATATAAGGAACATTGTTTGTAA
ACTGTTTTAAAAACATTGCTGCTGTGTTTGAATCAGATAATTCATCATTATTATAGTTAT
TTAAATCTGCCACAATGCTTGCTTTATTTGGTTCATGAAAATCTTCGTGTAATGGCATTC
TTCAAACTTTTTCTTTAGCTATCTTAGCAGCTTTTTCAAATATACTTCAGTTATTGTCAT
CAGTTGATCATATTCCAGAATAACTCTTGCCTAAAGCACTTAAAATTGCCCCTGTTAGTG
TTGCAACATCCACTAAGCAAGTAGCATTAAGCACTTTTGCACCGTAAAATAGACCATCAG
CTAATACTAATCTTCCTTCAGCATCAGTGTCAGTAACTTCTACAGATAGTCCTGACATTG
ATTTATATACATTTTCTGGAAGTGAAGCATCACCATTTGTTCTATTATCAGTTATACACA
TAACTGCAGCTACATTTTTCTTAACATTAAGCTCAGCTAAAGATTTTAAAGCATAAGCTA
CAATTACAGAGCCAGACATATCATACTTCATACCTTCCATATGATATCCTTTAGTATTTA
CACCTCCAGTATCAAATGTTATACCTTTTCCAACAAGCACAATTTTTTCATCTGAATCAG
GATTGCCGTTATACTCTAGTACAACAACTCTAGCCTCGTGAGTTGAACCTTTATTAACTG
ATAAAAGCAAATTCATACCTAATTCTTGAATTTTGCTTTTATCTAAAACTATAACTTTTA
CATTTTTAATATTAGAAACATCTACTATAAAATTTGCCAATGATACTGAATTACAGTAGT
TTTCGGGCATAACTTGTAAGTTTCTGCACTTGTTACGATTATTGGCGATAACTTCAAATT
TGTGCGCTAATTCTTTGTATTTTTCATCATTAAATAAAAATGTGAAATTGCTTTTAGCTG
CTACTGATTTCTTAAGATTAAATAATGAAGCTTCATGAAATATGATTCTTGAATAAAATG
CTTTGATAACATCTTCAATGCTAAATATTTTTTTAGCAAAAGAGTTAATATCAATTTGAT
ATTCTCTCTTTCTGCCAATAATATTGTTGTCTATTAATTCAACCAAGTCATCATAGCTTT
CTAATTTACTTGTTAGATAAATATATGCAACATTTTCATTATGAAATTCAGTAATTGCAC
CATAACGCTTGCTTAAAAAATTATATTTATCACATTTATCTAATTCTTCATATTGTGCTA
TCAATAGCATCTTTTCGTCTCTATTTGTTAAATAATATTTTGACATTTTGTGACCTTTCA
TATTAAACAATAATTCTATTATAAGAAATTTAGGCCGATTTACATATAATTTGCACTTAA
TCTATTAGTTAAATTATAATAGAGGATATAATTAAATTGTTATGAAAAAAGTAAAGTGAA
TTTATACATCAGCGGGGATACTAACTGCTGCAGGATCTTTAAGTGCTTCAGTATCTTGTT
TTATACCTTTTGGTGATAGTGATAGTTCGAAAATAACTATTTCTAGTTCTACCAATACCC
CTATAAATAAGGCACAAAATGATAATATATCAGGTGGACTTAATAGCGCAAATTCAGGCG
CATTCAAAGATATAAATATTTGGCTTTGAAATGTTTTAAATTATTCACCATCATCTCTTA
GTTCAGCCTACTTTAAAACTCAAGCTTTAGCTTCAGTAATTGCCCAACAACACTATGATT
TAGTAGGATTGGTCGAATTAAAGGGTAGCAATACCACTCATTTAGATGAGTTAATAAAAC
TATTAAATGAGCAAAGCAAGAAAATCTCATCGCTAGATAGATGAGCTTACAGAGTTTCCG
ACAAATATCTTTCTAATCCTAGCTACAAAAAAAGTGGCGAAAGTGAATTTGCAGGATTTT
TATATAAAACAAATAAATTAGAACCAATTCAATTTAATGATGGCTCTATTGGAAAAATAT
ACAAAAAAGATAACCCAGAGTTTAAAGAAACTCCTTTTGGCGGTAATGTAAAACACTATT
TAAGACCTCCATATGGAATGAAATTTAAAATCTTAAATAACAAACTAAAAAATAATGACT
TTACTTACATAATAGGTCACTTTGATAGCCCCGGTGTTAAAAAATCGACAACTGAGGTTG
CTTCTAGAGGAGCCGGCTCATCAGAATTAAATGAAGCACATAACCTTCAATACGTATTTG
ACTATTTTAATGACTTAGACGGAGAAAACGAAGACTTGTTTTTTGCTGGTGATACTAATA
TAAAAGCAAGCAATCATAATGATGCTTTTAGCTGAATTGCTAAAAATGCAATCTACAAAA
ATGTTTTTGAACCCACAAGTGAAAACAACACTTCACTTAGCACTTCATTTAATAAATATG
CTAATTCATATGACAAGATAATCCATCGTTCGAAACTAAAATATAGCAATCCAAAAATAT
TTAAACTATATGACTTTGTTAATAATATTTTTCTTTATAAAAATATAAATTCATTGACTG
ATTGAATAAATTATGTTAAGTCATCATCAAGAAAAACTTATAAATCAGACTATGGATATA
TAAGAAGCGGAATTTCAGACCACTCACCAGTAGGATATACAGTTTTATTCGAATAGTGCT
ATAAAACAGTCATAAACAAAAAGCAGGGCGCCCTGCTTT
>NODE_8_length_17625_cov_20.500879
AATTATCGTATATGGCTGTTTTATAGTCTGATTCGTACAATTCTAATACAATATTTTCTT
TCAAAGCTTCTTCAACCAAGTGATAGCCTTCAACTATAAAAAATTCAGAATTTTTGTCAT
TAAAAATTTTTCTAAGTTGCTTAATCTTAGGATTTTGTGTGCTGGTTATTCTTTGACTCA
TTCTTTAATAAAATCTTTTCCTTTTTGAGTTTCGTAAAGTGATAAATCCTTAAAATCAAT
TTGTCTCATAACTTCAAAACCAACAATGGCGACACAGTTTGCTAAATTAATACTTCTCAT
TTTGCTTATCATTGGAATTCTTAAACAATTATCAATGTTATCTTTTAACACTTGTTTATC
AATGCCTGTAGATTCCTTGCCAAACATTAGTCATATTTCATCATTATTTTCATATTCTTT
TTTAAAATCAACATCACTGTAAGTTTTTAGGCCATATCTAGTTATGTAATATATATTTTT
ATCCTTGTATTTATTATAAAAATCAGAATATGAATCATGAACTTCGTGTTCAATGTCACT
TAAAAGTCTGCCTGCTGCTGGACGAGATAAATATTTGGGGTCTAAACTAAAAGAAATGGG
TTTAATTATGTGTAATTTAGCACCAATTGCAAAACAAGTTCTTATGATGTTGGCCGTATT
TGGCGGTATTTCAGGCTTGAATAAAACAATATGTACCATAAATTCTCCGTGAAATATTAT
TATATATTATTTTAAACTCTACCCTTGCCCTTTGTCCAAAAAGTGCAAATTTGGCTGTTT
TTAAGGGGTAAAAGTCTATGTTTTTGCCTAATAAAACCACAATCATTCCATATAAATAAT
TTGTAAAAATGACTTTTTTATAATTTTTTTGTGCAGTAAATAACAAATAGAAAATCAATA
ATGCACGAAAGAGGAACTCATGAATGCAATTATACAAAATAACGAGACAACAAAAAAGGA
TGCACTTTCAGAAAACAATCCTGATATAGAATTATTTTTTAAAGAACAGCTAAAAGAATT
TAATGAAAAAATATCGTCGCTAATAGACAAAAAAAACTTATGGTGGGTGTTGTAAAAGAA
AATTTATCACTTTTTACAACTCTAAATACGAATGAGGTTGTTCATGATACTAGAAGACAA
AATACATATTGCAGAAAAATATAAAAGGAATAATATAGCCATATATTTTGCCTCGTTATT
TTTTGCGCCTGTTATTTTTAGTTTTATTTTTTATGTCTTTTTAATCTTTTTTGACAGACT
TCCATTATATTTTGTTGAGCTTACTAAACAAAGTTTAGAAAAATTTATGAATGAGCGCAT
TGCTGAAAATGCATATGTTCTTGCAATTGCAACAATCTTTAGGATTCTAATTCTTTGGCT
TCTACTAATGTGAACAATAAATTCATTGTCTAATATTCTTTTTAACAAGTTTTATGACTA
CAACATATTAAAGTCACTAAACTGACTAAAAGTTAAACTTTTCACTGCATTTAGATTTAA
GGATTTTGCAAAATTATGTAAGAAAAATAATTTTGTTTCAAATGAGCAATTATCGCTTAT
TAAACAAATGCAAGATGTGGGATTTTTAGTTCAAGGGAGTAAATCAATTGCCATAAAATA
TAATGACTATTTTGAAGCTAGTGATATAGATTTTGTGTCTGAAAATTCATCATCTAGAAT
CATAAATTTAGATAAGCTTTCTAACATTACGTTTAATTTTAAAGATCAAATAATTGCTAA
GTCAAGGCACAATGATACTGAAATTGAAGTATTGTCTCCTAAAATTTTACCTAAAGAATT
TGCAGTTTATAAATCTGGTATAAAAGTCCCTAAATTGAACTTTATGATTGCAATGAAAGT
TCATCAACTGCTAAGATTTTATAGATTAAAATCAGAAGGCAAGGAAATTCCTGCAACAAA
AATTAAAAATAGTTTACTTGATCTTGGTTTCTTGCTTTCAAAATCTTGTTGTTTGCAATA
TAGAAAAATATTATAATCATTTAAAAATTTATCATTGCTAAATTTATTTTCTTCTTATCA
CTTAAACACTTTTGCGTTTGATGATTTTGACAATATCAAAGAATCGCTTAAATTTGCTAA
TTCATACATTCAAAAAGTTCAAAACATTCAAGAAGTTTATGATTTCTTAGATAAATTTAC
TGAATTATTAAAAAATGACAAAGAAGCTTTATTTATAGGCAAAAGAGTCAACCTAATTAT
TAAAAATAAGAGAAGCATAGAAGAAAAATACTTACAAAATTCTTTCGCCTTAGATAAATC
ACTTTTAGCCTTAGAAAGAAATTTTGCAAGCAATAAAGAGAAAGTTAAGTACCTTGAGGA
GTTTAGAAAACCTGTTGAATTTAGAGCATTAAAAAACACAATTAGCTTGTTTGAAAGTTC
ACTAGATTCTTCATTATTTATTGATATAAGAAAAATCCTTTTGTTAGAGTTGAATGAAAT
TAGTGAGGTTTTAAATGAAAAAATCTAGTCTACGTAATATGCTTGGTTTTTCAATATCCA
TAATTGTCCTGGTAGCAGGTTTGCTAATAACTGATTTATTCAATTTAGTAGCAAGGCTGG
ATGAATCATTCAAATTTAGCACGCTCTTTATATTGCAGGAAGTTGCTTATTCAGTATATT
TTGCATTTCTTGTGCTAATATGCTTCATGGCGCTGTTCTTCTTTATAGAATCATTAACAT
TTGTCTCTTTACGCAAAGACCGAATTAAATTGCTTTCAACATCAAATGCATTTCTAATAT
TTTTCGTGGTTTACATAATTACTGCTTTATTAACTTTTTATAATGGAAATAATAAAGTTA
GACAAGCTGTTAGTTTCATTATTATGCTAGTCAGAACAGCAGTATCAATTCTTCTTATAA
TTTTTGCTGTTCACTCTATAAAACAGGTTAAAACATTGCTTGCTAAAGTTTAAAAAAATA
AATTCCGCTTTGTGTGGCGGAATTTTTTCTGCGTTTAATTATTTTTCAATCTTAACTTTA
ACACCTGGACCCATTGTTGCTGAAAGAACAATGTTTTGGATATATGTTCCTTTTACAGCA
GATGGTTTTAGTCTCTTAATTAAGCTAATAACAGTTTTGATGTTTTCAACTAATTTTTCA
GTATCCATTGATACTTTTCCAACTAATGTATGAACAACACCGGCTTTATCTGTTCTATAG
TTTGCTTTACCTTTTTTAAGTTCTTCAACTGCTTTTTCAGGAGTTGGAGTTACTGTACCT
GTTTTAGGGTTTGGCATAAGACCTTTAGGTCCAAGTTTCTTACCATATTTACCTAATAAT
GGCATCATTGCAGGGTCAGCAACCATAACATCAAAGTCAAATATATCCTCTTTAATTTTT
TGTTCCAATGTTTGACCATCAACGACTTGGTCTGCACCAGCAGCTGTGGCTAATTTTTGT
TTTTCAACATTATTTGTAACAACTAATACTGAAATTGATTTACCTGTTCCATTTGGAAGT
AGAACTGAACCACGTAATTGTTGGTCAGCCTTTCTAACGTCAAGGTTTAACTTAAATACT
AAATCAACTGAGGCATCAAATTTTGCATATGAAGTTCTTTTAACAATTTCAACAGCTTCT
GCTAAATCGTAAGCAATGTTTTTGTCAAATGAGCTTCTAGCGTTTTGAATTTTCTTTCCG
CCTTTTGCAGACATTATTTATCTCCTTCAGTTTTAGTAGATTTTTTAACTTTGCCGCCTT
CATAGCCGTCAATTAAAATTCCCATATTTCTTGCTGTACCAGCGATAATTGCCATTGCAG
CTTCAACATCATCAGTATTTAAGTCAGGTAATTTGTATTCAGCAATTTCTCTTAATTGAT
CAACAGTAATAGTTGCAACCTTAGTTGTCTTAGCATTTGAGCTTCCACTTTCAATCTTTG
CAGCTTGTTTTAATTTGTAACTTGCTGGTGAAGTGAATAGTTTAAATTCAAATGATTTGT
CATTGTAAACAGTAATTTGAACTGGAACTGGTTCATTACCTCTATCACGTGTTGCGTCGT
TAAATGCACGTGTAAATTCTGGCATGTTAATACCAACACCTGCTAAAGCAGGACCTGGTT
TAGCTTGACTAGCATTAAATTGTAACTTACGAACACGAACAATATCAGCTTTTGATTTTG
CCATATTTTGTTATCCTCTCGATAATGTGGTTCTAGCGATTTAATCTCCCACTAGTAAAG
AACAATTTATAATAAATTGCTTTTTAATTATATATTTAAATCTTAAATTACATACAAAAA
TTTATGGTTTGTAAAATACATCTTTTTGTGCATGTTGTCAAATGTTAATTCTTTGGATTT
TTGCTTCATTTTCCGCTGCTTTAAGCTTGTAAAAATATTCAACTAAGTTTTTTTTCATTT
ACTGCATACTTATGCTTAGAATCGACTGATATATAATGAACTCTTGCTAAACCATTTCTA
ACTAATTCTAAACCTACATCAGAATATGTGTTTATGCTTGTTTTATAGTACAAAAATGCA
ATAATTCGGTTATACTTATCATGCTTTATAAATCTATAGTACAACTCTTTGTTATTTATC
ATATTAGTTAAGTAAATTCTTGCCTGATGTGCATAAAAGTTTTCAAATTTAGCTAACTTT
TGAATATTATCTTTAAAAGTTTCTGGTGCATCAATACCAAAAAGCCTTATTGTCTGCTTT
TTGTCATTTTGCAAAAATGAAATAGTGTCCCCGTCTATTATGCTGACGTTTGAATCAATT
TTAGTGCTTTTTAAGTAATAATTGGCAACATTGGTGCAACTTACTAATTGATAAGGCAAT
ACTAATGCAGATATGAAAAATCTTAGAGCTTTCATATATTAATAGTTTTGAAAAAGCATT
AGGATTATAAAAATAAAAAAATTGGGAAAATCAAGCCGTTTTTCCCATTTTTTTATTGAT
TAGTATCTGTTTTGTGAATTAAAGGTAATTATTTTATCTTTTACTGCTTCACATATTGCT
TTGCATCCAGGCGCAAGTAATTTTCTAGGATCAAAATTCTTGCCTTTCTTTGATTCACCT
GAAATAACAAACTTTTCCACAGCATCAGCAAATGCTAGTTGTAACTCAGTATTTACATTA
ATTTTTGTTACACCTAAACCAATTGCTTTTAAAACTTGTTCAGTAGGAATCCCGCTGCCG
CCGTGTAAAACTATCCCAATGTCTGTGGCACTGGCAATTTTACTTAATGCTTCAAAATCC
AATGACTTTCATGATTCAGGATACTTACCATGAATATTGCCAATTCCGGCTGCTAAAACA
TCTATTCCGGTTTCTTTCATCTTCAAAGCATCATCAACATTTGAAATCACACCAGCTGAA
GAAATTCCGTCTTCTTCGCCGCCAATAGCACCTACTTCAGCTTCTACAGAAACATTATGC
ATTTTGGCAAAGTCGACAACTAGTTTTGTTTTAGCTAAATTTTCTTCCATTGAAAGCATA
GAGCCATCAAACATAACAGATGTAAAACCTGCATCGATTGCTTTAAAGCAAGAGTCAAAA
TCTCCATGATCTAAATGGAGCACAACAGGTACATCAATTTTTAAATCATAAACAAGTGAC
TTTACTAAATTTGCCACTGTTGAGTATCCACCCATGTACTTAATTGCACCCATACTTGCG
CCTAAGATAACAGGCGATCTTAATTCATTTGCAGTAATTAAAATATTTTTAGCTCACTCA
AGATTATTAATATTTATGTGCGGTACTGCATATTTATTTAGTTTAGCATCTAGCAATATT
TCTTTTGCATTAGTAAGCAAGTATTGTTTTGCCATTTTTTACTCAAAACCTTCTCTAGTA
ATTCATAAACCTTGATTGTTTCTTTCAAAACGTGAATCAACAGTTAATAAACGGTATAAT
TCACCGATCTTGTTTTGACGAATCTTGCTATAATCAAGCTCTTTTTGTGCTGCTTCTTTT
TCTCATTTTGGTTTAAGTTGTGCTTCAACTTCATCAAAAATAGTATCAAATTCCATATAT
TGGCTGCCACCTGATTTTTCCAATAAAAACTCAATGGCAACATCTAACATTGTTTTCATA
TACTTTCCCCTAATTAATATTATTTAAATTATATATTTAGTTCTTGTAATTTTTAATTGT
AAAGTTAATTTTTGCACTTATGTCAATTAGCTCTTGAAATAGGTTTTTAAATACAAAAGC
AAAATCATTGTAATCTAAGTCACTTGGGTAAATTTTTATATTTCATTTCTCTTTATCATC
AACTAAAGCCAGAACAAATTTGTCAAAAAGATTCTCAAGTTCAAATTCTTTTACTTGATT
TTGTGAATTAGATGACTCATCTATTTTAGAAAATCTTAAGATCAATTTTGAATTATGTTC
ATTTTTAACTTTTTGGGCTGGTTTATAGACATTTTTGAAAAATTCAACAGTCTCAAAAAT
TTTGTTATTTTTTCATACTCTTTTATCATTTGAATTTGAAGAATCATCAACTTCAGGCAA
GATAACTTTATTTCATTCATATCATAAATTGACCAAGGCATGAGTGTGATAGGTATTTCC
TTCAGGAGTAATACCTCTTATATTTTTGTAGTCAATATTGACTTTTTGAGAGTCAAAAAA
CTTACGAGAGTACTCACTTTGCATTCCAGAATATTTTTTAACTAGGCTCTCTAAAAAAAG
ATTTTGATATCTATATCTTTCTTTTTCGCTCAAATTTTTAAATAATGGCCACCCCGGCAA
AATATCAAATTCATTATAAAAGCTTTTAAATAATGAATCAGATTTGCTTTTTCTTAAATC
TTGCACATAATCACTTATTATGTTATTAACTTCTTCGTTCAAAATTGCAATATAACCAAT
ATTTGTTCTAATATTTATCTCTTTATTTTTAGGTTTGTCAGTTAATTCATTAAATAACAA
CTCGCTGTTAATAGAATTGTTGATCAATTCAAATTTTCCGTCTGTACCTGTTTTATAGCC
TAATTCTAACTTGTGGTCTTGCTTACCATCTTTATTTGTGCCCATATAGGGCAATATTTG
ATCAATTACATTTTTTCATTCTTTAGTTATATGATCAATCTTGCTGTAGTTATCTAAAAA
ATACTTTTTATATGAATCGTTAGATATAAAATTGGTTATCTGTTCTCATATATTTTTGTA
TTGATTATAGTACTCAAACATTTCTTTTGAAAATTCAGTTTCAAATACATCTTTTTGTCT
ATAAAAACTGCCTTGACAACTCGCTGATATTATTGACAAGGAGGCTAGTGAAATAGGCAA
AAAGGTCAATCTTACTTTTCATTTTGACATAATTTTTTTTCTTGCTGTTCTACAAGAAGT
TTAAGATTTTTAACTTCTTTAATTGTTAATTCCCGATACATTCCTTCAGGCAATTTGTCA
ACAGTTAAATTGGCATAAGAAACTCTTTTTAAAGTTAAGACACTGTGGCCAATTTTTTCA
AATAATTTTTTAACATGATGGTATGAGCCAACATGAAGTGAAATTAGGTAGCTTTTTGTA
TCAACTTGATCAACAATTTGGTAGCTCATTTTTCCATCAATTTCAATGCCTGCATTAAGC
TCTCTAAATTCTTTTAATGTTAAAGGCGAATCAATTCTAGCACGATAAACTCTTTCGATT
TCATATTTAGGATGCGTTAATTTGTTAACTAACTCATAATCAGTTGTGAGTAATAAAACG
CCAGTTGTATTACGATCCAGTCTACCAACAGGGACAATTCTTTCGCTAGTGTTAATTAAA
TCAATAACAGTGTGACGACCCTTAGGATCTTTTGAAGTTGTTATAGTGTTCTTAGGTTTA
TTAAGCAAATAATACTTAAAAACAGTGTTTTTGGTCAAATTTATTATTTTGCCATTTACT
TTTATTTCATCATTCATGCTTGCTTTATCGCCAATAGATGACTTAATTCCATTAACAAAA
ACAAGACCCTTGGAAATCATTTTTTCAGCATCTCGCCTTGACATTAGGCCTGATTGTGCT
ATTAATTTTTGTACTCTTACTAATTCTGGCATATTATAATCACATTCTACTTAGACCACT
TATTATTGATCTCATTTTGCTCATCACTAAAAGTAATGTTTTTGGCAAGATTGTATTCAA
TGTTTCTTTTAACAACTTGCTTAAAGCACTCATTAAAGTCTTCTAGCGCTAGCTGTCTTA
GCTTTTGCACTCCTGCAAAAGCACGTCCATCACAAATTTTATCTGCTATATACAAAATTT
TATCTAATGTTGATAATTCTAATGCTAGTGATGTGTGAATCCTGATAGCATTATAAATTT
CGTCATCATCATTCATATAAATATGTTTAAACCATAGTGCCCCAGCAAGTTGGTGAAGCT
TATAATTTGGAAATAATTTTCTATCATAAGCATTTTCAACAAATTGATTGATAAATGCTC
TGGATTCATTTTCGTCTAATTCCTTACAAATATCGTGAAATAAGCCTGCATAATAAGCTT
TTTTTGCATCATATTGTATTGATTTAGCTAGCATAACAGCAAACTCAGCAGCAGCTACAC
AATGTTTAGCTCTTTTTGCTGTTAGTAATGAATAAATGATTTCCTTTGCATATAGAAAGT
TATTTCCAATATAGTTATTGACTTTATTATCAGTTAGATCTAACTCACCTTGTCTAACTT
TAGTAGATGATTCATCAAAAATTGGATTATTCATAATTTTAATGCCGTACTTTTTGGCAT
TAATTTTATTTATATTTTTGCTACGTTTATAAACAACAAATTGGCAACTTTTAGTCATCT
CATCTGCATATTCTCATTTATGAAATTTAGGCAACAAATCAGAGCCCATTATGAAAAAGA
GTTCATCGTTTGGAAACTTATTTTTAAAATATCTTATTGTTTCAAAAGTGTAACTAACTC
CTCCTCTTTTTATCTCAAACAAAGACACTTCTGAGTTATAGCTAAAGTTTTCTAAAGCCA
AATTTAGCATATTAATTCTGTCACTATCTGCGGCTACTTGATTTTTCTTTTTGAATGGAC
TAATAGCAGTAGGGATGAAGTAAATTTTGTCCAAACCTAGTGTTTTATAGGCAAATTCAG
CAATTTTAATGTGTCCATTATGCACAGGGTTAAATGAGCCCCCAAACAATCCAATTTTCA
TTTTTTCCTACTTTCTTATTCCTAAATCATCTTCAAGATATCTACTTTGCACAGACTCTT
TTATTTTTTCTTTAGAAACTCTGTAGCCGGTTTTTAAAACAACCTTGCCAACTTTTTTGT
TTATATCATTAATTATATTATTTACTTTGCTTTCCTGCTTGTAATCGTCATATGTGTCAA
AAATTGTAAGTTGTTTAAAATGTTCAAACTCATTAATTAAGTTAGTTAATCTTAAGCCAA
CGCCACGAATAGGTTGCTCTTTTCACAATTTTTCAAAGAGTATAATGGCATTTTTATAAA
TTTGTTCAGCATCATTAGTTGGCTCAACCAATTTCATTTGCTTGCCTTTTCAAACTTTAG
AAACGCTTCTGATTATTACTGTTAAAGTAAAGCCAACAACATTACGATTTTGTGCTCTAT
GACTTACTTTATATGCAATATTTTTAATTACTTTATATATTTCACTTCGTTCATAAAAGT
CATAAAGCGGAAATGTAAGCTCATTGCCTATACCTTTTAAATTGTTATGCTCATATGTTA
GCTTATCATTGCCATTGCCATTAGCTTCATTAATAAAAGCAGACAGTCTGTTTCTAAAAA
TCATGTATAAATCGGAATTTAACTCACTAGAACGAGCTAACTGGCCAATTGTTTTAACAT
CTGCTTTTATTAATTTGTCAGCGGTTTTTTCGCCTATTCCATAGTACTTTTGGATATTTA
GTGGCCAAATTTGAGTCTCAAGATCATTATGATTTTCAATAAATTTAACGCCAAATGGCT
TAGCTAAATCACTAGCTATTTTAGCAGCTCATTTTGAATAAGAAATTCCTATCGAAATAG
GAATGTCAAAGATCTCGTTGATATCTTCTTGCAATTTTCTAGCAAGCGCAACAGGATTTT
TGCCTTCTGCTATAGCAGTAACATCAACCCAACATTCATCAATTGAACCGACTTCAATAT
TAGCAGTGTAATTTGATGCAATGTAATCAAAAATATTGTTTGATGTTGTATAGTATAAGT
CAAAATTAGGCTCGACAAAAATTGTTTCAGGAGCCTTTTTTTCAATCATAAATCTTGGTC
AGCCGACTTTTATGCCAGCATTTTTTAACTCATATGAAATACTAGAGCAAATTGAGCGAC
TTAATCCATTTGAAACTGCAACAGGTTTATTTTTTAACCTATGATCTTTTGATCTGTGCG
CGCTTACAAAGTATGAGTCGAAATCTATATGAAATATAATGTTTTTATTGTTCATTTTTT
AATTTTTCTTTTAATAGTTTGCTTAGCATTTGCACACAGTCAAGCCTGTTAGCATGTTGA
TTAACATTATCAAAAACTAATAGCTCTCCAAGTTTGTTTTTTTCTTCATCACTTAGAGGC
TTTCCAGTAATATTTTTTTCGAATAAGTCTATAAAATAGAGTGATTCATCTATAGTTGTA
CTATTTAAATACTTGCAAAGCAAATTAGCTGATGAGATAAAATAAGCACAGCCATTGCCA
TTAAAATGTAAATCTTTTAAAATTTTATTTTCGATTATATAATCAGCTTCTAAGTAATCA
CCACAAGAGTTGCTAAAAGATTCTATTTTTTTATTTTGCACATCCTTTTTAAAAGAAGGC
TTAAGATAATTACTCATAATAATTTCTCTTTTTTGTTCAAAACTATAAGACAATGAAATC
ACCTCCTTTTTTTAATGCATGAGTTAGCTTATTAATGTCATTTTTATTGTTGTAAACCCC
TAGCGAAACCCTGACGAAGGAATCGTTACAAGCAAAATTTTTTAAATAGTGGGCGCAAAA
GATTCCTGAACGCACATATATGTTATTTACACCTAAAAAATGCGCTACATCTTGCGAATT
AATTCCCTTTATGTTAAATAAAATTATGTGATCATCTCTTTTTGAATAGATTTCAATATT
TTGTACTTTCAAAAGCTCGTCGTATGCATAATTGCTTAGTTTTTTTAATATTTGCTTGCT
TTTTTCATAACCAATATATTGGTTAAAAAAATCAATTGACCTATTAAACATAAAGATAGC
TGCAAAATTAAGTGTTCCAGGCTCAAATTTTTCGATACTATTTTTAATTATAAAACTATT
ATCTTTGTTTACTGAATTGATTGTGCCACCGCCAAAAGTAACAGGATCTAATTCTTTTAA
TATATGTTCTTTAACAATTAAAGCCCCTAGGCCTGTCGGCCCATAAAATTTATTTGCACT
AAAAGCTATAACATCACAATTTTGCAAACTGACTTTTTCATAAACTATAGCCTGAGCTGC
ATCATTTACTAATATTGCTCCAACTTTGTGACATTTTTTATAAAGGCTTTCTATATCTAT
TTTTACTTGAAAATTATTGGTTAATTGTGAAAATGCTACAACTTTGGTTTTGCTGTTTAT
AGCACTTTCTAAATCAGGGGTGTCAACAATTTTTACATCTATATTGTGTTCTTTGGCTAA
CACAATTCATGGAATCATATTTGATGAGTGATTATAGCCATGCAAAATTATTTGATCACC
GGCTTTTAATTTTTGCATGTACATTTGTGCAAACTTATTTAGTGAATCTGTTGCTCCGGA
AGTAAAAATTACTTCATTTTCTTTAGCATCAGTTAGTAATGCAATTTTGCGTCTAACTTC
ATTAACTATTTTATTGGTATAAATGCCTAATGGAGAATTATTAGTTCTTGTGCTAACCGA
ATATAAATTATAAAAATTGTTGCTTTCAGTAATGGATGGCTTAGGTTTAAGCGCTAAGGC
TGCTGTGTCCAAATATACTATTTTATAGGCTAATGGGAAGAATGATCTAATCGATTTAGG
CATTATTTATCCTTTAATAAAATTCTCAATTGCATATTTATCAGTAGCTTTAACTAACTC
ATAAACAATGCTTTCAGACCACTGTGAATGACCGGAGTCTTTAAGTATCTTAAGCGTAGA
ATTAGGCATATTTTTATGCACTAAATATGCACCATATGGCTGGCAAATTAAATCATAAGC
ACCATGAATAATGTCGGCTGAAATGTGCTTAATTTTGTGAATATTATTTAATATATAGCC
TTCCTCAAAGAAGCAGTTATTAACAAAATAATGATTTTCAATGAGCGCAATTTCGCTATT
TGCCTTGATGTCTGTTTCATCAAAATCACCACCAAGCAATTTTACGTTAACAGATTCCCA
TCTAGCTCATTCATTTAGCGCTTTAATTCTAATGTTAGGATCGCTATCGTTCATTAACTT
ATGATAATAGTTTATAACATCATTTCTTTTATCAACTGGAACAAGGTCTATATACCTTTC
AAAATCTACTGGATTCATTCTATTTGCACCATCTTGATAAAGTCAAATAAGATCATGCTT
TATGCCTAAAAAAAGTCCACGTAACACTATATGCGATACTCTATCAGGATGATTAATTGC
ATAACACAAAGCTAATGTTGTGCCTCATGAACCACCAAAAAGCATTCATTTATCTATTTT
TAGATGTTTTCTAAGCATCTCAATATCATTAATCAAAAATCAAGTTGTGTTATTAATTAA
TGACATTGATGGCTTACTTTTTCCACACCCTCTTTGGTCGAATAAAACTATTTTATAGGC
TTTTGGGTTAAAAAGCCTTCTGCTGTTTTCGTTACAGCCAGCACCAGGTCCTCCATGAAT
ATATAAAACTGGTATTCCATCAGGATTGCCTGAAACTTCATAGTAAATTTCATGCATCCC
ATCTTCAGTTTTCAAATAGCCACTTTCATATGGGCTATTTGAATCATACAAATATTTAAT
GTTCAAAATTACTTCCTAATATTTTGTGATAATTGGAAATTCAGTAGTAAGAGCTTCAAC
TTGTTTCTTAAGTTCAGCAATTCTGTCTAAATGCTTTGATTCATTTTCGCTAAATTCAAC
ACAATTTTGCAAAATCTCATGCATAATAGCGCCTAGTTCTTTTCATTTTGCAAACTTTCT
TGAGCTCATTGCTGCAGTACCTATTCTAATTCCCGAAGTGACAGCAGGACTTAGTTCGTC
AAATGGCACAGTATTTTTATTCACAGTTATATTAAATTTACCTAATATCTTTTCAGCTTG
CAATCCTGAAATGCCATAGCTTTTGTTCACATTTATTGTAAATAAATGATTGTCAGTACC
CCCTGAAACTATCGAAACACCCTGTTTTATAAAGTAATTAGAAAATTCTCTTGCATTATA
AACAACGCTTTTTGCATATGCTGCATATTCAGGTTTTAGTGCCTCGCCGAAAGCAACTGC
CTTGCCTGCTATAGCATGAAATAGTGGGCCGCCTTGATAACCTGGAAATACTCATCTATT
CATTTTCTTAGCAATTTCTACATCATTAGTCATAATGATAGCGCCTCTAGCGCCTCTTAG
AGTTTTATGGGTTGTTGAAGTGATAATGTCTGCATAAGGCACTGGTGATGGGTGAACTCC
CCCCGCAATTAATCCAGCAATATGAGCTATATCTGCCATCAATTTTGCACCACAAGCATC
GGCTATTTCTCTAAATTTCTTGAAATCAACAATTCTAGAATATGCTGAATAACCGCAAAT
AATTACTTTTGGTTTTTCTTTAATAGCTAGCTCTTTGATCGCTTCATAATCTAAAATACC
ATCTTCATTAACTGAATAAGTTATTGAATTGTAAAAAATACCACTAAAGCTTATTTTATA
ACCATGAGTAAGATGTCCGCCTGATGCTAAATCTAGCCCCATAATTTTGTCGCCTTGGCT
TGCTAGTGTAGCTAAAGCTGCAGCATTGGCAACTGATCCTGAATATGGTTGAACATTGGC
AAACTTAACTCCAAAAAGTTTTTTAAGTCTTTCAATAGCAAGTGTTTCGACAACATCAAC
ATTTTCGCAGCCGCCATAGTACCTTTTGCCTGGATAGCCTTCTCCATATTTATTAGTTAA
AACACTTCCAACAGCAGTTAAAACATCTTCACTTACATAATTTTCTGATGCTATAAGTTC
AATGTGTTCATTTTGTCTATCAACTTCATTGTTAATAGCATGCTCAATTTCTTTATCATT
CATTGATATTTTCTTGTACATAATTCCCCTTATTTTTTATTAAAAATTTCATTAATCTTG
TTGATTTCTTCAAAACTGCCAGTTACTCTTAGTGTTACATTTCTTTTATCACCATTAGTA
AATGAATCAATTTGCATAATGCTAAATGACTTAGATATTTCATTAATTTCACTAATTTTT
GATGCAATTGCTTCATTTGAATTAATTGTGAAAGTTAAGTCTATTGACTTTAAAGGACTA
GGGTCATAGACATTAAACTCAACTTTTAAATTATTGTTTACATTCATAAATTCTGCAACT
CAAAAATTAGAAGCATTATATGATGGATGTACTTTTCCAATTCATCCTATAAAACAGCCA
TTGTAGATAATTTTTGCTGATACATTAGGGTGAATAAGTTCATTATCTTTAAAAGGAATA
AATTCTAAATTATCAACTTTTAAAAAGTTATAAATATCTTGCTTAATTTCGTCAAATGAC
TTTTCATTTGATAATAGACCATAAACAAATTTATTGTCATTAATCATTCCATGCTCAAAT
AATGAAACATTGTTTATTTTTCTTTTTAGATTAAATTCTGCAGATTCTAATAATGATGGA
ATTATAGAGTTTCTAACTTCTTCTCTTTCTTTAGAAACAAAAGTCATTAACTTAACTGTG
CTTTCAAAATTAAAAGGATTAAGTATGTTCATTTCAGAAGAAATTAAACTAAAAGTTCTT
ATTTCGTTATAGCCTAGCGACTGAAGTATATTTTTATTATCGACTGAATGTGCAACTTTA
TATAATTCTAATTTTGGTGCTTCGGGTTTGAAATTGCTGTATCCATAAAATCTAAAATAC
TCTTCAATCACATCTTCATAATGCTGTATATCGCTTCTGTATGTCGGAGCTATAACTCTG
TTTTTGTCCATTGAAAAACCAATTTTTTTAAGAGTTTTTTCTACATCATCAAATATTGAT
AAATCTTTAATGTTACAGTTGGCATAGATTGATAATTTCTTTCTGCTTTGGATAACTGAT
TTGCCTTTTTTAACTTTGGGAATATTAACAATCTGGCTAACAGATTGACAGTCTAAGGCT
GATTTATACTTTAAAAAGGAAATTCCATTAAATACAATTTGTGAATTAAGTGCTCTTCCT
GCTTGAATTGATGAGGCTGTATCCATTTTGATTTCTCTAGCACCATGTCTAACTAATAAT
GGATCAAATAAACCTACTTCAAATACAACTTCTTTAGTATTCTCGTCAACTGCCGAGTTT
TCGCAACCCATAACTGATGCTAAAGAAATTACGCCTGTTTCATCTTTAATTGCAAGAACA
TCAGAAACACTTACTTTCTTGCCGCCTAAAATCTCAAGTTCACCACTAAATTTAGAACAT
GATAATGATTTCCCAATCTTATTTTTGTCATAAACATGACATGGAACTCCCGCAACTAAA
AGAGCAATGTTTGTTAAATCAATAGCGTAAAGACCTTTTGCATTTATGCCGTGCTTAGCT
AAGAACAAAATATCTTTTAAGCTTGTTTTGTTATTTTTAAGTCTTGCTTCAAAAAATGTT
AATTCAGTTGCTTCATTTTTAGAAACTTTTATATTACTTCTAAAACGATAGTTGTCTTTT
GGTAGCAAATTTGGCCATACAAATTTAGTTTTATAGTAAGCCGCTAATTCCATAGCAAGT
ACATAATATGAATTGGTTTCTGCTCTATTGGCTGGTGTAGTAATATCAATTATGTAGTCG
TCTAAATTAAAATATTTAATTGGATCTAAATCTTCATTAATTGACGAATCGTCCAATAAA
ATAACACCGTTGGGATCAAATGGTAGCAATGAACTGTCATAACCTAACTCTGAATAACTT
GCAAGCATTCCATTAGAGACAACGCCAGCCATTTCTTTTTTACCAAAAACTATCTCGCCT
TTGCTTGCCCCTTCGACAAAAGCAACAATTCAGTGATTCTTTTTCACATTTGTAGCAGTT
GTCTGGATAGTTATAATGCCTGTGTTTGTTTTTATGCTAACAATATTAAGGTTTTTGCTG
TTTTCATTTTTAAAAACATCAAGCACATATCCAAATTTTATACCCTTTACATCACTGAAT
TGTTTTATGCTCTCAACTTCATAGCCTAAGTTGTTTATACTTTTTTCAATTGAGCTATCT
AAATTTATTTCAGGCATATATTTATTGATTTCTCTAAGAGAAATGATCATATTAATTTTC
CTTTCTAATGCTAAAATCAATTGGATTGGTCAATTTTGCATTAACTTTTTTGAAAAAATG
TGAATCCTTGAAACTATTTTTTGTTTTTGAATAACTTAGTGGTGAAGGATGGGAAGTAAA
TATTATTCTGTCCTCTGCAACTTTATCCTTAATTAATGAAAAGGCCTTGTTGCCCCAAGC
ACCAAAAATCACTTTTTTATTTTGCTTTAAAATAAAATCTAATAAATTAGAAACAAAAAT
TTCTCATCCAAAATTACTGTGGCTATTTGGCCTGTCTTCACTAACTGTTAGCACACTATT
AAGTAGCAAAATGTGATTTTTGGCTCAGGATTTTAGACTAAATGTCTCAATTACAGCCTC
CGGGTAGTCTTTTTTTAGTTCAAATAAAACGTTTCCTAAACTTTTTGGGCATTTTGAACT
TTCAGTACTAAAAGCTAAGCCATCAGCAAATCCTTTTTTGTAATATGGATCTTGCCCAAT
AATAATTAGTTTTAATTTCTCAGGACTGCTATATTTAAGACACTCAAATATTTTCTCGTC
GCTAGGAAACACATTGAACTTACTTTTTTCCTTGTCTATAGAAGCCATTAACTCTATAAA
ATAGGGTTTTCGAGATTCATTGTTAATAAATTCAGCAAACTTATTTTTCATTCTTAAACT
GTAAAAGTGTTCTTAAATCATTTTTATATAAATATCTAATGTCAGTTATTCCGTACTTTA
TCATTGTTAGTCTTTCTAATCCTAAGCCAGCTGCAAATCCATGAAATTTTTTGCTGTCAT
AACCAGCTTTTGTCATCACATTAGAATGTAACATTCCTGCTCCGAGCACTTCAATTCATT
TATTTTTATAAAAGATATCAACTTCAACACTTGGTTCAGTAAAAGGGAAATAACTTGGCC
TTAGTCTTATTTCTAACTCTTCTTCAAAAACATAAGATAATAGCGATTTAAGGGTTCATA
TTAAATTTGGGAAACTAACTTGTTGGCCTACACTTACAAAATCCAGCTGAGTAAATTGGT
GTGAGTGAGTTGCATCATCTTCATCATTTCTATAAACCTTTCCTATTGAAAAGATACTTG
CACACTTGTTAGCATTTTTCTCTAACTCATAAGCAGTTATTCCAGTGTTATGAGTTCTTA
ATAAAATATTGTTTGAAATATAAAGCGAATCATGGGTTGCACGCGCAGGATGATTTTGCG
GAATATTCAGTCTTTCAAAGTTATATTCTTCATCAGTAATCTCGTCGCCTGTGGCTTTTA
AATATTC
>NODE_9_length_7665_cov_21.062492
TTGTGCCATCTACATCACTAAATATTATTCTCTTAATCTTCATAATTATCTTTCAATTAA
CGATTCTTCATCCATTTCAATTGGTTTAGCAACATTAATGTAATCTAAAATAGTTGGGGC
AATGTTAGCTAGTTTTCCATCTTTCAATTTTATACTTTTATCACTACAAATAAGCATTAC
TGGATTTTTTGTATGCTTTGTAGCAGGATTGCCGTTTTCATCTTCAGTTATTTCCGCATT
GCCATGATCAGCAGTGATAAAAACAGTTATATTGTTTTTGTTTGCAAAGTCTATTACTCT
TTTTATTTGCGAATCTAAAAATGATACTGCTTTGATAGTTGATTCTAAATTGCCGGTGTG
TCCAACCATATCGGGATTAGCATAATTCATAATTGTTACATCATAGTTTAAACAGTTAGC
TAAAAGCTCATCAGTAATTTCTTTAGCTGACATTTGAGGAGCGTCAGCATAGCTTTCAAC
CTTTAATGATGGTACCATTATACGTTTTGAGTTCTTAAATACAACATCAACGCCACCATC
CATAAAATAGGTTACATGGGCATATTTTTGAGTTTCAGCAACTCTTAATTGTGATAAGTT
TGCTAATTCTAAAACCTTGCCAATTGGCATCTTAACTTCCATTTCATGAATAGCAACTAA
TGTGTTAATGCCTTCATATTTCATTAATGAAGCAAATTTTGATATATGAACAGGATGTTT
AGGCTTAGCATCATATAAGTCTGAGCCAATAAACAAGTGTGCAAGCTGTCTTGCTCTGTC
AGGTCTAAAGTTAAAAAATATTATTGAATCATTATCTTTGATAAATTCAGCATCCTTGTT
GCATGCTGGAATGAAAAATTCATCACTTATTCCTTCATCATATTGTTTTTTGATATAGTC
AATAACATTTGTAAATTTATTTTCTGCTTTGCCAATCATAGCTTCATAGTGAACTTCTAC
TCTGTTGAACATTTTGTCACGATCCATACCATAGAATCTTCCACTGATTGTGGCTATTTT
ATAGCCATATTCATCGCATAAAGCTTGTAATTTCTCTAATGATGGAATTATTGACTTTGG
AGCAACATCCCTTCCATCTCCAATAGGATGAACAGACACCTTTTTAAGCCCATAATTATG
CGCCATTTCAAGCAATTTAAACAAATGATCTTCTAGTGAATGTACACCACCAGGGCTTAG
TAAACCCATTAAGTGTAAAGTAGTGTTTTTGTCTTTAACGTCTTTAAATATTTCGTTAAA
CACAGGATTTTTTTCAAATTCCCCGTCCTTAATTGCCTTATTAATTAAGCTTAAGCCAGT
GTAAACAACTGTGCCAGCTCCTATATTAAGGTGACCTACTTCAGAATTACCCATTTGTCC
GGCAGGCAAGCCTACAAATTCACCACTAGCTTGTATTATACTGTTAGGGTATTGGCTAAA
AAGCATATCAAAAGTGGGTGTGTTTGCTAACTTAAATCCATTACCTTGCTTTTGTTCTCT
AAGCCCTAGCCCGTCAATAACTATTAAAATAGTTTTTTTCATATTTTGATCTCCACGCAA
AGTCATATCTAATATATGACAGCTATTTAAATTTTATTATAAATAAGGCAATAAAAAAGG
GCTTTAAGCCCCGGGAAAGTATATTTATGGGTATATTTGCACAAGACTTACTCATGTTCT
ATGTATCTATGATATAGGTCATAAAACATATTAATGTTAGCAATTTTGTTATTTACTCTT
AGCCTGTCATAATCTTGCACTAGTCAGTAGTAAATATATTTTTCTATATTTTTATCTTTA
ATTGAATCTACTGTATTGCTAAATGATAATTTTGAATATTGGAAAGTATATTTTGAATGA
ACTACGTCAATTTGCTCACAAATAACTTCTTTGTCAAAAAGCTGTGTTAACTCAACTCAA
TCTGGGTTTAAAGAATTTAGTTTTTTTCACTTTAAAAATTTTACTAGCAGTACTATAACA
TAAGCAAAAAAGGCAAAATCAATGATGCCAAAGAGCACAATAAAAAGAATTGCAACTTTA
AAGAGGCTATCTGCATTATCATGCGTGTTTTTAGCTAAAAACACTGAAATAACAATCAAA
AGAAAGTTTATGATTAATGGCACAATGTAATAATGAGAGCAATTCTTAATACAGAATTAG
CCTCTTCAAAAAACATATTATTAACCTTAATTTTATGTTTTATTAGGTATTTTTTTGCAT
AGGTTATTTTGGTGTGAAAATGCTTAGCTTTTGATGAAAGCAGCAAAATCAAAATTGTTG
CATGCAAGGAAAAAAGAATAGCCAGGATAATAAATAATTCTTTAAATTCCATTACTCAGC
CTTTCTGATAGTGATAATTTGCCTATTTTACTGTTTTATAGCGCTTTTGGTAAATTAGAT
GCTTAAAATTTGTGCTAATTTATATACAAAAAATAATTTTCAAAATTCTTATTGAATTAT
GCTTATTTATTACTAGTGTGTTAGCTATATGGAAATGATAATAAAAGGTGAATTCAATAT
ACAAATCAATACAATTTAATATATTATAATATTTAAAATAAAGCATCTTTTTGGGGTAAT
GTATGTCTTATAAAGCATTGTATAGAAAATATAGACCTAAGTGTTTTGATGATGTAAAAG
GGCAGGATTACATTATTCAAACACTCAAAAACATTATAAGAAACAGAAAAATAAGCCATG
CATATCTATTTTGTGGCCCAAGAGGTGTTGGAAAGACCTCGGTTGCTCGAATTTTTGCAA
ATTTAATCAACTGCTATCACAACAATGATGACTATAGCAAGCTATGCCAAATATGCGAAG
AAAACGGCAGCAATACTATTGATATTATTGAAATGGATGCAGCTTCAAATAATGGTGTAG
ATTCAATTAGAGAACTTAGAGACAAAATTCAGCACCTACCTTCAGTAGGCAATTATAAAA
TTTACATAATTGATGAAGTTCATATGCTTTCTAAAGGAGCTTTTAATGCTTTATTAAAAA
CATTAGAAGAGCCACCAGCACATGTTATTTTCATTTTTGCAACAACGGATCCTCAAAAAA
TACCTTTAACAATTTTATCTAGGGTGCAGAGATTTAATTTTAGAAGAATGAGCAATGACA
CGCTTGTTAAGCAAATTAAAAGCATTTTAGAACAAGAAGGCATAAAGTACGATGCAGAAG
CATTGCCTTATATTGCAAGATTAGCGGTAGGAAGTATGAGAGATGCTTTGTCAATTATTG
ACCAAGCTAATGCATATGGTAATGGTTATATAAAATTCTCAGATGTTATGTATTCATTTG
GCATAACTAGTAATGACAATTTGATAAAAATCATTAACAGTTTATATAATGGCAAGTCTG
AAGAAGCATTGATGTTACTCCAGGATTTAAAAAATGGTGGTATTGATCCTAAGCAGCTTG
TAGAAAGCTTATTATCTATTTTTAAAGACTTTATAATCTACGAAAAAACTTATAAAGATT
CGCTGTTTGAAATTTTAACCCTAGATCAGTTTAATACACTGGAGTTTGATTTACGATACG
CAGTGAATTCTTCCGAATTACTCTATAAATTAGTCAAAGAAATGTACTATGCTAGTGGCA
ATTTATTCCAGTTAATTGAATTGTACCTAGTTAAAATGGCTAGAGAAATAGAGCCTAAAG
AAGAAAAAAAGGAACAGGTAATAATGCAAGTTGATAAAGATGAAAAGAAAGCTAGAATTG
ATAGTATAAATGAGATATTAAGTCAGACACAAGAAATTGTGCTTGAATCTAATAATGATT
CGTCAATAAACGACATTCTTTCAAGTGACATATTAACAAATGAGCAAGGTGATTCTGAAA
GTGATTTTTCAGAAGAAAGTCCATTAATTAACACAAGTGAAATTGACCTTACTCAGTTTG
ACGAAGATGAACCAAAAATTAAGTTGTTTCCAAAATATGATAAAAGTTTTGATTATGCTA
AGGAATTTACTCCGAAGTTTAGCGTTGAGCAACTAAAAAGTGCTTTAATTTTGTCTGATC
AGCAACAGTTAAAAAGTGCTTCGATGACTTTAAATTATTTAGTGAACTTATCTAATAACA
AGGAATACAAAGAACTTATAGATGTGCTTAAAAATACAAATATTAAGGCTGCTGGGGAAA
ATTATATTGTGCTCACATCTGCTAATATTTCAGCTCTTAATTATTTGCAAGCAATTAGTT
ATAAGCAAAATTTTCAAGAATTTATTAAAGAAAATTTTGGCTCATATAAACATATGATTT
TTTATGAAAAATCTAAGTTTAAGGAAGTGGCCTTAGAAGTTGTTTCGATACTTAGAAGTG
ATAATGCTGATGAGATTAAAAAGGCAAAAGCTTTCGCTGACGTTGTGGTTGAGAAAGAGC
ACAGTAGCAATAAACAGTTGTTTGATTTATTAAGCTCTATAAAATAGGAAAGTAGGTAAA
ATTATGGATCAAAATACGCTGAGAAAAATGCAAAAATTGCAAAAGGAATTAGAGCAAAAA
ACTGAAGAATTTATGGAGCAAGAATTTAAGGCTTCTAAACATGGTGTGACAGTGGTTGCA
AAGGGTAGTAAAAAAATTGTGTCGATTAAAATTGAAGACTCCAATTTATTAGATCCAGAA
GATCCTGAAATTATTGAAGATGTAATTCTTTTACTTTTAAATGAATTATTTACAGAAATT
GATGAAAAACAACAGGCACTTATGCCAGCAATGCCTTCAGGTTTTGGTTTTTAATTATGA
ACATTAAAACTATTGATGAATTAACCAAGAAGTTATTGTCAATACCAACAATAACTAAAA
AGCAGGCTGAAAAGCTTGCAGATTATATTTTGAAAAGTCCTAAGGATGAAATCAAGCAAA
CACTAGAGTATATTTTGGAGACTAAGGATAAAATTGGATTTTGTGAAAAGTGCAATTTTA
TAGTTGAAAACGGAAAATGTGCCAACTGTGATCGATTTAATTTATGAAACACTTTGATTG
TTGTTGAAAGTGTTGCAAGTGTTAAAAAGATTTTTGATACCGATTTTTATAATGGATACT
TTTTTGTCTTGCCATACTTATTGTCTATGTCGCCAAAAAATGCCAAAGTTGATTTTAATT
ATGAGCACTTAGTTAATTTCATTAAGACCAAGAAAATAACTGAAGTAATAATTGTGCTTA
GCCCTACTATTGAAGGGCAAATGACGACAGCGCAACTAATGCAAATTTGTAGAGAAATTG
ACGTCAAAGTAACTAGGGCTGCTGTAGGGCTTCCATTAAATGCTAATATCGAATATATTG
ACGAATTCACCATTAAACAAGCCATAGAGAACAGAACAAAATAATTTTTTTAGGAGCAGT
ATGTTTATAACTTTTGAAGGTTTGGACGGAAGCGGAAAAACTACTATTGTACAAAAATTA
GTTGAAAAACTATTAGAGAAAAAGCCTGCTCTAAGTTTTATAGTAACTAGAGAACCAGGC
GGTAAAAATGTTAGAGAATCAGAAAAAATTAGGGAGCTAATTTTAGACAAAGAGTCGCGT
TTGTCGCCAATTTCTGAAGCTCTTTTGTACACTGCTAGCAGACGGATTCATATTGAAAAA
GTTATACTTCCTGCACTTAAAGAAAACAAATTAGTTTTATGCGATAGATATATCGATAGT
TTCTATGCATATCAAGGTATAGTTAGGGGTTTAGGCTTATCATTTGCAAAGCAACTTACT
GAAATGGTTATTGAGAGCACTATTCCTGATATAACTATTTTTATTGACATAACTGCTGAG
CAAAGTGAATACCGTAGAAATGTTTCAAGACTAATTAGTGATCGTCTTGATTCAGAAAGC
TTAGAATTTCATAAAAAAGTTTTTGACGCTTACAAAGAAGTAATTAATTTAGACCCTAAG
CGTTTTATTATTGTTAATGGCTTGCAAAGTATTCCTGAAATCTTAGATGAAATAGTTGAG
AAGCTGTTCCAAAATAAGAAGTTTGATGAGTGATGAAAGAATAATTAATGATTAGCGAAA
ATTTAATAAAAATTTTAGATAATTCAATTTCTCAAAATAAGATTAGCCATTGCTATTTGC
TTAGTTCTAGTTCAAATATTGATATTAATGAATCGCTTATTTACTTTATTAACAGGGTCA
ATAACAGTCAAATCACATCATTAAATGAGCAAGAGTTGCCTGCTAATGTTATGTTTTTTA
ATGAAGATTTATCTAAGTCTAAAATTGTATCTGTAATGGAAAACAGCACACTGGCTTCAT
TTGTCCAAAATGCCTATAAAATAATCATTTTGAAAGAAATTGACAAAGCTTCAAATGCTA
GTTTGAATGCGCTATTAAAGAATATTGAAGAGCCAAGTTCAGACACAATATTTTTGCTTA
CTACAAGAAATATTAATTCAGTTTTGCCAACAATACAATCACGTTCAATCGTTATTAATA
TTAAAGCCCCTAGTTATTTAGACATAGAAGCAGAATTAATAAATAAAAACTATCCTAAAG
AACAAGCATGATTTTTTAGTTATGTATTTAATGATTTATCGCAGTCTGAGAAATATTTAA
ATAATGATTCATATGAATTAGTATTAAATTTATTAGAAGCTGTGAACAAAAGCTTTAAAG
AAAAATATCATTTATATGTCTTTTTGACTAAATTTAGTAAAAAAGAGAACAAAAACACAA
TGGCTTTTTTAGTCTTGTGTCTTAAGTTTATTTTTTCATGAATTTGAAATAAATTCAGTT
TAAAGAATCCATTAATGAAAAAAGTAGCAAGCAAACTAAAGGAAGCAAAAATTGACTATT
TTGCCTTGTTTACAACCATAGACGAATATCTTGAGAGTTTAGAATCTAACGAAAATTACT
TTTTGCAAACTGAGAGAATGCTGACTAAAATAGTAGGTGCTTATGAGTAAAATTTACATT
GTTGGTACACCAATTGGTAATCTAAAAGACATAACTTATAGAGCAGTAGAAACTCTAAGG
TCAGTTGACTGAATTGCTTGTGAAGATACAAGAGTGACTGCAAAGCTTTTGGCAGCCTAT
GATATAAAAAAACCATTAGTAATCCATAATAAAAATAATGAAAAGAGCTCTGCCAAGTCA
ATAATTGATAGATTAGTACAGAATGAGCAAAACATTGCCTTAGTTTCTGATGCAGGCATG
CCATTAATTAATGATCCAGGTTTTGAAATTGTTAAATTAGCTAATGAAAATAACATAAGT
ATTGAAATTATTCCGGGTGTCAGTGCATCAATTACAGCATTTGCGCTTAGCGGACTATCA
AGCACATTTGTGTACATGGGTTTTCCTAAAGAAAAAGAAGGTCAAAGAATTAAACAGATT
GAATCTTTTAGCTCTGAGCATGCTCATGTATTTTATGTAGGCAATAGTAAGATTGAGAAA
TTTTTAACTGAGATTTATAAAGTATGAAATAGTGATGCAACTGTGTTTTTGGCTAGAGAA
ATGACCAAAATTCATGAGCAGTTTTATTACGGAGATGCAAGCAAAGTTTTAAATGAATTA
AAGAGTGGATCTGCTAAAGGCGAGTTTACAATTGTTATTAAACTAAAAGAAGCAAAAAGA
GAAAAAATCAATAAGTATGCTGATTTTTCTAAAGTCAAATAGCTCTATTTTAAAGTTAAA
TTAGTAAATTTTGTATATGTTAATATTTACACATTAGCATATTTTTTTATTTATTAATTT
TATTAAT
>NODE_10_length_2680_cov_16.710821
CGGCAGCCCCGCCATATATTAAGTCATATGCTGGTAATTTGTACTCACCAAAAAGGCCTT
GATAATCATAACCATATGATCTAAATGCTGCTGCTAAACCTGTTTTAGCTGAATTATTTG
CAGTATGGAATACAGCTATTAATTCATTATTTTTGTTTCTTACACTTGAGCCTGAAGCTC
CACCAGAAGGAACATACGATCTAGGCATTATGTGTAAACCATAGTTAAAGTAGCTTTTTC
CATTAATTGAGTATAGTTCATTTCCAGTTCTACTTGCTGCTAAAAATCCATCAGTTAAAC
CAGGTTTATCAGTAAATGAACGATAACCTATTTCATAAGATAAAAACTCACCTCTTTCCA
AGTTTTCTTTTGGATGATTTGAAGGAGCACCTTCTTGTGAAGATACATTTTTATAGTATT
TTTCATCAGCATTAATTCACATTGAAAAGTTAGTTTTAACAACTTTTTGTTGATCTTCAT
CAATATAGTTTTCTAGGAAATAGTCACCTGTTGATGAAGGATAACCAAGAATGTATAAGC
TATCTAAAGCATTAAATTTCTTAACTTCTTCTGACTTTTTAGTATCAAGAATTATAGGTC
TGTCAATTTTGCTATAGTCTTTAAGATATGAATCTGCTCTAAATTTAACATGTTTGTCAG
TTTTAGATTGGTAATTGTTAGTAATTCATTTGACAATGTCTTCTGTACTTTTACTTGAAT
AATTAGAAGTAAGATTTTTGCCATTAGATATTGCGCTGAAATTTTGATCTTTATTATTGT
TTAGGATTTTCTCAAAGTCAATTTCAATAACTGCAAAGTCCATAAATTCTTCGACACCCT
TGAACTTCTCTTTTTGTGAAGATTCTAAAAAGTCATATGGCTTACTGTCTAAAAAGTCAG
TCGCTTGGAAAATAACATTTATTGCGCCTTTTTCAACATTATCAAAAAGGAATCTGGTAA
ATCTATCATCTAAATCATTAAGTCTAAAATGTGAGCCAACTCCGACATTTTCATTCATTC
TTGACATAGAAAATTTAGTTGTTTTATCAGTTAGACCTTTAGCAACGTGTGAGTTAGTAC
CAAAATAAAATTTAGTTGCGCCTTTGCCATTATCAGGAATCATAAAGTCCATTAGTCACA
TTGTTCCTGAAACAGATGAATATGTTCTTCCTTCGCTTTTTAGTTGCCTATAGTTTTCTA
TATGCTTTTCAATTTCTTTTTTTAATTCATCATTAGTTATGTTTTCAAGTCTGCTGTTTT
CTTTTTGAAAATCATCATCAAGTTTTTTTCTTCTGTCTTGAAAACTTTGCTCTAATCCTC
TTAGTGCTTCTTTGCTTAGACTCTTTTTTTCTAATTCTAATTGATAAACATCAGTTTCAT
AATTTGCTTTAAGATTAGCCCTGTCTTTTGCTGTGAATGAATTTATCTGATCTCTGTTTC
AATTTGTAATCTGATTTTTTAAGTTTTCAGCTTGCTTAATTTCATCATCAAAATCTTTTA
AGGTTGTAAATGAAACTTGAAAAGTTTGCTCAGCAATAGTTTTGTAAGTTTCATTTAATA
GTGTTCTAGCTAAACCACTTGATCTATAAATGTTTCTGCCGATTGTATCAATTGGAGATG
GACCTTTTGACATTTCTGGCGCATCATAAACTTTAAGCTTGGGATTGTTGTCACCATTTT
CATAAACCGGAATAGTAAATCCTTTTAATGCAGCATTTTCATAAGAATCAAAATTCACTA
ATTTGGCTGTTTCATTGAACTTTTTGACTTGTTCATCAGTTGTTGATATGCTTCTAAAAC
TCTTAAAGTCTACTTCCTTGCCTGTGCTACGACTTAGCATACCTTTAAGCTGATTAATAT
ACTCGTTATTATCTTTTTTGAATCTTTCTGCTTGTGTTTTATTATGATAATCAAGATACC
CTTGTTTTCCACCAATAGCTGCAAGTGAATCTCCTGATAATCTGCCATTATGATCAGCTC
CAACAGAATTATTTGCTAGCCCTTTAAGAGTAAAGTTTTTATAAATTTCCTTACTTGTAC
TTTTGTTTGTAAAACTTACATAAACACTAACTTCACCTTTAATATTAGATATATTCCTTG
AAGTATCTTTTTCAGTTGATGCTCCTTGAACTTTAACAATAATGCTTTCTGAATATTTAT
CTTTAACACTAATTTTTAGATTTCCAGGGTTTTCTTCAATTTCAGTTGGCAATGTTTTAT
CTAAAGATTTGCTTTGGCCAAAGTTTGCACTAAAAGATAATGATGCAAGATCATTTAAAT
CATTTGTTTCATTAACTAATTTTTCAAATTCGCTATCACTAAGTAAAGTTATTTTCTTCT
CTTCTTTAGAATCCTTTTTTGAATCATTATTACACTTAGCAGCTATTAATAATGCTGGCA
AAAGCATTGAAGATGAGCATAATAGCAAAGTTTTCTTTAGTTTTTTCATAAATTAATTTC
CTTTTAAAAAGTAAATTCTATGTATATGTTATATTGCCGTCACTGTTTTCAACTTTATAG
CCTAAATTAATTAATTGATCTCTTAATTCAGTTGCATTTTCTGGAACTTTAATACTTTTA
GTTGACTTAAGTTTTTCATTGTATTCAAAAAACTTAGATAAGTTTCATATAGCTTGTGAA
TCTAATTTATTAGAATCGCTTATTCTAATTGAATCAGTTATATCGCCATTACTAAACATA
AT
>NODE_11_length_2162_cov_39.028214
TTATTATGAAGACAATCATCAGCAAGGCCAAGTTATGAATAATCTCTTGAAAGCTAATGG
TGATTCAATAATAAATAAAACATGAACTAATTATAAAAATGGTAAAAACATTGTAATTAA
GCAATTAGGATATCATAGAGATCATACTGGAATTAAACTTACTGTTGTACCTCATTACAC
TTCAAAAGTTCCAAAGCATTTGCCGCTAAAGATTAGTTCTATTAATTTATCATTCTATAA
TCTTGAATCTTTAAAAATTGATAATATCAATGAATGAGATTTATCAAATGTTCAAAATGC
CGGACAAGCATTTTTAAATGCGAAACATTTTAGTCAGGATCTAAGTCAGTGGAAACTAAA
GAGCGGCGCCAATACTCAAAAAATATTTGAAAAAGCAAATAAAATGAATGAGCATTTAGA
CAAAATAGCTAAGACATGAAACGTTGAAGTTTCAAAACTAAAATAGCTATAAAACAGGCA
TGAAAGTAAAGGCAACAAAAATAGAATCAGCACTACAGAAAACTATTTGCTGATTCTTTT
TTATTGCTTTAAACTATTTTCTAGCACACTCACAAGATTTTTAAACAAGATTGTTGTGCT
AGCAAGAAAATATCTAATTTTACTAGCATTTATATACTTTATTTTGCAGTTGCATAACAA
TACAAATAATGCTTCTGTTACTGTTTTATAAGCATTTTGGCGATTTAACAATTATTAAAT
TGCATCTTACCAGATGTCATATAAAACAGAAATTTATTATGTTTATATATCATCAAATTA
AAAAAGTTATGATTTCTCATAGCAAATTGTTTGATAAAGTGCTTATTTATGATACCTATG
CTTGGGGTCAATTTTTGTCAGCACAAAATAATTGTCTTTATTTAGATATCCGAATATTCT
AAACGAATTATTGTCTTTCCCAAGGTGAATTTCGTTGACTTCTATATCTTGAGCTTCCAT
ACGTCTATTTGCTAATGGTTTTGCATGCTTTCTCATATAGTTTTTTTCAACATCAGATAT
AGTCATTTTTCTTTTAAATATCTCATTAATGAAATTATGAAATTTACCTAACTCAGCAGC
ATTTAATGATTTGAAGTCAAATCCATTATCTAATTTATGTACTATTGCAAATCTGAAATA
TATGCTTTTTCAATCTGAAACTAAAGAAGACTTTAATCCATTGAGAGTTTTATTTGTTAA
TTTTTTACTCAAAACTAATCTCCTGAATAAATACTTTTATAGTAGTTTCTCATATCATCA
GGACTGATTAATCTATTTGATGCTTCGAATTCTCCCAGACCCTTTCTTGCATTTTTTCAT
GGTTCTTCAGAATGTGAAACAGCTTCTAATTCATAGCCTGATTTATCACCATATGTAGTT
CAAACTGCATCAAGAAGTTCTAAAACATTTTTGTCTAATTTGCTTTCATCAAAAGCTTTT
TTCTCTATCTCATTTCAGCCATAATCCCTGTAGTCTTTTCATAATTCAGGAGAAACTGGC
CCGTGAATTCAAGCTTGAAAGGCTGTGTCCTTTAATATACCATCATCAAGCAAAGCATAA
GCTCAAGCTTCAGCATAATAAGTTAGTTTTTGAAGCTTTTTAGGAGTCATACTTTCTTTA
GATAAAAATCAGCCAGATATATCTTTGTAGCTATATTTATTACGCATAGTTGCCTCCCTT
ATTCTTAAATTTTATCATAAGTTTGATTGGGCTGCGGATCAGTTGCAGGCTAAGAAAGAG
AAAACTGATGAATTTAAACAAAAGGCAATTAAATTTACAAAAGACGATTAATAAAATGAA
ATATTATTAAGGAAAAGCTAGCACGAATAAGCTTACTTTTTATTCTTTTTGCATCCCGCA
ATTTGTTAATTATTTACATATTCCTTGGACTTAACAAAATTTAAATAAATCATATTTTTA
GCATTTTTTTCTTGTGATATCTTTGCAAAAAAGTGTTTAATAACAAGCAAAAAAACTATC
ATTTAAATAATCAAGTTTTAATATATAATAGCAAATTATGAATAGAAGAAATAAGCATAT
TATGTTTTTAGGCTCGCTAATTACCTTAGGTTCAATTCCTTTTATTGCAGCAAAATGTAA
TGATGGAAGCACAAAGGAAGAATCTAAAAACAATGAGACAAGGCCAACTAATTCATCAAG
CAATCAGAACCAAAATAAAAATGG
>NODE_12_length_7766_cov_16.338528
TGTTGCTAATAATTTAATAATTGTAATTCAATTTCTTAAAATATTTTTTATAATTTTTCA
TACTATGAGTAGCCCTGTGACTAATTTAAAAATACTTAAAAGAAAAAAAATATTAAGAAA
ACTACATAGCGAAAATGTCAATAACCTAAAATTAATTGAATTAGATAAAGAAGATATTGA
CTTAAGAAAATATTTTGGTGATGACTTAATGACTAACTTAAGAATGGCTAATTACTCATA
TTATTCAGATAGCGCAAATAAAAGAAAAAAGAATGTGAGGAAAAGGACAGCTATTTTATA
CGCTAAAAGAGTGTTTTTCCTTTTCATAGCTGCTTTAATTTTTAACTTTGGTGTTATTGC
ATTTTTAAACAGAGGTGATACGCTTCCTAGTGGTTTGTCAGGCTTTCCAATGCTAGCTAT
GCTTATTGCTAAGGATAAGGGTTACCGTGACTGAGATAAATACTTTGCCTTAATGTTTAT
TTTGATTAACCTGCCCCTTTTGATAGGCTTTGGTTTCAAGGTAAAGCGGAGTTTTACTAT
ATTAACTGCTGTGTTTATGATTTCTCAATTAATTACTAACGCAATATTTACTTCAATTCC
CCAAGTTCATGATTTTATACATAATTACATCAATATTGCTCCTGGTTGACATAAGCTAGT
TGAATTTCGGGATAAGGCAGGCAATATTATAGGAACATATGAAAATGCAAGCAGTTGGCC
GATAATAATAAATGGTTTCCTTGGTTCTATATGTGCTGGAACATCAATTGCTATTGCCTG
AAAAAATGGCGGTTCAACTGGCGGTACTGACATTATTGCTTATTATTTCTCAACTAAAAA
ACAAAAAAGTGTTGCGGGAATGATGTTTACTGTAAATATTATTGCAACTTCATTCTTCTT
ACTTGTTTTTGGTATTGCTGCTAAGCATAAAGAAGCTGTTGACTTAGGTGTTATATCATC
AAGCAGTAGTGTTGAAAATGTTCTAGAGCAACCTAATTCAATAATAATTACATTAAGAGA
TGGCTTTAACATTAATTCAATTAAAAAATATGTATCACATAGAACAATTTTTGGATTAAG
AGAATTTTCAACTATTCTATACATCATTTTTAACAACATTGTGCTAGGTTTAATGTATCC
AAAATACAAAAAAGTAACTCTTTCTATTGCAACTAAATGTCCTGATGCTATCTTGAATTA
CTTTAAGCATATTAAGTACTGACATGCATATACAATTTTTAAAGGAATTAGTGGTTACTC
ACAAGAAGAAACATACTTTATTGAAACTACTTTATTAACACTAGAAAGCAAAAACATTGT
CTCGGATATTAAAGTTATTGATCCAAAAGCATGAATTTCAATAAGGCCCGTTGAACAAGT
TAAAGGCGCCTTTAATACTAAATATGTTGAAGAGTAAAAAAACTTACAAGACTGTTTTAT
AGCCTTGTAAGTTTTTTAAATGCTCTAATTTTGTGCTTTAGCTGCTCTTGCTGAAATGTA
GTCTTCTTGAACATCATCAACTAATTTCTTAGCCTCAGCTAGCTCTAAACTAAAGAATGT
TGTTACACCTCTATTTTGCATTGTTGCACCAAATAAGGCATCAACTCTAGACATTGTTCC
ATGTCTGTGCGTAATCACTAAAAATTGAGTTTTGTTTTTCAATTTTTGTAAATATTCTGC
ATACCTTACAACGTTTGATTCGTCTAAAGCAGCTTCAACCTCATCTAAAATACATAGTGG
AAGTGGACGAGCTTTAAGAATTCCAAATAATAAAGATATGGCAATCAGTGACTTTTCACC
ACCTGAAAATAACTTAAGATTTTTAATACTTTTGCCAGGTGGCATAGCCTCAATTTCAAC
ACCAGATTCTAAAATATTTTTAGGATCTGAGAAGAATAATCTAGCGCTTCCGCCTCCAAA
CATTGTGGCAAAAACATCGTTAAATTCAGCATTAACATCGTGAACAATATTAGTTAATCT
TGTGATAATAATCTTGTCCATTTGGGCAATAGCTGATTCTAAAACTTGTTTTGCTTGTGT
TAATTCTTCTTCGCTTTTTACAAATTTGTTGTATCTTTCTTCTTCTTCAACTAATTGTTC
TAATGCTTCCAGGTTAACATTGCCTAGTTTATTAATTTCTTCTCTTATTTCTCTAACAAT
TTCAGTTGCTTGATCATAAGACATTTCTAATTTATAGCCTTGTGCTTCAGCTGATTCTAA
TGTTAATTTATATTGTGATGCTAATCTTTCACGTGATTGTTCCAAAAATACTTTGGATTT
TTCTTTTTCAGAAAGCTTTTCTGAAAATGATTCTAAAAGTTTTCTTAAAGTGGATTCAAA
GTCACTTTTTAGCACTTGTCCTGAATTAATTTCTTGGGCTAGAGCATTAATTCTTTCGTT
TTTAGCTCTAAAATCAGCTTCAAGTGCACTTTTTCTAGAAGATAAAACTTCTAAATCAGC
TTCAGAACTGTGAATGCTGATGCTTTCAGTTTTTATTTCTAATTCTTTGTTACTAATATT
TTTGAGTTTTAAATTTAGCTCATCAAGTATTTTTTGTTCTGCACTTTTTTGTGTAATTAT
ATTAGCTAATTGATTTTTTAGCTGACTTTCTAACTCTAAGCAAATTCTTCTTTCATTGCT
AATTTCATTATGCTTAGATCTATCATCAGTTATAGCGATCTGAATACCAGGAATAAGCGA
TTCTAATTCACTTATTTTTAAATCAATAGTTAATAATGTTTCAGTATTTGACTTAGCACC
ACCAACTATTACACCACCAGCACGAATTATGTCACCATCTAATGTGACAATCATATATCT
GTTGTCCAAAATTTTTGAAATATGGTTAGCATGATGAATTGTTTCAGTAACTATAACATT
ACCCAATAAAAATTGTGAAAGAATAAGATAAATTGGCTCAACTTCTACTAATTCAGAAGC
TACAGCAATAAAACCAGGCTGACCTTGAATAGCCAAAAGATGATCATCTCTAACGCTTTT
AGGATGAATAGATGCAAGAGGAATAAATGTAGCTCTTCCGCCATTATTTTGCTTTAAAAA
CTCAACTGCTTTCACAGCAACTTCTGGTTTATCAACTACTAAGTGTTGTAAAGCATTTGC
CAAAACTGCTTCAATTGCCCGTGAATATTCTTTGTTGACTTTAATTAAATCAGCAACAGT
TCCTTTTAAGCCTTTTCCAAAAATGGCTTTGTTTTCTAAAATGGTTTTTGTGCCTTTATA
TAGAAGTGTGTTGCCTTCTTTTTGTTGTTTAAGCAAGTTTAGGTGAGTTTGTATTTTGAA
AATATCATTTTCTTTTTTAGTTAGTCTGATGTTTATAAAGTTAAGCTCTTTGTCATGAGC
GTCTAAAATTTCACTGTTATCTGAAATTCTTTTGTTAATTAAGTCGTATTCTCTATTGTA
GTAAGCAACTCTTTGTGCTGATTTTTCAATTAATGTTTTATAAGCATTAATTTGTTCTGT
GGTATCAACTTTTAACTCGCCCTCAACAATTAATCTTTCACGTTCATTTTCTCTAGCTAT
AGCTATTGAAAGGTTGTTAAGTCTGTCTTTAACAGCTTCTAATTCAATTGAAATTTCTTT
TTGTGCAGCTTCAAGATTAGTTTTAAACTCAATATTTTGGCTAATTTTAGCTTCTAAATT
CTTTATTCTGTCATTCAAGTCATTTTTAGTTTCTTGAACGCCTTCTAATTCAACAGAAAG
CTCATCATATCTTGAACCAAATCTTTTGATATTATCTACTAATAAGCCAACTTCAACAGA
TCTTAACTCTTCAGTTTTTGCAATAAATATTTTTGCTTTTTCAGCTTGCTTTCTTAATGG
ATTAAGCTTTCTTTCGATTTCGGCTATAACTAAGGCAATTTGGTCGAGTCCTTCTTGAGT
TTTAGCTAATTTTGATAAAGCTTCTTTTTTTCTAAATTTGTATTTAGAAACCCCTGCAGC
TTCTTCAAAAATTCCTTTTCTTTCTTCAGCAGATGCTTCGGCAATATCACTAACTGTACC
TTGCGAAATAATAGCTAAACTGCTTTTGCCAATTCCACTTTCCATTGCAATTTCTTTAAT
ATCTTTTTGCCTGCAAACTTCGCCGTTAAGATAATATTGGTTAATGCCTGAGCCTCTTTC
TAAAACACGAGAAATTGTAATAGTTTCATGATTAATGCTGCTTTGACCGTCTTTATTATC
AAAAGTAAGTGTAACTACAGCTTTATCCATAGGCTTTGCAGTCTTAGAACCAGCGAAAAT
GACATCGTCCATATTATCGCCCCGAAGTTCTTTAGCACTTCTTTCACCTAAAACTCATTT
AATAGCATCATTAATATTTGACTTTCCAGAACCATTAGGCCCAACAATACCTGCAACTCC
ACCGTTAAAATGCAAAGTTATAGGTTCAGCAAATGATTTGAATCCGTGAGCTTCCACTTT
AATTAATTTCATTTTACACCTCTTGCAATTTTGAAAATTTTGCTCTTAGTAAATTTTAAT
AAAAAAAGACTAAAAATACTATGGTTTAGACATTATTAATTTATTTAATGCATCATTAGC
AGCATTTTCTTCAGCTTCATGTTTGCTTTTTCCAACACCAGAGCCATAAACATTACCTTC
ATAGATAGCTTCCGCTTTAAATAAATTATTTTCACTTTGGTATGTTTGATAAAAAACAGT
TTTTTTACTAAAAGATTGCATGTGCTCTTGCAGTCTTGTTTTTGAATCTTTAAGCTCAAT
TTTGCCTTCTTTGTATTGCTTAACTAAAGGCAATAATGTTTTGTCTAAAAAATCTTTAAC
TTTTGGCAATCCTTGGTCCAAAAATATAGCAGCAACTAATGATTCAAAAATATCAGCACC
CACTTTTTTCGAACTAAGTACTTCAGTAGCAACAACGTTGCTTGAAAGTACTAAGAAGTC
TTTAAGCTTAAGCAAATCAGCAATTTGGTTAAGCGAATCAGTGCACACTAATTTTGATCT
TATTAACGTAAGCTGACCTTGGTTTTTGTCTTTAAAGGAATTAAAAAGTATTGCAGATAC
ATAGAACTGCAATATTGCATCACCTAAAAACTCTAATGTTTGATAATTCTTGCCTTTTGA
ATTAGCTACAGATGAGCCGTGTGTAAAAGCTTGTCTATAAACAGCTAAGCTTACTGGCTT
AATATTAAAATTATTTAAAAAATTTTCAATGCTATTCATGTGGCTTGTCATTTAGTTCCT
TTTTGATAGCTTCTAGAACATTATTTTTTATAACTAATTTAATTTGATTTAGTGCACCTA
AGTATGCTTTAGAGTCGCTATTGCCATGACATTTTATGCTTAGTCCATTAAGTCCAATTA
ACCATGCGGCTCCAACATTTCTATAATCTAATGTTTCAGCTACATCCTGAAAGGCGCCTT
TAAGGAATAAATAGCCAAATTTTCTTATTGGCTTAGCCATAATTTTGTCTTTAAGCAGGT
TTTTGAAGCTTAAAATTGCACCTTCTAGACTTTTAAGTACTAAATTTCCTCCATAGCCAT
CAATAACAGCTACATCAGCAACACCATCTAATAAATATCTTGGCTCACTATAGCCTATAT
AGTTTATGAATTTATTATCCTTTAACTCTTTAGCAGCTTCTTTAACTATTTCTAATCCTT
TATAATCCTCAGTTCCAATATTGATTAATGAAACTCTAGGATTAACAATGTTTAGCAAAG
TACGTGCATAAACATTAGCAATTTTAGCTCATTCAACTAAGTATTCAGACTTGCATTCAA
TATTAGCACCAACATCTAAAAGTAAAAACTTACGTCCAACAATTGTAGGCATAAGTGGCA
TAAATGCAGAACGGCTAACTCCTTGTAATCTTTTTAATTTAAAGGTAGCACAAGCTAAAT
ATGTTCCAGAATCACCACTAGAAATTACAGCATCAGCTTTTCCTTGTGCAACAAGGTCAA
TAGAATCATTCATTGAAGTATTTTCTCTTAGTGATTTATGAAAGTTTTTAACATCAGAAG
GTACATTTGGATTATTAATTATTTTTAATGAATTAGGAATATTTTCAATTAACTTTAGCT
CATTATTAATTAAAGCTTCATCACCAACTAAAATAATTTCATAATTATCATTTTCTTTTA
AAAACTGACAACTGGCTTTAACTGCAGCAGCTACGCCATTGTCATTTCCATTTACATCAA
AAGCTATTCTATACATATTCTCTTACTCAAATCCTATTAAAAAATGATAATTAGGTTGGT
TACCGTTAACAACTTCAACTTCGCAGTCATAATATCTATTGATATAGTCAACTAATTCAA
TTGCATCAGGCTCTGAAGCATCATTGCCATAATAAATGGTAATAACTTCTGTTTCATCAT
TAGCAGCTTTTTTAATTAAATGTTTGGCAGCTTCTAAATATGAAGTCTTGCATGAAATTA
TTTTGCCATCTAAAATGCTAATAAAGTTGTCTTTTTTGATCTTTACACCATTAAAAGTTG
TGTCACGAACTGCCATTGTAACTTCGCCAGTTCTTACCATTTTCATAACTTCTTTCATTA
GCTCATTATTTTCGTCGCTATTTGAATTGCTATTAAAAGCTATGATGGCATTAATTCCTT
GAATTTGCGTTCTAGTAGGTATTATGTGTACATTTTTGTCAAAAATTCCAGAAGCAGCTT
GCTCAGCAGCTAGGAAAATATTAGGGTTATTTGGAAGTACAAAGACATCTTTAGCATCAA
CTGATTTAATAGCTTCTAAAATATCAGTCACAGAAGGGTTTTGAGTCTGACCGCATTCAA
TAATTGCATCAGCACCTAATTCTTTCATTTTGTCAATAAAACCAGAACCAAGGTTACATG
AGACAATTCCACATTTTTTATTGCCTTGCGAAACTACATCATTAATTACCACACTGTTAT
TTCTGTTTGCTCTTGAATTTTCAGCTTGCAGTGTCATGTTTTCTGACTTAATTTTTATAA
ATTCACCATGTTTTTGGCCAAAATTAAGCATATCGCCTGGCTTTAAAGTATGACCGTGCA
CTTTAATTAATTCAGCATCTTGCACAATAACAAGTGAATTAGCGAACTTAGAAATATGTT
TTTCAAAAGCTGTTTTATCAAATTCATCAGGCTTATTTAATTCAATAATAAATTCAGTGC
AGTAGCCAAATTCACCTTTATAAACTTCATCAGAGCTAATAAATTTATCAATTGATTGCT
CAACTTGTTGAATTTCAACAGGATTACCAATTACATAGCTATGCATCCCTGTGATAAACG
AAACTAAACCTTCACCCCCTGAATCAACTACACCAACTTCACGTAAAACCTTTAGTAAGT
TAGGAGTGTTATCACAAGCAACTCTTGAATAATTCTTCGCCATTTCAAAGAAATGTTCAA
GAGTTGTTTCTTCATTTACATTTTTAGCTAGCTGTTCAGTTGTTTCACGTATTACTGTAA
GAATTGTGCCTTCTACAGGTTTAAGAACCGATTCACAGGCTCTTTTAGTGGCACTTTGAA
ACCCTTTAACTAATTCTAAAACTGTTACTTCATTTTTATCAGCAAAATAGTTAGCAAATC
CTTTAAAAATTTGGCTTAATATGACACCAGAGTTTCCACGAGCGCCAAGTAGCATGTTTT
TAGACACAACAGCAGAAACTTCAGCAAGATTAGTAGTATTTTCTAAACTTTTAAGAGCTT
TAGCTGCTGCTTCAACAGTATTAGACATATTAGTTCCAGTATCACCATCAGGAACAGGGA
AAACATTAAGTGCGTCAATTCTATTTTTGTTATTAATTAAATTATTTG
>NODE_13_length_8215_cov_18.090809
TATATTTAAGACTAAATATTAAGATAAGGATTAACAATAGCTATGGATATAAATAAATAT
ATTTCTGCATACTTCCATAAAACTAATGAAATATTAAAAACAGAAAACCCAGATAACATA
ATAACATTGCAGTTTTTTCAAAGAAGAGATAATACACTGCTAGCTGGGATGGAAGAAGCA
TTAGAGTTTTTAGAAAAGCACACAGATACATCAAAATATAAGATTAGATATCTTAAAGAT
GGCTCAGTAATGAATAAATTTGAGGTAGCGCTAGAATTAACAGGTCACTACCAAGATTTT
GGCATTTATGAAGGCATTATTGATGGAATTTTAACAAGAAGCACATCAATAGCAACTAAT
GCATATGAGTGTGTTAAAGCCGCTAATGGCAAGGAAATTATATTTATGGGCGACAGAGCT
GATCATTATTTATTGCAAGTAATTGACGGCAAGGCTGTTTCAATAGCTGGTGTAAGTGCA
ATGTCAACGGATGCTCAAAATGTTAATCCTTCACACTCATCTTTTGGTTCAGTGCCACAT
ATTTTGATTCAAAATTTTGCTGGTAATACTGCTAAAGCAATGGCTGCATATGCAAAAACT
TGACCTGGAGACCAAATTATTTCACTAGTTGATTATCACAATAATGTAATTGAGCAGTCA
TTAGAATCATTTAAGGAATTAGGCAACCGCCTTTATGGTGTAAGGGTGGATACTTCAAAG
AATATGAAGGATAAAATGTTTGACAATGAGCCTGATAATAAAGAATATTATGGTGTTAAC
ATTGAGATGATTAAAAGGCTAAGAAAAGCTTTAGATGAAGCAGGTGCTAAGGATGTTAAA
ATCATTGTTTCATCTGGCTTTAGTGCAGAAAAAATTAGAAAATTTGAAGAAGCCAAAGCC
CCAGTTGATTCTTATGGAGTAGGTCAAGCAATGTTTAAGTTTGAGTGCTTTTTCTCAGCT
GATGCAGTTTTATTAAATGGAAATAATGAAGCTAAAGAAGGCAGGATGTATCGTCCTAAT
AGTAAATTAATTGATTATAATTAGCTTATGGTACTATAAAACAGCCATTTTAGTAAAAGC
AGCTATTTTTTAATAGCTCTAAATATAAGCGAAGCAAATTATTAAAAACAAAAGAGTCTT
ATTATTAAGTATAATATTAATATTAAGATAAAAAATATTAGAAACTAATACTCATATATA
GGAGATTATATGGCTTACAAAAAACCTCAAATTTCTAATGAAATTGTTCGTTATGTTGGT
GAGATTTCAACTACAGTTGGCGGCTATAAAAAAGAGTTGAATCTTATTTCATGAAATGGT
GGAGAAGCTAAATACGATATTAGAGACTGAAATAATGATCACTCTCGTTCAAGCAAGGGC
ATTACATTAACTTTAGAAGAGTTAAAAAATTTAAGAGACTTACTTATCACTGAATTAGCT
GATAAATAAATTTATGATTCTTTTTATTTAATTTTTCCTTCATAAGGAATATTTTGTTTT
TCTAACAAAAGGAGAAGTATGTTTAAATTATCGAAAGCAGTAGCTAAAGATTTAGATGAT
ATTTTTAGCTTTTTAAATAATGATAAGTTGCTTAACTTCTTTTTTATTGGTGATATTCAA
GCATTTGGGCTTGATGCTGAGTTTATGCCTGTGTTTGTTAATAAAGATGATAATAAGGTT
AATTGTGTAATTTTAATTTACTATGAAACACTTTTAATTTATGATCCTTTTAACTTAATA
ACAATTGAGCAATTAGAGAAATTAGTTAAAGAGCATAACATTAAAACAATTAATATTAGT
GATAAAATCTTTAGCCATTATGCTGCTTATTTTGAAAAAAATAAGGAAGTCTATGAAGTA
AATCATCAAGAATTAGCTTACTGCGATAAAAGCATTAATGATATGGATTTATCGGAAGTA
AAAAGGGCTGAGTATGATGATTTAGAGCAAATTGTTGAATCTAGAATGCAAATTGGTGAA
TTTAAGTTACTAACTTCAAGTTATCAAAAAGAATTGGAAAGTTACCAAAACTCCTATAAA
AAAGGCATTTTAGATCCTTTTATTATTAAAAAAGACAACAAGGTAGTTGCTAATGCATTA
GTTGCTATTAAAACAAATGATTCAGTTTTAATAGGCGGAGTTTATTGTTTAAATGAATAT
AGAAACAAAGGATATGCTACTAAAACTGTAGTTGCTTTAACAAATCATATTATTAATGAT
GAAAAAAAGACTGCAATGCTTTTTTATCACAATCCTGCTGCCGGAAGAATTTATCACAGA
ATAGGTTTTATACCTTGCGGTAATTTATATACAATTTCAGTCATGAATGAGTAGCACTTA
AAAAAAGAGGTAAATATGCTTAATTTTTTAGAAAACAGAATACAAAAGTCTATTAAAAAA
ATGGCTAGCAAAACTGTTGTTAGTGAAGAAGATATTTTAGGTGTAACTAGAGATATCAAA
ATGGCCTTGCTAGAAGCTGACGTTAACTTAAAGGTAGTTAAAGATTTTGTGGCTAATGTT
AAAGAAAAAGCACTTAGTGCTAATTTAGTTGGCACACTTAATGCTGAACAAACAATGATT
AAAATTGTGCACAATGAGCTAGTTGACATTTTAGGCAAAGAAGTTAGGCCAATTGAAATT
ACAAAAAAGCCATATATTATCATGATGACTGGGCTACAAGGTAGTGGTAAAACCACAGCT
TGTGCCAAAATTGCTTATTTTCTAAAGAAGAAAAACCAAATTGAAAAACCTCTTTTAGTT
GCTGCTGATATTTATCGTCCTGCTGCTGTGCAACAATTAGTGACACTAGCTAAAGGCATA
CAAGTTGATTATTTTGAAAAAGGCACTAATTTTTCTGCACAAGAAATAGTTAAAGATGCT
TTAGTCTTTGCAAAAGAAAATAAAAATGATCTTATTATCATTGATACTGCAGGTCGTTTG
AGTATTGACGAACCTTTAATGAATGAATTATGAGAATTAAAAAACATTAGTGAGCCACAA
GAGGTCTTTTTTGTAGCTGATGCACTTAGTGGTCAAGATATTATTAATGTTGCAAGCACT
TTTAATGATAGATTAAAATTAACTGGCTCAGTTATAACAAAGCTCGATTCTGATGCGCGT
GGTGGTGCTGCACTTAGTTTTTCTAAAGTTTTATCATTACCAATAAGATTTATTGGTACT
GGTGAAAAAATTAGCAATCTAGATCTATTTTACCCAGACAGAATGGCTGATAGGATTTTA
GGCATGGGCGACGTTATGAGCTTAATTGAAAAAGCTGAAGAAGTTATCGACCCATCAATG
GCTAATAATATGGTGGCAAAACTGTTACGTGGCAATTTTACAATTGATGATTTAATGAAT
AATTTAATGCAAATTAAAAAACTTGGAAAAATGAGCAAAATTTTAAAAATGATTCCTGGT
TTAGCCAACAAAATTAATCCTGAAAAAATTGAAGAAGCAGAAAGAAAATTAGCAATTTAT
GAAATATTAATTAGCTCAATGACGCTTAAAGAAAGAAAAAATCCTAAATTGCTCAAGCAA
GCTTCTAGAAAGAAAAGAATTATGGAAGGCTCAGGTAGAAGTGCGCAAGAGTATAACAAG
CTTTTAAATGACTTTGACCAGATGTCAAAAAATATGACTGAAATGGCTAAAAGAGTAAAG
AGTGGAGACTTCTCTGAGCTTAATAAATTAGGTTTTGGCTCTGGTGGATTTTAATATATA
ATTGGGAAATATATGAAAGCAATTAATAATTTTCTAGTTCCTAGACTTTTTAGCGAAAAA
TATATTGAAGGCACTTTGGCATTTAAAAACAACCATGGTGCGCTTTTGTCGCAATCAATT
TATTGATCTTTTGTAGCAGCAACATTAGTTGCTTCGTTATTAATAAGCTTATTTAGGCGT
GTAATTAAAGAAGATTATGCAAGAGCTACAAAAATAATGTTTATGCAAAAAGTGCTGTTT
TGAAGACTTTTTGGGATATTGTCATTATTAGGAATACTAGCAAGAATAGGAATTGTTATA
TATACTGATTATGCATTTAAATTCGAGGTATTGCCCCTTCATTTTTGCCGGCTTATGGTT
ATTTTCTTGTCAATTGCAATGATTATTAATCGACCTGATTTAATTAAATACTTCGGATTC
TTAAGCGTTTTTGGTGCAATTTCTGCTCTATTTGTACCATCAATGGGTGAATATTCAGGT
GCTGATAGCTTCTGATTCTGAGATTATTTACTACTTCATGTTTATTCATTTATTGTTCCA
TTTATTTTATTTGCGATTTCTAAATTTGAATACACATTTAAAACAACTGTTGAAACAATT
GCATTCTTTGTTGTACTTTGTTTAGTAATGTTTGGTTTAAATTTTGCTCTTGATACATAT
GCAAAAGATCCAAGCTGAAAATCAAATTATTGATACTTAGGTCTTAATGAAAATAATGAT
TTATATGAAAAATTTGGTAAAGTAATGGCTTGACCAACTCATATCTTGCTTTTCATTTTT
TTAGGCATTGTATTAACAGTATTATTTGTTGCCATTTGAGCTCTTTTTGTCAAATTACAC
ATTGTCAAAGTAGAAGGAAAAATTAAAGCTTACACCACTCGCTCTGAGTTTTGAGCAAGT
TACAAAGAGTCAATGAAACAATTTTTCAAAAAAGATAAAAAACCTAAAAAAGACGAATTT
GCTACCAGCACAAATTAATTGAGCAATTCGCTTTGCTATCTTACATTTTAATATAAAATA
ATTTTTACAACAAATAGCATATAGAGTTGCGGAGCTTTGCTAGCTATGATGCAAGCCAAC
CTGCATATTATTGTAAGGTGGACAGCAAGAGATATATTATCTAACATGCTTTATGATAAA
TTTTCTCCCGACCTATTTGCATAAATAAATAGGCGGGTGTTTTGTTTTATGAGCATTAAA
AGAAAAGTATTATTCACTAGTGAATCAGTTGGTTTAGGTCATCCTGATAAGATTTGTGAC
CAAATTAGCGACGCTGTAATTGATGAATTTATCAAACAAGATCCTTACTCAAGATTAGCA
ATAGAAACTGTTGCTTCTGGCAATCAAATTTATATAACAGGCGAAGTAGCATCTAATGCC
ACTGTAGATATAAAAGATGTCGCACTTAAAACAATTTTTGATATTGATAAAGATTATCAA
ATCAATGTACCTGAAGTTATTTTAAATATTAAAAAGCAAAGTGATGATATTGCTCAAGGT
GTGCTTTTAGATGATGATGAAATTGGTGCGGGCGATCAAGGAATTATGTTTGGTTACGCA
ACAAATGAAACTCCAGAATATATGCCTCTTGCCATAACTTTAGCACACAGAATAGTGCAA
AAGGCTAGTGAATTAATTAAATCAGGCGAATTTAAGCATGCTAAAAGCGATATGAAAAGT
CAAGTAACTTTAGACTTTTCTGAAGAAAAAGTTAAAGTAGACACTGTTTTGTTTTCATGT
CAACATGATGAAAATTTTGACGAAAAATCCTTTAAAACAGTCATTAAGGAAAAAATAATT
TATCCAATCATGGATGAATATAATATGAATATGCCAAGCAAAATTTTAATAAATCCAACT
GGCAGATTTGTAATTGGTGGAATTGTAGGTGATGCTGGTTTAACTGGTAGAAAAATAATT
GTTGATACATACGGCGGAACTGCACATCATGGTGGAGGCGCTTTTAGTGGCAAGGATGCT
ACAAAAGTTGATCGTTCTGCTGCCTATGCATGTCGTTGAATAGCCAAAAATTTAGTCGCT
GCTAAAGTCGCTGATAAGCTTGAAATACAAGTATCCTATGCTATAGGTGTTGCTGAACCT
GTTTCAATTTTTGTTGATACATTTGGAACCAACAAAGTATCTAATGAATCAATTATTGAT
GCAACAAATGCTATTTTCGACTTAAGACCAAGAGCTATAATTCATGAATTAGGACTAAGG
AAGCCTATTTATAAAAATACAGCTTGCTTTGGCCATTTCGGCCGTAAAGACATTACGTTT
CCTTGAGAAAACTTAGACAAAGTCAATGAAATTAAAGAATATTTTGGCATAAAATAAGTA
TAAAATATTATGCAAACTAAAGCATTATGGTAAAACATATAAATCACCATATTAAAAGGG
GTCACACGCATGCGTAAAATTGTTAGAGTCAAGAATAAATTACGTGCTGAAAAAAAGATT
ACACAAATTACAATTAGAACAAGCACGTGACAAAAGAAGAGCTGAAAGAGCAGCTGCTGA
ACAAGCTAAATAATCATTTCAAAAAGTAAAAAAAATCAAGCAAACAACTGCTTGATTTTT
AATTCTTGATTTAGTTTAATTTTTCCCTTAGCTCTATAAAACAGTTAGATAATAAAATTT
CATTATCATTTGTATCTTGTATAAGCAGTCTATAAGCGGCTTTTTTTTTTTTTAAATCTA
TTTCGTCAAGAATTGAGATGAGCGGAATTAATTGATTATTTTCATTATAGATTGAAGAGT
CATATGTTTTTTTATTAAGTTTAAATACTAGTGTAACTGCATCTCTAAAAATATTTAAGC
TTGAGTTAGTAAATTCAATCCTAGTAGAGACATTTGTATCAGGTTCTTTAAAAGTGTATG
CTTTTGTTTCTATTCCATCAGGACTTTTATAAATTTCGCACTCAGCATCAATTTCAGTTT
CAATCTTTACATTTTCAGTATTTGGTTGCTTGACTAGTGAAGTAAATATTAATTTCATTG
TGAAAGTCTTTTTAAAATTATGTCTTTGCCAAATAAATAAATTGATTTAGCTAATTCTGG
CCCATGCTCAATGTAAGTTGTTGCAAGTCTAATAGGCATAAACAAATTTTTGCCCTTTTT
GCCTGTTTTAAAGGCTACTTGGTCAATTGCTTCTTGAATTTGGCTAATTGTAAAATCCTT
ATTTTGAAACTCATTTTTAAAAGAAAGCACAACTTCAAGATCAGCTTGAGTTAGACTTGG
AGCAGTTTCTGAAGGCTTATCATAATTTTCTTTTTCAACTAATAGTTGCTTAAGCGCAAA
CACACTTTGTTTAAAAGTATCAACAAATAAATTTGTTCACTCATCATTATTTAAATTTAG
CTTATTAATAATTGATTCATTATCCATATTTTTAATATATTGTTTTGAGAATCATTGCAT
TTTTTTAATGTCAAATTTTGAAGGCGACTTACTTAATCTTGAAGGTTCAAATTTAGCAAT
AATTTCATCATGAGTCATTACTTCAGAATTATCAGCACTAGTTCAACCTAAAAGTGATAA
GAAGTTAAAAATAGCGTGCGGATCATAGCCATCGTTTTTATAATCTTCAATAAATTGTTT
TAATGATGTATCCCTTTTTGAAAGTTTTTTACCTTCCATATTGGTTATAACTGTAAGGTG
TCCAAATTCAGGAGCCTTTCAGCCAAGTGCATTGTAAATTGAAAGCTGTCTAGGAGTATT
AGTAATATGCTCTTCTCCTCTTAAAACATGAGTTATTTCCATATCAAAATCGTCAACTAC
TACTGCAAAATTATATGTAGGATAACCGTCTGATTTTTGAATAACTCAGTCACCAATATC
GTTAGAATCAAAGCTAATTTTACCTCTTACAATGTCATCTCATTCATAAACAACATCTTT
GGGCATACTAAATCTTATTGAGTATTCGCCGGCTTTATCTCTTTTTTGTTTTTCTTCTTC
GCTTATCTTAAGCCAGTTTTTGTCATATCTAAAAGAAGCTATTCCATTCTTTTCAGCTTC
AGAGTGCTGCATTTCTAATTCTTCAGAAGTGTCATAAGATTTGTAGGCAAGGCCTTTTTG
TACTAATTCATTCGCAATCTGTCTATATCTTTCTAATTTTTCGCTTTGTCTATATTTTCC
ATATTTTTCATTAGGATTTAATGGGCTTTCATCAGGAATTATTCCTAATCATTTTAAATT
TTCTAACTGACTTCTTTCACCATCAGCCACATTTCTTTTAACATCAGTATCTTCTAGCCT
AAAAACAAAAGTACCATTGTAGTGTTTAGCAAATAGATAGCAAAAAAGAGCAGTTCTAGC
ACCACCTATATGTAAGTATCCAGTTGGACTAGGAGCATATCTAGTTCTAACTTTATTCAT
AAATAATTCTCCGTTTTGATAAAAATAAACTTGTAAGTTTATAAAGTTGATTTAAAAACT
AATTATTAGTTTTGCTAATCCTAAATAATATATTTAATATTATAAGCATTTTAATTTACA
GTTTTTAAAATTATCAA
>NODE_14_length_7675_cov_20.771465
TTGTATAAAAAATTTTACAACAAAAAAGAATAATAAATAGAGCATGAGCTTTAGCACATA
CATCAGTGGGAAAAATCATGTGTTTTTCCCAAATTTTTCCACTTTTTAAAAAAGTTATTA
TTTAGCTACATTTTAAGATATGAGAATAAGTAAGCAAGATGATCAACGAGACTGTGGTTT
GCATGTCTTAAGCTATCTAATAAATTATTATCATCATAAAGAGGTTGATATAAATTATTT
AAAAATTAATTGTTCTTATGGCAAAGATGGCATAAGTTTGTTTAATTTAAAAAGCATTGC
TAGCGAAAATGGACTTAAATTAGATTCGTATTCTGGCGAGTTTGATGCTCTAACATCGCT
AAATAAGCAAGACTTGCCACTTATATTGCTTTTGAACAGAAATGGCTATAGCCATTATGT
TGTGCTTTTAAAAATTAAGGGCAGCAAGTTTTATATTCAGGATCCAGAATTAGGAAAACT
AGTCAAAATGGATGAAAAAGTGCTCAAAGAGCAGTATGCAAATGTAATAGCTCTAGTTTC
GCCATTAAAACTGTCAAAAGAAAAAGGCAAGTTTGTCATCGATAACAGAATAAAAAGCCT
AATTTCAAACAGAGAATATGCATATCCACTATTAATTTCAACATTTATTAACTTATTACT
ATCATTCTCTTCATCATTTTTCATAAAAATTGTTTTTGATTTTATACTTCCAAATTTTCT
AAATAAGACAATTATTGTTGTGTTTACACTCTTTGTGTGATTATGTATTCTAAAGGCTAT
AAATCAGTACTTTAAGTCATATATAGTTAATAAGATTACTAACAAAATCTACATAAAACT
AAACACTGAGTTTTTTTCAAAATTGAAAAAAACTTCAATTAATAATTTATACAAACTAAA
TAATTCTGAATATTTTAAAAGAGCTGCATATATTTAATATATCAGTGAGTTCCAAGCTAA
TTTTGCATACACATTTATAAGTGAAATTCTTAGTTTAGTTCTATCTGGCTTGCTGCTTAT
ATGGCTTAATTATTTATTATTTGCTCTTGTTGCTTGTTTGATCACACTTGTTATTATTGC
TAACTACATTTATCAAAGTAGACTAGAAAGCTTGCATAATTATTCAATTGATGCAGTATC
TAAAAAAATTCAAGCTGATATTGATTACATTAATTCAAAAGATAATTTTAGTGATCAAAG
TTATTTTGAAAACTTATGACTTACTCAATACAAAAAGACTATTAACCAAAAGCAAATTGA
CGAAAAAATCTATAAAACAGGGTCAGGCAACAATTTGTTCAACAGTATTTTTATAGGCAA
CATATCAAACATAATAATTTTTGCTTCTACTTTTTTGATTATTAAAAACAAGCTAACTAA
CGGAGATATGATGATGTTTTTGACTAGTGTTAGTTTCTTTATTAATCCATTGTTATCCAT
TTCAAGCTTGTTGTCATCAAATTCAATAATTAAAAAATATGTTAACCAGATAAATTTTGT
TTTTAATTTACCTCATAAAGATGTTATAGATAAAGGTCTTATTATCAATAAGGTTGAAAA
CATTGAACTAAAAGGTATTAAATTTGGCTATGAAGAAGGAATAAATATTTTAGATTTTGA
AAATATAAAAATAGACCAGAACACTTGTTTTAAAGGAACAAATGGTTCAGGAAAGAGTAC
ATTATTAAAACTTATAAAAGGCGATTTTGACAATTATATGGGTCTGTATTTAATAAATGG
AATTAACCAAAAGCAAATAAATTTTGAAGACTTGCTAAGTAATACGATCTATATATCAAG
TGATATATTCATTCCTAATGTAAAGGTAATTGATTTCATTATTGATAACAACAAGGAAAA
AGCAGATGTTCTTAATCAAAATATTGAAAAATATGGACTGATAAGCGTGATAAACAAAGC
AAATATAAATATGAATATAGAAATTAATAATAATGCCTCAAATTTATCTAGTGGACAAAA
ACAAATCATATTGCTATTAAGGCTTCTTACCAGGAAATACAAAATTGTTATGCTTGATGA
AGCTTTTGAAAATATAAGCGTTGACAATTCAGCTGAGCTAAAAAAGCAATAAAAGATTAT
CAAAAAGATGCACTTTTTCTTGAAATCAGTCATAGTAATAATTTTGTACACAATTCAAAG
GAAATAAGACTCAATGAAATTAACAACTATATCTAAATGAATATGATTTTGACTTGCACT
AGTTTTTGTAGCTTCAGTAATATTGCTAATTTTCATATTTAACTATAAAATAGAGAAAAC
GGAAAAAATCAACCTATATATAGATGAGAAAAATAGAATGCATTTATTAGGCAATAATAA
ATTATTTTATTCACTAAAACAAGGGCAAAAAATAATTTTAAAAATTAATGAAAAAGCTTA
CGACATTAATGTATTAACTATAAAAATTTTGAAAAATAGTGCACAAATAGATTTTACTAG
CTATGATGATAATCTTAGATCGCTTTTAAGAAAGGATATCAATATCGACGGTGTAATTCA
TTTAGGGGAAACAACACTATTTAATCTTCTATTCAAGCAATAAAAAATGAATTTAATATA
ATAATAGTTATGGTTATTGTTAATATCAACATTGAAAACGGCAGTTCTTTCAATTTTAAA
GCTGAATATGAACAAATTTTAAGCAATTTGCAAACATATTTTAAGCTAGAGGACAAGGAA
ATATCGGTTGATGTTTCCATTGTGAACAACAGAAAAATCAAAAAACTTAATAAAGAATAC
AGACAAAAAGACTATGCAACTGACATTTTATCCTTTGATTTTGGCGACAAAAGTCTTTAT
AAAAGTATGCCTTTTTTACCCTTAGGCGAGCTTGTAATTAGTCACGAAAAGGTGGAAGAG
CAAGCAAAGGAATTTGGTCATTCATTGCGCAGAGAATATTGTTATTTGTATGCTCATGGA
CTAATTCACTTAATGGGATATGATCATGAAGTTGAAAATGAAAGAATTGAAATGAATAAA
ATTGTAGATGCAATATTTAATCCGTTAAATATTACAAGAGAGGAATAATAATGGTTGAAA
AATTAAAAAGTTTATTAAAGTATGCATACTGCCCTTGATCGCACTTTCAAGTAGCTGCTA
TAGCAATTGATAAAAATGGAAAAGAATATCCAGGAGTTAATGTTGAAAATGCAGCCTTCC
CTTCAGGCTTATGTGCCGAAAGATCAGCGTTATTCGGTTCTGTTGCTCATGGTGCGGAAG
TAGGCACATTTAAGGAAATACACATTATTTCATCAAGCAATGATGTAATTTCACCATGTG
CTGGATGTAGGCAAGTTTTAACTGAATTTATGCCTGACAATGCCTTAATTTATCAATACA
ACAATTCGGGCGATAATGTGAGAGTCAACAAACTTAGTGAACTAGTTCCACATCCAATAA
GAACAGAACAGATTAAATCTTAGCGAGCACAATTATGAAAGTATGTATTATAAGTATTCT
AGGCAGGCCAAATGTTGGTAAATCATCTTTATTAAATAAGATTATTAAATACGATTTGGC
TATTGTCTCAAATGTGCCACAAACAACTAGAGACCAAATTATGGGTGTTTATACTGAAGA
TGGATATCAGTTTGTTTTTGTTGACACTCCGGGGATTCATAAACCATTAAATCTTTTGGG
CGAATCACTAAACAAAGAGGCATTTAGCTCTCTTAAAGATATTGACTGTGTTCTATTCTT
AAGTCCAGTAAATGAAGATATAAAATCAGGCGACAAGCTCATTTTAGAAAGAATTACTAA
TGCAAAAAATAAAATAGCTGTTATCTCTAAAATTGATTTAGCTAAATCGCCTGATGAAAT
TGCTAAGAAAATTGATGGCTTAAAAGAGTATGGTTTTAACAAAATTATTTCAGTTTCAAA
TAAAAACGATAAGTCAGTTGACTCGCTAATTGAAATATTAAAAGAATATGCATATAATGC
GCCGCCATTTTATGACGAAGATTATATTACAGATAAATCTATGCGATTTATGGCCAAAGA
ATATATTCGCGAAAGTGCAATAAATCTTTTAACTGATGAACTGCCACATTCAATAGCTGT
TGAAGTACAAGATTTTATCGAAGAAGATGACAGAATAACTATTAATGCCATTATTTATGT
CAAAAAAGATTCTCAAAAAGGCATCTTAATCGGCAAAGGTGCATCAATGATTAAGAAAAT
TGGCACAAATGCCAGAATGAAAATGAGCCATCAGTTTGATACAAAAGTGACACTAAATTT
AAAAGTCAAAGTTTCTAACAAATGAATCAATGACAAAAGTGCACTCAAAAAATTTGGCTA
TAATTAATATATAGTGATCTTTTTAAGAAGAAGGAATTATTATGAATAGACAATTGTTAG
ACAGAATATTTGCTGAAAAAAACATAGATTGCATAGTGTCATCAGCACCACAAACTAGAC
TATGGTATTCAAATGTCCAAACTACTGATGGTTACATTATTATTGAAAAAGATAAGGCAT
ATTTATTTGTTGATAGTAGATATATTGAATACTGCGAAAAGTATGCTCAAAATGTTGAAG
TGCGTTTATTAGCTGGTAAATCATTGAAGGAATTCTTTGACCAAAAAGCCTATAAAAAAG
TCGCATTTGAAAAAGACTACATCGTTTATGATGAATTTGATAAATTGCATAAACTAATTA
ATCCTAAAACTGTTGCCTTTATTAAGGGACAAGAATTAAGAATTAAAAAGAGTGAGGCAG
AAATAAAGGCTATGGAAGAAGTAATAAGCATTTCATTGAAAGCTTATGAAAAATTAGTTG
AATGAATTATTCCAGGAATGACTGAAAAACAAATTGCAACAAAACTAAACCACTTAATGA
AAACATATGGTGCTCAAAAAGAAAGTTTTGATGAAATTGTTGCTTCTGGACCTAACTCAG
CTGAACCACACCACCACCCAACTGATAGAAGAATCAAAAGTGGCGAATTACTAAAGATTG
ACTTTGGTGCACTATACAATGGTTTTTGTGCTGACATTACTAGAACATTTATTCTTGGAA
GACAAAACATAAGTGATAAACCAGAACAAGAAAAAATATTAGAAATTGTTAAAGAGGCTG
CTCGTTTAGGCCGTGAAGCAGTTAAACCAGGCGTTAAGGCTTCTGACATTGACAAAATAT
GTAGAGACTACATTCAAAAACAAGGATATGGATCATATTTTGTACACTCAACCGGACACG
GTTTAGGAATTGACGTTCATGAACTTCCTAATGTAAGCTCACACAGTGACTATGTTTTAG
AAGAAGGAATGATTATTACTGTTGAGCCAGGAATTTACATCCCAGGTCTTGGTGGTGCTA
GAATTGAAGACGACGTGCTTGTTACTGCAGATGGACACCGTGTTCTAACACGCCCTGAAG
AAGAAGCAATGTAACAACTTAAAAAAGGAAAGTGGAGAGGCTTTCTTTTTTTGTTTGAAA
ACTCATTTTTTATGAATTATGACCTGTTTTTTTAACTTTTTGCTAAATATTTAATAAAAT
TCATATCACTATGAAAGAACTAGAAAAGATAACTCCTTTAGAGCTAGATTTTGCTAAATG
ATACACTGATGTTGTAAAGCAAGGGAACTTAATTGAGTATGGTCCAGTTAAAGGAACATT
AATTTTTAAACCAAATTCATATGGAATTTGAGAACAAATACAAAAAGCGCTGAATGAAAT
TTTTAGAGGCTTAAAAGTTCAAAATGTATATCTTCCTTTGTTCATTCCTGACAGATTACT
TGCTAAAGAAAAAGAACATATTGCTGGTTTTAACCCTGAGTTAGCAACAATAACTAAAGT
TGGTGATAAAGAGCTTGATCAAAAAATTTATGTAAGGCCTACATCAGAAGTTTTATTTGC
TGACTTATTTAAAAAAATGATTGTTTCGCATAAGGATTTGCCTATTTTATACAATCAATG
GGCAAATGTCGTAAGGTGAGAAAAGACAACAAATCCATTTTTAAGAAGCAGGGAATTTTT
ATGACAAGAAGGCCACACATGCCACAAAAGTGCAATTGAAGCTAGAAAATTAACTAGAGA
AATGATCAATGTGTATGCTAAATTTTTAAAAAATTATTTAGCTATACCAACAATTATTGG
CAAGAAAACTCCATATGAAAAATTTGCTGGAGCCTGCTCAACATATACAGTTGAAGCTAT
GATGAAAGATGGAAAGGCATTGCAAGCAGGAACTAGCCACTATTTAGCCCAAAACTTTTC
TAAAAGGTTTGAAATTTCTTTCAAAAATGATAAAAATGAAGATGAGTTTGTTTACCAAAC
ATCATGGGGTGTCTCTACAAGATTACTAGGCGCAATTATAATGACCCATGGTGATAATAG
GGGAATAATTATTCCTCCTAAGGTTGCTCCTGTTCAAGTTGACATTTTGGAATTATTTGC
TAATAAACAGCCTAAAGTTCATGACTTTTGTAATGAATTAGCTAAGCAACTAGAAAGAAA
ATTTAGAGTAAGGCTTGATTCGACTGACAAATCTCCTGGCTATAAAGCTTCAAATTCTGA
AATTCAAGGTGTACCACTTAGGATCGAGGTTGGCCCTAAAGATCTAGAAAATAAAACTGT
AACTATAGTGCGTAGGGACACCTTAGAAAAAACTATAGTTAGTGTATCATATGTTAAGAG
CAAGGTTCGTGAATTACTAAACAGCATTCATAATAATCTTTATGAAAATGCCAAAAGAAA
ACTTGACGAAAATACTGTCCTTGTTGATAACTATGAAGAATTCAAAACTAAAATTAAGGA
GAACAAGTTTGTTTTAGCTCCTTTTTGCTGTGCTGAAGAAGCAGAGATAAAAATCAAAGA
AGAGACAGGCGCAACAACTAGATGCATTCCTAGAAAATCATTAAAACCTGGCAAGGTTAA
CAAATGCATTTTTGAAGAATGTAGATCGCAAACTAACAAGTATGTTATTTTTGCTAAAGC
ATACTAATTACTAACATTGATAGCGGTTTTATTTTCATAACTTATGCCAAATAAAGGAAA
ATTATGATAAATAACATATCGCTTCATAATGTTTTAAATTATGCAATGTCAGACTTAGAA
AAATATAAGTTTGTTGCCACAATATGTAGGATAGAAAAGGCTCGCGCAAAGTTAGACGAA
AGAAGCAATTTACTTTATAGTGACAGAAACAAAATTCATCATAGAAGCCGCACATTTTTT
TCTGATAAATTCAATAGGGCGCTTGAGTGTTTAGAAGATAATTATAAGCATTTAATAACT
AAAGAATTTTTGGAAAAAGAAAACAATTACTGATATGAAGAGTTTTATTCAAAAACAACA
TACTATAAGTATCGTAAAAAAGCAGTTGACGAGTTTTTTAGCCTACTATTTAGACAAAGA
TCATATGATTATTTAGCACGAAAGCAAGAGAGTTTTTTCTCTTGCTTTTCTTTTAGTAAA
CACAATAAAAAAGGCACTTAAATTTTAAATTTAATATAATTAACATACTATATAAATGGA
GTTTAAGGTATGAATATTTTGGAAACTATTTGAGCAAATTATGACCCTAATTCAAATTAT
TTGCCGCTTAGAGAAAAGTTTTTAGAAGAGGCAAATAAATATTTTGAAAACGCAGTAAAG
AAGTCTAATATTTCTGTAGAAGAGTGCCAAACACTAGCAAAAAATTATGAAGCAGCAGCC
AATAAGAAAGAGAAAAC
>NODE_15_length_75_cov_32.186668
TATTAAGTACTAAATTTGCATAAATTGCATCTTTAGTATCTAGTGTATCTTCTCTGTTAA
TTGTATAAGCCTTGCCATTATATGTAAATTCGGTAGG
>NODE_16_length_4254_cov_18.367655
AAAGCCAATGAAATATATAAATTTATTAGCTCCAAAACAACTAATGGTTCTATGACAATT
TCTAGATTCAAAAGCATTTCGCAAGCACAAGGTGATTATAAAAAAGATCTTAGCGAACTG
ATAAACATTAATGAACAAATAAGAGTCATTTATAAGCCTTTATTTGCTTTATGCAATAAG
ATTAGAAATGATAAAAATAAGAAATATAACACCTTAAAAAATGAATCACTCAAACTTAAG
AATTTATTTGATGAATATAAAAATTTATGAGATAAATTTAGCAAAAAGTCAGAAACTTTA
AACGTGCACTGAGGTATAGTCGATTCAATAAGCTCCAAACTTTCAACAATTCTTTTGGAG
CTAGAAAACTATATTAGTAAAAACAAAAATAATTTAAGCCACACATATGATTTACTAGTT
CGTGAATTAGATGAATTACAAAAAAATAATTTTGCTTTTGAAGATAAAAAACTAAATAAT
GAAATAACAAATGTTTCGGCTGAAATTAATGAATACGAAAAGAGAGTTTATTCATTTTGC
AAAAAAGTTGATGTGCTAGCAAAATTAGAAAATTCTATTTTTTATGCACTACCACAAATG
TTTAGCAACAAACATTTTGATTCTAAATTCAGCAATGAAATAATGCAATTAAAAAACAAT
TTGCAAAGATTGCAACATAATTTTACCTCTATGCCATATCAAGAGTTATTAAAAGAAACT
AAGTTAATTTACCTTAGATACTTTACTTTGCTTAAAGAGAATAAACACAATAGCGAGTTT
AAAAGTTTTATCAAAAGCAAATTTAAGGCACTTGAAGATGAAATTCAAAAAAATAACTCT
TTAGTTAACTCATTTATTTATAAAATTGATGAAGATGATTCTTACAAAAGTACTATAAAA
CAGAATTATATGTCAACTATTATCTTCTGAGAGAATCTTATTAAGGACTTTGAAATTCTT
AAAACGAAAGCTGACAAAGGTATTGAAATAGGTTTATTAGAATTGCAAACATTTTTAGAG
CAATACTATTCATTGCTTCAGTCATTTGATTCTATAATTTCCCAATACGACTATTTTACA
GCCAAAAAAGTATACGATAAGCTTTATTTAGAAATCAACAACCAGTGATGTCTAAAAGTT
TTAAATCATAGAGATGTTTTAGAAAAGTTATCAGAAAATGATGAGCTATTTAAACAATTA
ATCAGATTAAACAAAGAAATTAATAATGATTTTAGCACTAAAAATTACATTGATTTAGGT
TCTGAGCTATGAATAAAATGAACTGAATTATTAATTAAGCTCTATAAAAAGGTTTATACA
CAATATATTTATAAGGCTATGATTGATGCCTTAATGCGAAAATTAGCACAAAAAAACATT
AACAACAGTCCTGAAATGGAAGAGTATATGTTATATGTTGACAGAAATATAGTTTCATTA
AGGTTCAAAGAAGCTTTTGAATTTTTAGCTGCGGCTTCAAAAGGAAAATAATATGTATGA
AAAAATTTTAATAAGATATGGTGAGTTAACACTTAAAGGAAAAAACAGAGACTCATTTAT
AGCTCAGTTAGCTAGAAACATTAAATTAATTACTGGAGAGTATCCAGAAACTAAATATGA
TCGTATGTTTTTAACATACTCTGATGCTAATTTAGAAAAACTACAATATGTGTTTGGAAT
AACTAGCTATAGTCCTGTAATTTTTTGTGAAAATAACTTAGAAAAAATTACTAATAGTGC
TATAAAACTGGTGAATAAGGACGATAAGACATTCAAGATATCAGCTAGAAGAAATAACAA
AAAATTTGAACTAACAAGCGCAGAAATTAATCAAAAAGTCGGCGCCTCTGTATTAAAACA
TTACCCTTTAATTAAGGTGGACGTTCATAATCCTGAATGTAATATTAATATTGAAGTGCG
CTCTGATAAAACATATTTATTTAGCAAAACTTATGAAGCATTAGGCGGTCTTCCTGTTGG
AATTAGTGGCTCTACATTACACTTAATGTCAGGAGGAATTGATAGTCCTGTTGCTGCATT
TAAACTTATGAAAAGAGGACTAAAAGTAAGTTTTTTATCTTTTATTTCACCACCACAAAC
GGATGAAAAAACAATTGGCAAAATAAAAGATTTAGTTTCTGTATTATCTAAATATCAAGG
TAAAAGTCATCTTTATTTAGCTAACTATTCTAAGTTAATGAATTACATTTCTTTCACATC
TAATGAATCATACAGAATCAACTTAATGCGCCGTAGTTTTTATAGAATTGCTTCAAAATT
TGCTAAGGGCAAAAATATTATGACTTTATCAAATGGAGAAAATTTAGGTCAAGTAGCTAG
TCAAACAATTGAGAGCTTATCAACAATTGCAAGTGCTAGTGATTTATTGATTTTAAGACC
GCTTATTGCTAATGATAAAGTTGAAACAATTAATATTGCAAAGCAAATTAAGACCTATGA
TATTTCAATTGAAAAAGCTAAAGAAACTTGTGAGCTATTTGCCCCCAAAAACCCTGTAAC
TAAGCCTAATTTGGCAACAGCATTAAGACTGGAAGAAGAATTAACTCAGCTAAAAGATTT
AGAAGAAGAGTTGCTTGCAAACGAAATTGAACACTATACAATTGAATAAAAAACAGGCTT
AATCAGACAGCCTGTTTTTTGCTTTATTAAATCCATTAAGAATTAAGAATCTTATAAACA
ACAATTGCAATTGTTCCTATAATCACAATGAAGAGTGCCAGTACTAACAAGGAAGAAAAA
ATAATTTTCCTCTTATTTTCTACATATTTAGATCTTGTATATTCATCTAAATTTTGGACA
GCATCCTGTACAAGAGTATCTCTATCTGCTTCATTAAGCTTACTTATTTCTTCAGTAGAT
AAAATCTTTATATCCTTAATTTCTTCAAAGGTAGTAAAGCGAGATTTTTCTTGTTCATTA
TCTAAATTGCTCATATGCTAATTTTACATTAATCATAAAAAATAGTGCTTGCAAAATTAT
TTGGCTTTAGTAGTCTTAAAAACCGGAAGTTTATCGGAATTATTATGCAATTTAGTTGCA
TTAGCAAAGTTATTATTGGCTGTTCCTTGTTCAAATTCTCATTTCTTTAGTGAATGGTCA
AATTTATAAGCATAATCAAACATAAAACTTACATCTTTAACTTTTTTAATGTTTCAGCCT
GATATGTCCTTGTTAAAAGCAATTGCTTTTTGGAACATCCCTTTCATATCAACAACATTA
CCAGTGTTTCATTTAGTTATGTCACCGTTAAATTTGCTAGCTTCCGCAAACAAGTTAGAC
ATATTGGTGATATTTTCTGTTTTTCAATTTAAATTTTGGTTAAACTCAGTTGCCCCTCTA
AACATTGATCTTATATCAGTGACTGATGATGTATTTCAATTTGAAATATTTGAATTATTA
AATTCCTTTGCATTGTAGAACATATACTGCATATTTCTAACATTTGGGTTTACTAACTTA
AATATTGGGCTGTTAAATTTCGATGCATTTTCAAACATTCTTTCCTTTGTTGAAACATTA
TCAACATTTCAACTAGCTAAGTCTTTGTTAAATTTTTTGGCACCAGAAAACATATAATCC
ATAACATTTACTTTATCAGTTTTTCAGTTAGAAATATCTGTGTTGAAATTAACTGCGCCA
AAGAAAAGTTTACGCATATTTTCAACATTTGATGTGTCTCATTTATCTAAACCTTGAATA
GTACCGCTTCAATTTCTATCAAATGCACTCTCTAAACTTATAACTTCTTCTGGAAGAACT
TCAGGAACTTTTTTAACATTTCTACCAAACTGCTCAATTTGTCCATATTTGTCATAGCCA
ATTTCTAATACTTCAGTCTTATCAGCACTATATTTATGTTTTCTCGGCGTCACTTCTTGA
AGATAGTCAATTGTAAGTTTTAGCGTTCCAGAAATTAGTTTAGAGTTTGGTTTTGAAGTT
ATGCTAATTTCCCCTTCTCTGTTTAAAAGAGCTTTTTTCTCTAACTTGAAGTCAAAATCA
CTTTCTGTCAAATTGTTTAATTTATCTTGTTTTTTAAGCAAGTTTAATATATCTTTTTTG
GTTGTATTATTTGTGTGATTAGTCTGAAGTTTTAATTTTGAAATATCAGTTTTTAAAACC
TTAACTTCTTCATTTTGATTAGGATCAGTTTTTTCTGGATTATCTTTTCCAGGATCAACA
GGCGGAGCAATTGGAGCATCCATTTCAGGTTCCTTTTTAGGTTCCTTAATCTCATTATTT
TTACATGAAGCAGCAA
>NODE_17_length_176_cov_79.062500
AGAAGCATTTAAAGTGAATGAAACCAGGATTTGGCCTCTATATTTTTTGCTATCATTTTT
AGCAAAAACAACTGCTGACCCATCTTTAATATCTTTAACATCTAATTGAGATTTGTCAAG
ATTTAGTGCTTTATTTTTTGCTAATAACGCATCTAAAATGCTATCCTTGTCTTTCTTCTT
GATTTCACCTAATTGTTG
>NODE_18_length_6157_cov_24.339127
AGTGGTGACTTTTTTGCTAAAACCGATATTAGCGAACTTGAAAAAGCTTTAGTTGGTGTA
AAAATGGATTATGATGAGCTTTCTAATGCTATAAAACAGGCAAATTTGGAAAAATACTTC
TTTAATGAAATAAGTGTGGATGATGTTGTTAAAACAATTTTAAGCGAGGATGATAATGAA
TAAATATGCACAGCTTTTTAGGTCTTTTAAATTAGGCAGCTACACACTTAAAAATCGTTT
TGTCCTTTCACCAATGACTTTAAGCTTGGCAACTAAAGATGGAAAAGTAACAACAGAAGA
AGAAAAATACTCAGCCAGAAGAGCAGATTGCGCACCTTTATTAATTTCAGGGGGAACATA
TTTTGATGACTTTGGTCAGCTTTTTGAATATGGATATAGTGCAAAAAGTGATGATGACAT
TGAATCATTAAAAAAGCTTGCTAAAGCTATGAAATCGAAAGGCAATGTTGCAATTTTGCA
GCTAGCTCATGCAGGTAAATTTTCAAAAGCAAGTCTTAAAAAATATGGTTATCTTTATGG
ACCATCATACGAAAAAAATCATATCCCTGTTGAACATGAAGTATTTGAATTAAGCATAAG
TCAAATAAAACAAATTGTAAAAGATTATGCAAGCGCAACTAAAAGAGCTGTTGCTGCTGG
TTTTGATGGAATTGAAATATCAATGGCGCAAAGATTGCTTATTCAAACTTTTTTTAGTTC
AATAGTTAACAAGCGCAATGACGAATATTCAGCAAACAGTTTTGAAAACAGATCTAGATT
GTGCCTAGAAATAGTTGAAGAAATAAGAAAAGTGATTGATCAATATGCAGATGAAAACTT
TCTTTTTGGGTTCCGTGCTACTCCTGAAGAAACATACGGTGCTGAGTTAGGATATAGCAT
AATTGATTTTATCCAACTTATAGAAGAAATTATTAAAAAGGGCAAGATAAACTACTTAGC
AATTGCTTCTTGAGGCCATGATATATATTTAAACAAAGTTAGATCAGAAAATGAGTATAA
GGGGCAGTTAGTTAACAAAATTATCTATGACAAATTTAAGGGCATTCTTCCTATAATCTC
ATCGGGGGGCATTAACACTCCTCAAAAATGTTTAGATGCTCTTGAATATTCTGATTTGGT
GGGCTTAAGCTCTGTTTTTGTAGCAGATCCTGAATTTGTTCAAAAAATTGAAAATGATCA
AGAGGACAAGATCAATTTAAATATAAGTTTTTCTCAATTAAAAGATTTAGCAATTCCAGA
ATCATCATTTAAAGGCATTGTTGAAATGTTTGGTTTTTGCGAAACTATTCCAACTGAGTC
ATTAAAAACTTTAGAAGAGAATTCAAAATCAGAAATAAATTAAAAAAGCCGCTATGGCTT
TTTTATAATGCTTTTGGACTGGCTAATTCAGGTCTATTAATAAATTCTTCAACAATTTTT
ATAAAGTTTTCTCAGTCTTCCTCAAACATCATGTGTCCTGTTTTAGGCATTCATAATGCC
TGAACACCTTTGACATTTTCTTTAAAATAATTAAGACACAAATCCCTGTCTACTACTCCA
TCATCTTCACCTAAAATCAATAAAGCAGGAACATTAACAGACTGTAAAGCAAGCTCTAAT
TTATCATGAAAATAGTTGCTTATTAAATATTGACCTAAGCCAACTATTGTTGGATTATTA
AAATCATATGGATCAAATGTATTTTTTACAAGTCTCATTCAAGATTCATTTGAAGTAAAT
TTTGTTACATCATAATATAACGATTTAAAAAAGCCTATAAATTCATCAAAAGTTTTGGGA
AAGTAATCTCTTAAAAAGGCTTCAGTAACATTTTGTGATGACTTATTTGTTGGAGCTAAG
TAAATTAATTTTTTAAATAATTCAGGTCTTTTTTGATAAGCAAGAGAAATGGTGCCTCCG
CCCATAGAATGGCCTATTAAGATAATGTTTTTCAATTTATTATCTTCTATAAACTTGATT
AATAAATTAGAATAACACTCAACAGTGGCTTCATCACCTTCTTTAATTTTAGTGTGATTA
TTACCAGGAAATTGCAAGGCATAATAATTTGACTTAGTTCAGTAGTTTTCAAAAATTCTA
AATGAATTTGGCGATGAATTAAATCCATGACAGAAAATTATGTTTTCATTTGGATTATTG
TTATCTTTGAAAACAAAATCATATTTATAAATTACATTCATATTATTTGTCCAAAAATGG
TTCTAGAATTTTTATAAATGAATCTCAGTCTTCTAAATACGTCATATGCCCTGTTTTTGG
AATCCAGTGAGTTTCGACATCTTTTACATACTTTTTAAAATAGTCAATACACTCTTCTCT
TAAGATTACGCCGTCTTTTTCACCTAAAATTAGTAAAGTTGGAACATTGATAATTTTCAA
AGTTTCTTTTATTGCGTTAAAAACATTCATATCAGGTGTTCCAAGTTTAACAATATCAGG
ATTATTATACAAGTAAGGATCAAAATTTTCTTTTTGCTCTTTAACTCAATTTGGATCAGA
TGTAAACTTAGAAATATCATAATAAAGAGAGCGCATAAGATCTAAAAAACCTTCGTAATC
ATTAGGAAAATAGTCTTTTTTATATCTGTCATACAATGCCAAGGCTGGCTTGTTCATTGG
CGCTAAATAAACTAGTTTCTTAAATAAATCAGGTCTTAATTGATAAGCTAAAGAAATAGT
TCCGCCTCCTAATGAATGACCTATTAAGGTAACATTTTTTAGATTATTTTTCTCAACAAA
TTCAACTAATAATTTTGCAAAACAAAAAACACTAGGTTCATCACCTTCTAAAACAGGTGT
TAAATTACTTGCTGGAAACTGGAGTGAATAATAGTTTGACTTTGTTCAATAATTTTTAAA
AATATCAAATCTGTCTGCTGTTGAATTAAGTCCATGGCAAAAAATTATATTCTCGTTTGG
GTTGTTATTATCTTTAAAAACAACATTATATTTATAAATTGGCTTCATAATAAAATTATA
CATTTAAGCCTATAAAACAAATAAATTGGAAAAAAAGGAAATAAAAAAAATGCTCTCTTT
CGAGAACAAATGGCTGCCCCAGTTAGATTCGAACTAACGCGTGACGGAACCAAAACCCGT
TGCCTTACCGCTTGGCTATGGGGCAAAATGGTGGAGGGGGAGGGATTCGAACCCCCGAAC
CGTGAGGAAGTGGGTTACAGCCACCCGCGTTTGGCCGCTTCGCTACCCCTCCAAAAGCTA
TTTTAAAAAAATAGCAAAAATATTATAACATCAAATAAAATAAAAACAATTTAATTATTA
AATATCTGGTTCTTTTTTAATAATATAAATGTTGCTATTAATAGTTAGCAAATCGCCGCT
TTTAACTTTAGAATTTCTTCCTTCGGGCTTTTTATTATTAATTAAAACTTTATTTTTTTC
TAAATAAAACTTAGCTCCACCACCTGTTTGGATAAATCCAATTTTTTTTAATAGCTGACC
AATAGTAATAAAGTCTTCTTGGATAAAAATTTCTGGTTTCATTTTACCTTCTAAGAGGAG
TTATTATTTGTTTTGAATTAGGATTATCTTTTGAAAATAAAACAATATTTTGAATTTTTT
CATCAATTAAAATATATGTTTCGCCTTCGGTTATAGAAATAGCATCTTTTAAGTAATTGA
AATTCATATCAAAAACAAAGGAAGATCCTTCTAAAGTAAATTTGGTTGTTTTAACATTTG
AATCGCCTAATTCATCTATCTTTGTGTAAACATTTATTTCTTGGTTAGAAATTTTAAGTT
CAATTCTATTTTGTTTATCTGCGGATGAGTTTATTCATATCTTATTTAAAAGATTATTGA
ATTCTGATTTTTCAATAGTAATTTTATGTTTAGTTTCCGATATTGCTTTGTTAAATAGCT
GCTCAACATTATGGTAAGGTAAATCGGTAATTCTTGCGGTTATTGTGGTGTCATTGTATT
CAACACCAAATTTAATTGAGTTATAAAACATTGTGACAGTCTTGGGAGCATCAGTAGGAA
GTAATTCTTTAACATCTTTTGCATTAACACTGAAGTCAAAATCTTCTAAAATCTGATTTG
TTTTAATTGTGTAATAAGCTAGTCTGAATGTATCTGTTGCTGCTAAATTTAATTTATTTC
CTGAACTTTTGAAATTAATGCATTTATAAATCAAATTAGCACCATTACTTGCAGCAAAAG
CAACGTTTTTTACTGCTTTTTTAAACTCTTCAGTATTAATTTGGAACTTTTTAATGTTAA
TGTTTTCATCAATTTGAGGAAATGAACTAATTTCATTTAATGTTAGTGTATAAACTGAAT
CTTGTTGTTTTATTTCCATTTTATTAAAATAAGTTTTTATTTCAATAAAGCCATTTAGTT
TTTTAATTATATTTTTGAAATAGTTAGCTTGAACTAATAATTCTCCGTCTTCTTCGACAA
TAATTTTGTTGTCATCAACTTTAATTTTTCTAACAATATTTGTTATTTCATTTGTTGCTT
CAAATTTAACAAAATTATGGTTTGCAGTTATTTTTATACATCTCATTCCATATAGAGAAC
TAATTGGATCAGAAAATCTGGAAACAACTTCAATAATGTCATCTAAAAAAATTTTATTTA
CAATAATTTTCATGTTTTCCTTAAATAATAAATATATGTTTTGTTAATTTGTGGATAAGT
AGCAAAAATGCAATTTTTAACGAATTTTTAAACTTTTTTTGGCATTTTTGTACTTTTTTA
AGAGTTTAAAACTGCTTTTTAAAATGTTAATTTTTCTTAAAAATCTCATTGCTTATCTCT
GATATAGTTCTCTTAAAAGTTATGTCTGATTGCTCTGTTTCTTTTTCGATTTTTCTAACT
GCATTAATGATGGTTGAGTGATCTCTGTTGCCAAAAAATCTACCAATTTGTTCTAAAGAA
AGATCTAATTGTTTTTTAACAATCCAAATAGCTATGTGTCTTGCTAAAACAACATCTTTT
CTTCTACTTTTGCCTAATATTTCAGAGCGAGATAATTTGTAGTATTTTGCGACGTATTCA
ATAATCACATCAGGTGTAACTTTTTCTTTAACTTGCTGGATATCTTTAAGAATGGAGTTA
ACTATAGCTAATGTATATCTAGAATTTGTTTTGACGATTTCCGAGTTGTAAAACCTTAGT
CTATTTACGGCTCCTATTAAGCTTCTGATGCTGTTGGCATAGTTTTTAACAATGAAATTT
TTAGCATCATCTTCTCATAATTCAGGCGTCATCTTGTTAATGTCAATCATGTAGTCCAAA
ATTTTCAAAAGATCAGCTTTTTGAGGTTCATCAATTGAAAGTTGTAAGCCCATTGAAAGA
CGACTAATTAAACGAGCGTCGAATGAATTTTGTAATGAATAGATAGGTCTATCCGAACAA
ATTATTGTTGTTCTTTTTTGATTTATTCTGCTATCTAAAATATTGAAGATTAGTTCGATT
GTGGCTTTTTTATTGCCGATTCCGTAACTTTGGAAGTCATCAAACATAACAATATCAGCG
TTATCAAAATGATTTCTTATTTGCTTTAGTTTACGTTGGTCATTTTCTTGGAGAAAATAT
GAAATGTCTCTTGTAAAAGAATTAGCATTTATGTACTTAACTGAGACCTCTTTTTTAAGA
AGCTCATTACATATCGCATTAAGCAAGTGAGTTTTTCCTATTCCAGATTTGCCGTAAATA
AATATAGGATTATAGTCTTCTTCACCTTCAACAATTAGTTTTGCTATTCTAATTGCTTCT
TTGTTAAAGTTGCCTTCTACATAGTTTTCAAAAGTTTTAGTTTTATCGACTTCGCGATTC
GAAAGTTCAATGTTTTCTATAGCTGCTTCTTTTCGCTCTCTTTTTACTTTCTTTTTAACA
GCAGAATCAAGTAAAACAAAGCTAAATGTACACTTGCGTTCAAAAGTTTCATCTAAAGAT
TTTTGAATACTGCTTTCATAAGCTCTTATAACATATTGTGAGTTTGGGGTTACGTTAGTT
GTTCCGATAGTTATATGGCCAATTTTTGAGACGTCTTTGATTTCGAAGTTGGCAAAAAAG
TTTTTATAAAGCATCTGGTCACCTAATTCTTGTCTAAGAATATCCAAAAAAGTTTCGGTA
TATGACTTTAAAGCAATTTCTTTATCATTTGGGCTGTTGATATTCATATTAATATAATA
>NODE_19_length_11296_cov_16.973885
CTAAAAAGCCAACTTCATCCATATGTGCTGCTATCATAACTTTAGGTGCATTAGCAACTT
TTGATTTTTTAGTAATTATTAATGAGCCGAATCCATCACGTGAAAAGTCAAAATTTTGAC
TTTTTATGTTGGCTTTTAACTTTTCAACAACTGGCTCTTCGTATCTCGACATAGCTTCAA
TAGACATATACTCTATTAATTTAGCCTTTAACTGATCATATTTTGACATCTTATTCCTTT
ATACTTATTTTAGTTTTTAAAAGTTTGTTATTAAATTATAAATTTATAAATTTAAATGCC
TTGTAAATAATCTGATTAATTAAAATATGTTAAGTATTTTTGTTTTATTTAACTAAAACA
AGCAAAATTATTAGATAATTAAAAAATATGGCACAAATTAGAATTGAAAAATATATTGCA
GACTTAACTAACTTAAGCAGAAATGAAGTTAAAAATAAGTTAAAGAAAAAAGCAATCAAA
GTTAATAGAGTTATATTAACTAAATTAATTAAAATTGATTCTGAAAAAGATGTTGTTGAG
CTAGATAACAGCATCTTAAAATATGAAAAATTTCAATACTATATGTTCAATAAACCAGCA
AATTTTATTTGTGCTAATAGCGATTCTGAAGAGGCAACTATTTTTGACATTGTTGGCTTG
CCTGCAGAAAAATTTTTCTCTTTTGGCAGATTAGATAAAGATACAGAAGGACTTTTGATA
TTAAGCAATGATGGCCAAATGTGCCATAGATTGCTAAGTCCTAAAAATCATGTACCTAAA
AAATATTATGTAAAAGTTGATAAAAAAATTGATAGTGAAATTTTACTCAATCATAGTCCA
ATAAAAATTAATGATGATTTTATTGTTTCAAAATATATTTTGGAACTTATTGATGATAAA
GGCTGTTTTTTAACAATTTATGAAGGAAAATTTCACCAAATCAAGCGAATGTTTGGCTCC
CTTGGTTTTTCCGTTTTATACCTAAAACGTGTAGAATTCGGAAAATTGAAGCTTGATAAT
AATTTAAAATTAGGTCAGGTTAGAAAACTTAGTGAAGATGAGGTTAAGCTGTTAGAATCA
GCATAAAAAAACAAGAAAAGCAGGCAAAATACCTGCTTTTTATGCGCTCAATTTAATTAA
TTATTCAGCACTTGTGCTGTTTTGAACTCTTGTTGGGTAAACTGAAGCATAAACTCTGTT
TCTTCTACGTTCAAATTTTACGTAGCCTGTAATAAGTGCATAAATAGTGTCGTCATTACC
ACGCCCTGCATTTACACCTGGGAAAATTTTTGTTCCTCTTTGGCGGAAAATAATTGACCC
AGCTGTACAGAATTGTCCATCGCCTAATTTAATACCTAATCTTTGGCCGCGACTATCACG
ACCGTTTCTAGTAGAACCACCGGCTTTCGTGTGTGCCATAGCTAACTAACCTACAATTCC
TGTTATTTTAACACGTGTATAAGGTTGACGATGTCCTAATTTACGTTTGTGTGTTGACTT
TGCATTGTGACGATATACAACTATTTTTTTAGCTTTACCTTGTTTTTGGATCTCTCCAAT
AACTTTTGCACTTTCTACATAAGGTTTACCAATTTTATTGTCAAGAAGTAACACTTTATC
AAAAGTAACTTTTGATCCTTCTGCTCCTTCAATTTTTTCAATAAAAATTGTTTCGCCTTC
TTTAACTAGAATTTGTTTACCACCTGTCTCGATTATTGCTATCATTTAGCATAACCTCCT
GTTTGTGGCTCATCTTTAAGGTAATTATTTTAAAAAAATAATATTTAAACCTGTTCAGAA
TGGTTACAAAAGTAACTCTTTTATTTTAATACAAAAATCTAGTTATGAGAGCATTTTTTA
TGTTATTTTTATGCTTTTATGCTTCTTGAGTTATTGATGAACATTGTAATACTAATAACT
TACATAAACTGGATGATATACGGGCTGTACATTTTTAGAACTTGCTATGCTTGCTTTTGT
TTCATTTGTGTCTCATTTTGAACTTCCTGTGCTTGTCACTTCTCCTTTTTTAGCTTTAGA
AAGTTTTACTAATGACACAATTTTAGTAGCTATTGTCACAATTGCAGAAACTCCGGCTAG
AGCAGCAGTTATAGAAAAACCACCGCGAATATGCTTTTCTTGATTTTCATCAAGCTTAAC
AAATTTATTTTGTTCCATTTTCCTCCTTTCATTTATTTAATTAGACAATTTGTGTTCAGA
GCACAAAAAAGAAAAAAATTGGGAAAATCCCAACTTTTTTCCAAATATTTTTCTACTTTA
ATTGACTTCTTCTTAATTCTTCAATGTTTTCATTAAGTTTCTTAAGTTCTTGGAGTATTA
ATTCATCTGTTGTTGGAGCAGCAACAACCACAACAGGTGGATTCTTCTTAGCCTTTCTTG
CTTCAACTGCATTCTTAATCAAGAAATAAAGGATTAAGAAAAGGAAAATAATAAGAGCAA
CAATGATAAATGAAATTAATGCTGCTAAGAACTTCCCAATTAAAACAGGGCCAGCTTTTA
GTTCAGAAACTGCTTGTACATTGAATAAAGAAGCTATCGCAGCCATTATCACATCGTTTG
CTAATGAGCTAATAACTGCATTGAATGAAGCACCAATTAAAACACCAATTGCTAATAGTA
GCATATTGCCACGTTTAACTGATGCTCATGCATCGTTTACTGATTTTTTGAACATGATAT
AATTATATTAAATTCAGAGCAAATTATTATCATAATTTTGAGCATATTAACCAATGATAC
TATAAAACAGGTGTATTAGTTAACATATTGTTTTTGCACATAGCAGTTAGATTAATAATG
ACTCCTAAAGTTAAGAATTAATCAAACAAATTCTTTTGCCAATTAAGCAAAATAAAAATG
AGAGCATAATTTCTCATTTTACTTACTATTATTTTTAGCAATTGTTTCCGCTACTTTTTC
TCTTAAAGTGTGTAACCTTCCAGGAGTTTTATGATACGCATTATCTCCTAATTTTTCAAT
TAACACTTTTGCCTGTGGATCATCTGATCTAACGCTTGTGTCAACTAAAGCAACATGTAA
AATTCTGTCATGCAACTTGTATGCTGACGAATGAACGTTAATTATAGTATTTGAAGGAAA
TTCATCGTCAATAACTTGTTCATTAACTTTTTGATATTTAGGATCAAAAATCTCTCCTTC
AATTGGTTTAAGTTCAACAAAATTATATTTTTTAAACATTTCATCAAATTGTCAAGTAAT
CATTCTATAGCCCTTAGAAAAAGCTTTTAATTTTGGATCATCAAGTAATTCAGCCTGCAT
TTCTGAGCTTAAACTAGTTACTTTGTATAAACTATAATAATTAACAAATTCTTCAAAAAA
CTTTTGCAATGCATATTGCTCAACTTCTTTTTTTAATTCATTAGGGATAACAACCGCTTT
TGGGCCTTCTTTTTCTTTTTCTAATAAAATTTTTAGTAACTCATTTTGTTTAATAAGCTT
TTCGTTCTCTACAAAAAGCGAAAGAATTCTTTCTTGTGCTTTTGCTAATGGATCATCATT
TATTTCTTCTTGGCTTTTGTTTTCGCCCTCACTTGTATCTAATGCTTTTTGTTTTGTTAA
CTCCTCATAGTTTTTTAAAGTAACTTCAAAAAAGAGTTTTTGATTTCTATATTTTTCATT
AGGATGATTTTTAGGAATTTTTAATTGAAATTTGTAACTTGGCTCAATTTCATTGTGTAA
AAACTTATTATCAAAGTTTTGTAAAAAATTATTTTTTCCTAAAACTAATTCATGATCCTT
TGTGCAAAAAGGCTCTATGAGCTCTTTTTTAGGAGAATATGCATCAATATCTACTATTAA
AATGTCACCTTTATCAAAAGTTTTTTTAAATTCACTAGCTTTATTCACATTTTCTCCTTT
ATTCATCATATTCATTTATTAACTCTTCTAATATTTCTAAAGCGGAAATACCTTTAGCAT
AATTCATTCTGTTGGTACCAACTAATGAAATTTCTTTAATTTTGTTATTTTGTAACTTTT
TGGCTATAAATGTGCTGTGGTCACTGCATATAGCTATTTTTATATTTCTATTTTGGTCTG
ATATTTCAGAATCAATTATTTCTCAAATAGATTCATTTTCAATCTTGTGCAATATTTTTA
GTAAATCTTGTCTTGAAATTTCATCAGCTAAAATAATATTGTTTCTGCCATAAATATTAT
TTTTATTAACAAATGCAAAATGGAAAACTTGATTTATGTACTCTTCTAATAATGTTTCAT
AATTTTTTATCGATTCAGATAGTATAGGTCATAATGCTTTAGCAGATGAAGCTAAATTAA
TTAATGATGAATTTACAAGTCTTTGATTAAATACTTTAGTCGCAATTGCTAAGTCATTCA
TCGAGTACATTTCTTTATTGATGTTTATGTTATTAGTAGTTGTTTTGTTATACGAATCAG
TTATTAATACTATTCCCTCTCTATCAGACAAGGGAACTAATTGCAAGTTTTTAAGTGTTG
CATTTTCATTATTTTCAGTAGTAACTAAGGTTACCCCAATAGATTCAGTTATTATTTTTG
CTGCTTCTTCAACTGTATTTTCTATTGACACTCTTCTTCGTGCAAAAATGTCTTTTATTC
TTTCTTTAAAGGCATTTGTGTCAAAATTTACTAAATACATTGCATAGTACTCATATCCTT
TAGCTGAAGGGACTCTCCCACTTGATGTATGCGTTTTTTCTAAAAATCCATACTTTTCCA
AATCATTCATTAAGTATCTAACTTTAGCACTAGAAAAATTTAACTTAAAATTTTCTAATA
ATGCTTGTGAACTAACAGGCACACCGTCTTCAATAAACATTTCAACAGTGTATTTCAAAA
CTGTTTTTAAGTCTGCAGTTAAACCAAAATCATCTTTTTTAAGCATATTATAATTATAAA
CTTTTTTAGCATATGAATAGCTAAAGTGCTAAAAAAGTTGCTTAACGTAAAATGCTGTTT
TATAGGATTATTTGTCACTTGCATCTTAAAAGATGTTCACTTTAATAATTAGAGTGCTAA
AAAAAGAACCTTGGCGGTTCTTTGTTAAGAGTTTACTATTTTGCGCTCTTTTTAGCAAGT
CTTTGGTTGAATTTGTCAATCATACCTGTTGCTTTTGTTTTTGCTCTGTCACCAGTATAA
ACAACGTGACATCCTGAACAAACATCGATTGAAATTGACTTTTTAGTTGTTCCAAATGTA
AATTTTTTTGAACATGTTGAGCATGTTGCTTCAACAGTGTTGTATTGTGGATGTATATCT
TTTTTCATAATATAATCTCCTAATCTTAACTATTTTGAATAGTGTTCGATAACAAAGTTT
TCTTTAACATTTGGATTTAATTCACTTCTGTTAGGAAGTCTGTCAACTTTAGCTTCAAAG
TTTTTAACTGTTAATCAAGCAGCAGCAGGTTTTGATTCTAAAGCAGCTTTAACTTGATTA
TTGTTTTGTGTCTTGGCTTTAAGTGTAATAACATCACCTACAGATATGTGCATAGAAGGA
ATGTCAGCGTTTTTTCCATTAAGTTGGAAGTGTCCATGTGCTACTAATTGACGAGCTTGT
CTTCTTGTTGTTGCAAATCCTGCTCTATAAACAACATTATCAAAACGACTTTCTAAAAGT
TGTAGTAAGTTTGTACCAGCAACACCTTTCATTTTGATAGCACGAGCGTAAATTTTTTGT
AATTGTTTTTCGCTAATACCATAAATAAATCTTACTTTTTGTTTTTCATATAGGTGCAAT
CCATAGTCAGAAAGTTTAACACGTTTATTACCATGTTGACCAGGTGCATAGGTACGTTTT
TTACCTTTTGAAAATTCTTTTTCGTTTTCTAAAATTGAAATCCCGTAACGACGAGCTTTT
TTGAAAACTGGTCCTAAATATCTCATTTTTCCTCTTTCTGCATAAAAACATCAAAAGGAG
ACAATTTCTCTATTCTTGATGATTTTTTAATGATTTCGGTTTACAGCTAACTTACTTTCA
AATCAATAGAAAATATCATATAGTGAATAAATAATTATCTGCTGTTAATTATGCAAAATA
AATTTTATTATAAATTTGTAAAAATATAAGCAATTTTATAAGGCAAAATTGCGTAAACCA
CAAAACACTAATAACACTGTTTTATAGGCTTTTTTGTCAAATGGTTTTTTGAACTAATCT
TTTTTAAAATTAAGACTTTAATGACTTAATTACTTTGTTTATTCATAAAGCCATTTTGAA
GTACTGAAATTTTCAGGAAACATTCTGCTTTAAATCTTCACTAAAAATATGATATTCAAA
AACTATATTTTCCTTTTCAGAATCATAGTAAATTGATACAGAATTTTTGCTGTTATCAGA
ATAAAGCTTTAAAATTGCATAATTATTCTCGCATCAAGACTTAAATATGACTATTTTGTT
AAATAGTTTGCTTTCTAAATATTTATTTTCAATAATTGAAACTAAATTATTTAAATTGGC
AAATTCAATTTTTTTATATTTCTTAATAACATGTATACTGCCAAAATTTTCCTTGAGTGA
GTTGTATTTGAATGACAGCAAATTGTTTCTATTTCTGTAAATGTTAAGCATTCAAACTAA
ACATATTAAAAAGTAGTAGTTATTATGAATTTTTGAGTATCTTGGATTAGCATTGATTTT
TTCAAATGAGTATGTAAATAAGCAGTTTTCGTCATTTAATAATTCTTCAATAGTATCTGA
ATTGTAGTAAAAATATCTCATTTTATATTGCTTGATTAATTCAATTATTTGGCTACTTGC
ATTTGGCGGAATAACAACAAATAATTTTTTAATGTTTACTTGATTAGATCTTTTTAACTC
TTCCACTAAAAAATCTAAGTAAAGCAAAACTACTTGATCAAGCGAAAGATTTTTAAGCTT
ATAATCAATTAAAAAATCAGTTGCTAAATTAGAATAATTATCAATATAAATTATGCTTTG
ATAGTTTTTTAATTTTGGCAATAGGTTTTTAAATGTATCAAAAAATTTTCTGCTTTTGTT
ATTGCTTATTTTACTTTTTTTAACCTTAAAACTGGTATCGTAATTACTAAATAATTGCGA
ACATAACAATAGTGAATAATCATTGTTTACTAAAACTAAGCTTCTTGACTTATAACGAGG
TCTTACATTAAAAAATGCTTTAAGAATCTCTTCTTTTGAAGCTTGTGCTGATATTAAATG
GTCAACATTTAACAGCTCAGCTTCATAATTAAGGTCATTATCAACTGATTCTAATTTTTT
GTTACTACAAAAACTATCGTGCACTTTTTCTAAGATATCTTTTTTTACGTAAAACCTTGT
TTTATAGTCATATATGACAATAGATATAAATTTTGAAGTTTTCGAAATTATAAATTTTAC
TACGTAATCAATTTTGTGCTTGTGGCATGCTATTTCATCAGTAGAAAAGTCTGTGCCAAT
ATGAGAGTCGTATGAATAAACTTTGAAGTTTTTAACAGGTATATTTTTGATGTATTTGAC
TATTTTATAGTGCTTAAGGTCTCCTTGAAAAGACAATAAAATCTTTTGCTCACTGTTATT
ATCAAGTATTGAACAAATGTGTTCAAAAACTAAAGAACATGTTTGTTCACTTATTTGTTC
TTTTGTTGTTGACTTTAAAATTAATGAGTTTCCTGTAATAGACATTAGGATTTTATTATT
TAAATCACTGATCATTAAGCATATCCTTAAAAATTAATCAATATCAATTTCTATAGTCTC
TTCATTGATGTCGCCTTTATCTAAGAGAATTTCTTTAGTTTGATTTTTTATATCATCAAT
GAATTTTTCATCCTCAATAGTTTCATCTAAAGTTGAATCACTCTCTAACTTAACAATCTC
AACTGCCTGAATTTGCTCTTTCTTCTTTAAGTTAATTAACTTAACACCTTTTGTTGCTCT
ACCGGTTTCATTTATATCCTTGATAGGTATTCTTATTGTAAGACCGCTTGTTGTGATCAT
TAGAATCTCATCATGCGGATTAACAAAACGAGCAAAAACCAAATTACCGGCCTTATCACT
GTTTATGCCAATAACACCTTTTCCGCCTCTGTGTACTAATCTAAAAAGACTATGGTGGGT
AATTTTACCAAAACCATTTTTGCCAATTGTTAAAATCAATTCACCTTCAGAACTTGATGA
TGCTGAAATACATGTCTCGTCTTCGGCTAAAGTAATTCCTTTTACACCTGTAGCAATTCT
GCTTAAAGCTCTGAATTCATTTGAGTGAAACTTAACAATTCTTTGTTTGCTATTGGCTAA
TAAAATTAGTTCATCATCATCAATAATCGAAGCACGAATAAGCTCATCTTCCTCTTTGAG
GTTGAATGCACGCTTACCGTTTATATTGATAATTTGAAACTCTGAAAGACTAGTTTTTTT
AATTATTCCTAATTTTGTTGCAGTGAATAAGTACTTGTCATCGCTGTATTCATCAACAGC
AAGCATTGAGATGACTTTTTCGCCTTCATCAACTTTAAGTCTAGGAATTATGTTAATAAA
TGAAGTTCCTTTTGATTGTCTATTTAATTCAGGAATTTCATGAGCACGAATTCTATAAAC
TCGCCCATGGTTTGTGAAGATGAGTAAGTCTGTATGGGTTGTTGTTGTGATAATTGATGA
AATATCATCATCATTATATGTTTTCATTGTTGTTATACCAACGCCACCACGTCTTTGAGT
CTTGTACTCTTCTAAATCAATTCTCTTTACATAGCCCTTTGTGCTAGTTGTTATAACAAT
ATCTCTTTTGCTGATTAAATCTTCATCATTAATTGATGCACTAATATTTTTATCAATTAC
TGTTCTACGCTCATCAGCATATTTGTTTTTGATTTCAGTTAATTCATCAATGATTAGCTC
AATTAATAAGTCTCTGTTAGCTAAAATGTTGGTAATTCTTTCAATTTCAGCAGCTAAATT
TTGCATTTCTTCAATCATGCTATCAACAGCTAGACCAGTTAGTCTACCTAAACGCATGTC
AACAATAGCTTTTGTTTGTTTTTCACTTAAATCAAACCTTGTTGATAGATTACTTTGTGC
ATCTTGATCAGTTTTAGATGATTTAATTATTTTAATTACTTCATCTATATTTTCAACAGC
AATTTTTAGCCCTTCTAAGATATGCATTCTATCTTTAGCTTTATTTAAATCAAATCTTAA
CCTTCTAGTAACAACATTTTCTTGGTGCTTTAAATAAACTTCTAAGGCATACTTAATGTT
TAATAATTTAGGCTCGCCATCAACTAATGCTACGAAATTAACATTGTAATTTGACTGAAG
CGGAGTTTGCCTATAAAGCTTATTTAATATGATTTCTGGAACTTCACCCTTTTTAATATC
AATGATTATTCTGATACCATTTCTGTTTGATTCATCACGTAAATCAGCTATACCTTCAAT
GGTTTTGTCTTTCATTAATTGAGCAATTTTCTCAATAATTAAAGTTTTCTTTATTTCATA
TGGTATTTCCGAAACAATAATTCTGCTTTTACCATTTTGCAAGTGTTCAATTTTAGCAAT
TGATCTTACTGAAATAGAGCCTTTACCAGTTTCATAGGCCTCTTTAATTCCTTTTGTGCC
CATGATCATAGCGCCAGTTGGAAAGTCTGGCCCAGGAAGAAACTCCATAATTTCACTTAT
GCTAATTTCTGGATTTTTAGCTAAAGCTATTGTTGCATCAATAGTTTCAGCTAAATTATG
TGGAGGAATGCTTGTAGCCATACCAACAGCGATTCCTGAGCCACCAGAAACTAATAAATT
TGGAAAACGCGAAGGAAGAACTGATGGCTCCTTTTCAGTTGCATCATAATTATCGACAAA
ATCAACAGTGTCTTTTTTAATGCCTTCTAACATTAAAGCAGCAACTTTAGACATTCTAGC
TTCTGTATAACGCATGGCAGCAGCTTGATCGCCATCAATCGAACCAAAGTTACCATGGCT
ATCAATTAAAGGATATCTCATAGAAAAATCCTGAGCCATACGCACCATAGCTTCATAAAC
AGATGAATCACCATGTGGGTGATATTTACCCAAAACGTCTCCGACAATTCTAGCGCTCTT
ACGATGTTGTGTACCACTTGTGATGCCTAATTCACTCATATCATAAAGTATTCTTCTATG
AACAGGTTTTAATCCATCTCTAGCATCAGGCAAAGCACGAGAAACAATAACGCTCATTGC
ATAATCTAAAAACGAGACTTTCATCTCTTTTGAGATTTGCATTGGAATTATTCCGTCTTG
CTCAGTTTCAACTAATTTTGGCTCAACTTTATATTCTGGCTTATTTTGTGGAATATCTTC
TTCATCTTCATCATTATTTTTGTTGTCTTTTGGCTTTTTGAAGGCTATAAAAAGTTCATC
TGAAGAATCATTTTCTTCATCATAAGTTTCTTCATTTAATTTGTCACTATCATTGATTAA
TTTTTCTTTTTCATCATCATTTATTTTAGCCATAAGTAATTCTCTCCTTTATATTAAAAA
AGGCGTAATATTATAAATATAATATTAATTTTACCAAAAATAGCACTTTTTTGCATTATA
AACTAAGCAAAATTTAGTGAGCTTATAATATTGATTTGTACTGTTACTAAAACATTTTGA
TTTTTAAGCATTTTTAAATTATTTGATTATATTTCGCTGAATAAATATTATTACATTTTT
TGCTGTTTAATACTATGAAACAGGCTAATTAGTATAAATTAACAATAAGAAATTTTGTAT
TCAATTTTTGAACTATTTTTTAGAATAAGTAAAAGATTTAACTTTTCTATATAAAACTTA
TATGTTGGTTTAATTTTACATTTATTTTTTAACATACTGCTGTATTTAGTATCAAAGTCA
TAAGTTAAGAATTGCATACTTCTTTCCTTTTCATTATAGTAAACAGGCGATTTATGAATC
ATTTAGTAAAGTGAACTTTTTAGGGAAAAAAACGGCTATTTTCCTAACTTTTTCTTGTGT
TTTTACTCTTGAATATTTTGCACTGACAAGCGAAAAATAAATTTTTATTGCAATTAGATT
TAACCCATTTTTTTATGTTTAAATTTAAATTTTATAAAGGAATTTTTATTCTCATGATAT
TTGTGATGTTCTAAGCAAAAATTTAATATTGCACTGGAGCAAAAAACACCAGCGGTTTGC
TGATGCTTTTTTCTAGAGGCAAAAATACATAATAAACATTTATTTTCTATTGAATACAAA
ACCATTTTCCTAGCAATGTGTATTAATTGCCTATATTAGATTACATAATTTCTTCTATAC
AAACATTTTCTCTAGTAATGTGTTTTTGATATTTTTAA
>NODE_20_length_8762_cov_14.108765
CATTATATGTAAATTCGGTAGGTACAATATCCTGTTCTCTTTCATTAAATGAATCATTAT
GATTAGGATCTTTTTTAGGCGGCGTTGTATGAGATGGGCCACCCCTAATAATCTCACTAA
CATTAAGTCCAAAAAATTTACAGCTTACAGTAGCTAAAGGCATTAGTGTTACTAAACCTA
GTGCACCTATTATCATTCTCTTTTTCATTTTTCTATCTCACTATCAAAATTAGTTAGATA
TATTATACAATAATATTTTATCTATGATAAAATATTGACCGTTAACTCTTATTTTTAAAG
TAAATACCATTGCTTTTACTTCTTAATTTGTTTTATTTTTACTTTAATAACCATCCTTTC
ATAATGTTATTTTGCAAATAAGTATTATGGAAAAGATGAACTTTTTAGGGAAAAATTACC
CATTTTTACTCCTTACATAACTAACTAATGCTTTTTCTTTTTTGTCTTTTTCTTCTAGTT
TTTCTTCTAATTGTTTTTCTAATTTAAAGTCGTATATAAACTCTTCTTTATCATATGAAC
TTAAGCAGTTTTCTAAGTCTTGGTCAGAAACTCAGTTGTCAAATTCTTTATTTATGTGGC
TAATTGATTCTGCCCTTTCATATACATTGATTCTTACTCATTCAACATCCTTAGGCATTA
ATAATAAGTCGTTTGCTAGATAAAGATTTGCTTCTATGCCGTTAGTTTTTAAGTCATTGT
CTATTTGTTCCCATAAGTCAGCACGTAAATGAATATCTTCATCAGTTCAAAATTTATTTC
ATAGTTCAGAATCTTCTTCGTATGCTTCGCCATTAGCTAAGTCTTCGCTTAATTTGTAAT
ATCCAGCTAACTTATCTAAGTCTTCTTCTTGATAAATTGATTCATAGATCTTTTTATTAA
TATCATCTGTTATGTAAGTCATATTCTCTGTAGTTTTTTTAACTAATTCTATATAAGCTA
ATTTGTCTAATTCATCTTCGTAACTATTAGCCATATATTCAAAATGATTTTCAACCATTT
CATCAGTTATATCCATTGGCGCATATTGTGTTAAATATGCTATATCTTTAAAATTAAAAT
TTTTTTCATTATTTACCCCTTTTTTAATCTTCGATAAGCGATTCAGCCGTTGGTATATCT
ACTTCTTTATATTTGCTAGCATTAGAATAAGCTTGTGCAACAATTGCTCTTTTTTCATCT
AATTCATCTTCAAAAGCAGTTTTGATAATTTTTACTCTATCAGCGACAATGCTTAAGAAA
TAAACTTTCTCATTGTCTTTAGAATATGAACCAGATTCTAAGTGTCCTATTATTTCAATA
AGGTCATCTTTTTTAACTTTTTTTAAAATAAACTGCGCATTAGCATTTCATAGTGCTATA
TCAAAGTAATTGTGTTTATTACCGCTTGTGTTATGTAGCTTTAATTTAAGTAGTTTTCCA
TCGGTATCTTTATTACTTTTAAATTCTTTTACATAATATTCATCATTAACTACATTTCCA
CTTATTACTATTGTGTTATTATCTTCTCTTCTCATATTCATTGTCTTCTTCCTTCTTTAT
TTCATCACTAGGATGAATTTATTTTTCTTCTATTGCATCTTTTAGCGATGCTCTTAATTC
TTCTATCCACTTTTCTTTACTATAACCTTTAGGAATAAAGAAAGTTTCTTTATTAGTTTC
TATTCATTTATCAACTTCTAATAATGAATCCTTTTGGCCTATTGGCCCTGCCGCTTCTTT
TTCTTTAAGATATATAAAGAAATGTAAAGCTTCTTGTATAAGATAAATTCATTCATCATA
ACTAAGCATATATTTCATCATTTAAAATATCATCATTACTACTAAACTTATCAATAAGCT
TGTAGCCTATAGTTAGTATTTCATCTAACAATTTATATTTATCTTTATTGCTTAAACTTT
TAATTACAGTTAGAACTTGGATATTTTCATATCTTGGATATGCTTGTTTATAAAACTCAT
TTTCAAACTCTAATGTGTTTATAAACATTTCGCAGGCTTTTATAACTTGATATTCTTTTA
AAATATCTTTTCTATCATTGCTATTATGATTAGCTAATTGATGGGCATATTCGTGCAATA
TTAAATAGTTATCTCAATTTTTATATTTGTTATTAATGAATATGTATTTGTTTAAATTAT
CAATAGCTAATTTTGCCCCTTGCATTTCTATATCATCAATTCATTTGATGCTATAGTCTT
TAAAAAGAGTAAATACAGCTTCTTTAAAAGAGTTTTCTTCTCATTTCTTAGCTTTATAGT
CTTTATAGTTAGTTTGCGAAATATCGTAAACTTTCATTGCGCTAAAAGTTATTTCATTTG
TAGCTTTATTATTTATTGGAGTAAAAAGGTACAGGGGCTTTTCTTCTTTATTAGCATAAA
TATTTAACTCGTGTCATTGACTAAGTGTTTTGATTATGCTAAAAGTAGGCTTATTAGTTT
CTTTATTGTCACTAAGTGTATTTTTTTTAAAAATACAAATACCTAAGATTAATTAATGAT
AATTGCGGGCTTATTTTGCCGGCAAAAGCTAAGAAATTTTTTAGTTTTGCATCTTTAGAA
AATAACTCTTTTATATCTTTAATGCTGTTCTCTAAAATGTAATTTATATTAGTAGTTTTA
ACTTGATTATTCATTTGGAACTAGAAACTTATTTTTATTATTAATTTCTAAAATATGCGA
ATATTTTTTCTTACAGCAATTAAGAGAACCAATAAAAGGCTTGGAAACTAAAAATAGCAA
TATTTTGTCATATAAAGCAATTACACTGTTTTTAAATGTAGCAAAGCCAAATGCATAAGG
CTTTTTAGTTAATTCTATTTTGTCTTTTAATATTTTTAATTCTTTTTGAATTTGTCTTAA
TTGACTTCTTATTTCATTAGTTTCTAATTGCATTTCTTCTTACTCTTTCTTATTCTCATC
ATTGAATTTATTAATAATTTGCTTTAGGATATCAGCAATTAATTTTGTAGGTATTGAACT
ACGCTTATCATAATTGCCTAACTTGTAATGATTCTTGTTATAGCCATCTTTAAGTACTTG
CTTTTTTAAATTTAAAGAGTAATTGCTCATAAAGCACGTTGGCTTTTGGCTAAAGTTAAG
GTCATAGTTGTAATAGTAGGTTATGTTTTTAAAGCCTTCAAAGCTTCAATGGAACTTTAG
AAATTCTCATATTTTGCTATTTCGTGGATTCTCAATTACATAAGCTAAAGGCTTAAATAC
TTCGATAATATGCACTAGTCCGGATGCACAGCCTTCACCAATTAGTCTGTTTCTTTCTTT
ATTAATAAAGTCTCTAGTTTTATTAGGGGCAGTTACTGTAAGTGCTCTGTTTCTATATCA
CTCTCTACTTCTTACTACTCATTTATCACTATCATAAGTTTGACTCCTACGACACGAACA
GTCGGCCATACTAAAGCTTTCACAGGGCGGACTAGCTAGGATAATATCAGGCTTAGGCAA
TTGGCTTAATTCTTTAATAAGTTGTATATTTGCTAAGGATAAGTTTATTTTTTTATACTC
TCAGCTTATGTTTTCTTTTTTGTTTTAATAGTTTCGCTTAAGTCATTTATACCTATGCTG
TATGCCTTAACTAAGTCATAGTTAGCAAAAAGAGTGCTATATTCTAAAATGCTTTTTGCA
TATGAACAATTGCCATCATCAAATAAAAGCCATAAAACTAATTTATTCATCACTATGCCT
TTTATCTACCTTAAACTTTCATTATTACTATTAAAACAGCTATAACTTTTTATTTCTTCA
AAGTTTATTAAAGCCAATTTATCTTTAATATCTATGCTATCTTCATCTTGTTTTTGTCCT
TCAGCTTCTTCAATAGGAGTATTAGGCTTATAAAGATCTATTTGTTTCATTTCCTTAAGA
TCTCAGTCAGTTTTTAACTCACCATCATAAATATCAATGTAGTCATGAATATAAGAATCT
TTTTTCAAATAGCTATAAGCAGGCTTAAGTTTAAGAGCAATAGGCCTACTACCACCGGAT
GAAATAATAGTCATATCAGGATCTTTATACTTTAACTCAGCCACAGTCATTACATTTTCT
TTACTTTCAGACGTAGAAACAGTTTGCCTATTACTGTCACTCTGTTTTGAAATGCTTTCT
TTTTTAACAGCTTTTTCGCCTAATGTATTTGATAACGACTTAAGAGTTTCATCACTATTA
GTTTCTAATAGTATTACTAGCCGTGCTTGTGCTTTAATTGCATCACCATCTTTACCTTTT
TCGCTATATTTTTTTAATTGTTCATATGATTGCAAAACTAATAGGAAAAGAATATTTCTA
CTTCTACTAATTGACATTCAGTCAGCTATTTCAGGAATTCTTAAAGAGTTAAACTCTTCT
AAATAGAATTGCAACATTCGCGGTAATTTTTGGCTTACTAATGAATTAGCATAATCAATA
GAGTCTCGATAAATTTGTGTAACTAACATGCTAAGTAAGAAATTAAATACTTGTTTATGA
TCAGGGAAACAAAGGAAAACAGCATAAGGCTTATCATTTCTTACAATATCTTTAATGTTA
ATAGTAGTTTTGCTAGTTAGCTTAGATAAAGTCGGATTTTGACTAAATGCAATTAATACA
TTACTTGCATTAGCTAACACACCAGAAAGCGTTTCATTAACTATGTTTACTAATTGATCT
TGTTCTTTACTTAAATTGATTCAGTGCTTATTTTTTTCTTTATTTTTATTAGTTATCTCA
ATTCATTTGCCATCTTTAAATACTGCCACTGATGTATAAGCTGCGACATTTCTAAAGGTA
AAGTGTTCAATTGTAAAATTAGGATCTTCTAAGCTATAAAGGAGTAGAAACTTTATAACC
ACATTAATTGTTGCTTTAGCTTGATTAACTCAAATTGTGTCTTTTTCTAAAGGCCAAGGC
AGTGCATCAGTAATTTCAATAATTTTTTCAAATGCCTTATTGTAATTTTCATCACTTAAG
TCTTCTTTTTTAATTGAATGTAATTCATCTCATATTTGCTGTAAAGGATTTCAGTTTAAA
GAATTTTTAGGATCTATAAAGTCAAATACTTTTATGTCATATCCTTTTTGCTTTAAGATA
TTGCCTGTTCTAGCTAATGTTTGCTTTTTAGGATCGGAAATTATCATATTAGGGCGTTCT
TTATAGTTTAAATTGGCATTATAGTGTATTGATGGAATAACAATTTTTTCAGTTTTTTTA
CTACCGGCTATACCTAGTACTATCCCATGTGCATCAGTATTATTGACAATATAAGGATTG
TTTCATATAGGCTTATCGACTTTTCCTAAAATAAAATTTGCCTTGCCACTTTTAAACTTT
TTGCGGAGTAATTTACTACTTCCTTCATCAGTAAATTGATTATAAGTTCAGTTATCTTCG
TTATTTGAATTATTTCTATTCTTAATTTTATAAATTACTCATCTTATTCATATTCGATAG
CTTAAAGCAATGAATCAAAATAACATACCAGCAAACATAATTAAGAATGAATAGTTTCTA
TAGTTAGTACTTATTTTTTAAAAAAGCCATATATCATTTATAAAACTGCGTTGTCCTTTT
ACTCAGCTTTCGAAAATACTTACACTTTTTGCTTGCATTAAAAGCATAAATATAGGTAGT
AGTAATAAACATAGGCTAGGTCAGATAATAAAAACGAATGTGTAAATTAAAATATGTTGA
ATTTTGCTTTTCTTAATTGCTTTTTTATCACTCATTTATAAAATAACTTTCGACTTTACT
TCGGAAATATTCTTTTTGTACTTTCTTAAAGCTTGGAATTTTTGACTTCTGCTTAAGCGA
TCAAATTCATAATTTAAACTTCTTATCATTCTCTTAAGTTTAGAAATTTCATCATACTTA
TTAGGATAAAAACTTAGGCCTATAGGTAATTCTGCTTCATTAAAGTCTTCTTTTAGATCC
TTTTCTTCATAGCTAACTTTTTTATCTTCGTCTCTTTCATTAGCATTCATTTTTAAACAG
TGTTTAACAATAATGTTGCCTATTTGCTTTTCGAATTCATCTTTTTCGTTAGCGACAAAT
TCATCTTTTAGTCCAGCACTGTATTTATTGCTAAATTTTGCTTTATTAATACTTTTAAAC
TCTTGCTTATATTTAGTAATTGCTAGCCCTAGTTTTTGATTATTTTCTACTATTGCTTCA
TAAATATCATTAATAGCTTCTTTAACTTCTAAGTTATCTTTAGCAGCGGCATAAGATTTA
CTTTTAGAATTTTTATAAAAGTTGGAAATAACTAATGATGCATTAAGTATTTTTAACTCA
TTCTCATTTAAAGCTTCATAACTCTTAGTTTCTTGCCTATTATTTAAAGCAATAGCGTTT
AAAAATAGTGCTTTAATTTCTTTTCTATTGTTTCAAATGCTATTTTTAAGGCTAAATAAA
TTTTGATATTCAGCTTGAGTCTTAATTGAATTTTCAAATAAATATTTAAAGCGTTCTACC
GACTTAGAGCTAAACTTGCCGGATTGTCTAAAGTTATTGTTATGATTAGTTTCTTTTTCA
AAAAAGCCTAAATGAATATGCGGATATTTACTGTTAGCGTGCAATGCCCAGTAGCCTTCT
ATTTTGTTAGGATCTAACTTATTAGCTTTAAGCAAAGATTTCATATGCTTATTAAGTATT
TCGTTTCATTCATTTTTATCTACCATTTGATTGTCAATACCCAATTGGCCAGGATTAAGA
GTCATTTCTTAGATAAATTGATTATTGTTTTTTAATTTTTTAAACTCTTTTTTAGCTTCA
TCAGGATCAATATCAATAAGATCTTTTTCAAAAAGCTTGTGTAAGCCACTTTTGCCTTCT
AGTCTTTTCGATCCTTCTTTAAGGCTATATCTATCAATGCTTTCAGATAATTGATTCATT
AGTAATTTAGAATTCATAAACAAATTAACATTTAGCTTTTTGCTATTCATTTCGGCTAAT
AAAGTAGTTCTATTATCATTATCATTTTGAATATATACAGCACTTGGCCTGCTTATGTAG
TCTATATATCTTCCACTAGTGTAATATTCATAGTCATGAATTTTATGAGTATTTTTATTA
GGCTTCTTTTTCATCTTAGGCTTAGCAAATTCAAAATATAAATACAATTTTTAGTCCTTG
TTTGCTAAATAATGCATATGTGTATATTTAGTTTCTAGCTTAATATCAGAAATTAAAGCT
TTTAAAGTATTTTTAGCTTTTGATTCAATACTTTCTAGTATCTTATTTTTCATATTTACC
TTTTATTTTGTTTCTATTTATTACCTTTTATATACCTTCTAGTTATTACCTTTATTAGTT
GTCTTTTATATACCTTCTATTACCTTCAAGTAGATAATTCAATTTATTAAAAATCTCTTA
TTATCTAGTTTTAAAGATCTAAATGCTCGCATAATTCTTTTTGAATTGATAAGGAACTAA
TACTCATTTTTGAATAGAATTATGCTTTTTAGAAAACGAATTATTTTTTGTGCATTTTTA
TTATGTTCAGCATATCCTATGTTTGCAAAAGCTTTAATTATGTAATTTGCATAAAACGCT
CAAAGTTAATGTTTTTAAATTTGGAAATTGAAACAAATTTGACACTAGTCCTGATTGTTT
TATGAATAATAGTAATTTCAAGACACCTTTCCTACCTTAAATTCTTTAAGTGTTTGTATT
CAATTTTTAGCTTACTTTTAAAAGTAGTTAAATTGATGCTAAATTTATTTTTATATTTTT
GGCTTTCACAGTTCGCTTATAAAAAATAGTTATTTATTGCATTGTCTATACATTTATCAT
ATGTCTAGAAACTGCTTTTTGTAATATGCCCTTAAAGTAAATTAATTACTTAAAAGATCA
AATAAAAAGCCCCTTGATTGAATAGGGGGCTAGTTATACTTCGATTTTACAGTTTATTTT
CATTAATTTTTAGTTCTCAAAATAATATAATTTTATTATTAATAAAATTCTTTTAATATT
GGGATACATTTATGAACAATTATTTTTATAATCCATGCCAAGCAGATACAAACAATTCTG
TACCTTATCAATCTAATGATAATTATGATAAAAAACCTGAAAAAATCCTTGATGCACGCA
AGGATGCCCTTAGCGTGGCTCTTATATACTGAAGCATTATATGCGCCTTTTCCTTAGCTA
TGGCTGCAGGAATCCAGACTATATTTGAAATAAAAAAACTTCAACAAGCAAATATTAATA
AGCCGTCATTAAGAATTTTATTTTACTTTTTGGCATATCTTTGGGCAGCAATATCAACAT
TTCTTTCATACCAAATACTAAGAAAAAAGCATAGATATAATAGAGACTTTATTATTTTTA
CACGTGCAATTACAGCACCGCTGTTAATTTCTTTTGCGCTCTCAATTCCTTTGAACTTAA
TTTTCTACTTAATTGTTAAAAAGCATTGTAAGTATGGCGCACGATAATATTATAAATGGA
GGATTTGAATGGCTTCTTGATCACAATTCGCAATCTTAACAATTATTTCAGTTATTATAA
TGTTTTGAGCAAAATTTATTAGTTCTAAACTTATTTATGGTCTATTCGGATTGGTTGACT
ATATAGTTCTAATGACTGTTATTTTTTATTACTTACACGAACCTATATCAATTAGAATAA
CAAAGAATGTAAGGATTGCACATAGTTTAAGTATATTATGAGCGTTAATAGGTGCTGTTA
TATATGGTGTTATTTCGCTATTATTTGGAAGAATGTACAAACCTATATTTATCACATGAA
ATGTTATAGTTTCACTTGCGGCTG
>NODE_21_length_9453_cov_14.878557
AAGTGGTAAATTATATATCCTAAAAGTCATACACCACCAGTGATAAATCCAGCTAATAAA
AGCCCTAAAAATATTGGCATTCATAAAATTAAACTATTTCCTGAATAGTCTTTAAAAAGT
TTTATAAAAAGCTTGAAAGAGTTAGGAGATTTTGACCTATTTGCCTGTTTGACAGCACTT
TTAGACATTTTGCACCTCTTTCTCCTGGCTTTCATAAATACTTCTATATATTGTGTTAGT
ATTTAATAAATCATTATGCTTTCCAATTGCAGAAACACTGCCATTATCCATAACAATTAT
TTTGTCGCAATCCTTTATTGAACTAACTCTTTGAGAAATTATTATGGTTGTATTATTAGA
AATTTTGCCTAAATTTTCCCTAACTAATTTATCAGTTTGGTTATCTAATGCGCTTGTTGC
ATCATCCAAAATAAGAATTTTTGGACTTTTAATTAATGCTTGGGCAATTGCTAATCTTTG
TCTCTGCCCACCGCTAAAGTTTTTACCTCTTTGGTAAACTTTATGCTCTACTGAATCATC
AAGTTTAAATACAAAGTCAGCTTTAGAATTTAATAAAGCATTATTTAAATTTGATTCATT
TTCTAAATTAGCACCAAGCATCACATTTGATTTAATAGTACCACTTAGCAATAATGGTTT
TTGAAATACTACTGAAACATTTTTGTAAAAATCTTGCTGGTTAATGTCATAAATATTTTT
ATTGTCTATTAATATTTCGCCACTGTTTTTATTAATTTTATACTCGCGAGTTAAAAGACG
AACTAATGTACTTTTTCCACTACCAGTTTTTCCAATTATTCCGACTGTTTCATAAGGCTT
TATGACAAATGAAACATCTTTTAAAACTAATGTTTTATCATAGCCAAAATTCACATTTTT
GAACTCAATTTTGCCGCAAATTGATTGTGTATGAGTACTATTTTTAGATGCAATTTCGCT
TTTTATTTTTAATATTTCCAAAATTCTTTTAGCAGAAATATTGCTTCTTATAAGTCTATT
TGTCATAAAAAGTGTTGAAAATATTCCAAAAGAAATAAGCTGCATATATGTAATAAATTG
ATAAATGTCACCAACTAATGACTTAATGTCAGTGCTATCATTTTTGTTAATAATCACTGC
TACAATTGAAAAAATAACAACATTGCCAAGCAAAATGAATAGGTCAATAGAAGGTCAGTT
AATAGCGCCATATGTATTTGCTTTTCTTGAAACTTTTTCTAAATTTTTATTAGATTCATT
AAAACGCAAAAATTGTCTTTGCCCTAAGTTATATGACTTAATTAAGGAAACATTATTAAA
ATCTTCCTTAATTACTTCATTAACTGCATCAAGCATTATGTTTTCTTTTCTATATAACGG
AAATAGCTTAATAATAGCTACAACTGCAAGTGTAACAATAAAAGGGACAACAAAAACAAT
TGAAATTGATAAGTATAAATTAGTTAGTAAAGCAAATATTAAGCCTCAAACTGTGTAAAA
TGGAAAAACGAAAATGTTTCTAAAAATAATATAAAAGCCGTCCTCTAATTTTTGTACATC
ATTACTAAAACGAGTTAGTAGCGTTGCTGGCGTTATACTTTCAATATTTTTATGTGATAA
AGTAAGTAAATGTTCAAATAATAATTTCCTAGTGTAATACACACCTAAATTTTTAGCTTG
TGCAGCTAAAAAGTTAGAAGCATAGGAAACTATTACTAATATAAAAGCTAGTGCAAAAGA
AATTCCAATAATTACTCACAAAGCATTTGCATAAGAAAATGAGCCTATTATTCATGAAGA
TTTAAAAATATAAACACTTACTTCACTATTAATGTTGCTATTAGCCAAGTAAGTTATTAA
CTGCCTTGTGACTGTAGGGATTAATATGCTTAAAAAAGGATGTAGTGTGCTTAATATAAC
AGCAAAAAGAGCCATAAGCTTGACTTTTAGTGGAAATTTAGAAAATAATTTCAGCATATT
CCCCCAGTAACAAAATCATATTTTTTTAATTATTACATTATAAAGTAATTAGATATTTTA
TTAATATGTTTGCTATTTAAAAAGTTACAAAAAAGAGTAAAAAATAGGAAAAAATCGTTA
TTTTTCCCCAGAATAGTCATTAAATAATTTAGTTTGCTTAGATCCGTCTGAAAAACCATT
TGGATAAAGGAATTTTAGATTTTCTCTAAATGAGTTCTTTTGATTTTTGTAAATTGACTT
ATTGCTTCCGTCAATTAAATTGTAAGCATAAATTGTATTATTTGCAGCTTGGATATCGCT
AGATTGTAAAAAGGGTGCTATGCCACCTGATCTTAATAAATCACCATAGTCAACACTAGC
TGTTACAGAGTTATAAATTCCCACCATTTGGCCAAATTCATTATAAGCTAATGAGCCAGA
AGCACCATAATATAGGGATGAAAAGTTAATGCCGTATTGAAAACCATATCAGCTAGCCAT
TACTCTATTTCAATAATTATCATTGATAATTGCATTTGAGGCAACACCAACTTTTTCCTC
AATGCTGCCTGTTGCAAAAGCAAAAGTGTCTTTATTTTTTAAACCGCTATTATATGAAGA
TACTGAATCTGAATATCTTTCACTAGGATTATTTTGCATTCAAGTAGCAGTATTATTTTG
ATTTGGATAACCTGCTATATAAATATCTTTAGCATTTCATAAGTTATTTTGATTACTTTT
ATCATATGAAGCTGATACATAATCAGTTGTTTGCATATACTTAGAAACATTTTTGTCTTG
ATTTGGCAATATTTCGGTTTTTTCTAATCTATCAATATAGTTATCTAAACCTCTAATAGC
ATAATTAACTCAACTTTTAAAAGTTTCATCAGCTTTTTCTAAATCAATATCAACTTCAAA
GACAGCAAAATCAACTGTAATAGGCACTTTATTTTTACTTTCAAAGTCGTCTCAGGCTGA
TTTATAGTGCTGAATGTCATTAGAACTTGCTTTATACTGCTTGTATTGCGAAGCTGATTC
ATTAAGCTCACTTTGAATATTTTTAATTGCTTCATCATTCATAAAATCAACAGCAGCAAA
AACTAATTTTGGTTCTGAGATGGCGTTTGTTTGTGTAGTTGAATTGATACTACTTAATTT
TTCATAATATATAAACTCTTGACTATTAGTAAAATAAGAAGCAGGAGATGTACCATTTGA
GCCTGTTTTATTAGGTTTTTGGTCAAAATTAGTAACATTTGAGCTCTTACCTAGTGCAAC
AGCAACTACTTTATCATTGGTAGGATCATAATAGTTTAATTTTTCTTGCTTCTCTTTTTC
TAATGAGTTACTGAATCTAGCTAAAACATGCAAATTAGTACCTAAAAATAATTTGTATTT
GTTGTCTGAATTTGTATATTTATGATAATCAAGTAATCAAGCAGTTCCGGTGCCATCACT
TAAAAGATCTCCATTTGAAAGTTTTGTTAAGTATTTAAGTGAAAAAGTTCTGTCATACAA
CTCTTTGTATAGAATCTTTGAATCAACTGCCTTAAATTTAGATGCATGCTCGGGATATTT
GTGCTTATTTGCATTGTTAAACAAGCCAAAAGGAAAATTAGGCAATGCAGGTATTGCAGG
AACTTCAGTTTCCATTGGAAGCTTATCCATAGGGTCTAAAGACATTGTGTCGATTACAAC
TGTATCTTCTTTAGAATCTAATTTATCAAGATTTTCATTTTTGTCTTTGTTTAAAAAACT
ATTAGCTTCAGCTAATAATGACTGCAAAGAGTTAATGTAATTATTTAGTTGATCAGTGCT
TAAAATATTAAGGTCAAATGATTTTAAATTTTGAATATATTCATTTATTTTGCTTCTTAA
ATTTAATGCTTCATGGCTCTCATAGTTAATTTTCTGACTAGATGAATCTAATAATTGAAA
TAATGAATTGACTTTATCAATCAATTCATTATTTGCTTTATTTTCCTGTTTTATAGGTTT
ATTAGGTGAATCAATACATTTAGATGCACTAAGCAATGATGTAAATGATAATCCCCCCCC
TATTAATATGAAAGGAAAAAATTTCTTTTTCATTATTTGTTTTGAATTTAGTTTATTAAA
TACAAAATTAATTATTTAACAAACTTTTTAAATTCTGAGTAGCCTTTTTCATCCATTTCT
TCATATGGAATAAAATCAATTGCAGCACCATTAATGCAGTATCTTTTACCACCCATATCT
TTTGGACCATCATTAAATACATGGCCTAAGTGATGGTCGCCTTGACCTGATCTTACTTCG
ATTCTGAACATATTGTGTGATGTATCATCTAAATACTTCACAGTGTCTTTGAAAATTGGT
TCTGAAAAGCTTGGTCAGCCACAGCCAGAGTTAAATTTTGTGCTTGATGAAAAAAGTGGT
TCGCCAGTGATTTTTTCAACATAAATTCCACGACGATATTCATTATTTAAAACTGATGTA
TGCGGTCTTTCAGTCGCAGAGTTTTTAAGAATATCATAGCTAAGCTGGCTAAGTTTTAAT
TCATTTCTAACTTGCTTAATAATTTGATAATCATCTTTAGATAATGAATAATCTGTATTT
AAATTAACGTGGCAGTAGCCTGTAGGGTTTTTGGTTAAGTAATCTTGATGATATGCTTCT
GCATCAATAAAGTGGTTTAAAACTTTTAATTCAACATGAAATTCGTTGTATTGCTTCTTT
AAATAGCTAAATAGTTTTTCAATTGTTAAATAGTCATTAACATCTTGATAGTAAACGCCA
GTTCTATATTGAACTCCAACATCATTACCTTGTTTATTTAATGAAGTAGGATCAATAATT
TTGAATAAATGCAATACTAATTCTTCTACTGAGGTAATTTCTGAATCATAAACTACTTTA
ACAGTTTCAGCATGCAATGAATTTTTTAAGTTGGTATATGTTGCATTTTCATCTTTGCCA
TTTGCATATCCAACTTGTGTATCTAAAACACCTTTTACCCTTTTAAAATAGGCTTCTACA
CCTCAAAAACATCCACCAGCTAAATAAATTGTTTTTTGCATAATTAACTCCTTTTATATT
TACTTATAATTGAAATATTATAAAGGGGAAATATTTTTTTATCCCAAAAAGAAAGCAATA
ATTTATTTTTTACAAATACACCTTTATTGATGCATCATCAAATGATATTTCATAATCATA
ATTAGAATCGCGTAAATACTCCTCAATATTTGCCATCAGTGCACCTTGCCCTTTACCTGT
TATTATAGTAACATAGTCATAATAAAAATCATCTTCATAGGCATTAGCTAATGATAGTTG
CACTTGTGTAAGTGCTTCTGGAATTGTAAATCCGTGCAAATCAACTATGTTTGAGAAGTC
ATTATTATCATAGTAAATAGAACTATTTTTATTTTTCTTGCTCATAATTTTCCTTTTGAC
AAATAGGGCAATAATAAGTCATTCTTTGTGCAATAAATTCTTGCTGTATTAATGCATTGC
ACTTATTGCAAGGCATGTTTGCGCGCATATGAACTTGTAAATGATTTTGGAACTGACCTT
CAGCACCATTAAGGCCTGAAAAATCAACAATTGTTGAGCCGCCTAGCTCAGTTGCTTTAT
CTAAAATTATTTTAGTGTTGCTTAATATTTCTTTAAACTTTTCATAAGGTATTTTATTAG
TTTTAGTTCAAGGGTTTATTTTTGATAAAAATAATATTTCATTAGCATAAATATTTCCTA
TGCCTAAAATATAGCTTTGATCTAGCAAAAATGATTTAATAGGAATACTTTTGTTTCTGA
CTGATTCATATAAATTTTTAGGATCAATTTTGTCAACTTCTTTGCCTAATTTATCAAGAG
GTTTAGATGAAAATAGCTCATTATCATTTTTAATATGAAAAGTTCCAAACTGACGAGAAT
CATTATAAAACAGAAACATTTGGCTATCTAACTCAAAAATAATATAGTCATGTTTTCTTG
TTCTATTTATGCTGCTATCAGTAAAATATTTGCCCGTCATCCGTAAGTGGCTTACTAAAT
TTTTATTATTTGAAAGTTTGTAAATAATGTTTTTACCAACATTGTAAACATCAAGTATTT
TTTCATTTAACAAGTAGTTTTTAAACTCACTAGCAGTAGCATTTTTAATTAGCTTATCAA
GCTTGACAATGACATTAGTGATAGTTAAATTTAAAATATTACCTTTAAGTGCTTTAACTA
CTGTCTTAACTTCTGGCAATTCAGGCATACTTATTTATCTTCCTTATTTAAAATTTTAAA
CATATTGGATTTATATATTTCAACTCCTGGCTGATCAAATGGATTTACTCCTAATAAATA
AGCACTAATTGCTAATCCTCTCATAAAAAACTGGAATAAGTATCCTAGTGCATATTCATC
TAACTTTGCAATTTCAATAACAATATTAGGCACCAAGGCGGTTTTTGAATGAGCTTCTAG
TGTGCCTTTAAAAGCTGATAAATTTACTTTATGTACTGTTTTACCATCTAAATAATTAAG
CTTATCATCATCATTTTTTTCTTTAGAAAGCAAAATGTCATATAAAGGTTCTTTTGAGAC
TAAAATTGTCTCAAATAATATCTTTTTGCCATCTTGAATAATTTGCCCAATCGAGTGTAA
ATCAGTGCTAAAAGTCGAACCAGTAACTCATAATCCTTTGTTATCCTTGCCTTCACTTTC
AGCAAATAATTGTTTTCATCATTCGATGAAAAATGATAATTTTGGCTCATATGAACACAT
TAGTTCTATGTCATATTTTTTGCTTAATACATGTCTAGCAACTGCATATTTATATGCTTG
ATTTTCATTTAGATTTAAATTATTGCAATCATTATTTGCATCAGTTGCACCATTAAGTAA
TTTTTCAACATTGACGCCTGCACAAATTAATGGAAATAGCCCAACAGGAGTAAGCACACT
AAAGCGACCACCTACATTATTAGGAATTATTAAAGTTTCATAATTCTTAGCTTTAGCAAG
TTCATATAAAACCCCTTTTTCAGAATCGGTTGTTGCAACAATATAATCCTTTGCATATTG
TGCTCCCACTTGAAACTCTAAAAGCTTTCTAAATTCTCTAAAGGCAATTGATGGCTCAAT
TGTTGTACCACTTTTGGAAATAACATTGATAGCAAACTTTTTATTTTCAACATACTTAAG
TTGTGCAACTAATTGCTCGCTGCTTAATGAATTACCTGCAAAAATTAATTCAATATCAGG
ATCAGTCATTTTGTATTTATCAAAAACATAATCGTAAGCAGCTTTTGAGCCTAAATATGA
GCCACCTATACCAATAACAACTAGTGTGTTTACTTTTTGTTTTTTTCATACACTAGCAAT
ATCATTCATCTTTTTCATTTCCAAATTATTTGTATTATTTGGCAAGTTGATTCAGCCCAA
TCACTCTTTTTCACTGACCTTTTGAGCAACTATATCACTATGTATTTTAGCTACCTGTTC
TTGATATTTATTTATCTCGCTTAGATCTAAAGCATGAGAAATATCAACATTTATATATTT
CATGTTAACTCCTGTGGTTAATTAAAAATGGATTTGTATTATTTAGCATACATCTGTATA
TGAAACTTCAATATAAAAATGCAATTATTGCTCCAAGTGAATATTCGTTATTATCATCAA
TTGAAATTAAACAATAAGGCATACCAAGAATATTGGTAAGAATTTCCTGAATTCCATTAT
TTGCACTTTTTCTAAAATCACTTATTTTTGTAAAAGGATACTGATTTAGTCCATCACTAA
AATGAATTTCATCACTTAGTCTGTAATCTATTTTTTCATTTTTTAGTTTATAAAAGGAAA
TGTACATTTTTTGATAATTATCTATTAAAAACTGCCCATAAGTATAAATATCGTTTGTAA
ATGATGCAATATATGAAAAAACATTAAATTTATCATAGTAATTATTTTCCATATTAGCCT
GTAAAACAAGTAAATTAGACAAAACATTATTATCATTAATTATGAAATTATACTTACTTT
TTTTGCTAATTAATGATCTAACATAGGCATATTGAAAAGCTATATTTTCTTCTAAATTAT
CAGAAACAAAAGCAGGGTATAAATTTTGATACCCAGAAACTAAGTTCATAATATCACAGC
CTTTTAAAAGCAATAAAAACAAGTTGCTTTCAGCAAAAAATGAATAATTTTTGGTCAAAA
CGTTCGGCATTATTAACTTATTTCTTTCATCAATTTCAAAGTTTTGTAACTGCACTTCTA
ATTTTTGCTTGCAGATCATAAAACATCTTTTTAGTGCTCTATAATATCCATATTTTTCTT
GAATATCATTAATTATAATTTTGATAATTTCAATAAATGGTTCAGAATATAATGACTGAC
CGATAAATAAAAATGCAGTCTTAGAGTTGTTAATTATTTCTTGATTTTTTACATACAGTT
TTTGCCAAATTTCAGGCTCTTCATCACAAAAAAAGCTGTATTTAATTTTCTGATCTTTTA
AGATATCATTTTTATTTAAAAAATCATGTGCCGCCTTAAAATTGTCTTTATCACTTTTTT
TACAAAAAATAACTATGTGCTTGATATTTTGACTATGAAAAAGGTCACTAAAATTGTTTA
ATTCTTTTAAATTTTGCAAATCAAAATTTAATACAAGTTCATTAAACCCAAACTGTTCAA
AAAAATCATTATCTTTCTTTTTAATTTTATTAAATAGCTCTAGTACATAAGGTTGCATAT
TTTCGTTTTTAAAATCAGGGCTAAAATTAATAAAATCTAAATTAATAGCTTCCATTATTT
ACTGCTACTTTCCGCTTCACTTATTAATTTAAGCACTGATTCTTTTAATTTATTAAACCC
ATTTTTAGATTCTTTAATTTTGTTTTTAAAAGGCATACGTGAGTGAAGTGGATGATTTGC
CTTGAAATTACCAATACCGGTTTGCATATCTATATCGATTGATTCAACTACAAAGTTTAT
TTTTTGATTTATTTCAAAAATGCTTTCAAGTTTGCTTTTTGTAAAGTCTGTAATCAAATT
TAATGGTATAAAAAATTTCATACCATTAAAAGTTCATACAATTATGCCGTGTGAATTAAT
GTTCTTTACCAAGCCATTCAAAACATCGCCTTTTTTAATCATATTAACATTATATATTAT
TAAGATTTTATGCATAATTCATTTATGAATTATGTTTGTGTCTTGCAAAAGTTAAAGAAC
AAGAACTCTTTTTACTAATTAGGCTGTTTTATAGGCAAATAATAAAAGTCGCCTGTGCGA
CTTTTCTGCATTATTTTATGTTATAAAATGCTTTTATGCCTTCAAATTCAGATTGTTCAC
CTAACTCTTCTTCAATAACTAGTAATCTGTTATATTTAGCAATTCTATCAGTTCTAGACA
TTGAACCAGTTTTGATTTGACCTGTATTAAATGCAACAGCTAAATCAGCAATTGTAGTGT
CTTCAGTTTCGCCTGAACGATGTGAAACTACACAAGCCATATTTGCCTTTTGAGC
>NODE_22_length_12977_cov_21.439625
ATAAGCCTATAAAACAGGTTAAAAAACAGCCTATTATTCGTACATAATAGCGCTGTTTTT
GTTTACTAGTGGGTTAATTACATTGTATGTAAAAAATATAACAAACATATTAAACCATAT
TTTAATTGGGCTAAAGACAATGTGTTGAAACATATAAGTTATTATTGAGCCAGCTTGGCT
TGATGCTCCTGTTGTTGAATAGTCAGCTAAAGAAAGCAGTGGCACATTAATTAATTCAAT
GATTGCTGAAAAAATAACAATTGGAATAATTACTAAGAAACGCTTAGGATGCATTTTAAA
TCTAGCCACTATTAAGAAGATAAACATAGCTAAATAACCTGAAGTCATTAAGGCGTATAA
GCCTATTTTATTAGGTATTACGCTAAATTGCTTAATTGTAGAATCATCAATAACACGGAA
TACTACAAAGTAGATAAATAGTATTGTTAAAACGATCAATAATAATGCAACGAGCAAGTT
GATATTAAGAAGTTTTTTTTCTTGGTTAGTAACATTTGCGCTTTTACGTTGCTCACCAAG
CATAATAATTTTTGTCTTTATTTTAGAAATTTTTGGGCTTTGCGGATCTTCTAATACTAG
TTTATACAAACGCTCTTTTTGTTTAAAGATGGCATTATCAAAACTAGCATCTCTAAATTG
ACCACCAAAGGCATAATTTAGGATTTTAAGGAAAATTATTCCTACTAAACCAGCAATTAC
ACCATCAACAATAGCAGCTAGTGTATAGTAAAAATTATAGAAAGTTGGGAACATTGAAAA
GGAGATTATGTCGCTTATTAGTCCAACTGTTCCTCCAACTAAAGGCCCGAAAATTAGTCC
GCTAATTTTAATAGGCAAGCCTATAAAACTGATTTTATAGGTTGGGATTGAAATAAGAGG
AACAAAAGAAGCAAAGACAACAAAAATAACAACAGAGATTGCTATAAGTATTCCAACAAA
AGAAATTTTTCTTATTGTTAATTTAGGAAAAAATGAAAAATCATGTCATTTTTTCTTTAT
TGTGTTTAGTATCTTGTTCATATTTATTCCTTTGTTTAAAATAATATATTATTATCATAA
AAATGCCGAAAATAATAAATTTTTTAGATGTAATTATATGAAAATTAAAATGATAAAATA
AGAAAATAAGCAGAAGTTAGTGAAAGGATGCTTTATGAAATTATTTGAAACAATAACATC
AAAAAGAGATAACAATATGTTGCTTAAAGCAACATTTGATGAAGAAACAAGTTGCAATTT
TTTAATTAAAAAAGATAGTAGCATCACTGAATATCATGAAAAAAATGAAGCTTTGGCATA
CTTTAGTAAGAGAGATTCTTTATCATTTTCTGACCTAGAAGGCTTTTTTAAAGGCTTAGC
GGTAAATGCTAATAGAAACTATCAAGTTGATTTAGCTTCATTCGCAACTGAAAAACTTCC
TTTAGCTAAAGTTACTGATGCTTTTGTTAGAGCAGTATACTTTGCCAAAGGCGAAATATA
TTCAGCTAGAAAAAAAGATGAAAAAGAAGAAGTTGAATTAATTCCTTTTATTGAAAAAGT
AACTAGTGAAGTTAGTGAGCAATTTAACAAATCACTGGTTTTAGCTAAGGCCACAAACTT
TGCGCGTGATTTACAAATTATGCCGCCTAACATTTGTAACTCTGAATTTTTAGCTGAAAA
AGTTGCTAAAGACTTAGAACAATATGAAAACCTAAAAGTTACTGTTTTAAAGAAAAAGGA
AATTGAAGAACTTAAAATGGGACTTTTACTTTCTGTAAATAAGGGAAGTGTTTATGAACC
TAGAGTTGTTGTTATTGAATACAATGGCGACAAAGATTCAAAAGAAAAAACTGTAATGAT
TGGTAAAGGTATTACTTTTGATTCAGGGGGTTATTCACTAAAACCTTCTAGATCAATGGT
ATCAATGAAATTTGATATGTCTGGTTCAGCTATTGTTGCAGCAACAATGAAAGCAATTGC
ACAATTAAAACCTAAGAAAAATGTAGCTGCAATTATGTGTATTACTGACAATAGAGTTAA
TGGTGATGCTTCACTTCCTGATTCAGTATGAGTAGCCATGAATGGTAAAAGTGTTGAAAT
TAACAACACTGATGCTGAAGGAAGATTGGTAATGGCTGATGGACTTGTTTATGGTGCAAA
AGTACTTAATGCAACTAGATTAATCGATGTAGCAACCTTAACTGGAGCTATGGTTGTTGC
TTTAGGACAAACATACACAGGTACATGAGCAACAAGTGATAAAGCTTGAGAAGATATCAA
AAAAGCTGCTGATAATGCTAATGAATTAATTTGAAGAATGCCACTTGATAAAGCATTTGC
TAAAAATATTAAGTCATCAAAAGTGGCTGACTTAAAAAACACAGATTTTTCAGGAAATGC
TGGTTCATGTTCTGCGGCAATGTTTTTAGCTGAATTTACAGAAGGTGTTGAACACATTCA
TCTTGACGTAGCTGGTACAGCTGAAATTAGTGAAGTGCCACAAGGTATTATGGTTAAGAC
TTTAACCGAACTAAGCTTACTTTAGAATAATTAAAAAAGAATCATTGTTTTAAGGCCAAG
ATTCTTTTTTAATTTCATCATTTTTATAAAGAGGAATTAGCAATGTATTTAAAAAATGGG
CTAGGTCAACTAGAAGTAATAACAGGACCTATGTTTTCTGGCAAAACAGAAGAGCTTTTA
AAAAGAATTAATATTCTTAAAATTGCAGGAATAAATTCATTAGTAATAAAGCCTAAATTT
GACACACGGTTTTCAGAAAATGAAATAGTTAGCAGAACAGGGGCAAAGCATAAAGCAATT
AATGTCAGCAGCTCTAAAGAGATTTTAGATCACTGAAGTACTAAATATATGTGTGTAGCT
ATTGATGAAGTTAATTTTATGGATGAAGATATTTTATCTGTTATTGAAGAGTTAATTTAT
AAGGGTGTAAAAGTAATATGCTCTGGGCTTGATATGGATTTTAAAAGAAGACCATTTGAT
GTTATGGCAAAGGTTTTAGCTTCTGCTGATAGTATTTTAAAACTAAAAGCAGTTTGTTTA
GAGTGTAAATCTGACGCCGGATTTTCGTTTAGAAAAGTTAAAAGTGATGAACTTAATTTA
TTAGGCGATTCTGAATATGAGGCTAGATGCAGAATTTGTCATATAAAGGGTGAAAAAGAG
AAGGCTAAAATGTAGATTTAGCAGTTTATAACTTCTATTTATTAGTCAACTAACTTCTTA
TTGTTTTGTATAAAAAACATTAAAGTTTGCTATAATAAAAGCATTCGTAATTAATATACG
AGTTGGAGAAATCCAACTCTTTATTATTTTAGTATGGAGAAATATGAACTGAAAAAGCTT
GCTATTAGAAAAGTTTGGCAACAAAATTAATGATGTGAAAATAGTTAATGAAGATGGGCT
ATTAATATTAGAAGTTATAGCATCAAGCAGAGATCTTAAAGATATTGAAGAGCTTACAAA
AATAGTTAATGATTATATAGATTCATTAAATGTAGAATTTGATTTTGATTCATTGTCAAT
AAGCTCTCCTGGTTTCACAATGGACTATGAAACAGATGAATTGGGAAATCATATTGGTGA
AATAGTTGATGTAAAGTTAAATAAAAATGTTAATAAATTAGACTTTTACACTGGCGAAAT
ATTAGAGAATAATCCTGAGACAATATTACTAAAATGAAATTGCAAGGGACAGTTTAGAAA
AGTTGAAATAGAAAAAGCAAATATAAAAAAATAAGCATGAATATAGAATATGCAAGCAGG
AATAAATAGGAGAAGTATGTCTGTTAAGAAAAATAGTGAATTAATGAATGCGCCTAAAAT
TTGATATGAGATTATCAAAGGATACAATGAAAAAGAAAAATTAGAATTATCAGTTTTGGC
TGATATATTTTCTGAAGAAGTAACAAGAATTGTGCAAAAAAACATTGACCCAGAAGCTAA
TATTGTTTTTGAAATTGATGAAGAAAACAAAGAAGTGCATGTTTATAACACTGAGGCAAT
AGTTGTTGATGACAGCGAATTTGATGATTTAAGTGAAGCTGATAAGGTTTCACTGATGCT
ATACAATGTGCCTTTGTCAGTGGCTAAAAAGGTAAAAAATGATGCAAATGTTGATGATAC
TATCAAAATTGAAATCGATTTACTAGCTTTAAGTAAGTCAACAAATCCAGTAGTACAAAA
AACCCCTAAAATTATTGAATCATCTATTTTACAGGCTATAAAAAAGCTTCAAAAGTCAAT
TGTGTATACAAAATATTTAGAAAAAATTGGCGAAACTGTCAAAGTTACTTTTATTTCTAT
GAACTCGAAAGGTTCATGAAATGTGCAAATTGTTGATGACGGAGTTATAGCTCACTTACC
TGCTAATTATGTAAGTGCAAAAAGAGTTATTAATCCTGGATCATATGGCGATGTTGTAAT
TGAAAGAGTTGAAAAAGATACAAAGCTAAGTCAAATTACTGTTTCATTAGATTCACCAAA
GCTTATTGAAAAGATTTTGTACAACAATATTCCAGAAATTAGCAGCGGATTAATTGAAAT
AGTTAATGTCCAAAGAATACCGGGAGAAAGAACTAAGGCAGTGTTTAAGGCTTCAGCAGG
CAATGAGCACTTAGATGTATATGGAGCAATAATTGGTCAAGATTCTTCAAGAATTAATTT
AATCATTAGTGAGATGAATCAAGGTGTAAATCAGGCAGATAAAGAAAAATTTGATGTCAT
TGTTTACACAAGTGATAAAAAAGAATTTATTCGCAGATGTATGCTTCCTGGACAAGTAGT
TGACATTGTACCTAAAAATGAAAGTCAAAATTCATTTTATGTTATTACAATAAAAGCAGG
CTTATCTGCAGCTATTGGTAAAAAAGGTGCTAATACAATGTTAGCTTCCAAGGTATCTCA
TTCTAATTTAGACATTATTACAGTTGAAGAAGCTAAGCAAAAAAATATTCCTTTTGATGA
AAGTAAAATTGCTGAAGTGGAAGAATCGCTTAATTCATTTAGAAGATATGGAGCCACTAA
AAAGGCGCCAACAAGAGCATTTAACAATAACAGAAGAAAAACAAATTCATACTTTGAAAA
TCTTGACTTGAGCCTTGAAGGATTCGATAAAGACATTTTGGCTTTTAGAGAGCAAGAACA
AGCATTTTTTGATGAAAGCAATAGTCAAAATATGGAGTTTGATGAACTAATTCAACAATA
CAACAGTGAATCAGTTAAAGAAAATATTGAGTCTGATGAACGTTCAATTGATGAAAAATT
AAACGAAATTCAAAGAGAAGAAAAATTGACTGCTAATGACTATAAAAAAGCCAAAGAAGT
CGCTAAAAACTTTAAAGTTGACAAAGATTTAAGTAGTTTTGGTTTAGACGGCGGAATTGA
TTTAAGTGACATTGAAAATGAAGAGTGATAAAAAAAATGAAGGCTTTAGTCGCAAGTGCA
TTGCAACAGGACTTATAGTACCTGAGAATCAAATGCTCAGATTTGATTATAATAAGAATG
AAAATCTAATTAAACTAGATGTCAACAGAGAGCTAAAAGGCCGAGGAGCCTATTTTATAG
CAACAGAGGAAAACTGAAATACTGTTGTTAGAAAAAAATGTTTGAACAAAACATTTAGGA
CTGCTGTTCCAAAAGAAGTATATGAAAGAATAGAAGCTGAATTGAAGGAGGGAAAATGGC
TAAAAAGAATAGATTAAGTAATACAAGTGTGGTTAAAGAACAACTGTCAGACATTAAGAC
TGAAATTGTTAATGGAACATTTATTTTTACAAATAGAACGTCTTTAGGAGAGTTTGCTGA
AAAAATTAAAATGAATGCAAACGATCTAATTAAACGGTTTTTACTTAGAGGTAAGTTCTA
TCAAATTAACCACATTTTAGAAGAAGAAGAAATTGCTGAAATATGCATGGAAAAAGGACT
TGATTTTAAAAAAGAAGAAAACATTGATGCTGGAAACTTTTTAAATGAAGTCAAATTTAA
TGATGATAAAAGCTTATTAGTTAAGCGCCCTCCAATTATTACAGTTATGGGTCACGTTGA
TCATGGTAAAACTTCACTAATTGACTATATTAGAAAAACCAATGTAGTAAGCACTGAAAG
TTCAGGAATTACCCAACACACTGGTGCTTATCAAATTTCTCATAAAGGCGAAAAAATAAC
ATTTATTGACACTCCTGGCCACGAGGCATTTAGTAAAATGCGTTCTCGTGGAGCTAAGAT
TACTGACATTATTATTTTGGTTGTAGCTGCTGATGATGGAGTTATGCCTCAGACTAAAGA
AGCTATAATGCACGCTAAATCGGCAAATGTACCTTTAATTGTTTTTGTAAACAAAATGGA
TAAACCACAAAAGAATTTGGAAAAAATTAAAAGAGAACTGATGGAAAATGATGTTCTTAT
TGAAGAATTTGGCGGCGATACTCAAATTGTTTATGGTTCTGCACTTAAAGGTCAAGGAAT
TGAAGAATTATTTTCAGCAATTATTTTGCTTGCAGATTTATTAGATTTAAAAGCTAACCC
TTCTCGTTATCCTGTCGGAACTGTAATTGAAAGCAAAGTTGACAAAGGCGTTGGTGTTGT
AACCACAATTATTGTTGAAAATGGAACTTTATATAAAGGCGATTTCATTGTCGCTGGCTC
ATGCTATGGAAAAGTAAGAAGTATGAAAAGCCCTGGTGGAGCATTTATTGATGAAGTGCT
TCCTGGAACACCTGTTAAGATTGCTGGATTAAATAACTCTCCATTAGCTGGGGATAGATT
TATTGGTTTCGATGATGAAAAGTATGCTAAAAAATTAGCTTTAGACAAAGCTCAAATTGA
TAAAAGTCATAACTTATATGAAAAAACTCAATTAAATAATGTTGAACTAGGCAAAAAAGT
ATTCAATGTCATTATCCGTTCAGACGTGCAAGGAACTGCTGAAGCTATTAAAAATAAGCT
TTCTGTAATGGAAAATGAAGAAGCAACGATTAGAGTTATTGGTGCACAAGTTGGTCAAGT
TTCTAGCAGCGACTTATTATTAGCACAAGCTTCAAATGCAATTATTATTGCTTTTAATGT
TAAAGTATCACCAAATATTAAGCAAACTGCAAAACAAAGTAATATAAAAATTATGTCTTA
TGATGTAATTTATAAGATTATTGAAGATATGCAAAACATTCTTGATGGTGAAAAGCCAAT
TGTTTATGAAGAAAGAAAAATTGGATCTGCGCACTGCATTAAGCTATTTTACTACTCAAA
AGTTGGCACTATTGCTGGCTGTATGCAAGACGAAGGCGTTGTTAAAGTAGGATGCAAGGT
TCAAATATTTAGAAATAAAAAAATGATTCATGAAGGCATTGTTGAAACTTTAAAACGTGA
AGCAAATGACTTAAAAGTAGTTGAAAAAGGCAAGGATTTTGGTACACACATTAAGAAGTT
TAATGACATTAAAGAAGATGACGTTTTAGTGTTCTTTGAAGAGGTTCCAGTTTCTGTTTA
GGCCTATAAAACAACTTTAAAGGGAAAATATGGATTTAAAAAAATATATTAGAGATGTAA
AAAACTTTCCTAAGCCAGGAATTTTATTCAAAGATATTTCACCACTTTTAGCTGATGGTG
AAGCGCTTAATTATACAATCACAAGCATGGCTGAAGTTGCTAAAGATGTTGATGTAATAG
TTGGGCCAGATGCCAGAGGCTTTTTATTTGGAACTCCTACAGCAGCCGTACTTAAAAAAC
CTTTTATTATGGTTAGAAAGCCAGGTAAATTACCAGGGAAGGTAATTTCTAGAGAATATG
ATCTAGAGTATGGTAATAATATTTTACAAATTCAAGCAGACTTTATTAAAAAAGGGCAAA
CAGTAGCAATAGTTGATGATGTTTTAGCTACTGGGGGCACAATTAAAGCCATAATTAAGC
TTCTCAAAGAGCAAGGGGCTATTATAAAAAAAGTTATTATACTTTTAGAGCTAACTGATT
TAAACGGTAGAGACAGCATTAATGAAGATGGAATTGAAATAGTTTCACTAGTTAAATTTT
AGTAATTATAAAAATTAAAGCCAGAGGGCTTTTTTATTTTGCAAATTATTAATAAGCCTA
TAAAATAGCCATATTTTTCATTTAAAAATAAATTTAACAGTACAAAAAAATAAAAAAGTA
TTATCATTATTGTATGATAACAAAAGTGAATAATAATAGCTCTAGTGCTGTTAAAAGTAG
ATGAAAATTTAGACATTCTAGCAGCCACACAACATATTTAATAGCTAATTTAAGTATTTA
TTTAGCTTGATTTATTTTAAGTGCAACAGTGCCAAATATTGGATATTTAAACTTAGGATA
TACACAAATAACTTACCTTGCGGCACTAACAGTTATTGCTACATTCCACTTAGGGTTTGT
AGGAAATATATCTGTCGGACTATTTTTTGGCTTATCTTCTTGATTTGCTGCCTATATTTA
TGGAATTCCTAAATATCAATATTTTGATCTTTCAGTCATACCAAGAGTTGAGGTTGCTCT
CGGAGTTTATGTCTTATTTTGAGTATTTAATGTTTTTAAAAAGCCAGCTGTTTGAAAATT
GACACTTTTAGGTGTGATTTCAACTATGTTAAATCATTATTTTGTGTTCTTTGCACAATA
TTTGCATGAATTAATTAGGCCTGGTGATCTTGGCAAAAATGGTGTGCCTCCAATTGCTGT
TTGATTATTTGTAAGGCTATTTAATATTATTTCTGAGCCAATTCTAGGTGGAATGTTATT
ATTTGCAATGTATCCAGCTTTAATTGCTCTAAGAGAACAATTTAAATCTGTAAAAAAACT
ATATTACTAATTTATTAATATTCAAATATACAAATATAATATTAAGATATGAAAATATTA
AAAGAAAGAGTTTTGCCAGCTGTTGTTGGAGTTTTAATACTTGCAAGCGCCATAATTCCA
TTTGCGATTTTTGGTGCAAGCCACTATGAAGCTAGGATTGCTGCTTATATAATGGCAACT
GCTGCTCTCTTTATTTTATCATTTGAGATTTTAAATGCTTTTGGTGTGAAACTAGTTTTT
AGAATTTTTGTCTCAATGCTAGCAGCTTTAATGACTTTTATGCCTATAGACACAGCAGAG
ACTTTATTAAAGCCTGGCTCGTTTGATAGAACTCAATTGCTTATACTGATTAAAAATTCT
GTTTTTAATTGACAATCATTATTAATAATTTCTGTTATTGCTTTAATATTTGTTTTGATT
GAGTTGCAAAGCAGAACCAACATGACAGCAGGAGACAGATTCTTACGTTTTGTTCATATT
TGGTTTTCATTTTTCTATGTTATAAATTCAATCGTATTTTTACTTTTAGCAACATTTAGA
GACTGAAAGATTGTGCTATTTATCTTGCTAGCTCCTTCGCTAGCTGATATTGGTGGATTT
TTTGGCGGTAAGTTTTTTGGTAAAAAATTAATTAAGGCTAGTTTTGCTCCAAATATTTCA
CCAAAAAAAACTTGAGAAGGTTTTATAGTTGGAGTTATAGCTTGTTGAATATTTGCAGCA
GGAATGATATTTGGTTTAGGTTTAATGGAAAATAAAGTTATTCCACAAACATTTGTATTT
TCAATTACTCCATTTGCTTCAGTAGCGGGCGACTTATACTTTTCATATTTAAAGAGACTG
AATGCTACAAAGGATTATTCTAAAATACTTTTAGGCCATGGTGGGCTTATGGACAGGCAT
GATAGTATTTCATTTGTGAGCACACTTGTAGCAATGGTTTACTTCTTTATTTCAGTAAAA
TAAAATCAGCGCTATGCTGATTTTTATTACCATAAAACAGGCAAATTGAGCTATTTTGTC
TTTATATATGAACGTATAGAATGATAGTATTTATAGCCTGAGAAGATGCTAAAGAATAGA
GCAACTAACATTGGAATATTGATTGCGTATAAAATTAATCAATCTTTTCAGTTTGAAACA
AGTGAGAAATTAAAGGCAACTGCTACAACAAGCACAATTATAATAGCAATTGTTTGAGTT
AAAGTTTTTAGTTTACCCCATATTGATGCCTTAACATCAATATTATTTTGAGCCATCAAA
ACTCTTATAGCATCAACAATTAAGTCCCTAGCAACAAATAAAATTGTTATTCATAAAGGA
ATAAAGCCAAAAATTGAAAGCGAAATTAAGGTAGTTGTGACAATTAATTTATCAGCAATA
GGATCAAATAGCTTCCCAAATGAAGTTACTTGCTTGTTTTTTCTAGCTAATCAGCCATCA
AGGTAGTCAGTAATCATTGCCGCTATAAATATAGCTAAAATTAAGCTTAATAATATCCTG
CCAGCTATTTTATAAACAACTATGTGACGTTGAATTAAAACACCATATAAGATAACTAAT
ACTAATAGAGGGATAAATAAAATCATTCTTAAAAGAGTAAGTTTATTAGGCAAGTTCATT
TGTAATTAGCCCTTTTTCATAAAATTCACGAATCTTAAGGGTTTCTTGGGCAACTCTTTC
TGCGACATATTCTGAATCTATATCTGCAATCGTTCTCTCTAATTTGAACTTGATAAAGTC
GCATTGACTAGATCAGTTGTTGCATCTAGTATGAGTTAGAGTAATAAAGTCCTTTAAAAA
TTCAGAATTGGTGTCTGATGAGATAATATATTCTTTGAATTCTAGATCATCTTCAATAGT
TTTTAAGTATTTGTTGGCAACAGAAACAATGTCGCGCATTTTAAATGCTCCGATTGAAGG
TTCAAATTTTTGTAAGTATTCCTCATTAACATCCATTAAGCATTTTAGTCTGATAGCTAT
TAAATTGGCATACTCAGAAGCTTTTTTTCTAAATTCAGCATCTTGCTTTTCTTTTCTTTT
CTTGTTTATTTTGTTCTTAGCAGAACTAATGATAAACATAGCTAAAATTATCCCCACAAG
AACACCTAAAATTATTCACATTGTTAATGATCCATCCATAAGAACTCCTTAAGTTTGTAT
ATTATTAATATTTTAAATTATAATTTAAAAGATTTATGAAAAACGATGGTTGCTCGAGTG
GCTGAAGAGGTCTGTCTCGAAAACAGATAATGATGCAAATCATTCAAGGGTTCAAATCCC
TTACCATCGGCCATATAATTAGTTACCAAAAAAACTGACAGCTCTGCCAGTTTTTTTAGT
TGTGTTTTAGTGGTTTTTATTATGGTCTTAGGTATGTGATCAAAAAGTTTGATTGTATCA
AAACAGTCAGCCTAATTACTTTTTTTACTTATCAGGCTTATGTCTTTTCTTACTAGATGT
GTCATAGCTGCCTGTTTCATAGTAGTTTTGGTCATATGAATCATCATAGTTATTAGTCAC
ATATTTCCTAGATTTTACTTTACTACTGCTAGGAGAATTGTTTATCTGCGCTTCATAAGT
GTTTGTATAGCCGTATTCTTCATCATACTTTGTTGAAATGGTTTGGGTTTGGTCATTTGA
TAATGATCTGCTTTCTTTTAGAAATTTAATATTAAAACTACTTGTGTGCTTGAGATTATT
TTGACGTTTGTTGATAATGCTTAAATAAATCAGAAAAAACGGATTTAAAACAATGGCAAC
CATTAACAAATATTTAGCAAGTTTTAAATCGCTATATTTTCTCGCGCTTCAAATAGTTTG
TTTCATTTGCGCTCAAAGCCCAAAGCTAAGTGCTAAAAATAAAAGAATTATGCTGGTTAA
CGTAATAGCAAAAATAATTCCAGGCTTTTTTACTGATTCACTTGAAAATACTGCAATTAA
AGAAAGAAATATAATAAGCAAACTAAGGAATAAAGATGAAAGGAAAACTCAAAGAAGAAT
GTTTCATACAGATTTTTTAAGACTCATATAGTGGAACCACTCTTCTCATCTAAAAAACTT
GTCTTTTTGGTCTGTAAATTGAGGCACATTTTTATTATTATCTAGATTCATAATTACCAA
ATCCCGAAAAGTTAATGAATAACTATATAAATTATACTAATGATGAACTGCTAAAATATA
AAATACTGAGAATGAATAGTTGAAAATGTTATGCTAAATGATAAATAATGAATGTTTCCT
ACTTAAAAAATCGACCATTTAACCCTATAAAACAGCCTAAATGGTCGATTGTAAAGTTTG
TAATTATTTTTCTTGTGCTTTAGCACGATAGAATGCGTTCTTAGCTTCTTTAATTTTTTG
TTTCTCTAATTTGTCTTCATTTGCTTGACGAAGAATATCGAATTTAGTTCTAAATATGTA
GTCCTGGATGGCTTCTCCTAAGCCATTTTGCATAACATCACTTGTGTAGTATTTTGCAAC
TTCCTTAACACTTTTTGGTGAATTGTCCATAGCATATGAAAAGCCAATTGCTCTAAGCAT
TGTTAAGTCATTGTTACTATCGCCAATACTCATGCAGTAATTAGGATCAGCATCTAAATG
ATTGCATAACCATAGTGCCCCAGTTCCTTTATTAACGCCTGGCGCTGTTAGCTCCATATG
CATTCCCATAACAGCAAGATCAGCTTTTATGCTTAAATTATGAATATCAGCTACAATTTT
TTCTTTATTTTCAGGCTTAGGATAAATTTCAATTTTGAATATGTTATTAATGATTTTTTC
ATCTTCATCTAGTCAGTCTGGGAATTCGAAAAATTCAGTTAAAAAATCTTTTACTTTTTG
GTTGCTTGTGACCATGTAGTAGCCGTTCTTACCAAAGAAACAGGCAGATTCGTCATATTT
TTTGATTATGCCTAAGACTGCAGAAACAATATCAGAACTTAGTTCTGATTCATACAAGTA
CTCTTTGCTTTCGACATCAAGAATGGCTGAACCATTAGCAGCAATAATATATTTAGCCTT
TAATTCATGAGCCATTTTAAGCATTTTTGGAAGTGGAGGATTACCAGTGTTTAGCACAAG
AGTTATATTGTCGTTTTCAACTGCTTCTAAAATACTCTTTCTGGTCTCAGGATTCTCTTT
TTTATCCGGGAAAGAGCAAATTGTGCCATCTACATCACT
>NODE_23_length_9495_cov_19.815903
AAGAACCACCACCAACATTATTAGTATCATTAATAGTTATACTAGCTTCCGAAAAATCAT
ACATTTCATTCGTATTTATCATTAAAGCAGTCTCTAGTGATTTTGTTGCACTAAAGTCTC
AACACAATCCAGTGTTATATTGGTATTGATTAAACAGAATATAATCATCTCTTAGCGAAA
AATAGGCATTTTTATGCTTTTCGTTTGAGGATTCATTATTAGTTGTATTTTGTCTTTTTG
CACTTAAGCTTGTGCTTAATGAGAAAACCGAAGCAAAAGGTGCAAAAAACATTATTTTTC
CAAGAAAAATGCTGCCTTTTTTATTTCTTGCTAAATTCACCATACACTTATTATACATAT
AAAACTATAAATAAGCCATATAAATGAAAAACATATCTCCAAGAGATATGCATAAATAAA
TGTAATCTAGCAAACTTTTTTGGCTCTAAAAACTATATTCCTTGTCCATGTTTATGAAAT
GCTAGCACAAAGGCGCAGAATATTATTCCAACCATAAACACAAATATTGTTCAGAAAAAT
AGTTTTTTGTCATGATGAGCGTGATAAAACTCTGGCAAGAACTCTAAGATACTAATAAAA
ATAAATATGCCTGCAATAAATGATTGCACCATTGCTCTTAATTGTCATATACTGTAAATA
TGTTTTCCTAAATATCCGCCTAAAAGCATTGCAGGTAAGAAAAGAAATAGACATAAAGTG
CTAATGAATAGCGCTTTTGCTCTGCTTCAGCCCATTTCTCTTTGACGGTAGTAAAACAGT
ACTTGTTCAGGAATTAAATGAAGTATTAATGAAATTAAAAAGGCAACTGATGTTGATGTT
ATTCCTTTACTTTCAATTCCGATAATAATAAAACCAATTAAAAAGCCTTCAGGAATTCTG
TGAAGAAGTAAAAGTAAAATAGCAACTAATTTATAAGCAGGCTTGCTTTGTGCATTGCTT
GAGATTTGAATATCATGCGAAGGCGCAATTTCATGCTCATGGTGATCCATATCACTATGA
TCGTGCCCGATGTCATGCGAGTGCAAAAATAATCTAGCTGATTTATCAGTTGCGATTTTA
CTATTAATCGACTTTCTTACCAATTGTCTAACTAGTGCTGCAAAGCCTATGCCTATAATT
AAGCCACCTACGACAACTAAAATGTTTCAACCATAAATTTTAAAGTCGCTATTTAAAATT
GCACTTGCGTTAATTGAACTAATTTCAAGTGACTCTTTCAAAAATCCGAAATTAGCCATT
GTAAGGAAAAATCCACACATAAAAGCATACAAAAGCACAGTGCCTTTACTGTTTAATTTT
TCCTTAGTAAAAGCAAAAATCAAGTTAACTAAAAAGGGAATAATTGCAATTAAAACAAAT
ACAACTAAAATTGCAATAAAAATTGCTAAAGGTTGATTATAGCCAAGAGATGAATACAAA
ACATTTCAAAATTTAGTCATTATTATTCTTCAAATTCAATGTTATGAAATACTTCCTGAA
CATCGTCATCGTCTTCTAATTTAGCAATAAAATCTTGAATTTTTTGAGCTTTTTCACCAG
TGAATGTAACTGTTGCATTAGGCAAATAAGTAATTTCACATTGCATAAATTCAGTGATAT
TTAAATTGCTTTCAATAGCACTCTTGCAAGTTGAAAAATCTTCTACTGAAGTTGTAATAA
TAAATGATTCATCAGTGGCTTCAATATCTTCAGCACCATTTTCCAAACATACTATAGTTA
AGGACTCTTCGTCAACTAAGCTTTTGCTAATTTCCATTATCCCTTTATGATCAAATTGAA
ATGGTATAGTACCTGTTTTACCTAACTTTGCATTTTGTTTATTAAAGTATGATTGAATAT
TGCTTGTTGTTCTGTTTACATTATCGCTTAAAGTAATAACTAAAAATGTTGCACCACCAC
TAATTGTTGCATTGTAAATAATTTCAGTAAAAACTGCTCCATCTTTAGCATTACCTTTTG
CTTTATCTAAAGCTCTTTCAATATTAGCTTTAGGCATACTTTTTGCTTTGGCTTTAGAAA
TTGCTAATCTTAATGCAGGGTTAGAACTAGGATCAGTGCCTCCTGGTCCAGTTGCTGCTA
CATATATTTCCTTAAACATTTTTTGGAAAATTTTGCCTCTAGCAGCATCATTTGCGCCTT
TTTTATGTTTTATTCCTGCTCAGTGTGAATGTCCTGCCATATTTATTCCTTTCTTTTTCT
TTTTAAAACTTCATCGATTGAAAGTGGCATACCTGCCTTGTTTCTTTTGTGCATACTATA
TTTATGCATTCTTTCAATTTTTGCAACAGAATTTGGTCTTATATCAGCTTTATCATCAAG
CAAATAGCTATCTAATTCATGATAAGTAAAACCTAATTCATCCTCATCGCTTTGCCCTTC
TCACAAGCCTGCCGAAGGCTTTTTATTTATGATGCTCTCAGGCACATTTAAATATTTAGC
CATCATTCTAACTTCAGACTTAAGTAATTTTGAAATAGGCAATAAATCAACTCCGCCATC
GCCATGTTTGGTGAAATAGCCTATAAAATACTCATCTTGATTATCAGTGCCCATAACTAA
ATAATTATTTTGTTGTGCATATGCATATAGGGCAATCATTCTTAAACGTGGCTTAATATT
ACTAATCGAAAGCAAGTTATCTACTTCATTATTTAATGATTTTTTAACTTCATCAAATGA
TTTGTTTAATAAAACTGTTTTAAATTTTAAATTAATTGTCCTTTCTAGCTTGCTTATGTC
CTCAAGATCATGATTCATAGAATCAATTGGCATCACTAAACCCAAAGTATTATTTGGGAA
AGCTTTTGCACACAATGATGCAACTAAAGCACTATCAATTCCGCCCGATATGCCAACTAC
ACATCCTTTTGCTTTTGCTCTTTTCACTCTTCTTTTGATTCATGAAACTAAATATTCAGC
ATAAATCTTTACTTTTTCATTATCAAAAGGAGAATTGAAACTGTTGTCAACTCTTAATCC
AATTCTCTTATTCATGATGACCGCCGTTGCAAATATATAAATAATTCTTTATTATTTTAC
TATATTAATATCTAAGTAAATTTAAGCTTTGTATTATTTAGCAAATAAAAATCTTGCTAA
TGCAAGAAGTTATTTAGATTGCAGCTTCATAAGTGCTAATTTTAGTCCATCTTCATCGAC
CATATTTGCTTTTATGTCTCTGAGTTTGAGAGCTTTAAATAGATTCGAATTTTCATCAGC
TTCATTAAAAATTGCGCTTCTAATTGCCATATAAACTGGTGTTGGTGAATTTAGCTTTTC
TCAAGCAGAATCGCTTAATTCAATTAAAGCTTCTAGTGCTTCAGGATCTTTATCTAAATT
AGGAAAATCTAAAAAATCAGTATAGTTTTGCCTCTTGAATTTATCTAAATGCAGCTCTAT
TTCAATTCATTTTTCATGCAATTCAAAGTCTTTAAATAACTCAAAGCCATACTTAGCGCT
TATGTTTATATCTAAATCATCCTCGACCAATGAGCCTGAATTATAGTACTGCTGGTTATT
TCTAAACTCTGAATCAACAAATCATAAAATTCCTATTATCTTATAATCAGCAAAACTTTG
CTTTGCTAACTCAACATCATTTTTAAATTTGTCTCAAACTTTAATTGCTTCATTAGCAGA
AAAAACATCTCTTTTTCTTTGCTTTATGAAGTAATATTTTTTATTTTCTTCATCTTTAAA
AGCAAAAGTAAATCTTGCACTCTCAATTATTTGTTCATCAGGATTATCTGCACTAAATTT
AGTTACTGAAACACTGTTTTCGGCTATTTCATAGGGTGATTCGGAAAAAATGTTGACTGA
ACAATTAGATAAAAATTTGTAGTATTTGTTCTCTTGGCTTCTATAAAAAGACTGCTCTAA
TTTTGTTTTAAAGTTTAAAGGACTTAAAAATGAAATAAATCTATAAGGCGCTTCAGCTAA
TTTATAAATTAACTTCTTAGCATTATTATTTAGTAAACTGAATTTTAAGTCTTGTTCAAA
TTGTTCATAATTCATATTATTGTTTTTCCAATTCTATCTCGCCATTTTTATTTAATTGAT
CTAAGATTTCTTCAACTGCATCTTCATCATCAGCATCATTTGAAACACCAACATTTATTA
TATTTTTGCTAAATGTAATAAATTTATTAAATGGTCAGTGCACTTTTTTGGATATAACTA
ACATATTTAAGAAATTACTCATTTGCTTGCCTGCTACTTTTATTGGTGAATGAGTTTCGC
CAATTTTCACAGCCGGACAATTTAATTCATTTGCATAATTTATAAAATTATCAGTGCCAA
TAATTGAATCTTTGTCGCCGATAATAAATATTAATTTTTTAGTCACTTCTCTATATTGCT
TATCTAATTTTTCCATAAATGAAGGTTGTAAAATATATTTATCTAGTAGGTTATATCATT
TACCTTTTCTACTAAATGAATCAATTAATCTCTTACCTTTTTTGAAAAATTTAGCGCCTC
AAACAAACAATTTGCCAAACATTGAAGGTTTGCCAGTCTGTGGCCCGATTACATTATGAA
GCAATTTATATGACTTATTTTCTGTCATAGTAGGATTAATAGTTGCTAGCATAAAAACTT
TTTCAACTCTTGGATCTTTAGCTAATTCAACAGCAACACCACCAGCCATTGAGTGGGCTA
AAATGTGAATGTGTTTTGACTTAATGCCCTTTAAAACAGCCTTGGCCAGCTCAATCCAAT
CATCTAGAATAATGTCTTCAGGATCAATATCAGGAGCATATTTACTACCAGGAAAGTTAA
CTGAAACAATATTAAATTTATTGTCGTATTCAAGCAAATTATCAATGAAAGAACTGTTTG
AATTCAAGCCATGTAAAAATAAAATAGTTGTGTCATATTTGTTATTTTTAGAATACACAG
ACATCTTTTGATCCTTAAAATTCACATAATTCATTCTCATAAATATCTCCTTTATTAATC
AGTAAAATTGACTAATGATCCTTTCTTATAGTTCTTTTAGCATCTTTTAGCTTAAGTACA
GCCACCATCTCAATATGATAAGTTTGACTAAACATATCGCAAGGCCTTAAAAAACTTAAT
TCATATCCTGCTTTAATTAACTGATCAATGTCTCTGCACATTGTGTGTGGATTACAACTT
ATATAACCTATTTCTTCAGGCTTTATATCTATTATTTTATTCAAAAATTCACTACTTAGT
CCACTTCTTGGCGGATCAACTACTACTGTATCAATCTTTTCATTTATTGAATCGATTGTT
TTAATAACGTCACCAGAAATAAATTCAGTATTATAAATGCTATTATCCAACGCATTTTCC
TTAGCATTTATAACAGCTTCTTTTACTATTTCTAGTCCATAGACTTTTTTAGCCTTTTGA
GCTAAAAATAATGATATTGTGCCAATGCCACAATATGCATCCAAGACCACTTTGCTCTTA
TCTAAATTTAGATTATCTAATAAAAGCAAATACAGTTTTTCTGTTTGATTCGAATTAATT
TGAAAGAAACTATTTCAGTTATATTTAAAGCTAAATTTTCCTATTTTGTCTATTAAATAG
GACTTTTCGCTTAAATATGAATAAACAACTTTATCATTAACAATAACCATAATGGTCTCT
ATATTTTCAAATTCTTTTGCAATATCATTAACAAATTGTTTCGATAAATCAAATGCTTTT
GATGCGGTAAAATAAAGCATTATTTTTTTATTTACATAGCTCTCTCTTAAAGTGATGCTG
GTCAGCGCATTTTTAACATTTTTAAAACAATCATATTTGTTAATGTTTTTGCTGAGCCAA
ATTAAAACATTTTCAGCTTCATTAGAAACCAAATCATATGAATCCTGTTCAATTAAATTG
TGACTATTTTTTTCGTACAGCCCTATTTTAATGGTATTTTGGACATTTTTAGTAAACAGT
AATAATTTGTTTCTATACCTTCATTCATAGTCACTTTTTAATATTGGCAATATGTCAGTG
TAGTGAATATTTCTCTTAAATAATTGCTTAACAAAATTCTCTTTAAATTCTAGCTGATTA
CTATATGAAATATTTGCAAGCGGTGCTGAACCACTTTCCATTAGCTTCTCATTTACAACC
TTAATTCTTTTTGTTGACTCATTGTATCTTTTGATAACTTTAGCAAAAGCAAATTTGGAA
TTTGCTTTTTTGATCAAAATATCAGCTCTCTCGCCAGGTAATAAGTTTTCAACAAAAATA
GGATAATCATCAGTTTTAACTGTGCCTAGTCCTTCATAGGAATGATCCACAGCAATTACA
TTTTTTACAACAGTATTATTTTGAAGCTTCATAATTCAATTTTATTAAATAAAAATCCTT
TAATAAGCATATAGCTTAAATTAAAGGATTCGAATCAATGTTATAAGGAGTGAAATGTTG
CAAAATTTCATGGATTAATGACTCCACTTTAAAAGAAAAACTAGGGTTTGTTTCAATATG
CCTGTAATAGCTAGCTAAATCTTCTGGCTTAAGCAAAGAACATAAAACTGTAAATTTATT
GTTGGCATTTCTTTGTTGCAAAATTTCGTAAACAAAATCATATTTGAATCACTCATTATG
CTTTTCAAAACCTAAATCATCAATCACGAGCAAGGACACATTTTTGAGCGAGCTTTTTAT
TTCATTCAATGAAATACTATTTGACATTTTCTTCTTCAAATAATTAAAAAGATCATTGAG
CTTTATATAGGCTGACGAAATACCTCTAGAAGCAAAACTGTTGACCATAGCATTAGCAAT
ATAAGTTTTGCCTGTGCCGTTTGATCCATAAATATAGATATTTTGGTTGTTTTCTAAAGG
TTTTCATTTTTCAAGTATATTTCTTACATAATTAATTTTAGTTATAAGTTCCTTGCGTCT
GCTTGCAGGTATATGAAATTTTGAAAGTTTATAATCAGGATTAGTTTCACTAACTTCAGT
TAAAATGATATTTAGCTTTCTTGTTATATTTTTTGCATAATTATTTTTTGCGGCTGATCT
TTTTATAACCAGTGCACCATTTTTACGCATAACATTATAAACTCAAGGATATATATCACT
ATTATCTAGCGATTCTTTAATATTTAAAAACTCAATTAAATTGTCTTTTAACTCGCTATC
AGTGATATTTAACTGCTCAATACATTTGACGATTTTAGGATTAGATTTAATTAAATTCAT
AACCTTAGCTTCAATCTCGTCATAACTTCCATCAACAAGACCTTCAAGGTTGTTAATTCA
ATCACGATCTTTCATTCATTCTCCTAATCTTCAATTAAGGACTCAGCGCTTTCGTATGCA
TCTTTATGCATTGTTATTGATTTTAAGTAAGTTGCCTTATACAATTCTTTTTTAGATATA
GTGCCTTTATTTTTGAATCCTTGCAAGTTGTCTAAGTGTTTTTCCACTTGTGCAAAAGAA
AACATTTTCTTATTTATTAAATCTGTAATGATTTTCTTAACATAAGTATAGTTAATTCTA
CCATTAACATCATAAGCATAATAAAAAACTAAATTAATACATGAATCACTTAAATTATTA
TTTTTAGAAAACTTAATTAAATTAACTATGCTTTCAGTTGGAATTTGTCCTGAAACTTGT
GAAAAGAAAAATCTTGAATCAGTCTTTAAAATAGCCTCATAAGGATTAGGATACTCAAAA
GTGTTTAAATCAAGTTTTTCCTGAATAAACAAATTGATTTCTTTTGTGCTTACATCTGAT
GAATCTAATTCATATGATAAAGCAGAATCATTTAGTTTATCATCATTTTCCACTGACTGA
TCCGGTGCAAAAACTTCATCAAACTTTGCTGATGCATCTAATAAGTATTTAGCTTTCGAA
AGAAAAATATTTTTCTCTTTGCCCATCAACCTTTCAAAATTTTGCTTGCCCATTGTTTTG
ATTAATTTATTAGCTAACAGCAAATTTTTTCTAAAACCAGAGCTGTCTAACGGCTTTTCT
AAAACAAAAACAGTTTTGCGATTAAACTCGTCTATTAAAGTAGATAAAAGAGCAACTGAT
TCAAGCATAATTCTAGCCTTATTTAAGGTTTTTATGTCCATATTTAATAAATAAGTCAAG
CTTTCAAAATCAAATATGCCATATTCATTAGAATCAATGTGTGTTAGGTCTCTTAAGTAC
TCATAAAGCAGTATAGATTCACTGCACAAAATAGGCGCATAAAACTTACGCAGATTTTTA
AGATCTGTGCTGCTAATTTGCAACGAGTTTTGAATAGTAAAATATGGATATTGTAATGTT
TTTAACATACTTAAAACTCCTTGCAAATATTAATAAAAATAATCTTCTAAATGTATTTTA
ACTATTTGCAAATAGTATTGTCAAAATTAATTCAAATAATGCATCATCACACAAGTTATT
GGCAAAGATATTCACAATTGGAATTTGACCAAAAATAGCATTTTTCATCAATTTTGGGGC
ATTTTTTTCACTTATTGCCATTTTTGTGAGGTTATCCACACCTCGTTTAGTCATATTTTT
ACCCCTTATTTTCTCTGGAGTTTCGAGGCATAAAATAATATCAAAAAGTTTGCTAAAATC
ATAATTTTTTCCAATTAATTTTGGTATTTCTACGAAATCAAATTTCCCCATTTTTATGGC
TTTATCAACTATTGGAAAAATTGCCTTTTCCAAAAGGTCAATATTATAAGGATTTTGGGA
AATTCATGACTTTATTTTTCTTTTAGAAACCCCATTTTCATCACATAAAAAATCACCTAT
TTGATTCTTTATAGCTTCATAGCCTTCGTTGCCTTTTTGATAGCTTTTTTGGACAAATTC
ATCGCAATTAAATACTGAAAAACCACGCTCAATGAGCTTTTTGCTAAATGTGGTTTTCCC
AACTCCAATTTTCCCAATTATTGCTATCATTTTTAGCCTCTTTTAACTTTAATATATTCA
TCAATTGCCATATTAGCACACTTATTATAGGCTCTGATTAGTCCTCCACCGCCTAATTTA
ATTCCACCATAATATCGTATGACAAATACGACAACGTTTTCAAGCTTTTTTAATTCAATA
GCTCGAGCAATTGGTCTTCCAGCTGTACCACTTGGTTCGCCGTCATCACTAAATCCTAAA
TTATGACTTTGAGTACTATAAAATGAGTATGCGTGGCAAATATGCGTGCTTTTTTTATGC
TCTTTTCTAAGCATAAGTTCATACTTTTTAACATCTTCTTTTGAACTAATATAAAAAACA
CAGCCTATAAATTTAGACTTTTTAATTTCATACTCACACATAGCAATATACATATATTAA
ATTCTACTATATTAAAATATAGGCAAAAAAGGTATAAAAAAAAATGGGGCGGATGAAGGG
ATTCGAACCCTCGCATGACGGGACCACAACCCGCTGTGTTAACCACTTCACCACATCCGC
CATTTTAATTTGTAAAACAATTATAAACTAAAACCTATTTTTATAAAGCTTTTAACATTT
AAATTTATTAATAAATATAAAATTAGAATAGTGTTTT
>NODE_24_length_1015_cov_18.601971
ATGGTTAATAAAGACCTCCATAAATAAAAATAAATTATTAAATTGAAATAAAAAAACATA
ATATTTAATCAATTTTACCACATAAAGAAATTTTGATGATTATGCTTTTATAGTTAATTT
TCTGTTTGCTATGCAATACTATCAATGAATTATTAAACTGTTTTATAGGATTTTAAGTCA
AATATGCAAGTGTAAATTTTATGCTGACTTTATGGATTGAGTCAAATAAAAAAACAAGCT
ATGCTCCAGCTTGCTTATCAATTTAATCTTTCTTCCTCAATCTTTATTTCAAAATTTGTG
CCGCTTAATTCCACCTTAGATTCCATCATTTTTGCTTTATTTTGTTCTAAAGATTTCTTA
TTCTTAGTTATCTCATTCTTTGTATTTTCAATTTTGTCAAGAATGTTTTGTTTGTCTTTT
TTAAGTGATTCAATAATATTTTGTTTTTCAGTTATGCCTTTTTTGGTAACTTCAATTTTT
TGGCTTAGTTCATTACGAGATTTTTCAGCTTCTTCGAATTTTTTCTTTGCATTTTCTATA
TCAAGTGTAATTTCGCCATCAATTTCTATATGTTCATTTTCCAATTCGTTGATTTTTTTA
TCTGTAAAATCACTAAATGTCTTAAGTATGTTATATTGCCTATTAACGCTTTCATACTTC
GTTTGAGAATCTTGTAATTCAGAATTAAGTTTTTCTGCTTCCTTACTTGCACTAGTAATT
TCTTTTTCAATTTTAGAAACTTTGGGTGCCGCATCCTTTTCCATTTTCTCTAAGTTAGCT
TCTAAATCATTAACTGTTATAGTTAAATTTTTTATATCTTCATCAGTCTTACTAATAGCA
CTATGTAATTGTTCTCTTTGTAAAAGCAAACCTCTTAATTTAACACTTTCAGGCATTCTG
CCTTTTGCTGTAGCTGCTGCTACAAAAGCAGGTGAAACTGCAATAACTGCAATGCTTCCA
AATGTCAATAATCTATTTCTAATTCTTTTCATAAATTTACCCCGATATTTAACACCTGCA
ATCATATTTCAAACAAA
>NODE_25_length_10941_cov_19.357828
AAAAAAAAAAAAAAAAAGACTATAGCCAATAATCAATTTTTTGAAAAAGTGGTAAAAAAT
ATGAAAAAACAGCAAAAAATGCTGTTTTTGGAGCATAAATTAAATGCAAATGGTGGAGAT
GTCGGGAGTTGAACCCGAGTCCACACACCAAGAATATATAACAACTTTTCATAGTTTAGT
TTATTTTTAGAAATACTAGATTAAGAAAACAAACAAACTTAACATAGTATTGTGTCTAAA
ATTTCATTTTATCTACAGACACATTAGATAAAACTAGTCCGGTAAACCGATTTATGCAAA
TTGGACACTTTGCATAAACCACTTGCTGCTAATTCTTAAGCAAAAGCAAGGTTTGTGTTT
GCATTTGCAATTGCAAATGCTGGAAGTCCAACACGAACTTCTTCTGACTTTTTATCGTTT
GCACGTATTAAGCCTAGTTGCCTTTAGGTTTGCAAGACCACTAATTGTTATAAAACCCAA
TGCATGTCGAAGCCATTACATCCCCATATGTTAGGTTATAATTGTATTATATATTTTAAT
GAAATATCTATATAACTTTAAGTAAATAAATCATTAAAGCAAGGTTAGGCATACTATGAA
AATTGAAAATAAAAGAGTCAACACAGCATTAAATTTTGACAATTGTTTTATAAGCAATAG
TCAATATAAGAATAATGTTGATCTTAGGAAAATTAAAATTTTTAACAACGAAAGATTAGT
TTTTTTAGTTAATGATGATTCTAAAACCTTTTTTGAAGGCAATTTTTGAAAAATATTAAA
TGACAATCCTAACCAAATGGTTTCTTGTTTTTTGCCTAATGTAAAGTCGAATTATTCATA
TAAATATGTTAGAGGCAAGAAAGCTTTATCGGGGGTTAATTACTTTAGCATATCAAAAGC
TTTAGCTGCTTTTACAAACATTCCTTCATTTTTAAAGTTTGTGACTTTATCAAAAAAGCA
GTATGTAAGTGATAGCATTCTTGATTTAATTATTAAGACATTAAAGAAATATGAATATAT
AGTTAAAGGCAATATTTTTGACCTATTTAAGTCTAAAATAGGCTTATTTTACTCAGCATT
AGTTGAAATTGAAAGATGACAAAATTATTACACTGACTTAATAAAAAAGACTCTAAAAGT
AAAAGATTATGATAATGCCAACAAACTTTTAGAAAAATATAGAGATGAATATGAAAAAGG
TATTTATGAAATACTAAGCCATGTTTCGGAAGCCGGAACCACATTTTTAGAAAAATTTAT
ATTTTTAAGTGATGCTATTGAAAACAATGTTGACTATCTGGGTGATAGTGAGCTAACCTT
GTTGCAAAATCAGTATAACTTTATGAAAAAGCTTAGCAATCCAACTATGATTGATGTTAA
AAAAGAGCTTATTATTAGAGACAATGCTAATGGTATAAAAATATTGCACAAACTAGCAGC
TGAATTAAAAGCTAATGCTAATGAAGAATTAAGATATTTATGTGATAAGTATAATCATAT
GAGCAATATTGATATGCTTAAAGCTAGCAAGTATCCTAAAAACTCATTGCACTATCAATT
TTTAATTAGAAAAGCCCATGCGGAAAAATACATTTACAAAAGCTTAAAATCTAGGAAAAG
CAAGCTTTTATATTTAGATTCTGCTGAGATTCAAAAATTAATTAATAAATTTAAAACAGA
GCTCAAGATTTTTATTGATAACAGCATCATAAATCATAGCAGTTTGCCTAAATTTGATAA
CCCTTACAAAATTTATCAAGAAATTGAAGACAACTTTGACTTCAATTTAGATTTTTATAT
CGAATTATCAAGCAATAGAGAAAAAGACATTAAGAAAAATATTGTTAATAATTTAAAAAT
TATCAAGGACACAAAGGATAAATTTTATAAAGTAAAGGACAACTTTAAGTTTGACCAAAT
TAAAAATGATTTAAAAAACAGAATTGAACAATTAAGCGGCGAAATTGACTGAAGACTGGG
TATAATTAAAAACACTTTTAATTTAACAACTAAAAACAGCAAAAAATTCTTTATTGATGT
TAAAAAGGTATCTGACAAATTTGTCAAAATAACTGCCAACATGAAAAAGATAGGGTCAGT
ATGAAACTATCTTCGTTTAGGCATTGTTTATCATTCAGAAATTAAGAATGAGCAATTTGC
AACTTTTGCTCAAAATTTAAACAACCTTAAAAAGTTTCACTTGTCTTTTGCTAATGTTTT
TAACAAAATTTTAGCACTTAAATCTATCTTATTTGACAAACGTTTTTTTGATAAAAAAAC
CATAAATAGTTTTTACTTATTTGTCCATTTTATAGACATATTCGAAAAATCATCGATTCA
TATTTCTAACCTTGTTAAGTCAGCTGATAAGATATCATATACTAACAAAATTAAGCTCTC
ATTTATTAGCGAATTATTAAGTAAGCCTCGATTAGTAATAATTGAAGATGATCCAAGTAT
TGATGATATTAATTTAAAACTGGAGCTTATTAGAGTTATTGATGAATTATCAAAACTAAA
TAACAATAGTTTTATGTTTATCACAAATGATAAGAGAGTACTAAAATCACCTTCATTTGA
TTTTGCTTTTATGATTGCAAGTAATAAAGATGTTGAACATGGTAGTGTAAAAGAAATATT
AGAAAGGCCGTTTAACCCTATAATCAAGGCAAATTTGCAAAATAATAAAAGTGATGAATC
ATTCGAAATTAATGATGATGAGTTCATGTTTAGCGAAGAGATTAAAGTTGGCAAGAACCA
CTATATTGTTTCATCATTTAGTGAGTATAAAACCTGAGTCGTTTCGGAAAGCGAGAGTGC
AAATGCTCAAGATGAAAATACATTGGAACTTAAAATAGATGAATTAAATTCAGCATTCTT
AGACCTTGAAAACATCATTGTAGACATAAAAAAAGGTGAAGGAGAAATTCAAAATAGTTC
AACGGTAAAGCTTTATGAGCAGTACAAAAAATATTTAGAACACAAAAATAACACAAGCGA
AACTTTGTTAACAAAAAGAAAAAAATAGCAAAATTGTCACTTTTTTGGCCATATTTTTCA
CTTTTTATAATTTGATAAAAACTAAACAAATATTTAAACTAAGCAATTATGGTATAATTT
TTTTTGTTTTATATAAGAAACTTAGAGCCAATTTCCTACAATAATTTCTTAAGGAGTTAT
CTATGGATGTAATTGATAAATCATATACTCCTTCAAAGTTTGAAAAAGCTGTATCAAAAA
AGTGAGTAGATAAAAAGATTTTTAGTAAACATGATTTGACTAAAAAGCCTTTTTCATTGC
TTTTGCCGCCACCAAATGTAACAGGTGCTCTTCACATTGGTCATGCATTAGATCAGCATA
TTCAAGACACTATTTTAAGGTTTAAAAAATTAGAAGGCTATGACACATTTTATATAGCTG
GAATGGATCATGCTGGTATTGCCACTCAAAGCAAAGTTGAAAGAATTTTGATGGAAACTG
AAGGGGTTAATAAACATACTTTAGGTAGAGAAAAATTCCTTGAAAGAATTTGAGAATGAA
AAGAAGAATATGCTAATAAATTCAGAAAGCAATGACATCTTTTAGGCATTGGACTTGATT
TTGAAAGAGAGCGTTTTACTTTAGATAAATTGTCCAATGATGCTGTAAATAAGGTGTTTA
TAGAACTTTATAACAGGGGATTAATATATAAAGATACTAAAGCAGTCAACTGAGATCCTG
TTTTAAAAACGGCTTTATCTAACATTGAAGTTATTAATAAGCCTACTGAGCAAATAATGT
ACTACATTAGGTACAAAATTAAAAATAGCAGTGATTTTTTGACTATAGCAACTGTTAGAT
TAGAAACCTTGCTTAGTGATGTTGCAGCAGTTTTCAACCCTAGTGATGAGCGCTACAAGC
ATTTAGAAAATCAATATGTAATTCATCCTTTAACTAACGAAGCAATTCCTATTATTAAGG
ATGAATATGTTGACAAAAAATTTGCTTCTGGATTAATGAAATTATCCGCTCATGCTGAAG
TAGATATTGATATTATCAAAAAACATAATTTGCAAATAAGAGAAACAATCAATAAGGACG
GCAAAATTGACTGCCCTAGCAGCATATTTCACGATTTAACTAGAGAACAAGCTAGAGAGC
AAATATCTAAATATTTAAAAGAGAACAATTTAATTGTTAAAGAAGAAAAAACAGTTTCTA
ATGTTGGTTATTCTGAACGAAGCAATGCGCCAGTTGAAACATTAGTTATGCCACAGTGAT
TTGTTAAAATGGACACTTTAGCTAAAAACGTCACTGAGCACTTAAAATCAGATGATCAAG
TCAAGTTTTATCCTAAACGCTTTATTAAAACAGTTAACAACTGACTTAAAAATATCCATG
ACTGAACTATAAGCAGACAGTTATGATGAGGACATAGAATTCCAGCTTGATATAAGGATA
ATGAAATAAAAGTTCAAGTTGATTCGCCTGGAGAAGGATGAGTTCAAGATTCTGATGTGC
TTGATACTTGGTTTAGTAGCGGCATAGCTCCATTTTCATTTTTAGGGTGACCAGCAAGTG
ATGAATTACTTAAAAGATATTATCCAACTAGTTTATTAGTTACAGGCTATGACATTATTT
TCTTTTGAGTAGTTAGAATGTACTTTTTTGGTTTAGAATTCACCGGTAAAAAGCCGTTTG
AGACTGTTTTACTGCATGGTTTGGTTCGTGATGAGCAAAATCGTAAGATGTCTAAATCGC
TTAACAATGGTGTTGATCCATCTAAGATAATTGAAGAATATGGCTCAGATGCACTAAGAT
TTTTCCTAGTTACAAATTCAACTCCGGGGCTTGATACAAGATTTTCACTTGAAAAAGTAA
GAGTTGCTTGAGGATTATGCAATAAATTATGAAATATAGCTCGCTATATTGATATGCTTG
ATGATGATTCTAACTTTAAACCTAGTGCTGCTGATATTTGAATTAATAATAAACTTAAGC
ATTTGCAAAATAAAATCACTAAAGCAATGAATAGGTATGAGTTAACAGTAGCAGGAACTG
AATTATCAAACTTTATTTACAATGATTTTTCATCTTGGTATATTGAATTACTAAGAATAT
ATCCAAACAAAAAATATGCACTAGAAAACCTAAGAAAGTTGCTTATTATTACCCATCCAT
TTTTACCTTTTGTAACTGATTATTTATACCAAAGTATCTATAAAACAGAATTATTGGACG
AACAGTTTCCTGTATTAAAATTAAGCCGCTCAATGAAAGTGAAAGAGATTGACTTAATAA
TTAATGTAGTTAAAATCCTAAGAAGATTCAGAGAAGAAAAGTCAATTAGCAAAAAGGAAA
TAATTAATTATTGAGTTAGTGAAAATCTTTCGGAAGAGTCAAAAAGCGCGATAAATCGTA
TGACTAATGGCTGCTTAAAGGAAAATGACAACATTCTTTTTACTGATGGCAAGTTAAAAG
TGTGAATAGAAGAAAATGAGACTCTTAAAAAAGATCGTTTAATAGATTTAAATAAAAAAA
TTGAGCAAGTTAAATTTGAAATTGAACGTGCACAAAAAATGCTAAGCAATCCAAATTTTA
TTAATAAGGCTCCAAAAGATAAAATAGCTTTAGAACAAGAAAAATTACAAAAGTATCAAA
AACAATTAGCAGAGTATGAAAAGGAGGTGTAATTGTGACAATATTAAATGGAAAAATAAT
TGCTGAAGAGAGAACTGTTGAATTAAAAAAAGAGTTTGAAGAAATTACCAAATTAATTGG
TAGACAGCCTGTTTTGTCAATTATCCAAGTTGGCGATAACCCTGCTTCTTCGCTTTATAT
TAAAAATAAAATCAAAAAAGCCGAAGAATTAGGTGTTAAAGCAACGCTTTATAAATTTGA
CGAAGATATTAGTCAAAATTCATTGCTTAAAAAGCTTGATGTTTTAAATGAAGAATCTGA
TGGCATCATTGTGCAATTACCATTGCCTGAGCATATTTCTCCTAAAGTTATAATGAACGG
CATACGTTTAGAAAAAGATGTAGATGGCTTATGTGAAAAAAGCACATTCAATTTTTATAA
TGATAAATATGATGAATTAAGCTTTACTCCAGCTACAGCTGCTGCAATCATTGATTTAAT
TAACTACTATAAAATAGACTTAAACGGCAAAAAAGCTGCTGTCATTGGACGTAGTTATTT
AGTTGGTAAGCCTACAGCATTTTTGCTTAAAAAATTAGGTGCCATGGTTTCAACATACAA
TAAAAACACTGGAATTAATGGTGTTGAATCAGCTGATTTATTAGTTTCTGCAGCAGGCCA
ACCTGATTTAGTTAAAAAAGAAAACATTAAAGATGGCGCTTGATTAATTGATGCTGGCAC
AACTATGATTGAAAGAGAAGGCAAAAAATGTTTTGTTGGCGATGCGTCATTAACTCCTGA
AGAGTATCAATTATTAGAAGGCTATACACCAACACCAGGTGGGATCGGCCCACTTACTGT
TATTTGATTGTTTAAAAACTTAGCTAAGGCCATTAAATACGAGTTTCAAATTTAAGAAAT
TGAATTCTAGCAATAGGTTCATTTTTTTATATAATAAAAGCATTATTTTATAGACATAAT
TAATGATTATTAATTATTCCAAGGAGCATTAAAAATGGATTTTGAAAAACGCCTAAAAGG
CATAGTAAACACACTTCCAAAAACTAAAATATTACTTATTGATGGTAGTGACAATAGAAG
CATTGAGGCTGCAAACAAATTAGCTGAATTTAGCAATCTAGAAATTACATTATTAGTTGA
AAACGATGAAAAAATTGAAACTAAAGCTAATGTTGTAAACATGAACAAAGATGCCAATAA
ATTAGAGTTATTGGCTCAAAAGTATGTTGAATTACGTAAAGGAAAAGAAGACATTGAAGC
TGCTAGAAAAGCACTAAGCACACGTCCTTTTTATGCAATGATGCTTTTAGCAACAGGTGA
AATTGATGGCGTTGTTGGTGGCCTAAATTACTCAACAGCAGACATTTTAAGAGCTGCTTT
TAAAGCAATTGGCCCTAAACCAGGAATCAAAACTATTTCATCAGTTATGATTATGCATAA
AGAAGAAAAACTTTACTTCTTTAGTGACATTTCAGTAAATCCTAAACCTGATTTAAATGG
ATTAGTTGATATAGCAAGTAATGCTGCTGAGTTTGCTAAAACATTTATTGATGAACCAAA
AGTAGCCTTTTTAAGCTTTTCAACAAGTTGATCAGCAGTTACACCTGAAACTAAATTAGT
TGCTGATGCTACAGTTGAATTTAACAAAGTATACCAAGGCACTAAAGCAATTGGTGAAGT
TCAATTAGATGCTGCTGTTAATGAAGGCGTAAGAAAAAGCAAATACAAGGGAGAAACTTT
TGCTGGCGAAGCTAATGTGTTAGTTTTCCCTGATTTAGGAGCTGGAAATATTGGTTATAA
AATTGCTCAAAGATTTGGCGGTTTTGGTGCTGTTGGACCAATTATTACAGGTGTTAAAAA
ACCAGTTAATGACTTATCACGTGGAAGCTTAACTGACGATGTTGTTAATACAGTTTTAAT
TACAGCAATTCAAGCAAACAACAAGGAGTAGTATATGAATAATAAAGTTTTAGTTATTAA
TGCTGGAAGTAGCTCAATCAAACTTCAGTTATTAGATAAAGAAAAGTTAAACGTTATAGC
TAGCGGACTAGCTGAAAGAATTGGCGAAAGCGGCAATGGTAATATTGCAATTAAGTTCAA
TGGCCAAAAATTTGAAAAAAGCGTGAAGTTAGATGACCATGCCAAAGCAGTTGAATACAT
TTTGGAAATTTTTGAAGAAAACAAAATTATTACTGATCCAAAGGAAATCGAACTTATTGG
TTTTAGAGTTGTGCAAGGTGGCGAATATTTCAATAGCTCTGTAAAATTGGGTGATAAGGA
AATCGAGCTTATTGATGAAGTTAAAATGTATGCTCCATTACACAACCCTGGTGCATTACA
AGCTATTAGAGCATTCAAAAAAGTTATGCCACACGCAAAGCTTTCAGCAGACTTTGATAC
AGCATTTCACACAAGCATTCCTGCTCTTTATGCAACATACCCAATTCCATATGAAATAAG
TGAAAAATTAAAAATCAAGCGTTATGGCGCACATGGTATTAGCCATGAATACATCACACT
TAAGGTGCAAGAATTATTAAACAAAGAAAAAGTTAATATTATTAATTTACACATTGGTAA
TGGAGCTTCTTTATGTGCCATTAAAGAAAGTAAGTCAATTGATACAACAATGGGTCTTAC
TCCATTAGCTGGAATTATGATGGGTTCTCGTTCAGGTGATATTGATCCTTCTATTCACCA
ATTTGTTATGAAAAATATGAATCTTTCAATTGATGAATTTACTGATATTTTAAATAAAAA
ATCAGGTATGCTAGGTGTTTCAGGTATTTCAAATGACCTTAGAGACATTTTAGCTGCTAT
GGAAAAAGGTGACAAGAGAGCTCAATTTGCATTTGACTTATACTGCCAAAAAATAGTTGA
TTTCGTCGCAAATTATGCTAACAAATTAGAAAACAAAATAGATACTATTGTTTTCACAGC
TGGTGTTGGAGAAAACACACCTGAATTAAGAGAACAAGTTGTAAACAGCTTACATTTTAC
TAACATTAAGTTAGACAAAAATAAAAACTTTGGCAAAATTGGTGAATACGAATTAATTTC
AACACCTGATTCAGATGTTAAAGTTTATGTTATAAGAACAAATGAAGAATTATTAATTGC
AAAACACGCAATTGAGTTATATAAATAAGAATTTTATGAAAAGCGCAATTTATCCTGGTT
CATTTGATTCAATGCACGAAGGTCACATTGCTATTGTCAAAAAAGCTTTGAAAATTTTTG
ACAAGCTTTTTGTTATTGTTTCAGTTAACCCAGATAAAGAAAGCGTTAGCGATATTGATA
AAAGATTTGTTGAAGCTAAAGAAAAGCTAAAAGAATTTAAAAATGTTGAAGTTTTAATTA
ACAAAGATGGCTTAATCGCTGAGATAGCTAAAAAATTAGGTGCAAATTTCCTTGTGCGCT
CTGCTAGAAATAATATCGACTTTCAATATGAGCTAGTTTTAGCAGCGGGTCACAATAGTA
TGAATAAAGATTTAGAAACTATTTTGATAATGCCTGATTATGACATGATTGAGTATTCAT
CCACAGTCATAAGACATAAAAATAAGTTGGGAAAATAATGTGAAAATTTGTTAAATCTGC
CTTAAAAAAAGAAACATGAGTAAAGTGCGAAGACTGCATTCAAATTTGTTTTTGAGGACG
CTCCAATGTAGGCAAAAGCTCCCTGCTTAATGCTTTAGTTAATCAAAAAATATCTTATGT
TTCTAAACAACCAGGAAGAACGCAGTTTATAAATTATTTTCAAGAAGAAAATCGTTTTAT
AGTCGATTTACCTGGCTATGGCTATGCGCAATTATCAAAAGAAAAAATTGAGGAAATGAA
CTATTGAATAAGTGCTTTTTTAAAAGACGATAAGTGCACAAAAGTTATGTTTCTATTAAT
TGACTCGCGTACTGGCATAACAAAAATTGACTTAGAAAAATTAGCATTTTTAAAGGCAAT
TAATTTACCAATTCACCTGATTTATACTAAGATTGATAAATTAAACCAAAAAGAAAAATC
TGCTTTAGTTAAAAAGCATAATGAATATTTAGACTCTAATTTACTTAATGAATCAACTAA
CTCATTTTTAGTTTCAAGCACTAATAAAATAGGATTAGATGACTTAGTATTATTTATTGA
AGAGAATATTTTTAAAAAATAAGTTAAATAACTTATGAAAGGCTACCATGGATAAATTTA
AAAAGAAAGTGTTGCTCTCTTCTATTGGATTTGGAATAGCTGCAGGCGCACTAATTGGAA
CTGCAATAACACTGCATTATGTTAAAAAAGCAAATTCTAATGAAACAGAAGCTGTTTTAA
ATAGAGCAAGACATTTAGAGTTAAAAGTAAATCCAAATCATAAAGACTTCGATATTTCAT
CTAGATATGCTAGCGAATTTGCCTATATCTCATTTTTTGGTTATGCAAAAAATGATAGTG
AAGAGCCTACATTAAAAACTGATAAAGAATATTGAAAAGAGTTAGAGTCTAAGAAATTTA
GTAAAAATAAAATTCCTTTTACACTTTTTAATAAAAGCGTCAACTATACATTAGAAGATT
TAGCTAACGAACACTTTATTTATTATCACTCTTATGCTAATGACTACGATGGCACTTTGT
ATTTAAGAGTTTACTTCGAGAAAAAGCCTTCAAAAGATTCATCAGCTGTTTCTAGTGCTG
ATGAATATAATAGTAGAAAAGCTAACTGAAAATGAGTTGATTATAAATTAAGCGGCTTTA
AGAAAGTTAACATTGATAAAAATCAAAATGAATTATTGCAAAATTATTCAGACTATAAGC
ATGGCCTTAGAGTTAGCTCAAAATTAAAAAACAAGCTACTTAAAAAAGAGATTAACTCTT
TTGATGAAGTTACAGATGCTCAAGGTAAAGACTTTACCAAATTGCCTATGAAAAAGCAAG
ATTCAGCTGAATTGATTGATAAAGCGCACAAGATTTTTTCTGATTTATTAGACTATAATC
ACACAGTGCAAAGCATCGATGATAAAAACCCACTTAAATTTAGCATTGATAGCAAAAAAC
CTATTTATATAACTAAAAATAAAGACAATGACTATAGCATTCATTACAGTCTTTTTACAT
ATGTTCCAAATGCTCAGTTTAGTGATGAAGGACAATTAAACAGTGCTAAAAAAGTTGAGA
TTTCAAAAGAATTTGTTTCTAAATTACAAATTAAACATGCTGAATTAACAACTGCTTTAG
GCAATATTGAAATAAAAGATTTAGCTGGTGATAATAAATTATTAAAAGATATTATCCCTT
CAAGCTTAAAATACAACACATCAACTACCGCACCAAATAATAA
>NODE_26_length_12254_cov_16.960667
TATAGTTTTTAATATAATTGCTAAACTGCTTATTTAGTAATGGAGATTTTGGAAGCAATG
AAAAAGAAACAAAATGTGTTTATCTTTGTGATAATCATTTGACTTATATTATGTTCGGCA
ATAATAGTGCCACTAATTCTAAAGTTCATAAATCTATTCACTGTTCCAAATAACTATTCT
TTAGCTATTAAAATTGTAATTGTAATATTGCTTATTGCAAATGCGCTTATCTTCTGTTTT
TTCTGACTAAAGTCAACAAAAGATATGGTGTTTTCGCTAACTTTTTTATTTTCAAGGAAA
AAGCTTGCTAAAAAATTTACGCCAATTATTAACTCAAGCTTAAGTGATGAGTTTAAAAAT
AAAAGAGTTGTACTGCTTTATTGCACATGTGATGACTTTCATGAAGAATCATTATTAAGT
TCAATGAAGCAAGACTATTACAACTATGAAACAGTCATTTTGGATGATAGCAAAAGTGAG
GAATACAAAAAAAGAGTTGATGAATTTGCTAAGGAACATGGCCTAAGAGTTGTAAGAAGA
GAAAATAAAGAAGGCTTTAAGGCCGGTAATCTAAACAACTATTTAAGAAACAATGATGAT
TATGACTACTTTGTAGTTTTAGATAGCGATGAAGTGCTTCCAAATGATTTTATTACTCAG
TCACTAAAATACTTTCAATTTAATAATAAAATTGGTGCTTTGCAAGCTTATCATATTAAT
AAAACAAAAATGAATGGGGGGGGAACTTATTCCAATACTTGCTCTCTGTCTCATCTAATG
TTTCATCTTTAGACAATCACTATATGCGCCAACTTTATGGAGAAAATTCATTGCTTGGCC
ATGGTATGATAATTAGCAAAGAAGTTTATCGCCAAACTAATGGATTCCCTCATATCCTAG
TTGAGGATACATCTATGAGTGCTGAAATAAGAGCACTTGGTTATGATGTTGTTTATGCGC
CCAATATTGTTTGCTATGAAGATTTTCCAAATGATTATATAGCCTTGAAAAAAAGACAAT
GTAGATGAACTGCAGGTAATGTTCAATATATTAAAAAGTATGCTAAGAAAAATAGGAAAT
CTAACTATAGATGATTTGAAAGAATTGACTTAGTTCTAAATCACTATTCACTGCCACTCA
TTCCTGTTTTTGCCATGATTTTCTTAATCAATTTCCTAATTATTGGCTTTTTAGGCTTTA
GAATAAGCCCTAGAGAACTAATTTTTGTCATCATATGAATTTCATTTTTAATAGGTACAT
TATTACTTAGTGCACTGCACTTATCAAAGAGCAGGAACATTTTATTAGCAATACCAGTGT
TTTTGATGACCACAATTGTTTATACAGCTATGAATATATCTTTAGTTGTTGCAGTTATTA
ATGGTTTATTTAATAAAAAACTTAAGTTTATTGTTACACCAAAAGAATCTAAAAAAATTC
CTTTTAAATACCTACTTCTTCATTCAATAGTTCCTTTCTTATTTGGAGCAGCCGTTTTAG
TTGCTACATACTTTTCATGAGGAACAGTTGTGCCAACTTTAATTGTTTCAATTCCTTGTT
TACTATTCCCTATTGTTATAACTTTTTCAAATATCTCATTAACCAAAAAGCCTGCAAAAC
AGAAACCAAAGGCAAAAGTAAGTGCACAACAAAAATAAGTAAGCTGTTATGCTTAATACA
AAATGACAGCTTACTTATTTTTTATATATCATCAAATTTTAAAACCAATTACATTGATAC
AGGAGCTGAAACTTCTAAAAGTTTTAGCCCGTTTTCAATTGTTATACTTACAGCTTTTAC
TAAAGCAATTTTGCTTATTTCATTTTCGCTTCCAATAAGTTTAGGACTGTTTGTGTATCA
TGAATTAAATTCTTTAGCTAGCTTAACTAAATATTGAGTTAATAAATGCGTAGCGTATTT
ATCAGCTGATTTTTCAACTACTGATGGAAATTCTAATAATGTTGTTATTAAGCTATTGTC
ACTTTGTTTATCAAAAGAGGTTGCATATAAATTATTTGAATCTATATTTGCCTTTTTAAT
TAGTGAATGACATCTAGCATTAGCATACTGAACTAAAATTGCTGGATTGTCATTGCTTTG
ACTAGTAGCTAGGTCTATATCAAAGTCTAATTTTGAATTAAGTGTTCTATCTAAAAGTAA
AAATCTAGCAGAATCCTTGCCAACCATTTTAACAAATTCATTTAAGAAAAAGCTAGTTCC
TTTTCTTTTAGACATCTTAAATTCTTCGCCGTTTTTAACTAATCTTACTAATTGCATGCA
TAAAACAACTAAATTTTGTTCATTAAGCCCTAAATCTTTGACAGCACACTGCATTCTTTT
TACATAGCCAGAGTGATCAGCGCCTCAGACATTAATGATAGTAGCATCAGCGCCCATTCT
TTTATATTTGTCTTGATGATAAACAATATCAGGTAAAAAGTATGTATATGAACCATCGCT
TTTAACTAAAACTCTATCTTTATCGTCGCCATGAATTGTGGTTTTTAGCCACAATGCTCC
ATCATTTTCATAAGCATTTTTTAAATTTTTAATTGTTTCTTTAATTTTGACTTCATCATT
TTCATACAAAGACTTCTCGCTAAAATAGTTGTCAAATCAAACACCAAAATTTGCCAAATC
TTCCTGTATTTTAGTCATAAAAATACTAATTGCTTCATTTTTAACAAGCTCAAGTAACTC
ATTATCTAGCTCATAATTTTTAAATTTATCGCCATATTTAGCATAAAACTTTTGAGCACC
TCAAACTATATCTTCACCTTTATATGATTCTTCTGGCATAGAGTAATCTGAATAAAAAAT
TTGCTTGTATCTTGATCATAAACTATTAGCTAAAACATTAATTTGATTACCAGCATCATT
AATGTAATACTCTCTTACTACACTATAGCCAGCAAATTCTAAAATATTAGCAATTGTGCT
ACCAACAGCAGCATTACGGGCATGGCCAACATGTAAAAATCCTGTTGGATTAGCTGAAAT
AAATTCAACATTTACTTTGCCTACTTTATTCCCTTTGCCATAATTTTTGTCTAATTTTAG
AATTTGATTAACGCATGAAACTAAATAATCATCACCAATACTAAAGTTTATAAATCCAGG
GTTAGCGACTGAAATGTTTTTGATGCCAAATTCTTCCAAATTAATCATGCTAACTATTTG
ATTAGCTAACTCCATTGGATTAGTATTTAAATTACCCAAAGCCATATTGGTTGTAAGATC
ACCGTGCTTTTTTGATTCAGTCAAAAAAACGCTTCTAGTAATGCCTAAAGATGATGCAAT
TTCTTTAAGTTTGCTTTCTAATTTTTCTTTTAGATCTAACTTATTCATAGTATTTTAAAT
TTTATATTATTTTGCTCATTTTTTGCTTTTGCATAGGCAATAAAAAAGGAAATACTTGCT
CAAATAAGTATTTTCCTTTTTTATTGTGTTTATGACCTAGCCTAACATAGCGCCTAACAC
TGGGCCAAATGTTGAGTATGAAATAACTAATCAAAGTGGTAAGAATATTAAGGCCAAAAG
TGTTGTTAATGACGACACTTGTGCTACATAGACAGTGTATTTATGATCATTAGCAGCTGA
ATAAATTGATAAAACTCCAGCTGGTGGTGTAGCTGCTAGAAGAACAAATAATGTTCCTAT
ACTTGCAGCTGATTCTTTTGTAAGAATCTTGCCGTGAACAAATCCAGCAAATACAGCATA
ACTTGCTAATAAAACAATTAATGGTACTGTAACCATTCTACGTGTTGATGTAATTAAAAC
ATCTTTGTCTTTAATAGCTTTTCTAATGCTTCCAGTTGCAAGTGAGCCACCAATAACTAA
TCATGAAATTGGCGAAACTAAACCTGTACCAATTTGCATTGTTTTATGTATAGCAGGTAA
AGCAGTTGGGAATGCTCCTCAGAAAGTAGAACCTTTGCCATCTTTAGATACTTCATAAAC
ATTAACAAATTTAGTATCTAAACCAGGAACAAATTGCAATGCTCATAAAGTTAGTGAGAA
AAATAGGGCAATAATTGTTGGATTAAGTGCTAATGACTTAACAACCTTACCAGCTGTTTT
CTTAGTTACTTTTTGTCCTGAGAAAAAGACAGGAACGTGTCCAAAAGCACCAATAAGATA
TGGCACACACCATACTTGTAAAAGTGCTTTAGTAAAAGGTTGGAATATAACTCCATCCGA
AAGCGAGTGTACTAACGGAAGGGCAAAAAATTGTAATGAGCCATAAATAAGCATAAATTG
ACTAGTCATAAGTTTCATCTTATAATCGTCAATCACTTCGTTTTTAATTACAGCTAATGA
CTTAGTATTTTGTCCTTCAGCAGTATTTGCATTATTTTGTGTATAAATTTCTTCAGCTCT
AGCATTAATTCTTTTTGTAACAAAGCGTGGAGCAAATTTAACTAATAAATATGACAGTAA
TGTAAATAAAATATAGAAAACTAAACTTGATACTAGCACAATACCTACAGCAGCAGCATC
CTCTTTGCTAGCATCTTGCATGAATGCGGTAAGTACCATAAATGGTAGGAAGAAATTGAG
AACCAATTTAGACATTCTACCATTCATTTCTTTAGTCACTATTTTTGCCCTTGTCGCAGC
AAAACCAATAGCAACGAAGACAATGGTAGAAATTACAGCTCCCCACATTCCCTGCGTTGT
AATTACTTTTATAAAATTGTCCATTTTAATACCCCTCCCCCACAGCGGTGTGGGGCGATT
TAAAAATTAAATTTTGATAAAGGCAACACATTTAAAAGAACATATGAAATTAGACAAAAA
GGGTATAAAAAGTTACTCCCTCCATTTTTTTGTAATAAAACAGTAGGCGGGTAACTTAAT
AACATAACTAATTATTTGAACAAAATTAATTATTCAAATTTAGCGTCAACACCGATTGAC
TTAAGAATTTCTGTGTGAACTTTAGCAACAGCTTCTGTTGAAGCTTCAAATTTTGCTCAT
TCTTCTTTTGTTAAACTTGGTTTAAATGGAAGGTATTCATATCCGTTTTCACCAATAATT
ACAGGAATTGATACATAAATACCTGCATGTTTGTAACCTTCGGGGATTTTAACACCTAAA
TTCATCACAGTACGTCTATTATCTAAAATTGCTTTTGTAATTTCAAATAATGATGTTGCA
ATACCAAATTGTGTATTACCTTTACGTGATCAAATGTAGAATGCTTCAGCAATAACTTGT
TTAAGAACTTCTTCGTAGTCTTCCTTAGTAATCTTGCCAGATTCTACTAAACCTTCTAAA
GTTGTTTCGCCAACTTTGACTGTTGATCAAGCTATCATAGCAGTTGCGCCATGTTCGCCT
AATACTGACGCTCTAATTGCATCAGGTGATGTGTTGAATTTTGCGGCAAGCATTTTCTTC
AATCTACCAGTTTCTAAGTTTGTACCTGCAGAAATAACTCTGTTAGCTGGAATTTTGCTT
CCATAGTGGACAGCAGCAGCCATAACATCACATGGGTTAGCAGCAACTACAACAATACCT
TTAAAACCAGCAGCATCTAAGTCTTTAGCAAAGCTTTGCATTAATTTTGCGTTAGCACCT
GCTAAAGCCATACGATCTGAGAATGTCTTGTCAGCTGGAATTGATGCTGTAATAACAACA
ACATCTGCATCCTTAGAATCTTCTAATAATGTACCTGGTCTAAATGTTGAACCATTTCTT
GGCATCAATGAAACCATATCTTCAAAATCGTGTGCATGTGCTTCAGCAATTTGAACATTT
TTATCAACTAAAACTCATTCAGCTTCAAGTCCTCTTGCTACTGATGTGTTGATGTATGTA
AATCCAACATTACCTAGTCCAACTACAATAATTTTTTTCATAAACTCGTCCTTTATATAA
TATTAAGTGTTAAATAAAAACCATTATTAAAATGACTTTTAACACTAATTTTATTTTACT
AAATATAGAATTACAAATTAAGAATATAAAACATTTCCACAACAAAATTTGCTCTTTTTA
CGCTAATAAAGCAAATAAAAAAATTCAAGGGCATAGCTCTTGAATTTATGATTTTCTAAC
TAAAATTAGTTTGTTTCAATGTGGAAGATTTCTTCACCAACATGGATTTCTTGACCAGCA
GAAATTAAAATCTTAACAATTTTACCTGAAACTGGAGCAGGAATTTCTGTTGTCATTTTG
TCAGTTTCAACTGAGAATAAGTCTTGACCTTCTTTAACTTCTTGACCTTCAGTAACAAAA
ACGTCAACAACTATTCCTTCGTGAAGTCCTTCACCAACGTCTGTAAATTGCATTTTAAAC
ATATTAATTCCTCCTAAATATTTTTGAATTTTGATATCAAAATGATAAATGTTTATATAA
ACCATTTTCTACAATTAATTATAAATTAATTTGCATTTACTAATTATAATGGTTTATAAA
AAACAATCAATTAATGTTTTCTATCTATTTAAAACCACTAATATTGTCACAAAAAAAGCT
ATTTTTGTAAATAAAAATACTAAAAGAAAAGGAAACTTTTCCATACATTGTTTTTATGCA
CAAATATAAAATAATATAATTGCTTTAGGGTCTTTATTTTTTAATTTACTTTTTTAAGGA
AGGGAAATTATGCACAGTACTTCAAAATTTAGTGGCTATATTAACTCTTTATTAAGAGAA
AAGAGCCAAAAGCAAATACTGTCAGTTTTGTTCATTGATGGTGATGATAAAAGGGCTAGA
GAAGCTGCATTGTATTTCAAAAATAACAACTTAGCTAAACCAATTATGCTGCTAGAAAAT
GAAAGCCAAGTTGTTGATGATGGACTAGAAAACATAATCTTAAGTAAGGAAAGTGAATCA
ATTACGGCATATGCGCAAGAGTTAGTTAAACTTCGTGCTGGCAAAGAAGATTATGAAACT
TGTTTTAAAAATATGCAAACTAGACCATATTATGGTGCAATGATGATAAAGCTTAAAGCT
GTTGACAGTGCTGTTGGGGGCTTAATTTACTCAACTGCTGACATTTTGCGTGCTGCTTTT
AAATGCATTGGGGCAAAGCCAGGAATTAAAACTATTTCTAGTGTTATAGTTATGCATAAA
GATGATGAGCAACTTATTTTTACTGACCCATCAACAGTGCAAAAACCAAATGCTGAGCAA
TTAGTTGATATAGCTGCTAATGCTATTAATTTTGCTAATATGATGAATATGAATAGTCTA
GGAGCATTTTTAACTTATTCAACTAATAACTCTGGCAAGGGTGAAAATCCTGACTTAGTT
AGAGAAGCAGTAAAAATAGCTACTTCAAAGAGCCTAAATGTAATTAATGGTGAGATGCAA
TTTGATTCAGCTTATGATCTAAATGTCAGAAAATCTAAGTTTCCTAGTGCACCACAAAAA
GAAGCAGGAGTATTTATTTTTCCTAATTTAGAAAGCTGTAATATTGGTTGCAAAATAGCA
CAAAGAATGGGTAATTATGGCGCTGTTGGAGCAATTTTGCAAGGAATAAATGGGGCAATT
AATGACTTTAGCCGCGGGGCAACTGTAGCTGATGTTATTGATGTTACTTCTATTACTATT
TTGAACGGATATACCTTTAAATAAGCTTCAAATGGAGAATTATGAAAGAGAAAATTAAGA
AAATATTAGTTATCAATGCTGGCAGTAGTTCATTAAAATGAGCTTTATATGCTGATAAAG
ATTTAGAACTATTAGGCACAGGCATATGCGAAAGAATTGCATTAGATGGCAATTTGATTT
TAAAAGATAAAAATAATAAATATGAGCATAAAGAAGACTTGCCAACACACTTAGTTGCTA
TTGAAAAATTGCTTAAGTATTGAAAAGAGCACAATTTCATTAGCGAATTAGATGAAATTG
AAGCAATCGGTTTTAGAATTCCTTATGCAGGCTTTAAATTTTTATCTCCAGTTTTCTACT
CGCCTGAAGTTAGAGATAGTATAGTAACTTATGCGGAAAAATTTATCCCATTGCACACTC
CACCATTTTTAGCTGCACTAGATGGTTTTATTGAATACTTACCAAATATACCAAAAATTG
TAACTCCTGATACAGCATTTCACACTGATATTCCTAAGCTAAATAAACAATTTTCAATTA
GCAAGGACTGAGCTACTAAATATAACATTGAAAAATTTGGCTACCATGGTTTAAGTCATG
ACTATATAACAAGTAGAATGAAACAAATTTTAGGTAAGGAAAAAATTAACATTGTTGTTG
CACACCTTGGTTCAGGTAGCTCATTATGTGCTATTAAAGAAGGCAAATCATTTGATATTT
CAGTAGGATTTAGTTCAACTGATGGACTTATGATGGGCACAAGATCTGGTGCAATCGATC
CTGGAATTGTAGATTATTTAATTAGAATAGAACATAAAGATCCACAAGAAGTTTTTGATA
TGCTAGTTAAAAATTCAGGCTTATTAGGAGTTTCGGGAATTTCTAGTGATATTAGAGATT
TACACAAACTTTCTAGTGAGAATGAAGATGCTAAATTTGCAATTGAATTATATGCTCAAA
GAGTAGTTGATTATATGGCAATGTACTTAAATAAAGTACACTACCCTGATGCAATAGTCT
TTACTGCTGGTATGGGCGAAAATGATTCAGTTTTAAGAAAAATGATTATTGACAAAGTCA
AGTCATATAAATTATGCTTAGATGAAAAGAGTAATTTAGCAAATTATGATGACTATATGC
TTATTTCTTCAAAAGAATCAGAGATTCCAATTTATAAAATGCGAACTAATGAGGAAATAG
TGATTGCTAAATATGTTAAGGAACTAGTTAATTCACATAACTAAAGGAATAGAATGACAA
ATTTACCAGGATCGGCTTTACGAAGGTACTGGAATCCAACTGCTTTTGCATTTGAATTTA
TTACAGTACTTTTTCTTGTATTTTTTGTTTTTACATGAATGTTTTTGTCTTTTTTATCTA
AAAAGAACAAAAATAAAGTATTTTTATCAGTTGGTTACACAATAGCAACTGCTTTAGCTT
TCTTCTTGCCTTGAGCTTTTGCTAGTATAGGTTCAAAATTACCTGTTTATCCAATGCTTA
ATCCTCTTGTTGTAATTTTCCAAAGCTTTCTACGCGGTTTTGGTAAAACAGGACAAGTGG
TTGGTAATAGTGGTCTTATTGGAGCTCCTTTATGACAAGGATTGCCATATATTTTTGCTG
CTCAAATCATAGGTGGTTTTGCCGGATTTGCCTTATTTATAGGCTTATTTTACTCATTTA
AATTAATGTTTAAAAATAATAATGAATATGAGTGGCTAAAATCATTTGGATTAGCAGGCT
TATTTGTTAAAGACCATCAAATGACTTTAGGCAAATATAGCATCAAAGAAGCAATATTTA
TTACAATGCTTATTGCTATTTTACCTTTTAGTGCAATGATAGATACTACTAACTATCAAC
TTAATCATTTCCAAATTAAGTTGATTGAGATATTAATTGTGGGTATTATTATTTTTATAA
GCTCATATTTTGACTTTTTTGCATTCCATTTAATTTTCCCATTAATTGAATTAGTTATTA
AAACAGCCTTATTGGTAAAAAGCAATAGTGAAAATAAAAAAGAAAATACTAAAGCATACC
TACAATCTTTATATAAGTTTTTAATTGTCTTAGCTTTAACAATTATTATTCCTATAATAA
TTGCGTTTATTGCAATTGCAATAAAGAGCAAGACTGGTGTGATTATTTCAGTGTCATAAA
TAAATGATATTTTTGACACTTTTTTTATACTTTTTTAACTATTTTATAAGTTTATAAGGA
TAATTATGAAATCTAAAAAACTAAAAGCAATATTCATTTCACAAGCTGCTGCTTTTACAG
CCTTGCTTCCTGTTTTATCTGCAAAATGTAATGATCCAAAAAATAATTCTGATGTAATTA
TTCATAATAGTAATTCAAATAAGACTTCTGAGTTATTTGAAAAATACAACCAAGTTAACT
TGCTTGCTAACATCAAAGATTACTTTGATAAAAATGACCACTCTGAGCTAATTAAATTTG
AAGGTGGCGGTAAACCTGAGAGTGTTGAGTATAGTTTAATGATGCAAAATAACTATATGA
GTAAGTACATAAAACTTGACACAAAGGCCTTTAAAACAATTGTTAAAGAAAAACTTAACT
ATAGTGATGAGTTATTAAATAGGCTCAAATTTTCATATGATTACAACAATGTAACTAGAG
ACCCAGGCAATAATTATGATGTTTTATTTAAAGTTAAAGTAGGGATTCCATTAGCTTCAA
ATGATAAAGCTAAATACCCAAACGGTTTATACAGCCAACAAATTATTGACTTTAAGCTTA
AAAATGTAAAAGTTAAAGACAGCGAAAAACCAATTGCTGATGCACTTAGACCATACTATG
AAAAAATTCAAGCGCTAACAAGTCAAGATTTTGAAGTTAAATTACAAAATATTGACGAAG
AGTTAATACAAGTTATTAAAAAGCATGGCATTCATGAACTAAGTTCTAAACAATATGAAA
AGTTGCTAACAGCTACAAGCTCAAAATTAGATGAAATTTTCAAAGAAAAAGATAAAGAAA
TTGAAATTAAAGTTGGCAATAAATCTGAAAAATATACACTTAAATTCAGTAAGTTTATTG
AAGATATTGACTTAAGTAGTGCTGATCTAGGTGGTGCAAATGCAAAAATAAGAATTGGTG
TTTCTTTATTTGATACTAAAAAGAAAACTACAGTTTGAGAAGCAGGCAAGACAGTTCTTG
GTAAATTTAGCGTGCCTAAAGAACAAAAATTACTAAGTGACTTACAACTAGGCAAGTTAA
TTGATGTTCACACAATTGGTAACATTGAACACAATAGTGATTTATCTGCTTTAACAAAAA
GCAATTTATTTGTTAATGTAAAGAGTGCAAAAATTGAAAAAGTTGAAATAGAGAAAATTG
AAACTAATGAAAATGATTTTAGAAATGCTACAGTAATTCTAAATGTTAAAGTAACAGGGG
AATCTAATCCAATAAAGCTTGAAAAACATCTTGGAGTAGGTAGATACTCGCTTCTTTTTG
AAGAACAATTTACAAAACAAAACATAAATGCCCCAGCTTTTGCAACTGAAGGAATAACAA
CTAAAAACTTACCAAGTATTGATAAAACATTCTTTGGTCACTATAATTCACAATTATTCT
CTGGTGGTTATGCTTCAGCAAGAGCATTTTATTCAGACAATGTAGTTGTACCTAAATTCT
TACACATTGGTGAAGACTATCTTGCTCCTGATTATCAGCCAGTTTTAGCTCCATATGACG
GTTAAATTGTGGCTGCTTATGAATTAACAACTAAGGTTGTTGCTACTGGTGTTGGTACTG
TTGTTGTAATTAAAATTCCAGTTGGCAACTTAGACTGAAGTCCAAAAGAAAAAGAACTTT
ATTTAAATGGCAATGATAAACATATTTATATGTCATTCTTGCACCTTGATGCTGGTAAGA
CATTAAATAACACTGCGCTTGGATGACAATCAGAAACAGTGACATTAGGCAAGGATAGAA
CAATTAAGGTTGCCCCAACTGTGTCTGCTGATACGCCTACTGAAGTCAAAAAAGGCCAAA
TTATAGGCTTTTTGGGAACTCAGGACACTAATGGTGGCTGAATGGCACATGCTCATGTTA
ACTTATACACAAACAGAAATTTATGACTTTCACCAAACCACTTTAACAAAGTAGCAATTC
AATCAAACATTGACAAAAGAGTTAAAGAGTATAAAAAAACTGAAAAAGATAAAACAACAT
ACAGAAATGTTGGCAATATAGGTGTTGAAGGTGTTTTAAATCCTAAAGCTGTTCATGAAG
TAGATCCAAAAACTGGTCTTGCATTAAAAGATGGACAAGGAAAAGATAAAGTGCTAAAAG
AACTTCGCGCATATGTTGATACCATATCAATGCTTAGCAGAGAACAAAGTAAAGGTTATG
CCGATCCTAACCTAGTTTATAAATTAAGAGATTCAAGAACATTTGCTTTTGGTATAGAAG
ACTTATTTGAACTTAATAAATAATTAAACTTAGCCACACAATGTGTGGCTTTTATTTGCT
TTACAGAACTCGCTACAATTAATATTAATACTTAAATTTATATGGTAGTAGTGTACAAAT
AAGCCTGTTTTATGACAAAATTGGTATAATAATTTTGCATATAACTTTGATTGGTATATA
TGCCAGTAATTGTTCATAGGATTAGTAAAAATATTTATTTCTCTACATATTAACTTACTG
AAAACCTTAATTACTATTAAATAAATTTATTTAATA
>NODE_27_length_1527_cov_18.907007
AATCTGTTTTATAGGCTTTTTTGGCTAATTATATTGTTTTTCAACAATGCTTTCGTTTTC
TACAACAATAATTCTATCGCCTTTGTTTATGCCATATGGCATTAATATTTCTAATGCTTT
ATCACTGTTTTCTTTAATTAAGTCAAAGTATTCTATTGAATCTAACGAAGTTCACACACT
AGAAGTTATACCAAATTCCCCTATCATATTAGCATCTTTTAATATTCCAATGATGATAGT
ATTTGGTCTAAATTTTGCTACTTCTTTTAATAATTGGCCTGTTCTTGATAAAACAACAGC
AAATTTATAATCGCCATAACGGGCTCTATTAGCCACTTCATATGCAATTCTAGCTCTTTT
GTTTTCTTTTAAGTTAGATTTCCTTCTAACTTCTTCAAGCTGCACATCATAGTAGGTGTT
ATCATAAAATTCATTTTCAGCACGCTTATTAATATTTGACATTGTAATAACAGCTTCTAA
AGGATGAGCACCAGAAGCTGTTTCGCCCGAAAGCATAGTAGCATCAGAGCCTAATTCAAT
TGCATAATAAACATCAGTAACTTCTGCTCTAGTTGGATGCGGATTGGTTTCCATTGAATC
AAGCATTTGTGTAGCTATAATAACTGGCTTGCCAGCTTCACGACATTTACGAACCATTAA
CTTTTCAAAATATGGCACATCATAATAAGGGATTTCTAAACCTAAGTCTCCTCTAGCTAC
CATGATTCCGTCTGACGCTTCTATAATTTCATCAATATTATCAATTCCTAAGTGGCTTTC
AATTTTAGAAATTATTTGAATATGGCTTGCATTATTATCAATTAATAGCTTTCTTAAATC
ATTAACGTTTTTAGCTGAATTTACAAATGAAGCAGCTATATAATTAACCCCTTGTGAAAT
TCCAAATTTAACATCATTAATGTCTTTTTCAGATAAAAATGGCAAGCTAAAATCAACTCC
AGGAAGATTAATTCTTTTATTTGTTTTTAAATTATGAGAATTAAGAGTTTTAACTACAAC
AATGCCTTTAGCAACCTTAGTTACAACTGCAGAAAGCTTGCCATCATCAAAAAGAACATA
GTCTCCATCATTTAGGTCTTTAGACATGTCATATGAAACTGATAATTCTTTTGCATCGCC
TTCTAATTCTTTGTATTTAGCTTCTGTTGTATGAATTTTAATTTCAGTATTAGCTGGAAT
AAATTGGGCACCACCCTTCATTTTTCCAACTCTAATTTCTGGACCTTTAGTGTCCAAAAT
TAGCGAAACAGGCAAGTGCATATCTTCAGATATTTTTTTAGCTATTTTAAACTTATTTAA
ATGCTCTTCATGGCTTCCATGACTAAAGTTAACTCTAATACAGGTAGCACCCGCTTCAAT
TAAGGAGCGCATTGTATTATAGTTATCACTAGAAGGGCCAATAGTAGCAACTAATTTACT
TCTTTTGTCTGTTAAATTCATATTTATTCCTTTATTAATATAACTTTAGTTATATTTATA
TCTATTTTAATTTTACTTATATTTGAGATTTGTTTTTTATTTTTATTTT
>NODE_28_length_14496_cov_16.152388
CTAAAAAATTGTTCGAATTTTTGCTTACTTGTAACAGATTCATTAAGAACAAAAATTTGC
TTAATTCTTTCTTCAAATTCACTTGATTTAGCAACGTGATAATTTACTATTTCAATGTTG
TCAAATGCTTGATTAGTTGGTTATGTGAATTTTGTTTTCATGCTAATCCATCTGAAATTA
AAATGAAATAGTTACCAGTTTCGCGTAGTTCGTTTTTTCTGTTTATATAGCTCTCTATTA
TTTCATTTGGCTTTGAGCCACCTGTTTCAAAATAATTTAATTCAATATTTAATGCTTTCC
CATTTTTAACTAATACAATATCAGCTATTTTATTATGCAATCCATCAGTGAACTTTAAGT
TGTCATTTTCTATGTCTTTAAATCTAACTTGCTTATAGAAAGTTAAATTGTATTTTGATG
CTACTGATATTATTAAATTTTCACACAGTACCTGAAAATTTTGACCACTTCTATTTTTTC
GACCATGTGTATCTAAACCGACCAATGTCCCTGTTAAATAGTCTATTACATTTCTTTTTA
AAATGTCAGTAAACAAATTTTTTAGTCCTGTTTTTTTAAAAAAAGTTAAGATATTTTTCT
ATTTCATCAAAGGACAATTTATCCTGAGCTACAAAAAATTCTATGTCATTGACAACTTGA
TTCTCGTTGTCAAATATTTCTAACTTTGTGTGTCTGTTTACTAAATGTTCTCTATCCTGC
TTTGATAATGCTAATAAAAATGGAAAAGTCTGCACAACAGATGGGAGCTTTGATAGTAAG
GTAATAAAACTGTCGTCAAAATTATTGGCCTTAGATATTAATGAATTTAAAGCATTAAAT
TCTACTTCTAATTGTTCTGGCAATTTAACATTTTGTCAATTTACAAAATAAGCATAGTTT
TTGTTTGTTGGTAATAATGTTTCAACAAAATAATCAATTTTATTACTCATTAACTTCCTT
TATATAATTTGTAATTATAACTTCTTCCCCCTACTCTTTTGCTTGCATTAGAATTAATTA
GTCTTTTTGCTTTTATGACTGTGATATAGTAATCTCTGTATAAATCCCTAATTAATTCAG
TGTTGTGATTTGTAAGCATTAGATAACAACCTTTTTTATCTAATTCTTTAAATACTTTAG
CCAATCTTTTATGATCATCTAAAGTAAATCCATCTTTTGTATATGAAGTAAATGTACTGT
TATTAAGTGGTTGCATATGGGCTGTCAAAAAAGACAAAATCACCTTTTGATGCAGTTTTA
ACAGCCATTTCAAAATCCGTATTTGTTATAACTTTGTTTTGTAATCATTCACTTGCTTTT
AAAATATTGTCTTTATCAAATGATCTTATGTTTTCTTTATTATTAAAAGGTACATTAAAC
AATCCTTTTGAATTCACTCGATATAGACCATTGAAACAGCGCTTATTTAGGTAAATAAAT
AATGCAGCATGTAAAACATCATATTTACCATTTTGAATCTTTTCATTAAAAAGATTTCTG
CATTCATAATAATCACTTTTGGAAGTGAATTTATTATCTAATTCACTTAGCTTATTTAAC
AATTCATTTGGACTGTCTTTGACTATTTTATAGGTATGAATTAAACTTTTGTTAATGTCA
TTTATATAACTAACTTGGTTTATTTTAAGCGAAAATAATAGAGCTCCTGCACCAACAAAA
GGCTCATAATAATTATTAAATTTAAATGGAATTTTGTTTAAAATTTCATCTAATAACTGA
CGTTTTCCGCCTGCTCATTTTACAAAAGGACTTGGAGTAGTTGATGATGACATACATTAA
TTTTACTAATAAAATTGATGTTTTTAAATAGATAAATTTTCAGTTACTACTTGATTATTT
AATGTATATCTAAAATGCTATTTTTGTTGTGTATATTTTGTATTTTAGAAATATACTTAA
CAATAATTTGTTAATTTATTCAGTGCTTTATTAGCAATTTTCTTAAACAGAACATTGAAG
TGTCAAATCTCATTCCAAACATTTTGTGCAAAATCTTTTGAAATTCCAATTTATTCTGTA
AATTTCCCAAAAATACTATTTTATAGTGCAAAAAACAATACTAACACATTTGTATGATGA
AAAGTAATGATGCTCTGTTTTCATAAATATTTGCACAAAATATTGTAACTAATACATAAT
ATATAATTTTAATTGACAAGGGTGCTGTAAAAGGCTGAGATTATACCTATGAGTTGATCA
CGGTAATTCGTGCGTATCTCGATCTTTATTTTTAATATCCCTCTTGTCGAAGGATATTTT
TTTATCCTAATATTTAACAAATTATTGAGGATACATTATGAAAAGAAATAAATTGTTACT
ATCATTTGGATCACTATCAGTTTTTAGTGCAATTCCATTTATTGCTGCTAAATGTGATGA
TACAAGTGAAAAAGATAACAAAAATCCAATTAATCCAGGTAACCCTGGTGACACAACTGA
AAACCAAGTTGTAAAAGTTGAACTTGATAAATTAAGTGACAAAGTTAAACAGGAATTAAA
TAAATTGGCTAAAGATGGTGTGACAAAAGCACAAGTTGTTACTGCTCTTAAAACAGAAAA
AGGCTTAGAAAACCTAACTGAATCTGACTTAGCAAAAGTTGAATTTAAAAACAATAAATT
AACTATTGAAGCTAATAATGAATCAAAATTAGTTTTAGGAACATATGAATATAGCGCTCA
AAAACAAACACCAGATGTAGTTATTGACTTATCTAAAGTTCAAGTAAATGGTGAAACAAA
AAAACTTTTAAAAGCTGAAGCTAAAGAAAAACCAGATAAAGCTAAAGTTCTTGCTGCTCT
TAAAAAAGATAATAATTTTGCTAAACTAACTGAAAGTGACTTTGAAGTTTCATTCAAAGA
TAGTACTTTGACTGTAAAAGCAGCTCCAAATTCAAAAGTTATTAAGGGCGAACTAAGCAT
TTCAAGCAAGACAGAATTAGATAATATTACCTTGACTGAAGAAGTTAAAAAGGGGTTACA
AACTGAAACAACAAAGAGCCAACTTAAAACAGAAGACATTGTTAGTGTTCTAAAGAAACT
TCTTGAATTAAAAGATTTAGATTCTAAGGATGTTGAAATTAAAAAAGAAAGCAACAAGCT
AACCATTGCTGCTAAAGGTACATCAGCTAAATTTACTGGTACATTAAACTTTGTATTTAA
GGTAATGTTGAATATGGTTATGACTGAAGATATTAAAAAGGAACTTCAATCAGAAGCCAA
ATACAAGCCAAATACATCTAATGTTGTAAATATTCTAAAAAAGATACCTGGATTAGTAAC
ACTTAAAACTGATGATGTAAAAGTTGAATTCGACACAGGAAAACTTGTTATAAGTGCTTC
TGAAACTTCTGATCTAATTATGGGTACAGTTTCTATTTGAAAATAGTGCTTCAATAAAAA
TTAACCTATTAACCTATAATTTTGATGAAAAAACAAAGATGAATCTTCTTGCATCATTTG
ATGAAAAAAATGATGAAGAGAATAATTCAAGTAAGACTAGTGTTTGATTCACTCTAAACA
ACTTATTTAAAAATGGTTTAGAAGATGATGACTTTGATTTAGAGATTGATAAAAGCAATG
GCACAATAACTATAACAGCTTCAAAAGATTCAAAGAGACTTGAAGGTAAATTTACACTTA
GCAAAAATAAAAGCAACTCTGTCCAAAATGGGAAAGTTGATTTAAGCAAACTTAAACTTG
ATGAAAATTTTGTAAAAGAATTTTTAGAAGAATTTGAAGATGGTAATTTTGCTAGTCTAT
CAGCTGTTAAGCTACTAAAAAAGGTTAAGGAACTAGAAAAAATAACTAAGAATGACATTG
AAAAAATTGAAGCTGAAAAGGACAGCACAGCAACTACAAACAATGCACAAGACGTTTACA
AAAAAGTAACAATTAAAGCAAGTGCTTCGTCAAAATTAATCTCAGGAACACTAGTAATTG
AGAAAAAAGCTAAATAAATTCAAAGCCCTTTAGAGGAACTAAATGAAAGCAAAAAAATAC
TTAAAAAGACATCTTTTTATTGCTCCTTTATTTATTGCAGCTCCCTTAATTGCTGCAAAA
TGTGGCAATTATGAACCTAGCACTAAAGTGCTCTATGACCTTCATAGACTAAAGCTTGAA
TCAGTAGAAGATGAATCATTAGAGCTTATTAAAAACTATGAAAATAATCTTTCAAATTTT
TGAAGCGACAGACAAGCTTTAAGAGCACTAAATAAAGTAGCTGAGCAAGTTAAACAAATT
GAAAATAAGGCTGAACAAGAATTAAAAGAATATGTTAAAGATACTAATAGTGCTGTAGAA
CAGGAAGATCCGGAAGAAAAGGACCCTTCTGTTCTTACAGCCAAAAAAGCTTTAGCAAAG
TTTGACAGAAATTCAAAAGAAGTCAAAATTCCTGCTGAATTTACTAAAATTGGCAAAAAT
GCTTTTAGCACTTTTTACAATTTAGAAAAAGTAGAATTTCATGATGCTATTACTATAATA
GATCAAGGTGCTTTTGATAACACTAATTTAGACAGCATAACTTTACCTAAGAATCTACAA
GTTTTGGGTGGCTTTGCTAATACATTTATTAAAAACTTAGATATTCCGCAAAGTGTTAGC
AAAATCTTAAAAGGTTCATTTGATAATACTAAGATTGCAACTGTAAAATTACCAGATAAG
CTAACTGAATTAGGTGGCTTTAAAGCTACAAGCATTAGAGAATTAAGTTTCCCTGAAACT
TTAACTAAGATACATGAAAACTCATTTGACGAAACTCCTATAACAAAACTCAAATTTAAT
AAAAACTTAAAAGTTTTAGGAGGATTTAATACTCTACATAATTTAGAAGAAATTGAATTT
AATGACCAATTAGAAGAAATTTTAGATGAAAGTTTTTTAAACTTTAATCTAACTGAATTA
AAGCTTCCTAATTCACTAAAAGTGCTCGGTGGTTTTAAAAAATCTAATATTAATAACTTG
ACACTCAATGATGGACTAATTGAAATAAAGCCTAATGCTTTTGCTGAATCAAGAGGTATT
AAAAGAATTGACTTACCAGAATCACTTAAAAAATTAGGTGGTTTTGAAAATACTAGCATT
TTAGTGCTAAAGCTGCCTCAAAAACTTGAATCTATTTCAAAAAACGCTTTTGATAAAACT
TTAATAGATAGTATTACTCTGCCTGATTCTTTAGTTTCATTTGGTGGCTTTGCTGAAACA
GCTATTTCTGAAATTAACTTGCCTAAAAACTTATTACACATTGAACCTAATACTTTAGAT
TTGAGAGTGCCACAGGCTAAAGAAAATGAATTAATATTGCCTGAAAAATTAATTTCTTTT
GGTGGTTTTAAAAACTGAAATATAAAAGAAATTACTCTTCCTGAATCACTTAAAGATATA
TGAGCTGAAACATTAGATTATAGTGCTATTTCTACTCTTTATTTACCTAAGAATCTTCAC
TCTTTTGGTGGTTTTGCTGGCACTAAAATTAAAAATATTTTACTGCCTGAGCAACTTAAA
GTAATTCATAAAAATACTTTGGATGGAACAGAGCTTAAAGAAGTCAAATTGCCTAGTAAA
TTAGAGACTTTGGGCGGTTTTGCAAGTACTTTAATTACTAAATTAAAAACACCAAAATCA
CTTAAAGTTATTCATAAAGAATCATTTAGAAACTCTAAATTAAATAGAATTAGATTGAAC
AAAGGACTAACTGAATTAGCTGGTTTTGAAAACCTAGTTAATGTTGAAGTAATTACTCTA
CCTGAAACACTAAAAATAATTCATGACGGCACTTTTTCGAATAACAGATTAAAAGAAATT
AAGTTGCCTAGTCATTTAAAAGTACTTGGTGGCTTTTCAGGCAAAGAGTCTGGAATTAAA
GAAGTTATTTTGCCTGAATCACTAGAAGTTATTACTAATAGTGCGTTTAAATACAATCCA
CATATTACTAAAATTAAGTTACCTAAAAACTTAGTTGAGATAAATGGTTTTAACTCAACT
AACATTAGCGAATTGATAATTCCTGAAAAGGTAATTAAAGTAGGTGGGTTTAATGAAACA
CTAATTAAAGATATCAAACTACCTGAAAACTTAGAATCATTTGAAGGTTTTCATGAAAGC
AAGATTAAAAAGTTAATCTTGCCAAAGTTTATTAGATTTACTGATATAAGCAAATCGCAC
TGAGGCGCTTTAGAAGAAATCGAAGTTTATAGTAAATATCTAGTTAAGAGCAAATGATGA
AATGATATGAAGGAAGACGATTTTAACCAATTAATTAAATTGGTTGATAAAACTAATGTT
AATTAATAAAGGAGATAAATAGTATATGAAAAAGTTTGGATTAGTGCTTTTGCCAATATT
AACTTTTCCTGCAATAGCAGCTGCTTGTGATAATAAGGATAAAGCCCAAAAAGATTCTAA
TAATCCTGGTACTGAAAATATCGATCCAGTTGCAGCAGAACTTCAAAAGCTAAAAGATGA
GCTTCAAGATGAAATAACTAAAGCTTCAAGCAAACGTAATCACTATCTTGGCGACCATAC
TGATTATGCCTTCAAGCAATCTGGCAAAGTAATTCAAGCTGCTGTGAATGCTCATAATGA
TGCAAAAACAGCCGAGGAAGTTAAGGATGCTATTGCAAAATTAAAGGCTGGAATTAAGGA
AATTGATAGTTACTATGCACTTTCAAAAGTAGAAAAGCAAAAACTTGCTAAAAAAGATTT
TGATAAAGCACTAAAAGCCACTAAAGAATCTAAAGCAAAATTAACCAAACCAAGTGCAAT
TGAAATATTAGATAATTCAATTGCTAAGGCTGAATCAAATAAAGAAGGTGATCTGCACTA
TTTTAAAAATCTGCTTGAGTGAACTTCTGAATATCAAAAAGCAATTGATGAAGCACAAAA
ACTAGAAATGAAAAGTGATGAAGAACTTTGGGCAGCATATCTATTAAGAGAATCTAGCAT
TATTAGCAAATTTGAAAGAGAATTTAATACAAGTAATCTTTTTGATGACAAAGTAACTCA
AATTAAAAAATTGTTTGAAAATGCTAAAAATAATGTAGGCAAAGAATACAAAAAGAAAGA
AGCAGAAATAAGAAAATCTATAGCTGATATTTTAGATAAAATCAACAAAGAAGCTATTAC
AATTGAAAAATCTAAAGAATTGGCTAGAAGTGTATCAAAAGAGGGTGAATTAGTTATTCC
TGATCAATATAAATACATTTTATCTGGTGCTTTTGCTAAAACAAGAAATATAAAAAAGGT
TAAGTTTGGCGAAAATCTAGAAGTGATTGAATCTGAAGTTTTTGATAATTCAAGTGTTGA
AACAGTAGAGTTTAATGACAAGCTTAAAACACTAAATGGCTTTAACAATACAAAAATTAC
TACACTAAAACTTCCTAAAGCATTAGAGAAATTTGATGGGTTTAAGGGATCTAAAATTGA
CAAACTTACTTTACCTAAAACATTAAAATCTATGCTCTTAAGAAATGGAATTTTAAAAGA
GATAACTTTTGAAGATGATGATGAATTTAAAAATGTTACATCTAAAACTGAGTTTGATAA
AGTAGTTATAAACAAAGAATTATTCCCTTCATTAGAAAAAATCTTTGTAAAAAGTGAAGA
AGCCAAGAAAAAACTAATTGAAAAATTAAAAGCAAATGGAAATGGTTCTAACGAATGAGA
AAAAATAGTTGAAGTAAAAAAAGCAAAATAAAACTTCTTAAATTTCTTGTTCCTGCTTTC
TCATTTTTACCAATAGCTATTTCAACTTCATGTGATAGTAGCTCATTTAGCAGACATTCA
ATAACTAACAAAGTTGCTGACGACTTAAGGTTTGATAAGTCATATTCATTTACTAATCTT
TCTGATGAATATAAAAATAAAGATCAACAAATAAAAGCATATAGACATAAAGATTCTGAA
GATCTTTATATCAATGTCAATGAATTTTTGACAAAACTTAGTGGAATTTTTAATACTTCG
GAATTAAAGATTAACAAAGTATCTGATGGTGTGTTTGAATGATCTAGAGGCTCTAATAAA
GCTATATATGATACTAGATCAAACGTAATTAAAATGAACACAACAGGAGCTTTTTTCCCA
GTGCGTGGTTCTTCAACTACTGATTATTCTAGAAATATAAAGGAATTAGAACAAAAAGTA
ACTAGATTAGATAATGAAGAATTTAGCACTCTTGACTTAGGAAAATATGGCATGAGTATT
AAGGAAATAGATGGCAATATCTTTATGCCTTTTTTCCCTTTTTAACCTGCTTTATGGCTC
ACAAAGCTACTATAATATTTACTTTAACAATGATAAATTTATAGGCACTTCCGTTACTGT
TAATAAAGACTCAGATCCTAAAGAGTACAACAAAATTATGACTAATAGCCGTAATAATAC
TAAGCAAACAGTTAAAGAAAGAATTAATACATACAACTTCCTCAGATTCTTATTTGATAA
TTTTTACGGCATAAAAGAGAAATTTTTAGAAAAAAAGAATGCTAAAGATTTTGACGAATA
CTTCTCTAAAACAGTCATAAAAGACACAGGCATAATTGATCCAAATGAAGCTAAGATGAC
TCTCAAAGAAAGAATGCTAAGCACAGATGCACTTGTTAATGGTAGAGCTTATACAGACTT
TTATTACAAAGAATTAAATGAATTGCACAGCTCAATTGAATCGGGTTCATACTTTCATCC
AGCAGACTATAGAGCTGAACCTTTTGGTCAGGCACTAAGCGGAAGAGTGAATGAATTTGT
CTATTACCTTAATACCTTAAGTAAGCTTCGTCTTGACATTTTAGAAGGAGATAAGAATAA
GTTCGTTAATTTTCACAATGATATAGCAATTATCTACCTTGATAATTTCAATGTAGCTAG
TGATGAAGATATTAACAAGCCGGATGCTCATACTAAAGATAGTTATATTTTAATGTCCAA
AGCCATGAAAATGATTAAAGAGCATTCAGAAAAAAATACTTCTATTAAGCGTATTATTTT
AGATTTATCACTTAATGGTGGAGCAATTGTTGCAATGAAAAAGGTGGCTGGATTTTTATC
AAGCAAAGATCAGCAGCTTTATACTTATGAAAAAATTAATAGGATTCTAGATTATTCAAG
ATTTAGAGTTGATATTAACAATGACAAAAAGTATGATGAAAAAGATAATACTAACGAATA
TAAATGATACATTCTAGCTGGTGTTGATACATTCAGTGCTGCGAATTTATTAACTCATAT
TGCTAAAGAAAACAAATTTGCAACTATAATTGGCAATAAATCTGGCGGTGGAATGTGATC
AATTTTACCTCTTGTTATTCCTGATGGCACTAGTTTTAAATTTTCATCTAATAATGCCTG
AATATCATGAGTTGATAAAAAAATAGAAAAGCCTGAACACTTGCCTTATACTCAAGATGG
TATTGATCCTGATATTGAGATTCCTTATTTTGCTTACTACAACTATGACATTATTGAAAC
TTATTTAGAATCTAAAGAAAAGGGCGATGATAAATATCATAAATATGAAAGAGAAATCAA
AACTAATGCTTGAAAAAGAGTAGCCGATAATATTGAAGTTCTTCTTAATACCATTCAAGA
TGAGTATAAGAAAGAGCAATTTAGTAAAACATTTGAAGAAAACAAGTTAAAAGATTCCGA
TTCAATAGATGAAATGCAGAAAAAGATAGAAAAAAATGAAGAATTATTCAGATTCGTTGA
ATTTAAATACAAGTTAGAAAACCCAGGCTTAAGGTAGAAAGACTAAGATAAAAACTCAAA
TTGCTGAGTTTTTATTTTGCTCTTCTAGCGCTGTTTTATTGATAAATATGCTTTAGCAAA
AAGTAAAAATATATAATTAAAATAAAAAGGAGTTATATGGAAGCTATAAATATAATTTTA
CTTACTTTAAGCATCATAATTGTGCTCTTACTTGTCTCAATTTTAGCCTTATTTATTATT
AAAAATAAAAGCTTAAAAAATAATGTAAGTAGTGAGTTAAGTGCTGATGATAAGTTTTAT
ATTAATGACAAATTCAGCTCAACAAAGGATGTGCTAGTTGATAAAATTAATAATTTTGAA
AATAAATTAATAAAAGATTTAACCCAAAATAATGAAGCCTTTGTTAATAAACTAGTTCAG
TATGAAAAAAACACAGCTGAATTAATTAATAAAAAAGATTCTGAAAGAGCAATCCAATTC
AACGATTTGAAGGGGCAGCTTTTTGAAGAGTTAAACAACAAATTTGTTAGTCAAAATAAT
TGATTGAATGATTTTGAGAAAAAGTTTAATCAAACAGTTAGTTCAAATTTAAAAGAAATA
AATGAAAATAATGCTAAATCATTTAATGATATTAAAGAAAAAATCGATAAGCATTTTGAA
GATACATTAACTAAACATATCAAAGAGCAATTTGGAAATATTCAAGTGCAAATGGATAAA
GTTGGTAAAGAAATGATTAAGTTTGAGCAAATGCAAGCTAGTGTGGATGACTTAAACAGA
ACTTTCTCAAACAACAAAAAAACTGGGGAATTTGGCGAATTTACTTTAGAGCAAATCCTG
GAAGAGCACTATCCAAATGAAAAAAATAGATTGTGATTTAAGCAATATCAAATTAATCCT
GGCAAAAATCAGGAAGCAGTTGACTTTGCAATGAAAATTAAGTCAAGATCTGAAAATGAG
GAAGTTGAACAAATTATTCCAATTGACTGTAAGTTCCCTAAAGAAAAATGGGATAGATAT
TTAGATTCAAAAAGTGCATCAGAAAAAGAAGCTCATCTTAAAGAACTTAAGAAAGCCATT
AAAGAAATGGCTCAAAGCATTAATGAAAAGTACATTAAACCTGATAGAAAAACAACTCCT
TTTGCCTTAATGTATGTCCCTTCTGCTAGTGTTTACCTAACCTTAATTCAAGATATGAAT
TTTGTAACTGAAATTCAGGATAAGCTTAAAGTTTATATTCAAGGCCCACAAATAATTATG
GTCTTTATTTACTCATATTTATTGCAAAATAATAGTTTCCAAGTTGAAAAAAATATTGAA
AAGCTAAAAGATATATTCCTAGATGTGCAAAAAAATTACAATACGCTTTATAAAAGAGTC
ATTGATGGCTTAGACAATTTGGATAAATCTAGAGACAAATTTGTATCAGTCGTTAATACC
GCTAATAAAATTACAAAGAAAATAAATACAACAGCTAAGTCACTAGGCATTTCTAAAGTT
GATATTAATGAAAATGTGGAGAAAAAACAAGCAAAATTGGGGCTTGATAGCAAATCAGAT
TATGATGAAGCTGAAGAAACTATTGTTTAAGAATAAGAGCATGAAAAAAACAAGCGTTTT
TAATAACTCACTTGTTTTTTTTAGTCCTGTTTTATAGACTTTTTGGGCAATTATTCTTTA
GGTTTTAACTCTTCCATTTTGCTCTTTAATTTATTTAGCTTTTCTTGCTTTTTAAGTTCT
TGTTTTGCTAATAATTTAGCTGAAAGAATGTTTGATTCAGAATTTATTAGCCCTTCATTT
TTAGCAACTAAAGTCGCTACAACAGCTCCCGAAGTTACATTAACTCCAGTTCTTCCCATA
TCAAATAAGCCATCTAGTGAACCAACAATTGCATAAACTGGACCAAATCAAGCGCCTAGA
CCTAATCCGCTAAGTACGCCTGATGTTAGAACTGTCGCAGAGCCAGGAATACCGCTAATA
CCTAATGAAGCCACTAATGTGATAAGCAGTGCTAAAATGAAAAATACTACTAAGCCTTGT
GAATGAATCGCAGTGTCATTAGTGCCTGTTCATAATAAGCTAGTTATTACACCAGATTGC
ACCCCTGCACAGCCCATTAGACCCATTGTGGTTGATAAAGGTGTAACTGTTGAAACAACA
CTGTCATCAAGCTTTACATCTTCTTTTAATGTTTCCATTGACATTGGCAGTGTTGCGTTT
GAAGACTGAGTTGCAAAACCTTGAATTAAAATTTTGGCACAGTGTCTTCATCAAGCAATT
ACATTTACTCTGTTTATTAATAATAACAGTGTTAAGAAAACTAATGAAATTGTTAAGCCT
AAGTATCCTACTCCTAATACTTTGCCAATTGTTGCTAAAGCTCCAATTGGTTTTGCTATA
ACTGATGAAGCGATCATTGACATAACAGCTAGAGGCATAATTTTCATAAAAGTAGTTAAT
ATAGATGAAACAATAGTTCAAGCACCATCCATAAAGTTTCTAATTTTTTGCATTTGCTCA
GGCTTTTTCTTTGACAAAATTTTTACTGAATGGCCAAATAAAGCTGCTATTACTATCAAT
GAAATAACCATAGTGCCAGCTCATGGGCTAATTATATTGCTTGGTAAGTATTCTCAAATT
ATTACTGGTAATGGTTGAGTTTCTTTTGGTAATTTTTTATCAGCTACATTCTCTAGACTT
AAATTTGAGCCTTCACCAATTTTGATTGCATAGCCTATTCAAAATGTTACTATAAAGGCA
AAAGCTGTATTAAGCAATAATAAAGCAACACCTTTAAGCGAGATACGACCAACATTTTTA
TTACCAGGACGCGAAACTACCCTAAAAATGGCGATAAATACCACTGGAGCAGTAAGTAAT
AAAATTCCATTAATAAATATATTTTTAGCTAAGGAAACTCAAATATTAGTTTGCTCAGCT
CATTTTTGATAACCTGGATTTGGCTCTTTTACTAATTCCCCGCCATGTTTAATTGCTGGC
TTAAACTGATCAACTAGCCCAAATTCAGGGAACTTGTTAATTCCTTGCACAACTATTCCA
AATGCTAAACCAATTGCAAGTCCAATTAAGACTCTATAAATAAATTTTAATTTAAAGCGC
TTAAATGTAAATCATAGTCCTATCTGGATAGCTAGAAATAGAATAACTGCTAAAGCAGCC
TGTCAGCTACTTATAGCTAAAAACCTATCTAATAAAACATTATTACTCATTATTCTCCTT
TAAAAGCTTCTCTATAGCAATATGGAATATGTCAACCACTCTTGCAAAAGGTGGTGAGTA
GACTAAATCAATTTGTGCTAGTGATTTATCTAATTTAATTTGGTTTCAGATTAAACTAAT
TAAAAAATTAATTCTTAAAACTGAAAGATTAGAGCCATACATTTGTGCGCCCAGAAGTGT
ATTTGTTTGCTTATTAACAATTAATTTTAAGGCTAACAGTGTTGGATTAGGATAGTATCC
TGGATGGTCTTTGTCTTTAATAAACACAGTCTTAATGTCATAACCTAGAGCTTTGGCACT
ATTTTCATTTAGCCCGCAAGAAGCTAATTCAGCATCAAAAGACTTAACTATAGAGCTTTG
AATATGACCAACAAATTCATTTTTTATTCCTAATATATCATCAGCAACTACTTTAGCAAA
CTTACGAGCAATAGTTGCTAAAGGTGTATAGCCATTTTCATTAGTTAGCTTATTTAATGA
AGTAGCGCAATCACCGCAGGAATAAATATTTTCTATATTAGTTCTGCCTTGATTATTGAC
TACAATTGCGCCATTGGAAAGCATTTTTAGTCCAGAATCATTTAAAAATTCAGTTGCAGG
CTTAAATCCAATTGCAAATATGACTAAATCAACTTCGAATTGCGTATTATTATCAAAACT
AAGAGTTAGTGAATTGCCATTCTCGCTTAGGTTAGTTAAAGCACAATTTTTGTAAATTGT
TACATTATTTTTTAGCAACTCTTTCTCTAATAATTCACTTATTTCATTATCAAAAACTTT
GGAAGCTAGCATAGAAGCCTTTTCGACCAATATGACTGTTTTATTGTGTTTGGCGACCAT
TTCCGCAGCTTCTAAACCAATAAATCCTGAGCCAATGATAGCTACCTTTTTGATACTTTT
ATCTTTTAGCTTGTCTTTTAGACTAACTGCATCTTCTAATCTAGTAAGAGTAAAAATATT
TTTATTATTAACAGTAGCAAATGAAGGAACTATAGGCTTAGCACCAGTTGCAACAACTAA
TTTATCATAACTAAGACTATGTTGTTTATTATTACTTACATAATAAACTTCTTTATTTTC
TGAATCAACCTTGTTTACAGTACTATTTGGATAAATAATAATATTTTGCTCGCTAAATTC
TTCTATAGTTCTAGCTAATAAATCATTTTCACTTACCTCTTCATTAGCAACAAAATAAGG
CAATCCACAAGCTCCTAATGAGACATATTTTTCTTTTTGTAAAACAATAATTTCAGTTTC
TTTACTTAATTTTCTTATTCTGCTAGCTATAGTCATACCACTAGCTGCCGCACCAATAAT
TACTACTCTCATAAACTCTCCAAAATAGCAAAAATGCAATTTATGACTTAATTATAATAT
AAAAATGCAACTTTTAATATTTTTGTGTAAAAAAAACAGGAAAGTAAATGATTCATAAAT
TCGCATAGTTTTTGCACTTGAAAAAGGCAAAAATACAAAATATTAAAAAACACACCAGTG
CGGTGTATTAATATATAGATTAAATTGTTTTATTTAATGGCTTTTTTTTTTTTTTTTT
>NODE_29_length_7752_cov_17.152605
AAGCCTATAAGCGGCGGCATTATTCAGAGTCTTAAGAAAGCAGTAGGGCTTTTTGTTTCA
ATTAAGTACAAAATTCATAATGGTAAAAGAATAATTCCAAGAGTAAGAAAATCTTTTGCC
ACAAATGTTAAAACAATGTAAATTATGATGAATATAATCTTGAATCTAGGATCCATTTTA
TGAACCACAGTGTCATTCATCATATAACGGCCATAATTACTATTCATCTTTGACCCCGCC
TTTAGTTTTTTTATTCATATACTTGTTAATAAAGTTTGCTAATTCATCAATTGAAGTAAC
TCTAGGAACCTTTATTCCTTTTGCTTCTAATTTAGAGACAAAATCTAAAAGTTTAGGTGG
TTCCATATAATTATTTTTTAAAAATTCAGTGTCTCTTAAAACATCATGAGTGTCGCCGTC
TTTAACAATTTGGCCGTCTTTGAAAGCTAAAACTCTTTCTGTGTACTCTAAAACATTATC
TAAGTCGTGAGTAACAATAATAACTGTTTTACCTTGTTTATGGAGCTCTTTGAAAATATT
TAGTATCTCAATTACACCAACAGGATCAAGTCCTGCTGTAGGCTCATCGGCTATTATAAA
ATCAGGTTCCATAGCTAATATTCCAGCTAAAGCTACTCTTCTTTTTTGTCCACCAGAGAG
CTCAAAAGGAGAACGTTTTAAAAATGATTCGTCTAGTCCAACTAATTTAATGTATTTTGC
AGCTCTTTCGAGAGCCTCTTGCTTGCTAACACCAAAGCTTCTTGGACCAAAAGCTATATC
TTTTTCAATTGTTTCTTCAAACAACTGATATTCAGCAAACTGGAATACAACACCAACTCT
TTTACGAAGATCTTTAGCTTTTTTAACTCTCTTTCTTCTGGTTGGTTTAATAACAAAACT
TTCCATAAATTTTTCTTTTTCGCCTGTTTTATGGTTTATTTTGTCATTTTCAAAAACTCA
TTCAACACTGCCAGCACTAGGTAATAATAAAGCATTAAGATGTTCAATAAAAGTAGTTTT
ACCACTACCAGTTTGTCCAATTACACCGACAAATTCGCCTTGCTTAATTGAGACATTAAT
ATTGTCTATTGCATTAAGCTCATAAGGAGTTTTAGCTAAAAATGTGTGCACTAAGTCTTT
AACTGTTATTTGCATATTTGATCTAATAACTCCTTTTCATTATATGTAGGCTTAACACCA
TTAATTTTCTCACTTAGCTTGTAAATAAAAGGAGAGTCAATTTTTGCTAAGCTTAAGATT
TCTTTGTTGTTTAAAATTTCACTTGGAGAGCCTGAAGCTATTACTTTACCTTCAGAGAAA
ACTAAACAATAATCAGCTAGGATTGCTTCATCCATATCATGAGTAATTGAGATAAGAGTT
TTCTTTCTTTCTTTTTGTACCGAACTAATAATATCAAGCACTTTTCTCTTACCTAATGGA
TCAAGCATACTAGTTACTTCATCGAAGATAATAATATCAGGGTCTAGTGCTAAAACTGAA
GCAATAGCTACACGTTGTTTTTGACCGCCAGAAAGCGACTGTGGGCTTTTTTCTAAATAA
TTACCCATACCAACTTTGTGCGCTAATTCATCAATAATAGGCTTCATGTCTTTACGTGGA
ATACATTTGTTTTCTAGTCCAAAAGCAACGTCGTCTTCAACTGAAGCGCCAATGAATTGG
TTATCTGGGTTTTGGAAAATAATTCCTATTTTGCCTCTTATTTCTCTAAGTGTTTCTTTG
CTTATAGTTGTGCCATCTAATTCTATTTTGCCATCAGCTGGTTTATATAAAGCTACAAGT
AGCTTAGAAAATGTACTCTTACCAGAGCCATTGTGTCCTAAAATAGCAACATATTTGCCG
CTTTCTATTTCTAAATTAAGTTTTTCAATAGCATTAGCTTGTGCGCTAGGGTATTTAAAC
ATTAAATCAGTGACTTTGATCATAATGTGTTTATTATACTACCAAAATAGAATTGTCACT
TTAGCTTTTTTAACTATTTTAAAGGCAAAAAGGAAAATAAAATGACGCAATGTTTGCGTC
ATTAAATAAAAGGAATTTAGCAATCGTTTTAGATTTGTGAATATATTAATAATTTTAAAA
AGATGGAGATTTTTAAACTAATTCAATAATAGCCATAGGTGCGTTGTCACCTTGACGGTT
TACTAACTTATAAATTCTTGTGTAGCCACCATTACGTTTTGCATATGATGGAGCGATTGT
GTCAAATAAGTGTTTAAGTACATCTTTCTTGCCTTCTTCAACTAATGTTGGACGCAAGAA
ACTTGCACAAATTCTACGGTTTGCAAGAGTTGGGTTTTTTGCTTTAGTAATTAATTTTTC
TGCATGTCTACGTAATTCTTTTGCACGTGTAAGTGTAGTTGTTATACGACCATTAGCAAA
TAATTCACTAACTAATGTTCTCATAACGCCTTTTCTTCATTTAACATCACGGCTGTAAAT
TTGGGTTGGATTAGCCATTATTCATCTCCTTTATTAAGAGTGAAGCCATTTAGTTTTAAA
CATTCTTGAATTTCATCTAATGATTTTCTACCTAAGTTCTTAGTTTGTTCTAATTCTTCT
CAGGTCATAGCTGCTACTTCAGAAGCTTTTGTTTTGCCAATTCTCTTAAGAGCATTTAAT
GAACGAACTGAAAGACCTAGTTGGTTAATATCAACATCATTTTCAATTGGTTCATCATTA
TTAATTTTTTCTTCTTCAAAAACATCAATTTTCATTGCATCAACATCGCCAACAGTCATA
AAGTGTGCTACTAAAATCTTGCAAGCTTGGTTTATAGCACTTTTAGCATCAACTGTACCA
TCTGTTTTGATTGTAAAAAGTAATTCTTCTTCAATTTTGTTGCTTGAAGTATTTAATTCT
TTAACAGTGTAGCTGCATTTTTCCACAGGACTAAAATTGCTGTCTACAGCTATAAATAAG
CCTTTTTTGATGTTTGATTCGATTTTTGAAGCAAATAATGAATCGTTTTGGATAAACTTT
TTATTGCTTTCATTTGAAATAAAACCTCTGCCAGGTCTTAAGAATAGTTCAATTACTAAT
GCTCCTTTTTGGATATTAGCAATTTCTTGGCTTTTGTTAATTATTTCAACTGAAGGATTG
CTGATTTCAATGCTCTTAGATGTTACAACTCCAGGTTGTTCAGCTTTAATTGTTGCTTTA
ATGATTTCACCATCTTTAACAAATTCAGGGTTGTATTTGAACTTTACTTTTCTTAAATTC
ATTATGATGGCTGTAACGTCTTCAACAATTCCAGGAATTGTTTGAAACTCGTGGCTAACG
CCTGAGATTTTGATTGCAAATAATGCTAAAGAAGTAATATTAGATAATAAAACTCTTCTT
AATGCAACTGCAACAGTGTTAGCAAAGCCTCTTTCAAGTGGTTTAAGTGAAAATGTAACT
TCATTTAAATTGTTATTGATAGCAGAGTTACTTACTTGTAAGTAATCTAATTTAGACATT
CTTTTCATAAGTGTTACTCTCCTTTGTTATTTTCTCATTTTTTCACGTTTAAGAATACGT
TTTGGAGGTCTAGTACCGTTGTGTGGCACTGGAGTTACGTCTTTAATTTCTGTAACAGTG
ATGCCAGATACTTCAATTTGTTTTCTAGCAGCATCTTTACCAGCACCTATACCTTTAAGT
TCAACTCTTACGCTTTTAATACCATGCTCTTTAGCAGCTTCTGACGCTGCTTGGGCAGCT
AAACCTGCTGCATAAGGGGTTTTCTTTTTAGTTCCTTTATAGCCAATAGCACCTGAGCTA
CTTCATGCTATAACGTTACCTAATTCATCAGCAAATGTCACAATTGTGTTTTGGTTAGTT
GAGTGGATGTGTGCAACACCTTTAGTAATGTTTTTCTTTTTTGTTTTCTTAACAACTTTA
TTAGCCATAATTTATTCTCCTAAATTAACTATTTAGTTGATTTCTTACCAGCAACAGTCT
TTCTAGGACCTTTTCTAGTTCTAGCATTACTTTTTGTGCTTTGGCCTCTAACAGGTAGAC
CTTTACGGTGTCTAATTCCACGGTAGCACTTAACTTCCATTAAACGTTTGATGTTTAATG
AAACTTCTCTACGTAAATCACCTTCTGTGACATATTCTTTTGCAATTTCTCTAATTGCAC
TAAGTTGTGCTTCTGATAAGTCTTTAACTCTGATGTTTTCATCAATTTTTGCTTTTGCAC
ATATTTCTTGTGCGCTTGTTCTACCAATACCATAGATGTAAGTTAATGAAATAACTACAC
GTTTATTGTTTGGTATTTCTATATTTAAAATTCTTGCCATCTAATTTTATCCTTGTCTTT
GTTTGTGTTTAGGGGTAGAGCAAATTACCCTGATAACACCTTTACGTTTGATAATACGAC
AATCTTTACACATTCTTTTTACGCTAGCTCTAACTTTCATAAATTAGTTATCTCCTATCT
ATTGTGCCGATATGTAATACGCCCTCTTTGCAAGTTATATGGGCTTAGTTCAACATCGAC
TTCATCACCAGGTAAAATTCTAATGCGGTTTACACGCATTTTACCTGAAATGTTAGCTTT
AATATCTTGTCCACTTTCTAAAGTTACTAAATATTCATCGGTTGAATAGATTTCTTTGAC
TTTTGCTCTAATTTTAATAGCGTCTTTTGCCATTTTTTATTAGATTCCTTTCGTTAATAC
AACACCTTTGCCATTTTTAATTAAAACTGTGTGCTCATAGTGAGCAGCATTTAATCCGCT
TGCACTAACAACAGTTCATTTATCTTTTTTGACATACACTCGATTTGACTTTTGCAAGAT
CATAGGTTCAATACAAATGACCATATTATCTTTTAATAATATGCCAGTTCCTTTTTTGCC
TTCATTTGGTATATAAGGATCTTCGTGCAATTCCTTGCCAATGCCATGGCCTGTGTACTC
TTTTGGTGTGTATAAATTATTATTTTTAATTACTTCGCCGATAGCATAACTAATATCACC
AACTCTAGCGCCAGGTTTAATTGCAGCTAAGCCTGCTTCAAAAGCTAATTTGGCTACCTC
AATAATTTTGCTATCACTTTCAGTAATTTTGCCAACGCCTTTAGTAAAAGCGCTGTCACT
TTTGTATCCGTGATAATCGCATCCTAAGTCAATTTTGACAATATCGCCATCTTTAATCAC
ATAATTAGAAGGGATACCATGGATAAGTTCATCATTAACAGAGATGCAGGCTGTAGCTGG
AAAGCCATACAAGCCTTTAAAAGCTGGTTTTGCACCTCTTTTGATTATTTCATTAAAAGC
ATGACGATCTAATTCTTTTAATGAAATTCCTGGTCTTACAAGGTCATATAAAACTGCTTT
GACCTCTGCCAGGATTTGGCAACTTTTAGAAATTAATTCAATCTCACGAGCACTCTTGAT
TGATACCATATTAATTCCTACTTTACTTTTAATAATAATTTGATTTAAGTTTATTTTGTT
AATGAACTAACAATTAAGTCAGCTAATACTTTTGGATCACTATCAGCATCAAAAACATGA
ATTTTGTTTTTATAATGCTCTAATAATGGGCCAGTTTGTTCTTTATAAACTTTAAGTCTA
TTTTTAATTGATTCAGGTGAATCATCTTTACGTGTGATTAGTTCAGTGCCACATTTATCG
CAAATATTGCCTTTGCTTGAAGGCATAAAATCGATGTGAAAGCCAGCTTTACAATTTGGA
CAAAAACGGCGCCCTGATAATCTTTTTAATATTAGATCCTCATTAGCACGAAGCTCGATT
ACTTCGTATTTAAAATAAGGAAGACTATCCAAAAACTCAACTTGCATAAGTGTACGTGGA
TAGCCATCTAAGATAACAATTTTACCAGATTTATTGTAATTTTCTAAAGCTTTAGCAACT
ATTTCATTAGTAATATCATCAGGTACATAACCGCCTGATTCAACTATTGAAGAAATCTTT
TTACCTAGCTCGCTGGCTGAAGCTATTTCAGCTCTAAAAATGTTTCCTGTTGATAAATGA
ACTAGCCCATATTCTTTAGCAATGATTGACGCAACTGTGCCTTTACCAACCCCAGGAGGC
CCCATAAAAACTAAATTATTTATATTTTTTGCTTCTATCATAATAAACCATCCTCAGTTT
TAGGTAAATTGCCTTTGCTTGGCTTGCTTTCGGCTTCATTATCAAAAGCACCAGTGTAGC
TAAGTGTTTTAGATTCAGCAATGTTTTCTGAAACAATTCTTGATATTCTTTTTTGTTTTG
AAAGCTGGCTTGATTTAATTCTTGCTTTGAACTGATCAATTGTTTCGATTGAAACTGATA
CTAAAATCATCATACCTGTGCCACCAAAAGCCATCGCAGCTGGAATAGCTAGTGCTATAA
CCATTAAATATTGGAATGAAACTAAGATAACTAAGTAAAAAGCACTAAAGGTTGAAAGTC
TCATTACTACACTAATTAAATAATCTTCAGTTTGCTCGCCAGGTTGAATGCCAGGAATAA
AGGTTGAATTTTTTGTAAAGTCTTCAGCTATTCTATCAACACGTGATTGTTGTAAGCCCA
TAATAAAGGTGAAAAAGAATGTAAATATAACTAATAAGCTTAAACCAAGTGGCTTTGAAA
AGTCCATATTTTCTCTAATTCAGATAGCTGCTGTGTTAGTATTAGGCAATATACGGGCAA
TTAATATCGGCAATGAAACAAACATTGAGGCAAAAATAATTGGCATAACTCCAGCAGGAT
TTAGCTTTATAGGAAGCTTACCCATATCTTTTACACTTTTGCTTCTACCAGCTCCTATTT
GTTGAATTGGGATATGTCTTTCTGCTAAATAAACCATTATGATGACAAATAAAAGTGCTA
AATAAACAAATAAATATGTTAAGAATTTTAAAACACCTACAACAATTGCTGAGCTTTCAG
TATCACTTACATAAACACCTCATGCAGTTTGAAACTGATTTGGTAACTGAAATGCTATAC
CAACAAAAATAATTAAACTAGTACCATTTCCAATTCCTTTGTTTGTAATTTGTTCAGCTA
TAAATAGTGAAAATAATGATCCACCAATTAAAATAAAAGGAAGCAAAAAGTAAGTAACTA
AATTTTTATTTAAGCCATAAGGATCAATTCTAATAAAAGGGTTGTCACCACTACTTAAGG
CTATAGTAAGCATAAATGACTGTGGAAAAGCAATAAAAAGCGTTAAAACCCTGGTGATTA
TATTAATTTTCCGTCTGCCTTCAGGCCCTGATTGGGACAGTTTTTGCATTGCTGGAAAGG
CTTTGGTTTGTAATAATGACATAATCAAGGAAGCGTTAATAAATGGACTTATTCCTAATG
CAACTAGTGAAAATTGTCTAAGTCCACCGCCACCAATAAGGTTTAATGTACTAAGAAATG
TATCATTGTCAATTGAATTATTAATATTACTAAAGGTAACAAAAGGAGATTTGACTGTAG
TCATAATTAAATAAATAGCTAAAAGTGCAGCAGTATAAAGAAACTTTTTAGTAATTTCTT
TTGTACTTCATCACTCATTTCACTTCTTGCCAAATTTATAGAAAAATTCGCGAATTTTTA
GCCCAGAATTTTTCATATGCCTCCTTTTTTTAGCCCTTAAAACTATAGTCAATATTACTT
ATATAAAATATATGTAATATTATAATGAATTTAGTTAAAAAATAAAGTCTTTTTACTGCT
GCTTTATGCAAAAAATGATGTCTTCTAAAACAAAATTAGCTTTGCTAATTTATAAAAAAT
TAATGTTAGCAAAATTTACTTCTAAGGCTGTTTT
>NODE_30_length_7297_cov_15.282719
TATACACAAAATTAAGCATCATAATTTTTATATAAAGATTATGGAAATAGTAATAAAATG
TAAATATTTACATACCTAATTTGACTTCTATCGCTATAAAACAATGTAATTAGGCTAAAT
TTGTATGTTAATTTTCTTAAATAATGCAAATATAAAATGAATGTTATATCTATGTAGAAA
ACCTTATATAATAAGAAACATATAAAACTTGGAGGTTGATACATGGCAAAACCAAAAAAA
ATTCTTTCAATTATGGCTTCACCAAACAATCCATCGCTATCATCAGCTGCTAACGTTAAG
GTTGCTGAATTGCTCAGAAAAAAATATCCTAATAGTGAGTTTACATTAGTTGATTTAAAC
AATACACCATTTGCAACAAACTCTCTTACTGTTCCATCTAAACCAACATTTTGAACTGAA
ACTGAATCAGATTACTGAATTGACAAGCTTAAGGAAATTGATATTTTAATTCTTTCTACT
CCAATGATTAACTTTAACTACTCAGGAGCACTAAAAAACTTTATCGATTCAATTTGTGTT
GCTGATAAATCTTTTACATATAAATATGTAACAAAAGGAGCTTCAAGAGGATTAATCGAC
AAGCTAAAAGTTATTATTGTTGCTACTCAAGGGGCACCAAAAGGATGATATTTATTTGGC
GACCATGTTAGAAACTTAAAAGGAACATTTAAGTTTTTAGGAGCTAAAAAAATTAATTCA
TTATTAATTGATGGCACAAAAGTTGCTCCTAAAAACAAGATGAGCTTTAGTGAAATATTA
GCTGAATTAGAAGATCAAATGAATGAATTAGTTGAAAAATACTAATTAACTAGCTGGCAA
AACAATTTGTTTAAGCCTGTTTTATAGGGAAAACTGGAAACTGTAATAAAAAAGCTAAGA
GCAAAAACTTAGCTTTTTTAATTTTTTATTTTTCTTTGCTTTCAATTGCTTCATTAATCA
CAAAATATTTGTATATATTTTGCAAAAGAGCATTAACTAGTTTGTAAAAGTTTGCTTCTT
GTTCATAAAATGATTTTGTTATTTCAACAGCCTCGTTTATCACAATTTTGGGGCTAATTG
ACAAAAGTTCATGAGTTGCGTTAAGTAAAATTGCTCTAATTAATGCTGGAAGTTTAGTTC
AAGCTGTGTTTTGATTTAAAAATTTTAGAATAGTTTTTTGATAGTAGTCATAATTTAGGC
TAATTAGTTCTAATTGCTTAAATTGTTCGTTATCAATATCACTTTCATCAGAGAATATTT
GGCTAGGCAAAAGCTTTGCTTCTAGAAGTTCATACTTATATAGAACATTAATTACGCCAA
GGCGGTATTCTCTTCTTGATTTCATTTCTAACTCTTTCAAAAAACTAATATGAAACTTGT
TTTCTCTCACCTACATATTTATCACAAAGCAGGCTAACTACAGGATAAATTGCAGATAAT
ACAAATGTATAAATTGGAATATTAACCATTGATTTAACAATAATTGGAATAGCAAATGTT
ACATATTTATCAGCATATCCTCAATTTTTGTTGTCAATGTAATTTCTATATTGGATATAA
AGAATTGGCCCAAATATTCAACGGTAAATTACTTGAATAAATGTAACAATACTAAATATT
AAAAGGTAATCTAAAAACTTAGGGTTTTTACTCTTTAAATAGAACGAAACTAATGTAATA
ACAGTAACTAATGAAAGAGATAAATAAATAATAATGCCAATTAAGGTCAATAAATAAGGA
TATTCAATTGTTTTATCTTTTATTTTCTTTTCATAGTTAGCAAAACTAATTCCAGTGCTT
CCGTCTTCAAGCTTAACAATGTTTTGCGTATAGATGTAAATCATTGTTGCCATTGCCGAA
ATAATAACTACAAATGGAATAATTAAGCGTGCTATTACTGATGATTTAAACAAAGCAAAG
TAAATAGCACTTAAAAAGGCTATTATTGCAGGAACTAATTGGTATGTCCAGTATCATAAA
CCAATTCTTCCCGTCAATAACAGTGCTAAGACATCGGCTATAACACCTAAAAAAGCTCCT
TTAATTGGTCCAAGTATTATTCCGTACAATATACAGAATAATATTTCAGCCTTAATAAGT
TTGCTTAAGCCGACAAAATACAATATTGATGATGTTACTAAAAATAAGCTAATAACTAAG
CCAGAAATTGCAAGCTCCATTACTGTAAAACGAAATGGTTTTTCAAACAGAGCTTTAATA
TTTGAGATAAATTTACTTTCCTTTTTTTCAACAGGTTTTTCAATAAGTCAATCTGTTGCA
GTTGCAACAGATTTTAATTCTTTGCTACTATATATACCCTCCATAGTAAATTTATAATAC
CACAATATTAAATTTGTATAATATAAACATGAATAAATTAGAGTTTGGAACTGCTGGAAT
CCGTGGAAAAATAGGATCAGGAGTCGAGAATTTAAATATAGCTCATGTTAGAAGAATAAT
GCATGGGTATGCTAAATATTTACTAAACAAGTATGCTAAGCAAGAAATTAAAATAGTTAT
TGGAAGAGATAATAGAAGAAAGTCATATAGTTTTGCACTTTGCAGTGCACAAATATTAGA
TTCATATGGAATTAAGGTTTACTTTTCTAAAAATATTTGCCCTACACCTTTTGTTAGCTA
TTCAATTATGCACTATAAAGCGCATGGGGGCATTAATATAACGGCTAGTCATAATCCAAA
AGAGTACAATGGAATTAAACTTTATAATGAATCTGCTTTTCAAATGCTTCCTGAAGAAAT
TCAAGAAGTTTCTAGCTATTTTGATGATTATGAAAAGTACCTAGAGCCCTATAAAACAGT
CAAAAGCATCAAAAAGTCTGAGTTTAATAATTTAGAATTTATTTCAGAAAAAGTTAAAGA
TAAATACCTAAATTCAGTTGCACAAATAGCAAATAATTTAGATAAATCTGTAAATTTAAA
TCCAGAAAATATTAAAGTAGTTTACTCACCATTACACGGAACAGGTTCTAAATTTGTCCC
AAAATTATTCAAAAAATTATTTTCTGAATCAGCTTATGACATAAATGAAAGCATCTTTTA
TGTTAAAGAACACATGAAAATTGATGCAAATTTTAAATATGTTCAATATCCTAATCCTGA
AAAGCATTCAGCCTATGAATTATTAATAAAATTAGGCAAGCAAAAAGATGCAGACATTTT
ATTAATGAGCGACCCTGATAGTGATAGAGTTGGGCTAGCAGTTAAGCATAGTGATGAATA
CAGAATTTTAAATGGTAATGAAACTGCAATAATAGTTTTTAAATTCTTGCTAGATTTAGT
CAAAAGTACTATAAAACAGCCTAATAATCATTATATTGTTTACTCTTTTGTTTCAACTAA
CATTCCTGAAATATTGGCTTTATCAGAAGGGATTAAATCAGTAGTGGTGCCTACTGGGTT
TAAATGAATAGGCAAAATAATCAATGAGTTTTCTAATGAAGGCAAAAAATTTATGTTTGC
CTTTGAAGAAAGTTATGGATCATTAATTGATGAAAATCTTTCAAGAGATAAAGATGCATT
GCAATCAATTGCAATACTGACTAAAATGGCTTCTTACTACAAAAAGCAAAATAAAACTTT
AATCGACATACTTAATGAAGTTTATGAAACAGTCGGTTATGTTGCCAGTGAAAATATTGA
AATTGAGGTTGATGAAAGTACTGATTTAGCTTTATTGCAAGAAAAATTTAAGAATTTAAA
TTTTGAAAACAAAATAATTGAGGACTTTAATTTAAAATCAAGCTTTATGAAGTCAAACAT
GATTCAAATTAAGTTTAAAAACGATAATTCTTGATTAGCGCTAAGACCATCAGGAACTGA
GCCTAAAATTAAGTTTTATGTCTTTGCTTTTGATAAAACAATTGACTTAGCACAGCAAAA
ATTAAACAAGTTTAAAGAAACGATAAAGTCTATTCTATAGGAAAATAAAAAAATTAAGGG
CTGCCTTAATTTTTATTATTTTTTAAATCTACATCAATCAATGTAGCTCTTAGAGGGTCT
CCGCCATATTCTTCATTAAAAAGTGTTTTAAATGGCGAATGATTATCATTATAATGAATT
AATTCAGCTTTTACATACTTATTAAGATCGAAATTTTTAATTTCAGTGTCATTATTTAAG
ACTCCAGGATAAAAGTATGTGTAAGTGTATACTGAGACATTAGCAGGCTTAGTCATGTCT
TTTTTATCTTTTGTTAAATCAACACGCAAGATATTGCCATCTTTTAATAATAAGTAGACA
TTTTCTTCATTGGTTTCTTGATTTTTCTTGCCAATTATATATTTAGCAACGTCATTTGTT
TTTGGTTTATGAAATGCACCAAGTTCAACACTACTTTTTTGTGCATCAATATTAGCCTTT
TCATGCACTGCTTTAAATTGGTCAGATACATCATAAAGAACAAAAACAAATCTATCTAAG
TTATATAAGAATCATAATCAATTTTTCTTATAAGCTTCATCAAGCTTTGAATCTAACACT
TCAATAGGATAAGCATCACCCTTGCCATATGAATCATTCGATCCATAGCTACTTACAATG
TTGTTTTTGTAGCCTAAATATGACTTTATGTCTTTTAAGTAATCTAGATTGATATTTCTT
TGTTCTTCAACATACTTATCTTTTAATTCTTTGTTATTTCCATATGCTTTATTTAAAATA
GCTTGGACATAGTCATAATTTAAGAAAGCATCTCAGCTTTTGTTATGGTTATCATTTTTT
ATTAAATTTGTTTCACTATTACTTTGTTTATTAGTACATGAAACTGATGAAAGTGCAATT
AGTGGAAAAGAAGAAGGTATTATGTAACTAAAATATTTTTTATTTTTCATCATTTCCCCC
TTCTTTTAATGTCAAGGTTGATAAGAAAGGATAATTATAATTTTTCTTCACTAAATCTTC
TTCAAAGCTTTCATAGCCCTTTGGGTCTTTATGATATATTGCTGAGTGGATTATGTCTGA
AATAAATTTCATAGATATTTTGTTGTCTCTAGAATACAAGCTAAAATGGATGAATTTGTC
TATTTTAAAAGGGTATTGGGCATCTTTTGATATAACAACCCTAATAATAAGTTTGTCTTT
TTTAATGTATATAACTTTTTTACCAGGAGTATGAGCTGACTCACCACCTTGAATTAAAGA
ATCAAGATTTTTGTTAACAAATGAAAAACTATCTATGCCAGGGTTTTGATCTTTGCTTTT
ATTTAGAAATTCTGGAGAATGCTCAGCATTGCCAGTTTTTTCTAAAGTTCAAACTTCAAA
AGGTCTAACTGCAAATTTGTCAATATTTTTAAGCATAAACAATCAATTTTTAGAGTAAAA
ATTATTTAATTCTTCTTTGTGGTTTTTCACAATTTCTAAATGACCATGGCCAGGCTTTTG
ATTTTTTCCTTTTCTAACAAAATAAGGAACTTTCTTGCTTAATTCTTTAATTTCACTAAA
TAGCTTTTTCTCATCTTCTTGAGACTTGACATATTCATTTTTCTTAACAATGTCATCTTC
GAAAGTTAATGATAGAAGGCTTTTTATTATATTTTCAGTAACTACTTCTTTGTTGCTAAG
CACTTGTGGGATGATGTCATATTCTTTTGGAATATGTTGTAAAAGATTTGATGAAGTAGA
TAAATTAGATGTTTTTATACATGAAACTGTAGAGACTGTAACAGGCATAATTACTAGTGG
AGATATTAATACAAATTTTCTACTTTTCATAATCAATATTCCTCATTGTAAATCTATAGA
TTGACAAATTATCCTTATTTATAGTATTTATAGCATCAACAAAATGTGAGTTATATTGAT
GCTTAGCATGAAACTCGAAGAATTTTTTATCACCTTTTGATTTTAAAAATTCTGTTAATA
CCTTATTTATGTCAATGCTATGCGATTCAGTTGCGCGAAGTAATCTAGATTCACCTTCTT
CATTGGCTTCAGTATTTGCATCATTATCATCATTAGCATAATCTTCTGCTTCACCAATTT
TTTCTTCAATATCATCTAATAAATCTTTTTCACGTTTACTATTTATTTCATTCTCAAGTG
CCAAAATTTGTTCTTCAAGAGTTGCTGATTCTTTGAAGAGTAATAAGTCAGTCAAAATTT
GCAATTTTGGTTTGCCGTCTTCTAAATATTTCAACACTTTTATAGCTTTATTAGTGTCAA
AAATTAAGTACCATGATTCAATTTGACTAATTGAATTTTGCACATAAGATTTAGGATCAA
TATTTTTGTACTTATCCTTGTTTTTATCTACTCATTTTTTAATAATTGATGAAGCATCAG
GAAACTTATATTTAAAAATTGCTTCTGGCTTTTTATTTTTGATATTAGTTGTTCATGAAC
CAAGCTCATTATGAACTTTTTCAAAAAGTTCTTTTTCTCCTTCAAATGTTTTATACAAAT
CATTATATGGAGAAAAAATAAATCAAAAATGATCAAGATTGTTTAAAACTCAATACCAAT
CCTGCGACAAATGCTTTTGTATTGCATCTTTAGCTTTATTTATAATTCTTGAATAATGAC
TACTTCCATCAGAAGCTTTATTTGAAATAAAAATTGGGTAATATGTAAATGAATACTCTA
GTTCTTTGAAAAGTGCATTAGATCTGTTTTCTTGAAAAGAGACATAATTTTTACGTAAAT
CATCATTATTGTTAGTATAAAAATTAAGCATTTCATTCACAATAGGATTTTTATACAATT
TGTCTATTTTGGGTGCTAAATTGTTGTTATTATCAGTGCTATTAGTATTTTTATTATGAT
TGCTTGCGGCAATTATAAGAGGTATAGGTGGTATGAAAGCAATAGCAGCAAACAACATAA
ATTTAGATTTTTTCATACTAATCCTTTACATTATTTAATTTATGTCTAGCACTATAAAAC
AGGCACAAAATGCATAATTGGAAATATTGAACTAAGCGTTAATAACTTTTTCATAAAACA
ATGTCTCCAAATGGCCTTTTTTAGCCCCAGAATAGATTATGTTCCCATTGTGTATAAGAG
TTACTGAATTGACATATTTATCAATTTCAGATAAAACGTGCGAGCTAATTAAAATTGCTA
TGCCATCATTTTCATTTAAGTTTTTTAATAATGAAAAAAGTTCATATCTAGCAGTAGGAT
CTAAGTTAGCAGCCGGTTCATCCAAAATTAATAATTTAGGATCATGCAATAATGCTTGAA
TAAGTAATACTTTTTTCTTTTGACCTGATGAAAAGTTGTAAGGTTTATCGTTTTCAAGAT
CTTCAATGTTAAATAATTTTAAAAACTTCTTAATTTTTAAATCTGCCTGTTTTTTATGT
>NODE_31_length_10097_cov_14.282659
GTTTCTGTGATTGATTATTAATGATAAGTATTCAATCACTCTTTCTTTAACTTCTTTAAG
TCCATAGTGATTTTTGTCTAGAATTTCTCTAGCTCTATTTATATCTAAGTTTTCAACTTC
AACTTTTCTTCAAGGCAATTTCTTTAGATTACTAATATATGTTTGGGTAATATTAGCATC
AGGGCTTGATGACATCATATTTTTTAACTTATCACGCTCAGTTTTAATTGCTTTAATAAT
CCATTCAGGATACATTTGCTTGAGCACTGGGTCATTAACAATTTTTGAATACTCATCGTC
GCCATCTTCATCATCAGCTTCATTAAGTTGCTCTTTGATGGCTTTCATTTTTTCACGAAG
CAAGAACTCTTTTTGTTGCTTATCTAAATTGCTTTGAATTTTTTTATTTAATTCTTTGTC
AATTTTATCTTTCATTGCTGAAGTGTCTTTTTTAGAAGATCTTTTACTTAAATTATTTTG
ATTTTGTTCAATCAAGCTAATAATTAATTTTAAATCATCTTCAGTTATATAACCTAATTG
CAAGTATTCTTTATGCCACTTGTATATTCTTTCAACTTCATAATTAAATTGAACTTCTAA
CTCAGAGTTTTCTTTAATTTGCTCCATTGAGTTTTTGAATAATTCATTATCAGTAAGTGC
ATTGTAAATATTTAATAATTTATCAGTGTTGCCAAGATTTAATTCATTAATAAATTTCTT
GATTAATCTTACCATTAGTACGAAATTACTCTTAAGAGCTTCGAACTGATGAAGTGCAGA
AGGCATTGAATAAATTGTAAATAATTCATATGGAGGTAGTAGGAAAAATCCAGTTAGTGC
TCTAACTAATGTTTCTAGTCTAGATTCATCATCATTAATGAAATCAGGCATCATTTCACT
GGTGCCCTTTGTTCAGTTTCTAATTTCTTTGGCTGAATATCCTCTAATATATCTATAAAG
GAGCATTGCATCATTTCAGTTTCTGTCGTAAATTAAAGTGTTAATTACTTCTTCAAAACC
ATTAAAATCTAGTGATGGATCAGCTAAAGCCATTTCATCACCATTATTTTCTGAACCAAA
TCTTGTTGCTACCATTCCTTCAATATATTTAAGTGGTAGTTTTTCAATATCTATGCTTGA
TGAAGAAATTGTTTCTTCATCGCCATATATATCTTGCAATATGTATTTATGAATAGCTTT
TAGTGTTGCAATGTAATGTCATTTTTGAGAACCATTATCATAGACTTTTTCAACTGATTC
AACTTGGCAAAGAGTCATATTTGAATCTAAGTTAGAAATATTAACATTTTCTAAAACATC
AGCATATGTAGCTGTAGGTTTAGATTGAAGCTCTGATTCTAAAATAACTCTGTTATCTTC
TGCTGGTCTATAATAAACTAGCATGATTCTAGCTTTATTAATTATTTCAGCACCATTTGA
ATTATCCTTAGTATACTCATCAATTATTTGTTTTCAGTATGTTGTTTGAGTAATTAATTC
ATCAGTAATTTCTAACTTAGCTACTTCACGATCAAATAACACAAAACAATTTTTGACAGG
GTCATTTGCCTTTGTGTAGATTCTTCTTCTATATACATTTAAATATAATAGATTTTCAAA
ATTAGTCTCAGCAGCACCTTTTTTTCTTTTACTATTTCCTTTAGGTCTTCCCATATTGCC
CTCCTGTTCAACTAATACAATATCAATTATAATACAATTTTAGCACTCTACAATGCGAGT
GCTAAAAAAATTATTTAATTACAAAGTTAACTATTTTGTTTGGTATAAATATTTCCTTAA
TAATAGTCTTTCCTTCAATTCATTTTGCTACTTCATTTTTAGCTAGTGTCAAAATATTAT
CTTTATTATTGCTTTCATTTAAAACTGAAATTTGTGCTCTAACTTTTCCATTTACTGTTA
TAGCATAGGTTATTTGGTCAGTTTCTAGCGCTTTATTATCAATATAAAAATCAGTTAGAT
TATTTAAATTAAATAACTTATCGCTAAGTTCTCAAGCTAAATGAGGTATAAAAGGTTCTA
AAATATTAAGTGAAATGTAGAAAAACTCTAGTAAAAGTGAATTATTTTCTATTTTTTCAT
AAGAATTTAGAGTTTCCATGATATAGGCAATTAATGTATTGAATGCAAATTCATTGCGGT
TATCTAAATAAATTGATTCTTGTTTTTTTAATGACTGATAAAGCTTCATTCTTGCACTTT
TTTCAAATTCACTTAAGCTATTGTGATGAATGTTTTTTATGATGCTAAAATCCTTGACAG
GTATTACTTTAGAATATAGATTATAAAGTCTATTAATAAATCTATTGCATCCTTCAACTG
AATCATCTGATCACTCTAACTCTTTTGCTGGCGGCGCTGCAAAGAGAATGAATAATCTTA
CAGTATCAGCACCATATTTTTCTAATAAATCAGTAGGGGAAACAGTGTTGCCTTTACTTT
TTGACATTTTTGCGCTATCTTTAAGTACCATACCTTGAGTAAGCAAACTTTTAAATGGTT
CTCTAAATGAAATATATCCTAAGTCTGACATAACTTTAGTAAAAAACCTTGCATAAAGTA
GGTGTAAAATAGCATGTTCAATCCCGCCAATATATGTATCAACTGAGTTTCAATATTCAA
CCGAATCTTTATCTAAAGCAACTTTTTCTCTTAATTCAGGTGGACAAGTGTATCTTAAAA
AGTATCAGCTTGATTCAAAGAATGTGTCAAATGTATCAGTTTCTCTAAGTGCATCAGAAT
TACACTTTGGACACTTTGTTTGCATTCATTCTAAATTGGAACTAATTGGATTTCCGCTTT
TATTAAAGTCAACATTTTCAGGTAGCTTAACTGGAAGATTTTCAAGTTTTTCAGGAACAA
TGCCACATTTTGCACAGTGAATCATTGGAATAGGTGCACCTCAGTATCTTTGGCGGCTAA
TTCCTCAGTCTTGCATATTAATCGATTGACTTGGAAATAGTGAAGATAAATCAAAATTGC
TTTGTGAAGCTGATAAATCAATTTTGTTAGCTAAAGCAAACTTTTCATAGCTAGCTAGCT
TTTTAGTATTGATTATAAGCGCATTATTCTTAGCGCCTAATGAAGCAAAATCAGAGATAT
ACACATCAATTAGTTTATCCAAATTGTTCTTTAAAACAGCCTTAAACGGCAATTTTAAAC
TGGCTTTTAGTGAAAAATCTTTTGCTTGTGCAAGAGTTTTAATTTTGTTAATTTGATCAA
TTTGCTCTTTAGTGAAATAATTTTTTTGAATTAATTCATCAACTAAATCATGATTTGCAC
TTATGCATAAAAAATCAACTACATCTAGATCTTTTTTATCATTAACAAAGATCTCAATAT
TGGTTTTTAATTTATTTAATGAATCGCTAAAAGTCGCTAAAAAGCCTGTTTTATAGTTGA
TTCAGTTATTTTGCATTGATAAAACTTTATCGGGTCAGTTACCTTTTAATAGCTCTAAAG
ACTCTTGTAACTCTTTAGCATAATCTCTAATTTTCAAATAATATTGCTCAGTTTCTTTTA
TTTCAATCGGCTCATCACACCTTCAACAACAACCATTAATTACTTGTTCATTGGCTAAAA
CTGTCTTGTCCTTATTACATCAGTTTAATAAGGCTTTTTTTCTATAAACTAAACCATTAT
TTCACATTTTAATAAATATTTCTTGCTCTCAACGAGTATAGATTTCATCACTTGTGATGC
ATTCATAGTTTCATGCAAACGAAATACCTAATTTTTTTATGTTTTCATTCATTGAACTAA
TGTTTTGGTATGTTCATGTTTTAGGGTGAATGTTATGTTTTATTGCTGCATTTTCAGCAG
GAAGACCAAAAGCATCCCAACCAAAAGGATGCAATACATTAAAACCTTTTCTTCTATAAA
AACGAGCTAAAGCATCACCAATAGCATAGTTTCTAACATGCCCCATATGGATGTTTCCTG
AAGGGTATGGAAACATACTTAAAATATATTTTTTAGGTAACTTATGATCATTTTTGGGCT
CAAAATAATGACTATTTTCTCAATAATTTTGTCATTTGTTTTCAATTGATAAATGGTCAT
AATTTTTCATAGTAGCCTCTTAGAATAATTTTTATAGATAAGAAATGTTTTTGTTAATGA
AATTATTTTTGCTATTTAAGCTAAATATTATAAAGATGAAAACTGAGTTCATTGTAAGAT
TAACAAGGTTGAAAACAAGGTAAACTAAGCCTGCACCTTTATAATATGTTGGAATATTTA
GAAATAAACCTCTAATATTTTCTCAATGCTTAATCATTGAAAAATGATTTCCAGGATCAG
CTCCAAGTAAACCAAATAGTTTAAAGTATCATGGAGTGAAAAGATAGATATTTAAAACAA
CTAAAAGTCCTGTAGTTGCTAATATTGAAATAATTACTGGTAATATTAATAAACCAGCTT
TACGCAATTTTGTTTTTTGTAAAAGTTTTATTGACCAGTAAAAAATGGTCATATATATAG
TTTGAGTTGTTGATAAAATTAAATGCCCTAAGATGCTTGGTAAGCTATATCCATGTGAGC
CATAACTTGGTCCAAGTAAAAATAGTAAAAGAATAAGCAAAAATGCATATTTTCAGCCTA
TTCATAGTGCTGTAGCGGTGATTACAATTAAAGCAAAATCAAATTTTAAAAACGATATAA
AAGGTACTGATAATAATTTGCTACCTGCAAAATTAACTAATATTGCAATAGCAAGCATCA
TGCCTGTATATGAGAGTCTTATGCTCCTGTTTTTAAAGTAATAAATGTTTTCCTTATTAT
TATTTTGTACCAAAAATTCTGTCTCCTGCATCACCTAACCCCGGTTCAATATATTTGTCT
TTATTAAGACACTCATCAAGTGCAGCTAAATAAATATTAATATCATGTCCAAAATGCTTT
TCAACATTATCCACGCCTTCTTTAACTCCAACTAAGCATACTAAGCTAATGTTATTAAAG
CCATCTTTGCGAAGTCTTGTAATAGCATCAACTGCACTATTTCCAGTCGCTAACATTGGA
TCTACTACAAAAATATAGCTATCCTTTGGCACTTCGGGAATTTTATAAAAATATTCAGTA
GGCTTAAAAGTAGTTTCATCTCTACTCATTCCAATATGTCCAACTTTAGCTTCAGGAATT
AATTTTAATAAGCCATCAATCATTCCAAGCCCAGCTCTTAAAATGGGCACAAAAACTACG
TCTTTGTCAAATTCATAGCCTAAATATTTTTTATTAATTGAAGTAATTATTTCTTTTCTT
TTTGTTTGATAGTCTCTTAAAATTTCATAAACCATTAATGAGCCAATTTCATTTAAATTC
TGGCGAAAAACTGAGTGGCCAGATTCTCGATTTCTCATATTTGTAAGTTTAATCTTAATT
AATGGATGATCAAGCACTTTTAGCATTTCAACCCCCAATATCTAATATTATATTTTATGA
TCTTAAAATATGGCATAAATATAATAAAAAAGCACTTTTTTGGGAAAAAGCACTCTTTTT
CTTATTAAATTACAAGCTTTAATTGACTTAATCTTCAAAATCATCATCAAAATTAAAATT
AATGTTGTTAAATGGCTGGTCTTCAACTTTTGCACTCTGTGCTTCGCTAGCTTTATTAGT
ATTTTTATTTTTTTCACTACCTTCTAAATTGAAATTTTGCTCAAAAGCTTTATTGCTTTT
AGCAAAATTATTGCCGTTGCCTAAATCATTTTTCTTAAAGTTAGGTTGCACTACTGAAAA
ATCATTTGTTTGTCTTTGATTTCTAACAGAACGTGATTCTAACAAGTGCAAGTTATCGAT
TCTGACTTCAATACTGTAGTTAGTTTGACCATTTGATTCATATGTTGAAGTTACTAATGC
TCCTTCAATTGCAACTAGTGTTCCTTTAGGCGCATAACCATTTAAAAAATCAGCTGTGCT
TCTCCAAGCAATTACTGGAATAAAGTCAGTCACTTCATTATCACTTGAGTAGTTTCTGCT
TATAGCAATTCTAGTTCTAGCAAATGAGATTCCACTATTAGTTTTGCTATATCTAATGTC
TGATGAAACTCTACCAATTAATATAACTTTATTTAAATTCATGGCTTGCTCCTATCAAAT
TTTTACACGTTTATTTTTAGGCAATCACATTTTGTCACTTGACTTAACATTAAATAATTT
GTAAAATTCATCACTATTTTGAATTTGTATGTTTGCTCTTAATTTTGCAGGAGCATGCAC
ATCAGTTGCAAGCAATAATTTTGCACTTTCAGGCTTATATTTGCTCTTTCAAATTACCGC
AAAGCTTGTAAAAAAGTCTTTTATGTCATTTTCTTTATTAAGCATTGCAGCTTCTAGAGC
ACATGAAAATCCACCAGCATCTGCTATATTTTCTGATACAGTTAAAGTACCATTGCATTT
GCCATATTCAGTTGTTTTATTGTCAAATAAGGCAATCATATCTTTAGCTTTCTTTTGAAA
TGCTTTATAGTCTTTATCACTTCATCATAAGTTTAGATTACCTTTTTCGTCAAACTGAGC
ACCGTTATTATCAAAAGCGTGACTAATTTCGTGAGCAATAACAGCACCTATACCACCATA
ATTTGTCGCTTCTGACTGTTTTATAGAGTAAAACGGCTTATTTAAAATTCCTGCTGGGAA
AACAATATGGTTCATAAAAGGATTGTAATATGCATTTACTTCTGCAGGAGACATGCTTCA
GTAGTTTCTGTTAATTGGCTGTAAATATTGACTAAATTCTCATGTGTTTTTAACTACAAG
ATAATCAAGTGCATTTTTTAATAAATTATCTCTTTTGAAGAACTTGTTGCTTATTTTAAC
TTGCTCATAGAAAGGTTGAATTTCTTCGGGATAGCCTATATGAACACCTAAAGCTTCTAG
TTTAACTATAGCTTTTTCTTTTGTACTTTTACTTAATCAGTCATTTTTTAAAAGACGGTC
TCTGTAAATGCCAATCATTTTGACAACCATTTGTTCAACATTTGCTTTAGCTTTTTCACC
GAATGTTTTTTTGGCAAAATATGTGCCAAAAGGAATTTTAAATTTGTTATACGCAACATA
AAATGCATGTTTTTCTTTAGTCATTGGACTATCTTGGCCTGTTAGTGCTCTATCATATTC
ACCAGCAATAATTCTTGATTCATCATTTAAGTGACCAGAGAATTGAATAATAGTTTTTAA
AAACATTCAAGACTTAAGGTTTTCAAAATTTTCATCATTAAAAACTTTGTCAATGTTTTC
TAAAAATTTAGGATAAAGCACAATTAATTTATCGACAACATTGGTAATTTTTTTAGCGTT
TTTGTTGACTAAATTTTCCGCAATAGCCTTTAAATCAGCATTTTTCGAAAATGTTGCAGC
ATCAGAAATGCTATAAGGGTTGTACATTTTTACATAATCAGCATTTTCTTCAGCACTTGG
AGAAAATTCAACTAATGAAGCATCAAAAGCAAGTGCTTGGTTAACAATTTTTTCATTCTT
TTGTTCATCAGAATAATAAAACCTAAGTAGTTTTAAACTCATTTCTTTAAACTTAGCAAT
TAATTGTTGCTTAGCAGGATGCTTATCATCATAATATGATTTTTCAGGAAGAATCAAACT
TGGGCCTGATAGACATAAAAGCTGCAATTCAACATTTTTAAAATCTTGAATAATGCCAAA
TTCAAAAGGAAGCGATATATCTCTAAAACGGAAGTATTTATATTTTTCAATTAGCTGTTC
TTTGTTTTTAAGTGCCAAAATAGCCTTTAAAGTAGGCAAAATAGGTGAAACACCAAGTTT
TTCTCTAGTTTGAAAATCGTAAGCCATATCAGCTAAAAGTGCGTAACTTAAAATTACAGG
ATCTTTTATTCTCTTTCAGCTTATATTTTTTTCAGCTATTAAATCCTGTGTTTCTTGCAT
TAAATCTTTTTCATTTTTATTGTGAATTTCATAAAACGAACTTATTGATGATTTATCAGC
TGGTATTTCAGCTTTTGCTAATCACTCACCATTAATGCTCTCATAAAAATCATCTTCTAA
TCTTATTTTTTCATTCATATTATTCTCCTATTTATTACTTTCTCTTACATTTGAAAGCAT
ATATATACATGCTGTTTCTGCTCTTAAAATAGTTTTTCCCAAAGACACTATAAAACAGTT
GTTTTGGAGTGCAAAATCTATTTCACCTTTGGATAACCCGCCTTCAGGGCCAACAATTAA
AATGCTGTTAGTTTCAATTTTATCAATTTGAGATTCAACTTCCTTGTTCTCGTAAGCAAC
ATAAATTTTTTTGTCCCGATTAGATAAAATAATTTCTTCAAAAGTCGCTATTTTCTCTAA
TTTTGGAACAGCGTTTCTAAAGCTTTGCTCAGCAGCATTTTTAATTATTTCATTAAAGCG
ATCGATCTTTTTATTAAACTCATATTTAATAATTGTTTGATCAACAAACTTAGAATTCAT
TGGAATAATTCTAGACACTCCTAGTTCAGTAGCTTTTTGAAGCAATCATTCAAAACGCTT
GATTTTAATAACAGGAGCTGCTAAAACTACTTCATTTAAATATTCATGATTTATGCTTAA
TTCTTGAATAATTTTTGCCTTATTGTCTTCTAAATAACATTCATAAAACTTATTTAAATA
ATTGCATAAAAAGTGTTCATTAGCTAATCGTGCACTTTTTATGTGTTTAATTATTTTTTC
ATCAAGAATGAAGTAATCATTTTCCTTTGTATCAACAAAAAATCGATGCATTTTCCCTTT
CTGAGATTAATTTAAGTAATATACTTAATTCAATTATATATGTAAATACTTACAATGCAC
TAAAACACTTATGCTAAAATAAAAACAAGCATATTAGATTTTTAAGTTTAGCGCTTCGTA
AGCTGTCTGTTTATTGTTTTTTTATAAAATTGATCAGCTTTATTATTTAATTCATTCCAT
ATTTTAGACTGTTTTATTTATACATAAGTGATAGTTTTATGAATATCTTCTTAATAATTC
AGGTGCACTACATAAATAATATGATAATTCCAAGAGTACTATAAAAAAGCCTTAGAAGTA
CAACTATTAAATAATTTTTTACTGCTATGTAGCTAACATAAAGCAAGCTCAATTTTATCC
CTATATTAAGTCTTTATTTGTATGTTACTACTTTCTTATTTCCACAATTTGCTACTTAAG
GCTGTTTTATAGGATAATAAATACACTTACAGAAGGAAGAAGTTAATGAAAAAATTAATT
GATAAATTTACAATTGAATACTTAGATGACAAAAATCTATATCTTTTAAGACTAAGCCCT
GATGCGCAAGATGAAATTAGTTTAATTAGCGAATTAAATATATTAGCAAGCGAAAACCAA
GTATTAGATAAAAATGAAATATTAATGGTGCTTAAAACAAATAAAGGTGAACTAGCATTT
AAAATGCCAATTAAAGCAGCTATTGTAAAAATAAATAAAGCAATTATTCAAACACCATCA
TTAGTTTTATCAGTATATGATGATGAAAACTGAATTATGCACTTAAAAGATATTAATAAA
GACGAGTATGACAAACTAGAAGAGTTTGCAATGTGAGATAGATATCAATCATTGATAGGA
TAATTACTTAAAAAGAAAATGAAAGAAAATTTTATTGAAAAGGAAAATGAAATAAAATTA
AGTAAAAAAACGCTGTCTGGAATTGTGAGATAAAAGAATTATAGATACTTTTGAAATTGG
CGCATTTAAAGATTTATGTCAAATTCCATCATTACATTTTGCAAGATGTATTTGAATTTG
CTGGTAAAAAGAGAACAGTTAATATTTATAAAAACAATTTCATGTTTGCTCCATATTTAT
TTTTAGATAATAATTTGTCACAAATCGATAAAATGCCAAAAATACATTTGATGAAATTAT
TGATAAATATGCATATCTTTTAGCAATGGTTAGATCATGTATTAATACTTTTGAACTTAA
AGATTTACTAAGAAAACACTTGACAGATAAAGTTAATGATAGAACTATTTATATAAAAAG
CATAGCTAAATCCTATGAAAATGAGGGTTATAAAATAAAATTTAGGCTAAACATTAGATA
TATAAATGAAATAGGAATTAAAAAATGCATCTGTGGCTG
>NODE_32_length_6120_cov_16.057190
CTATGACCATACCGCCATTTTTACCGCCATCTGGCCCAAGATCAATAATATGATCGCAGT
TTTTAATAACATCAAGATTATGCTCAATTACCACAACAGTATCCCCATTATCGACAATTT
TATTAAGCACACTAAGCAAGTTAGCAACATCATATGAGTGCAATCCTGTTGTAGGCTCAT
CTAAGACATAAATAGTTTTGCCAGTAGGTGGTTTTTGTAAATATGTAGCAAGCTTAACTC
TTTGTGCTTCCCCACCACTTAGTGTTGTAGAAGGCTGACCTAGTTTTATGTAATTTAAGC
CTACATCACTTAAAGTTTGCAATTTATTCTTAATATTAGCACGTGCTTCAAAAAATTCTA
AGGCATCTTCAACTGTCATATCTAAAACATCAGCTATATTTTTTCCTCTGTATTTTATTT
CTAGTGTCTCTCTATTATATCTTTTGCCTTCACACTCATCGCAAGGGACATAAACATCTG
GTAAAAAGTGCATTTCAATTCTTAAATAACCATCACCCGAACATTTTTCGCACCGTCCAC
CAGGGACGTTGAAGCTAAATCTTCCTTTAGCATATCCTCTTGCTTTTGATTCTTCAACTG
AAGCAAATATGTCTCTAATATCATCAAAAACTGAGGTATAAGTAGCAGGATTACTTCTAG
GAGTCCTGCCAATTGGGCTTTGGTTAACAGCGACAATTTTGTCAATGTTAAATGAACCAC
TAAATGAAGTGAATTTGCCTACTTTTTCAGTTTGTGTTTTTAATAAATATTTAGTTAGTC
CTTTGACTAATATCTCGTTAACTAAGCTACTTTTGCCACTTCCTGAAACGCCAGTTACAC
CAATAAATTTGCCAAGTGGGAACTTAACATTAATATTTTTTAAATTGTTTTCACTAGCGC
CATTAATTACTAAAACTTTGCCATTTCCGCTTCTTCTAAAAGATGGTACATCTATTTTTC
TTTTGCCACTTAAATAATTACCAGTTAATGACTCTTCACAATTTTTTATATCATCAAGCG
AGCCTTGCACAACTACTTCGCCGCCATGTACGCCTGCATAAGGCCCAATGTCAACAATAT
AATCTGCACTTCTGATAGTGTCTTCATCGTGCTCAACAACAATCAAAGTGTTACCTAAAT
TAACCATATTTTTTAGTGTCTGAATAAGTTTTTCATTATCTTTTTGATGAAGCCCAATAG
AAGGCTCATCTAAAACATATAAAACACCTGTTAAATTTGAACCAATTTGTGTAGCTAACT
TTATTCTTTGGCTTTCGCCCCCACTTAAAGTTTCAGCATTACGATTAAGAGTTAAGTAGC
CTAAACCCACATTTTTTAAAAAATGTAAACGGTTATATAACTCATTTAAGATAAGTTGTG
AAATATATGTCTCTTCACTGTTTAGTTTTAGATTTTCTAAAGCTTCTAGAACATCTTCAA
CACTCATTCTTGTAAAATCATCAATGTTATAATCATTTACCTTTATGCTAAGTGCATATT
TGTTCAATCTTGAGCCTTTACACTTTTCACATGTAAATGAACCCATGTACTTTTTAAGTC
AGTCTCTAATTCTTTCGCTAGAAGTGTTAAAGTAATCATTTTCAATTTTTTCTAAAATTC
CAGGAATATGTCTATTTCTTCTAGTTTTATTTCCGCTTGATGAAACTAAAACATACTCAA
TATCTTCTTTTGAGCCATATTTTATGATATCAATTTCTTCTTTAGAAAGCTGATCAATTG
GTGTGTTTTTGTCTATTTCATAGGTGTTTAGGAGAATATCAAACTCTTGCCATTCTAAAT
TTTGGCTATTAATTATATTTGCATAAATTTTAATAGCGCCATCATTAATAGTTCTTCATT
TTTCAGGAACCAAGGCATCAAAATCAGCTCTTAAATTAACTCCTAATCCTTTGCATAGCT
CACATGAACCAAAAGGCGCATTGAATGAAAAAAGTTTAGTATCAATTTTAGGCATATCAA
AGTCTTTATAAATACATGAGTGTAATTTAGAAAACTTTTTAACTTCGCCTTCAGTTGTTT
CAACTTTCAATAGTCCTTTAGAATAATCTAAAGCAACACTAATTGCTTCAGAAATTCTAT
TTTGATTCTCTTCATTAAGCACAACTCTATCAACAACAATGTCAATGTAATGCTTAATAT
TTTTTTCTAATTTAATTTCATCATCTAGTGAATAAATTTGTCCATCAACCTGCACGCGCA
AGAAGCCTTCTTTTTTAAGCCTTTCAAAAAGGTTTGCATGTGTACCTTTTTCGCCATCTA
CAATTGGCGAAAGTATGTATAAACGAGTTTGATCAGGAAATTCATAGATGCTTTTTAAAA
TATCATTATTAGTTTGCGTAGTGATAGGAATCTTATGATTAGGACAATAAGGCTTGCCAA
TACGAGCAAAAAGGAGTCTGAAATAGTCATAAATTTCAGTCACAGTTCCAACAGTTGATC
TAGGGTTATTATGAGTTGTTTTTTGCTCAATTGAAATAGAAGGGCTAAGTCCTTCAATTG
AATCAACATTAGGCTTATTAGTTCCACCTAAAAATAAGCGCGCATAGTTGCTTAAACTAT
CAACATATCTACGGCGACCTTCTTCATAAATTGTGTTAAAGGCCAAACTACTTTTACCAC
TGCCAGATAGGCCTGTAAAGACAATTAACTTGTTTTTAGGTATTGTTAAATCAATGTTTT
TTAAATTATTTTCTTTTGCGCCGTGAATAATAATTTGATCTCTTGCACTCATCTTAGCCC
TCCTTATTTAAACTGCTATTGCCTTCGCGCAACTCAATAATAATATCTCTTATTTCCATT
GCTCTTTCATAGTCTAATTCTTTAGCAGCTTGTTCCATTTGTTTTCTTAATTTTTCAATT
AATTCATCTTTAGATAGCTTGCCATCTTGGTTTTTAGAGCTAGAGTTTTTGAAATAAAAT
GAAATAGCATCAGCCATTTTTTGATTATGAATTGGCTCTGGAATTGGCTTAATAATTGTT
TTAGGAACAATGTTATGTTTTAAGTTATATTCTTCCTGAATTTGACGAATCTCACTGTTT
TGTAGTATTGTTTCTTGCATACTCTTTGAAACTGAATCAGCATAAAATATTACTCTACCA
TTACTGTTTCTAGCTGCTCTACCTGTTATCTGAATTAAGCTTCTTGTTGAACGGAAAAAG
CTTTCATTATCAGCATCAAGCACCATAATTAAGCTCACTTCCGGTAAATCAATCCCTTCA
CGCAGCAAGTTAATTCCGACAACACAGTCATAAATGCCTTTTCTAAGCTTTCTTAAGATT
TCATTTCTTTCAAAAGTTTTATGCTCACTATGAATATAAGCGATTTTTTCATTTTTTTCC
ATGAAATATCTAGTTAGCTCTTCAGCTAAAGACTTTGTGGTTGTTAAGATTAATGTTCTT
TCCCCTTTTTCTTTTTGCTTTTGCAGTTCATCATAAATATTTTCAATTTGACCTTTAGCT
GGCCTTACTTCAATAGAAGGATTTAGTAATCCTGTTGGCCGTACAAATAATGTGGTCACC
ACTCCATGAGTTTTATCTAATTCATATTCATCAGGAGTAGCTGAAATATATATTTTTTGA
AAATCAAAACTATTTTCAAACTCTTCAAATGTTAATGGTCTATTATCTAAGGCACTTGGC
AATCTAAAACCATAGTCAACTAAAGCTTGCTTACGCGATCTATCACCTTTAAACATGGCT
CTTAATTGTGGTATCATCATGTGTGATTCATCAATAAAAACAATAGGATTTTTATCATGA
AAATAGTCTAATAAAGTATAAGGTCTTTGACCAAAAGTCCTGTTATCAAGGTACATAGAA
TAATTTTCAATTCCTGGACAAGTTCCAAATTCTGCTAATGAATCAAGGTCTCTTTCTACT
CTTTCTTTGATTCTTTGTGCTTCAAGCAGCCTATTATTTTTTTCAAAATAAGCAATTCTT
TCTTCTAATTCAATTCTAGCTAATTCAACAGTTTGCTTAAGTATGTCATTATTGACTGTG
TATGCATCACCAGGAAAGAGCAAAAATTCATCATAGCTAGCAAAAACTTCTTTAGTTATT
GGGTGCATTGTTTTAATTGATTCAATTTCGTCACCAAAAAAGTCAACTCTGATCATAAAT
GAGTTGTCATAAACAGGCTGAATTAAAACCAAATCGCCTTTAACAGCAAATGAACCAAGC
TCAGAATTAACATCATTACGAAAGTAATTTCTTTTTATAAGTGAGCGAATAAAATCATTG
CGTGAAATTTTTTGACCTTTATGAATTGTCATAAAGTTATTTTCATACTCATATGGATTC
AAAGCACCATAAATAGCAGAAACAGAAGCTACTACAATAGTATCATTACGGCTTAAAATA
GAGTTAACAGCACTCATACGCATCGAATCTATTTCAGCATTACGTTTACTAGTTTTATCA
ATATATGAATCGCTTGAAGGAATGTATGCTTCAGGACGGTAATAGTCAAAATATGAAACA
AAATATTCAACTTTGTTTTCAGGAAAAAAGCCTTTTAGTTCAGTATAAAGCTGACCTGCT
AATGTTTTATTGTGCGATAAGACTAAAACAGGGCGGTTAAATTGATTAATGACATTAGCA
ATTGTAAATGTTTTACCACTTCCTGTTACACCTTGCAATACTTGCTCTTTGACATTATTT
TTAATGCCTTCCACTAATTCATTAATCGCTTTAGGTTGATCGCCTGCTGGAGCATAAGAT
GAGTGCAATTTGAAACTATACATATTAAATAATTATAATGCTTTAATTTTTTTATTTTGG
TCGATAATTCTTTATTTTTAATAAAGAAGCATTCTTAATTAAAAAAGCCGTGCAAATAAT
GCAAAGCTGTTTGTTTTATCTAGCTCTTAACCTCACGTTGTCATCTTGATTAAACAATCA
GGCAACTAACTTTTGTTTTTCATCTTTAGTGAATCAATTTTTTCTCTTGTTGATTAGATT
ATAGGCATAAAAGGCGAAATATGCTTGGAAATTAAGTAATCATAAATAAGGTTTTTTGCT
TCTTCAAGGATTCGGGTCACCTTCCAGTGCTCTAAAAGCTACAAATGATAAGCTAAGCAG
TTGTAAAACTGGCCCAAGGAATATAAATCAAATAAAAGCTATCACTGAAAGAGAAATAAT
TAGTCCAAGTGTAACATTAGTTCATTTACGATAAACTAAAAGTGCAATAATAACTGACAC
AGTGTACAAGAATACTAATAAGCCTATAAAATAGGCAGAATAAAGAAATTTTTTGTTTCT
AGAATATGAAGCAAATTTATTTAATTTGTCAATATTTATGCCGTCCATAAAACTCTCCTT
TTAACCGATTGTGACTGATTCTGAAATGTAATTGTATTTATAAGCGTAATTTTTCTTGCT
GGTTCATATTAAAACACTACTGCTTACTCCAAATTGACCAATGAACATCAAAATGCTTAG
TACAATTTTAGAACCAACATTTAGCGAGCTAGTAATTCCCGTTGTTAAACCAGAAGTTCC
AAAAGCTGAAAATACTTCAAAAAATACATGTGTTGCACTATATTTTGCTCTTGGAATTAA
GCCACTGAAGTTATCAAAACTAGACATTACAACTAGTGAAACAAAGCCAACTAAAACAAC
GCTGATAGTTAAAACTATTGTGCTCATTTTAACAGTATCACTATCTACTTGGCGTTTAAA
TGCTCTAACATTTGGCCTTCCAAAAACCTTACTTATGACTAGTAAAAATAAAATTGCAAA
TGTAGTAGTTCTAATACCACCACCAGTAGAAGCAGGAGCTGCTCCAATGAACATTAAGGT
GCCTAAAACTCATAATGTTGGCTCAGATAATAAGTGTAAATTTAGGGTTGAAAATCCTGC
ACTACGAGTTGATATAACCATAAATAATAATGATCAGGTTTTGTAGGCATTATTCCCATA
GTACTGTAAATTAGACTTAAAAATAGAATCGGTTGATGATAATTCAAATGATATGACAAA
AATAAAACCAAATAAAGTGACAATTAAATAAGTAACAATTGAGATCTTAGTAAACAAGCT
TCAATTGTAATATGCATTTTTATTAATGCTTTTAATTCTTATGTAATTAAGTACATCATG
AATAACTGGATAGCCTATACCG
>NODE_33_length_11039_cov_14.996920
ACTCACAATTATTAGAAAGAGCAGGTTCATATAAAGGTAAAAAAACTATTACAGCTCTTC
CTATTATTCAAACAGTTGATGGTGATATTACTAGCTTAATTGCTTCTAATGTTATTTCGA
TAACAGACGGGCAAATTGTAACTAGTGCAAAATTATTTGCTAAAGGTATTTTGCCAGCTA
TTGATATTGATTTTTCAGTTTCAAGAACAGGTTCAAGTGTTCAAGATAGAACAATAGCTA
AAGTTGCTGGTGTAATTAATAAAATTTATAGAAAATACAAAAGACATCTTAAGCTTTCAA
TGCTTGATTACGAATTAAATAAAGAAGTTTCTAACTTAATGTATAAAGGTAAAATGGTTG
ATAAACTTTTTGCACAAAGAGGTTATTCACTTTATTCATATAATTTTGTACTTATGATGA
GCAAAATTATTCAATGATCATTAATTAAAAATGTAAAAGATGAACAAAAAGCATTAATGT
TTATTGATGAATTTATCAATAACTATGCTGATGGAAAAAAACAATTCGAAATAATGAAAT
CAAATACTACCTATGATGATGAAATAATGAAAAGTTACTTTGCATTTGCCTTGCAAGAGT
ATTCAAATTATGCAAATTTAGGCTGAGAATTACAAAATGAGCACAGTTTCTTGCCTATTT
CAGAAAAATTCTTAAATGAAGTTGCACTTAAATTAGGAGATAAATAATGAATGGAAGAGT
TATAAACATACTTGGAGATGTTGTTGAAGTTGAGTTTAGCAAAGACAATTTACCTTTAGT
AAATCACTTGCTAACTACACACAATGGCCAAACTTATTTATTAGTTAAGTCAGTTATCAA
TGAAACAACTATCAAGGCAATAATCATTTATTCATTTAGTTCAATTTCATTAAGCGACAA
GGTAGTAAATACAAAGAGAAGTTTTATGGTGCCCGTTGGTCCTTTAGCTAAAGGTAATAT
CTATAGCTTTAAAGGTCTTTCTTTAAATAATCCTACTGCTCCTAGCCCTGAGTATGTAGA
AATGAACTCGTTAATAAATAACGATAGAGAAATAAATACAAAATTCGAATTAATTGAAAC
CGGAATTAAAGCAATTGATTTTTTCATACCAATAGTAAAAGGCTTTAAATTAGGCATTTT
CGGCGGTGCTGGTGTTGGAAAAACTGTTTTAATGAAAGAAATAATTTTCAATGTAAATAA
TAAAAATAAAAACACTTCAAATATCTTCATAGGTTCTGGAGAACGTTCTAGAGAAGGTAT
TGAGCTTTATGATGAATTAGTGCAATCAAACTTAATGCAAAATTCAACAATGTACATTTC
AAAAATGAACGAATCTGCTGGTGCAAGAATGTCAATTGTACCTATTGGTATAACCGCTGC
TGAATATTTAAGAGATAAGCAAAAAGAAGATGTACTGCTTTTTATTGACAACATTTACCG
TTTTGTGCAAGCTGAAAACGAAGTTAGTGCTACTTTAGGTAAAAAGCCTTCTGTTGGTGG
TTATCAATCAACACTTGAAAGTGATGTAGCTAATGTTCAAAACAGATTGTTTAAAAACAA
AAATGGAGCTATAACATCATTTCAAACTGTATTTTTACCAATGGATGATTTAAGCGATCC
TTCTGCTGTGGCTGTTTTTAACCATCTTGATGGTAACTTAGTACTTTCGCGTGATCAAGC
TGCTAAAGGTATTCTTCCAGCTTTTGATCCTCTTGCTAGCTCATCTAACTCAGTTGATGA
ATTAATTATTGGTAAGAAACACCTAGATGCAATAATTGAAGTAAAAAAAATATTAAAAGC
TTACAAAGATTTAGAAGATGTTATACTAGTTCTCGGTTTTGATGAATTAGACGCTGATAG
CAAAATCATTGTTAAAAAAGCTTTACAATTAGAAAACTTTTTTACCCAAAACTTCTTTAT
GACTGAGCACTTTACAAAATCACCAGGTCAATATGTACCTATGAATGAAACAGTAGAGAG
TGTTATAAGAATTGTTAATGGTGAATATATTAAGCAAAGCCCTGAAATATTTACTTTTGT
GGGATCAGCATTAAACATTAAAACTGACAAAGAATTAGGACTTTAAGAACAAATTAGGAT
TAAATATATGAAAAGAGATAAAATTAAGAAATTATCAATTTTAACCCTTTCACCACTTTC
AGTTGTTTCAACATTTGCAATTATTTCTGCTTCTTGTGAACCTAGAGAAAAGATTGAGGC
AGCTCAACATATAGGCACAGAAAGTAGTGCTACACTAGGCGATAAAGATGCTGAAAACCA
AAATATTACTGTAAAAAACGATAATACTGGCAGTAAGCCAGAAGGCCCAAAAAATCCTGA
AAAATCAGGAAAATTTACAACCCCCCCCCTTATTATTGAAACTCCAAATATAGATCCAAA
CATTTTAAGTGAATCATTTAAGGATGTTAAGGATATTTTTGATAAAAATTCAAAATCAGC
AACAGAATTATTAAATAAATTTTTTACTTCTAAAAATTATGATGATCTTTATGAAAGTAT
ATCTCTTACAGAACAATTAATTAGCAAGTTAAGTGATTCTGGTAAAATATCAAATGATAA
AGTTAAGCAATTTCTAAGTACTCTTAATGAAATAATAAGCGAACAAAGTGAATTGCTTAG
TACGTTAGATAGCAATGAATTAGGCACAATTCAAGGTAAAAAAGATTTAGTTACACTTAA
GAGTAAATTCGAAAAGCTGTCAACAAAAGATTTTGAAAAAAATATAAAAGATATTTTAGA
TGTAGTTTCAAAATTAGTAAAAAATGTGTTTTCATCAATTGAATACAGATTAAATGAAGC
TGATAAACTTGGTGAAAAAGACTTATTCCTAGCAAATAAGTATTACAATGAAATAAACGG
TTCAAACAGTCAAGCCCTAGAACACCTTATATTCTTAATTGATAAATATACAAAAGAATA
TGAAGCATTAAATGGAAAATATCAACCATTGCGTAAAGAGTTAGAAGGGTATAATAATGA
TTGATGATTTTCATTTAAATCATTATTCCGTCCTAGTCTAAGTCATAGATATAATCAAGT
GTTTTATGAAGTTAGCTCATTAGTTCCACAAATAAATAAATTGGTTGAAAAAATTAAGAA
GCTAGAAGCTTCAAAAGCAGATTTGACCAAAACTCCTATGAAAAAAGCAAAGTAATCAGC
TTTGCTTTTTTGTTTACTATTGTTTAGGATTAATTTTAACAGTATAAACATTGTCTTTTA
TTAGTTTATTTTTAATATCATTTCTTAAGTTTCCATCAAAATCATTGCTATATGTGCTAT
GACCTTCCATTAAGGAAATAGCATTAGAATATGTATTATAAAGTTCATCATGCGTATGAA
GATAATTAATTCCAACTAAATTAAATGATGAATCAATAGCAAGTGAGCCTGATGAGCCAC
CTTCAAGTGCATTTTCTTTATTATTATTTAAAAATTTAGTATACATGTGTGAATGCTGAT
TTATAGTTGTTAGTGGCATTCCATGTTCATCCTCAAAATGCGTATTAGGCTTATTTATAA
AGCTTTTAGTATATTTTGTTCAATTATTATTAATTGAATTAAAGTCCTTATTTTGCCCTT
CATTGTATTTAACTCATAAGCTGTTTATGCTTGAATCATTAATAACTCTGTTTTGAACAT
TAATTACACCGCCTTGTGATTTTGCAGCCTTGAATTGAAAGTTCCTATCATCTATTGCCG
GATATCCGCCATATAGAGTGGTTTTAATTGGATGATGTTTACCACTTTTACCTACTCCAA
TGTGTCAGTCTTTTTCCCTTTCTGTTTCAACAACTTTAGCTAATTCAGGAAGTATTTTTG
ATAAGTTTGCTTTTTTAATTTTTAAGCGTAATAAAACAAAATCAGCGCCAGCATTTTTAC
TCTCACCAATTCTCGACACTTCATCATATTTATCAAAATATTGAGGCGCTATTGCAATAT
CATAACCCATTATTCCATTTGCATAATATCTAGGTGTGTAATAAGGAGCAGTTAAATATT
GCTCATATGCTTTAAAGAGTAAATTAGTTTCTTTAAACTGATCTCCGCTTATTTCAGCAG
TATTTGAACTAAGCTTATCATCTTTTGCTCTTTGTGCCATAAAATAGATGTTTTGGCGTT
TTCTATATATGTTAGTTTCGCTGTCATAAAAATTATCTATGTCTCAAAAACCGCCATATC
ATTTATTAGCATTGGACGATTGATCAGAATCAAAATATAAGGATCTATCAAAAGCATTTC
TAAGACTAAAAACATGCATATTTGTAGCTAATAACAATTCATATGAATCGTCCTTTTCAG
CTTCCGGACTTATAATTCTATCCATAACTCAAACTGTTCCTACAGTTTGAGAAGTAGCAA
GATGATCAAGTGTTAATCTATTTGGATGTCTTCTAAATTCAACAGTGCCTATTCTTAATG
AAAAACTACGAGCATAAATGTATTGATAAAAGTCTAAATCTGCCTTTAAATTATTTGTAT
TATCTTTACTTAAATTGATAATGTACTTATTCAATTCTGTTGTAATCAAGAGCTCAATTG
AGCCTTTATTATCATCAAAATTGGCTTTAAGATCAGTAATTTTTTCATTAATTTTTAATA
CTTCTGCGGCTGATTTATAGTCCATATAGTAAAACAGCTGGCTTAAATTAGATGGTAAAA
ATCCAAAAGGATTCTTAAGCACTAAATCATTTAAATTAACATCTAGCTTAATAGCTTTTT
CCTTATCTGATTCATTAAAATTGTCTAAAAATTTTTGGCTATACATACCATATGATGAAA
GAGTATTATTATAAAAATCAACCTTTTGTTCAGGAGAAGCTCCATAATTGCCATATATGC
CAATGTCTTTAGTATATTCTCAATATTTATCAAGCAAATGCTTGTTTGAATTAACACCAC
CATAACGGAAGTTTACAGAATTGCCATTATCAGCAGTATTTAATCACTTGCTAATGTTAG
TAAAAGCATTTTTATATTCATTTGTCTCTGTAGCTATTTCATATGGATTTTTAGAAAGTA
AATAGTTGACAGCAAAAGAATGTTTGGATGATAAATTAGCAGTTTCTGGCCGATTTATAG
GCTTAATGGGCAAATTTGACCTACCAGGGATTATTATAATTTTACCAGCGTCACTATCAT
TATTTTTGTTGGTTTCATCAGGCTTTTTATGTTCAACATCAGAATCTTCGTGATTTTCTG
CAGCATTAGGTTTAGGTAAATCAAAACTGAAAGTCTTTGATAAAGCATACAAAATAGTAT
CTTTAAATAGAAGCTTTACTGATACTATAACTTTATCTTCTAATACAGATAATATAGGCT
TTTCAAGAGCATATTTTGATTTATCAAAGATAAATTCAAAATCACTGAGGGTAATATCGG
CTGTATTAATATTGCTGTTTATCAATTTAACAACTATGTCTGGATTTTGATTTGCATAAT
TCTGATTAATACAAGATGATAAAAGCAAGCTTGAAAATGACAATGGACAAGCTAAATTAA
TGAAAAACGGCCTTAGTTTCTTTTTATTCATTGCTAAAATAAGCAGTCCTTTTTACATTA
TTATAAGAAGTTAAAAAAATAACTCTGAAAGAGTTATTGACCTATTTTATAGGTCATTTC
GATAAATTTGGCATAAGCATAAAGCAAATAGCTTCTGGACCAGTGTGAACGGCAACTGCA
GAAGAAACATAGCACTTGCTTGCAATCTCTAAGCCTTCAGCTTTGTAAGCATCTAAAACT
TGTTGATTGTATTCATCATTAACACCATGTGCTATGTGGAAAAGCCAGTCATTAGCATTA
TTTTTGTTTGAAGAAATGTTAGCAAAGTCAATAAATTTTTTGATTATTTGCTTAATCCCT
GATTTCATACTTTTAGCAATACCACCGGTTGTTGTCTTTTTCATGTAGAACTTAACATAA
GGCTTTAGAGTTAAAAGTCTCATTGCTGAAAGTAAAAATTTTCTAAGTGAACTAACTCTA
CCACCTTTAATTACATAATCTACATTTGGTGGCAATACAAAAATAAGTGATGATTCTTGA
ATTTTGTCTAATTCAGCAAAAACGATATCCATGTTTCCATCATTAGCTTCATAAACTTTA
CTAATATATTCAGCAATAACTAAATATTGTTCAGCGCCCCAAGTGTTATCATAAACATGT
ACGTTTGGATAGTCTTTAGCTATAAGTTTAGCTGTATTGTATGCTGAAGAAAGGCAGCTA
CTAATTCCTAAAACTAAAACATCATCACATTCCTTGCTTTTAGCTTCGATTGCTTTAGTA
AAGCTTTCAATTGTTGGCATAGATGATTTTAATTCTTTGCCTGCTTTAATTTTTTCAATT
ACTTCTTTTTGACTTAGCTCAATACCATCAACATATGAATTATCATCAATGGTGGTTATA
AATGGGGCATAGCCATAGTTGTGCTTGTCTAAAAAGTCTTTAGACATGCAGGTAAATGAA
TCAAAAACAAAGCCTAATTTTTTACTACTCATTTATTGACCTTTCATATTAAATATTATA
AAAATATTTTATTTTTAATCTTTGCACAACAATATTTTCTAAATTTTTGGGAATATTTTC
ATAAATAATTAAGTATTTCTTCATGCTAGATATTTTTTGCACAAATACCTGTAATTTTAA
GTATGCTTCGGCATTTTTTAAAATATTTTCACATATCTCTTTTGAGAAAATAAAAGTGTT
GATGTTGGCAAAATCAATGAAGTTAAATAGCTTTTCATCTAAATTATCAATATATAGCCC
AATAGAAAGCTTTTTCAAATTTTTATCATTGCCAAGCTGATTTAAAAGCTTAGAAAAAAG
CTCATAATTAAAGTCTCTATAATGATATTTAAGCATTAAGATAGTATTTTCATTAAGGTA
TTTTGTAACTTTATCTAAATTAATATTATTTGTTTCAACAATAACATAATCTTCACTGTT
AGTTTCAGAAGAGAGCAAGTATTCTAGCCATAAATTGTTATATAAAAATTTGTGTCATGG
TACATTTTTGAAAAAATCCATATCTTTGTTTGTAAAACCTAAAATATGACTTTTTAGAAA
TCTTATGTTAGATTGAGCGCCGTCATTATAATTTAAAACATAGATTGGATCTTTAGCATA
CTCCAGTAATGTATTTTTGGTTTCAAAGGCCTCTAATTTAGTTTTAAATTCACTATAGTG
CTCTAAATGGCTATCATTATCATAAAATCAATTGTAATATTTATAATTCAAGATATTGTT
ATCTAAGTGATGAAGCAAATATTTTGCTTTAATATTGTATTCAGCAATTTCTTCTTTTTC
AGAAGGCATTTTAAAACTTAAAAGTGCACAGCTGTTAAAAAACGGATTAAATGAATTAAG
TAAGTTAACCTTATTAACCTTTTTTATAGCATTTTTGGTAAATTTATTAAGCAATAATAA
TGAGTTAGTTCCTATGATTAGGTGTAAAATTCCATCTTTAAAATAATGTCATCCTGCATG
TTTTGTTAAATCCATCATTTTAATAATGTGGCTAATTTCACTGTTGTTAAGTCCATTTTG
TAAATAAAATTCATTTAATGTTAATGCATATGATAGATAGTATTTATTTGGCAACTTTAG
TATGTCATACTCTTCAGATAAAGCATTAAACATATTTTTATCATTGTAATCAGGAGTAAA
GTTTCAATATATGTTGCAATATATAAACTTTTTGTCAGCCGTAGGATAAAGTTTTACTAA
GAATTGTTTTTTTCCTAAATGAATATTAAAGTGCCTATAGGACTTGTTTATAGTAGAATT
GGCATATTTTTCAATGTTAAGATTACAGTATAAGTTATATCTTGAAGTCAATTTTTCTTT
AAAAATATATTTTGCAAGCTTTTCTCTACTTTTAGGAGCAAAATAACTTAAAAAATCTGA
TAAATCAACTGTTTGGTTCTTTTTAATCCCAATTTTATCATCATCAAAGCTAGCTAAACC
ACTAAGATTGTCGCTACTTAGTCTTATGACATTATTTTTTTCTAAGTTAATTTTGAAAAA
TATTACGCCATTAGTGTTTATTGAATTTATGTATCTAATTTTATAATAAGTTAAAACAGC
AATGAATGTTACAAAAGCACTAAAACATAGTGCTATTATTGCTCATAAAAACAATTGTAA
AACATTCATGGCCATTATTATTCTCCAAAATTAATCATTATCTCTTAGCAATCTTACTGA
TTGGTGGTTTTTAGCTAAAGACTTAATGCCTGTAGTTGCAAAGTGAACAGTAATTGTATC
GCCATTAACTTCTAAAACTTCACCTTCACCAAAAAAAGTGTGGCTGATAACATCGCCTGC
TATTATTTTTTTGTTTCTTTTTCTAATTTGTTCTTCGTCTTCTAATTCACCGTCAACAAA
GATTGAGTTATCTTTTTGCAATATATGTTTATTGATATCAATACCCATTTCCTTTAAAAA
GCGTGATGGCTTTTTCTCAGTTTGTGAATAAAGAAGCAAACCGCGAGAGTCACTAACAAA
TAATTTTTCTTTAGCTCTAGTTATAGCAACATAAGCTAGTCTTCTTTCTTCTTCCATAGC
TTCAGCAACTTTATATGCTCTGTAATTTGGAAAAATATTTTCGCACATACCTACTAAAAA
GACATTATCAAATTCAAGTCCCTTTGCAGCATGTACAGTCATTAATGAAACATAGCTCAT
TGATTCATTCGAAGAATCAGAAGCAGAAATAAGGGAAATGTATTCAAAATATTCCTTAAG
CCCTTTATTAGGATTAGTTATTTCTCAAGACTTAATTCCTTCTAAAAGTGCTCTAATGTT
TTCTTCTCCGGTACCCTTTAAACCTACATCTTCATTAACATATTTAAGAAAACCGATTTC
TTTTAAAAAGCTCTTTAAAACCACATGAATTTTGTTGCCTTGGCGTAAAGCTGCCTTGTA
TTTATTAACACAGTTTAATAGAGCAATAATGTTGATGATAACTTCTTTAGGCACTGGCAA
TTCTTTGTAGTGATTAACTAAAGTTTTATATAGTGAAAGATTTTTTTCATTAGCAAAACT
AATAATTTTGTTTAATGAAGCTTCGCCAATTTTTCTTGGCGGTACATTGATGATTCTTTT
AAGTTGCAAGTCATTTCCATCATAAATAACTCTTAAAAATGCTAAAGCATCCTTAATTTC
TTTACGTTGATAAAACTTTTCGCCGCCAAAAATTTTGTAGTTAATTTTTTCATTCATTAA
TTGCTCTTCAAAGTTTCTAGAGTAGCTATTAGAACGGTAAAATATAGCAATATTTTTAAG
CTGAATTTTTTGTTTTTTTAAGTCATTAATTTTTTGTACAACTCATCTTACTTCAGCTTC
AGGGCTAAAGGCATGAATGTATTCAATTTCATCACCATCAGAATTGTCAGTTACTAAATT
TTTGTTAAATCTGTTGCGGTTATATTTAATTAAGTTGTTAGCAGCAGCTAATATTTTTTT
AGTTGAACGGTAGTTTTTATTTAAAATGATGGTTTTAGTGTTTTCAAAGTCTTTTTCAAA
AGATAAAATCAAGTTAACATCAGCCCCACGTCAACGATAAATTGTTTGATCAGGATCACC
AACTATTGTAAGTTGAGCCTTTTGAGATGATAAATATTTAATGATTTCATATTGAATTGC
TGAAGTGTCTTGAAACTCATCAACTAAAATATATGAGTATTTTAAAGCCCATTTTTTTAC
AATTTCAGGATTTTTGTAAAAAAGTTCATTAACTTTGATTAATAAATCATCAAAGTCTAA
ACTTTGTAAATGTTTAAGTTGTTCGTTATAAAAATTGTAAATTTTAACAACAGTTTCGCC
ATCACCATAAAATTCACTTTCAGGGTCTGAATTAATAAAATCAATTATTTCTTCGTCACT
TGCATAAAGTTTGTTTTTAAGTCATGAAAAAAAGCGAGTTAAATTTTTAAAATTTGAATC
AGTTGGTACTAAATCATGTTCTTTATAAATATCTTTTAAAATTTTCTTTTTGTCATTATC
ATCAATAATTTGAAAATCATTTTTCAAATTAATATGGAATGCTTCTTCTCTTAGAATTCT
TGCACACAATGAGTGAAATGTTGAAATTTCTGCTGTGCCTTTATTAAACTTAGTGTTTGT
GTACTGTTTAACTCTTTCAGACATTTCTGAAGCTGCTTTGTTGGTAAAAGTTACAGCTAA
AATGTGATCAGGCGAGATACCTAAAACATTAATTAGGTAGGCAATTTTTCTAGTTAAAAC
CCTAGTTTTTCCACTGCCAGCACCAGCTATTATACGCAATGGGCCATCAAAATAATATAA
AGCTTCAGTCTCTTCTTCGTTCAAACTTTCAAAAATTTTAGCTTTTTGAATTTCAATAAT
CTTATTTTCAATCATGTGTGGTACCTCATTCTAAGAGTAACTAGGAAATAATGTTAAAAG
GCTTATTATCAGCTTTAAACGGAAGTAATTTAGGCATAATATTTTCATCATTACTGTAAT
GTTTTATTCATACAATTCTGCTACTACTAAGAGAATCGATGATGCCTAAATTTTTTTTAT
TGACAATAATTACTAATGTGTCAATGAATAAAAATAGAAAATATAGCCCAACTATTGTTT
GTAAAAATCTTTCTAAAAAAATGAAATTAATAGGAGCATTATCAGTTTTTGGAGATATTA
AAAATTTATAAAAATCATCAACTTGCCAAGGCATAATGAAAGTAAGAACTAGCAAAACTA
AAAATAGTCATATTCAAAAAGAAAACAAACTTCTTAGTAAATAAGATTTAGTTAATAATT
TTTTAGTGCTCTTATTTTCAGTATTGCTTGCACATAAGATTTGAACCCTAAAAGCAATCA
TTCAAACTGTTCTGCCTTCAAAAGTAAAGGGAATGATAAGAAACAAAGCAAGAGAAACAA
TAATGGTGCTAAATCAAAAGTAATAATAGTTTAAGGGCGGGATGTGTTTATTATTAGTAG
CTTTAATAACACATAGATAAGATAATAGTGTAATCAATGAAAAGAATGTAATTAGATCTA
AAAGCCTATAAAACAGCCTTA
>NODE_34_length_3892_cov_14.293165
GCTGTTTTACGGCCATAAAGATGCATTTTTTACTAGCTTTTTCTACTTAAAAAATTCAGG
AATTAAATCAGAATTTTGTTCTAAGATTTTTTCATTTTTTGTAACAACTTGATCATATTC
ATCAGTGTTTTCTACATTGATGATATTTGATTGTTCATACATTAAAGGGCTGTGTCTGTT
GCTCTTTAATTTTTCATTAAACTCTATGCCACTGTGCATTTCGCCTTGACCAGCTATAAT
GCCAATTGTGAAAAAATCTTCTCTTTCATCTGTTCAATCATCATTTATAATGCCAAATTT
GATGTGAGTATCAGCACCAAAGTGTTCCTTTAATAGTTCTATAGCTTCATTAATTTCTGT
TAATGTGCCTTTAGAATCTATGTGGAATGACACTAATAGATTTTTATAGCTATTATTGCT
TTTTATTTCACTTATGTTATCACTGATAACTTCTTCAACAGCTTTTTTAACTTTGTCAGT
TCCACTGGTTTTAGCATAGCCAATAAAAGTATTTTGACCATTTTCCAAAACATTTCTCAA
ATCATGGAAGTCAACATTAATAAATCAGCTTAAATTAAGAATGTCAATTACATTTTTTAT
AAGGTTTTTTAGCTTCTTATCAGCCATTCTCATAGCCATATTAAGTGGGAAGTCTTTGTA
TGTTTCCAAAATTTGTTGATTTGATACTAGTGAGTAAGAATTTGCATAATTTTTAATTTC
ACTTATTCCAGATAAAGCAATACTTTTCTTAATTTCCCCTTCCATGTCAAAAGGCGTTGT
CAAAACTGCGATTGTCAAAATTCCCATTTTCTTAGCTATATCCGCTATAACCGGCGTTGC
ACCTGTACCAGTTCCACCGCCAAGGCCTGCTGCTAGGATCAAGACATTTGTGTCTGCTAA
AATTTCTTTGATTTGATCAATAGAATTTAAGGCACATTCTTTACCAACCTTAAGATCTCC
ACCAGCACCGCAACCGTTATAAATTGGATTAGCTAATAGTAATTTGTTTTGACATTTATT
TCTGTTATCTTGCAAGTGTTGTGAATCAGTATTAATTGCTCAAAACTCAATTGTTGAACT
ATCAAATTCATCATCAGCAATAATGTTGTTAATTGCATTATTGCCAGCACCACCGATTCC
AAAAACTTTAACCTTTAAACTTGGAAAAACTGTTGAATCGTTCATGACCGATTCTCCTTT
TTTATAGAGTTATTTATAAAATTATGCATTAACTGATTTTTGAAATGATTTTAAAATTTT
GCTTATTCCAGGTGTCTTTGCTTTGTATAAAGGAATAGTATTTAATAGTTCTAAAGTATT
ACTTATTTTTGGTAAATTATCACTAGCCAAGTGAGCTGCACCAACAAAGTATTTTTTAGT
TCCAAATATGAGCATGTCAGTATTTTCTGCTTTGATTACTGAATAGCTGCTTATTTCCTT
TTTCAAAATGTGTGACACAAAGTCTGCATTTTTGCCATTTACTTGAATTTCTATATCAGG
ATAAGCAATATTATCATCTAATAATGCTTTAATTTCTTTTGAAACTTCAGTAACAATGTT
TTTTAATACAACTAAAATTCTTTCTTCTAGATTATTTTCGTTTAAGGAAGTGTATAAATC
GTAATTTTTAACTACGGAATTAATCAACAAATCAAAATTATGTAAACTAACATTAGCTTC
TTTTGCAAATATGTCATTCATTCTTGTAATGTCTAAGACATATTTTTTGTAAAAAAATGG
ACTATTATTAACAACACCAAGAAAGCTTACAAAATTTCAACTAAAGTTAACTATAAATTT
AAACTTGTTATCTAGTTTGCTAATATTTAAGCATTCTGATTCTAAAAATACTTTTTTAAT
ATCAAAACCGGCATTTTTTAAGCACTTAAGCAAACTAACTGCAAATGAATTAGGGCTAAG
AGTAATTAATAATTGATTAGTTACTAATTTCTTACCTTCTTTTTCATATGGCATTTGTAC
ATATTCTTTTGAATAATTATTCTCTGAATAAACTTTATATAAGAATGTTTTGTTGCTTAT
AATAAAATCATCAGATGCTAAATTTTTTTTATTAATTTCCTCGTGATACCGATTTATAGT
ACTATCTGTCACTTTGCCTTCAGCAAGATTAATAGTAATATAATCGTTTTTAATCTGTAA
GCTTTTTTCTTTATAGCCTACATATTTATCAGCTAAAATCAATGAATATTCAATTGAATA
TTTACTTCTTTTACTTAAAATTGATAACTTAGAGTTTAAATCAGATTTAATTTCACTAAT
TTTTGACTTTAATTTACTAATATCAATGAAATCATAGTTATATGACTTTTGATAAACTGG
GATGTAGCGAGTTCCTAGAAACGAAAGCACAACTACTTCAATTTCTTTTTCACTAAGATA
AAATGCACCAAAATAGTTGTGTTTTTTAGAAACTTTCATACTTCCCTCCTTTTTAGTTTT
ATAAATAAAAGCCTAAATTAATTTAGTTAATACTCTTAATTTTGCGCTCCTTGATCTATT
ATTTTCGCTAATTTCAGCTTTTGAAGGACTATAAACCTTAACAATGTATTTTTTTTCTTC
CTTAATAGGCATTTTTGAAGGATGCTTACTTTTAATTAAGTTCCCAAAAAACTTTTTAAT
GATTGAGTCTTCTAATGAATGAAATGTAATTATTGCCAAACTTGAGTCTTTTTTTAACAA
ATTTAGCGCCTGCACAAGCATGGAATTAATTGAACTAAACTCATTGTTTACTTCAATCCT
AATAGCCTGAAAAACAGCCTTGCACGGATTTTTGAGACTTAGTAATTTAGCAGGATATGC
TGATTTTATTACTTCAGCTAACTCTAACGTTGTGTTAATTGGCCTATTTTTTATAATGGC
ATTCGCAACTTGCTTAGCAAGCTTTACCTCTGCGTAGTTATAAAAAATAGTAATTAACTC
GTCCTCACTATAAGTATTGACTACAAAATGAGCATCAAGAGCTTGATTAGTATTCATTCG
CATGTCTAATCTAGCATCCTTGCTATAACTAAAACCTCTTTCAGCATTATCAACCTGTGG
ACTAGAAATTCCTAAATCAACTAATATACCATCAACAGCATTAATATTCAATTTTGCTAA
TTCATCTGCTACATTGTTAAAATCAGAATGAATTAATTGAAAATTAGAGCCAATTTTGCT
TAATCTTTTTCGACTCTCTTCTATCGCAAAAAGATCCTTGTCAAAACCAACTAGTAAACC
ATTTTTTAGTCTTTTTAGTATCTCTGAAGAATGACCGCCCATACCAACAGTAAGGTCTAA
ATAAATTCCATCACTTTTGATATTTAAGGATTTAATTGCTTCATTTAATAAAATCGGTAT
ATGCTTATTTTCCATCTTAGTTTTTTTCTGCTAACTTAGCTGCTGCATTAGCAACTGAGT
TTTTATCTAATTCATTTTCATACTTTGCATACTGTTCTACACTTCATAATTCGACTAAAT
CACCAACGCCGATAAGTAGAACTTCTTTTTGGATAGCTGCATGGGCTAAAAATTGTTTTG
GAATTGTAAAGCGTCCTTGTGAATCAAGTTCAATTTCTTGACTTTTTCCAAGTCATGCTC
TTCTAATTAAACGTGCTTCTGAACTAAATTGACTTTGAGCAATTAATTTATTGCTAAAAG
TCATAAAAGTTTCTTCACTTCTTAGTTCAATAACATCGTCAAGGCCAATTGTGATATAGA
ACTTGCTACCTAAACTATCTCTTAATTTAGATGGAATTGCAATTCTATTTTTCTCATCAA
TAGCCCGTGTAAATTCACCAAACATATTCCACATTCCTCCACTATCCACCACTATTATAC
ACTTTTGCGTTTTTATTAAAATAATAAAAATGATTAATGCAGTTTTTGTGATTTATTGCA
AAAATCCTAAAACA
>NODE_35_length_4774_cov_12.438626
AGCCTATAAAACAGGCTTTTTTATTTATCTAGAAGTATTTTTTCACAGTCTAATCAGAAA
ATAAAATACGATATAATCTTTACATGACAAATTCTGAAAAATTAAAAAATCTTGAAAAAA
CAAAGAAGTTTTCTATAGCTTACTTAGCTTTAGTTTTATCTATGATAGTTATTGCTATAA
TAACATCTATTGTTGCATATGTTGTTGTTAAAAGTGAAGTTCCAAAATACATTTATAATA
TTGATCCAAAAACCTTTAACCCAGAAAATTACCTAAAACATTCAGCTAGCACATGGCCTA
TATGAGCTTTTCTAATTATTTACCTATTAGTATTTCCTACATACATCGCTGCATTTATAA
TACTTATTTTTGCCGCAATAATTGCTCATAATCAAAAATATTTAGTTTTATTTATACTAG
GTGTTACTATTCCGCTTATTGGAATAGTTGGCACAATTTTATACTTAGTTGAATATAAAA
AACTACTAAATAATGAATTAGCAAAAACACCACAAATGCCAAGTGAGGAAGTTAAAATGT
AAAATGTCTTGTGGCATTTTTTATTCTTTTATCACTATAAAACAGCGTTATATGTAAACT
TAGCAACTTAAAAAATACAAAAAACAGCAGTTAAAATTCTGCCGTTTTTAATTATCATTA
TAAATACTCTTTGTTAAAAATTCCAATATAAGGCAGGTTTCTCATTTCTTCTTGATAGTC
TAAACCAAATCCTACCAAAAATTCATCAGGAGCATGGAAGCCAAACATATCAGCATTTAG
TGCAACTTTTCTGCGATATGGCTTATCTAATAAAGTTAAAATTCTTATTGATTTAGGATT
TCTTGTTTCTAAAATTTCTTTAACTTTATTTAAGGTTATGCCTGAATCAATAACATCTTC
AACAATTAAAACATCCTTGCCAGAAATTTCTTCGGCCATGTCCATGATTATCTTAACACT
TCCAAGCGATTTAGAACCACCAGCATAGCTTGAAGCTATCATAAAATCAAGTTTATGATC
AATAGTTACATCTTTAATTAATTGGGCTAAAAAAGGAACGCAGCCTTTTAGTAAGCCAAC
TATTATTAATCCATCAGTATTTGCGTAAGTTTTGTTAACTCATGATGCTAATTCTGATAT
TCTTTTCTCTAATTCCTCTTTAGAATAAATAACTTTAAGAATTCTTTTGTCAATATTATT
TTGCATAGCTAATATCTAGAACTTTAATGTTGTATTTTTGAGGAACTTCAACTTCAACAA
CATCACCAATTCCATTAGCTTCCATAATTGCTTGCGCAACAGGTGATTCGTTACTAATTT
TATTTTCAATAGGATTGCTATCGTGTGGCCCCATTATTGTGACAACTAATTCTTTATTTG
TTTTCATATTTAGATATCTAACAGTTGCACCAATTCCAGCTTTATTTTGAACAGCACTTT
TTGTATCAATTATTTCAGCATTTTCTAAAATACGTTCTAGTTCTAAAATTCTTCTTTCAA
CTTCACTTTGACGATCACGAGCTGCATCATATTCAGCATTTTCTGACAAGTCACCTTGAG
CTCTAGCTTCTTTTAAAGAAGCTTGCACTGCTGGACGCTCAACAGTTACTAACTCTGTAT
ATTCATTTTTATATTTGTTGTATGTCTCTTCTGATAAATAAATTTTTTCATTTCCAAGTA
ATGCCATTAAGTATTCCGCCTTATGTTTTTACAATTTAATTTTAAATTATATATCAAAAA
GCCAATGTTTAAAATTCATAATTTTAAATTAGTATTTTAATTTGTTTATACAGCTGTACA
AGCCAAAAATAATAAAAAATGCACCTTATTTAAGCTATATAAGCTATTTTTTAAATGCTG
ACATCAATTAATTGTTTACATATTTGGCTATAAAACAGGCAAATATGGTAATTACTGATC
AATAAAGATTACGATTTATAATCAAACTAAAATGGTATTATTGAATAATTAATTTGAATT
ATTTTTATGTAATTAGGAACAGTAAAATTTAAGTATGCGATAGCTTTTTAACCCTATGCA
ATCATTAAAAATTTACATCGTTTTGCAAGAAAACTCAAATAAAATTTTTTGGAGGCAAAT
TGCAAAAAACTAGGTTTCAAAATTTTTTGCCTAGTTTTTTATTTGCCTTTAAAGGCAAGA
TAAGGGAGTGTCACAAAGTCCTTACCGGACGACACTTTTATGCTTTCTTTATTTTTTAGA
AAAATAAAGATATTAATAGAATTTTTTGTCACAAATGCACCTAATAGTTTTCTTAGTGTC
AAAAAATAATAAATTTGCACCAGCTTATTTGTATTAAAATATAAGATATTTTAATAAAAT
TAGATTAACTTATACTTTACTGTGTAAAGTATAGCAAAATAATTTGTGTATTTATCTAAA
TATCTAATATTTAGATAGAGAGAATTTATTAATATGTCAATTATTTGAAACATTAAAAAA
TAATGTTTTTCCCAAAACTTGATAGAAAGTGCTTGAAATTTATATAAAAAATTAAGTCTT
AAGTTGATATTTTTTAGTTAAAAAAACAGCAATTTTTTTAGTTTGCTAGTGGAAAATTTT
CGCATTTTTTGAATTTTAATAAAAAAGTGTGGCTTGATTTTTTGCAATATTTTTGTAAAT
TACTCTTAGTTTTATAAGCTCAAAACAGTATAAACTTTGATCTTTTTTAATGTGTTTTTT
GAATGAATTGTAGACAAAATGCTCAGTATATGAACTATCATTTTCATTATTTTTAAAGAC
AGTTAGGGAGTTATTTTTGATGAATTTATAAAAATTTTGTACTTTTTGATGAATAACTTT
CGGCATATTTATAATGCTAGAATAAGCAAAAAATTCATTATAAAGTGTATGAAACATTAA
TTCATTTTTAGTAAAAACTGCATCAGAAAAAGCATTTTTTCATGGCGTATTTAAGCAATA
ATTTATATTGTTTTTAAAGTATGTTTTATTCTCTTTAGAAGCAAATTTATTTGTGCCAAA
TGTGTCATTAATTGCTTTTTTGATATGAAAAAGATCTAAGGAATATGAAGCATTTAATTC
ATTTGCTAAATGCTTTATTCATCTAGCACCATCGCCATTTACAATAATTTCTCTGTTGTT
ATTAAACTTATTTAATTGTTTACTTACTGTAGTTTTGATAAACTGCATATCATTAAATTT
TGTAGTAGCTTCATCAATATTTTTAGTAAAAAACATATTGATTATGTTTGATAATTTGCT
TCCATTAACAGTGTGCATTATTACCTGTCTTACTCTCATTTTTCTAATTCTTTCGCTTTT
ATGAAAGATATAAAAGTCATCCATTTCCAACATTAATTTGCTATTAGTTTTTTGTAAATT
AGATTCAATATTAGCTAATATTTCATCATTCTTTTTCTCTATTTTTTCTTTAAGATTAAA
TGCTTTAAGATAATAATTTATTAGTTGCTTACTAGGAAAAATTCTTTTTAAACTATCAGG
AATTTTGTTTCCTTCAAAATAAAATTTAAGTGCTAATTTAATAACATCTTCATCATATTT
AAACTTAGATATTTGCTTTAATTTTTCATCGTGATAATATGTAAAACGCTTGCGCTTTCC
ATTAGCATCAGTAGTTTGATACATTGTAATATTAAGAGTAAAAATACCACCTAAGGTAAT
TCAGACTCTACTAGTTTTTCTAAAAATTGCTCAGTCAGGATAAAGACTTTTTCTTAGTAC
TGTTCTAAAGTAAAGTTCTTTATCATTTAACTCTTTAGCTTTAGCTGCATATAGACTTTT
AGTAGTGTTTAAGACTTCATCAAAAATATCAATATCGAATTTGTTCATAATATCTAAATT
ATATGCCTAGCTACTTTTGAAATTAAAACCTGCAAAATAAAAAAGGCCTTTAAATGCCTT
TAAAATCGTTATTATTGCTTAAGATGATAAATTATTCATCTTTATTAAAAGTAAGCCTTA
TTAGGGCTTATTTTGCTTAAATTTAGGGTATTCTAAAATTTATAAAGTAAAACCACGCTT
TTCCTTTTGGGATTCATAGATAATATTTTTATATTTGCGTTCTAAACTATTAAAGAATAG
ATCGTTCATATTATTCGTTATTTCATCGGATAGTTGTTTGCTATAGTATTCACAATATTT
TTTAATAATTGCTTCATAGACTTTTTTGTTTTTTAACGCTTCATCATTATTTTTTCATAG
TGTTTCAGTTTCACTAAAACCTGCAACTTCGAAATAACCTATCCTATTTATATTCTCATA
TATTTTTTGCATTACTTTATCATAAATAGCAGCCGAAGTTTGAACATTATTTCATTCGCT
ATCTTCAACATATAAACTTTCAAAAAGTTTTCTATCCATTACATTTATAACAGAACAGTC
GACAGCTATTTCTTTATCATCACCGTATAGATCAGTTTTTAATATTAAGTTACCTTTATC
ATCTTCAGTAGCTTTTCTATTTTTATCACTTACAGACTTTGCAGATAGATAATAGACTTT
ATTATCAGAGTAGAAAATTAAGTAAGGCCTGTTTACACCGTGGCTTATAATATCATCTCC
GAACTTGCTTTTAGCAATAGGGAGTTTGTTTTCTTTATTTCTCTGCTTATAAACTTTACC
AATTAATAATCTGCTCATATTAAAAATTATAAAAAAACAGACTTAAACAAAGCCTGTTTT
ATACTCTTTTTTTTACTATCTACGACCTTGTTACCAAGATACCATAGAGGGACGGCAAAA
GTAATTACAACGCCCTATTCCTTAAGGTAATTTAATTATATATTATTATTTTAAAA
>NODE_36_length_7903_cov_22.206631
TTGCATTATAGCTGTTATTTTTGCTTTGATTATCTTGGTTAGTATTTTCTAGTTTTTCCA
TACAACCTCCATAAGATTTATACATAAATGTATAAATAAATATAATGAATTATACCAAAA
AGCAGAAAAATGAGTGACAGAAAAAGTACTAATTTGGCTATTAACTTATATGAAAACAAA
TATTTTTTAATTTTTCCCAAATTAGTGCTTTTATTTGATTTTTAAGCCTATTTTAATATA
ATTTATATGCAATAAAGCATATTTTTTTTATTCTTTATTTGAGCGAAATGAGGCATACAA
TGAATAATGAAACACAAGATAAAAAAGTTACAAATGAGACAAACGATTCTCAAAAAGAGT
TTAATGTAAATGAAGTGTTAAATAATAAACCAGAATCTGTTGACGAGAACTCAGCACTTG
CAAATCAATTAGTCGACGAAAACCACAATAAAAAGAAGATTGTGGACAAAAAGAATACGC
AATATAGATACACAAAAATGTCTAACTTTATTCTCAAATTATCTAGATTTTATGTCTTGA
TGCCACTTTGAAAATTAGGGCTCATAACAGCAGGATTAGCTATTTTATTTGGAGTTGTAG
GTATCTTTTTAGTTAAAAACCCCGGAATTTATAATTTTGGGCTAGCTGCCTTTGGACAAG
CAATTTCTAAAATTGTAGTAACTAGTTTGCGTAGCAATGCAGCAATCACTAAGCCAATAA
TGAACGCCATAGACCACTCACTTTTCTGAATTTTGTATTTAGTGCTAAGCATTCCAATAT
TTGTTTTTGGATGAAAGAAATTAGGCAAAGTATATATTTTATTATCGCTTGAGTTTTTGG
TCTTAAGTAGCTTAGTTTCAGCAGGATTAGGACAAATTCCTGCATTAAACCAATTTACGC
TTTTTGGTAAATTTAACCACCCTGAAATAACTGAAAATATGAAGGTTGCATTAGTTAATC
ATGCAGGCTGAAATAACGAAAATATTAATTATTTAATTAAACTATTGCCATTACAGTGAA
ATGATGGTGGCAACACTATTGTTCAAATTTTGTTTGCGATTATTTATGGTATTTTGCTAA
CTTACTTTTTTGCAATTATTGCAATAATTGGCGGATCAGCCGGTGTTACAGGGATAATTG
GCGAATATATGTCTGTTTATAAACAAAAGAATTTTGGAATAATAAATGGATATATAAACA
TAGTAATTATTCTAATTAGTGTTGTTATTGGGACTTATATTCCAGGAAGTATGATTGCTA
ATGACTTTAAGACTATTAGTGAGATTGCTGAAGTTAAAAATTCATTAAGTGTCACTGAAT
TAGCTACAGTTAAAGCAATTAGCGAGCTTAGATGACAAGCTGATTTGTATTTTTCACCTA
ACTTTGTGTCAACTTACTTATGTAACTTTATATTTGTTATTTACTTAAATAATTTATTCC
CAAGATTTAAAATTGTACAGTTCAAAGTTTACTCTCACAAGATGGAAGAAATTAGGAAAG
CTATTATTACTGATAAAAGGACAATTAACAGCTTCACATTGCAAAATGGTGAAGGTGGTT
ATTCAGCAAGCAAGCTTCAAATTTTATCTTCTATCACGCTTTATAGACAAATTCCAAGAC
TGATTAAAAAGGTGAGAACAGCTGATGCTGATGCCTTAATTACAGTAAGTAATGTTGCAT
CTGTTGATGGAAAGTTATATATTCCAGAGCAAAAGTTTTAGCAACAGATGTAAAGATTAA
AGCAAAAAATCAGAGCAAAATTATTGCCTGATTTTTTAATTAGCAAGCCTATAAAACAAC
GCTTTTAATCAAATTAGTAGCTCCAATTTAAATATTATTAAAATATTTAAATTTTCAATA
TAATATAAAAACCATGGAAAAGACAATGTTTAAATCACTATCTGAAATCAAACAAAGTTA
CTTAGAATTATTAAAGAAAATTGATGACCCTGAAGTTATTAGCAACATAAAAGAATACTC
AGCAATTAATAAAGAAATTGCAAAAATTAGAGAGATTTCGGAAAAATTTATTACTTATGA
AAACATTTTAAAAGATGTTGAGCAAGCTAAAATTATGCTTGAGTCTAAGAATGAAGAAGA
AGTAGAGTTTGCTAAAATGATAATTGACGAAAACTCCCTTAAATTAGACGAATTAGAAGA
AAAGCTTAAGATTTTAATACTGCCACAAGATGAAAATGATGACAAAAACATCATTGTAGA
AATTAGAGGAGCTGCTGGCGGAGACGAAGCTAATATATTTGCTGGCGATTTATTCAGAAT
GTACAGCAAATTTGCTGATGAACTTGGATTTAGGTTAAAAATTTTATCAACTAACAGCGC
TAGTGCAGGTGGGTTTTCACAAATTGTCTTTTCAATAAAAGGTGAGAAAGCATATTCAAA
ATTTAAGTTTGAATCAGGCGTGCACAGAGTTCAAAGAGTGCCTGTAACTGAGTCACAGGG
AAGGATTCACACATCAACAACAACTGTCACAGTTATGCCTGAAATTGATGATTCAGTAGA
AATAGAAATTAAACCAAGTGACCTTAAAATAGACGTCTTTCGTTCAAGTGGTGCTGGTGG
ACAATCAGTTAACACAACTGATTCAGCTGTTAGAATTACACACTTGCCAACTAATATTGT
TGTAACTTCTCAGGATGAAAGAAGTCAGATTGCAAACCGTGAAACTGCTTTAACAATTTT
AAAATCTAAGCTATATGATTTAGAAATGCAAAAGAAAGCTGAAGAAGAATCAGGATATAG
AAAGCTAGCTGGACATGGTGATAGAAGTGAAAAAATAAGAACTTATAACTATCCACAAGA
TAGAGTTACAGATCATAGAATTAGTTTTTCAACTAGCTTAAAACCAATTATGGAAGGCAA
GCTTACACCTATAATTGATGCCCTTTTAGCTGAAGAACAAAATCAAAAAATCAAGGAAAG
TGGATTTTAATGCCCGCTATTGATGACTTGCTTTTAGAAAAAAAGCGTTATGGACTTGAA
TTAAAAGTTAGCTCATTGGAGCTTGAAAAATTAAACCAAGGATATCCCATTCAATACATA
ATGGGATATGTTGAGTATGTAAATGTTAGAATCAATCTAAATCACAAGGTTTTGATACCG
CGATATGAGACCGAAGAGTTAGTTTATATACTTTTAAATGAGCATTTAAAGCCAGGAATG
AAGGTTTTAGATTTATGCACCGGTTCAGGTTTTATTGGAATAGCTTTAAAGAAGAATTTA
GATTCAATAAATGTCACATTAAGTGACATTGACAATGAAGCAATTATGCAAGCTAATGAA
AATGTAGCATTAAATTTTAAAGACACTGAAGGAATAAAAGTTGTCCAAAGTGACTGTTTC
AAAGATATAAAAGGCAAATTTGATTTAATTGTATCTAATCCTCCATACTTAGATTATGAT
GATAAAGATGTAGACGAATCTGTAAAAAAATTTGAACCAGAAATTGCACTGTTTGCTAAA
GATTCAGGCTGATATTTTTATGAGAAAATTTTAAATGAAGCAAAAATTTACTTAAATGTA
GGTGGGGTTTTGGCTTTTGAAATAAACCCAAAACACATTGATAGATGGAAGCAAATTAAT
GGGGCAAAAATTGTGAAAGACATGTCATCAAAAGACAGATTTGCATTCATTAGCTATGAA
GATTTAAGATAGAAAATAAAGTTATTTTGATAATTAAAATTCTTTTATAATATGCGTATG
CAAGAAAAAGATTTAAAAGACATAATGGATAGAATTCAAAAGCTAACCAAAATTAAAATA
AATCCTGAATCGACTTTCCAAGAGTTAAAAATTGATTCTTTATCGCTAGCAGAATTAGTT
TTTGATTTAGAAGAGAAATATAATGTGATGATCCCTGATGATGATTTAAAAAACATCAAA
AAGGTAAAAGACATAGAACAAGTTTTTAATAAGCTTTTAAAATAATTTAAGTATAATTAA
CATACTTAAATTGTAGGAGTGTAGTTCAACGGCAGAACAACGGGCTTCAACCCCGTGTGT
TATGGGTTCGAATCCTGTCACTCCTGCCATTTTTTTATTCCTTTTTTTCGGAATAAAAAA
TAAGCCTTATAAGCTTATTAATTTACTTAATTAACTGTTTCATAGGCCTAAAAGAGATAA
TTTTTCTTTTAAGACATCCATTAAGTCGGTTGGGAAAAGCATAAGGCCTAGAACATGAGT
TTCTGGGCCAGTATGTATTTCTATTACAGGCGAGAAACTAAAAATCATAGGATCTTTGTT
TCAGTATTGGTGTACAAGTTTTTTGTATTCATCTAAGTCACTTTTTGATACACCTTGGTG
AATAATAACAGGAGTAAGAGTAAAGCCAGAAGGAACTTTAAAACTTTCGTGTTTTTGAGT
AAGGTTTTTTAAAACAGTTTTTTCAAAGTTACGGCCAGTGTTTTCTTTCATTAGTTGGCC
ATCTTCTCATTTAATAATAGGAACTAATTTAAGCATTCTAGCAACCAGTGCAGCAGCAGG
GTGTAACCTACCGCCTTTTACTAAGTATCTGTTGTATTTTGGGATCACAGAAACTGAGTG
CGCTCATGATGGGTTTTCTAGGTGATTAATGTACTCTTTGTACTTAGAAGAGTCAGTTTT
AAGCATATGGTCGAATCAAATAACGTCTCATAATAGAGGCATCATAACTTGTTTACTTTG
AATAACTCTAAGCTTGTCAAAATCTTTTTCCATTGTTTTAAGAGCTTGATATGAGTTTGA
TAAATGTTGTGAGATTGGATAAACAAAGACCATGTCATATTCTTTAGACAAGTTTGTAAA
CAAATCTATTGCATATTGCATATTAAACATTGATGATTTAACATCAGATTCTAATGTAAA
TTTTTCAAACAATGTGTCAGATGTAATATCAATTCCATCTGCATAATTTACGCCGTCAAT
AACTAAATTAAGGGGCAAAAAGTGTCAACCTAATTTTTCGGTTTGTGCCTTTGTAAGCCC
GATTGACGAATCAGTTACTATTGCATATTTCATAGCAACATTATATAAGAAAACATATAA
ATTAAATAATTTAAAGTTTTTATATAATTATGATATGGCAATTTTATTTAATATAAGTAG
CAAATTTGAAAATAATGCTATTGCATTTTTTAATACAACTATAAATGATTCACAAGCTGA
TTTTTATGATGATATGGTTGTGTTTCATGATGAAGATTTTAATGTATCATCAGTGAACTT
ATTAAACTATAAAACAGCTGATTTGGGCAAAAATTTTAAGGTTTTGAATGCTAATGAATT
TAGTGAGTTAGAAAGCTTAATATTAAGCAAAAATAATAAGTATAAAATTCAAAAAATTAA
GCGCTTCGCAATCGGGAAGATTCTTAAAAGAGAAGCACATCCAAAAAGCCAAAAATTATT
TGTTTTGGAAGTTGATTTTAAGGATGCTAAAAGGCAAATAATTACTAATACTACATACAC
AAATGAAGGCAAATATTTTGTGTGATGTTTGCCCGGTTCAATAACTGCAAATGGATTAAA
AATAACTGAAGGCGAAATATTAGAAGTTAAAAGTTATGGAATGTTGTGCAGTGCGCAAAG
TTTAGGTTTTAATGATGCTGAAGCTAAAAAATTAGATGAATTATTGCAAAAATGTGATGA
TTCATATTTAGGACAAGAAGTTAGCAACTTGTTGTAACGGGAGAGTTATGAACATACTTA
AAGATTTGGAAGAAAGACTAATTTTAAAAGATATTAGCAACAAGGATAAGTTTGCAAATC
TTAGTCCAAGCACAACAGGCGTTTATGTAGGTTTTGATCCAACAGCCGAGAGTTTACATT
TAGGAAATTATATTTTGATCTCTGTTTTATTGCGCTTTAAGGAATATGGCTTTAAAACTT
ATGCAGTTTTAGGTGGGGCAACAGGAATGATTGGTGATCCATCTTTTAAGGATTCAGAAA
GAGTTTTATTAGACAATGAAAGTGTTAATAAAAACAAGTCAAAAATAAAAGCACAGCTAG
AATCATTTGGTTTAGAAGTGATTGATAATTATGATTTTTACAAAGATATGAATGTTTTAG
AGTTTCTAAGAAATGTTGGAAAGCTAGTTAATGTTTCATATATGATGGCCAAAGAATCTG
TACAAAAAAGAATTCAAAAAGGGCTTTCTTTTACTGAGTTTACTTATCAGCTACTGCAAG
GTTTTGACTTTTTAAAAACTTATCAAGAATTAGGAGTTAAAGTTCAGCTAGGTGGCAGTG
ATCAATGGGGCAATATTGTCACTGGAATTGATATGATTTCCAAAGTTGTTGGCGATAAAC
ATGAAGCAGTTGGAGTGACTGTTAATTTGCTTAGTGATGAAAATGGCAAAAAAATTGGTA
AGTCAACAGGCGGCGGAGCCTTATGAATTGATAAAAACATGTGTTCGCCATTTAAAATGT
ATCAGTATTTACTCTCGCAAAAGGATTCTAGAATTAAAGAGCTTTTATATTGATTTTCTT
TTAAAAGTGTTAGTGAAATTAATGAGGTTTTAGAGAAGCATTTTGCTAATCCATCAACAC
AAGAGGCGCAAAGGTTTTTAGCTAGTGAGGTTGTTGAAAATATTTTTGGTGCTAATGAAC
TAAAGCAAGCCAAAAATATTACAAAAATTTTGTTTGATAAGTCTTTTGATGCTAGTGTTT
TAACGCTCAATGATTTAGAAATTATTGAAAACTATTTGCCCACTTGCCCTATAAGACAAG
GTGATTCGGTAATTGAGACTTTAATTAAAAACAAATTTATTGTTTCAAATAGAGAAGCTA
GAGAGTTTATACAGGCTAAGGCCTTGAAGATTGATAATAAAGAAATTGAATTTGATTCAA
TTTATAGTCCGAGTTTGTTTGAAGGCAAATATGCTTTTTTTAAAAAAGGTAAGAAGCAAG
TTATCTTATTTAAAACAGTTTAATTATTAAAATATTTACTAAGATATTTAATACAATTAT
GTACCTTAGTAGTTATGCCAGTTTCGCTTAGTGGTAAAGCAGCTGATTCGTAACCAGCAG
CCACGAGTTCGATCCTCGTAACTGGCACCAATAAAGTTAATGAAAATAGCGAAGAGTATT
CGCTATTATTTTTTATTCTTCATTTTTTAATGAATTAAGAATTTGATCAATTTCAAAAGC
CTTTTTTTCTACTTCATCAATATAGAAATGCAGCTCAGGAACTTTTCTTCAGTTAAGAGT
CTTTGAAAGCCTTTTTCTAATGTAACCTGATGCATTTTTAACTGCATCAAGGCCATCATT
TTCTTTTGAACTAAAAGCTAAGAAAACCTTAACATGACCTAGATCAGTTGAGAGTACAAC
GTCAGTTACTGTTGGATTGTAAATGTTAGCATTTGTTAGTTCATTAGTTATTATTGTTGA
AATAAAATTTTTAATCTGAGACTCTTTTCGTAGCACGCTTATACTTTTTTTCATAATGAT
AATTTTATACATTTATTATTAGTTAGAAAAAATAAAAAAGCGGAAGGCCGCTTATATGTA
AGTCATTCAAATGAAATGGTGCCAACAACAGGAATCGAACCTGCGACCCCATCCTTACCA
TGGATGTGCTCTACCTACTGAGCTATGATGGCGCAAATAACATTATAGTTGAAATAAGTC
AAATTAATAATAATTTAGCACTCAAAATACAAATATGCTAAAATTTATTTGTTATGGCAA
ATAAAGATTACTACAAAATACTATGCGTTGATAAAAAAGCTAGCGATCAAGAAATAAAAG
CTGCTTATCGTAAGCTCGCAATGAAGTATCATCCTGATAAATTAAAAGATGGCACAAGCG
ATCAAAAAATGCAAGAAATTAATGAAGCATATGAAGTCTTGTCTGATCCTAAAAAAAGAG
ATGAATATGACAGATATGGAAGTGTTGGATCAGCCAATAGAGGCTTTAATATGAATGGCG
GGTTT
>NODE_37_length_11777_cov_16.729303
TAAGCAATATTTAATTATAAATTAATTATTTCATTAATTTTGCAAGAAGGATAAATTGCC
ATAAAAACGCTAATTTTGTTCCCATTTTTATGCTCATTTAGAAGCTATTCAAATAATACT
AAGTTTAAATATTATAATTAAAATCCAATGTGAAATTGTAATATTAACTATTACAATACG
CGCATTGCACATAAAAATATTTAAGGACATATTATGAATAAGAAAAATAAATTAATGATT
GGACTTTCTTCTGCAACTATCCCTATTTTTGCTGCAGTTTCAGCAAAGTGTGTGGATAAA
GATTATGAAGAATTAGGAAAAGATACTAAAAAAATATGAGTTGGTGTTACTTTTTCTTCT
GGTCAACCACAATGAAATGCAATAACTTCATTAATTAATTACTATAATGAAGCTCACAAA
AATGACAAACACTTTTTGCCAGTTGACATAAAACACTTAGGTTCAGAGTATGCTGAAGGT
GAAAACTCAATTATAAAAGACTTGGAAGCTGATAAAAAAGAAATTGTTAATTTAACATTT
AACTACAATTCTTTAGCTGCTAAATTAGCTTCAAAGAAAATAACTGATAAATATAAGAGA
GAAAAATTATTAAACTTTGAAGATAATGACAAAGATATAAATGTTAATCTTGATAATACA
AGTGAACAGTTTACTACTGCTAACAAAACAACAGAAAACTTACCTAAAAATGGTTCATTC
ATAATTCCAATATTTAAGTCAATTACTGTTATGTCTGCTAATGCCCCAGTATTGCAATAT
ATTTTCAAAACCTTTGAGGAAAAAGGCGCTAAGTTTGATGAGTCATTTAAAAACTCTGAC
AGATACAAACAAATTATGGAAAATGGTAAGGGCGATGAAAGTGAAGTTAAAAAGTTATGG
GGTGACTTTGTAGAAGATCAAGCTACTACTGTTAAGGGTCTAACTATAAAACAAAGCACT
TTCGAAAACTTTAGAGAGTTGCTTACTTTTGCTGATATTGCACAAAAGAGCTTCAAAAAC
TCAGCAGCACAAAACTCGAGACTCCACATTCTTGGTGTTGATGACGTTTCATCTGTAGTT
CAAACATTACCGTATTCTTTAATTAATAAAACTAGTGACTTTTTCATTAAAACCGGTAGC
AAAAATAGAAAGACAACAGTAAGCTATGCTTCATTTAAGAACTCAAACAATCCAGGTGTT
CAAAACCTTTCAAAAGTTTATGATAAATTTAAATCATCGCTACAAACTAAGTCATTAACA
TTATTAGCTGGAGGTGAATATACTTCTGCATACCAAACAAAACATGAATATGCTTTTGGT
ATAGGTTCAACAGCGGGTTATAGACATAACTTCCTTAGTGATGATTCAAAGAAAACTATT
TTCACTGTTAAAGACACAGGATTTAAAGGTGAAAAGGACTTAGAATTTAAAAACACTGCT
AAAAGCAAAGATGGTGTAGATCTCCTTGTTCTTTCAGGGGAACACACTAATTACATTTTT
AAATCAGGCACTGATAAAAACAAGCTAACTGGTGAAAAACAAAAGGCATTAAAACATAGT
TACAAATCTGTTGATGCTTCTACAGATGCTAAAATAGATGTTGTGCTTAAAGATATAACA
AGTAATGATTCTAATAATGCAAAAAATCAATGGCTTTTATTCATAAAAAAAGATAACAAA
CAAGATATCGAGTCTGTAAAAAATAAGGGCACTGAAATTGGTACAGTAATAGAAACTAAA
TCAAAGGATCCTGCTAAGTATAAGGTATTCTTCTTTAAGGATGAATCGCAATTAGAAAAG
AAAGAACTATCATCAACTGGAACATTACAAGAAAATGAATTAATTGCCTTTCCTGTGCCA
GGTAAATGAGATGAAACTAGCAAGAGAAAAGTAGTTTATGCTCAAGGCCCATCACTTATT
GGTGTAAGTTGAGGCGCAAAACCTGACAGAGCTGCTAAAAACTTTGTTAAATTCCTTACA
TCATTAGACAAAATTGACATTACTTTTGGAAACTATAATAAAGACAGGCAATTAACCAAA
GAAATAAAGAAATACACTGGTGTTACCCCTGCATTCTTTATTAGTGATGCTGCTTCATAT
GTGTTCCCTGTTAAAGGTTTTGAAAACACTGACACATCTAAATATGCAAACAAATACATT
GTTCACACATACAATGAATTAAAAGAAACAGTTAAAAATAAAGATGTAGTAATTTATGAA
GAGCCTGCTGGTTTCTACTCATCATCATTTAGAGAAAACTTGGGTTCAGCATTTAGATCA
GCATATCAAAAAGCTAAGAATAATGAAGCACTTAAAGACTTTGATACTGAAATCAAAGGA
CAAGTTACTACTTTAAGTAACTCATTTATCAATAACTAGCACTAAAACTTTAGCTACACA
AAATAAACCAGTTCAACTGGTTTATTTAATGAAATGGACAAATTAAATAATGAAAAAACA
ATTAAAAAATATGCTTTTTATTTCAGTTGGCATTTCTGTTACATTACCAATAATTTTAGC
TTCATGTGATAAAGGCACAATTAAAGCTAAAGAAGCTGCTGATATATTTATACCAGATAA
TTTTGACACTAAGGAACTAGGATACTTTGAGAGAAAAAAGATTTTCCACAAAGCTGATTC
TATAGATTTAAACAGTATTGACTATACTAAAAACACTGCTTTTGAATTGCCAGATGAAAA
AGACTTCTTTTTGAAAGTATATTCAATAACTCCTCCTGCAATCGATGAAAATACAGTTGT
TTCTGCAGATAAGGATAAAGAAGTAAGTGCTGAAATAAAATTAGAATTTAGAATAGTTTA
CAAAGATCCTAATGAAAACACTGTTGAATTAGTTGATGGCTGAAATAGAAAATTAAGCAT
AAAAAATGACAAATTTGTGCTTCACTCGCTCAATTCAGTTTACAACAGTTTTGAAAACAA
CAAAACTAATGCGTTTGAGTTTAAAAATATAGACTGAAATAAACTAAAAGCTAAATATTT
TGATGCTGAAATTGTAGAATGAAGCGATGGTGATACACCTATAGTAAAAGTTACTGCTAT
TGATCCTTCTAATACAACAGTTAAAGTTGGCGAAAAAACAAAAATTAGAATTTCTGGAAT
AGATACTCCTGAAAAGTTTGTTGGTGGAAACAAAAGCAAAGACTTTGAGCACAATTATGC
AAAGCTATCTTCAAAATTTGCTGAAGAAGCTGTGCCAAAAGGCTCAAAAGTTAGAGTTTA
TGCCGATCAAAAAGACGCTTTTGGAAGATGAGTGGGTGATGTGTTCTTTGGCGAAAATTA
TAAATACTTATATTCAGTCGAAATAACACGTTCAGGTTTAACCCTGCCTTACTTTAGTGA
TGTTTCTCAAGCATTAAATTTTGCCAAAAACCCTCTTTACTGAGAACACTATGCGCTTTT
ACAATTAGCTAATGCATTTGAATTTGCTATAACAAACAAAAAAGGATTTTTCAAAACTTT
TGCTTTGCCATACTGAATTCAATCAAATATTTATAGAATGAAACCTAATGGTAAATGAAC
TTTATTAGATAAAAAATCTGAAAGAAATTTATTTAACATTGAAGGCATTAACTTGATCAA
TGATTCATACAAAAACAAATAAGGAACCATATGATTTGACTACGAAAACTTATTGATAAT
ATTAAATTATCAACTGCTAAAGTCACTGATGATAATCTATCAGAATACAATAGATTGTCA
GAAAAAATTCTTAATTCAAGCACGGATGCAGAAGAAGTACCTGCGATTGAATTAAAAAAT
GTAATTATAGACTTTGGTGAAACACTAGCTGTTGATGATGTTAGTTTTAAAATTCCTAAT
GGTAAATTAGTTACTCTTTTAGGCCCTTCTGGTAGTGGTAAGACAACAACACTAAATGCA
ATAAGCGGACTATTAACAATTACTAGTGGTAATGTTTACTTTAATGGTAAAGATGTTACT
AGTTTATCGCCACAGCAAAGAAAACTTGGTTTTGTTTTCCAAAACTATGCTCTTTATCCA
CACATGAGTGTTTTTGACAACATTGCTTTTCCACTTAAAAATGACGTTAAGTGGCAAAAT
AAAGCTATTGACAAGAAAAATAGTGCAATTATCAAAATCAAAAACCTTTATTTAAAAACT
CTTGGTGCTCTTGATGAAGAAATTAACAAAATAAACAATTTATGAAATGTTTACTTAAAT
ATTGAAAAAGAAGTTGACTATGAGCTTAATAATTTTATGGTTAGAAACAATAAAATTATT
GAAAAAGCTAAGACAGATTATAAGCTAGCTAAAATCCACTATGAAGGTGAATTAGCTACA
ATTTCCAAAACAATTTTAAAAGCTTTTAATAGTTTGAAAAAGTCATATAAACTTAAAAAA
GAAAAAATCAAAAAACACTTTAGTCTGCTTAAACTTAATAATGCACTTAAAAGTAATTCT
GAATATCCTACTTGCCAATTTTTAAATAATCTTGATAAATCACTTCTTTCATTTAAGAAA
GTTTCAACTATTGAAGAAGCTACAATGAAATACAATGAGCTTCAACAAGTGATTTCAGAT
ATTTCAAACATTGAGTGAAAAGATTATTCAGAAAAAGATCAATATGAGCTTTTAAATGCC
GAAAATAAATTAATTAAAGCTAGCCTATACTACAAATACTGCATGAACTCGCTTAAAGCT
ATTGAAAATGGTGAAAAAGCAGTAGCTGAGTCTAAAACAAAGCTTAAAGAAGCCAAAAAT
GCTGATAAAGATTTAAAAACTTCAAGCAAATCGGAGCTTAAAAAACTAAAATACAACTTT
AAGCACATGCGTTTTATAGCTTACAAAATCTTTAAAATATATGCAGATGAAATTTATGCT
AAATATAATCTTGAAGCTGTTATGAAAGATGATAATGAGCACAAGAGTGCTAATTTATCA
GAAGCACAAAGAGAAGAAATATATGAGCTTTCAAAAGACATAATTTCAATTAAAAAAGCT
ATCTTTAATGAAGTTATGGAAGTTGCTAAAAGAGTTGAAATATTACCGATCTTGCAGAAA
AAACCAACAAGACTTTCAGGTGGTCAACAACAACGTGTGGCTATTGCCCGTGCTATTGTT
AAAAAACCAGATATTTTATTAATGGATGAGCCACTTTCAAACCTTGATGCTAAATTACGT
ATTTCAACAAGACAATGAATTCGCCAAATCCAAAGAAACCTTGGAATTACAACAGTTTTT
GTTACTCACGATCAAGAAGAAGCTATGTCAATTAGTGACATTGTTGTATGTATGTCAACT
TCAAAAGTTCAACAATTAGGTTCACCTTTAGAACTATATAACAGACCTAAAAATAAATTT
GTTGCTCGCTTCTTAGGTATGCCAGAAATGGGATTATTCCCTGGTCAATATGAAAATGGT
AAGCTTACTGTTTTAGGTAAAACTGTTAAAGGCATTACTTTTAGTAACTATGATCAATTT
AGCTGCAATGTCGGTGTAAGAGCCGAAGACTTTGATATTAAATCTTCTGAATCTGAAGCT
AATTACAGTGGACTAGTTAAAGCTGTTGAAAACTTTGGAAAAGAAAGCAAGCTAATTGTT
GAAGTTGCTGAAGCTGGCGACATTAACTTCTTAGTTTCAAACAACTTTGACTACAATATC
GGCGATAAAATTTACTTCAATCTTCCTGCTAACCATCTTCACATATTTGACAAGGCAAAT
GACGAAAGAGTAGAGTATGAAGTTAAAAAATAGTTTTTGAGCTAAGCTTTCACACAAGTC
ACCTGCCTTGTCCAAAGTGGCTATGAATAAGCAAGCAAATAAAAAACTACAGTCTCTTTC
TGAATCTGTAGTTGATAAAAGAACACCTGCTTGAAAACCTTTTTCAATGCTGCTTCCAAC
AATCATAATATTATTAACTTTTACCATTGTTCCTTTTATTATTAACTTAGAATCAGCTTT
TTTCATTAAAGATGATGAAGGAGTAAGTCGCTTTACTTTTAAAAACTTTGCTGATTTATT
ATCTGATGAAAAATATGCTGTTGGTGTAAGAAATGCCTTGATGTATGGCCTTATAGTCTT
ACCATTTGTTATGGCTATATCACTGCTTATATCATCATGTATAGCCAGCGTTTATCGTAA
GTGAGCTAGAGGAATATGACAAAGCATTTTCTTCTTACCATATATGACTAATGCTGTTGC
TGTTTCACTATCATTTATTCAATTCTTTGCACCTAATGGTATGTTTAACACCATTTTCAA
AATCAACACTCCATGGTTAGAAAAAGGTGATATCTTCGCTTTCGAAGCTTTATTACCACT
ATTAATTCACGGTATATGATCAGGCCTTGCATTTAATGTTTTAATCTTTACAACTGCAAT
GCTTTCAGTTGACAAAAACCTCTATAAATCAGCTTCAATCGACGGAATTGGTGGTATTAA
ACAATTCTTTACAATCACCCTTCCATCAATTAAGTCAACTACAACATTTTTAATTACACT
TGGAATTATTAATGGTATTAAAGTTTTCCCACTAGCATTATTTAACAACAGACCTAATGA
CGCTATTGTTAATGGTGCTTCAACACTAATGCTTTATGTATACCACATGACTAAAGAAGG
TAATGATGCTTTAGCTTCAGCTTCAGCTGTTATGCTTTTTGTAATTGGTTTTACATACTC
ATTAATTATTAGAAGAGGATTTAATGCAGTAATACATGCATCAATTAATTTAGGAGAATC
TAATGTTTGGAACAAGATTAAAAATTCGCCAGTGATGATCGAATATCAAGCTAAGAAAGA
ATAAAGAAACTACTGCCAATCAAGTTAGAGATAACTCAGTTGTATCTTTAGTTACTTGAT
CATTTCTTAAGATTGCCATTTTAGTATTATTCGCTGCTATTGTCCTCTTCCCATTTTTCT
ACATGTTAACTATCTCAGTTATGCCTAAGTCGCAAGCTGAAGAATTACAAAGTCACTTTA
GTTTCTGACCTAAGTCATGAGAGTGACAAAACTATATTGAAGCTGCACAAGGAAGCAAAG
ATAGTAAAGGTTACTGATATGCTTTCTGACTAACATTTGCCAATGTTATTTTCTCGATAG
TTTTAAAAATCTTTGTCACAATGCTTTGTGGATATGCCTTCTCACTTAAAAAATGAAGAG
GCAAGGAAGTTATGTGAGGCTTTTTCATCTCACTACTTGTGCTCCCTGAAGTGGCTTTAT
TATTTGGTCAATATAAAGTTGTTATTTCTTTAGATAACCAATTTGACGTGCTTAAAAGCT
TTATGGGGGCTATTGCCATGATTGCCTTGCCATTTGTGGCTTCAATCTTTAATGCTTTAA
TGTTTAGAAATGCTTTTGAAGCAATTCCAGGCAGAATTAAAGAAGTTGCAATGGTTGATG
GTGCTGTTAATGCTAAATATTTATTCAAAATAGCTATGCCAATGGTTCAACCTACAACTT
TAACAGTTGTTATTCTAACAACTCTTGCTTCATGAAACTCATATTTATGACCTGCATTAC
TTTTCACAGGCAAAGGTTATGAAATTATGTCAGTTTGACTATTTGAAGTTGGACGTGAAA
ATATTGATAATGTAACTAGAATTCACCAAAATATAAAAATGGCTGGTGCTGTGCTAGTTA
TACTGCCAATGTTTGTGTTCTACTTTATCTTTAGAAAAAGAATTATGTCATCTATTTCTA
GACAAGGTAGTGCTATTAAAGGTTAATGGAAGGATATAGTCATGAAAAAAGTTAAGATTA
AAAGCCTGACAATTGTATGATCAATTCTTGCATTAATTGCTTTAGTGCTCATTATCTATT
GCTCAATAATTATTCATAATGCTTTATTTATAATCGATATAAACAATTTTGTCTCTTTAG
ATACAACTGTGATAAGCCAAGCTAGATACCAAATGGCTTATTCAATCGCCGGTATTTCTA
TTTCAGTAATCATCTTCTTAATTGGGATTTTTATTGCATATGCTGGCATCAAAAGTTGAA
ACTACAAGGCTATTTTATAGGAGTATAATGAAAAAAAATATTAAAAAAACACTGCTAATT
TCTTCTTCGTTTTCAGCCCCAGCCTTGCCTATCGTTTCAGCTAGTTGCATTCACAAACTA
AGCCCTAGCATTTTACTTGCTAAAGAGTTTTTAAAAACTAACCCTGTATCTAAAGATGAT
AATAAAAAGAACATAGACTTACGTATTACACACTTAAAAGAATTGGCTTCTAAAGAAAAA
GACTTAAACAAAAAAGCTGAATATGAAACTAGAGCTGCTAACATTGAAAGCGTTAAAGAT
CAATTACACAAAGAAATTAAAGAAACTAAATATTTATATTTTGCTAACGACCTTAAGGCA
ATAACTATTACCTTTAAAAAACTTTCTTCTATTGTCGGCTCTAAAGTACACCATGAAGAT
TTAAAGGCAATTTTAAGAGGCTATTTTGATGGCACACCATATTTATCAACATTCTTAGAA
ATGGAAAATAAATTAGTTAGAAAGAATAGCGCTAATGCTTATGGTAGCTCGCTTTCAGAA
TTTAACTCTTGAGTTAAGCCTTATTCACAAACATCAAATTACTATTCAGAAAAATTCTTA
TCGTATGTAGAAGAAGCTGAAAAGAATAAAACTAAACCTGCTGAAGTTATTCAACATGTG
CTTCAGTTCTACAAAGATAATAAAATAAGAATTAACAAGGAGAACTATGAAAATGGCTAC
CTTTTAGCTCTTCCACCTGTTAATTTCTTAAGCAACTATGACCTTTCATATAATGAAAAA
ATATTAGCTCCTGTGCCTTTATTCAAACATGAAATTAAGCAAGACAGCGAAAAATGAAAT
GAGTTCATTGCTAACACTTCTGAATTTTTAGAAAAAAATCAAGACTTATTATCGGAAATG
ACTGATGATGACTTTAGAATAGATAATGACAAAGAAAGATTTGAAAAGTACTATGACACA
ATGAAAAATTATGGCACTACATCAATTCAAATTGTTAAGCTAGTTCAAGACATATTATTC
ATTAATGGTTGACGCTTTCCTACCTATATTTCAGCTAGATTAGTCAAAAATGAGCAAACT
AAAAAGTATGACTTTAAATACTTTTTAGAAGTGTTAGAAAACCCAGCTGAACCTAATAAA
AAGGAAAGCTACAAAACGTATGATATTATCAAAGATCTAGATTTAGATAATCCTGATAAA
AAAGTAACGGTTAGCCCACAAGAATCATACTTACCTACTCAATTTGATAAATGAGTAGAA
GAAATTAAAAATCTTGAAGATATTTCTAACTATGAAGAAGTAACTGATTATGATAGACTA
AAACCTTCGGTTACAAAAATTAATGAGCTAAAAACTGAAATTGCTGAACTTAAAAAACAA
TTAGAATCGGCTTCAGATGAAGCAAGCAAAAAAGAATTAGAAACTAAAATTAAAGAAAAA
GAAGATTCTCAAAAGATTGCTGAAGAGTCATTTAATAAAGAAAAAGCTAATCAGCTTGAA
GTAGTTAAAAAGTTCTTAGGACACATGAATTTAGGTCAAAAAATCGCTAAATTAAGCTAA
AAATTAGCAAGCAAAAGCAACAAGCATTAATTCTTGTTGCTTTTTCTTTTATGCCTATAA
AACAAACATATTGATTGATTAGAACTCACCGTCTCATTCGAATTCATAATCTAATATTCT
GACTGTATCACCTGGTTTAATATCATATTTAAGTAAATCGTCTCAAACGCCTATTTTTTT
AAGCATTGTGTTAAAACGAATCAAATTGTCATAACTTACTAATGGTATTTTATGATATAT
TTGTTCAATTTTTGGTCCAGTTATTTCAAAAAAGCCTGCATATGGATTACTTATTTTGTA
GTCATCTTCAAGCTTAATTTCAACATTTTCTTCTGTTTCTTCCTCTTCATCAGCTGGAAG
TAATTTAGCTTCTTCAAGTATCTTTCAAATCTTGCCTTTTAACTCTTCTAAATTCTGTCT
TTCAATTGCACTAATTTCAACAATTTCTACATCAGGATATTTAGCCTTAAAAATATTAAC
TCTTTCCTTAAATCCCTGTAAATCAGACTTGTTGGCAACAACAACCTTAGGCTTGCTTGC
TAATTTTTTGCTATATTCTTCAAGCTCTTTATTAATTATTTCAAAGTCTTCAATTGGATT
TTTTTCTTCAGAACCAAAGTCAATTATTTGAACAACAACCCTACATCTTTCAATATGCCT
TAAGAATTGAATTCCTAACCCTTTTCCTTCAGAAGCGCCCTTAATTAATCCAGGTAAGTC
AGCTACTGTAAATGAGTGATCGTGATATTTAACTAGCCCCAATTGTGGCACTAAAGTAGT
AAATTCATATTCAGCAATCTTGGCTTTAGCATTAGAAATAGCGCTTAGTAGTGTGCTTTT
TCCAGCACTAGGCTTACCAATAATTCCAACATCTGACATAACTTTAAGCACTATATGAGC
TAAATATTTTTCGCCAGGGGTACCGTTTTCACAAATTCTTGGTGCAGTGTTTCTGTTGCT
CTTAAACTTAGCATTACCTCTGCCCCCAATTCCTCCTTGGGCTACTAAATACTCTTTTTC
TTCAATGATATCTGCAACTAATTTATCATTTTTAAACACCATTGTACCAATAGGAACTTT
GACATAAGTACTTTTACCGGTGGCTCCATAAAGATTTTTAGGCCCTCCATTAATGCCATC
TTCAGCACTAATTTGTTTATTTCCATATAAAGAAAGCAAAGTATTTTTGCCTTTATCGCC
TACAAAATAGATGTTTCCGCCTTTTCCACCATCACCGCCATCAGGCCCACCTTTATCAAC
GTGTGCTTCTCTTCTAAAGGAAATAATGCCATCCCCACCTTTGCCAGCTATTAGTGTTAA
TTTAATTTCATCAATAAATTTAGCCATAAATACCACCTTATTACTTTCAAAATTTTAGCA
AAATATTACTAATATTAATATTTTGAAAATTATAAAAAAGCCATATTGCTTTATAAATAA
GGCAAAAATGGCATTTTGTTATTCACCTTTTTTACTTAAGCTTTCATGAAATTTTTCAAC
ATAGTCTAAAATTGCATGTCCTAAGCCGTGCTCTTGCACATCTTTTGTGACAAAGTTTGC
TCTTTTCTTAACTTCATCATTTGCATTATCCATAACATATGAATAGTTGAATTTTTTAAA
CATACTAAAGTCATTTTCACTGTCGCCAATTACCATAACTTCATCCTTGCTATATCCTTC
TAATACATTTTCAAGCATCCAGATAATAGCATTTCCTTTAGATTCTTTTACTGGCAGTAT
TTCTAAATTCATATGTGTTTTGATTAGCTTACACTTAAGTTTAGATAACTCAGCCATTAG
CTCATCAACTTTATCAAAATCTTCAAAGTACACTTCCATTTTTGCAATAGGTTTTATATC
ATCCTCGCCCTTGTACATTGTGAATTGATCAAAGCTTTCATATCTGTAATAAATTTTGTT
TAAAAACTCTTTTTCATTTTCCCTAAAAGCATAAAAAATATGACTAGATCAAGCAGCTGC
TGGAATGTTTTGCTCGTAAAAAAGCTTAAAAATTTTTTTAACTACATCAGCATCAATGTA
GTCTTCTTTTACAAATTTTGCATTCTTATAATCATAAATTTGTGCGCCCGATGAGCCTAT
AATATAGTCAGCGTCGGTAAGTTTTGCTAATTTTAGCATTCTAGGGCAAATAGGATTCCC
TGTTGCTATATTGAAGCTTATTTGATATGACTTAATAATATCTAAATTGAAGTTAGATAC
ATAGTTATCACGTGAGTAAATTGTGCCATCTACATCACT
>NODE_38_length_10439_cov_18.434332
TAAAAAACCAGCAGCTAAAAAATCAACTACAAGTGCAAAAAGCACAACTAAAACTGTAGC
GGCTGAAAAAACTAAGTCAACAAGTACTACAACTAAAAAAGCTACAAGTGCTAAAGCAGC
TTCAGAAGCTAAAGAAACAGTTAAAAAGCCTGCTGTTAGTGCTGAAAAATTTGAAAAGAG
TGCAAAATTAGAATTTGATACATCTAAACTTAATCCTAAGTTATTTGCATCAGACAAAAT
TTACTCACAAGCAATTTTTGACACCATTATTTCAGACAGAGCTTCAAGACGTCAAGGTAC
TCATGATGTAAAAAGCCGTGCTGAAGTACGTGGTGGTGGTAAAAAACCTTGAAGACAAAA
AGGCACAGGTAGAGCACGTGCTGGTTCAACTAGATCACCAATATGAGTAGGTGGTGGTAG
AGCATTTGGTCCAACACCAGTTAGAAACTACAAGCTTAAAGTTAACAAGAAAGTTCGTTT
CAATGCTTTTGTTTCAGTCTTAACCTTATTAGCACAAAGCAAAGCTGTTGTTGTTGATGA
CTTCAAATTAGAATCAATTTCAACAAAAGCTGCTATTAACAAATTAAGCGAACTAGGCAT
TAAAGAACAAAAACACATTTTGATTGCTACAAATGACGAAGTTACCTATAAATCAGTTGC
AAACTTACAAAATGTAATTTGTGTAAAACCAACATCTGTATCTGTTGAAAACTTAATTTG
AGCTGATGTTTTAGTACTTTCAACTGAAGGCTACGAAAACTTTGAAGGGAGAATTAAATA
ATGGAAATAACTCGTGTTATCAAAAGTCCAGTTCTTACTGAAAAGTCAAACGAAGCTTTA
GGTAAAAATGTGTACACATTTGAAGTTGATTGAGCAGCTAACAAGTTTCAAATTAAAAAA
GCTGTTGAGTTCATCTTTAAAGTTAAGGTGTTATCAGTTAACACACTTAAAGTTGACAAG
CAACCTAAAAATTTAGGTCGTTTCCACGGATTTACAAACAAATACAAAAAAGCTTTTGTT
AAATTAGCTGACGGCTATTCAATTTCATTCTACCCACAAGAAGAAGAAAAACAAGATAAA
GCTAAAGTTGAAAAAGAAAAAGCTGAAGCTATTAAAGCTGAAAAAGAAAAGAATGCAGAA
AAAGAAGCTAAATTAGCAGAAAAAATTGCTGCTAAAAAAGCTAAAAAATCATCTGCAACC
AAAGAAAAAGAAGAAAAATAAATTTACTGAGGATTAATTTTGCTTAAAAGATGAATTCCT
CAACTATTTTTAAGCAAGGAGAAATATTAGAAATGGCAGTTAAACATTACAAGCCAGTTA
CAAATGGTCGCCGTAATATGTCATCTCTAGATTATTCAAAAAATCTAAGCGGTCACGCAC
CTGAAAAATCATTATTAGTGATTTTAAAAAAAAATTCAGGTCGTAATAACCAAGGTAAAA
TTACAGTTAGACACCAAGGTGGCCGTGTAAAGAGATACTATCGTATTATTGACTTTAAAC
GTAACAAAGACGATATTCCAGCAACTGTTAAATCAATCGAATATGACCCAAACAGATCGG
CAAATATTTGTTTATTAGCATATGCTGATGGTGAAAAAAGATATATTTTAGCACCTGAAG
GTATTAAAGTCGGTCAAAAAGTTGTTTCAGGAAACAATGTTGATATTTTAGTAGGTAACT
CATTACCACTTTCAAATATTCCTGAAGGTACATTTGTACACAACGTTGAAATGCAACCTG
GTGGTGGCGGAATTATCGCTAGAAGTGCAGGAACATCTGCACAAATCTTAGGTAAAGATG
ATGACGGTAAATATGTGGTATTACGTCTTAAATCAGGCGAAATGCGTAGAATTTTAGCAC
GTTGCCGTGCAACAATTGGTACAGTTGGCAACGGTGAACATTCATTAGTTCTTTTAGGTA
AAGCTGGTAGAAGTAGACATTTAGGTGTTCGTCCAACAGTTCGTGGTTCTGTTATGAACC
CAATCGATCACCCACATGGTGGTGGTGTAAGTAAGCAACCTATTGGACGTAAGGCTCCTT
TAACTCCTTGAGGTAAAAAAGCTCTTGGTGTTAAAACAAGAAAAACTAAGAAATCTTCAA
CAAAATTGATTTTAAGAAGAAGAAAGGACTCTAAATAATGGCTCGTAGTCTTAAAAAAGG
CCCTTTTGCTGATGAACACTTACTTAAAAAAGTAGATGCTATTTTAGAAGGAAAAATGCC
AAAGAAGCCAATTAAAACTTGATCAAGAAGATCAACCATCTTCCCAAGTTTTATAGGTTT
AACATTCCAAGTTCACAACGGCCACCAACATATTGATGTTTATGTAACTGATGATATGGT
TGGTCACAAGTTAGGTGAATTTGTTCCAACTAGAACATACTCAGGTCATGGTGCTGAAAA
AGGTAAGAAGAAATAATTATGAACAATCAAAGTGCTAAAGCAGTTGTTAAAATTCAAAGA
ATTTCACCAAGAAAAGCACGTTTAGTTGCTGACTTATTCAGAGGTAAAGACGTTAAAGTT
GCTCTTGGTATTCTAAACAACACAAACAAAAAAGCATCACAATTATTTATTAAATTATTA
AATTCAGCTATTGCTAACGCAACAAACAACCATGGTATGGATGCATCTAAATTATTTGTT
AAAGAAGTATTAGTTAATGAAGGTCCAACACTTAAAAGATATCAACCACGTTCACAAGGT
AGAGCTTATTCTATTTTCAAAAGAACATCTAATTTATCAATAACATTGGAAGAAAGGGTA
TAGTCATGGGACAAAAGGTTAATCCAAATGGCTTCCGTTATGGAATTACAAAGCCTATTA
ACTCTGTTTGATTTGCTGAAAAGCAAAACTATGGAGACTTATTAGTTCAAGATGCTAAAA
TTTACAAATTCTTCGATAAATTAGTTAGAAAATACCAAATTGGCAACACCTCAATTAAAA
GAACTAAAGCACAAAAAGTTACCGTTGTATTACAAACTAGCCAACCAGCTAAATTACTTG
GCGAAAATGGCGCAAATATTGAAAAAATTACCCAAGATTTGCACAAATATTTAAAAAATA
AATCACTTGATATTAATTTACAAGTTTCATTATTGAAACAACCTGAATTAAATGCTAGAC
TAGCTGCTGAAGCTATAGCACAAAAATTAGAAAACCGTGAAAGTTTTCGTGTTGCCCAAA
AGCTAGTTATTAATGATGCACTTAGAGCTGGTGCAAAAGGAATTAAAACCCAAGTTTCAG
GACGTTTAAATGGTGTAGATATGGCTAGAGCAGAAGGCTACAGCAGTGGTGAAATGCGAC
TTCACACTTTAAGACAAGATGTTGACTTTGCTAAGGCAACAGCAAGAACCATTTATGGTG
CTATTGGTGTGAAAGTATGAATTTCTAAAGGTGAACTTTTGGAAGGAGATAAATAATGCT
TCAACCCAAAAGAACTAAATATCGTAAGCCTTTTTTAGTACGTCATGATAAAAGAAAAGC
TCACAAAGGTAATACAGTAGAGTTTGGCGAATTTGGTCTACAAGCAGTTACTTCAGCTTG
AGTAGATGCTCGTCAAATCGAAGCTGCACGTATTGCTATTACACGTAGAATGGGTCGTGA
AGGTAATGTTATTATTAGAATTTTCCCTCACTTCTCAAAAACATCTAAACCTATCGGTGT
ACGTATGGGTTCAGGTAAAGGTTCTCCTGAAAAATGATATACAGCTGTTAAGGTAAACAC
TGTTATGTTCGAAGTTTCAGGTGTTTCTGAAGAAATTGCACGTGATGCACTTAGACTAGG
TGGTCACAAATTACCAGTGTCATGAAAAATTATTACTAAAAGTGAAGGAGATAATCAATA
ATGCTTTACAAAGATATTAAAGTTAGTCACTTGATGAACTCCAATGATGAACTCCAAAAA
CTAGTGAAAGACTTTGAAGCTGAATTATGAACATTAAATTTCAAAAAGTCAGTTGGAAGC
TTAGACCAAAGCCACAAAATTAGAGCAATTAGAAGAGACATTGCCAGAATAAAGACTGAG
TTAAATGCAAGAGAAAAGGGAGCTAAATAATGGAAAGAAATACACGTAAAACATTACAAG
GCAAAGTTACATCTGCTCGTGGTGATAAAACTATCATTGTTGAAGTTGAAAGCCACAGAT
CACATGCTTTGTATTCAAAACGTTATAGAGTAGCCAAAAAATTTGCTGTACATGATGAAA
ATAACATTGCTAAAGTTAACGATATCGTGACAATTATGGAAACAAGACCACTTTCAAAGA
CAAAACATTTCCGTTTAGTTGCAGTTAAACAAGCTGCTATGCAAGGAGAAAAATAATCTA
TGGTTTTAGAACTATCCAAATTAAATGTTGCTGATAACTCAGGAGCAAAAGAAGTTGGTG
TTATTAGAGTTCTTGGTGGTTCACGTAAAAAAACAGCAAACATTGGTGACGTAATTATTT
GCTCAGTTAAAAAAGCTATTCCTACAGGTATTGTTAAAGAAGGTCAAGTAGTTAAAGCTG
TTATTGTTAGATCAGTTTACGGTATTCACCGTGAAAATGGTCAACACATTCGTTTCGATG
ACAATGCAGTTGTAATTATTAAAGATGACAAAACTCCTAGAGGAACTCGTGTATTCGGTC
CTGTGGCACGTGAATTGCGTGATAAAGGTTACTTAAAAATTGTCTCACTTGCACCAGAAG
TGCTATAAAAAAGGATTATTATGAAAATCAAATTTAAGAAAAATGATGAAGTAATAGTTA
TTGCTGGTTCACATAAGGGCAAAACTGGCCGTATTGTTAAGGTTGATATTAACAACAATA
CAGCTATAGTTAAAGACATTAACATAGTAACAAAACACGTAAAACCTGGTCAAGGCAATG
ATGGCTCAATTAAGAAAATGGAAGCTCCAATTCATGTTTCAAATCTTTCAATCTTAGTTA
AAAAAGCAACTAAAACATCTCCAGCACAATTTTCTAAAATTGGATACAAATTTGACAAAG
ATAATAAAAAAGTACGTATCTTACGTAAAACTAAGAAGGAAATTTAGTTATGAACTTAAA
GCAAAAATATTTAACTGATGTAGTTCCTGCTTTAATGAAGCAATATGGCTATAAATCAAT
TATGCAAGTTCCAAGATTAGAAAAAATAGTGCTAAATATGACGGCTGGTAAAGAAGTTAC
AAACTCAAAAGCAATTGAAGAAGTACTTAACGAATTAACTCAAATTTCAGGACAAAAACC
TTTCCAAACTCGTGCTAAAAAATCAAATGCTTCATGAAAACTTCGTGAAGGAATGGCGAT
GGGTGGTAAAGTAACATTAAGAAGAGACAGAATGTGAGACTTTTTGGAAAAATTCATTAA
TGTTGCTATGCCTCGTATTCGTGACTTCCGTGGTGCTAATCCTAAAGCATTTGACGGTAG
AGGAAATTACTCATTTGGAGTAAAGGAAGAAATCATCTTCCCAGAAATTGAATTTGACAA
AATTAGAAGAATTAAAGGCCTTGATGTGCAAATTATTACATCAGTTAACAATGACAAAGA
AGCTAGAAGTTTATTAGAATTAATCGGAATGCCTTTTAGTAAGGGAGAAAAATAGTTATG
GCTAAAAGTTCATTAAAAGCTAAACAAAAGAAACACGCTAAATTCTCAACACGTGCTTAC
ACACGTTGTGAATTATGTGGACGTGTACATGCAGTTTTAAGAAAATACAAAATCTGCCGT
ATTTGTTTCCGTGAATTAGCACACCAAGGCAAAATACCTGGTATGAAGAAAGCGAGTTGA
TAATATGTTTATAACAGATCCTATTTCAGATATGATTGTTAGAATCAAAAATGCAAATCA
AAGAAAATTTAAAACTGTACTAATTCCTTATTCAAATAAAAAGGCAAAAATTCTAGAAAT
TCTTTTAAACGAAGGTTACATTTCAAGTTTTGTTACAAAAGGTGAAGGCAAAGACAAAAC
TTTAGAAGTAGCATTAAAATACAAAGGCAATCAATCAGCAATTATTGACTTCAAACGTAT
TTCAAAACCAGGGCTAAGGGTATATGCTGCTGCAAATAATTTATCATCAGTATTATCAGG
CTATGGTACAGTTATAATCTCAACTTCTAAAGGTGTAATGACTGAAAAACAAGCTCGTAA
GGAAAATGTAGGTGGTGAAGTACTTGCCTACATTTGATAGGAGGTTTTGATGTCTCGTGT
CGGAAATAGAATATTAAGTATTCCTGCAAATGTTTCACTTACTCAAGATGGTACACTTTT
AACAATTGAAGGTCCACTTGGTAAATTACAAAGAAACATCAGCCCATTAATTGCGCTTAA
AGTGGAAAATAATACAATTAGCACAATTAGAGCAAATGAAGAAAAGTCTACAAAGCAATT
ACATGGAACTACTAATGCACTTATTTCAAATATGTTAATTGGTGTTTCAAAAGGCTATAA
AAAAGAATTAGTTATCAAAGGTGTTGGTTTTAAATTCACACTTAAAGGTGATATTTTAGA
AGTTTCTGCTGGTTACTCACACTTAGTAAACTTAGATATTCCTGCTGGATTAAAAGTTGA
AGTACCTAAACCAGTTGAATTAGTAATTTCAGGTATCGATAAAGAAATTGTTGGTCAATT
TGCAGCTGTTGTTAGAGCTGTAAGAAAACCTATACCATACTCAGGTAAAGGTATTGCATA
CAAAGATGAAGTTATTCGTCGTAAAGAAGGAAAAACTGCTTCTAAGTAGTTGGATAAGAA
AGGATTTTAAAAAATGGCAACATTATCAAGAAATCAAGCACGTCAAATTAAACACAGACG
CGAACGTCAACACATTAGTGGTACAGCAGAAAAACCTAGATTATGCGTATTTAAATCACT
TCAAAACTTTTATGCACAATTAATTGACGATACTAAAGGAATTACATTAGCTAGTGTTTC
AACATTAGAAAAAGGCAAATACAACGGAAATATTCAAGCTGCAACTGCTGCCGGTGAGAA
AATGGGTGAAATTATTAAAGGCTTAAAAATTAAAAGCATTGTCTTCGACCGTTCAGGTTA
CATTTATCACGGAAGAGTTAAGGCATTTGCTGATGCAGTAAGATCAAAAGGAGTTAAATT
CTAATTATGGCAGATTTAGAAAACAAAACAGTTAAGGCTAATGTAGAAAACAAGCCAGGT
GCAGCTAAAACACAAAGTGTTAGTGCACCAAAGAGAACTGAATCAGGCGCTAAAAAACAA
ATTTGAGAAAAAAGAAGCGCACATGATTCTAAAGATATGCCTAAAAAGAGTGTTGATAGA
GCTAATAAAGTTAAAAACCGTACACGTTTTGGTGAAGCAAACAACGAATTTAGCGAAAAA
GTAGTTAATATTAGCCGTGTTACAAAAGTTGTTAAAGGTGGACGTAGATTCTCATTCTCA
GCTTTTGTAGTAGTTGGGGATAAAAAAGGTAAAGTTGGTTTTGGTCACGGAAAAGCAAAT
GAAGTTCCTGATGCAATTAAAAAAGCTGTTAAGGATGCTAGAAATCATCTTATCAGTGTT
CCTATTCAAAACAAAATCACAGTGCCTCATGAAATTCATGCTAAATTCTTAGCTTCTAAA
GTTATGCTTAAACCAGCTCCTAAAGGTAAAGGTATAGTTGCTTCAGGAACTGTACGTGCA
GTTGTTGAACTAGCAGGTTATACTGATATTTACACAAAAACATATGGTTCTCGTTCAAAA
GCTAACATTGTTAGAGCAACTCTTAAAGCCTTACAACAATTAAGAACACCTGAACAAATT
GCTGAAATTAGAGACAAAGACGTTAAAGACCTTTTAGGTTAATCATTAATTAGGAGAGTA
AAATGAAATTACATACATTAAAGTCAACTCCTGGTGCACGTGTTGAAAAACACCGTGTTG
GTAGAGGCCATGCTGCTGGTAAAGGTAAGCAAGCTGGTAAAGGTCAATCAGGTCAAAACA
AACGTCACGGTCACAGATTAGGATTTGAAGGTGGTCAAACCCCATGATTCCGTCGTATTG
GTAAAAGAGGATTTACAAATGTAAATCACGTTGAATACCAAGTAGTAAATCTTAAAGATT
TAGAACAAAACTTTAAAGCTAATGCAACAGTAGATTTAGAGTCATTATTCAAAGCTAACT
TAATCAAAAGATCAATGCCAGTTAAATTATTAGGTAATGGTAAGTTAACTAAAAAACTTA
ATGTAACATTACATGCAGCTTCAAAAAGTGCTATTGATGCAGTTGAACAAGCTGGTGGAA
AATTTACAATTCTTTAATTAATTCATTTTAATAATTCAATTAACTTTTAAACTAAATGTG
TTTCTTGCCTTTTTGTGCAACATAAACACATTTTTTTATTATTCTTGTATAAAATTAAAA
TATTAAGAACCTGAAAGATATTAAATGAACAATTTAAGCCACAATATTATTTTAAATAAA
GCTCAATATGAACAATTTTTAAACACATTTAGACTTAATATTGAATATTTAAGCGAGTTT
TTAGTTTCAAAAATTCATGAAGATAAAGCACAAAATGAGTTAATATTTTGCATTCAAAAT
TTTGATAATAAAGAGCAAATTTTTACCAAAGTAGCCTATTTAAAGGGCTCATATGTTTAT
TTTGAAATATTTAACTTACTTATAAATGATTTTGAATGCTTTGTTTTTGATATGGGCGGA
ACACTTTTAGATAGTAAAAAGATGCTGCAAAATGAAAATATTAAAAAAGTTAATGAACTA
GCAAGAATAGGCAAAAAAATTATTATAGCTACTAGTGGCTCATACTTTAATTTTGAAAAC
TACTTTGAAAAAATAAATTTTAATATGCCACTAATTTGTGCTAATGGCGCAATGATTTAT
GATAATAAAACTTTGAATCTTACATCTGGTTTAGAAATGCTTAAAGAAGAAGCGAATGAA
ATTATGAATAAGTGCAACGAGCTTGGATTAGCCTATTATATTTTTCATGATTCTGGTATG
GCTGGTATAAATGTAGAAAATTCATCGGCATATAAGCAAAATAAAGAAGCTACAGGAATG
AAAAAAGAAAGCCGAGTACTCAATCCTGAAAGTAACTTTTTTGATGATAAAAAAATTTAT
AAAGTTTTTGTAACTTTTGAAAGTTATCAAGCTGACAAAATAAAAGCACTAATTTCATTT
TGCAAAAAGTTTAAAAAACTTCATACAATGCAAACTCATAGTAATTTTTTAGACATTGGA
ATTGCTTGCTCAAAAGCAAGTGCTCTAAACAATATTTCTAATGAACACAAAATTAATTTA
GCAAAAACTGCTGTTTTTGGTGATTCAGACAACGATTTACCTTTATTTGATATTGCAAAA
GTTAGTTTCGCTCACTCAAGCGCAAGGCTAAGTGTTTTAAAAAGTGTGCATTATGTTTCA
TCTAAAGATAATAATGAAAACTGAATTAGTTGGTTAATTGATAATTTATTTGTTTAAAAA
TAAAAAAGTGGACATATACTAGGACACTTTATTTTAATTTCAAATTAGTACCTAAAGAAA
CAATTTTTGGTTCAGCATTTATATTAAAGTTAACTATATCTTTATAATCAAAATAAGCTA
ACTCTAAATCAAAAGTTTTGTCATCATACACAGTAAAAATCAATTTTGAGCCAATAGGAT
ACTTTTCAAGTTGATTAAGATTAGGTACACCTATATCTAAAACACCTAAAACAGTTGCTA
AGTTCGTATCATGTCCGACTAAAATGCTTAAGTCATAGTTTGTATAAAATTGACTTTTAA
GCAGCTTATAAATGTTTTTTGACTTTCTAAAGCAAGTGTGGGATTATTTCAAATCAAATC
GATTACAAAATCTTTAGCTTTTAAAAGAAGTTTTAAGTCTTTTAAAAAATCAGATGACTT
AAAAATCTCACTTTCATTAAAACCGTGATAATACATAGACTGCATAACATCTGAAGCACT
TGATGAGAAAAACAATCTGCCAGTAGGCTTAAGTCACTCATTTTCTACAAAGTCTATTTG
ACTTTGACTTTGCACATACAAACAATTATTATCTAAATTAAATAACTCTTTAAATTTATC
ATATATGCCTAGATTACTTGCTTTTTGGTCAAAATCATTAATGCGCTTATTGTCTATATA
TGATTTAGATGGATAATTAAGTTCAAATCAAGGATCTCTTTTTGAAAAAGATGAATCAGA
GCACTCAATTTTAATATTTTTCTCAGGTACAAGACCTAAAGCCAAAAGTCTTGCAGTTTC
GTATGTTCTATGAGTTGAATTAGCTACTATATTTATATTCATACTACTATCAACGTTTAA
GTATTTTTTTAAAAACTTAGCGAATAATAATTCTAATAAAGCACCCTTATTACTCAAGTG
TGTACTTAGCTCTGGATCAAATTGTCATTTAAGAATATCTTTGTCAAAAATTTTTTTAAA
TTTGCTTTCAAATTCAAAAGGATATTTTACACCATGTCTTGAAACTATTATTTTTTTCAT
TTTATCCTCTCAGTAGACATT
>NODE_39_length_5922_cov_17.734549
GCCTAATATATTAAAAAGTTTAGAAAAGTCTTCATCATAGTTTAATGCAATATCTATAAT
GCAGCAATTTTATTTATACCCTTGTTTTATAGTAATTTTGGAAAAAAAAATACAAAAATT
GAGCCCTTGCTCAATTTTTTGTCTGTTTCTGGCTTATTTTTTAAACGTAAACTGATCGAT
GTTTGCTTCTGTAAAAACAGGGATCAATATCTGCTTGTTATTTGAATTAGAATAATCCTT
GAGATCTCCAATTCCTTGTGCAAAAACTGGCAACTTAATATTAAATGAAAGCTTTAGTTT
ACCTGTATCACCAGTTACTAATTCTAGTTTTAAATCAAATATAGATTCAGTGCCTATCCA
AGTAAAAAATGGATATAGTACAAAACTGTTTCCTAATGAAGGCAAATCTAACACTTTTGC
AGATTGGCTAAAGCCATCTTGATAAGCTTTATTGCTATCACTTATATAGACATTAAGCTC
GCTTACTATTTTTTGTTTTAAGAATTTTTGTTGATTTTCATCAACATCTTTTAATATATT
TTCTCCTGCTTTAATGCTTTCCTTAGTCCTTTTAGATAAAATGCTTTTAACGATTTGCAA
ATTTTTAAATGACATAGGCGTTAATGAAAAACCAATTACATTGTTAGTTGGATTTTGCAA
ATCTGCCTTTTTTAAGCCTGCAAAAGAAAAAGTTTTGGTTATTGATGGCTCGTTGCTATT
CTTCTCTGGATTGTTTTTGATTTCAACTTCTAATTGTAAAGTGCCTGCACTATCGTCATA
TCCAGCTGCAACAATCTTGTCAATATACTCTTCTCTTAAATTCTCGTTATATGTAAAAAA
TGCTTCTTTAGTTCCAGGACCAAATGGTGTAGTGTTAGTACTAAAATATTTACCATTAGC
ATTTAATAATGCTTCATAATTCACTTTATTATTACTTGTAATATCCTTATATCTTTCTGG
ATTATCAACATATAAAAGCATTCTCGCAATTAATGATGGGAATAAACCCTTAATTTTTTC
ATCAGGCTCTTTAGCACTTATGTAATTCTCTTTCTTGTTCGAGCTATTGCTATTTTGTTC
TTTCTTTTTGAATCCAGCAATTGTAAAATCAAATGTTTTTGTAACATTTTTCTTTGTAAA
ACTAATAGCGAGATTAATTAATAAGCCTTCATCAAAGTCATACTTAACTGATTCTGAGCT
AATTTTTAGATTATATAACTCTAAGACTTTTTCGCCGAAAACATCTTTAAAAAAGATACT
TTCGTCTTTTAATATCTCGCTTAAGGCCGTCTTAGGATCTAGTTTACTGTATGAATAATT
TGTTATTTTTAAACTTTTGCTTAATGATTCTATATCGCTAAAATTAACATCATTATTATT
GGTAGTGTCATCTGGCTTTGATGGCTCAGGTTGCGATTCGCCTGGTTTTTTAGGCAACAC
AGGATCGCTTGGTTTTGCTGCAGGTGGTTTTTTATTGCTGCTATTATTTTCTTTATCCTC
ACATTTTGCTGCTAAAGCAGTGCTTAGTAGTGGAACAAAAGCAGTAGTTAATAAAATCTT
TTTACTTCTCTTCATAAATAACCTCTAACAAAAATAATTTTATATTTTTAATACTGAATG
TACCAAATAATTATGCTGTTATTCTGATGAGACTGTTTTATAGTCTCTTTAGGAAAATTT
CATATTTTCAAACCTAAGTAAATTAAAATAATTCTGATTTATGCAAATCAACAAAATTAT
TTATTTTTAATAAATAATCCTCCCTGATGCTTTCTGTAATTGCTTAATAAAATATAATAA
TCATATGAATGAATTTATAGACTTATATAACACTACTGAATATTCATTTTTAGAATCATT
AATTAAAGTAAAAGATTTAGTTAGACTATCTAAAGAAAATGGCAAAAGGGCTGTTGTTTT
AAGTGACCATAATAACATGTTTGCTTTAGGTGAATTTTTAAAACAATGTGCAGCTTATGA
AATTAAACCTATTATTGGAGTTGATTTAGATGTTGAAGAATCTAGATTTATTTTGCTTGC
TAAAAATTATGAAGGTTTTAAGCTAATTAACTCACTTATTTTAAAAAAATCTAGAGAAGA
AATTAAGCTCAGTGACATTATTAGTGACAACCTTTTCATTATTGACCACCCATCAAATGG
ACTGTATGCAAAAAATGAACATCATAAGCTTTCTGATAATAAAAATTACTACATTTCTTC
GCCTGATTCTTCAATTCCAAACTCAATTTATGTAAAAGAAAACAAATTAATTGATGTTGA
GGACAACGAAACACTTAATATTCTCTTAAAGCTAGGAAACAATAAAGAAGCTAATTATAA
TTTTAGTTATTTTGAAGACTATACAACTGATTCCGACTTTTTAGCTAGAATTAATTTTAT
TGTTGATAATTGCAATGTGACTTTTCCTAAAAAAGAACTTAAATTAGCTTCTTTTTGTGA
AAGTGAAGAAAAAAACTATGAGCTTTTTATTGAAAAAATAAAGCAAGGACTTGCGAAACA
CAAAAAAGCTTTATTACCCTATAAAACAGCTGTTAACGACAGAATAAATTATGAATGTTC
AGTGATTAAAAAACTAGTTTTTATTAACTATTTTTTAATAATTTCAGATATGATCGAGTA
TGCTGATAATAATGGCATATCAATTGGACCAGGTAGAGGTAGTGCTGCTGGTTCATTGAT
TAGCTATTTACTAGGCATTACAAAAATTAATCCTCTAAAATACAATCTTTTGTTTGAAAG
ATTTTTAAATATTGATAAAGTTTCATGACCTGACATTGATATTGATATTCAAGATGACAG
ACGTGATGAAATTTTTGCCTATTTACAAAATAAATATGGCAAAAGTAAAGTAGCTGTTAT
TTCAACTTTTCAAACAATGGGAACAAAACAAGCTATAAGAGATGTAGGAAGAATGCTTGA
TATACCTCTTTCTGATGTTAATAGAATAAGTAAGTCTATAAATGCTTTTGCAAATTATTC
ATCTATTGAAGAAGAATTTGCAAAAAATCTAACTTTTAATAAAGAAGTATCATCATTAAA
AGACTATGAAAAGTTTATAAATCATGTTTCAAAATTGCAAGGACTTCCTCGTCAATATGG
AATTCATGCAGCTGGTTTAATTATTTCTGATAAAGATCTAAATGAATATGTTCCAGTGTT
TGAAAATGCTTATTCATTCTTGCAAGTGCAAGTGCCGATGGAATTTGTAGAAGACTTTGG
CTTGCTAAAAATTGACTTACTAGGGCTTAAGACTTTAACAGAAATCAAGCATATTGAAAA
AAGAATTAGCAAGCTAAAGCTTTTTGACGAATTAGTCTATGAAAATGACTTAGAGTTGCA
AGACCCAATGGCCATAAACTTACTTAATAATGGCAACACTGAAGGACTTTTTCAAATTGA
ATCTTCTGGCATGAAAAGCACAATTAAAAAAGTTGGCATCCAGAGTTTTGAAGACCTTTT
TGCTATTATTTCTCTTTATAGACCTGGGCCAAAGGAATATATTAAAGACTATGCAAATAA
TAGAAAAAATCCAAAATTAATTGAAAAAATAGATCCAGTCTATGATGAAATTGTTGCCCC
AACATACGGTATTATCATTTATCAAGAGCAAATAATGGAAATAGCTCAAGCTGTTGCAAA
AATGTCTTTTGCACAAGCTGATTTACTAAGAAGAGCAATAAGCAAGAAAAATGAAGCAGA
GCTACATAAATATAGAAACACTTTTTTTGAAGGCGGACTTAGAAATAATTTCAGTATTGA
ATCATTAACTAAAATTTATGACAAAATTGAGAAGTTTGCTCAATATGGATTTAATAAATC
GCATGCTGTATCATATGCTTACTTAACAATGAAAATGGCTTACTATAAAGCCAGATATCC
ACAGGTTTACTTTAGTGCACTTATTTCTAACTCATATGGTGATCAAAATAAGATTGCTTC
GTTTGTTAATGAATTAAAAAACATGAATTTTAGTGTTTACTCACCAAGCATTATTCATTT
TACTAACTCAGCCATAGTTGATAATGGTGATATTTATCTTCCTTTTAATATGATCAAAGG
TTTAGGAGCTGAGAGCATTAAAAAAATTGCTCTAGATATTAAAGAAAATGGACAATATAA
AGATTTATCACTTTTTGAAATCTTGCTACGCCTAAGATTTGCGGGCATAAAAAATTCGAT
GATAAGCACACTAATTAGAGCAAATGTATTTCGTAGTTTTGGTTACCAAGACTATATTGG
TGGCGTAGATTTGCTTATGCAAGAGGAATACAACCTGCTTAGCAAGGGTGCTAATTCATT
TGCTGACATAGCTAACAATTTAGACTTTGAAGGCTATAAAAAAGCTTCAGAGAACATTGA
GATGCAATCTAAATTTAATTTAGAAGAAGAATCAAGAAATGAAATTGAACTGCTTGGAAA
TATCTATAATGCCTATAAAACAGTGCAATACGAAAAAAAATATAAATATAGACTATCTGA
CTTACTAAAAATGCAGGGTAGCTTTAGTACTGCTATTGAGATAATAATTAAAAAAGAGCC
TAAAGACAAGCCATATGCAATTATTGAAGTATGTGACCGCACTTTAAATTACACATTTTT
TGTTAACAAAAACAATTTAACTAAATATAGAGCCTTAAACAAAGGCGATATTATTGAAGC
TCATATTCGTTCAAATGGCAATAAAATGTATCTAGATTCATGACAAGGAATTGAATAGTA
TGAATAGTGAAAATAAACTTATGCTTTTAGTAGATGGCAACTTCTTGATTTTTCAATCAT
TTTATGCCTCATATAATAAATATAATCCTAATAGTGTTCTAGTTGCTAAGGACGGCACAA
CAACTAATGGTGTCCATGTGTTTTTCCAAACTTTATTTAAGCTAATTAAATTTTATAATC
CAACGCATTTGTTTATTGCTTTTGATGCTAAAGGCAAGACTAAAAGACATGAAGAGTATG
ATGATTATAAGGCTGGCAGGGAAAAGGCACCTGAAATAATTTTTGAACAGTTTGATTTGG
CTAAAAAAATTCTTAGTGCAATGAATATAAAGTGATTTGAAAAAGTGGGCTATGAAGCAG
ATGACTTAATAGCAACAATTGCAAAACATAATTCTCAATTTAATAACTATATTTATTCTA
AAGATAAAGATTTGCTTCAATTGGTTAATCAAAACAATAGCATAATAAAAGTAGTTAAAA
AAGTTGGAAATTTTACTGAATATAAACTAGAAACCGTCAATGAGTTTGCTGATATATATG
GCATTAATCCTAATCAAATTCCTGACTATAAAGGTTTAGCTGGTGATTCATCAGATAAAC
TAAAGGGTGTTGCTGGAATTGGGCCTAAAAAGGCTATAAGTTTGCTAAACGAATTCGGCA
CATTGGAAGCAATTTATGAAAATATAAATAAAATCACTGGCAAAACTAAAGAATATTTAG
AAAATGATTGTGAATCGGCTCATTTTTGCAAAAGATTAGCTATATTAAATTCATATGTTG
AAATGGACACTAATATTGAAGATTATAAAATAATGCTTAATCAAGATAAAGCAATATCAA
TACTAAAAGAATTTGGATTTGACAGTATTCTAGATACATATGTTAATGTGCTTTTACCTA
AGTATAAATTGACTTAAAGAGCTATAAAACAGGGTTTTTTATAACACACCTTAATGCAAT
TTTGCTACGCTCATGAAATTAAGCCAGCTTTTTTATTTATGTATACTAGTTAATAAGTAG
TTTTTTCTAGGTAAAGATTATTAAAAAATGGATAAAGCTTAAATGCTCATCCATTTTTTA
ATATTTATGGACCATATATTAACTACTAACATTTACCATTAGCACTATAAATAAGGCAAA
TTACACTCTTTTTCTGAATTTAAATGCAACTATTGCAAGCACAACAAAAATAACTGATAC
TGCT
>NODE_40_length_2197_cov_16.321802
CGCCATTACTAAACATAATTTTAGGTTTGTCACTATCACCAGGAACTGGTTCCATTATAT
GATGAAAACTAGCTTGATTAAGTTCACTGCCTGATATTTCAAAAGTATTTGAATTATTAA
ATAATGTTAGTCTCTTAATTTTTCTAGCTTTATTGCTTGGATTTTGACTATCATGAAACT
CTAAACCTCTAAGTGATTTTATTTTTGGCACTCTAGAAAAGTCTAAGCCCACAGGATAGC
TATTATCACCTTCAGCATGGTCAGGATTTAATCCAGGCCCAAAGCTTCCTTGGAATGCTC
TTTCATTGTTTCTAGCATAGTAAACTAATCTTAATCCGTCATTAATTCTTTCGAAGTTAT
TCTCTGTTTTATAGTCTTCTTGGTCAAAAGCTATAGTGTCAAAAGTTATTCTAGTTGCTA
ATGGTTTATTTCTGCCATATTCATAACTTACATTGTAATCATTAGTATTTATTCAAGCTG
TGTTTTTGAAAGCTCAAGGGTTAAACGATCATTTTTGCAATAATGAATTACCTAATGTAT
AAAGCGAAAGTTCTTTAATTTTCTTATTTTCTAAAGCAATTAAACTACTTGTATTAGTAG
CATTAGCTGAGAAAAATAATTCAAGTTGTGGCAAGTCATCAGGCAAGGCTGCTAAAATTT
CTTTAAATTTTTGTGCTGGATCGTTTTCTCCCATATTTTTAATACGGTATGAAGTAATTT
TCTTGCCATCTCTCTTAAGATCTTCAATTAGTTTTTTGGTTTTACTATAGCCTTCAGGAT
TCCTTGCATCAATGTTAACAACATAGCCTTCATTAATTTGGCCGTTTTCTTCTTTTATTT
TTTCTTCTCTTTCTAATTTATAGACATTTATGCCATCAGCAGCGCTTATGCCATAGCTGC
TGAATTCATTAGTTGCATCACTTTTCTTTCACCCAGGATAATTACCTTCTTCAGTATCAT
CAGGCGAACGTCAAAAGTGTGAATTATAGCCAAAAACTCTTTTTAAACTATTATCTCTAG
CATATCTTGAAGTAACAGTATTAAATTCAGGAGAAGGTGATCAAGCATGGGCATCAATTT
CTCCATTAGCATTTATTTTTGCATTTCTTGGGCTAACTACTAATCCTTCATTTAAATACT
TATCAGATGTAGAAGCTAATTTTGTGAATTTGGATTTGTCTAAATTAGCTATTAATCAGA
TGTATTTTTGATTAACAGAAGCAAACTTCTTGGTTGGATATTCACTTTTAGCAGGTTCTT
TTAAAAAATTAACAACATTCTCTGAATCAAGCAGTTCTTTATAACGGAACAGATTACTTT
CTCATATTTGACTATTTTGTTTTAACACACCTTCAGCAACTTCTAATGAATCTTTATCAA
CATTAATTAAATCATCAATAACTTTGAAAAATGTGCCATCAAAAAGTCCATCACCTTCGC
CGCTAGTTAAAGCTTTTTCTACTGTGCTTGTTCTTAATTCATCAGTTACTTCAACCGAAA
CTAATTTGTTAACTATAGTACTTTGGTATGGTTCTCTATTTGCTATTCCTTTTTTTATAT
CATAGTTGCTTACTTTTCTATCAGGATTAACTTCTACAATAGCATAAACTTTTACACCAT
TAAGAATTATTTCTCTTCTTTCAGTAGTTGTGCTAGCTACTATCGGTTGAGATTCAACTG
GTTTTATAGTTTCTTTAGGTGGTTCAGCAGTTGATGATTCTTCTGCTTTAGGTGTTTTTA
TAATAATTGGTTCAGTTTTAGGTTCTTCTGTTTTGAATGGTTCATTAACTTTTTCAGTTA
TATTTTTGTCTCTAATTGAATCATTTGTGTGCTTAACATTATTACTATTAGCTAGTTCTG
AATCAAATGAATCTGAAGAGAAAATAGATTTTGCTAAGTCAAAATCTGAAGATGCTTTAT
AAATAGCTGCTCCAGCAGCCACTGAAACAATGCCACCTGATAAAAGCGAAAACATTAATA
TTCTGTTTTTCTTAGTTTTCAAAATCTTCATTTTTTTCTCCTTATTTTTGTTCATACTAA
AACTAAAAGCATTATAAAACAGTCATTTTGGCTGGTTTATGTGTAATTTTATCTAGTTGA
GGTTGATAAATCATTAAACTTGAATTGTGTTGGAATGTTCTCTTTTTCAAATCCATTTTG
GAATAAGTTAGTTTTGTGTTCTTTTCCATTTTTAGGATATTTTTTCTTAATCTCATCCC
>NODE_41_length_3932_cov_16.154375
ATATTTATAATTCAAAATCCATTAATTAAATACAATATTTAAAGATATCTAAAACGCTTA
AAAAACATTTTATTTTGGGAGAAATGATGCAAAAAGAAGAAGCAAAAGAGTTAATTAAGT
CATTAGTTGAAAAAATAAATCAATGAAATTATGAATATTATCAATTAAATAAGCCCAGCG
TTTCTGATTTGGAATACGATAAAGCTTTACTAGAGCTAGAAAAATTAGAAAAAGAGCATC
CTGATTTAATTCTTAGTAACAGCCCAACTTTTAGAATTGGCTCTTTTGCTTCTGAAAAAT
TTACTAAATTTGTGTACCAAAAACCTATGTTATCTTTAGCTAAAGCCTATAACTATGATG
ATATTAATAGCTTTATAAACAATATTTCAAAAATTGTACCGACTGAAAATATAAACTTTA
ATATTGAACCTAAAATTGATGGGCTAAGCATCGCTTTGCGCTATAAACAAGGCAAACTGG
TCAAAGCAGCCACTAGAGGAGATGGCTCTGAAGGAGAAGATGTTACTGAAAACATTTACC
AAATTAAATCAATTCCTAAGCTTATTAATTACTTTAATGATCTAGAAGTGCGTGGCGAAG
TTTTTATAACTAAGAATGATTTTAAAAAAATAAATGAAAGCAATAATTTTGCTAATGCAA
GAAACGCTGCTAGTGGCACTTTGAGGCAATTAGATGCTAATATTGTTGCAGAAAGAAATC
TTAGTGCATTTTTATATGAAATAGTTGAGCCAGAAAAGCATGGTATTTATTATCAACATG
AAGCGCTTGAATTTATGAAAAATTTAGATTTCCCAACTAATCCTTTTTCAAAAGTTGTAG
AAATTGAAGAATTAGAAGAATCTATTAGTGATTTTGCTGAAATAAAAAACAAATTAGACT
ATGACGCAGATGGATTGGTCATTAAGCTTAATGATTTACAAATGTGGGATAAATTAGGCA
AAACTTCCAAGTTCCCTAAGCACTCAATTGCTTTTAAATATGATGTTGAAGTAGCATCAA
GTAGAATAACTGACATATTAACTTCGGTTGGCAGAACTGGAAAAATTACTTATATTGCAA
ACATTTTGCCTGTGTTATTAAATCAAACTACAGTTAAAGCTGCTACATTGCATAATCATA
ATTTTATTAAGGATATGAACATCAATATTAATGATGAAGTTAATATTATAAAAGCAGGCG
AAATAATACCTAAGGTTATAAGCTTAAAAGAAGAGAAAAATTACGTAGATTACTATAAAA
AAGCCACAAACTGTCCTTCTTGTGGCTCACAATTGGTTGAATTTGAAGGCATTGTTGATC
AGTTTTGCACTAATGATGAGTGTCCTGATAAAAATATTAATAATATTTATCATTTTGCTT
CTAGAAACTGTCTTAATATTGTTGGCTTAGGCTTAAGCACTGTTAAGGATTTTTATCCTA
AATTTATAAAAAATATTAAAGATATTTTTGACTTACACAAGTATAGAGCTGAGCTAATTA
AACTCCCAAGATATAGAGACTTAAAGGTTGATAACATTTTAAATAGCATTGAAAGTGCAA
AAAATAAAAAATTTAGCAAAGTTATATTTGCTTTAGGCATTAAACATATAGGGCAAAGAG
CTGCTAAATTAATTGCTGATAATTATGCTAATTTTGCAGAACTACTAGATGATCATAATT
TATTAAAACTGCAAAATACTAAAAATATTGGTCCTAAAATAATTGAGAGCTTAATTGAAT
TTATTTCAAGCCCAGCAAACCAAGATTTACTAGCTTTTTTGGATGCAATTTTTAATTATG
AGGGCAAAGCAAAAGTTATAAGTACTATTTTAAGCGGCTATACTTTCGTTATAACTGGGG
TCTTATCTGAGCCAAGAAGTCATTTTGTAAAACTAATAGAAGAACACAGTGGAAACGTTT
CCAGTGCAATATCAAGCAAAACTAGTTATTTATTAGCTGGTTCTGATGCAGGAAGTAAGT
TAGAAAAAGCCTATAAAACAGGCACAAAAGTCATAAATGAAGAACAATTTTATGATCTCA
TAAAACAGTAGTTTTTGTAGCTAATTTAGCATATGAAACCAAAATGTGGAATAATTTCCA
ATCAATTTACTTTTTTATTTTCAATATTTAGCTGGTGATATATATATATATATGCCCCTG
GCTATTGTTAAACTAATCAGGCATATATAATATGCTTGATTTTTATTTTTTATGTTGCTA
TATCTTTAAATGGAGCTAGTTATGAACGTATTTAAGAAAAAGAAAAACAGAGTAATTATT
TTTTCACTTGCTACAGGAGCAGTTATTTCTGCATCAACTGGTGCAGTTGTTTATTCATCT
AACTCTGATTCAAATTTGTCAAGAATACTTTTTAATAACTCAACAGATGCACAGGTAGCA
AATAATAAAAACAACATTAGTAAATCTACTGATTCAATTAAAGATAATAATGTAATTGAA
AATACTAAACCTAAAATTATTAATCCAGCTGAAGAAGTAGCTCCTAAAACACCTGAAACA
ATTAGTGAAAATAGCTCAGCTCATGAAATAAATAGAACAACAGTAACTCCTGAAAGATCT
GAACCATTAATTGCTAAACCGAATGTAATTACAAAAGAAATTGTTATTCACGGTGTTAAG
GTTAAAGCAACTATTGAAGTAACTCCAGATAGACCCGTTTCTAAACATGATATGGATAGA
CAAATAAACAACATAAATCCTTACCAAAATATAATCGTAAGTAGAGTACTTAATGTTGAA
GTAACTCAAGAATTAAGAGATAAGTCTATAAGCAATGCACTTGATGGAAAAGACGGCACA
GGATTATTTGCTGGTACATTTTTCAAAACGCTTGAAAACATTTTTACTAGTAGTAGTGAT
CTAGCTTCTGCTGAAGCAGTTGTAAGGCAAAATATTGGAGTTTATAGAGACAATGTCCAT
CGTTATGAAAGACTGCTAAACAGTAAAAATGTAATAAACTTTTTAACTGAAAAAGGCAAA
CAAGAATACCCTTCAAAGAAGTTTGATTCTGAAATTCAAAGAAACATTTGACTTATTAAC
CATTTAGATAAAACTAAGTTTACTAAGTTAGCTAAAGATGCTGAAGCATTCTTAAGTCAA
GGACTTGCAATTTCACCTAGATCGGCTATTATCAATGAAGATGGAACAATTAGCTCACAT
GGTTTTGCACCTGATGATCAATTTAACACAGTAACTTCAAGAGTTTCAAGAGACAACCGC
GAAAGAAGAGTTTTTGGCTACGATTCACCATATGGTAGATCACCTGATAGTGTCTGAGAA
GGCTCATATGAAGACTGAAGAAAAGAAGATGTTACAAATAAACCTGAATATAGTAAATAT
AATGTAAGCAGTGCTGATGGAATTAAATTAACTAAGCTCACTAGAGAAAAAACAGATAAT
AGTCCTGGTGCACTTAATGAAGGATTAGTTGTTGAGATTGACGCCGCTAATCAATCAGGC
TATGGTAAGACTTTAGATCTTATAAATAAGCTTAAAAATGACAAAGTGCAAGTTACTTCA
TACAGAATTAAAAATATGGGTTCTAGTGATCCAAGTCAAGCATTTAAGAACATTCTTTTA
GCGCTTCCAGACAACATTCCACAATTAGAATTATTCTTTTCAGCTGAAGCTACAAATACA
AGTAGTTTAATTGCGCTAGAAAACAAATACATTAAAGAATTGTCGCTCTATACATTAGGT
AATTCATTGCTTCATAAATGATCATTCAATCCTTTAGCATTAAGAAAAACTGAGTGAATT
AATACAGTTGATTACAATGTAAGCAGAGACTTTTTACCTAATGTAGCAATACCAACAAGA
ATTACTTTTGACACAATTGCTTTTGATAAAGAAGACTTTGCAAATAAATCATTTGAGCGA
ATTAACGATGGATTAAGAATGGTATATTTTGCAAGAAACAATGAACCATTTTTC
>NODE_42_length_8751_cov_21.338476
ATTCGTTCGATTTTTGATTTTTATTTTTTCTAAATGCTCTAAATAAAAATCCTGTTGAAA
ATATAAAAACTAATCCGCTATAAGCAAGCAAAGCTGCGCCAATTATAAAGGTTCAATCTT
TAGCAATTCTTTTAGAATTATATATATCAGGCTCTTTTTGTCACTTAGCAAAATAAAGAG
ACAAAGTCACAACAAGTATAGTCAAAGCGGCCGCTACAAAATGCATACATTTTTTTCATG
TAAAGGAATTTCTAAAGTATTCTGCATTCATCTTTAATTTCATATGTTTATATTATAAAG
TGTAATTTTTACAATAAATAAATTTGAATAATAAAAGCAAGCTAAAGCCTGCTAATATCG
CTTTACACACTATCAGGTGTACTTGTATTCATATTCTTTGTCAGAAACAACTTTAGTTTC
CTTGCCTTCAGAATCAAATAAACTGGTTTGAAGTTTGAATTTGATTGTTGCTTGCTTATC
GCCGGTTCCGTTTGTAACGCTAATTCCAGTTAAAGTTGTGTCACCAGCATTTTTTAATGA
AATGTATGAGGTGGGATCTTTTTTAATTTTTTCAAAAGTAACATCAGTTGCTGATGATTT
TTCAATGAATTTTTCGGCACTAAAATCATCAAATCCAGTAAAGCCTTCAATTTTGAAGTT
TTCAACTTTTTTGGCTAACTTAATTGGGAAATCATTGCCTGTTTCTCTTGCATTATGTTC
AACATTATAAGTAAATGATACGTTGACGAAGCCTTTTTTGATGCCTTCGTTATCTTTTCC
AAAGTCTATTTTTAAATCTTTAGAAATTTTAACTCCAGTTTGTGAAAGTAGGCTATTCCC
TTGTAAATCTAAAAGCAGTTTATCATTAACTAAATCAGTTACTAGCAAGTCTTTTTTGTT
AACATCAGCACCTAATGACTTAGTTTTTGAAAAATATAATTTTGAATTTATGTTTGAAAG
AGCTTCTTTAATGTTTGACTTAAAGTTTTGTAAGTAAACAAACTTCTTAGGAGTTATATT
TTTCTTATTATTTTTATCAAAAAGCTTGTATTCAACAAAGACATAGCCATAATTATCATT
AGCTCTAATGTTCACTATCTCAAAGCCGAATTTGTCTGTTTTACTGCCCTTTTGGTTTAC
TTCTAATGCATTAGTATATGGTTTTTTAGACCTAACAAACTCTGATGGCATAATATTGCT
AAAATCATTTTGAGCGCCAGAAGCCAAAGCTATCTTAACATCTTTAAAATCTTGAGGTTT
AAAGTCATCCTTTTTTTGACAAGAAGCTGACAAAACTGGAGCAAATAATGCTACCGGCAT
TGATAACATAAACAATTTGGCTTTTTTATTCATCATTATGCTCCTTTACTTTTTATCTTC
TTCTTTAAGGTCAATTATGTCTGTATTTTTAGGTGCTCCCAGGCGAAATGGTTTTACTCA
CTCTTTTACCTGTTTGTCTGTTCCATAGACATAATGGTCATTTTCAACAAAGTAATTTGA
TGGAATATCTGGATATTGTTGTTCCTTTAGATAATCTAACTCAAAGCTGATGTTTTCAAA
CTTTTCATTAGCATTAGAGATCTTAGGAATTGCTTTAAATAGATTTCTAGTATATGGGTG
CAATGGTCTTTTGTAAACAGTTGCAGTATCGCCAGATTCAACTATTTTACCAAGGTGCAT
AATTTGCACATTGTCTGCTATATACTCAATCATAGATAAGTCATGAGCTATAAAGATCAT
ACCTATGTTTTTCTTCTCGCACAAATCTTTTAGTAAGTTAACAACTTGCGCTTGAATAGA
GATATCTAAAGAGGCAATTGGCTCATCAGCAACAATAACTTTAGGTTCAGTTATTAAGGC
TCTCGCTATAACAATTCTTTGACGTTGACCACCTGAAAATTCATGAGGATAACGATAGGC
AAATTGTTTTAATAGACCAACATCTTCTAATGATTTATAAATCATTGATCTAGTAATTAA
CTTAGTAATCATTTGCTTTGCAAATAGTCTGTTATATACATTAAATAATGGATTTTCAAA
CTGTTTAATGCCAAGCAATAAGTAGATAGTTCTAACATCTTTGAATAAGTGTTTTACTTC
TACTTCAAATGATTTTAAAGTAGATAACTTGTTTGCAACTTTTTGCTTGTAAATTTTTAT
TGTTTTATTAATGTCATGCACTTTTGCATGGTCTTTTTGTTTTTTAGCTTGTTTTAAATC
AGCATTTAGTTTTGCAAAAAATGCTTCATTAATTGCTTTGAACTTAAGGTCGTTGATGCC
TTGTTGAGTTTTTAAGTTTTTGTATAAAAGACTTTCAGTAAGAATCTCTTTATCAAGTTG
CTTAATTTGTTTTTGAATATTCTTGTTATATTTGTCATTTTCAGCCTTAAACACTTTTTC
AGCATCTGATAATTTTTTCTCAGCAGCTTCTAATTCTTTTCTGCCATAAGCTGGCTTTTC
TGATTTTGAATGAATAATTTCTTTTTGTTTTTCAATAGATTCTTCAACATTTTTAATAGC
TGACTTAAATTCTAATTCATTAGAATGGTTGGACTTTAAGTACTCGCTTGCATCAAAATT
ATAATGAGATTCAACTATGCTTTTAGCTATAGCTTTGAATTCTTTAGTAATTGCAAGTGG
CTCCAAAAATTCAATGTAAAAGCTGTTGGTATATTTGTTCAATTCAGCTATAAAATAACG
AATTTGGTCAATTGATAGATAGCTAAGTTTAGATTTGTATTTTTTTACAAAATCAAATCT
AATTTTGTTTGTTAGCTCTTTTTTATAGTTAAAAAAGTAAAAATCTAAATCATAAGTGTT
TAATCTAGCATAACGACAAATTTTGATCTCATTTTTGTACTCTGAAAGAAAATTATTAAA
CGCGTTTTTGTTAGTTAACAAGTAATCATTTTGGTTGCTTTTTAACTCTTGCAATTCTTT
TTCAAGCTCACCTAATTTTTGCGATGCATCATATTGTTTTTGTGAATATTTACATAGCTT
TTTAGCAACTTCTAACTCTTTAGCAGCATTTAAATAGTCTAATTCATCAAAAGTAACATC
GTTATTTCTGTACTGAGCCTGTTTTTCATAATAGAAATCCATAAGATGATCTGTGTTTGT
GTACATCTCATTAATAATTGCACTTTCCATTGTTTGCTTTTCTTCAAGGTAGTTAAAGTA
TGAAACAAAGTTTTCGTCAATTGAAAGGTTATCTCAGTCAAATTTAAAGTCAATTAATCT
GTCTGATCATTTAGGAAAAAACTTGCTAGAAGGCTCGTTAATTGCTTTTAGGTTATTAAT
TTTTAACTTTTTAGCATAAAGTAAGAAGGTAAAAGGGAAGTTTTCAGTTACTTTTTTTCA
GTCACTGAATAAATCACCAGTTTTTTGCTTAATTATGTTATTAACAACTAAAGGTTCTTT
TAGTATGCTATAAACAGTTTTTTGGCCGTTTAGGGATGCATGTGGATCTTGGAAGATCAT
TTGCACCCTTTTACGCAAGAATTTTTCACGCTTTTTAGAAATGCTCTCACCACTTATGAT
TTGATCATCTAAGGTCACAAAACCATTGTAATCATCATAAAGTCTTAAAATTGAACGTCC
AACAGTAGTTTTACCACTACCAGATTCACCGATAAGACCAACTATTTCGCCTTCATGTAA
TTTAAATGAAACACCATCCACAGCTTTATTTACTTTACCGTTATTCAAAAAGTACTTTTT
AAGATCTTGAATTTCTAAAATGACTTTTTTATTATCACTACTCTTCATCGTCTTTAAATA
CCTTTCTAAAACTTTTTAGTCTGTGTTCTAATTCTTTTGGCCTTTGGATTTTTGGTGCAT
CAGGGTGAAGCAATCATGTTGCAGCTTTATGATGACTGTTGATTTCAATTAATGGAGGTT
CTTTTTCATAATCAATTTCAAGTGCATAGTCATTTCTAGGCGCAAAAGGATCACCTATTG
GTAAGTTTGCCATATCTGGCGGTGTACCTTGAATTGAGAATAATCTCTCATCATCATTTT
CAGGTATAGCTGATATAAGCGCTCAAGTATAAGGGTGAGCTGGATTAGTAAAAATGTCTT
TTCTAGTTCCTCTTTCAACAATTTTGCCAGCATACATAACATAAATGTATTCACAGAACT
TGGCAACAACACTAATGTTGTGTGAAATTAGAATAATTGAAATGTTATACTCTTGCCGAA
TTTGCTCAAAAAGAGCTAAAACTGAAGCTTGCACAGTTGGGTCAAGTGCAGTTGTTGGCT
CGTCAGCAATTATTAGTAAAGGCTTAAGTGCTACAACCATTGTTATAACAACTCTTTGCT
TCATCCCGCCGCTTAATGTATGAGGGTATCTATCATAAACTTCTTCAGCATCATGAATAC
CAAATCTTTCCAAAAGACCTATCAAATAGGCTTTTTTCTCATCTTTAGACTTGTTTTTTC
ACTCGCTATTTAAATTTAATGCATCTAATAATTGCTTACCAATTTTTCTAGTAGGATTAA
GCGAAGTAAGTGGATCTTGGGGAATATATCCAATGTAATGTCCTCTAACTGATTCTCATA
ATTTAGCTTTTTTAATCTTTGATAAATCAATGTCGCTAATTACTAATTCATCACAAGAGA
TTAAAGCATTTTCATTAACATTAATTAAAGCTTTGGATGTAACTGATTTACCTGAACCAG
ATTCACCAACTAGCCCAACAATTTGACCATTATTAACATCAATATCAACGCCTCTAACTA
TTCTTATAAGCGAATTTCGTCCGTTTTTGAAGTCAACCTTTAGATTTCTAACTTTTAAAA
GTTGATTATTAGTTAGCTTTTCAACCCTAATTGAAGATAATTTGTCTTTTGAATCAATCA
TGACTTCATCATTAGTTGTTGTATTAGACTGAATATTTGTATCCATAATTGCTCTTTCTA
ATTATCTTTTAATTTTTATAACTTTAGGATCTAAGGCGTCATGAAGCCCAATTGCCATGA
ATTGTAAACTTAAACTTAATAATAATAGTGTTGTGGCTGGAATAATAACTATTCATGGGT
TTTCAGCTTCTTTACCAATGTTGTCAAACAAGAACTTACCGAGGTTATATGAATCAGGTG
AGTTGTAAAAACCTAGGAATGATAAGGAAGCAATACTTAAAATTACCCCTGGAATTCTAC
GCACATAGTTCATTGCAACTTTGCCTAAAATTGCTGGTAGTGCGTGGAAGAAAATTTGTC
TATTTTTTGAAGCACCGATACTTCTAGAAGCTAAAATGTACTCTTCATCTTTAACAGTTA
TTATAAATAATCTAGTTGAGTGAATTGGTCATGTTCAACCTGTAAATAGTAAGCCGGCTA
TTAAGATTCAATCACTAGGACTATCTTTACTTAAGGAAATGAACATTAATAATCAAATAA
TTGATGGAGGTGCCTGGAAAATGTCAATCATTCTCATAAACACTGTATCAATTCATTTGC
CAGCATGAAAGCCTAAGTAAGCACCTATTGTTACACCAATAATAACTTCCACTGTAGCAA
CAAAGAATGCTATTTTAATAGATTCAAGTGCGCCAGCTCATACAGTTGATCAAACGTCAC
GGTCTGAAAAAGTTGTACCAAAGTAGGTTTTAAGTGTAAATTGGTCAACTTGAGTTTTTA
AATAATTTACAAACGAATCATCAATTACATAACCTTCATTAAAGGCCTTATTAATAGCTA
CATTTAATTGCCTTGCATAGTAGTATTTGTAATAATCAATCACAATTCTATCAGAAGCGA
CTGATCTAAAGTCTAAATATTCCTTCAAGTACTTTGAATAAGCATAATTAGGATCATTAA
ATGTATTGACTTGTTCAATAATTGATGAGTTTGTTACTGAAATATGCGGAGCAAAGATGG
GGGGCAAGCCTCCAACATCTGAAAGTCCTTGGTCTCAGTAATTATTAGACTTAAAATCAG
AAGCTATACTAGTACCAGGTTTATAAGTTGGCGAAATTGTAACAATAATTGCTGTTAGGA
TTATGGTTAAGAAAACTAGTGTTGAAATAACAACAACAGGATTTGTAAAAAACCTTTTTA
AAACTTCAACAATTAAAACTTTTGGTTTTCCAGCAATGCTGTTAGTAGACTTAGGTCTCT
GGGAAGGAACAATTTTTGCTACTGATTCAGAGTCTAATTCATACTTTTTATTAAATTCTA
TGGAATTCATTAGTTGCTCTTAACCTCCTCGTGAATAATTGTTGAATCTTCTTCTTGTTT
GAATAATTCTTTTAGTTTTCTTTTTCTTACTAAATAAGCTTTAAAAATGTGTAAGTAGTT
GATTCCTGAGTTTGAACCATAAACAATTCTTGGGTCTAATATTACAAATGAAATATCGAC
CCAAATGTCTGTAAACACACTTAATGAGGTAAATAGTATTATGCTATACATAACCATATT
TATCTCAGCATTTGGAAAGGCAAATGCTAGGATAAGCGCTGTTCCTTCAACTCCTCAGAA
TCTCTCGACAATTATACTTCCAGAAAGTAAACCAATATATGAAGGAAGTATTATTGCACT
AAGTGGAATTGATATGTTTCTAAAAACATATTTTCTAAATATTTGCATTGTGCTTAAACC
TTTGGTTTTAGCTATAAGGACATAATTTGAAGTTAAAACAGTAACTGTTTGGTTTCTTGC
ATAAAGTGTATAAATAGCCATTGAGCTAAGTGAAACAACTAAGATTGGCGGAATTATACT
TTTGAAAAAGTTTGCAAAACTATTGGTTCCCGATGTATCATTCCTTACCCAAGCTGTATA
AATAGTTGGGAAACCTAATTTTGTAAATAAGTTTATAAACATTGGAGCGATTATAAATGA
TGGTACAGCTATGAAAATAAAGACAAAGACATTTATGATGCTGTCTCAAATTGTTCCTCT
TTTATAACCAGCTACAATACCTAAGGTTGTTCCTAAAAGTGCACTTATAACAAAGGCTGG
AAGTGAGACAAATAAACTATTTGGCATATATTCTCAAAACACTGAGACAACACTTTGGCC
AAAAGCATTTTGTCCTTTTACTTTTCCATAAAGAATTCCGAAATCTCCTTTAAATAAGCC
TCCTAGGTAATTAAAAAGCTTTACTAAAACAGGAGTATTTCTATAGTTTTCTGCATCTCT
TTTAATTTGCTCTAATACAACATCACCTGGCCTAGCATTGTTAATGTATTCAGCTAAAAT
CCCATCGTATGGATTCTTACCAAAAGCCGCTAATAGTGTATAAGAAAAGATTATGACAAT
AAATAATGTAAGAATAGCCATAGCTATTCTCTTGAATATATACTTAAACATAGTTTAAAT
TTTATCTTATTTTATATTTTTATTATTTATTACCACGGATTACAAAGTCCGCAAATCATA
AAGCATTTGTACCTGTGTAAGGTCTTGAAAGAGATGGACTTATAAATGAGATAATAAATT
GTTCTTTATTTATTAAGAATGCAGGTTCAGGAACTCTACCATAGTAGTTTGTTAATTCAT
TTGAAAGCGCAATGTTGTCTTCTAGTGTCAAACTTTTTGCATATTTAACAAAGAATTCGG
CACTAGCAGCTGAAAGATGTGTTCATTTTTCACTAGTATTGTCATTTTTAACTAATTTTT
TGCTGCTATCATCTCATTTGTAGATGCTTGGGTCATCGTTTAATTCAACTCAATATTTGC
TTTCAACATCTTTTCACTTGTCAAGTGGAACACTTCATTTAAAACTATTGTTTTTCATAA
ATTTCACAAATTCTTCAGAAGCTTTAACTAATTGTGGAAAACTCTTTCTTAATGAGTTTT
TTAATGCAGTATCAGAGTCAATCAATACCATTACAACTCTAAGTGATGATAGACCTAGGC
CGTCATATCCGGCACCTATGTTGTTTACATCATATCTAATTGAGGCAAAGTTTGAATATG
AAGTTTGTGAACCAATTGCGCTAACTCATTCTTCTCGTGTATCAAATTTTTTGTAAGTTG
CACTAAGTCTTGGATCAAGCGCTTTATATAAGTCAGGGATTCATCTTACTAATTGTTCTA
ATAATGGTGGGTTAAATGAACCAACATTTCGGTTAATAAGTGTTCATTCTACTTTGTCTT
TAGTTGCATCTAAATTGTTCTTTTTGTAGTATTCATCTAAAATCTTCTTAACTTCAGCTT
GAATTTCTTTAAACTTAGCTGATTTGAATCTTTCAGCATCACTTTGAACATTTGATTTAT
CTCTGTTTTCTTTTACAGAAACGGTTGCAACTTTATTTCCTTGCGCGTCAACAAAGAATT
GCTCATTGAATTTATCTGCAAATTCTTCAGGTTGAACAATTTTGCCACCTTGATCATTAG
TCTCAATTGCTGTATTTGGAGCAATTAAGCTGTATCATGCAGTTTTTTTGTCATTGCTAA
TGTATTTAGCTAAGTATTCTCAGTTAATTGCTGAGTTAATTAATGTTCTAAATGCTACTG
CTGTGCCACCCAATTTATCTTTTAGATTTGTAGGTTTATCGCCTTTTCTAATTTCATCAA
TTGAAGCACCAAACGCTAATTTTGCAAAATGTTCATTGTAATTAAATTTGGTGTCATTTG
TATGTGTTTGTGCGTAAGGAATATATGATGTTAAGAATGTATATGGACTAGTTGTTGGGT
TGTTTTCTCTTATGAAGCTTGCACCATAGTCACGTTGTCTGTTGCTAAAGTGATCTAAGT
CCTTTTTCTCTAGTAATGACTGAGGAGCAAATGACAATGTTCCTTTTAAGAATTCGTTCT
TTACGGCTGTTTT
>NODE_43_length_2199_cov_18.965439
CCAATAGGAACAAAAATGGCGGTTGAGATTATGTTACCAAGCTGTCAAATAAATGAGTTA
ACAACTATTGCTGACATCAATGAGGCTCTTGGGACATTACGTCTTCTTAAATATCAATAT
GTAGCTATGTCACCACCAATTGATTTAGGTGTAATTGTTTGCACAACAATGCCAATAATT
GTGCCAACAAATATGCCTCTTCACTTAACTTTATCACCTTGAAGTGTTATGACTCTTTTG
AAAATCAATGCCTGGAAAATTGATCATACAAATGTTCCAAGCGATAGGAAAACAAAGGAG
GCTCTAGCAATATAACCTGCATTTGCTGGCCGTGCGAATTCAACAATATCATTTTTTACA
TAAAGCTTTTTATAAAATGCTTTAAATACTTCAGATGGCCCACCAGCACTAGTGCCAAAT
TCATCTTTAAGGTTATAAACAGAGTAGAAAAGGAAAATTATAATACCTATTAAAAACAGT
GAGTAAGCAAGATATTTTACTACTGATTTAACAGAAAATTTGCTAATAGTATTTTCTTCT
TTTAATTCAAGCAAACCTTCTAGCATTTCATTGTTTCTAACAACCATCATAGTTTCACCA
TTTTGTTCGCCACTTCTTTCTATTGTGTTGCAATAAAAAGATATTGCTTTTGCTTGCTGA
TTGTAATGAATGTAGGCATATTCACGGTTTCTAAAAGAAATTTTATATATTGAATTAGAT
TCAATATTGTTATCATTTTCAATTTTTTGTACTCTAGTTATTTGTAAGTTAGAACCAAAT
TTAGTGGCAGATTTTATTCTTTCAAAAAATCTTACTGCGCCGTTTAAGTCTATTTCATAA
GTATGTATGGTTAAATGATGCCTTTTATATTTTTTATAAAGATCATCAAGAACTTCGAAA
AGATCTTGATTTTTATGCTTTTTATAAAAGTTAATCATTCTAAGAACTTCTAATAAAAAT
AAATTTACATCAAAAGAATTAGTTAGCCTATTATTTGCAACAAATTCACTGCTACTTGTA
AAAGCTAGAAGCAAGTTTATTTCAGGATTTTGAGCAACATATTTTCAAACATTAGATCTG
TTGACAAACTCAAATACTTCAATATTATTTTCTAAGGCAATACTATGTGTTAGTGAGCCA
GCAAAATAGTTTTTTGCTATAAAACTATTTTGCAACGTTTCTTTATTAAATTCAGGATCA
TCATTAATTAAAAAATTAAGGTATAGTGCCGCTATTTCATCAGGTTTAAAATACTTTAAA
ACTGATTTATGCTTAATTGAAAAATTAAGTCCAGTTCCTTCTTCATTGATAATAAAGTTA
GCTTTAGAACGATGGCCAATGCCTTTTCAATTAATTCTTTGCAAATAATTATGATGGTTA
GCATAATAAAAATTTGCATTTTTTGCCCTGTTTACAGTAAAAAACGGCAAATTAAAGTAT
TTCAAATTGCTTGTAAAAAATTCTTTATTTAAAGCTCTAGAAACATCGATTCCAAATGGC
AGTGAATTTTGATTTAGCAATTTATTTGCACTATATCTTTTATGAACTTGCTCTAAATAT
GCATCGATAGCATCTGAGCAATCATAATTGTTGTTAAAAGCAGGCAAGTTAATGTTTAAA
TAATCAACTTTATTAATATAGTCAACTATTTTTTGCATATCGCTTTTTGAAAAAGCTGAA
CCATTTGAATAGTTAAACAAAATCTGAGCTCTTTTTTGATTTCCTAACGGATTTTGAAAA
GAAATAACAATTTCGCATTTTTCTTCTGATGCTATAAATTGCTTGTAAACAGTTGGTATA
GTTGCAAAATCATTAGCCCTAATAACTGTAATTTTTTCACTTTTAAGCTCACTGGCAAAT
ATGTCTAAAAGTAAGTTAGATGAATCAGAATTATCAGACGAAAGCAGAACTTTTTTAGTT
TTGCTATTAATTAAAAAATTATTATAAAAAGCCTTAGCAATGGCAACAGTAGTATACTCG
TTTAAGTAAATTGTTCCCATATCTAAATCTGCTGTAATTTTATTACCAACTGTTTGAATA
TTTCCTGAAAAAGCATCATTAATTCAATCGGGTGATTTATTGTAACTTGGCTTTCAAATA
TTATAAAAAGAATTATTGCTCAATGAGCGTTCTTTGACTCACTTGTTGTGAATGGGATTC
AAACTCATAAAGCTCCTTTAGCAATAATGGTCTATAACTTCTAAAATTATATTAAATAAT
T
>NODE_44_length_2177_cov_18.061552
TTAATTTTCTTAACTTTATTATTTCTAATTAAAAAGAAAGTAATGATAAAAATAATCACT
GCGCAAATGATTAAAAAAACAAGTAGTGATATTAGTGCAATTTTAGATTCAGGAACTGAT
AAAGTTTTATTCATATAATTAAAAATTATAATAAAAGATAAAATAAAAAACCAAGCAAAA
TTGGTTTTAAAGCATTATTATTGAGCGCGCAAGTTTAAACTTTTATATCCTTCAACTTTT
TTACCTTTGTAAAAGCCACAGTGTTCACAAACACGGTGTTGTTGAATCATATTAGAACAG
TTTTTGCATGAGATTAAATTTTGCACTGGTAAAGCATCATTAGTACGTCTTTTGTGTTTA
CGTTGCTTAGATGTTTTACGTTTTGGAACTATAGCCATTGCACCCTCCTCATTATTAAAA
ATAGTTGTTGAAAAATAAGTATTTAAATTATAGTAAAAAAATAAATTTTTTTATTTATTT
AATAAATTTTTATGATGCTTATCCTGAACACAGCTATGTGTACTTCTTTGCCTGTTTTAT
AGGCTTATTAGTCAATTGAAATATTATTTATAAGTTCATAATTGCCACAATATAAAAAAT
TCAGCACAGTGGCCAAATTTTTTAAGATTTCAATTTGTTGTCATAGTAAATGTTTATTTC
TGTCTGAACTTCGTGTGTAACAGGATGAATTGGAATATGTTTAACATGGTATTTAAATCC
TTTTAAATCATCTAATTTTTTGCTTGGATTATCTGACTTAAAGTCATTAAATGTATATTC
GCTTTCAATTTTATATAAGTTTTGAAGGTAGTCTTTTTGGTAGTCATTAAATGCCTTACC
ATAACCAGGGAACTTGTCTTCTGAAAACTCATTATCTAAAACATATTTATATAAACTTTG
AATAGCAGGAGTATATCTTATATAGTCAAAAGCAAAGTAAGCACCATATTTTTCATATCA
TTCATCTTTATCTTTATCAGCAGCAACATTTTTTCTAGCTTTTTCAATGTCATCTGAGTT
TCAAAACTCATCAGGTTGGTCATAACCAGCAAAAACTGTTTTATTTACTGCGTCAATCAT
GTCTAATGCAACATCTTCTTCAGTTGGATTGGCAATAACAAATCCATCAACTAAAAGTAA
GTTAACTGAAGGACGAATAAATCTAACAACACCATCAGGAACTTCTGAATTTTTGACATT
ATCTAATGAATAAAAGGCATCAACAGCATCACCATTATAAATAATAGCTACATTAAATTT
CTTTGTAGGATCAATTAATGTATTAAGCAAGTCTAAACCGTTTCCACTAGTTCTAACTCT
TTCAGTGTCTGTAATTTTAAAACCAGTTGAATCTTCAAACATAGCAACAAATTGGTCAAT
TAAATCTCTATAGATTTCAGTTCTAATTTTTTTATTAGTTATATTTGTTTCCTCAGTTAT
AACAGCTTCACCAGTTGGCTGAGAAACTCTTTTCCCTGTTTTAGTATCTAATCTATATGA
TGAGCCGTAGATCATATTATCACGCACTGCATTAGTGTATTGATAATATTTAAAAGCATC
TTGTTCTGAATTAGTGCCATAAGGATTTCTAAGCAATTTAAGAGCTTCTGACATCGGTAA
ATTATTATGTTCTTCTATTTTTTCTTGTCCAGTTTGCTTATCGACAACTTTTTCCTTATA
TTTATTATTTGGATTATTAATTATCTCAATAAGCTTAGAGTTAATTTGTTTTTCAATGCC
ATTATGAACACCGGCAAAGTAGTCACTAATAGAATTTTCATACTTAGAGTCATATTCTTT
TTTGGCTATTTCATAGTCCTTTTGGGCTTGTTCTCCATCACTTTCAACTGGCTCTTCAGG
AGCTTCCATATGAAATGGCTTGAATAAATTATTATATTTAGCTAGCTTTTGAGGATTGTA
TGCAATAACCATATCTTGCATAAAGTAAGGTATGAAATAATCATATAAATGAAGTCTTTC
TTCATTTGGCAAGTCTTTTTGTGTTTTATTAGGAACAATTGTGCCATTTTCGTCAAAAAC
AGGCACATTGTCTAATAGTGCATCATACGATTTAATGTGTTCAAAAACAACAGGGTTATA
TATAACTTTTAAATTTTCTTCAGTAGTTTTTGAATCGTCTCATTTGGCTTTAAAAATCTT
TTTAAAGTCAGATCTTTTGAATTTTCTTAATAGTGGCTT
>NODE_45_length_8913_cov_21.735666
TTGGCGTTCTTGTGGCTATTTTAATTGTTCTAGCAATTTATGTTGGAGCATTAGCGGCCA
AACAATGAGACTTTAAAGCAGGTACTTTATTCTTTATTAAAGATATTATGCTTAACAACT
TTTTAGGAATTAATGCAATTCTTATTGGTTTGTTAGTTTTCATTGGTTATTTAATTCTTG
GAAGAGGATTTTCAGGAATCGTCATTGGAACAATGAAGGCAATAATTGGAGTTTTACTAC
TTCAAATAGGATCGGGAGCATTAGTTGGTTTAGCTAAACCAATCTTTGCTGCCTTTCAAA
AATTTAGTGGAACAAGTGTTATTCCGCTAGATACATATTCAGGACAAGTTTCAGCAGGTA
AATTTTTAGATGCAGTTGGCAACGGATTTTCATCATGAGTGTCATATGCCTTAATTATAG
GTTTATTTGTCAACATTATCCTTATCGCATTAAGAAAATGAACTAATGTTCATTCACTAA
TGATTACTGGACATGTTATGTTCCAACAAGCAGCAGTTGTAGTGCCAATTGTATTCTTAT
TAATGTTTTCAAAGGATGCTGGCTTAATTGATGATAAAGAAATTGTGTCATTAGGCGCAC
AGCTAGGAACAATAATATTCTCAGGCCTATTATTAGGTACTTACTGAGGAGTTGCCTCAT
CAGCCACAATTAAGGGAACTGATGCAGTTACTCAAAATGCTGGTTTTGCTGTTGGTCACC
AACAAATGTTTGGTGTGGCTATAGCATACAAAATTGGAAAATATTTTGGTAAAGCAGAAC
AGTCTTCAGAAAATAGAAAAATGCCTAAAGGATTAAAGGTTTTTGAAGATAACATTTTTA
CACAAGCGATGCTAATTTTATTAGTATTCTTGATCTTAATTTTAATTATTCAATTTGCAC
CAGGTCTTGACGAATCAGTCAGATTTGCAGGCAAAGACGGATTAGTAACAAAAGAATATA
ACTCATGAAAAGTAGGGGGTGGCAGTGCCTTTTGAGTTGTGCAATTAATTCTTGGTTCGT
TCCAATTAGTTTCTGCTATTATTGCTATTCAAACTGGTGTTAGAATGTTTGTTTCTGAAT
TGCAACAATCATTCCAAGGTATTAGTGACAAATTAGTGCCAGGTGCATTAGTTGCTGTCG
ATGTAGCTGCTACATATGGTTTTTCACCTAACTCAGTTACATTTGGATTTATCTCAGGTA
CAGTAGCTCAATTTGTTGGTGTTGCAGTAGTAATAGGATTATCTAGAATTCCTGGAAGCT
TTAGTATTCCTATTGTAATTCCATTGTTTATTACATTGTTCTTTAACTCTGGATCAATTG
GTGTATTTGCAAATGCTTCAGGTGGCTACAAAGCTACATTGGCAGTGCCAGCAATCTTTG
GTTTTCTAGAAATAATCATTATTGCTTTAGGTCTTGGAATGGTTAACAGTTTTGGTCTTA
AATCAAGCGGATTAGTAGTTTCAGCCACATTAGACAAAGAATCAATTGACTATTTAACAC
ATGGTCCATTCTTTACTGGATTTAATGGTATGTTTGACTGAAACTTCATATTTGGTTTAC
TAATGATTATTGGTGGTGGTCATCCAATTGCAGCTTACATTGTCTTCCCACTTTATTTAG
TTGGAATGCTAGTATTAGCACAAATAATTGATACCGCAAGACAACATAAGCCAACTTCAT
TACAAAAATTGTTTAAAATCAAACCTACATTACTAGAGCAACCAGTTGCTGAAGAAGCAG
CAACACAAAATGCTTAATTAAAAATCGAACTAATAAAGGTCTCCTTTATTAGTTATTTTA
TAGGGATATACTTTTGGATATAATTTGAATAATTATAAAAAGTAAAAAAAGAGGTAAATA
TGAAAGTTCTCTGCCTTTGCGGTTCTGGAATGGGAACCAGCATGATTATTAAATTAAAAA
CTGAACAAGCAATGCGCGAATTAGGCATTCAAGGCTCAGTTGAAGCACTAGGCCTTGGAA
TGGGTAAGTCAGTTGCTAATAATTTTGATGTTATTTTATGCACCAACAACTTTGTTTCTG
AAGTGGCTAATTCAAAAGCTTCAGTGCACGGACTTAAAAATGTTATGGACATTAACGAAA
TTAAAGCAGCATTTAAAGATGCATTAGCTAAAGGAATTAAATAATGTCAGCAAAGCTAAA
CTTATTAGACAATTTAGTTGCTAATGATTCAATTATTGTGGGCTATGAAGCAAAAGATTA
TAAAGATGCTATTCATAAGTCATGTGAGCCTTTAGTAGAAAAAGGCATTATTAACTATAA
CTATTATGATTCGATTTTAAAATCAACTGAAGCACATGGGCCATATTACATTTTAGTAGA
TGGCATTGCTATGCCGCATGCTTCAGCTACTGAAAATAGTGTTTTTTCAAATGGTTTTAG
TTTGTTAACACTTAAAAAACCTATTATGTTTGCAAATGATCCAAGGGAAGTAAAAATCGT
AATGACTTTAGCTGCTAAAGATGGTGAAACTCATACAGCAGTAGCTATTCCACAAATTAT
TGCCGTATTTGAAGATCCAGCTAACATTGACAAAATTGCTAATGCTAAGTCAAAAGATGA
AGTAATCGAAATCATTAAAAGTGTTGATTACACAAAGTATATGAATTAAAACGGAGTGTA
CATTTTATGAAACCAATGCTACAAATTGCGCTTGATAATTTAACAATTAAAGATGCAATT
AAGAGTGCAAAAAAAGTTGAAAAATATATAGATATTATTGAAGTTGGAACCATATTAATA
GCATCAGAAGGCAAAAAAGCAATTAAGGCACTTAAGGAAGCTTTTCCAAATAAGATCATT
GTTGCTGATGGCAAAATTGCTGATGCAGGAAAAGTATTTGGCAAGATGTTTTTTGAAAAT
GGAGCAGACTTTACCACCTGCATTTGCGCTGCTGAATTACCTACTATTACTGAAACAATG
AATATTGCTAAAGAATATGGTGCTAATAAGGAAGTGCAAATAGAATTAACTTCAAATTTT
ACTTGAGAACAAGCTGATTTATGAGCAAAAGCAGGCGTGCCTCAAGTTGTATGGCATCGT
TCAAGAGACAGTCAAGCTAGTGGCGTAAAATGAGGTAAAAAAGATATTGATGCAGTAAGT
AAACTATCAAAAATGGGCTTCAAAGTTACTATAACTGGCGGCGTGGAGCTAGAAGATATT
GAACTTTTTAAAGACATTCCAATTTATATTTTTATAGCAGGCAGATCATTACGTGATGCT
GAAAATCCTGAATTAGCAGCAAAGGCTTTTAAAGATGAGTTTGCAAAATACTGAAGTTAA
GAATAGATTAGTTGGCATCTATGAAAAAGCCATAAACAACAAATTTTCTCTTGAAGAAAA
GATATTAATTGCTAAGGCAGCTGGCTATGATTTTATGGAATTTTCAGTTGACGAAAGCGA
TGAAAGATTAAACAGAATTTACTGAAATGATGAAGAGATTGCAGCAGTGCAAGAGTTATT
AGTTAAGCACAAGTTTAACTTTAATTCAATGACACTTAGCGGACATAGAAAATATCCTTT
TGGATCCAAAAATCATGAAACTAGAGCAAAAGCAATGGAGATTATGGAAAAAGCCATAAT
TCTTGCTAAGAAATTAGGAATAAGAACCGTGCAATTGGCTGGCTATGATGTATATTATGA
AAAAGGCGATGAAGAAACAAGAAGCTTTTTTATCGAAGGTATTAAAAAGGCAGTTAAACT
AGCTTCCAAGCATTCAGTTTGTCTAGCTTTTGAAATAATGGACACTCGTTTTATGGGAAC
AAACACAAGAGCTTTAACATATATAAATATGATTAATAGCCCATATTTGCAAATATATCC
TGATTTAGGAAATATTTACCAATGAGCCAATAAAACAGACTTATACAACGAATTTGAAAT
TGCTAAAAATCACCTTGTGGCCTTTCATTTTAAAGACACAATTCCTGGCAAGTTTAGAGA
CACACCATTTGGCACAGGTACTGTTGATTTTCCCTATATGCTTAATATTTTGAAAAAATT
AGAACTTAACCAGCCAATAATGATTGAAATGTGATCACTTAATAAGCCTGAAGAAAGCAA
AGAAGAAGCGATTAAATATATTGCTGATGCATATGAGTTTTATAACAAGCAATGAGAGTT
AGTTGGTGGAGATAATTAATATGAATCAAATTGACAAAAAATACAGTGATGAAATAGCCA
AGCTTAAACAAGAAGTTTATGATGCCAATATGCTTTTAGTTAAATACAACCTTGTTATTC
ACACTTGAGGTAATGTTTCAGGAATAACTAAAGACAGAAAATATATGGTTATTAAGCCAA
GCGGCGTTGATTATGCGACACTTAAGCCTGAAGATATGGTTATTACTGATATGGATAACA
ATGTGTATGATTCAAAATATAAGCCATCAAGTGATACACCAACTCATACATTGCTTTATA
AAAATCATCCTGAAATTCAAGGTATTGTGCACACACATAGCACTAATGCAGTTGCTTTTG
CACAAGCTGGCAAGGATATTCCTTGTTTTGGCACAACTCATGCCGACAATTTTTATGGAC
CTGTGCCTTGTGCTAGAGCATTAACTCCTGACGAAATTAATGGTGCCTATGAGCATAACA
CTGGGCTAGTTATTATTGAAACATTTAATAATAGAAAGTTTGATTGAAAAGCTACAAGTG
CAACGCTAGTTAAAGAACATGGACCTTTTGTGTGATCATTTAAATCGCCTAAAGATGCAG
TTGATTTAGCACTAACATTAGAAGAAGTTGCCAAAATGGCAATTAAGACCTTAATTATAA
GTAATAATAGTGCTCCTGAAGCACAAAAAGCATTAGTAGAAAAACATTACAACCGTAAGC
ATGGCAAAAATGCTTATTACGGCCAAAAATAGGTATAAATGGAAACTAAATTAAAGACTT
ATCGAGTTAATTATGTTAATAATAATGCATATTGATATCAGCCATCAATATGAACTTTTT
CTAGACGTTCATGAGCTTCATATCCATTTAAAGAAATTGAAAACTTAATAGACAAATTAG
AACTTAATTACTACCCTGGTGGGATAATAGATCTTAATAATGACTCTAGACATAAAGTGT
TTAATGCAGTCCAAAGACACTTAAAAACAGGCATATCTATCAATCCTAGTTCACTAAAAG
ACAAAGATAATTATTTAGTTTATGAAGTTGATGAAAATGTCAGAGTTATTTTAAATGATA
AGTCTTTAAAACACTTAGCTAGAGGCTTAATATTTTGTGTCCCATTAGCCTATTTTAAAG
CAATAAAAGAAAAAGAACAGCCAAATGAAAACCAAGTTTTAGACTTTGTTTATTCAAAAG
GATTTTTTGAAATTTCTAAAACTAATAAATAAAAAATTAGAGCAGTGTTCTGAACGAAAA
TTACATTTTGTGATGCACTTTATCAATATTTGCTCATTCATCAATTAATGCAGAAGATTT
TTTAAGCTTATTATAATTTTCATCATTATTATAAATTATTGCTTCAAACAAAATGTTACC
AATTAGCATCTGAGAAACCCGTGAGCTAACTGGAACCAACAATGTATCGTTTTGGATTTT
TTGGTACTGAATAATCACATCAAGATTTTTATTGATTTTATTATCATTTTTAGATGTAAT
AGCAATAATTTTAAGACCATTTTTATGAGCGTTTGAAATAACAAAATGGGACTCAGTTGA
CTTAAGATTGTTTGAAAAAACAATCAATGTATCATTAGAATCAGCATTAGCTAAAGCCGG
AAAAAATATGTGAAAATCTGAGTTATAGACCACAGATTTTCCTATTTTTATCAAGTTAGC
GACTAAGTCTAAACTTCTACGCTGACTTGAACCTGATCCATAGATTAAAACATTTCTACT
GTTATTAATTAATTCTGCTGCTTTAATGCAATTTTCAGTAACACTCTCTTCATTGATGTT
TTCAATAGCATACTTATATGAAGAGTAAATTACACTAAAAGGATTAGGTTCTTGGCCATT
GTCATATTTAATTGGATACATGCGCTGAAAGTTAGAAAGCTTAATGTTTATTGATGCGAT
GAAGTTTCTGTAGTCTTTGAAATGATATTTTCTAAAAAAACGGCTGACAGCTGCTTCTGA
TGAATTGGCCAATTTGGCTAATTCAGCTTGTGAGAGGTTAAATTCAGACTGCTCAAATGA
GTTTATGAAGTCCAAAATATTTTTTTCACTTTTAGTTAAATAAATGTTTTCATCTAATAT
TGGTCTTTTAACATTATTTTTTTTCATTATTTAATTATAAACATTTAATTTTTTTAAAGT
TGAGGTAACAATATGCATATCAAACGAATTGGAGCATCAAAAGGTATTGCGATTGCTAAA
GCATTCAAGATTGAAGAGTTGCCTTTAGAAATTTTGAATAATTCAAAAGGTGCAGAATAC
GAAATTGAATTATTCAACAAAGCAGTAGAACAAATATCAGCAGATATTAAGCACACAATT
AAAATGGCAAAAACTAACGAACAAAAAGAGATTTTTGGTGCTCACTTACTACTAGCTCAA
GATCCAGCAGCTGCTGAAGATATTAAAAGTGCTATTAAAAATGAAAATAAGTCTGCTATT
TATGCAACTAATGAATATTTTAATAACATGGCAGCAGTTTTTGATTCAATGGACGATGCT
TATATGAAAGAAAGAGCAGCTGATATTAGAGATATATTAAAGAAATTTTTATATTTCTTT
AATGGCATCAAGGAGCCAAATTTAAGTGCAATTGATAGCGAAGTTATCATTGTGGCCAAA
GACCTAAGCCCCTCTCAAATAGTTCAATTGGACAAAAAATATGTCAAAGGTTTTGTAACT
AATATTGGTGGTACAACTTCACATACTGCAATTATGGCTAGAAGTATGAATATCCCTAGC
GTTGTTGGAACCGAAAATGTTTTAGAAAATGTAAATAATGATGATTTAATAGCCTTAAAT
GGCTCAAATGGCACTGTAATTATTAATCCAAGTGATGCAGAATTAAAAGAGTGTCAAAAA
CTACTTGATGAATATAATACTTATTTAGTTGAAGTCATGTCTTTAATTGGCAAACCTTCA
AGAACTAAAGATAATCATAAAGTAGAAATAGCAGCAAACATTGGCGGCATTAAAGACGTT
AATTCTGTTTTAGAAAATGATGCTGAAGCAGTTGGCTTGTTTAGAACTGAATTTCTTTAC
ATGGACAATGATCACTGACCAACTGAAGAAGAGCAATTTGAAGCTTATAAAGCAGTTGCA
GAGGCAATGCAAGGCAAAAAAGTAATAATTAGAACGCTTGACATTGGCGGTGACAAGACT
TTACAATATTTTAAGTTTCCTGAAGAAATGAATCCATTCCTTGGATATCGTGGAATTCGT
TTATGTTTAGTTCCTAAACATAAAGAAGTATTTATGGCGCAATTAAGAGCAATTATTAGA
GCAAGTGAGTTTGGCAAAGTAGCTATTATGTTTCCAATGATCACTTGTGTAGATGAGTTT
ATTGAAGCTAAGAAAATTTACTTAGAAGCCTATGAACAAGTCAAATTGGAAAATAATAAG
ATTGCTAGAGAAGAAGAAATTGAAGTCGGCTTAATGATGGAAACACCTGCAGCAGCTGTG
TTATCTGATCAATTTTGCAAATATGCAGACTTTGTGTCAATAGGGACTAATGACTTAATT
CAGTACTCAATGGCTACTGACAGGATGAATGAAAGCATATCATACTTATACCAACCACTA
AATCCATCTATATTAAGATTAGTTAAATATGTAATTGATGCAGCACATAAACATGGTAAA
TGAGCTGGTATGTGTGGTGAGATGGCTGGCGATCCTGAAGCAGTTCCATTATTGCTAGGC
CTAGAACTAGACGAGTTTTCTGTTGGAGCTGGCAGCATTTTAAGAACAAGAAAAATAATT
AACTCGCTTTCATTTAAAGAAATGCAAGAATTAGCTGAAAAAGCACTTAAGTGCGAAAAC
GAACTAGAAGTTAAAGAAGTTTTAAAAGCTTACTTAAAGTAAGTGAATTTAGAGACTTAA
AAATGAAGCAGGACACTTCATTTTTAATTATGTATTTTCACTTATATGCCTATAAAACAG
GCATTTAGCTAATTTACAAGAATAAATGTTAATGATAAGGACACTAAAGCAATTAGAACA
ATAGGGAAGACTATTTTGTAGTAAGTTGACTGTGTTTTTATTCTGCCATCAGCCAAATTA
GCAGCCAATAATTTATAGTTTTTGTTTTTCTTGCGATAATGGTCAATTCTTTTCTCACCT
ATATAAACTAGCACTAGAATTATTGCTGAAACAAGTGTTCCGATAACAACAAAACCTAAA
GTATTTAAGGCAGTCATTATTGAAGAGTTAGCAAAAGCAATTGCCCCATCATATGATGTT
GATCGAATCGATTCTCTAATTAATACTTTATATAAATAATCGGCCGTACCAGTACCACCA
GGAGTAAATGAAATCGAGTTAGCCACTCTAATCATTGTATTTTGAATAGTAAGATTTCAA
TAATAGCCATGAGGCACATCTGGTTTTATAATACCAAGTGCTTGTGCTTGAAATGCGTTG
AATGTTAGAAGTGAAGGTACAAATTTAAGCAATACTAATTCAAAAAGGTAATATGGATTT
TTAAAAGTTTTTTTAATGCACTTATTTATATTAAAAAGTTCATATTCAAATTTAGCTTTT
ATTGCAAAGGAATCGTATGCTCTAATAAAAGGAGTAATTTCAATAATTGCAATTAGTGTT
TTAAGTGCAAATCGTTGTAATTTTTTATTAAGAGTTATGACCAAAAGCAGTGTAGTTCAG
CCTGTGTCGAAAATTAGGCCAAGTACAAGCATTACAATAAACGTAATAGAGTTAGGGTTT
GAACCAACAAAAAAACTAGAAAATGTTTTAATACCAATAGGAACAAAAATGGCGG
>NODE_46_length_9389_cov_15.913516
TTACATTTAGCTATATATTTTAGTAAAAAAAATTCATATTTTTTAAGACACTCTAGCAGC
AGAATAGGATTTATTAATTCACTAAGGAGAATTATGTTTAACAGGGTAAAAGGCACTAAA
GATTATGAATCAAATGACATTGAAATACGTAATGAAATTTTAGATGAATTTTTGCATCTT
GCTGAAGTAAATTGCTTTAATTTGATCGAAACTCCAATTTTAGAATCGGCTGATTTATAT
AAAAGAAGTGTGGCAGGAAGCGACATTGTTAATAAAGAAATGTATGAATTTACTGACAAA
GGAGATCGTAAACTTAGCTTAAGACCTGAAGGCACAGCGGGATTTATTAGGGCATTAATT
GAAAACAAATGATATGTTACTAATGAAGAGTTTTGGCCAACAACTACTAAATTTGTTTAT
TATGGGCCAATGTTTAGATATGAGCAGCCACAAAAAGGTAGAATGAGACAGTTTTATCAA
GCTGGAGCTGAAATAATTGATAGCAAAAGCAGTGAATTAAATGCCTTTCAAGATGCTGAA
CTTATTCAAATGGCAAGCAATTTGCTTTCTGAATTAAATGTTAATTTTGTTCTAAAAATT
AATTCAATTGGTGATAATAAGTCAAGAGAAAAATACCAAGAAGATCTTAGAAAATACTTA
GAAAATTATAAAGATGAGCTAACCGAAATAAGTCAAGAACGCCTTAAAAACAATGTTTTT
CGTATTTTAGATGACAAAATTGATTCGCAAAAGCCTTTTATGAAAAATGCTCCAGTGCTT
AGAGATTACTTATCTTCTGAAAGTGAAGAACACTTCAAAAAGACATTGCATCTTTTAGAT
ATTTTGGGCATTGAATATGAAGTTGATCATTCACTAGTTAGAGGACTAGACTACTATGAT
GAAGTAGTGTATGAATTTATGTCTTTAGATAAAAATGCTGGCGCACAAGCTACGATAATA
GGTGGTGGAAGATATTCAAATTTAGTTAAAGATCTTGGCGGCCCTGATTTACGTGCTGCT
GGCTGAGGACTAGGAATTGATAGGTTGATAGATCTACTAAAATTACAAAAAGGTGAAGAA
TATAGTGAGTTAGTTGAACAAAATATTGATGTTTTAATTGGTACAAGCTCTAATGAATGC
AAAGAAGAATTATTTGCAATTGCTTCTTATTTAAGAGGATTAGATCTAAATACTCATTTT
GTTTATGAGCTTGCAAAAAATAAAAAAATATATGAAAAAGCACAAAAAATTAAGGCAAGA
TTTTTAATACTAAATGATGAAAAGGCTCTTAATAATTACTGCTTTATAAAAGATTTTGAA
ACTAATAAAAAAATTAAATTTGATCCAAAAGATTTAGATAATTTTGAAAAAATACTGGAC
TTTATTGAACAATTAGATGAGTCATCAGAAATTGATAATGATTAATTAAAAAATTAAACT
AAAGCTATTCTAACTTTAGTAAAAAATAAGAAAACTTTTAAAAATTATTCAAAGGAACTT
ATGAAAAGTAAATATATTAAAAATGGACTTTTGACTAAGAAAAATGTAGGCGAAAAAGTT
TATTTATATGGCTGAGTTTCAAATAAAAGAAGATTTGGCCCACTGACTTTTATTGACTTA
CGTGACAGATACGGAATTGTCCAATGTGTCTTTGAAAAAGACGTTAACGTCACAAAAGAA
AGCGTAATGTATGTTGAAGGGCTAGTCGTTAAAAGGCTTAATCCTAACAAAGAAATTCCT
ACTGGAGATATTGAAATAAAGGTTTCTAAATACAATATTTTATCTCAGTCTGTTAATGAA
TTACCTTTTGCAATAAGAGATGATATTGAAGTAAGAGAAGAGATAAAATTGAAGTATCGT
TACTTGGACTTACGCCGCCCTGAGATGCAAAAAACAATTTTGTTTAGAGCAAAAGTAATG
CATGAAATTCGCAATTTTCTTTATGAAAATGATTTTGTTGAAATCGAAACTCCTACTTTA
GCAAAAAGCACCCCTGAAGGAGCACGTGATTTTTTAGTTGGCACAAGAAACAAAGGCCAA
TTTTGAGCTCTACCTCAAAGTCCACAGTTATTCAAGCAATTATTAATGATTTCAGGTTTT
GAAAAATATTATCAAATTGCTAGATGCTATCGTGATGAAGATAGCCGTAAGGATCGTCAA
CCTGAATTTGTGCAACTTGATATTGAAACTTCATTTTTAAAGGTTGAGGATTTTCATAAA
ACTATTGAAAAATTAGTTAAAAGAATAATGCTTTCAGCAGGAGTTAATGTGAAAATTCCT
TTTCAAAAAATAAAGTATGCTGATGCAATTAAAGACTATGGCAGTGATAAACCTGATTTA
AGATATGAATATAAAATTACTGACATAGATAACTTTTGTGCCGACACTGATTTTGCCATT
ATAAAAGATGCTAAAAGTAAAAGAATACTTTTTGTTGATTCAGTTATTAGTAAAAAGGAA
TTTAGTATTCTTGAAGAGATTGCTAAGAAAAACAAAGCAAACATATTGTTCTATTTTACA
GTAGTAAATGGCGAAATTTCACAAACAAATTTTGCTAAAAAAGTACCCTTGGAAGCTAAG
AAGCTCATTAATGAAAATGACAATAAAGACGGTACATATTTTATTGTTGCTAATAGCTAT
GAAAATGCTTCACAAGCATTAGGTGCAGTTAGAGTTGAGCTAAATAATATGTTTAATTAT
GCAAAAGATGAATACCGTTTTGCATGAATAGTTGACTGACCAATGTTTGAATTTAATGAA
GATGAAAACAAATGAGACGCAGCTCATCATCCTTTTACCAGATTCGCCCATAATTTAGAC
GAATTGGACAAATTGCCTATTGATAAAATTAATGCTGTAGCATATGACTTAGTGCTTAAC
GGTTTTGAAATTGCTGGTGGAAGTGCCAGAATTTATGACAAAGAAATGCAAGAGAAAATG
TTTAATTTAATAGGCTTAACAAAAGCACAACAAGAGTCAAAATTTGGATGATTTTTAAAG
GCTTTTGATTATGGCGTTCCTCCACACTGCGGAATTGCTTTTGGATTAGATAGATTAATA
ATGCTTTTAACTAAACAAAAATCAATTAGAGATGTTATTCCTTTCCCTAAAAATTCGAAA
AATCAAGATCTTTTAATGGATGCTCCTAGTGATGTAACTAATGATCAGTTGGCTGAATTA
GGACTAGCATTATTAAAAGAATAAAGCAAAACTAAAACACCAAAAAAATACAAAAAAGTG
ACTTATGAATCGAAAGTCACTTTTTGTTTATGAATTTAAGTTTTTTGTCTAAAAGTACTA
GAAAATAGCTGTTTGCAGTGCAAATCTAGCGATCAAACCAACAACTACAGATGTTAATAA
TGGGCCAACAATTGGAATTCATGAATATTGTCAGTCAGAGCTTCCTTTATTAGCTACTCT
CATGATTTGGTGAACAATTCTAGGAGATAAGTCCCTAGCTGGGTTAATTGCATATCCTGT
TGTACCACCTAGTGATATACCAATCACTGCAACAGTTAAACCTACTACTATAGGTTGCAC
AAATGGAATAGTTACAAAATGTCCTACCGCAACAATAGCAAATAATAATACTAATGTACC
CACAACTTCCATGCTGAAGTTAAAGATAACATTTCTGTTTGATGGACCAGTAGAGTGCAT
AGCTAAGAATTTATTTTTAAACTCTTCAGGTTCATTTTGACTTGTTTCTTTAACGTGTTT
TCAATATAAAAAGTCTACTAAAAATGAACCAAGTGCTGCACCAATAAATTGCATTATTAA
TACAATAATGAAAAGTCCATAAGTAGGTAAAAATGTGTGACTAATTCCTTCAAATCCTCA
GTCACGGTTAGCAATAGCTGATATAATTGTAACTGCTGGATTAAGGTGTGCTACACCGCC
AAGACCTGCTGATATTAAGGCAGCAACTAATACTGCAAAACCTCAGCCAAAAGTTATAGT
AATTCAGCCAGCATTTTGGCCTTTTGTGCCTTTTAATAAGACATTGGCGACAACTCCATT
ACCCAAAAGGATTAATAAAGCTGTGCCAAATAATTCAGTTAAAATAATTGGTAAAACTTG
CATAAATTTCCTATTCTATATCCTTAGTTCAGTTAAATGTTCTTTTTACAGCAACATCTC
AACCCTTAATTAATTTATTAGCTTCAGTAGTAGAAATTTCAGGAGTAATTTCAAAATGTA
CTTTGTATGTTTGTTTGATTTCATCAATGCTGTTTCAGTAACCAGTAGCTAAACCAGCCA
TAAAAGCAGCCCCCATAGCAGTAGTTTCAATGTTTACTGGCTTAATTACTTTTGATTGTG
AAATATTAGATTGAAATTGCATCATAAATTTATTATTTGAAGCACCACCGTCAACTTTAA
ATAACTTAACAGGATCATTCATATCCTTGCCCATAGCGCTAACAACATCATTAGCTTGGT
AGGCAATGGCTTCTAGTGTTGCTCTAACAATATGTTCTCTTTTAGTTCCTCTATCAAGGC
CAAAAATTGCACCACGTGAATATGAATCTCAGTATGGAGAACCTAAACCTGTAAATGAAG
GCACCACATAAACTCTTCTATCATCATTAACTTGCCCTGCATATCATTCAGTTTCTAAAG
CACTATAAACAATTTTTAAATTGTCTCTAAGTCATTGCACCGCTGCACCTGCTATCATCA
CAGAGCCTTCTAGTGCATAGTGGATTTTGTCTTTGAATGAATAAGCAATTGTTGTTAGTA
ACCCGTGTGTAGATTTTACAATTGATTCGCCTGTATTAGTAAGAATGAAGCAACCTGTAC
CGTATGTAATTTTTGATTGGCCTTTTTCTAAGCATAACTGGCCAAATAGTGCACTTTGTT
GATCGCCTATTGAAGAAGTAATTCTAATTTGACTTTCATTATCTCTTGAAAATAAGTGTG
GGAAAGTTAGACCGTATTCCTCGCTGCATGATTTAATTTCCGGAAGTATGCTTTTAGGAA
TGTCGAATAATTTTAATAACTCATCATCTCAATTGTTAGTGTGAATGTTATACAAAAGCG
TTCTTTGTGCATTAGTGTGATCTGTCGCAAAGACTTTTCCACCAGTAAGCCTATAAATTA
GTCATGTATTGATAGTTCCAAACATTAATTTGCCTTCTGAAGCTAATTCTCTTACATTAG
GAACATTGTCTAATATTCATTTTACTTTTGTCCCTGAAAAATAGGGGTTAATGATTAATC
CAGTCTTTTCTTTTACTAATTCAACTTGCTCTTTTGTAAACGACTGACAATATTCAGCTG
TTCTTTGATCTTGTCAAACAATAGCATTATAAATAGGTAATCCAGTTTCCTTATTTCAGA
TAACTACTGTCTCTCTTTGATTAGTTATGCCAATAGAATCGATTTGTTCAGGACTAATTT
TTGATTTATTAAGCACCTGAACTAATGTTGAGCGTTGAGTATTTCATATTTCAATTGCAT
CATGCTCAACTCATCCTTCTTTTGGAAAGTGTTGTGTAAATTCGGCTTGCTCAACAGCAA
TAATCTCACCTTTTTTATTAACTATTAATGCTCTAGCACTGGTTGTGCCTTCATCTAAAG
TTAATATGTATTTTTCCATATAGTTAATTCTCCTAGAGTTTTATGTGTATGAATATAAAC
TTTTGCTTAAAGCATCACATTAATATTTTCTACTATCTTGGTTTGAATTATCCTTTCAAA
TTTAATGCTTAAAATATTAAATAAGCATAACTAAATTATATAGATTGCCATTTTTATGTA
ATTTTATGAAAAAGTTTTACATAAAACATTTTGTGACATTCAAATATGCTAATTCACTAA
AATGCCTGTTTTATAGTAACAAAAATAGAGCAAGCGCTCTATTTAGTATTTAAATAACAT
TATTTTCTGGCTTTGGGCCTTCTTGGTATTTACTGTTTTTAACAATTTTTAAAATTTCTT
CATATAGGTTATAAACATTGCCATAACCAAGTTTATCTAATCATCCACCATATTCAGCAT
TGCCAGGGATAAGAACATAAACTTGTTTTCAAGGATTATCTACTTTTTCCAAAGTATATT
TATTGTCTTTTTTGACAGTATGTTTAACATCAGCACCATCAATATTGAAATATTTATTAA
TTTCTAGGTTTTTGTCTCTGAATGAATTTACTCTTTCACTATTAGTTTTACCTTTAGAAA
TTCTGTCAAAAAAGTCATTGTAGTTATCACCGATTTTCATTATGGTTTTCAATGGAACTT
TTTTGTCCCCCATTAATTTGAAACCAGCAGTATTTTTATCCATTGCTTCCATTCTGTCTG
TTTTATAGACCTTTTTGCCAAGTCTGTAAGCTGCAGATGAATTGGTTCATGTAATTCAAG
GTTGCTCTCTATAATTAGTTGTAAATTTTAATCTATCAGCTAATTTTTTAAGTTCATCAT
CTGACAATCCCTTTGTTTTGTCATCACTAATTTCACTTTCATTTTCAGCTTTATAAGGCA
TTGAGCCACGCATTCAGAATTGGAAATCTTGAACAAATTTAACACCAACTTTTTTAAGAT
TTTCTTTTACAGCATCTCTAACTGCTGTTGATTGGTTCATATCTGAGTTATAAAATACTA
AACCACCATTTTCATGTACATAATTTATAAATTCAACAGCACCTAGAATTGCAAATCTGT
TAGCTTTAAGATCATTTTTCTCTTTTTCAGTTCCGCTGTAGCCACCATTAATCATTGCAG
ACGCTTCAGTTAGGTCATTTTGAAGCACAGTTTCATCTATGTCCATAAATACTACTGGTA
GGCTTTTGTTGTTTTCTACTTCAATTTTGCTTGTTGATGCTTCAAATTTCTTACCAAAAT
CAAACTTATCTTTATTAGATTCCTTCAATTTATTAAATGCTAATTTAGCAAATTCATATG
ATTGTACTTTACCAATAAGTGATTCAACCGAAGTAATGTATCAAACAACTGCACCAAAGG
TTCCAACATCTTTATTTAGTTGGCTAATTAAGAAGTGTATTTGGTCTTCAGTCAATTTAA
CATCGCTTTTCATAGCCTTTGCAAGTGATTTAATTGCATTTTCTTTTTCATTATTATCTT
TTAGTGTGTTTCAAGTTGTTTTTAGTGAAGCAATCACATCATCAATTTTGCCATTTTGAC
TGTCATTTGAATTGTCATTTTTTGTAGCTGGATCTTGACATGTAGCAGCTATTGTTGGTA
ATAAAATAACAGGCGCTGAGCCAATTAAAATACCTTTTAAAAATCTTTTATTAATCATAA
TTAATAACTCCTTATAGGATCTGTTTTTCTATTTTTTTAAAAACATTTTTGTGTGTAACA
AAATTATACAAAATAACAATTTAGCCTTTTAATAGTGGAATTTTTAGCTAAAAAAAGTGG
AACAGTCCACTTTATTTTATTTAACTTGGTCTTGGTTACCAAATTTTTCTCATCTTTCAA
CTTCAGCATTGCAGTCTTTAATTACTTCAGGCACTAAATCAAATGAATCAAGAATTGATC
CTGAAGCTCTTTCATGACCGCCTCCACCTCACTTAACTGCAACATTTCTTACACATGGGC
CATTTGAACGGTATTCTACTCTAATTTTTCCATTTTCTTCTTCGTTGAAAAATACTCAAA
ATGGATATCCTTTTAGATTAGAAATAGAATTTGGCCTACAAGCTTGGTTAGGGGTTTTGC
CTAGCTTAATTGTTTCATCATAAGTTAGTGTAGTGTAAGCAACTTTGCCAACTGTTTTAA
GATTTTCATAAATTTTATTAGTTAGTTTAATATCTTGTAAGTCAGTTTGAGCTAAACCGG
TAAACACTTTGTCAGCATCAAAGCCAGTTTTGTATAAAAAGGCTGCTAATTCATGTGTTC
TTGCTGATGTATCGGAAAATTGGAATCTTCCGCTGTCAGTTACCACACCTAAAAAGATAT
ATTCAGCGGTCTTAGGACTAACTTTTCAGCCTGATTTATAGGCTAATTCGGCAATCATTT
CAGCCGCTGCTATTCTAGATGATTCCACTCATCTAGTACACTTATCTAAATCATCATCAT
TAGGATGATGGTCAATTCTTAATGTTTCGGCAAATAAATTTTTGTCTAAATATTGTCTTA
AATAAATTCTTTCTTTGAAGTTAGCATCAACAATTACTCCTAGCGATTTTGCTAGTAATT
CATCACTTGGCTCATTGTCAAAGTCAAAGTTTAAAAATGAAAATGAACCATTATTATCGC
CTATTGCATAAACTTTTTTATTAGGATAGTTATCTTTTATTAATTCTCTTAGGCCAAATT
GGCTACCCAAGCAGTCGCCATCAGGGCGTGTGTGATGAAAAATAATAATTGAATCGTATT
TTTCAATTAAATTTTTAGCATCGTTAAATGAACCTATTTCCATATGCTTAGCCATACTTA
CTTAGCCTCTCATTCAACAATTGCTTGATTTAAATCATTAATTACATCACTAACTTGGCT
TCATTTTGTTAATGTAATACCAGCAGCATTATCATGGCCGCCACCACTATATTTATTTGC
CACTTTATTGACCAATGGTCCATTTGAACGAAGACGGCCTCTAATCTTGCCATCTTCAAG
CTGGATAAAGAAAGCTCAGCATGAATTGTCTTCAATATCAGCTAATTCATTGACGAATGT
AGCTGCTTTAAGGCTGTCTAGGCCAAATTTATCTAACACTTCATTAGTAACTTCGTAATA
TAAAACTCTGCCTTGTTTTTTAAAGTTTGAAAGTATTTCGCCAGAGAACTTGATATCATC
CATTGTTCTTTTGCTTAGTTCATTAAATATAAATTTAGGTTCTAGGCCACCTTTTTCATA
TAAAAATGAAACTAATTGATGCGTTCTTGCTGAAGTATCTGGATATAAGAATCTGCCGCT
GTCTGTCACTATACCTAAAAATACATGCTCTGCAGCTTTTTTGGTAACTATTCAGTTAGC
TTTATAAGCAATTTTTGCAATCATTTCAGCAGCAGCAACATAACGCTCATCTACTCATAA
ATATTTATATTCAATGTCACTATCATTAGGATGATGATCTATTCTTAAGGCAGCAGTAAA
TTTTTTATCTAATAATAATTCAGCACGCTCAATTCTATTTGAACTTGAAGCATCGACTAC
AATACCAAGAGAGTCTGTAAAATCAATTGTTTCAATTGGATCATATTTATAGTTCATAAA
GTCAAATACGCCTACATTATCTCCAACTGTATAAACCCTTTTTTCAGGATAGTTAGTTCT
AATTAATTCAGCTAGCCCAGCCTGTGATCCTAAACAGTCACCATCAGGGCGAATGTGGTG
AAAAATGATTATATTTTTGTACTTTTTTATGGCGTCAATAGCCACTTTTGCATTACCTAT
TTTCATTTTGCCTCCTAATAAAATTTATATTTTTATAATTATAAATTATTT
>NODE_47_length_5203_cov_16.194695
ACAACAAAACATTTAGCAAAGATAAAGACTTTCTTCCTGTAAAACTTCAATTTAGTGACG
TAACAAAAACTACAAGTGAATTTGAGTTAATTAAAAAAGTAAAAAATGATATTGAATCTA
ATAACGAAAGCTCATTGCCTAGCTTAATTTTAGGTGCACAATCAGGCGCTTATGTTCTTA
ATCAATATAAAAGATTAATGGATCTTTCTGATTATGGAATAACTAAGCCAATATTTAACA
AAAACATTGCCGACTTGCATTCAAAATTACCTGGTCAAAAAGGCAATGATAAAATTTACA
GCATTCCTTTTGATAACTTAGATGTTGATGCAGTTGTTTATAACCTAGAAGTTTTAAATT
ACATTTTCAAAATGATTAAAGAAAATGGTGGCAATGTGGATGAAAACGCTGATATAGTTA
AAAAAGCTACTGAAGCAGGCAAGGAAGGCGTAGGTCAAAAATTGCCCGATAACACTATTT
GAAAGGCATTGGAGCCAAAGACTGCTGACAAAAAAGCTTTTAATGGCCTAAGCGTAAATA
ATGAAACATTTAGCTCAATAGAAAATATAAAAGAGTTTGCTAAAAAGTTTTATGAGGGCA
CTAAGTTAAATACTTCTAAAGTTAATGATGACACATTAACAGGTGAAGTAATATCGGTTG
ACTATGCTAATGACTTGCTTTTTAAGGAGCTCAACTCACAAATTGGTAAAGATAAACTAG
TTTTTGATTCAGTTGAAACAGGCAAAGAAGAAAATCCTGTTGCTGTTAAATATAATTTAG
TAGATGATGCAGATATTAAAAGTAAGTTTAAGCAATTATTAAGCGGATATAAAAATATTA
CTAAAAGACATGAACATAAAGTTGGGGAAAATAATAAAGTATTTCAAACAATTAATTTCG
GTAACAAAGGCGAAAATGCAAGCATAAATATTGCTAGATTTAAGAGTGCAATAAGTTTTG
CAACTAGTGTTGGAGTTAATTCAACAATGTTTAGTTCGCGTAATAAAGAAATTTATGGCA
AAGATGACCCTGATTTTGAGAAAAAAGTTGCTGCATATGAAAACGTTTATATGGATCCAC
AATTAACAACAGTTAAAAAAGATGAACAAAAAATATTTACTGAAGGTGGTTCAAGTTTAT
TAACTATTAAACTTAGTGATGAATCATTAAATAAAGCAACTATAAAGTTTGTTAAATGAT
TATTTGAAGGCAAAAATAATGCCTACATCCAAGGCATGGAAGAAAACTGAAAGACTTTTG
CAAAATATTCAGGCTACATTATGCCTTTAGCTTCAGTTATTAATGATCAAAGCTTAAATT
GATTCCAAAGTGAAGCTGATAAATTAAAGCAAAAAAAAGCTGCTAAAACCATCAGCGATG
AAGAGTTCAGAATCTTAAACTTCTTAAGATCAGCTTATGTATCAATTAAGTCAATTAGAG
ACTTTGAAAAAGATAATTCAATTATTGCTAAAAATAACGCACAAGATGACAAAACAGGAC
AAATCAACAATACAATTTCATCAGTTGCAAAAACTTGAACTAATCATAACAAGGCTTCTG
AAATTAAGGAAGATGTCTTAATTGAAACAATTGAAAAAGAAATAAATCCAAATCGTTAGT
AAAAAAATACTGAAACTCTTGCTTTCAGTATTTTTGTTTTTTAAGAATTAGCTTTTTTGT
TATGAACAATAACACTAATTTTAGAATCTTTAGTATTACTAATGTACTTAGTTATGTAAA
AGTGGTACTCATCAGTTGAATGAGCGTGTGAGCCAATTAAAGAATATGATACAGTTGGAT
CATTTTCTAAATTTGCTTCAAAAATAAAGAATTTATTTAGTTCCTCAATTTTCTTTTTAA
AGTCTTCTGAGCCTATTTTATTGCTGCTTTGGGCAACAACAGCATCAATTTTTTCAAACA
CTTTTTCTGCTGTATTTTCAGCTGAAAATGCATCTTTTTTAAATATTTTACCAATGATAA
ATGAATCGTCTAAGTAATGACTTTTATCATTTTCAGTTACTTTTGATAAATCAGTATGAT
CACTGTGTTCACTTTCAGACTTTTCTATATTATTAATCCCAATTTCACTTCAAGTTATCG
GTGTATAACTTAAATTATTGTTTTCATTTTTAACAAATGTTAAGGTTAAGCCATCCTTAA
TTGAATTTAATTTATCATTTGGAGCTGAGTTTTCAAAATCAATTGAAATATTTTTAATTG
ATTCATCTTTTATTTCAGTTGAGCCGTTTTCTAAAAAGCTGTTTAATAGCTTAAGTTGCT
TAGCAAAAGAATTTTTACTTTTAAGCTGTTTTATAATAGTTTTAGGAAAAAATCCTTTCC
CTTTTTCTGACACTTTAGATGATAAAGTAATTAGATTATCAAAAGCTGAAAAGGTTTTTT
TAGTTTCATCTTTTTTAACTTCAGTAATCTTATTTTTAAATGATTTATATGAAGTAATTG
CATCAGCAGTAGATTTTATTCAAGCATCAACTTCTTTTTTGCTTTTAATATCAACCTTTG
AATTTAAAGTACTTTTTATATCAAGATAGCTTTTTAAAAAGTTAAATTTTTCTTCTGAAT
TTAAAAAATCAGTTACTGACTTGCGATTATTATTATATTTTGACTCTAATTCTTTCAATT
TGCTTTCATTGTCACAACTAGCAGCTATCATTGGAAATGCTAAAGCAGGCGCAAGCATTC
CAAAACTGCATAATAGTTTATTTTTTTTCATAATTTTATCCTTGCTACATATACTATATA
TTTTTAATTGTGTAATTACTAATTGTTCAATTTGAATATTAAGTCTTATGATTTATTTAA
ATCATTATACAGTAATAGTAACTAGTTAGCAACCTATAATTATCTAAAATGCTTGCAAAC
CTATAAAACAGGTTTATTAGTAAAAAAATAAATATAGAAAGTTTGCACAAAATGATAAAA
ACGAGCAATAAGCTAATTGCAAATAATATATCTAGTTTAATTTAATATTAAAATCTTTTA
TATAATTAATAAGTATGAATTTAAGTAATATACCTAGTAAAAAAAAGACTGCAATAATTT
ATAGTTCAGTATTCTTGCTTGCAATTATTACATTAGTTGCATGCATTGTTATCATTGCAA
AATTTGACAGCAGTCAGTCTAAAATATGAGCTGCAGCAGTAGTTGGTCTTACTATTAGTG
CAATTATTGCAAGTGTTGTAGGTTTATTGCTTGTGAGAATGTATTGATCACAAAATGCTA
TTGTCAAAAAATCATTTAATTTCTTTATGGATGAAGTAGTAAGTCATAATTCATTAGGCT
TAATAATTTATGACAATAACTTCATCATTTTATGAACAAGTTCATTTATTAAGAATCGTT
TTGGCAGAAAGTGAGTAGGTTATTCGCTAGCTGAGTTTTTTAATCATTATGAAACTCATT
TTGATAATAATTTACAAAGCTTAAATTTTAAAGATAATGAAAGCTTTTATCATGCAGAAA
TATGACCACTTAAAAATTGCATAAGCATTAAAGATATTACTTTAGAGCAAAATATGATTC
AAGTTTATTCAAATCAACTTCCTGTAATTGGTGAGGTTGAAATTGATAACTATCAGCTAT
ATCATTCAATACTTTCAAAAGAAGAACTTTATAGAGTTAACCAGGAATTTATAGCTATTT
TGGATGAATTAGTTTCAAACTACAACTTCGTTTACCGTCAGTATACTAATGGAAAATTTT
TGGTATTTACTAACAAAGAATCAATTGATAAGATGGCTAGCATTGACTTCAATTTTTTCT
CTAAAATTCACTCAGCTCTTAAAAATTCAAAAATTAATAATCATTTAATTTCAATTTCAG
CCGGTTTTGCTTTAGGCTATCAAAATTTATGAGAAAAAACAGAGCAAGCTAAAAATGCAT
TGTTGCAAGCACAAAGCCGGGGTGGTGATCAGGTTGCAATTTTTTCAAATACTGAAAGGC
CTAAATATTTTGGTTCATCTAGTGAAATTCTTTATGACATAAGCAGAACCAAAATTAAAA
GAATTGCTGACTTAATTGAAGGCAAGTTAAGAGATCCAAAAATTAAAAAAGTTATATGTT
ATGGGCATGCTAATGCAGACCTAGATGCTATTGGTTCAGCTTTAGGAATCTGAGCGCTTG
CTAAAGAATACAACAAAGAATCATACATTTGCTCTATAACTCAAGATTCAACTACTGAAT
CAGCTATTGAAAAAATTATTCCTAAAGATGAAGAAATTTTTATTAGGCCACAAGTAGCAA
ATAAAATTACTGATGAATCAACTTTAGTGTTTTTACTAGATAATTCACAAATTGATAGAA
CTGATAATAAAGATTGTATAAATAATACAAAAGTTAATAATATTTTTATCCTAGACCACC
ATAGATTAGGCACAAGCGTCGATTTTTGTCCTAGTGTAAATAGGTACATAGACTCAGCTG
CTTCTAGTGCATCTGAGATAGTTACAGAAATTTTAATGTTTGTACAAAGAAGAATTTCAC
TTAAGCCTTTTATTGCCCAAATGCTACTAAATGGTATTTATTTAGATACTCTTCAATTTA
CTAAAAAAGTTAATGCTAGAACCTTTATGGCAGCTGGTTGATTAGAAGAAAAAGGTGCAA
ATTCAGCTAAAAGTAGTGAAATATTAAAAATTGATGAAGATACTTGAAATGATGTAAATG
ATGTTTTAGAAAACATACAAGAAGTTAAGCCAGGATACTTTTTGGCTTACAAAGATATTC
CATTAAGCAATGATGTTATTTCAATTGCTTCTGAGGAAATTTTAAAAATTAGTAACCGTA
AGGCAGCATTTGTTATTGCTAAATTAAAAGGAACTAAATTTTACAAAATGAGTGCAAGAG
GATTGGACGTCAATGTTCAGTTAATTGCTGAAGCAGTTGGCGGTGGCGGCCATTTTGGCA
CAGCAGCAGCTGTTTCTAGTGAAGATTTTGCCACATTTATTGATAATGTAAAACAAGCGA
TTGTGAGTGAGAAAAATGAAAGTTATACTAATTAAAGACTGTAAAGACGGTAAAGCAAAT
ACAATAATAGAAGTTTCAGATGGCTACGGATCTAACTTCTTAATAAATAAAGGTTTTGCA
CTTCCATACAACGAAAAAACTAAAAAGCAATTAGAAAAAAGATTAAGCGATTTAACTGCT
AATGAGATGGAAATGCGTCAAAGTGCTCTAGAGCTTAAAGAAAAATTAGAAAAAGAATCT
TTAAA
>NODE_48_length_5818_cov_19.449638
TATATTAAATAATTTATTAAAATTATGCTATGAAGATTTTATTAGCAGGGACTCCTGAAT
TTGCTGTCCCAATTTTTGAAAAAATTATAAACAATTTCACAGTTGTAGGAATTGTGAGCC
AACCTGACAAACCAAATCAAAGAGGGAGAGTTTTAACCAGTACGCCAACTAAAGCATTAG
CGCAAAAATATAATATTAGGTGTTTTCAACCTGAAAAAATAGGACAAATTGCTGATGAAT
TAAGAGCTTTAGATTATGACTATTTAGTAACAGCTGCTTTTGGTCAGTTGATACCTACTT
CAGTTTTGCAAATAGCTAAAAAACTAAACTTAAATGTTCATGGTTCAATATTGCCTAAAT
ACCGTGGGGCTGCTCCGGTTCAGCATGCTTTATTAAATAATGACAAAACAACTGGTGTGT
CACTTATGGAGATGGTAAAAGCGATGGACGCAGGTGATGTTTTTGCAAAAATAGAGTTTG
AAATTAGTGAAACTGATGTTGCTTCTTCGCTTTTAAAGAAAATAAGCCTACTTACAGCCG
ATCATATCGTTGAGTGACTTAATAAAATTGATAAAGGCGAGCTTGCAAGAGAAGTGCAAG
ACAAATCAAAAGTCACTTTTAGTCCTAAATTAAATAAAGAAGATGCTGAGATAACTAAGG
ACTTCACTTGCGATCAAGCAATAAGCAAAATAAGAGCATATGAATATAACCCGGGAGCAT
TTGCTTATATTAATGGCAAGAGAGTTAAATTATTTTTTGCAATTAAAAAGGTGGTAAAAG
CAGGAATTAAGCTTGAGCTCTCTGACGGAGTTATTTATGCAGTTGACTATCAATTTGATA
GTAAAAAAAGAGTTAAGATAAATTACTAAAACACCTATAAAACAGGTATAAAAATAAAAA
GCCGGTTTGGCTTTTTTTATCTCTTAATTTCTTTAAGACGAGCTGATTTACCAGCACGGT
TTTTCATGTAGTAAAGTTTTGCTCTTCTAACTTTGTTAGATCTAACAACTTCAATTGCTG
AAATTAGTGGTGAGTGTAGTGGGAAAGTTCTATTAACACCGATTCCGAAAGATATTTTTC
TAACTGTAAAAGTTTCTCTGGTACCTGATTCTTTTTTGCTAATTACTAAACCTTCAAAAA
TTTGGATACGTTCTTTTCCGCCTTCACGAATACGAACATGAACTCTAACATTGTCTCCAA
CACGAAATTCTGGGAAATCTGTACGTAATTGACTAGCTTCTACTAATTCGATTAATTTAT
TTCTCATGATTAATCCTTTCAATAATATCTGGACGATTTTTTAATGTCTTTTTATATTTA
GCTTCTTTCCTTCACTTTTCAATTTCAGCATGATTGCCATTTAAAAGAACATCAGGTACA
GACATTCCTTTATATTCACGTGGACGTGTATATTGTGGATAGTCTAGTAAGCCATCGCCT
TCAAATGATTCATATTCGTGGCTTTCTTTTCTAATGACATTATCAATGAGCCTAATTATT
GAATCAGCCATTACCATAGAAGGCAATTCACCACCAGTAAGCACATAATCACCAATTGAT
AATTCTTCATCAACTAGTTCAGTTACACGTTCGTCAAATCCTTCATATCTGCCTGAAATA
AAGGTAATTTGGTCAAATTTAGATAACTCGCGTGCTTTTTGTTGGTTAAAGACCTTTCCT
TGCGGTGAAACCAAAATTTTATATCCGCCTCTGCTTTCTAATGAATCTAAAGCTCTATCG
ATTGGCTCAATTTGTAAAAGCATACCTTGACCACCGCCATAAGTTTCGTCATCTACTTTA
TGATGTTTATCTAAACTAAACAATCTAAAGTCAACGATATTTATGTCAATAAGCTTATTT
TCTATTGCCTTTGCAATAATCGATTCTTCAGTAAAAGGGGAAAAATAGTTAGGAAAAAGC
GTTAAAAAATTAATCTTCATAAATTATTTTGATGCTTGTTTAGCAGCAACTTTTTCACTT
TTTAGTACAGAATTGATTTTTTCGTTAAGTTTTTGAGTTTTGAAAAGGTTGTAAACAGTT
TGTGTTAGTTGTGCACCATTTTTAATTCATTGAATAGCAGCTTCTTCATTGATTCTAAGA
GCTTTTGAGTGAGGGTTGTATTCACCAATAGCTTCTATAAATCTTCCATCACGTGGAGCA
CGAGCATCTGCTACTACAATTTTGTAGCAAGCGTTAAACTTGCTTCCTAGACGTTTAAGT
CTAATTTTAACCATAGTTAAGCTCCTTTATAAATATTTTGGGTGTCAAGCACTACTACTT
GACAGGGTTAGTAATTTAATTTTAAAACAATAATAAAAAAATGCAAGCGAAAAAGTTGAA
TTTTGCCTGCATTTTATTTTCTAATTATTTTGCTTTTGAAACAATGAATTTGTTTGCAAA
AACAGTTATTTCATATTCATTATTTTTGTGGAGTGAGCCTTCAATTATTTGGTAAGCTAG
CATACTTTCGATATTATTTTGAATATATCTTTTAATTGGACGAGCGCCAAAGTTCTCATC
ATAAGCATTTTTAGCAATGTGTTCAACTAATTTAGGTGAATACTTTAGTGTAATTTCCTT
AGTTTCAAAAATTCTTTTAATTAATTTTTGCAGTTCTAAAATTACAATTTGTTGAATATC
ATATTCACTTAGGTGGTTAAATTTAACAATTTCATCAATTCTGTTTATAAACTCAGGGCT
TAAAAATTTAAGTAACTCAGCTTTTAAGCCAGGAACTTGATCTAAAGCTTCGTTTAGTTC
AATGTTTGAAGCAATATTAGAAGTCATGATAATGATTAAGTTTCTACAGTTTATGACTCT
TCCAGTTGAATCGGTAAAGGCACCATTATCAAGAATTTGTAATAAGATGTTCAAAACGTT
TCTGTCAGCTTTTTCAATTTCATCAAAAAGCAAGATAGTATATGGATTTTTTCTAATATT
TTCAGCAAGTGATCCACCTTGGTCAAAGCCAACATAACCTGGAGGAGCACCAATTATTTT
AGATACGCTGTGTTTTTCCATATATTCAGACATATCGAGTCTAATCATTTGTTTTTCACT
ATCAAATAAAGCAAATGCTAATGCTCTTGCTAATTCAGTTTTACCAACTCCGGTTGGCCC
TGTGAATAGAAAACTTGCAAGCGGTCTGTTAGGATCGTTAATGTTCGCCTTCGCCCTTAA
AACAGCCTTAGACACCAAATTGACTGCTTCATCTTGACCTTTAATTCTGGATTTTAATTC
ATTTTCAAGATTAAGTAATTTTTGCTTATCAGTTTCTAATAATTTAGTTACTGGAATCAT
TGTTCATTTTGAAACAATTCCCGCAATTTCTTCTGCTGTTACACTATTTTTAATTAAAGT
TGATGCGCCTGAAGATATTTTTTCTTCTAATTCCTTTATTTTTTTCTCAATTTTTGGAAC
TTCTGAATATTCTAATCTTGAAGCATCTTCATATTTAGTTTCTCTTTTGTAAATGTTTAT
TTTGTATCATAAATCATCTAAATATTTTTTTAGTTTTGATAAGTCTTCTAATTCTTTTTT
CTCATCATTTCACTTGTTTTGTAGCTTGCTTATTTTTTCATTAGCAGACTTAATCTCTTT
TTCGAGTTCTAAGATTCTATTTTTATGCTTTTCTTTATCTTCTTCATTTAAAGCAATTTT
CTCCATATTTAAGCGAGTTAATAACTGCTTTACTTTTTCCAATTCCTCTGGTTCATAGTT
AATTTCGGTTTTTATAGTAGCAGCTGCTTCATCTACTAAATCAATAGCTTTATCAGGTAA
GAATCTGTCTGAAATATAACGAGAACTTAACTTGGCAGCAGCTACTAAGGCGTCATCTTG
AATTTTGACATTATGATAATTTTCAAATCTACTTTTAATTCCACGTAATATAGTAATAGT
GTCATCAATTGAAGGTTCTAAAATGTCGACTTTTTGCATACGTCTTTCTAAGGCCGCATC
TTTTTCAATATATTTTCTATATTCATTGTAGGTTGTTGCTCCAATTAAGTGCATTTTGCC
TCTAGCCATTAATGGCTTAACAATGTTAGCAGCATCCATACCACCATCAGCATTTTTACC
AGTGCCAACTAACATATGTATTTCATCAATGAAAACAATTATTTCGCCATTAGAATCTTC
AATTTTTTTTAATACGTCTTTAAGCCTTTTTTCAAATTGGCCCTGAAACTGTGCACCAGC
TATAAGACTTGTTAAGTCTAGTTCATAAACATCCTTATTTTTAAGGTTTTCAGGAACTTC
TCCTTCAACTATTTTTCTAGCTAATCCTTCCACAATTGCAGTTTTACCAACACCTGGTTC
ACCTACTAAGACAGGATTATTTTTAGTTTTACGACTTAAAATACGAATTAATCTTCTAAT
TTCATCATCTCTATTTATAACTGGCTCTAATTCATGTTTAGCAGCTAAATCAGTTAAATT
ACGGCCATATATTTTAAGTGGATCATTTTCAGTATTTTTATTATTGTCTTGGATGTTATT
AAATAAATCTTCAAAATTAAATTCCATAGCTTACCTCCACAACACTCTAACACAAATATT
TTAGCACTTTAATTGCTAGAGTGCTAAAAAATTCAAGAATTTTGCCTTCTTGAATTTTTG
CTATGTAGTTAAATTTGTCTAAAACACCTGTTTTATTAGCTTTCTGGTCAAATTAGTTTA
CCTTGAATTTTGTCATTTTCTTTGTTAATCTCAATAATTTCTAAAGTAACAACATCACCA
GTCTTAACTAAATCTTTAGGGTGGGCAACGTAGTGAGTAGGGGTTTTCTTCATTTTTGAA
ATATGGATAAGCACTGCTTGCTTAATACCTATGTAAACAAAGATACCAAAGTCAGTAATA
TTTTGCACTGAGCCTTCTAAAATCATGCCAACTTTTAAATCTTTAAGATTTAAAATATCT
TTTTTAAGCTTATAACCTTCTTTTTCATCTCTAATATCTTTAGTAGGATTTATTAAAGAA
TCAATAATTAATTTGACATCATATTCATTAGAGTTAAATTCAGCTGCTAAAGATTTAATA
TCAGCATTTTTAAGCACTTCAGTATTAATGTTTTCTAAATCTATGCCTAATTTATCAACA
ATTTTATTTGCCAATTCATATGATTCGGGATGGATGCTTGTTCTATCAAAAAAGTTATTT
GAATCATGAATTCTTAAAAATCCAACTGCTTGTTCATAGGTATTTTCACCTAAAGATTTT
ACTTTTAATAATTCTTCACGGTTTCTGAATTTGCCTATTTTACTACGGTATTCGATAATA
TTTTGTACATGTTTATTATTTAAGCCAGAAACAAATTTTAATATTTCAGCTGATGCAGTG
TTTAAGTCAACACCAACTAAGTTAACTGCTTTATCCACTTTAAATTCTAAAGCTTGTGAA
AGCTCTTTTTGATTTACGTCATATTGATATTGTCCAACTCCAATAGATTTTGGATCAATT
TTAATAAGTTCATTAAGGGGGTCTTGGAACCTTCTACCAATATTAATTGCGCTTCTTTCT
TCGACATTTAAATCAGGGAATTCTTTAATAGCAATTTCAGAAGCTGAGTAAACTGAAGCA
CCAACTTCAGAAACTATTGCAAATTGCAAGTCAAGATCTTTGTGAGTCTTTTCTCTTTCT
TTAATTACATTAGCAATAAATTGTTCAGTTTCTCTTGAAGCAGTACCATTACCTATAACA
ATGATGTTTATAGGGTATTTATCAAGAAATTTATTAATTGTTCTAGCAGCATTTTCGGTT
CTTGATTGTGGGGGGTTAGGATACATTATGCCTTTTTCAATGAAGTTACCTTGTGGGTCT
AAAATGGCTATTTTTTATTC
>NODE_49_length_21144_cov_24.445328
AAGCCAATATACTTTTTCATTTTTCTCCTTGTTTTATAGTGTTATAAGAAATTTTACACA
ATAAAAATCAAAGGGGCAAAACTAAAAGTTAGTGCAGTATGTTTTTTGTCTACTTCTGGC
TTAATTTTTGAAATCTTTTAGGCTTAACATCTTCTTTTAAGACTGATGATTCATTAGTAA
ATTTTTCATAGCTAGTATTGCTACGAACTTTTCATGAGCTAATATTTTGATTGAATGACT
TTGCTTCACCAAACATTCCAACCATTGTTTTTACTTGTTGTACATCTCATTGACTTATAT
CTTGATTAAAACTTTCGGCTTCCGAGAACATATTATACATAGACGTAACTTTTGAAACAT
CTCATTTTCCTATATTAGCATTGAATTTTGTTGTGGCTCAAAACATTTCAGACATTTTAG
TCACATTAGAAACATTCCAGGCACTAATATCTTGATTAAAGTTTTCTGACCAGCGAATAA
CCCATTTATATCTTGAACATTATCAGTTGTTCAGCTCCTTAATGAACCATTGAACTTAGT
AGCATTATTAAAAACATAACTCATTGTCTGAATGTTTGCTGTATTTCATTTGTCTAATGC
TTGATCAAAGTGTTTAGCACCATCAAGTGTTGATACAGACTTTTAATATTTTTTTAGATC
CCAACTATTTAAATTGGCAACTTCTTTCGAAGACAAATCCTTAAATGCTTCATGTAATGA
ATTAATTTTTAAAGGCGGGTTTTCTGAAACTTCAATTGTGTTTTTAGGAACAGTTACAGT
TCTAAAAGTCTGACCATCTGAATGTTTATAATAGCCTAATTGAGTAACTAAGATTTTATC
ATCACTATCAACTATTAGGTTATTATCATACAATACATAAACTTTGTCAGTTTCCTTTTG
CTTTCTATAGATTGTGGGAACACTATCTTTAATATCACCAAAGTGCAACAATATATTTTC
ACCAGTAAGTTTTATTTCAAATTGTTTATTTGAGTTATCTTTAGCTATAGAGTTATTTGA
TTTTTCATTGTGAGATAAAGAAACATATTTAGCAATCTTTTCACCTACATAAGCTTTCAA
CTGCTCCAATGCATCTGCAAAAGTGTGAAATTCAGCAAAAGCATCCTTATGCTTTTTCAG
GCATTATTTATCTGTTTTTTGAATTGTTCACCCTCATCTTTTGTAAGTTTTGGCAAACTT
TTAGCATTGTTTTCAAAATTAAAAGCTTTGATCAAATATAGGTTTTAATTTCTTTATTGG
TGGTTAATTCATGATTTATATCATTGTCAGTTTTTAACATTTCTTCATTTGATGCACTGT
TTGAATAATTTGAACGATCATCAATTTATTTATTTGCGTTTTCGACCAATTCATCATTTG
ATTCAGGCACCATAAAATTCTTATTTATGGGAGTAAGTTGCACCCCCCCCTTTTTTTTCA
CTATGAACCTTAGCACAGCCAGCTGCAATAAAATGCATCGATACTGCAATTGATCCACCA
ATTAGTATGAGTTTTTTTGCTTATTTTCATACATATCACTTCATTTTGATAATATGAAAT
TCGAACTAATACATTGAAAGAAATCTACTACAGTCTTATGTATTGAAGCCTATAAAACAG
TCATATTAGATAAGTTACTATTTAGGAGCAACTTTAGTTTTAAATTTTGCAGGCTTATTC
GATTCTTTTAGTTTAGATTTGTCATTTGTAAAGAATTGGAAATTTACGCCTTCATAAAGT
TTTCAACCACTGATATTTTGATCAAACGATTAAGCTCCTCCAAACATACCGAACATTGTT
TCTACTTTTTCTGTATTTCATCCACTGATATCCTGGTTAAATGCTTCTGCTTCTGAAAAC
ATTCTGTACATTGATGTTACATTAGAAACCTCTCATTTATTAAGAGGTTTATTAAACGAT
TTGGCCTCTCAAAATAAGTCAGTCATATCAGTTACTTTTTTAGTGTTTCAATCATTTACA
TCTTGATTAAAGGCAATTGCACCGGCAAACATTGAATACATTGTTTTAACATTATCAGTT
TTTCACTCTTTGATTGATGAATTAAACTTTATTGCTTCTGAGAATGTTGAGGACATATCA
GTAACATTTATAGTATTTCAGTTATCTAATGATTGATTAAAATTTTTAGCCTCATAGAAT
GTCGACGATAAGTTTGTTACATTTGACACATCTCACTTATCTAGATTTTCAATCTTTTCT
TCACTTATACCTTTAAAAGCTTCAAAAAGAGAGTTAACTTTTAATGGTAATTGACTAGGT
ACTTGCACTGTGTTCTTTGGCACAGTCACAAGTCTAAAGGATCCATTTTCAGTTTTGTAG
TATCCAAGCTGTTTAACTACTATTTTTTTTAGAAGAATCAACAGTTAATTTTTCAATATC
TGTGCCACTAAAAAAGTGTTCTTCATCTTCCTTGTCTTTAAATGAATATATAGTTGGCAC
TGAATTAGTTATATCACCAAATCTTAGAGAAAATTTCTCATTACCAATTGATAAGTCAAT
AGTTTTCTTTGGATTTTCTTTTGCTATCAAAACTTTTAATTTGCTTTGATCGCTTAGATT
TAAAAACTTTGCAATATCTTTTCCAACATATACTTTTAGTTGATCTACTACATCTTCAAA
GTAATGAAAATTAGCAAAACCATATCTGTGTTTTCTTCAAATCTCTTCAACTTTCTTTTG
GTATTTTTTAGCTTCATCAGAAGAAATTGAAGGCAAAGTATCAATATCTTTTTCCAAATC
CTTAACTATTGGTTGATCACCTTGAGGTTTATTTGGCATACTGTCAGCACTATATGTTTC
AGATTTCTTTTCTTTATCTACTTTAGAAGGCTGCTCAGATTCAGTGTTTATGTCAGACTG
TGACCCACCTAATCTTTCTACTTTTGATTCATTAGTTTCATTTGACAGCTCACCGTTTTT
ATTGTTTTCAGTAGTACTCTCATCAACAAGTTCTTCTACTCTATTAGCTCCTGTGTTTAT
AATTTCAGTCTGTTTTGACCCACCCTTAGCACATCTAGCTGCCACAAAAGACATAGAAAT
TGCAGACAGCGGCGCAATCAATAAAAGTTTTTTAATTTTCATATTCTTCCTTCATTTTTC
AGTATTTCATACATTAAGTTAACTAGTCAGATAATTTTTTAAAACTATTTTAAGGTATGA
AAGGTAAATTTATATGAAAAAATGATATAAAAATGAAAGTCATATAAAACTTTCATTTTT
ATATGTAAATTACTGTGCAATTTTACTTTTGTTTAGCATACTCAACAGCTACTTGTGCAG
CAACTTTGGCATTGTTATAAACTAATTGAATATTAGCTTCAAGACTCTTTCCTTCAGTTA
ATTCAAGCACTTTTGAGAGCAAATAAGGAGTTGTTTTTTTGCCACTAATTCCTTCAACTT
TAGCTTGCTCAATTGCTTTGTTGATATTATCTAAAATATATTCATATTCAAGACCATATT
GTTCAGGAATAGGATTAGCTAAAATAATTCCGCCGTTAGTAAATTTTCACTTAGCTTTCA
TTATTGCAGCAACTTCGCTAGCTGAATGAACATTGTATGTAACATTAAATTCACTAGATG
AAGAGTAAAAAGCTGGCAATTTATCACTATTGTAGCCTAATACTTCAACGCCTTTAGTTT
CTAAATACTCAAGTGTTAAACCTAAATCTAGTATTAATTTAGCTCCAGCACAAACAACTA
AAACATTGTTTGTTGATAATTCGTCTAGGTCTCTAGATATGTCAAAAGTTATTTCAGCTC
CTCTATGTACACCGCCAATCCCGCCAGTTGCAAAAACAGGAATACCTACTTTTTGTGCAA
CTAAGACTGTACCAGAAACTGTTGTGCCTCCATTTTTCTTATTTGCTAAAACATAACCAA
AATCTCTCTTGCTAGTTTTGATAACATCTTTTAATTTAGCAAGCTCATTTATTTCATCAT
TTTCAAGACCAACATGAATTATTCCGTTAATTATGGCTATTGTTGCAGGCACAGCACCTT
GCTTACGAATTATATTTTCCACATTAAGTGCCATTTCAACATTTTTAGGATAAGGCATTC
CATGGGTAATAATTGTCGATTCTAAAGCAACAACAGGTCTTTTATGTTTTAAAGCGCTTT
CAACTTCCTTACTAAAAACTATATTCATATTAGTTAACCTCCATATATTCTTTTATTAAA
GTATTCTCATTTAATTCGTCATTAACTGTTTTAACACTAAGCAGTGCAAATTTTGAAAAA
ATTGTTGCAATTTTCAAAATTTGTAGCTTATTAATAAGTCCATAAATTAAGCCTGCACAA
AATGCATCACCAGCGCCAGAAGCAGATAGGGGCTTTATAGAATTGGGTCTGTAAAATTCA
GTTTTTTCTTCTTTATCAAAATATAAGCTGCCATTTTCTCCATCAGTAATCACAACTGCT
TTTGCTCCATTTTTAACTGCTTCTTGAGCCAATATAAATATATCTTTTTCAGAAGAATAA
AGCAGATTCTGAAACTCAATTTTATTAGCTTTAACTAGCGAAAAGTACTGTAAAATAGGT
TTAAACTTTAAAATCTTATGAGAAGAAACCCCTTCAGCAATAATAAATTTATGGCCATAA
TTTTTGCAAATTTTTGTGATCAAGTCTTCACTAAGATTAGCATCCAAACAAATATAAGTG
GCACTGTCCAATACGTCTTTGTATTTCATTAAATCATCATAATTAACTGCTTCAGTTATT
TTAGTATCACTAGCAGCAACATTCATATCAGAATTCTTGTCTAAAAAAGCGACGTATTTG
GCTGATTTATAGTCATTTTTGACAATTAGCCTATAACTAATTAAGTCATTATCTAATTGC
TCTTTAATTCATTGTGCCTCTAAATCATTGCCAACAGCAGCAATTAAAGTTGCATTAACA
TTTGCTAGCTTCAGATTCTTTGCAACATTATAAGCAACGCCACCCAGTGTACTATAAATA
TTTGAAGGATTAGAGTCCTTTAAGACAATTTCATTATCAATCTTTGCATAAAGATCATAA
TTTACTGAGCCAATTACAACAACATTCATAAGCCTCCAGTAAAGTTTTGCTTTTCATAAT
TATAGTGCACACAATAAACATTTGCTTAATAAGCCAAATATATGATTTCAAATTTTCCAT
AAATGTTCCTGCTTGGCTAATAGTTACTAACATTATTGGATAAACTTAAAATTAATATAG
AATTTAAATTATGAAAAATGTAGTTAAACCTAAGATCATTTTTGTTGATTTAGATGGCAC
AACCATAGATTTAAAAATTAATGGTCATAAAAGAATTAGTGCTGAAAATTTAGAGTACAT
AAAAAAAGCTAGAGAAGCAGGAATTGAAGTTGTTGTTTCAACAGGCAGACCGCCAACTAA
GCCATCAAATGTGTTTTTAGAACCAATGCAATGTTTAGATAATTTCATTGCTTGGAATGG
AGCTTACATTAAGCAAGATGGTAAGGCGATTCACTTTGGTAAGTTTGAAAAAGGTGATGT
TGAGAAAATATATAGTGAAATAGTTAAGCACGGCATTAGTGTGATTTTTAACTCTGACAC
AAAGGATTTAGCTTTCACACACAATTGATTAATATCAATTGCATTACGCTGAACTAGGGG
CAAGGCAAAAAGATATAAACATTTCAAAAATGACACTGAAATTAACAAAATGGTGCTTTG
ACACCCATGCAAGAAAAAGTTATATGCTTTTGCAATGATGCTAAAGGAAAGATTCAGAGA
AACCTGTGAAATAGCCTTTACAGGCAATCGCAATGAGGTTTTAGAACTTACACCAACAGG
CTCAACTAAAGGCTTAGCAGAAATAGCTTATGCTAAAGCCAGAGGTGTTAGTCCTGAAGA
ATGTGTGCACATTGGCGATACATTAAATGACGCAACATGTGTTAACCGTGTTGGACAATT
AATTGCTATGAAAAACTCAACCCAGAGTCTTAAAAATATTGCTGATGTTATTTCCCCATT
TACGAATAAAAAAGCCGGATTGGGAAAAACCATTGAACACTTTTTTCTTAAATAAACAAT
AAAATTTAGTCGCTAAATTTTAAAAGGAGGAAAAATGGGTGCATTTTTCAGAATGCAACT
TAAGATTTACTTCCGCTTAGCAAGCTCATATATTTCGCCCTTAGTTATAGGGAGTTTTTA
TATAATCTTAGTTACTTGCGTAAGACTTGCAATAGGCACTGGGGATGTGCAAAGGATACT
TGATAGCAATCAGTATATTGAACTTTCTGCAAACTTCTGTATGATAGCGTCTTTTGTTAT
TTCATCTTTTGTAACACAAACCTTTTTTTACCGTTACAAAAACGAAGGAATAGAATACTT
ACTTTATTCAAAGCCAATTAGAAGAAAGCACATATTTTTTACTAATGTATTAGCTAGCGT
AATAGGTCTTATTATTTCAATGGCATTAATGAGCACAATGTTTTTTATTAGCCAGCTAAT
TATTCCATTTAAATTTACAAAAGCACTGCTTTCATCATTATCATTTTTTGGCGCAGGTTT
ACTGTGTGCTACACTTGCTTTAGGAATAGCAGCAATTGTGCAAAATTTTGTAGAATCTAA
AGTGTTTCAAGTTATAGTGTCAGTCATTCCTGTTTTAGGAATTATGACATTAGGCTTTAT
TAAGTTTTCATCTGGCACTGATGTAATACAAACCACATATCAAGCAGCTAACAGGCCAAT
AATACTTATTCCTAATTCACCTGATTTAAAGGGAGATTCGTCAAAAGCAGTCGAGAATTT
AAATAAAAGAATTAAGTCTCAAGATGATTTATTAATTGAGAATCAAAGTACTGCTAATAT
GCTAGAAAATCAAGAAAATTTAGCATTTAATCCTTTTTCTAAAACCTTTAAAGTTGAAAA
AAGAGAATCAATTGAAGAGTTAGCAAACAAAGTTAAAAAATCATTTTATTCACACATATA
CTGGTCAAACTTTAAAGAATACTATTTCCCTACTTTTACAGCTTATGATAGAAATTTAAG
AAACTGAAATGTCACTTTGAATTACAACATTTTAAACAATAAATCAAGCGTTATAAATAA
AGAAACTGGTGAATTAGATAAGGATGTAATTGAATATCTAAAAACAAAGTACAACTTAGA
CATCAATAATCAAATTTTGGTTAAAACAACAAGCAATGATCTTTATTCTTTAGGCTATAA
CATCAGCAATTTCAAGGACATATTTGATTGAGACAGATTTGAAGAAAAACCACTTTTTAG
CATTGGTTTTAATGACATTCAAAATAGAAATTTTGAAAACTTCGATGAGTTCACTAAAAA
AGTAATTAACAAAATCTTAGAGAAAAAGAACTTTGACTTAATAAAAAGTGTTCTGTTCAA
TATTTTAGGCTTAGAAGGCTATTTAACAGGCACTGTGGATGTAGTTAATGCTCTAGAAAT
AGTTGATTTTCTAACCGGATTAACTAAATATGCATTGCTTGAAGAAAAACATAATTTTGA
TCTTGTAAAAACCAAAATTGAAGAAAAAGCCAAAAGTGAAAAAGATCCAAACCTTAAAAA
GTTGCTTGAGCATTTAAAATCTAAGAGTGCTATCTTATCATATGATTTGTTACAAAGCTC
TAATTTTAAGGAATACTCGTCAACACTTGATGATTATATAAATGCAAGATTTGATACAAA
AGAACTTAGTGAAATTCAAAAAACCAGATTAAATAGTTATATATCAATTATGCGCGAAAG
AGCAATTAATGCTTTTAGCCAACTATTTTGAACAATCAATATATTCAATATCGTAGGCGA
AAGGCAAAATGGTAATTTTGCTAATTTACTAGAAACTAAAAATTTAATTCCTTATTTGTC
AGAAAGCAAGGAAAAATTCAGCAAATTCAACAAGAACTACAAACAAAGCATCATCAAAGT
GGTGAAATTAAATGATAATTTAATCGAACTAGAAAGAAAAAACTACATTGAAACACCAAC
ATCTGTAGGAATCACACTTTTAGTATCATTGACATTTATAATATTAGGCTATTTGCAGTT
TGAAAGAAAGAATTTTAAATAATGAAAAAGAACAGAAATTCATTAGCTTCAATTTATAAA
AAATGAAGAGAAAATAGCCATATGTTTGCTGAAGCTAAACACAAACAATATCATAAGCCT
GAATCTGATGTAGCTCTTTCAGTGCAACATTTATCTATGATATTTAAATTGCCCCACAGA
CCTATAAAAAAGCCGTAGACGACTTGAGTTTTAATGTTAAAAAAGGACAATTTCATGGCT
TTGTAGGCAATAATGGATCTGGCAAAACCACTACAATAAGATCCATTTTAGGTTTCTATC
CCGGACTATTTGGGAAAATATTTATTAACGGGTTAGAATTTACTAATTCATCTGCTAAAA
AGAAAATAGGATATATTCCTGAAGTGACTATTTTTCCTAAAAATTTATCAGCAACTGAAT
ATCTTTACTCACTTGCACTAATGTCAGGAGTTGATAAAAAGATTATCAAAGACAGAATAA
ATTATATTATGGACACATATGGCTTCCATGTGCCAGATATGTCTAAAAGTCCTGCTTATA
TGTTTTCAGGGCAAAAGAAATCTATTATGCTAATTCAAGCGCTCATTAACGACCCTGAAA
TTTTGATATTAGATGAGCCAGCTGCTAACTTAGATCCTAGTTCAAGAATTAGACTGTTTA
ATACTTTAAAACAGCTTCATTTGGAAGGTAAAACAATTTTTATCTCTAGTCATATCTTAG
ACGAGTTAGAAAAATATATCGACAGCTTTACTTTGCTTTTTGAAGGAAAATTATTATACT
CAGGCTCTATAAATGATTTAGAAAAAGACAACAATCATTTTAATACTAAGATAAAGGTGA
ATAACCATCTACTTCTTAAACCATATTTAGAAGCAAATAATATAGACTTTTATATTGAAA
ACGATATTTTATACTGCAATCTTAAAACAAATGAAGACAAGAATAATTTAGTTAAGGAAA
TATTAAAACTGAATCTTGAGCTAATTTCAATTACTAAAAACACACAACCTTTAATCAGCA
GATTTTTTGAAAAATCAGAAAACTAATTAAAACAAATTGCAAACAATGGGAAAAACAGGC
CTTTTTTCCCATTTTTTTCAACTTTTTTTATCTTTGTCATAGAAACCCCCTTATTTATAG
TGAAAGGAGAAAAATGGACAAAAACCATTATATAAAAGACACAACATCTGAAATTCCAAT
CAAAGAAAAAATAAACATGATTAAAACTCTTTGCTTTATTGATAATGAAATGAACAAGGC
AAAATTAATAAGGGAAAAGGCAAGCAAATTATTTGGTTACAAGGATGATTCATTAAGTAA
TTATAAGTCTAGGTTTTATGGAACATTTGACTATATGAATGAAAACAATGCAGAATTTAT
TAAACAATATTTTATAGATCATAATGAAAATAGCGCTAAAAGTATGATGTCAAAATCAGC
TTATTATAGATTAAGAAAAAATGCAATTGAAAAGTTTGTTTACTATTATATTACCAGGTA
ATTTATTAATAAGCGATTTGAATAATAGCACTATAAAACAGTCAAATGTGGCTTATATTG
ACAACAGAGAATATATAACTAATGCAACAGGAATACGATATGTGGATTGATCTGATTCTG
GGAATGCATTTTCATTTTTTGATACTTCCTTAAAAAGGCACAAGAATTTATTTAAAAGAG
GAGCCATTGAAATTAGGAGGATTTTTAATGGCAATAAATTTGTACTTAGATATTGAAGAG
TTTCACCTACATCAATTGATAATGACGAAGATTTAAGCTTTGGCCTCTCAATTAACAATA
ATGTAGTTGAGCAAACACCTGAGAACACACATAATATAAAGTTTTACAAAGATGAGCTTG
AAAAGAATTTTGATGAATATGATTCATTAAAAGACACTAAATACTATGTTTCCAGAACAA
CTGATGGCAGCGCAATGCTTCAAGTAATGACCCTTACTTCTGATTATTTAGGCTTAACAT
TTGACGATTTAGAAAATATTGTCGTAACTTTTCCAATTAAACCAATCTATTCAGCAAACG
TTCGAGACCACGACTTTTGGGAAGTCAAATTAAGCAAATTACATAACAGGGATAAAACAA
TAAATGCAATAAAAAATAAAGCTGTTATTAAAATTCCTGAGTATTACAATTTCAGATTCG
ATGAATTTGGTAAAACTAAAGAAGAAGTGAAATATCTGAATATGAACATTAACATTAATC
CACTATCTCAGGATAAAAAGTTAGTAAATTTAGTTCAAATTAAATCAGAAAGCACCAAGC
ATAGTGAAACTGGATTCTACAAAAAAGAGTAAGAGGGCACGCCTTATTTAAAAGAAAAAT
ATCCAAACCAGGACAGCTTTGATGGACTTAAAAAAGTTATGTATGCGAACACTCATTTTA
TAAAAAATCAGTCATTTGGAACTTTGTTGATTGATTCTATTCATAATCAATCTTTAAGCA
AAAGTGCAATACCAGTAGAGACAGAAACAACATCATCAATTTATAACAAAGGTGTTGATA
TAAAAAATATAGCTATAAATGATTACTATGAATTTGACTATAAACAAGGCAAATTAGTAA
ATTCAGTCTCAGGTCAAAATAAAGGTCTATTCATACCTTTTAATTTTAAAGGCAATTTCA
ATACCAGTTATAGACTGATATGAAAGACAAATGAAAAGAGCAAGAATTCAGAACACAGCG
TAGTAATAAACAATAGTCAAAAAGTAATAAGACCTATGTTAGACCCATATTCAGGATTAA
TAAAATTAAAAATTAATGATAAAAGCGATGAGAGAACACAACCTTATAAATTTAAATTTT
CAAGCGATCAAATAAAGGAAATAATTGAACTAAAAGAAAATCCAACAATAGAAATGTTTG
AAAGGTTTAGAAATGGGCAATATATCCTACACTAGCTACAGCAGGTGTTGCAGCAACAGT
AACGCCATTTGTTGTGTTATCTGTTAAAAAATCTAATGGAAGCAAAATAACCCCTGCTGA
AAAAGAAAAGGAAAAAGAAAAAATAAATCATTTATCAGTTTCATTTCCTAATTTATCGCC
AGCAAGCTATTATAAATTCATTAAATTTGACGACAATAATGTCCCATATTTAGAGAATAA
TATTGTGTCGGCTATCGTTAAGGATGTATTATCCAAATTGTCTGATTATGAAAAAGATAT
TGAATTTGATTACGAATTTATTAATCCTGGAAAGCTAGAATTACACTTTAAGTTAAACTT
AAACCCAACTCCTGAATATAAGAGTTACAAACTAGAAATTTTTAAGGATAGTAATTATTC
TAAATTAATTGTTCATTAGTAATTTAATTTAGGTAACTTATGAGAAGAAATAAACCCAAA
AGCCCTATAAAACAATGTTAAACAAAAAAGAGACTAGGGTCTCTCTTTTGTTACAGTTTC
AAGCTTGTATTGTTCTATTTCAGCAGCAGTTGCTAGAACAAAATGTTTGTTTCCAACATT
ATGTCACTTAGGCTGATATTCTTCTGTATAGTTATGAATTTTATGATCATAAATTTTTCC
CATAAGTGAGCCCTTTTCCTTTTCAATAGAAGGAACGGCATCTAGCAAACTCTTGGTATA
TGGGTGGTAAGGATTATTTATAATTTCATCAGTTGGGCCAATTTCTAGTAAAGTTCCGCG
GTTTATAACAGCTATCCTGTCAGAAATATATTCAACCATTCTTAAGTCGTGGGCTATAAA
TAAAATTGTAAGGTGGTATTTTTCTTTTAAATCATTAAAAATATTTATAACCTGTGCTTG
TATTGAGACGTCTAAAGCAGAAATTGGTTCATCAGCTATTAATAATTTAGGCCTCAAAAC
AACAGCTCTACAAATTCCAAGACGTTGTTGCTGACCACCTGAAAATTCCAATGGGAATCT
TCCTAAAACAGTGTCATCTAAACCAACTTGTTTCAAAATGTCTATAACTAAAAGTCTTTT
GCATTGCTTTTCTGAAAGACTAGACATTTTGTCTCTTTCTTCTTTTTCAACCAAAATCTT
TTTATATATGTCATCATAAATTTCTGGTTTTTCACTTGCTCTTTGCTCTAAAAGTTTAAC
AAACTCAACAAAAACAAAATTGTATGATGATTCAATGGTTTCACCCTCTTCTTGATATTT
CTTAAGAGGAGAATCATAAATAATATTTTCAGGATCTTTTAACTGAATCAGGCTATTTAT
AGCCATAAAAGTTGCTTCATCAAAGTCAGTAAGATAAATTAACTTAGCATTTTTAGTATT
TGATAAACCTTCTCCAACAACATATTCAACATTTTTAAAAGGGTTAAGAGAGTTTGTTGG
ATCTTGAAAGATCATTTGAACTTTATTTACCATAAAGTTAATAGTATCTTTGTATTTTTT
GCTAAACTTTCATCCCTTATCAATGTTTTTAGGCACAACTCTATCTAAAATTTTAATTTG
ACCAAATTCGTAAGGAGTTAGACCAATGATTGCTCTACCTGTTGTAGATTTACCAGAACC
AGATTCCCCAACTAATCCTAGAACTTCTCCATCATAAATATTTAAATTTAAATCTTTAAT
AGCGGGAAATGATTTAGCACCCGAGCCATAGACAATGTCTAGGTTTCTAATTTCAACCAA
AGCATTTTTTTCTGGATAAGCATTAAGCATTTCATCTGTTCCCTCAACAACTTCACGATA
AAGTATGTTGCCAAAGGCTCTTTTTTCAACATAGTACTGTTTACTCATTTATGCCTCCAT
TTGAATCGCCATAATACTTATCAAAAAACATTGATACTTTGCCCTTGTTGGCTGTTTTTT
AAGCTTTTTTGGCAGAATTATTGCTTTCTGTATCTGTTTTCTTTGAAGGCACATCTCCAC
CATTTTCAGGATTATTTCTTTTTTCTAGAATGCTTTGTCTTTCATCGTTTAGCTCAGTAG
CTATCTCATTATGTTTATCAGCCTTTTGCTTGTAATGATCATATACAGAGTTATCCACTA
AAAAGTTATCACCATAAATAGATTTTAAGGTTTCGTCATATTTATTTCATAATTTTCTGA
TAACTTTAGGTGGCTCGTACTCAGGAGCTTGCTCATTCAATAAATTGCTTTTTACAAAAT
GAGTTGGAGAAATTTGATACATTGGTGGTTCACCCAAAAAGTCTACATTTAAGGCATAAT
CGTTACGAACAGCAAATGCATCACCTTCAATATTATTTAAATTTGAAGGCACTGCACCCC
TAATAACTTGTAGCCTTTCACCTCTATTATAATCAGGCATTGATGTAATCAAGCCTCAAG
TATATGGATGCTGAGCATTGTAAAGAATTTCTTCTTTTGTGCCTGATTCAACAATCTGAC
CTGCATACATAATATTTATAAAGTCAGATATAGAAGCTACAACACCTAAGTCATGAGTAA
TAAAGGCAATTGCTATGTTAAAAGTCTCTTGCAACTCTCTAATAATATCAAGAACTAAGG
CCTGAACTGTGGGGTCTAGAGCAGTAGTAGGCTCATCCATAACCAAAATTTTTGGTTTTA
ATGATACAATTGATGCAATTGCAACTCTCTGAATCATACCTCCCGAAAGCTCATGAGGAT
ATTTCTTCATAATCTCTTCAGGATTGTTAATTTTGGTTAATTTTAAGTATTTTAAAGACT
CTGAATATGCTTCTTTTTTGCTTTTTACTAGCTTATTAACTAGCATACCTTCCATTATTT
GGTTTCCAACTTTCATTGTTGGATCCAATATTGACATAGGGTTTTGGAAAACAGCAGAAA
TTATTCTTCCTCTTAGTTTAGATTTCTCTCAGTTATATGTTGTAAAGTTTTGCACTTCTA
GACCATATAATCTAATTTTGCCACCTTCAATTATGGCATTTGAGCCAGTAAGACCATAGA
GCAAGGATGTAATAACAGACTTGCCTGAACCAGATTCACCAATAAGGGCATGAATCTTAC
CTTCATATATTTTTAAACTTGGGCCTCTAAGCACTAAGTTCTTCTCTTTAGGATTGGCAG
GATTTTTGAATGTTAAGTAAATATCTTCAATTTCAGCAGCAACATTAGTTGGGATGCCAA
AAACATCTTCAACTTTTGTGCCTGTAAATAAGTCAACTTCGGTTTTGTCTTTTTTAAATA
TTCTTTTGATTTGCTTGCCAAGGTTTTTTCAGTAGTCAATGAAACTTCTTCAAAAACCTT
TATCTTTTTCCGCCTTTATTTCCATCATGTCTAATGGCGCAGGAAAATTATTATAAATAA
GCGGTTTAGGAAACTTTTTGTTATAACCTTGCGATTTATTATGCTTAATTTGTGTTTCTT
CTTGATTCATATTTTTCCTATCTTTGTCTTAGCAAGCTATCTTGCACTGCACCTGACATT
AATTGAATAGAAGCAGTAACTAAAATAAGCATAAATGAAGGCACAAGTACATAACGTGGA
AAAACTGTAAAGTTTTTTGATCCTTCACTGATTAAGTTTCCTAAAGTAGCAACGTTTGGG
ATAGACAAACCTATAAAAGCTAATGATGTTTCTGAAAGAATAATTCCTGGGATGTGAAAT
ACTATTTCTGTAATTAGTAGCGGAATTAAAATAGGCAAGTAATTCATTAATACTTTATAT
GTTGGAGTTCCCAAAATTTTAGATGCACTAACTCATTCAAATGATTTAGCACGTAATACC
TGAGAACGCATTTGGTTAGCAATACCAGCTCATGATGTAAATGATAAGGCAAAGATCATT
ACTCAGAAAGTTGGTTTAATAATAATAGTAATTGTAATAAGAATGATTATTGATGGTACG
TTTGAAATTATTTTAATAATGAAGGTCATTATTTTGTCAAATATTCTAAAGTGACCCATC
ATAATTCCAATAATTAAGCCAACTATAACTTGAATAAATGTTGCAATAAATGATAAAGCT
AGTGAATACCTAAGGCCATATCATAATCTAGCTCATAAGTCCCTACCTACTGAATCTGTA
CCAAAAATGTGACCGTTTGTAAAGAATGTTTCAAATCTGTTTTCAACAGACAATTCTAAT
GGGTTGTGTTTGGTTACTAAAGGAATAATAAGAGCTAGCAATATTAATATAACAAGAGTT
ACAAAACCAAACACACCTGCAAATGAGCGACTAAAACGGTAGAAGAACTCAACAAAAGAA
TTTTGTTGCTTATGCATTTTGCTAGTTTCATTAAACTCAAATAAATTTCCAACAATTTGT
CATTCTTTATAAGCTAAAGGCCTTAAAAATCTGTTTGGTGCCAATTCTTCGCCAAGGACA
TTATTTGGGCTTTCTTCCCCTTTTTTTCTCTTTTTGTTTCAATTCTTAATTCATTCAGAT
AACTTAGCCATTTTAGCCCTTTCTTCTTACTCTTTGGTCAATTATTTTGTAAAGCGCATC
ACGGCATGTATATGAAAGAATTGTTATTAAAGAGAATAAGGTCACCATAAATAAAATTAT
ATTAAAGTCCTTTGAAGTAATAGCATTAAGTAGCAAGCCACCAGAACCAGTTATAAAGAA
GATTTGCTCAATAAACACACTACCAATAAAACTACCAAATATAACAACTGGGAAAAATGT
TGCAATTGGGAACAGTGCTGGTTTAAGTGCATGAGTTCAAACAAAACGACGTTTTGTAAT
ACCTTTTAGATAACAGAATTTGCAGTGTTGTGAGTTTAGTTCTCTGTTAAGTTCAGTTCT
TATATATTTAATATATACAATTATTGAACCTAATGAAAGGGCTAAGCCAGGGAGAACATA
AGTTGAGATATCTTTTTCATTAAAAATATATGGAAGATTTAATTTTCTGCCTATCAATAA
AAGCCATAAGGCAAATACTAGTGATGGAATTGACGAGAAAATTGAAACAACTAAAGTAGC
AATATGGTCAGGAAGTTTATCAGGATTCATGCCTACATAAACTCCTAAAGGAATTCCCAT
TACTAAAGTAAGCATAACTGAAAAAATTCCAATTAAGAAACTCTTATAAAAACGCACTCA
CACAAAATCATTAATTCTTTCCCCAGGGAAAACTGATAACGAAATTCCGAAGTCTAAGTG
AATTATGTTTTTCAAATAAATGCCATATCTAATAATAAGAGGTTGGTTTAATCCGTATTT
TTCTTCAACAGCCCTTCTAGCTGCTTCATCTAAGCCGGCTGTTAAACCTGTGCCACCAGG
AACTGAGTTAATTAAGAAGAAGGTTATAGTAATAACAATAAATGCAACTAGGAAAAACTC
TAAAATGACTGCAAATGCTTTTAACATACTTGCCACTCAAGGCGATCTTATGTTAAATAT
TTTTTGGTGTCATTTTAACTTACGTTTAAATTTGTTATCAAAGTCTACTAGTTGCTTTTG
TTCAACTAATTTTCCTGATATTTCTGAAAGATCATCAACAAAAAATGAACTTTCATTTTT
CTGTTTTAAATTTTCCATAAATACTCCTATAACTCCTCTTCTCTTACATCAGTTGGCAAG
TTTTTCTTAGGTGGGAATGCTGTGTCATAAGCAAATTGTAATGAGTAAGTAAATAAACTT
TCAGTTCCACCTACTCTAGAAATTTCTCAGTAAGTATCAACTTCCATTAATGGTACAACA
GGAGCAGCTTCACGAACTATTTTTTCTAAGCCGGCTATTATTGCAAAAGCACTTTGTTCA
GTTCAGTCTTCTTTTATTTCTTCATCAGTAAACTGGTTAGTAAAGAATGATGTTACTCTG
TCATTAAATTGACTTAATGATTCGTGTTGAATATGTCCTTGTTCGTCTTTGTATGTTTCT
TTTCTTAAAGAAAGCTCAACAATTTTATTTCAAACTTTTTCAGCAGAGTTAGCTAAACCT
AAACGGAATTTGATTTTATCAACTATCTTTTTATCTTCATCCGAAATTGTAACTTTGCCT
TTTTCATCTAATTTATAGCCTAATTCTTTAAAGTACTTTTCATATGTTCATGAACCCGAA
GGATTGTTTCTAAAACCGGTTTGCTTAGCATTTTCGCTATCTATACCATCAGTTCTAAAG
AACACTTTTACATAACTATATGCATCAGAACCGAAGGCATCAAAGTTTCTATAAAGCAAG
TCAAATTCACCTTTTGTTCTAAAGTCTTCATAAACGTTTTCAGGTAAACTCTTAATTTCT
ATATCTAAAAATCCATTAAATGCTTTAGACATAAAATCTTGTAAGGCGATACCTGCATTT
TGATGCTCGTCAGTTGAATTTGAAATATATTTAAGTGTTATTTTCTTCAAGTTAGGATGT
TTTTTTTTAAATGAATCCATATATTGGCTAGCTATTTTCAATTGAAAACCTTTGTCAGTT
CTATCAACATGTTCAAATTTATACGACTTAGACAAGTGATTCAAGTGACTATAGTTTTGC
ACTGGAATAGGTGTTTTAAACTCTGTGTCATATTTTGTATATGTTTCCAAGTGGTCAAAA
CCTACTTCAATAGCATCACCAAATGATGAAGATCCTTGACCAAAAGCAGTCCAAGTTATA
ACAGGATATGAAGAGTTTCATCCAACTATATTAAGCATTTCATCTCTATTGATTGCATAA
TAGATAGCATTTCTTAAATCTTCATCATACAAGTATTTTGAATCAGAATTGTTAGGAAGT
TTTTTAAACCTTTCGTCATCGAGGTTGAAAGCTAAAGCAATTGTTCCAAAACCAGATGAC
TTTTTCATGTATTTTCTATATTCTTTATCAGTTCAGTATGCTAACTGTTGAATTGCGGGA
ATTCTAGTTGCTGCTATATATTTATCATCATATAAGGCTGCATTTATATTAGGATCAGAG
CTAAAGAAGATTTTGATTCTTTCGCTTGATGTTTTATCTGAAGAATAATATTTTGGATTT
TTAGTAAGCAACAAGTATCCTTGTGGGCCAAGCACTAAATCGCTTAGAAGAAAAGCGCTA
GCAGTTAAAAATTTTTCTTGTTTTAGTCCAAATTCATTAATTCCGCCGTTTGTTTCTACA
AACTTACGGTTAATTGGGAATAAATTTGACTGCATATCTTGCACAACATTTGATAGTGAC
GAAGGCTCACTCGCTGAGTATTCAACTCTCAATGAATACTCATCTAGAGCTAGTTCTCTA
TGTCATCTATAGTGTTTAGGCTTAAATGAATCTATGAAGTCATTAACTAATGTATTTTCC
TTATAAAGCTTATTTACAGCCTGATTGTACGAATCAATAGCACTGTCACTATATGATACA
GAAAGCTTAGATTTTAGTGCTCTTGACTTCTTCATAAGATCTTTAAACAAATCAGAATAC
TTTTGTCTAGGATCACTAAAAAGATATTTCTTAATTTTTACAGCCTTACGTTGTGGAATT
TGTTTTAATTCTTCTTCACTATGCTTACCATGCAAGTATTCAGGATTAGGAAGCATAATA
ATTGTTTCGTCCGTGTCAGGATCAAAGTCAGGTGAGTAAGGAACGCTTGATAGAATTTCT
CTATTTGAATAATTTCAGTAAATTCTTCCTGAATATAAACCTAATTTTTTAACTGCATCC
TTAAGTTTATCTAGAATTTTACGCTCTTTAGTTTTTACTTCATTAACTTCAGTTTGACTT
AAATTCTTGCCTTTAAATTTGCCGTCTTTAAGAATTTGTTCAATTTGCGATGGATAAAGT
TCTTTATATGATGGGTCAAAAACGTCATATATAACTTTTTTATTTATCTCCTTAAATAAT
GGATATTGGAACGGATTTTGATAAGTGATACCAAATTCTTTTATGTACTCTTGCTGAATA
TCAACAACAGCTTGTGCATAAGCGAACTTTCTTTGCAAAATAGTTGTTAACTTTTGACTA
CCTGTTGATAAGTCTAGAATATAGTGAATAGCATCAATATAATCATCAGCAACTACTTCA
TCACCATTGCTTCAACGACTCTTGCCCTCATTAAGCAAAATGTTCATAGACTGAATTGCA
TTACCACCAGATTGCAAGATGCTTACTGGCTGATATTCATCTCTGTCAGAACTAAGCGAA
CCAGTTGTTGAGCCTAATTGATCAAGTGGATAAAATCTAGAACTAGGAGTAGCTGCAGGG
GCAACTTTTTCAAAATATTTATCAATTTGAGTTTTGCCTTCTTTAATTTCTTGTGGAGTT
AGTCTTTGCTCATTATTATATGAACCAATAGGCAACTCAGGAAGGCTTAAAATTCTTTTA
AGCGCTTCATCAGGAGCAGATTTAACAGGAGCTTCAACTAAAGATGGCAAGACTTTATTA
ACAGATGAAAACTTAATGTAATTAAGGGAGTTAATAGGTTCAGAAACTAGGCCAAGGTCA
TAATTTCTTTCAATTTTGCCGCACTTAGCAGCCACAAGTGGCACTAAGGCAGAATTGAAT
GCAATTGTACCTAATAAAAGCTTTTTAATTCTTTTCATGTTAGCCTCCTTTATTATTTAA
CCCCATTAAATTGGTCATAAACATATAATATATTTTCATAGACATTATTGCCGTTTTCAT
CTATTTTATAAGGTTTTTCGCCTTTAGCCATTCTAATTGAAGCTTGTGAGAACGTCTTAC
CGTTTTCAGCAATTGATTCTCATGAACCTAGGTTAGTATTTAGTATATCTTTAGTTCCTT
GTTCGTCGCTAGAGAAGTAAACTGAATATGTATGTCCTGGCAATAATATGGCATTTCTAT
ATTTAGACATAATGCCATAGTCGCTTACTCAAGAAACAAATCCTTTACCCTTGTGCTTAC
CATTAGAGTCGCTATAGTCATATTGTTCATCTGCCAGAGTATGACGGATTTTGCTTCTTT
CTTCATCACTTTTAGCTTCATTGAATTTCTTTTCATTTTCAATGTGTTGATTTTTGTAAT
AGAACATGTTACTAGTGTTATCTTTAGTTAGCTTAAGAGTCTTAATCTCACCAGTTTGTC
TATCTTTAAAAGCTAGATAGTTTGCTTTGTCAGCAACATCGCTCGATAGATAACCAAACA
TTGCCACAGCATCCTTACTTCCATCTCTTCAGATACCTGAAATGTTTCTCTTACCAACAC
CTTGTGACTGAATGTAGTATTGTCAGTAAGCTCTAGCTCTAGTATTAACTACTTTTCCTT
CTAAGTCTTTAATTCTGATGGTGTCATCAACTATTTCAGCACCCTTATCATCATAAAGCT
TAAAGTTTAAAAAGTCACGGTATCATCTGTCTTTAAATCAGCCATTATTAATTGATTGAA
ACTCTCCAAAGCAACTGTTGTTGTAGTTTGAATCATCGCTAAGGTTTTTATCATCCGATA
AAATCGCCTTTTTGTATCTTAGATTTAGAGCATTTGCTTTATGTTTTTCTTCACTATCAG
CCAATCTTTCATAATCTAAGATTGCATTCGTAATTCCATTACGACCGCCTCTATCATTTA
ATTTAAGTGCTTTAGATTTTCACTTAACAGTAGTAGTACCATCAACAACATATTCTAATC
CTGTATTAGCTTCACTAATATTAGATAAGAATGAAGGAGTGTTACCAAAATCATGATTTG
AAGGTGAGTATGTTATTTGCAAGTTATCACGGTTTATAACTTCAGCAAAGTTATATGTAT
AGTCAGAGAATAATTCATTGAATTTACGCTCAGTTTTGTTAATAAAGTAATTCTTAACAT
TATCAGATGGCCCTGTATGGAAGGCAGCGTTAGCTAACGAAGTAAATATGTTAACTAACT
CAAATTGTTGTAGTGAAACATGCACAATTGTTTGGTCAGTGTAAAGTTGAATTTTGCTAT
CAAACACAAGGGAGTCTACTAAGTTTATGACTTTTAGGTCAACACCAAACTCTTTAGCGA
TACTTTCGTATGTTTTGATTGCATCATCAGCACCAATTTCTCATTTCTTTCTATCAGCAC
CATCAATTTTGAACTCTTGTTTTTTAAACTCTCCATAGCCATGTTTTTGGTCAAAGATTC
ACGTTGCATCTTTATTTTTATCTTTAAGCTTGTCGAATGTTAAAGCCGAGTTAAACATTG
CAAATAGTGATGAGCTAAATCTTCTCATAATGTCATTAGCTCACATTTGGTTAGATGAAT
CTTCATTAGCTTTTTTGTAGAATTCTCTGAAGACATTTTTCTCTTCTTCAGACATTTCTG
TCATATTACCTAATTTGTCTATTATCTCTGTTTTATAGGCTTTTTT
>NODE_50_length_6406_cov_13.242273
CATTAATTACTGAACAGTTAATAGCATTTCCTATAGGCGCTTCATTACCATATATATTGT
TAATTAAAAGCAAAGATTACAATATAGTTTTGTCTACACCATTATTTGTGCGTTTAAATA
TTATTTTCTAAAACAATAATGTCATATGATATTTTAGCGTGTGCAAATAAACCACCAGGA
GATATGCTTACATCTTTGATACTTTTTAATGGTAACTGTTTTTTGCCTTCAGGCAAATAA
ATAGTCGGATGAATTGAATGTATACCAGAATCCGAAGGATGTGAGTCCAAAAGTGCATTA
AGAATTAATGATAATTTTGTGTTTTTGTCTAAAAAGTTGTTATCGATAATAATTTGGCCT
AAGTTAGATTTAAGTTTGTTATTATCAAATGTGCCATATCTGTCTATGTCATCAAGATCA
TACTTAACATACATAATTCCTTGAACTTTGTTTGTTTCAACTAGAACTGTAGCACTATTA
TCTTTTCTTCAAACGCTAATAACTGATAAATCATCTTTCTGTACTCCAAGTTTTTCGAAG
AAGTAGTTATTTGTTGCTCAAAGTTTATCTGCAATTTCTTGTTTAGTGTCATTAAATAGC
GTTCCAATGTCAAGAGTCGTATTTTTTATATATTTTTCAAAAATGTTGTAAAAGAATTTT
ATCTTAAGTGAACCTGTGTATTCATCATTATTTATTACCTTAATAATAAGTTTTTTGTTA
TCTAATTCTTTTGAAAGTTGCTCTTCTTTTATTCCTAATTTTTCAATAGCATTTTTATTT
TGCTCTATAAATTTTTTGTATGCAAAATCTATATCAAATTTGTCATCTGGCTTCAATTCA
AAAACATTAATTAATTCCTTTAGATCTGAATTAACATTTCTTTTACCGTAAACACTTGTT
TTAATTGAGCCTATGTAATCCGGATGTTCAATTTCTAAAGTTTTTTTATAATCATCATTT
ATGTCAGTTGTTAATTTAATGTGACTTTCATCAATATTTAATTCTTTAGCTATTTCTTTG
TTTATGTTTAAAAATTCTTTTATAACAACATTGTCACTAAAGTCATCAAATTTAGGTAAA
TTGAGCTCAAATTTATCTAAGTAAGTAGTTATATCTGTTTTTTTATATACTTTAAAACTA
ATTTCACCAAATCAAAGTTTATTTGTATCATTAATTTTCGTAGTAAAAGTATCGCCAACT
AATGTGTATGTTAAATCACTTTCAAATATATAAAGTTCATCTAACGCATTTTCATTAGTT
CTATAAAATGTTTTAAATATATGTCGTGCATCTAACTCACTAAATTTTCCTAAATCAATT
TTGAATTTATTTATAACAGTTTTTATGTCAGATTTCTTAGAAACATTGAAACTGATTTCA
CCTTTTCATAATCGTGAATTTCTTTTCACTTTTATAGTAAATACATCCCCATCTAATGAA
TATTCTAGAATATTAGAGCTTATGTTGGCTCTTTTTAATTCATCTTCATTCAAATGATAA
AAAGTTGCAAATATTACATCCATGTCTAATATTTTAAACTTAGGCATTTCAGTATTAAGT
CTATCTAGAATAGATTCAAGATTATATTTTTCATAAACTCTAAATTCTACTTCTCCAGTG
AATTCATCATTTGTCGAATTAACTTTAACAGTAAAAATATTGCCTTCTAATGTAAAAATT
AAGTCTGATGAACTTAGTTTTAATTCATCTAATTTTTTGTTATTGCTTTTTATAAAGGTT
TCGGCTAGTTCCCTTTCGTTTAAACTTTCAAATCTATATGTAGATGAATCCGGAAATTCT
CAATTTATTGACTTTATATTACTTTTTGTATAAACTTCAAAACTAAATTCACCTTTTCAG
CGACTAGAACTTTCTCCAGCTTTTATAGTAAGAAAATTATTTTCTAATGATCATTCTAGA
TCTCATTTATCCAAACCCAACTGTGATAGTTTGCTACTATTTTTTTCAATAAAAGTTTCG
AAAGCATAATGGTCTTTTGGATGTGACAAAGTATCGAATTTAGGTAAATTGAGGATGAGT
TTATCTTTAATTGTTTTAAGGTCATTCTTAACATAAAAATAAAAACTAACTGAACCTTTG
AAATCTTTGTTGGAAGGCATTACATTTACTGTAAACTTATTATTAACATTATCAATTGAG
TAATCTAAATCATAAGAATTTATTTTTAACTCCTTTAGTTTTTCTTTGTTTTTGGTAATA
AATGTGTCTTTTAAAATTGTCTCATTTATTTCATCAAAGCCATATCGGTAATTTACAAGA
TCTCATTCTATATCGCTGATATCTGTTTTTTTATGCACTTTAAAACTAAATTGTCCAAAT
AGCGATTTGCTAATAGGTTTGGCCGCAACTGTAAATGAATCATTTTGCAATGAATATTCC
AAATCATCTATGTTTATTTTTAAGTCATCTATAATTTTTTGATTTTGTGAAATGAAAGTA
TCAAACACAACTTTTGCATCTAAACTATCAAATTTAGGAAACTTTGTATAAAATGCAGAC
TTAATATTTTCTAAATTTGTCTTTTTTAATTCTGATTTTGTACTTTTATCATTTATAGCC
CTTTTATTCCCTGAAAAAGGATCTTCAATTATTAAATTTTTAGCTTCTTTTATTAGTGAA
TCTTCATTACACTTAACAGAAATAAGAGGAAGCGAAATTAAAGCCCCCCCCTAATAATGT
TATTATCTTTTTCATACAACTCCTCAAAATTATGACTATATTAGTTTCATTTTATCATTG
CAAGCGTTAATTTTAAGAATTTTTAAAAAACATGCAATATAGCAAATAATTTTTATGGAA
ATGTTTCTATAGGGCAAATATTAGTATAAAATAGATAAATACATCAAAATATAAACAAAT
ATATAGTTAACTTAGATTAAGCTAAAAATCAACATCAAGCTGTGATTTTTTTAAAGATTT
ATAAAAGCTGAAAAAAACAATGTTTAGATATAAATTTTGAAACAAAAAATGCCTGTGCTG
GCATTTTTATTTTAAGCGCATCAAAAAAATTAAATTAATGCTTTGTAAAATGCTTTGTTA
TACTTCATATAATTTGGATGCATTCAATTATTGTTTACAACAAAATTTAAAATAAAGTCC
ATAAATAATGAAGCTTCTAACACGTCATTTTTGCATTTTTTTCTTGCATTTCTAACTTTT
TGTAAAAGTTTGTTGTAAACATTCAAATTAGCTGGCATTAGCATAAAATTTAAGTGCATC
GCATGACAATTCGAAACTATTGTAATTTTTGTAATCTATTTCATTACTAAAAGCTTCAGG
TCGTAATTCAAATAAGTCTGATATTCTTCTTATTTCGAATTTATCATTTTTATTATTATT
TAAATACAATGAATAGTAAGAATATGGACTTGAGGATACATTTATTTCTTTTAATATATC
ATATGTATCAACGTAATTAACAATGAATACATTTTTATCATCGTCATATTTAAACAAGCT
ATCAATGTTATAACTTTCAATCATTTTTTTATTCTGATTTGCTCATTTTTCAACTATTGA
TTTGTCGGCCTCATGGCCTGCAAAAATTATGGTTTTTATCTTATTTTCAAGACATATTCT
TATAAATTTGCTCTTGAGTTTGCTATATTCACTGTTGAAGTTAAAACCATCATCATTTAA
TTTTTTTGTAATAAATAATTCATTAATATCGTTTAATTTAACATTGAATGAGTTATTGTT
TTTAACAATTAGATAACTTAAGGCATAAACGATATTTTTTTGATTCTTAGAATAAAGCTT
AACTGGAAGTTTACATTTATTATGATGGCCTTTATTGAAAAACTCAGTGTCAACTACAAT
TGCTGGATATTCTATACTACTTAACATATCAAATATGTTTTGCTTATTACATTTTAAAAA
GAGCATATTTTGGTAGCTTATACAGCTTTTCCTTTCATTTATTCAAGACAACTTTAAATT
TTTAAAATATTAATTAATTCATTTACATAATCAGGGATCGATGACAATTCTCATTTCCCT
CTATTATTTAATTGTTTTTTGTAAGTTTTTAAATAATCAAGCAATGTTTCAAAGCTATAT
TTTTGATCTAATTTTAATTCTATTAATTTATTTTGAATTTCTCAGTTTAATATTTCAGCT
AGAAACAAAATAAACTGATTTACAGGCTTTCACGCATAATCAACTGGGTTAATAAAAATT
TTATCTTCAATATTTTTTGAAAAATTAAAACTCTTTCCAATTTTGGGATGTTGTTGATAA
AGCATGTAAATTTCTTCCAATTTTACATCCATATTAGACTCTATAGCCATTACCCCAAAT
CAGTGCATTTGTTCGATTAAATTCCTTGGTGTAAATTTATCATCAAATGTTACATTTGAC
GATATATGTTTATGTTCATTAACATTTTTTTCATGGTCTTTAAATACATAAATAAATTTA
TTGTCTATTTTGAACTTCTTGCCAGCAATGTATCCAATTGTACGATTAGGTAAGAACATC
ATATTTTCATTTTTATCAAACATTTCATCTTTAATTCAGGATTCATCAACATCAATTTCT
TTAATGTAATTAAGATTTGTTGTTTCTTTTACGGCTTTTTCAATGTTTTCATCATTATGA
TTTTTGCCTAAATAAATTAGCACATCAAAATAAGCATCATTAGCTAAATACTCATACAGT
ACTTTATTAGAAAATCATTCGCCTTTATATGGAAATGAAGAAATAGGTTGTTCGGTTGCA
AAATCATAAACAGTAAAAAAATTATAATCAAATGAGAAATCAATCACTTTAGAATAATCT
TTTAAGTATGCAAATGGTTTTTGATATCTTCTTAATCTTATTAAAAACGTATCATTAGGA
TATTTGTATTTTTTAATTCTTTTATCCATAAATGTTTCAATTTGTTGATAATTATTTGCT
AATGTATAAAATAAATCATTTATGCTATCTATACTTAAATCAGCATTTTTAAAAATTTCT
GATAGATATGATGTCATAAAGTAATGATTTAAAACATTATTACTTACTTTTGGATAGATA
CATCTTAATATGGCCATTGAATATAATGTTTCAGCAGCCTTTTTATCAAACACATCATTA
AGACTTACTAACAAATCATTGCTATTATTTGTAAATAAGGCTATATTTCCATAATCTTTA
ATACCAATTATATTTTGTTTTGCTTTCTTTTTTTGACCAACAGGAACCGGGTGTGGATAT
TCAACAAATTTATTATTTTTTATTTCGCCAACTATCTCAACATCAACAGGCACAATTTTA
TTACCTACTCTCTTACTAGTTCTTCTTATAACTTTGTATGTGCCAAAATAATTACGCACA
ACTGTGCTTTTTGGTCTTTCCACCTTTTTAATGTCGTTTGCTTCCTTCATATAATCCCCT
TGTTACTATACAATGTATTATTTTTTACTAAATAAATTATACATTACTGAATTGTAAATT
ACTAAAATGAAATATTTTAAAAACACTTATGATGCAAAATATTTAGATTAATTTTTAAGG
CATTAGTTTGCTTATTCATATAAAAAAATCATAGCAATAACACTATGACTAATTATTGTT
CAGCAATTATTTTGGTTTTTTAGGTATAGATTTTTGATATTTAATTTTATAAATAAACTT
TCACATAATTCCGAATAATAATGGAGTTATTATTGAAACAGCATAAAGAAGGAAGTCAAG
AATAACTATTACTCCTGTATTTATTACCTTTATAAAAATAAGGGTTTTTGAAGTCTAAAA
ATCCATATACAACTGCGCCTCTGCTTGGAATTATTTTGTCAAAGGTAGCAAAGAATAATA
TCATTGCAAAAATGGTGTAAACAGTTGAAATAAGCACAGGAATTGTAAATGTAAGTTTAG
TTACAATAATTTCTTTTTTAATTAAAGACAAAGCCACAAAACCTAAGATAGGATTTATTG
CATGTGTAATTAATGAGCGGGTAGCATTTAATGGACTAGTCCATGTTGACTTTTGGTATG
AAAGCAATGCTCAATAGACAACAAAAGTCATAGTTATTGAAACAACAGAAATAAATAATG
CTTTTTTAGCATGCATATTAGTTCATAGAATGCTGGCTATAATTAGGGCAAAACCTAGTA
AAAAGTTTGATAAATATGTGTAGTATAAAAATGAACCTCAGCCTTTAAAAACTGCAAACT
GTGTCGGTGCACCAGTTTTATTTAATTCATCTTTTGCATCATATCAAATCACATAAGAGA
AGGCATAGAAAAGGGTTGTTAATATTACAAACAGTCCAAAGCCAAGCAATCATCACCTTA
CATTTTTGTTCGTAGTTTTATTTTGCATGCGAACTATTATAACCATATTTATTTTTAATT
GAATAGAATTTATAATCTAAATAAATTACACTAAATTAAACATTGCTATAATATTATTAT
TTAAATAT
>NODE_51_length_2624_cov_15.679878
AAAAGCCTATAAAACAGCCTTATTCAAAAATTTACATTTTTGTGAAGCATATTACAATTC
GCCTAAAATATCACTTCATTTGTCAATATTTGGCAAGTATTTTAATGAATTACTTTCAAT
ATTTGACTTAAGCATATAAATGTTTGTTTCGAAAAACAATTTATCATCGTTGTGCATTTT
TTGCAAATATCTATACAAGTCTTCAGCAAATTTTTTTGACCTTTTTTCATTGTAGTTTAT
GTAATCAGTTATTACTGAAAGAGAAAAACGAGCTCTTCAGGTCTTAATTAATCCTGCTAA
AAAGATTTGTAAAAAGTAATAATAAGCATACTTAATTTCTTGTTGTAGTTTTAAATTGTT
CATTTTTACATAGCTTAATAATTCATTGAATTGATAAATAAAATTATTTGGAGCTAATCA
CATATCAGATTGGATATTTTCACGAACAATAACTTCATTTGTGTAAGCATATGTGCTTGC
GTTAATTAAAAGAAGGTAATTTAAGTAAACTTGCAATTTAGTGTCATTAAGCTCTCTCAG
TTTAAATTTAGGCAAGCTTGTTAATAACTTTGTTTTAAATACTTTGTTAAAAATAAATGG
ATAAGAGTAGGCAACAACTTCAGGATTTTTACTTATAGTAAAAATTTTGTTAGCTTCTAA
TCTTGGCAATGGCTTTCATCTAATTGTATTAACTAAACGCTGTCTAAATTCAACAATATC
AGCGTCGTATTTACTAATTGTTTCTAAAAGTTGTCTAACAAATGAAACTGAACCATCATT
ATCAGGGAAATAAATGTATGAGTGTTTTGCTTTAATTAAATGAAAAGCAGCGACAATATC
TTTGTGAATACTGCGCCTTTTACTATTTGTTATAAATTTAAGACGTGAGCCAAAAAATTG
TAAGTACTTTTCTAAAGCAGCATACATATTTTTACCTGTGTTAGTTAAAACTAAAACAAT
TTCAAAATCTTGGTTATCTTGCTCTCTTAAAGTGCTTAAAACATCTTTAAGCATAATGCT
ATTACCAATGTTTGGAACAATTAGCGCTAATTCCATATTCTCTCCTTACATTTTAATGTT
TCCACTTGTTCTTGGATATGGTATTACATCTCTAATGTTGTCTACACCAGTTACATACAT
AACTAGTCTTTCAAATCCTATTCCAAAACCTGCTGAACCTGAGTGACCAAAACGGCGAAG
ATCTAAATATCACTGTAACTCTTCTTTACTTATTCCAACTTCTAGTGCTCTTTCTAAAAG
TCTTCCATATCTAGCTTCACGTTGACTTCCACCTATTAATTCACCAATGCCTGGCACGAG
TAAATCAAAGGCTGCTACTGTTTGATTGTCATTATTTTGATGCATATAAAACGCTTTAAA
TGATTTAGGGAAGTTGATTATAGCAATTGGGCCATGAGCAATTTCTTCAGCTAAGTATTT
TTCATGTTCAGTTGCAAAATCAAGACCAAATTTGATGTCTTTGTTTTCAAATTTATCTTT
AACTTTTTCTAATTCAACTAATGCATCTTTGTAATCAAGAATCATTAGCTTTTTCTTTAT
GAATGAATTAAGACGTTCTAAAAGTGAGCTATCAACATTGTTTTGTAAGTACTCAAATTC
CCTAGGATGCTTGTTTATAGTGTTTTTAATCACATTCTTAAGTAATTTGTTAGCTAGATT
AATAATCTTTTTTAAATCATAAAATGCAACTTCAGGTTCTATCATTCAAAATTCAGCAGC
ATGTTTTTTAGTATTTGAGTGTTCAGCGCGGAAAGTTGGGGCAAAAGTGTACACTCTCTC
AAAACCAATTGCATAACTCTCAGCATGTAACTGGCCTGTTACTCCTAGAGTTGCATTATT
ATTTCCAAAAAATGGCTGTTCTTTGTTGCCATCATTTACATAAAATTGCTCGCCAGCTCC
TTCGCCATCATTGCTTGTAATAATTGGCGCACTAAAGTTTAAAAAACCATTTTCGGCAAA
GAATTTATGAATTTCTAAGGCTAAAGTTGAACGAATTAACATAACACATCTTAGCAAATT
TGTCCTATGTCTTAGGTGCGGAATTTCTCTTAAGGTTTCAAGGTTAATTTCTTGCTTTTG
AATAGGAAAATCATGATCAACATTTTTTAATAAAACAAATTTTGAAGCCAAAATTTCTAG
AGGCTGCTTTGCTTTTGGAGTCAAAACAATTTTTCCATAAACTTGAACAGCAGCTCCAAT
TCTTACTTCATCTAGTAGTTTAAAATCAAATTCGTCACCTTTTAGTGTTGCCTGAATATT
TTCAACTGTTGAGCCATCTGAGATTGTTAAAAATCTGATTTTATTGTTGCCCCTATTTGA
TACAACTCAGCCTCTTAAAACTACATCAGTATCCTTGTATTGTTTTGGTTTTTCAAAAAC
ATGTTTTATTGCAATTTCACTCATAAACGCTCCTTAATTAATATTAGGATTAAATTAAAG
TAAATATATTAAATTAAGTATATATTAATTCTACTACATTATGACCTTGTTTCTCTTAGC
TTTTGCATCCATTATATGGATGCATTTTTTAAAATAGGCTACTTTTACCTAACAGATTTT
ACAAATGGCAGAAAAATAATATTAAAATGCACTAAAAGTACTATAAAACAGCCATTGAAG
ACAAAA
>NODE_52_length_3263_cov_19.826847
ATAATGTTGGTGGTGGTTCTTGATTTGATGATTATGACAGGCTTATTTCAAGATATGGTA
TTTCATATGAATCAGACTTTAAATTTGGTGATTTATATTATGTTCCAAATAAAGGAATAT
ATCATCAAAAGTTAAGAGATTTGTTTAACAAGCATATACATAAAAATTTTAGAAAAGCAG
TTGAAAGAGTCGACTTTAATCGCTATGATTATGAAAATATCAAAAAACATATAGTAAAAA
ATGGCTCGCTGTTCGTTGCCATAAAAGGCTATAAAACAGTCTCAAATGACAAATATTATA
ATGAAGTAACAACTAAGTCTAATTCAAAAATTAAAGTGCATGAACTAGTTGGGACAGGAA
GAGAAAACACTCATGCTGTTTCAATTATCGGATGAGACGATAATTATAAAGCAACTGATG
GCAGTACAGGAGCTTGAATTATTTTAAATAGTGATAATCTCTATAGCAACAGAGATGGAG
TAAATTTCCTTCCTTATAATTCAAGCGCAGTAATCAATGATTTTAATGGATATAAATATG
TTGGCAAAAACATATTAATTTCTGAAAGCAATGCTAACTATGAAAATGAATTTAGCAACT
ATTACAACAGTGCTAATTATGGTACTAAAAGTAAAAATACTTTTGCCAAAAACAGAAATA
TTTTTAAGTCTACACAAGGCGTAAAAATAGAATATAAAATCAATCAAAATGTTGCAAAGC
TTAATAGTATCTTTGCTAAAGTATATCAAGATGGAGTAGACGTTTCAGCCTATTTTAATA
TTGAATACGTCAAAAATGAAGGTGTGAAATTACACAGCAAATCACCACTAAAATCAGGCA
CTTATTCTGTTAAGTTGATTTATGATTACAACTTAATTAATGGCAATGAGCACCATAGTG
ATTCTCAAACAAGGCAAATATATGTTTTAGACGGTACTGAAGCTATTCAGGCTAATTCAT
ACTGAACAATTAGTAACAATTCGCACATTGTTTTTCATGCTAATAATAGCTATGTTTTAA
ATAACCATACACCAGTTATTTTGGCAAGTAAAAGTAATGAAGTTAATTTCAATAATAGAT
TGCTTTACACAAATAGTAAAAATGAAGAAAACACCTATTTTAAAGTCAATGATGACAAGT
TACAAGATTCAAAAGTTAATAGTTTTTTAGCAAAATATAAGGATGATAGTTTTGAGGCTG
ATGTTTCTGCATTTTTTGGCAACTCCTTAGCTTCAAAAAGAAAATATCGTTTTTATAGAT
TGGATGAAAAAGCTAAATATACTTTTACAAAACTATATTTTGATTTAGATGGTGCAAAAA
CTGACAGCTTAGTTACAGAAGTTCCTTTTTCAGAAAGTGGAGCACTTAGTAAGCATTATT
TACCTAATTTGAAGAAGGATAATTCAGAATTTTTGAAGTATACCTACATTAATAAAAATG
GTGTTGAGTCAGATTTGCCATTTGATACCTACAAAAACAAATATTATGTTACTTATAATC
ATATTAAAGATTTAAAGACTAACGTTTTAGAGTTTAACTATATTGGAAACAGGCAAAAAG
GGAACAACCAAACATATGCAAATCCGATAATAGTTAAAGCAATTTTTGATACAAAAAAGG
AAGCTAAAATTGTTGGTTCTAATCTTAAAAGTTCTTATAAAGCTTTGGAGACAATTAATC
TACAAGATGTTAATATATCAGTTGAAAACAACGGCAATATAGAGTTTGTTAAGCCAACAA
AAGTTAATTATCAAAGCAGTCAACATATCAATTATGGCGATTCAAAAATTGTATTAGAGT
ATGAGTTCAATGGTAAAAAATATGTCTATGAACATTCAATAAATGTTGAAAAGCTAATAA
TTGATGCTCCTAAAAATTTTGAAAATAAATTTGTATATGATGGCCATGAACATAACCTAG
GATTGGACAAATTTTCCTTTAAAACAGATGTTTTGGTAAATGATTTAAAACACATTGATA
GTAGCAAATATCAAAGTTCAATTAAAATTAAAAACAAAAATTACTCATTTGCAGAAGGTA
AAAACGAACTAGTATATGAGTGAGAAATTTTGCCTAAAGTAATTTCTAAAAATTCAATTA
TAGATAAGAGCATTCTGAAATTTGATGACGAAGTATTGTATTCATTTGATAAGCTTAACT
TTAATGAATATAAATCATCTAATCAATTGCTTTCAGCTAGCAGTCCAATAGTTTATTTTA
AGTATAAAGATGATAAAAATCATAATTCCAAAGAGCTTTTAGAAATTGATCTTTCAAATT
ATAATATCAAGCCAGTTGAAAACAGTAATAAGAGAAAGTCAACTGTCATAATCGCTTCAT
CAGTTACTGCATCAGCTGTTGGAATAACTGTTGCTTTAGTTTTATCAGCAATTTTTATTA
AGAAGAATAAAAATAAGAAAGTCAATTAATCAATATTTTGGTTATTTAGCAAGCAAACTT
TAAAAAAATAAAGGGTTAGGATTTATCTTAATCTTTTTTTAAAATTCATTTTACTGTTAA
AAAAGTGAAAAAATACAAAAAGTATTCAAAAGTGACTGATAACGCTAATTTATACATACT
TTTGTCAATTATGATAGTAAAATTATTCTTGTATGGAAACATTAAATAATAAAGATACAT
TAATAAAAATCAATGATTTGAAATTTAAATATCATAAAAAACAGAAGGAGTACAACGTCG
ATATTGATAAGCTGGTAATTCAGGAAAATGAGATTGTTTCTTTACTAGGCCCTTCAGGAA
GTGGAAAGACTACATTATTAAATTTGATTTTAGGATATTTAGAACCAAATGAAGGATCTA
TTGAAATTAAGCATAAACCCGTAATTTACGAAATAGCTTACATAATGCAAGAAAACTCAA
CTTATGAAGACACAACTGTTTTTAACAATGTGTACTTAAACGCAAAAAACTATAGTAAGT
GAGTAGATTCAGCAAGATTAAAATATTTTGAAAACCTTTTAAGCAAGCTTGATGCTAGTG
CTGAAAGCAATAAAAAAATGTTTTCAAAATTTGAAGACTACAAGCAGATTCTAACAAGCA
AAAAGCAGTCAATTTGAAAGAAGAAGATTGCTTACTTAGCTTTAGTATTTAGTTGCTTAG
GCAACAAAAATATTAAAAATAAGTTCAAAATTCTAAATTAGCTACACTTAAGAAACTTAT
TTAAAAATGAGATTACTGATGTTGCAAAGAAATTAGAAATAGATCATTTATTAAACCAAA
GAGTTGATAAGTTATCTGGCGGTCAAAAGCAAAGAGTAGCTTTTG
>NODE_53_length_2889_cov_17.492905
ATAATTCCATCATGATAGTGCAAACTCTGTCAACTTGATAAACCGTTAAACAACTTTTTC
TTTCTTATCTCTAGATCTGCAAAATCCTCGAAATTAAAGGTTTTTAATCAACCGGTTTGC
TCATTGAATTTTCAATTCAGGTCACCGAGAGCATTATCTAAAATGCGTTGAATCTTGTTC
ACTAAATTTATGTTGCTATCTCTATCATTTTTATTTGGTCAGTATTTTTCAGAAAAACTC
ATTACAGAATTAAAAAATGACTTGAATGTTTCATAAATTTTGCTAGCGGACAAATTTCCG
TTTTTCATAAACTCTGTCTTATTTAAAAAATCATTGCCAATTACTATTTTTGATAATTCA
TCATTATCATTTCCACTAGATTGAATTATTTTAATATCATTTTCAAGAGCAAATTGACCT
ATAGCTGCATATTGCTCCACAATATCGCTTACATTATAAATATTCTTGTTATCCTCATAT
GTGAAATATAAAATTGCTTTTGCTAATTGTGAAAAGAAATATTTGTATTTATAAATATCA
TTAATTGACATTGTACTTCCAGCATCAGCATCAACATATACATTGCTTGATATATGGGAA
TTAGAATTGGTAGTTTTTCTACCAACTTGATCAAATATACTCATTGGGCCTAAACTCATA
TTTATGAGTTTTACGCCATACTTGTAATATAAATTCTTGACAGCATTAACAGTGTCAACA
TTATTTAACGATGTGTAATAAATTGATGCGTTTTGATTAATTCCAAAGTCTGTACCTATT
ATTGATGTTACTGCATATCCATGATTGCTATAGGACTTTTCATTATTAGATTTAGTAGAA
TGTGTTTTTATAAATTGAAATTGATCATTTTGAGAAAGTAAATAATTGCTATCAAAGTCA
CTTACTTCCACAATTCCAACTTTATTGTACTTGCTAGATGAGTAATTAGTAGGTCTTCTG
TCTCTACCACGAACCCCTAGTTTATTATAGTAAGGGACATACATTCTAATTAATTGCTTA
TAATCACTCTCATCAATAGATATAGAGCTATCTTTGTTTAACTTAACTTTATCATCAACA
ATTTTCAAAAGCCCAGAAACAGAAAAATTGGGGCGATGTATATTGGGCTTAAAATTAACT
TATTCAACTTATTCATAGTACTAACATAATTATAATAATATTAATAAGTATGCAAATTTA
TGAGTGGAAGACGATTGCCTTTATCTATTGGGAACTAAAACTGTTAAAGAAAAAGCACTA
GAATTAATCTAGTCAATTTCTCAATTTTGTATTTATCATATGCAGTTAGCTTCCTATAAC
CACTATATATTTTCTTGCATTATATGCAATAAATTTTTTCAATCTTGTTCAGAAACATTG
TTTAAATTTCAACTGTCCGGTGTAAGTAATAGTTGAGTGTTCATAGTTTTGGTGTCTTGA
TTTAACAATCCAAGATAATCTATAAAAATATTTAACTTATTTATATAACTTTCCCAATCG
[truncated: 495,675 more chars]
