# Supplementary material for: DecGPU: distributed error correction on massively parallel graphics processing units using CUDA and MPI
Source: BMC Bioinformatics. 2011 Mar 29;12:85. doi: 10.1186/1471-2105-12-85 (PMC3072957; doi:10.1186/1471-2105-12-85)
Supplement: Additional file 1 — Assembled sequences of different assemblers. This file contains the assembled sequences (contigs or scaffolds) for the assemblers Velvet, ABySS, DecGPU-Velvet and DecGPU-ABySS for the three real datasets. [file 1471-2105-12-85-S1.ZIP › DecGPU_Additional_file_1/Outcome(I)/Velvet/SRR016146-contigs.fa]

>NODE_1_length_22744_cov_21.742437
TATATATTATGATGACGGCTAATGATGATGTAGAGGCGCCGAGTGATTACGTCTTTCGAG
CGGAGGTAAGTGAGTGATGTGGATTACTATGACTATTGTATTTGCTATATTGCTATTAGT
TTGTATCAGTATTAATAGTGATCGTGCAAGGGAGATACAAGCGCTCAGATATATGAATGA
TTATCTACTTGATGAAGTAGTTAAAACTAAAGGATACAACGGGTTAAAAGAATACAGGAT
TGAATTAAAGCGAATAAATAACGATATTAAAAAGTAATTTATATTATCGGAGGTATTGCA
TTGAATGATAAAGATTGAGAAACACGATATCAAAAAGCTTGAAGAATACATTCAGCACAT
CGATAACTATCGAAGAGAGTTGAAGATGCGAGAATATGAATTACTTGAAAGTCATGAACC
AGATAATGCGGGAGCTGGCAAAAGTAATTTGCCGGGTAACCCGATTGAACGATGTGCAAT
AAAGAAGTTTAGTGATAACAGGTACAATACATTAAGAAATATAGTTAACGGTGTAGATAG
ATTGATAGATGAAAGTGATGAGGATACGCTTGAGTTATTAAGGTTTAGATATTGGGATTG
TCCTATTGGTTGTTATGAATGGGAAGATATAGCACATTACTTTGGTACAAGTAAGACAAG
TATATTACGTAGAAGGAATGCACTGATCGATAAGTTAGCAAAGTATATTGGTTATGTGTA
GCGGACTTTTACCCTATGTAAGTCCGCATTAAAACAGTTTATTATGTTAGTATCAGATTA
ATATTTAAAGTTATTAAATGCTAATACGACGCATGAACAAGAGGCGCATCACTATGTGAT
GTGTCTTTTTATTTATGAGGTATGAACATGTTCAAACTAATAGTAAATACATTACTACAC
ATCAAGTATAGATGAGTCTTGATACTACTTAAGTTATATAAGGTGAAACATTATGATGAC
TAAAGACGAACGCATACGATTCTATAAGTCTAAAGAATGGCAAACAACAAGAAAAAGAGT
GCTAGAAAGAGATAATTATGAATGTCAACAATGTAAGAGAGACGGCAAGTTAACGACATA
TGACAAAAGCAAGCGTAAGTCGTTGGATGTAGATCATATATTATCGCTAGAACATCATCC
GGAGTTTGCTCATGACTTAAACAATTTAGAAACACTATGTATTAAATGTCACAACAAAAA
AGAAAAGAGATTTATAAAAAAAGAAAATAAATGGAAAGACGAAAAATGGTAAATACCCCC
GGGTCAAAAAAATCAAAAGCGATCAAAATACTTGGGGAACGGGCAGGGGCTCGACTTCGC
GATAATTTTAAAAATCCATGTATAACCCCCCCTCTTATAACCATTTTAAGGCAGGTGATG
AAATGGAGATTATAGTTGATGAAAACTTAGTGCTTAAAGAAAAAGAAAGGCTGCAAGTAT
TATATAAAGACATACCTAGCAATAAATTAAAAGTAGTTGATGGTTTAATTATTCAAGCAG
CAAGGCTACGTGTAATGCTTGATTACATGTGGGAAGACATAAAAGAAAAAGGTGACTATG
ATTTATTTACTCAATCTGAAAAGGCGCCACCATATGAAAGGGAAAGACCAGTAGCCAAAC
TATTTAATGCTAGAGATGCTGCATATCAAAAAATAATCAAACAATTATCGGATTTATTGC
CCGAAGAGAAAGAAGACACAGAAACGCCATCTGATGATTACCTATGATTAGTAATAAATA
CGTTGATGAATATATAAATTTGTGGAAACAAGGAAAGATAATTTTAAATAAAGAAAGAAT
TGATCTCTTTAATTATCTACAAAAACATATATATTCACGAGATGATGTATATTTTGATGA
ACAGAAAATCGAGGATTGTATCAAATTTATTGAAAAATGGTATTTTCCAACATTACCATT
TCAAAGGTTTATCATAGCTAATATATTTCTTATAGATAAAAATACAGATGAAGCTTTCTT
TACAGAATTTGCTATTTTCATGGGACGTGGAGGCGGGAAAAACGGTCTAATAAGTGCTAT
TAGTGATTTTCTTTCTACGCCCTTACACGGAGTTAAAGAATATCACATCTCCATTGTTGC
TAATAGTGAAGATCAAGCAAAAACATCGTTTGATGAAATCAGAACCGTTTTAATGGATAA
CAAACGAAATAAGACGGGTAAAACGCCAAAAGCTCCTTATGAAGTTAGTAAAGCAAAAAT
AATAAACCGTGCAACTAAATCGGTTATTCGATATAACACATCAAACACAAAAACCAAAGA
CGGTGGACGTGAGGGGTGTGTTATTTTTGATGAAATTCATTATTTCTTTGGTCCTGAAAT
GGTAAACGTCAAACGTGGTGGATTAGGTAAAAAGAAAAATAGAAGAACGTTTTATATAAG
TACTGATGGTTTTGTTAGAGAGGGTTATATCGATGCAATGAAGCACAAAATTGCAAGTGT
ATTAAGTGGCAAGGTTAAAAATAGTAGATTGTTTGCTTTTTATTGTAAGTTAGACGATCC
AAAAGAAGTTGATGACAGACAGACGTGGGAAAAGGCGAACCCAATGTTACATAAACCGTT
ATCAGAATACGCTAAAACACTGCTAAGTACGATTGAAGAAGAATATAACGATTTACCATT
CAACCGTTCAAATAAGCCCGAATTCATGACTAAGCGAATGAATTTGCCTGAAGTTGACCT
TGAAAAAGTAATAGCACCATGGAAAGAAATACTAGCGACTAATAGAGAGATACCAAATTT
AGATAATCAAATGTGTATTGGTGGTTTAGACTTTGCAAACATTCGAGATTTTGCAAGTGT
AGGGCTATTATTCCGAAAAAACGATGATTACATTTGGTTAGGACATTCGTTTGTAAGACA
AGGGTTTTTGGATGATGTCAAATTAGAACCTCCTATTAAAGAATGGGAAAAAATGGGATT
ATTGACCATTGTCGATGATGATGTCATTGAAATTGAATATATAGTTGATTGGTTTTTAAA
GGCTAGAGAAAAATATGGGCTTGAAAAAGTCATAGCTGATAATTATAGAACTGATATTGT
AAGACGTGCGTTTGAGGATGCTGGCATAAAACTTGAAGTACTTAGAAATCCAAAAGCAAT
ACATGGATTACTTGCACCACGTATCGATACAATGTTTGCGAAACATAACGTAATATATGG
AGACAATCCTTTGATGCGTTGGTTTACTAATAATGTTGCAGTAAAGGTTAAACCCGATGG
TAATAAAGAATATATTAAAAAAGATGAAAATAGAAGAAAAACCGATGGGTTCATGGCTTT
TGTTCACGCATTATATAGAGCAGACGATATAGTAGACAAAGACATGTCTAAAGCGCTTGA
TGCATTAATGAGTATAGATTTCTAATAGAGGAGGTGAGACATGAGTATTCTAGAAAAGAT
ATTTAAAACTAGGAAAGATATAACATATATGCTTGATTTAGATATGATAGAAGATCTATC
ACAACAAGCGTATGTGAAACGTTTAGCGATTGATAGTTGTATTGAATTTGTTGCGCGAGC
TGTCGCTCAAAGTCATTTTAAAGTATTGGAAGGTAATAGAATTCAAAAGAATGATGTTTA
CTACAAGTTAAATATAAAACCAAATACTGACTTATCAAGCGATAGTTTTTGGCAACAAGT
TATATATAAACTAATTTATGATAACGAGGTTTTAATCGTAGTAAGTGACAGCAAAGAATT
ACTTATCGCAGATAGCTTTTACAGAGAAGAGTACGCTTTGTATGATGATATATTCAAAGA
TGTAACGGTTAAAGATTATACTTATCAACGTACTTTCACAATGCAAGAGGTCATATATTT
AAAGTACAACAACAATAAAGTGACACACTTTGTAGAAAGTCTATTCGAAGATTACGGGAA
AATATTCGGAAGAATGATAGGTGCACAATTAAAAAACTATCAAATAAGAGGGATTTTGAA
ATCTGCCTCTAGCGCATATGACGAAAAGAATATAGAAAAATTACAAGCGTTCACAAATAA
ATTATTCAATACTTTTAATAAAAATCAACTAGCAATCGCGCCTTTGATAGAAGGTTTTGA
TTATGAGGAATTATCTAATGGTGGTAAGAATAGTAACATGCCTTTTTCTGAATTGAGTGA
GCTAATGAGAGATGCAATAAAAAATGTTGCGTTGATGATTGGTATACCTCCAGGTTTGAT
TTACGGAGAAACAGCTGATTTGGAAAAAAACACGCTTGTATTTGAGAAGTTCTGTTTAAC
ACCTTTATTAAAAAAGATTCAGAACGAATTAAACGCGAAACTCATAACACAAAGCATGTA
TTTGAAAGATACAAGAATAGAAATTGTCGGTGTGAATAAAAAAGACCCACTTCAATATGC
TGAAGCAATTGACAAACTTGTAAGTTCTGGTTCATTTACAAGGAATGAGGTGCGGATTAT
GTTAGGTGAAGAACCATCAGACAATCCTGAATTAGACGAATACCTGATTACTAAAAACTA
CGAAAAAGCTAACAGTGGTGAAAATGATGAAAAAGAAAAAGATGAAAACACTTTGAAAGG
TGGTGATGAAGATGAAAGCGGAGATTAAAGGCGTCATCGTTTCCAACGAAGATAAATGGG
TTTACGAAATGCTTGGTATGGATTCGACTTGTCCTAAAGATGTTTTAACACAACTAGAAT
TTAGTGATGAAGATGTTGATATTATAATTAACTCAAATGGTGGTAACCTAGTAGCTGGTA
GTGAAATATATACACATTTAAGAGCTCATAAAGGCAAAGTGAATGTTCGTATCACAGCAA
TAGCAGCAAGTGCGGCATCGCTTATCGCAATGGCTGGTGACCACATCGAAATGAGTCCGG
TTGCTAGAATGATGATTCACAATCCTTCAAGTATTGCGCAAGGAGAAGCGAAAGATCTAA
ATCATGCTGCAGAAACATTAGAACATGTTGGTCAAATAATGGCTGAGGCATATGCGGTTA
GAGCTGGTAAAAACAAACAAGAACTTGTAGAAATGATGGCTAGGGAAACGTGGCTAAATG
CTGATGAAGCCATTGAACAAGGTTTTGCGGATAGTAAAATGTTTGAAAACGACAATATGC
AAATTGTAGCAAGCAATACACAAGTGTTATCGAAAGATGTATTAAATCGTGTAACAGCTT
TGGTAAGTAAAACGCCAGAGGTTAACATTGATATTGACGCAATAGCAAATAAAGTAATTG
AAAAAATAAATATGAAAGAAAAGGAATCAGAAATCGATGTTGCAGATAGTAAAGTATCAG
CAAATGGATTTTCAAGATTCCTTTTTTAATACAAAAAATAGGAGGTCATAAAATGACTAT
AAATTTATCGGAAACATTCGCAAATGCGAAAAACGAATTTATTAATGCAGTAAACAACGG
TGAACCGCAAGAAAGACAAAATGAATTGTACGGTGACATGATTAACCAACTATTTGAAGA
AACTAAATTACAAGCAAAAGCAGAAGCTGAAAGAGTTTCTAGTTTACCTAAATCAGCACA
ATCTTTGAGTGCAAACCAAAGAAGTTTCTTCATGGATATCAATAAAAACGTTAACTATAA
AGAAGAAAAACTTTTGCCAGAAGAAACAATTGATAGAATTTTTGAAGATTTGACGACGAA
TCATCCGTTATTAGCTGATTTAGGTATTAAAAACGCTGGTTTGCGTTTGAAGTTCTTAAA
ATCTGAAACTTCTGGCGTAGCCGTTTGGGGTAAAATCTATGGTGAAATTAAAGGTCAATT
AGATGCTGCGTTCAGTGAAGAAACAGCAATTCAAAATAAATTGACAGCGTTTGTTGTTTT
ACCAAAAGATTTAAATGATTTTGGTCCTGCGTGGATTGAAAGATTTGTTCGTGTTCAAAT
CGAAGAAGCATTTGCAGTGGCGCTTGAAACTGCGTTCTTAAAAGGTACTGGTAAAGACCA
ACCAATCGGCTTAAACCGTCAAGTACAAAAAGGTGTATCGGTAACTGAGGGTGCTTATCC
AGAGAAAGAAGAACAAGGTACGCTTACATTTGCTAATCCGCGCGCTACAGTTAATGAATT
GACGCAAGTGTTTAAATACCACTCAACTAACGAGAAAGGTAAATCAGTAGCGGTTAAAGG
TAATGTAACAATGGTTGTTAATCCGTCCGATGCTTTTGAGGTTCAAGCACAGTATACACA
TTTAAATGCAAATGGCGTATATGTTACTGCTTTACCATTTAATTTGAATGTTATCGAGTC
TACAGTCCAAGAAGCAGGTAAGGTTTTAACGTACGTTAAAGGTTTATATGATGGTTATTT
AGCTGGTGGTATTAATGTTCAGAAATTTAAAGAAACACTTGCGTTAGATGATATGGATTT
ATACACTGCAAAACAATTTGCTTACGGCAAAGCGAAAGATAATAAAGTTGCTGCTGTTTG
GAAATTAGATTTAAAAGGACATAAGCCAGCTTTAGAAGGTACCGAAGAAACACTATAAAA
TTTTATGAGGTGATAAAATGGTGAAATTTAAAGTTGTTAGAGCTTTTAAAGACATAGAGC
ACAATCAACACAAGTACAAAGTAGGGGAGTTGTATCCAGCTGAAGGGTATAACAATCCTC
GTGTTGAATTGTTGACAAATCAAATCAAAAATAAGTACGACAAAGTTTATATCGTACCTT
TAGATAAGCTGACAAAACAAGAATTATTAGAACTATGCGAATCATTACAAAAAAAAGCGT
CTAGTTCAATGGTTAAAAGTGAAATCGTCGACTTATTGAATGGTGAAGACAATGACGATT
GATGATTTGCTTGTCAAATTTAAATCACTTGAAAAGATTGACCATAATTCAGAGGATGAG
TACTTAAAGCAGTTGTTAAAAATGTCGTACGAGCGTATAAAAAATCAGTGCGGAGTTTTT
GAATTAGAGAATTTAATAGGTCAAGAATTGATACTTATACGCGCTAGATATGCTTATCAA
GATTTATTAGAACACTTCAACGATAATTACAGACCTGAAATAATAGATTTTTCGTTATCT
CTAATGGAGGTATCAGAAGATGAAGAAAGTGTTTAAAAAACCTAGAATTACAACTAAACG
TTTAAATACTCGTGTTCATTTTTATAAGTATACTGAAAATAATGGTCCAGAAGCTGGAGA
AAAAGAAGAAAAATTATTATATAGCTGTTGGGCGAGTATTGATGGTGTCTGGTTACGTGA
ATTAGAACAAGCTATCTCAAACGGAACCCAAAATGACATTAAATTGTATATTCGTGATCC
GCAAGGTGATTATTTACCCAGTGAAGAACATTATCTTGAAATTGAATCAAGATATTTCAA
AAATCGTTTGAATATAAAGCAAGTATCACCAGATTTGGATAATAAAGACTTTATTATGAT
TCGTGGAGGATATAGTTCATGAGTGTGAAAGTGATAGGTGATAAAGCATTAGAAAGAGAA
TTAGAAAAACGTTTTGGCATAAAAGAGATGGTAAAAGTTCAAGATAAGGCGCTAATAGCT
GGTGCTAAGGTAATTGTTGAAGAAGTAAAAAAACAACTAAAGCCCTCAAAAGATACGGGA
GCATTAATTAATGAGGTAAGTTTTAGTAAACCTGAATGGATAAACGGAAAACGTACAATT
ACTGTTTATTGGCGAGGTTCTAAAGACCGTTATAAAATCGTACATTTAATTGAATATGGA
CACGTTCAAAAAGGAACAGGTAAATTTATCAAACCTAAAGCTATGGGCGGTGTTAATAGA
GCAATAAGACAAGGGCAAAATAAGTATTTTGAGACGCTAAAAAGGGAGTTGAAAAAATTG
TGATTGATATTTTGTACAAAGTTCATGAAGTGATTAGTCAAGACAGAATTATTAGAGAGC
ACGTAAATATCAATAATATTAAGTTCAATAAATACCCTAATGTAAAAGATACTGATGTAC
CTTTTATTGTTATTGACGATATCGACGACCCAATACCTACAACTTATACTGACGGAGATG
AGTGTGCATATAGTTATATTGTCCAAATAGATGTTTTTGTTAAGTACAATGATGAATATA
ATGCGAGAATCATAAGAAATAAGATATCTAATCGCATTCAAAAGTTATTATGGTCTGAAC
TAAAAATGGGAAATGTTTCAAATGGAAAACCGGAATATATAGAAGAATTTAAAACATATA
GAAGCTCTCGCGTTTACGAGGGCATTTTTTATAAGGAGGAAAATTAAATGGCAGTAAAAC
ATGCAAGTGCGCCAAAGGCGTATATTAACATTACTGGTTTAGGTTTCGCTAAATTAACGA
AAGAAGGCGCGGAATTAAAATATAGTGATATTACAAAAACAAAAGGATTACAAAAAATTG
GTGTTGAAACTGGTGGAGAACTTAAAACAGCTTATGCTGATGGCGGTCCAATTGAATCAG
GGAATACAGACGGAGAAGGTAAAATCTCATTACAAATGCATGCGTTCCCTAAAGAGATTC
GCAAAATTGTTTTTAATGAAGATTATGATGAAGATGGCGTTTACGAAGAGAAACAAGGTA
AACAAAACAATTACGTAGCTGTATGGTTCAGACAAGAGCGTAGAGACGGTACATTTAGAA
CAGTTTTATTACCTAAAGTTATGTTTACAAATCCTAAAATCGATGGAGAAACGGCTGAGA
AAGATTGGGATTTCTCAAGTGAAGAGGTTGAAGGTGAGGCACTTTTCCCTTTAGTTGATA
ATAAAAAGTCAGTACGTAAGTATATCTTTGATTCAGCTAACATGACAAATCATGATGGAG
ACGGTGAAAAAGGCGAAGAGGCTTTCTTAAAGAAAATTTTAGGCGAAGAATATACTGGAA
ACGTGACAGAGGATAGCGAAGAAACTTTGTAACGAAACCGGCTTCATCGGAAACTGCGGT
AAAGTCGGTTAATATACCAGATAGCATTAAAACACTTAAAGTTGGCGACACATACGATTT
AAATGTTGTAGTAGAGCCATCTAATCAAAGTAAGTTATTGAAATACACAACAGATCAAAC
GAATATTGTATCAATCAATAGTGATGGTCAAGTTACTGCGGAAGCACAAGGCATTGCTAC
GGTTAAAGCAACAGTTGGTAATATGAGTGACACTATAACAATAAATGTAGAAGCATAAGA
GGGGGCAACCCCTCTATTTTATTTGAAAATAAGGAGAGTATTATAAAATGGCAAAATTAA
AACGTAACATTATTCAATTAGTAGAAGACCCGAAAGCAAATGAAATTAAATTACAAACGT
ACTTAACACCACACTTCATTTCATTTGAAATTGTATACGAAGCAATGGATTTAATCGATG
ATATTGAGGACGAAAATAGCACGATGAAACCAAGAGAAATCGCTGACAGATTGATGGATA
TGGTTGTAAAAATTTACGATAACCAATTCACAGTTAAAGACCTAAAAGAACGTATGCATG
CACCTGATGGAATGAATGCACTTCGTGAACAAGTAATTTTCATTACTCAAGGTCAGCAAA
CTGAGGAAACTAGAAATTTTATCCAGAACATGAAATAAAGCCTGAAGATTTAACATATAA
AGCAATGTTGAAAAATATGGATACTCTCATGATGGACTTAATTGAAAATGGTAAAGACGC
TAACGAAGTTTTAAAAATGCCATTTCATTATGTACTTTCCATATATCAAAATAAAAACAA
TGACATTTCTGAAGAAAAAGCAGAGGCTTTAATTGATGCGTTTTAACCTTAACCGTTTGG
TTAGGGTTATTTTTTTGAACTTTTTTAGAAAGGAGGTAAAAAATGGGAGAAAGAATAAAA
GGTTTATCTATAGGTTTGGATTTAGATGCAGCAAATTTAAATAGATCATTTGCAGAAATC
AAACGAAACTTTAAAACTTTAAATTCTGACTTAAAGTTAACCGGTAACAACTTCAAATAT
ACCGAAAAATCAACTCATAGTTACAAACAAAGGATTAAAGAACTTGATGGAACTATCACA
GGTTATAAGAAAAACGTTGATGATTTAGCCAAGCAATATGGCAAGGTATCTCAAGAACAG
GGCGAAAACAGCGCGGAAGCTCAAAAATTACGACAAGAATATAACAAACAAGCAAATGAG
CTGAATTTTTTAGAAAAAGAACTAGAAAAAACAACAACTGAGTTTGAAGAGTTCAAAAAA
GCTCAAGTTGAAGCTCAAAGAATGGCAGAAAGTGGCTGGGGAAAAACCAGTAAAGTTTTT
GAAAGTATGGGACCTAAATTAACAAAAATGGGTGATGGTTTAAAATCCATTGGTAAAGGT
TTGATGATTGGTGTTACCGCACCTGTTTTAGGTATTGCAGCAGCATCAGGAAAAGCTTTT
GCAGAAGTTGATAAAGGTTTAGATACAGTTACCCAAGCAACAGGAGCAACCGGCGGAGAG
CTTAAGAAGTTGCAGAATTCATTTAAAGATGTTTATGGCAACTTTCCAGCAGATGCTGAG
ACTGTAGGCGGTGTTTTAGGGGAAGTTAACACAAGGTTAGGTTTCACTGGCAAAGAACTT
GAGAGTGCCACAGAGTCATTCTTGAAATTTAGTCACATAACAGGTTCTGAAGGCGTACAA
GCCGTTCAATTAATTACGCGTGCAATGGGTGATGCAGGTATTGAAGCTGATGAGTATCAA
AGTGTACTTGATATGGTAGCGAAAGCAGCACAGGCTAGCGGTATAAGTGTTGATACATTA
GCTGATAGCATTACTAAATACGGTGCTCCAATGAGGGCTATGGGCTTTGAGATGAAAGAA
TCAATCGCTTTATTCTCTCAATGGGAGAAATCAGGTGTTAATACTGAAATAGCCTTCAGT
GGTTTGAAAAAAGCTATATCCAATTGGGGTAAAGCTGGTAAAAATCCAAGAGAAGAATTT
AAGAAGACATTAGCAGAAATTGAAAAGACGCCGGATATAGCTAGCGCAACAAGTTTAGCG
ATTGAAGCATTTGGTGCAAAAGCAGGTCCTGATTTAGCAGATGCTATTAAAGGTGGTCGT
TTTAGTTATCAAGAATTTTTAAAAACTATCGAAGATTCCCAAGGCACAGTAAATCAAACG
TTTAAAGATTCTGAAAGTGGCTCCGAAAGATTTAAAGTAGCAATGAATAAATTAAAATTA
GTAGGTGCTGATGTATGGACTTCTATTGAAAGTGCGTTTGCACCAGTAATGGAAGAATTA
ATCAAAAAGCTATCTATAGCGGTTGATTGGTTTTCCAATTTAAGTGATGGTTCTAAAAGA
TCAATTGTTATTTTCGGTGGTATTGCTGCTGCAATTGGTCCTGTAGTTTTTGGATTAGGC
GCATTTATAAGTACAATTGGCAATGCAGTAACTGTATTAGCCCCACTATTAGCTGGTATT
GCAAAGGCTGATGGATTAATTAGTTTTTTATCGACTAAAGTACCTATATTAGGAACTGTC
TTCACGGCTTTAACTGGTCCAATTGGCATTGTATTAGGTGTTTTGGCTGGCTTAGCAGTC
GCATTTACAATTGCTTATAAGAAATCTGAAACTTTCAGAAATTTTGTTAATGGTGCAATT
GAAAGTGTTAAACAAACATTTAGTAATTTTATTCAATTTATTCAACCTTTCATTGATTCT
GTTAAAAACATCTTTAAACAAGCGATATCAGCAATAGTTGATTTTGCTAAAGATATTTGG
AGTCAAATTAATGGATTCTTTAATGAAAACGGAATTTCTATTGTTCAAGCGCTTCAAAAT
ATATGCAATTTTATCAAAGCTATATTTGAATTTATTATAAATTTTGTAATTAAACCAATC
ATGTTCGCGATTTGGCAAGTGATGCAATTTATTTGGCCGGCGGTTAAAGCTTTAATTGTC
AGTACTTGGGAGAATATAAAAGGTGTGATACAAGGAGCTTTAAATATCATACTAGGTTTA
ATTAAGTTCTTCTCAAGTTTATTTACTGGAGATTGGCGAGGAGTTTGGGATGCGATTGTT
ATGATTCTTAAAGGAGTCGTTCAATTAATATGGAATTTAATTCAATTATGGTTTGTAGGC
AAAATACTTGGCGTTGTTAGGTACTTTGGCGGATTGCTAAAAGGATTAATAGCAGGTATT
TGGGACGTAATAAAAAGTATATTCAGTAAATCTTTATCAGCAATTTGGAATGCGACAAAA
AGTATTTTTGGATTCTTATTTAATAGTGTCAAATCAATTTTCACGAATATGAAAAATTGG
TTATCTAATACTTGGAGTAGTATCCGTACGAATACGATAGGAAAAGCGCAGTCATTATTT
AGTGGCGTCAAATCAAAATTTACTAATTTATGGAATGCGACGAAAGAAATTTTTAGTAAT
TTAAGAAATTGGATGTCAAATATTTGGAATTCCATTAAAGATAATACGGTAGGAATTGCT
AGCCGTTTATGGAGTAAGGTACGTGGAATTTTTACAAATATGCGTGACGGCTTACAAAGT
ATTATCAGCAAAATTAAAAGTCATATCGGCGGTATGGTAGATGCTATTAAAAAAGGACTT
AATAAATTAATCGACGGTTTAAACTGGGTCGGTGGTAAGTTGGGCATGGATAAAATACCT
AAGTTACATACTGGTACAGAGCACACACATACTACTACAAGATTAGTTAAGAACGGTAAG
ATTGCACGTGACACATTCGCTACAGTTGGAGATAAGGGACGCGGAAATGGTCCAAATGGT
TTTAGAAACGAAATGATTGAATTCCCTAATGGTAAACGTGTAATCACACCAAATACAGAT
ACTACTGCTTATTTACCTAAAGGCTCAAAAGTATATAACGGTGCACAAACTTATTCAATG
TTAAACGGAACTCTTCCAAGATTTAGTTTAGGTACTATGTGGAAAGATATTAAGTCCGGT
GCATCATCAGCATTTAACTGGACAAAAGATCAAATAGGTAAAGGTACCAAATGGCTTGGC
GATAAAGTTGGCGATGTTTTAGATTTTATTGAAAATCCAGGAAAACTTTTAAATTATATA
CTTGAAGCTTTTGGAATTGATTTCAATTCTTTAACTAAAGGAATGGGAATTGCAGGCGAC
ATAACAAAAGCTGCATGGTCTAAGATTAAGAAAAGTGCTACTGATTGGATAAAAGAAAAT
TTAGAAGCTATGGGCGGTGGCGATTTAGTCGGCGGAATATTAGACCCTGACAAAATTAAT
TATCATTATGGACGTACCGCAGCTTATACCGCTGCAACTGGAAGACCATTTCATGAAGGT
GTCGATTTTCCATTTGTATATCAAGAAGTTAGAACGCCTATGGGTGGTAGACTTACAAGA
ATGCCGTTTATGTCTGGTGGTTATGGTAACTATGTAAAAATTACTAGTGGCGTTATCGAT
ATGCTATTTGCGCATTTGAAAAACTTTAGCAAATCACCACCTAGTGGCACGATGGTAAAG
CCCGGCGATGTTGTTGGTTTAACTGGTAATACCGGATTTAGTACAGGACCACACTTACAT
TTTGAAATGAGGAGAAACGGACGCCATTTTAACCCTGAACCATATTTAAGAAATGCAAAG
AAAAAAGGTAGGTTATCAATTGGTGGCGGTGATGCTACTTCTGGAAGTGGTGCAACTTAT
GCCAGCCGAGTAATCCGACAAGCGCAAAGTATTTTAGGAGGACGTTATAAAGGTAAGTGG
ATTCATGACCAGATGATGCGAGTTGCAAAGCGTGAAAGCAACTATCAATCAAATGCAGTG
AATAATTGGGATATTAATGCTCAAAGAGGAGACCCGTCTAGAGGATTATTCCAAATTATC
GGCTCAACTTTTAGAGCTAACGCTAAACGAGGGTACACTAATTATAATAATCCAGTACAT
CAAGGTATCTCAGCAATGCAGTACATTGTTAGACGATATGGTTGGGGTGGTTTTAAACGT
GCTGGTGATTACGCATATGCTACAGGTGGAAAAGTTTTTGATGGTTGGTATAACTTAGGT
GAAGACGGTCATCCAGAATGGATTATTCCAACAGATCCAGCTCGTAGAAATGATGCAATG
AAGATTTTGCATTATGCAGCAGCAGAAGTAAGAGGGAAAAAAGCGAGTAAAAATAAGCGT
CCTAGCCAATTATCAGACTTAAACGGGTTTGATGATCCTAGCTTATTATTGAAAATGATT
GAACAACAGCAACAACAAATAGCTTTATTACTGAAAATAGCACAATCTAACGATGTGATT
GCAGATAAAGATTATCAGCCGATTATTGACGAATACGCTTTTGATAAAAAGGTGAACGCG
TCTATAGAAAAGCGAGAAAGGCAAGAATCAACAAAAGTAAAGTTTAGAAAAGGAGGAATT
GCTATTCAATGATAGACACTATTAAAGTGAACAACAAAACAATTCCTTGGTTGTATGTCG
AAAGAGGGTTTGAAATACCCTCTTTTAATTATGTTTTAAAAACAGAAAATGTAGATGGAC
GTTCGGGGTCTATATATAAAGGGCGTAGGCTTGAATCTTATAGTTTTGATATACCTTTGG
TGGTACGTAATGACTATTTATCTCACAACGGCATTAAAACACATGATGACGTCTTGAATG
AATTAGTAAAGTTTTTTAACTACGAGGAACAAGTTAAATTACAATTCAAATCTAAAGATT
GGTACTGGAACGCTTATTTCGAAGGACCAATAAAGCTGCACAAAGAATTTACAATACCTG
TTAAGTTCACTATCAAAGTAGTACTAACAGACCCTTACAAATATTCAGTAACAGGAAATA
AAAATACTGCGATTTCAGACCAAGTTTCAGTTGTAAATAGTGGGACTGCTGACACTCCTT
TAATTGTTGAAGCCCGAGCAATTAAACCATCTAGTTACTTTATGATTACTAAAAATGATG
AAGATTATTTTATGGTTGGTGATGATGAGGTAACCAAAGAAGTTAAGGATTACATGCCTC
CTGTTTATCATAGTGAGTTTCGTGATTTCAAAGGTTGGACTAAGATGATTACTGAAGATA
TTCCAAGTAATGACTTAGGTGGTAAGGTCGGCGGTGACTTTGTGATATCCAATCTTGGCG
AAGGATATAAAGCAACTAATTTTCCTGATGCAAAAGGTTGGGTTGGTGCTGGCACGAAAC
GAGGGCTCCCTAAAGCGATGACAGATTTTCAAATTACCTATAAATGTATTGTTGAACAAA
AAGGTAAAGGTGCCGGAAGAACAGCACAACATATTTATGATAGTGATGGTAAGTTACTTG
CTTCTATTGGTTATGAAAATAAATATCATGATAGAAAAATAGGACATATTGTTGTTACGT
TGTATAACCAAAAAGGAGACCCCAAAAAGATATACGACTATCAGAATAAACCGATAATGT
ATAACTTGGACAGAATCGTTGTTTATATGCGGCTCAGAAGAGTAGGTAATAAATTTTCTA
TTAAAACTTGGAAATTTGATCACATTAAAGACCCAGATAGACGTAAACCTATTGATATGG
ATGAGAAAGAGTGGATAGATGGCGGTAAGTTTTATCAGCGTCCAGCTTCTATCATAGCTA
TCTATAGTGCGAAGTATAACGGTTATAAGTGGATGGAGATGAATGGATTAGGTTCATTCA
ATACGGAGATTCTACCGAAACCGAAAGGCGCAAGGGATGTCATTATACAAAAAGGTGATT
TAGTGAAAATAGATATGCAAGCAAAAAGTGTTGTCATCAATGAGGAACCAATGTTGAGCG
AGAAATCGTTTGGAAGTAATTATTTCAATGTTGATTCTGGGTACAGTGAATTAATCATAC
AACCTGAAAACGTCTTTGATACGACGGTTAAATGGCAAGATAGATATTTATAGAAAGGAG
ATGAGAGTGTGATACATGTTTTAGATTTTAACGACAAGATTATAGATTTCCTTTCTACTG
ATGACCCTTCCTTAGTTAGAGCGATTCATAAACGTAATGTTAATGACAATTCAGAAATGC
TTGAACTGCTCATATCATCAGAAAGAGCTGAAAAGTTCCGTGAACGACATCGTGTTATTA
TAAGGGATTCAAACAAACAATGGCGTGAATTTATTATTAACTGGGTTCAAGATACGATGG
ACGGCTACACAGAGATAGAATGTATAGCGTCTTATCTTGCTGATATAACAACAGCTAAAC
CGTATGCACCAGGAAAATTTGAGAAAAAGACAACTTCAGAAGCATTGAAAGATGTGTTGA
GCGATACAGGTTGGGAAGTTTCTGAACAAACCGAATACGATGGCTTACGTACTACGTCAT
GGACTTCTTATCAAACTAGATATGAAGTTTTAAAGCAATTATGTACAACCTATAAAATGG
TTTTAGATTTTTATATTGAGCTTAGCTCTAATACCGTCAAAGGTAGATATGTAGTACTCA
AAAAGAAAAACAGCTTATTCAAAGGTAAAGAAATTGAATATGGTAAAGATTTAGTCGGGT
TAACTAGGAAGATTGATATGTCAGAAATCAAAACAGCATTAATTGCTGTGGGACCTGAAA
ATGACAAAGGGAAGCGTTTAGAGCTAGTTGTGACAGATGACGAAGCGCAAAGTCAATTCA
ACCTACCTATGCGCTATATTTGGGGGATATATGAACCACAATCAGATGATCAAAATATGA
ATGAAACACGATTAAGTTCTTTAGCCAAAACAGAGTTAAATAAACGTAAGTCGGCAGTTA
TGTCATATGAGATTACTTCTACTGATTTGGAAGTTACGTATCCGCACGAGATTATATCAA
TTGGCGATACAGTCAGAGTAAAACATAGAGATTTTAACCCGCCATTGTATGTAGAGGCAG
AAGTTATTGCTGAAGAATATAACATAATTTCAGAAAATAGCACATATACATTCGGTCAAC
CTAAAGAGTTCAAAGAATCAGAATTACGAGAAGAGTTTAACAAGCGATTAAACCTAATAC
ACCAAAAATTAAACGACAATATTAGCAATATCAATACTATAGTAAAAGATGTTGTAGATG
GTGAATTAGAATACTTTGAACGCAAAATTCATAAAAGTGATACACCGCCAGAAAATCCAG
TCAATGATACGCTTTGGTATGATACAAGTAACCCTGATGTTGCTGTCTTGCGTAGATATT
GGAATGGTCGATGGATTGAAGCAACACCAAATGATGTTGAAAAATTAGGTGGTATAACAA
GAGAGAAAGCGCTATTCAGTGAATTAAACAATATTTTTATTAATTTATCTATACAACACG
CTAGTCTTTTGTCAGAAGCTACAGAATTACTGAATAGCGAGTACTTAGTAGATAATGATT
TGAAAGCGGACTTACAAGCAAGTTTAGACGCTGTGATTGATGTTTATAATCAAATTAAAA
ATAATTTAGAATCTATGACACCCGAAACTGCAACGATTGGTCGGTTGGTAGATACAAAAA
CTTTATTTCTTGAGTATAGAAAGAAATTACAAGATGTTTATACAGATGTAGAAGATGTCA
AAATCGCCATTTCAGATAGATTTAAATTATTACAGTCACAATACACTGATGAAAAATATA
AAGAAGCGTTGGAAATAATAGCAACAAAATTTGGTTTAACGGTGAATGAAGATTTGCAGT
TAGTCGGAGAACCTAATGTTGTTAAATCAGCTATTGAAGCAGCTAGAGAATCCACAAAAG
AACAATTACGTGACTATGTAAAAACATCGGACTATAAAACAGACAAAGACGGTATTGTTG
AACGTTTAGATACTGCTGAAGCTGAGAGAACGACTTTAAAAGGTGAAATCAAAGATAAAG
TTACGTTAAACGAATATCGAAACGGATTGGAAGAACAAAAACAATATACTGATGACCAGT
TAAGTGATTTGTCCAATAATCCTGAGATTAAAGCAAGTATTGAACAAGCAAATCAAGAAG
CGCAAGAAGCTTTAAAATCATACATTGATGCTCAAGATAATCTTAAAGAGAAGGAATCGC
AAGCGTATGCTGATGGTAAAATTTCGGAAGAAGAGCAACGCGCTATACAAGATGCTCAAG
CTAAACTTGAAGAGGCAAAACAAAACGCAGAACTAAAGGCTAGAAACGCTGAAAAGAAAG
CTAATGCTTATACAGACAACAAGGTCAAAGAAAGCACAGATGCACAGAGGAGAACACTGA
CTCGCTATGGTTCTCAAATTATACAAAATGGTAAGGAAATCAAATTAAGAACTACTAAAG
AAGAGTTTAATGCAACCAATCGTACACTTTCAAATATATTAAACGAGATTGTCCAAAACG
TTACAGATGGAACAACAATCAGATATGATGATAACGGAGTGGCTCAAGCTTTAAATGTGG
GGCCACGTGGTATTAGATTAAATGCTGATAAAATTGATATTAACGGTAATAGAGAAATAA
ACCTTCTTATCCAAAATATGCGAGATAAAGTAGATAAAACCGATATTGTCAACAGCCTTA
ATTTATCAAGAGAGGGTCTTGATATCAATGTTAATAGAATTGGAATTAAAGGCGGTAACA
ATAACAGATATGTTCAAATACAGAATGATTCTATTGAACTAGGTGGTATTGTGCAACGAA
CTTGGAAAGGCAAACGATCAACCGATGATATATTCACACGTCTTAAAGATGGACATCTAA
GGTTTAGAAATAATACCGCAGGCGGTTCACTTTATATGTCACATTTTGGTATTTCAACAT
ATATTGATGGAGAAGGCGAAGACGGAGGTTCATCCGGTACTATTCAATGGTGGGATAAAA
CTTACAGTGATAGCGGTATGAATGGCATAACAATCAATTCCTATGGTGGTGTCGTTGCAC
TAACGTCAGATAATAATCGGGTTGTTCTGGAGTCTTACGCTTCATCGAATATCAAAAGCA
AACAGGCACCGGTGTATTTATATCCAAACACAGACAAAGTGCCTGGATTAAACCGATTTG
CATTCACGCTGTCTAATGCAGATAATGCTTATTCGAGTGACGGTTATATTATGTTTGGTT
CTGATGAGAACTATGATTACGGTGCGGGTATCAGGTTTTCTAAAGAAAGAAATAAAGGTC
TTGTTCAAATTGTTAATGGACGATATGCAACAGGTGGAGATACAACAATCGAAGCAGGGT
ATGGCAAATTTAATATGCTGAAACGACGTGATGGTAATAGGTATATTCATATACAGAGTA
CAGACCTACTGTCTGTAGGTTCAGATGATGCAGGAGATAGGATAGCTTCTAACTCAATTT
ATAGACGTACTTATTCGGCCGCAGCTAATTTGCATATTACTTCTGCTGGCACAATTGGGC
GTTCGACATCAGCGCGTAAATACAAGTTATCTATCGAAAATCAATATAACGATAGAGATG
AACAACTGGAACATTCAAAAGCTATTCTTAACTTACCTATTAGAACGTGGTTTGATAAAG
CTGAGTCTGAAATTTTAGCTAGAGAGCTGAGAGAAGATAGAAAATTATCGGAAGACACCT
ATAAACTTGATAGATACGTAGGTTTGATTGCTGAAGAGGTGGAGAATTTAGGATTAAAAG
AGTTTGTCACGTATGATGACAAAGGAGAAATTGAAGGTATAGCGTATGATCGTCTATGGA
TTCATCTTATCCCTGTTATCAAAGAACAACAACTAAGAATCAAGAAATTGGAGGAGTCAA
AGAATGCAGGATAACAAACAAGGATTACAAGCTAATCCTGAATATACAATTCATTATTTA
TCACAGGAAATTATGAGGTTAACACAAGAAAACGCGATGTTAAAAGCGTATATACAAGAA
AATAAAGAAAATCAACAATGTGCTGAGGAAGAGTAATCTTTAGCACTATTTTTATACAAA
AATTTAAGGAGGTCATTTAATTATGGCAAAAGAAATTATCAACAATACAGAAAGGTTTAT
TTTAGTACAAATCGACAAAGAAGGTACAGAACGTGTAGTATATCAAGATTTCACAGGAAG
TTTTACAACTTCTGAAATGGTTAACCATGCTCAAGATTTTAAATCTGAAGAAAACGCTAA
GAAAATTGCGGAGACGTTAAATTTGTTATATCAATTAACTAACAAAAAACAACGTGTGAA
AGTAGTTAAAGAAGTAGTTGAAAGATCAGATTTATCTCCAGAGGTAACAGTTAACACTGA
AACAGTATGAAAAGCTATGAGTTAGATACTCATAATCTTTATTCTTTTAGAAAGCGGGTG
TACTGAATTGGGGTGGTTCAAAAAACACGAACATGAATGGCGCATCAGAAGGTTAGAAGA
GAATGATAAAACAATGCTCAGCACACTCAACGAAATTAAATTAGGTCAAAAAACCCAAGA
GCAAGTTAACATTAAATTAGATAAAACCTTAGATGCTATTCAAAAAGAAAGAGAAATAGA
TGAAAAGAATAAGAAAGAAAATGATAAGAACATACGTGATATGAAAATGTGGGTGCTTGG
TTTAGTTGGGACAATATTTGGGTCGCTAATTATAGCATTATTGCGTATGCTTATGGGCAT
ATAAGAGAGGTGAATAAAATGTTTAAACTAATCTTTGGTTATAGTTTCTGGACATGTTTT
TGGTTCGGTAAATGTAAATAAGTTTTAGTCAGTGCTTCGGTACTGACTTTTTATTTATTG
TTGTAATTATGGTAATATGCAGAAGTGAGCAAGTTGGATAGATGGTGGCTATCTGAGTAT
AAGGAGGTGGTGCCTATGGTGGCATTACTGAAATCTTTAGAAAGGAGACGCCTAATGATT
ACAATTAGTACCATGTTGCAGTTTGGTTTATTCCTTATTGCATTGATAGGTCTAGTAATC
AAGCTTATTGAATTAAGCAATAAAAAATAACCATCGCTAACTTTGGCTGGTTTCGATGGT
TAAATGGTTATTAATTTAATCTTTAATCTAAAATAGCCACCGTCTTTTTAACGGGCTCAT
TAGGGTAACATGTTTGCGCATGTTGCCCTTTTTCTATATATAAATTAACACACCATAATA
TAAATATCAAATAGACGGCTTATTAGTCGTCTTTTTATTTTGGGTAAAAGGAGATAAGAA
TATGATTAATTGGAAAATTAGAATGAAACAAAAATCATTTTGGGTAGCGATATTGTCAGC
TATCTTTTTATTTGCTCAAAACATCGCAAAAGCTATTGGGTATGATATCCAAGTTTATAT
AGAGCAATTAACAGACGGTTTAAACGCTATATTAGGATTTTTAGTATTAACTGGTGTGAT
TCAAGACCCGACTACTAAAGGTATAGGTGATAGCCACCAAGCTTTAGAATATGAAGAACC
AAGAAGAAAATACTAGGAGGTAAAATAATGAAAACATACAGTGAAGCAAGAGCAAGGTTA
CGTTGGTATCAAGGTAGATATATTGATTTTGACGGTTGGTATGGTTACCAATGTGCAGAT
TTAGCAGTTGATTACATTTATTGGTTGTTAGAAATTAGAATGTGGGGAAATGCAAAAGAT
GCAATCAATAACGATTTTAAAAACATGGCAACAGTATATGAAAACACACCATCGTTTGTT
CCACAAATAGGTGATGTGGCTGTATTTACCAAAGGAATATATAAACAATACGGTCATATT
GGTTTAGTGTTTAATGGTGGTAATACAAACCAATTTTTAATTTTGGAACAGAACTATGAC
GGTAACGCAAATACGCCTGCAAAGTTACGTTGGGATAATTATTACGGCTGTACTCACTTT
ATTAGACCTAAGTATAAAAGTGAGGGCTTAATGAATAAGATCACAAATAAAGTTAAACCA
CCTGCTCAAAAAGCAGTCGGTAAATCTGCAAGTAAAATAACAGTTGGAAGTAAAGCGCCT
TATAACCTTAAATGGTCAAAAGGTGCTTATTTTAATGCGAAAATCGACGGCTTAGGTGCT
ACTTCAGCCACTAGATACGGTGATAATCGTACTAACTATAGATTCGATGTTGGACAGGCT
GTATACGCGCCTGGAACATTAATATATGTGTTTGAAATTATAGATGGTTGGTGTCGCATT
TATTGGAACAATCATAATGAGTGGATATGGCATGAGAGATTGATTGTGAAAGAAGTGTTT
TAATTCTTAGGTTAAAATGTTAAATATTTGTTAATTATTTTTTAATGTAATTTTAGTTTC
TTTTAATATTTTATTGATTTTTAATATTTTCTCAATATAAAATGAAGTTGTTGATATTTA
TCATCTTAAATAAGGGTGTTAGCTATAAAAAGAGATAAATAAAAACAAATATATTATATT
TGGAGGAAGCGCCATGCTCAAAAGAGGTTTATTATTTTTAACTGTTTTATTGTTATTATT
CTCATTTTCTTCAATTACTAATGAGGTAAGTGCATCAAGTTCATTCGACAAAGGAAAATA
TAAAAAAGGCGATGACGCGAGTTATTTTGAACCAACAGGCCCGTATTTGATGGTAAATGT
GACTGGAGTTGATGGTAAAGGAAATGAATTGCTATCCCCTCATTATGTCGAGTTTCCTAT
TAAACCTGGGACTACACTTACAAAAGAAAAAATTGAATACTATGTCGAATGGGCATTAGA
TGCGACAGCATATAAAGAGTTTAGAGTAGTTGAATTAGATCCAAGCGCAAAGATCGAAGT
CACTTATTATGATAAGAATAAGAAAAAAGAAGAAACGAAGTCTTTCCCTATAACAGAAAA
AGGTTTTGTTGTCCCAGATTTATCAGAGCATATTAAAAACCCTGGATTCAACTTAATTAC
AAAGGTTATTATAGAAAAGAAATAAAACAAAATAGTTGTTTATTATAGAAAGCAATGTCT
TGATTGAATATGTGTAGTGAAAATTATCTTTCATCAAATTCTCATTCATGCACGAATGGT
TCTTCCCCACCTAATCAGATATTAGGTGACTTAT
>NODE_2_length_25400_cov_26.340511
CTGCTGGTAAAATCGCAACAGGTAACATTAGTGCCTTACCAATACGTTGCAATTGACCGA
AAAGTTTCTTCCTCACTTGTCCAACCTCCAAAGTTGTAGTTATTATTTAAGATTCAATAA
AAAAGACACGAGCAAATAGACTGTGTTGGTAACCATCACAGCTTAATTTAACTCATGCCT
AATCTTACTTAGTAACACGTTGGTGTATGTAATTAATGTAAAAGAAGCAATTGACTAAGT
AGTATATAAAACTGATACGTTAGTTTATCTAGCTTACCATCACATCTTATTGAATCTTAT
TTGTTTGCGACTCCTATTTTAGCATGGTGAAGTATGCGTTTTCAATACAATTATTAAATT
CAATTTCAAATCTCTTAATTGTTCACAAATTATTATTAAAATATAATATAAGATAATCCT
GAATAAAATGTATAAAAGTTGTTGCAACAATTCAGCAGTAGCAACTGTTTTCGAGCGTTA
AATGATAAGAAAAATATGTCGTTTTAAAAAATTAACTTGTGACAGAAATATGTAAGATTA
TTACAATGAATAGGCTTTAACTGATTAATATTGTAATGTGTTTTCTCTTATAGTAAAATG
TAAGCGATTACACAACTCAACTATATTTTCCTAATAATTATATTGTTAAGGAGGGCTACT
TTGACAGGCTTTTCAGTGTATTTAGGACAACCTTTAGATGAAGCGTATATTAAGCGAATG
ATTAAACAAGGTTACCAAATGATTTTTACATCTGTACAAATACCAGAAGAAGATGACGAG
ACAAAATATCATTATTTCACAAAACTACTCAATTTATTAAAACATGAACAAGTGACTTAC
CTCATAGATGCTAATTCATCTATATTAACACCATCTTTTTATGAGCATCTTCGACAATAT
GATGCACAATTTATGATTCGTATCGATCATAGTACATCAATTGAGGCAATCGAAGCGATA
ATGGCACAGGGTTTAAAGTGCTGTTTGAATGCAAGTATTATTTCCCGGGAATTGTTAACA
AGCTTACATCAACAATTGAATGATTTTACATTACTTTCATTTTGTCATAACTATTATCCA
AGACCAGATACGGGATTATCTGTTGACTTGGTCAATAAGAAAAATGAACTCATTTATCAA
TTTAATCCAAAGGCACAAATATATGGTTTTATTGTAGGGAGTGGTTTGCGAGGTCCTTTG
CATAAAGGCTTGCCAACAATTGAAGCAACGAGACATAGTCATCCTGTCGTTGCAGCTAAA
TTATTACAAGAAACTGGTGTATCTGAAGTGTTAGTTGGAGACGCATTGATTGAAATGAGG
CAGGCAAAACAACTTATAGATTTTTGCAAGCATAGGCATTTCACGTTATGTATTGAAGAA
GTGTTTGATACGACAGTGACTTACCTTTTCGATATGTGTCATAAAGTACGTCCGGATAAT
CCGGAAAATGTCATTCGTTCGGAAACATCAAGACAAATATGTCCACATTCGATACAACCA
CAGTTTACAACGCAACGACGCATTGGTTCAGTAACCGTTGATAATTTGAATAACGGACGT
TATCAAGGTGAAATGCAAATTGTGAGACAAACGCTTAGTGCACATGACAATGTGAATGTT
GTTGCACAAATTATTAAAGAAGACTTACCACTGTTAAGCTGTATCGAGCCGAATGATACA
TTTGATTTTCAAAAAACTAGGGAGTGTAAGAAGTGATGGAAAATAGTACGACCGAAGCGC
GTAATGAAGCGACGATGCATCTTGATGAAATGACTGTGGAAGAGGCTTTAATTACGATGA
ATAAAGAAGATCAGCAAGTCCCGTTAGCAGTTCAAAAGGCAATACCACAATTGACAAAAG
TAATTAAAAAAACAATTGCACAGTATAAAAAAGGTGGACGATTGATCTATATCGGTGCAG
GTACAAGTGGACGATTGGGTGTCTTAGATGCAGCGGAGTGTGTACCTACATTCAATACTG
ATCCTCATGAAATTATAGGTATTATTGCTGGTGGACAACATGCTATGACGATGGCTGTAG
AAGGTGCGGAAGATCACAAAAAATTAGCGGAAGAAGATTTGAAAAATATAGATTTAACAT
CAAAAGATGTCGTTATAGGAATTGCCGCGAGTGGCAAAACGCCATATGTTATAGGCGGTT
TAACATTTGCTAACACAATCGGTGCTACAACAGTATCTATTTCATGCAATGAACATGCAG
TTATAAGTGAAATTGCGCAGTATCCAGTAGAAGTTAAAGTTGGTCCAGAAGTATTAACTG
GTTCAACGCGTTTAAAGTCTGGTACAGCACAAAAATTAATTTTAAATATGATTTCAACCA
TAACAATGGTTGGTGTCGGAAAAGTTTACGATAACCTCATGATTGATGTTAAAGCAACCA
ATCAAAAACTGATCGACCGTTCAGTGCGTATTATTCAAGAAATATGTGCTATCACATATG
ATGAAGCAATGGCGTTATATCAGGTATCTGAGCATGATGTGAAAGTTGCGACAGTTATGG
GTATGTGTGGCATTTCTAAGGAAGAAGCAACAAGACGGTTATTAAACAATGGTGACATTG
TTAAACGAGCAATCAGAGATAGACAACCTTAGGAGGGATTTAAATGACCAAAGAACAACA
ACTTGCAGAACGAATTATTGCTGCAGTAGGTGGTATGGATAATATAGATAGTGTCATGAA
CTGTATGACACGTGTGCGTATTAAAGTATTAGATGAGAATAAAGTAGATGACCAAGAACT
AAGGCACATTGATGGTGTCATGGGTGTTATACACGATGAACGCATTCAAGTTGTGGTTGG
ACCTGGTACAGTCAATAAAGTGGCTAATCATATGGCGGAATTAAGTGGTGTTAAACTAGG
TGACCGAATACCACACAATCACAATGATAGTGAAAAAATGGACTATAAATCATATGCAGC
TGATAAAGCAAAGGCGAATAAAGAAGCACATAAAGCAAAACAAAAGAATGGTAAGTTGAA
TAAAGTATTGAAATCAATTGCCAATATCTTTATACCGTTGATTCCTGCATTTATTGGAGC
TGGATTAATTGGTGGTATTGCAGCAGTACTGAGTAACTTAATGGTGGCAGGCTACATTTC
AGGTGCTTGGATTACGCAACTTATAACAGTATTTAATGTCATTAAAGACGGTATGTTAGC
ATACTTAGCTATTTTCACTGGTATTAATGCGGCTAAAGAATTTGGTGCGACACCAGGACT
TGGTGGCGTGATTGGTGGTACAACGTTATTAACGGGTATTGCTGGTAAAAATATTTTAAT
GAATGTCTTCACTGGAGAACCATTGCAACCTGGACAAGGTGGAATTATTGGCGTTATTTT
TGCCGTTTGGATTTTAAGTATTGTCGAAAAGAGATTGCATAAAATTGTGCCAAATGCGAT
TGATATTATTGTAACGCCGACTATTGCATTGTTGATTGTAGGACTATTAACTATCTTTAT
CTTTATGCCATTAGCAGGTTTTGTTTCAGACAGTTTAGTTTCAGTAGTTAACGGAATTAT
TAGTATTGGTGGCGTATTTAGTGGATTTATCATTGGTGCAAGCTTCCTACCGTTAGTTAT
GTTAGGGCTTCATCATATTTTTACGCCAATTCATATAGAAATGATTAACCAATCTGGTGC
TACTTACTTATTGCCAATAGCAGCGATGGCTGGTGCTGGACAAGTAGGTGCCGCATTAGC
ACTTTGGGTAAGATGTAAACGCAACACAACATTACGTAATACTTTAAAAGGTGCATTGCC
AGTTGGTTTCCTAGGTATCGGAGAACCATTAATCTATGGTGTGACTTTGCCATTAGGTCG
ACCTTTCTTAACTGCTTGTATTGGCGGTGGTATTGGTGGCGCTGTAACAGGTGGAATTGG
ACATATTGGTGCCAAAGCAATAGGCCCAAGTGGTGTGTCACTATTACCATTAATCTCAGA
TAATATGTATTTAGGTTATATTGCAGGGTTACTTGCTGCGTATGCTGGTGGATTCGTTTG
TACATATTTATTTGGAACAACAAAGGCGATGCGACAGACAGATTTGTTGGGTGATTAATG
ATGACAAATATTTTATATCGCATTGATAAGCAGTTGAGTGATTTTACGAAGACAGAAAAG
ATAATCGCTGATTACATTTTAAAGAATCCACATAAAATCATTGATATGACTGTGAATGAT
TTAGCAGATGTTACGAATGTTAGTACAGCATCAATTGTTAGATTTAGTCGGAAAATGACA
CATCAAGGTTTTCAAGAGCTAAAGATTGCGATATCTCGATACTTACCCGAAGATATTGCA
ACCAATCCACATTTAGAATTGATTGAAAATGAATCTGTAGAAACTTTGAAAAATAAAATG
ATTGCTAGAGCAACCAATACGATGCGATTTGTAGCTACTAATATCATGGATGCGCAAATT
GATGCAATTTGTGATGTGTTGAAAAATGCCAGGACAATATTTTTATTTGGATTTGGCGCA
TCGAGTTTGACTATTGGTGATCTTTTTCAAAAGTTATCTCGTATTGGCTTAAATGTCAGA
TTATTACATGAAACGCATTTACTTGTGTCAACATTTGCGACGCATGATGATAGAGATTGC
ATGATTTTTGTGACGAATCAAGGTAGTCATAGTGAATTGCAGTCAATTGCACAGGTGGCC
ACACATTACAGTATTCCCATCATAACTATATCTAGTACAGCTAATAATCCAGTGGCCCAA
ATTGCAGACTATGCATTGATTTATGGCAGAACTGATGAAAATGAAATGCGTATGGCGGCT
ACAACGTCACTATTTGCACAGTTATTCACAGTAGATATATTGTACTATCGATTTGTAGCA
TTAAATTATCATGCGATTCTAGATTGTATAACCCAATCGAAAATGGCACTTGATAATTAC
AGGAAGCATCTTGCGACGATAGATTTTAAACATTAGATATTGTGTGTGTTCTAATATAAA
GTTAGTTGCAACGTAAACAATTGAAGTTTTTGATGTGATTCAGTTGCTTGATGAAAAATT
GTTGATACAAGTTTGTAAAACTGGCATAGAGGCTATTTTGAAAATGATAAAGGCGTGACA
AATTAAAGCAAAGTTCAGATTTGAGCTTTGCTTTTTTCATAGTATAGAAATTAAATGCTG
AAGAATAATTTTAATGCTAAATGAACTAATACGAAGGTGCTAAAAGTAATTATTATCAAA
TTAGTGATATGAATGAAATGTTTAAATCGTTTGCGTTGATTGTATTCGGGACTTTTATAG
AGTAGGTAGTAGTACATAAAGAGTATGGCTGCGAACATGCCGAATATTGAAGTGAAGTTA
CCTACAGTGACTGCCATGAAATGATTTAATGTTAAATAATAACTTAGACTGATAATTAAA
AATAAAATAATTTGATAGGCAATTAACACCATTCAAGTCCCTCCATTAATCGTAGGCAAA
AAATTTATCAATGATTTGATTATTTATATTCAAATTTTAGTATACGACTTACCTCAAAGA
CAAATATTAAAAGATAAGACAATAAAATTAGAATAAATTTATGTTTGAAGATAAAAAACA
AACATTTTTCATTAAAGTTTATGATATATTTAGAGCAATAGAAAGTGTGTGGAAGGGGAT
ATGAATGGCATACCAAAGTGAATACGCATTAGAAAATGAAATGATGAATCAACTTGAACA
ATTGGGTTACGAAAGGGTATCGATACGTGATAATAAGCAATTGCTTGATAATTTCAGAAC
GATTTTAAATGAGCGTCATGCGGACAAATTAGAAGGCAATCCCTTAACAGATAAAGAGTT
TCAACGTCTGTTAACGATGATTGATGGGAAAAGTATTTTCGAGAGTGCCCGTATTTTACG
TGATAAATTACCACTTAGACGTGATGATGAGTCTGAGATTTATTTGTCGTTTTTAGATAC
GAAAAGTTGGTGTAAAAATAAGTTTCAAGTGACGAATCAAGTATCTGTCGAAGATAGATA
TAAAGCACGTTATGATGTAACGATATTAATCAACGGACTACCCCTTGTCCAAGTTGAATT
GAAACGTCGAGGTATTGATATTAATGAGGCGTTTAACCAAGTAAAACGTTACCGTAAACA
AAATTACACAGGCTTATTCCGCTACATACAAATGTTTATCATTAGTAATGGTGTTGAAAC
GCGATACTTTTCTAATAATGATAGCGAACTATTGAAGAGTCACATGTTTTATTGGAGTGA
CAAACAGAATAACCGAATCAATACATTGCAATCGTTTGCTGAGTCGTTTATGAGACCTTG
TCAATTAGCTAAGATGATATCGCGCTATATGATTATTAATGAAACAGATAGAATACTGAT
GGCAATGCGCCCGTATCAAGTGTATGCGGTAGAAGCACTAATTCAACAAGCGACTGAGAC
AGGGAATAATGGATATGTATGGCATACAACTGGAAGTGGTAAGACATTGACTTCTTTTAA
AGCGAGTCAGATTTTATCACAACAAGATGACATTAAGAAAGTTATCTTTTTGGTTGACCG
TAAAGACTTGGATAGTCAAACAGAAGAGGAATTTAATAAATTTGCTAAGGGTGCTGTCGA
CAAAACTTTTAATACCTCGCAACTGGTACGCCAACTAAATGATAAAAGTTTGCCACTTAT
TGTAACGACAATTCAAAAAATGGCTAAAGCGATTCAAGGTAATGCCCATTTATTAGAACA
GTATAAAACGAATAAAGTTGTATTTATTATTGATGAGTGTCATCGCAGTCAATTTGGTGA
CATGCATCGTCTAGTTAAACAACATTTCAAAAATGCCCAATATTTTGGATTCACTGGTAC
GCCACGTTTCCCAGAAAATAGTAGTCAAGATGGTAGAACAACTGCAGATATTTTCGGTAG
ATGCTTACATACGTATTTAATTAGAGATGCCATTCATGATGGTAATGTACTTGGTTTCTC
AGTTGACTATATTAATACTTTTAAAAATAAAGCTTTAAAAGCAGAAGATAACAGCATGGT
TGAAGCAATTGATACGGAAGAAGTATGGTTAGCGGATAAACGTGTGGAATTAGTAACACG
ACATATCATCAATAATCATGATAAATATACACGTAATCGTCAATATTCAAGTATATTTAC
AGTTCAAAGTATTCACGCGCTTATTAAATATTATGAGACATTTAAGCGACTTAACAAAAA
GTTGGAACAACCATTAACGGTAGCTGGTATATTTACTTTTAAACCTAATGAAGATGATCG
TGATGGTGAAGTGCCATATCATTCACGTGAAAAATTAGAGATAATGATTAGTGATTATAA
TAAAAAGTTCGAGACGAATTTTTCAACAGACACGACTAATGAGTATTTTAATCATATTTC
AAAAAACGTTAAAAAGGGCGTTAAAGATAGTAAAATTGATATCTTAATCGTTGTTAATAT
GTTCTTAACTGGTTTTGATAGTAAAGTACTGAACACTTTATATGTTGATAAGAATTTAAT
GTATCATGATTTAATTCAAGCGTATTCACGTACAAATAGGGTTGAAAAAGAATCAAAGCC
ATTTGGTAAAATTGTAAACTATCGTGACTTGAAAAAAGAGACAGACGATGCACTGAGAGT
ATTCTCACAAACAAATGATACGGATACAATTTTAATGCGTAGTTATGAAGAGTATAAAAA
AGAATTTATGGACGCTTATCGTGAGCTTAAAATGATTGTGCCGACACCACACATGGTTGA
TGACATTCAAGATGAAGAAGAGCTAAAGCGCTTTGTTGAAGCTTATCGTTTATTAGCTAA
AATAATATTACGTTTAAAAGCATTTGATGAGTTTGAGTTTACAATTGATGAAATTGGAAT
GGATGAACAAGAGAATGAAGACTATAAAAGTAAATATTTAGCCGTGTACGATCAAGTAAA
AAGAGCGACGGCTGAGAAAAATAAAGTATCCATTTTAAATGATATTGATTTCGAAATAGA
AATGATGCGTAATGATACGATTAATGTGAATTATATTATGAATATATTGAGACAAATTGA
TCTTGAAGACAAAGCGGAACAACGTCGTAACCAAGAACAAATTAGACGTATTTTAGATCA
TGCAGATGATCCGACATTGAGGTTAAAACGAGATTTAATTAGAGAATTCATCGACAATGT
TGTACCTTCTTTAAATAAGGATGATGATATCGATCAAGAATATGTTAATTTCGAAAGTAT
TAAAAAAGAAGCGGAGTTCAAAGGCTTTGCTGGAGAGAGATCTATCGATGAACAAGCCCT
AAAAACAATTTCAAATGACTACCAGTATAGTGGTGTAGTAAACCCACATCACCTTAAAAA
AATGATTGGTGATTTGCCATTGAGAGAAAAACGTAAAGCAAGAAAAGCCATTGAATCTTT
CGTGGCAGAAACAACTGAAAAATACGGTGTGTAATGATTCAGCCCCCTCGCTAGATTAGT
GTAGGGGGCATTATTATTTCATTAGAAAAGGCTCATGTGTTTGGCAATCATCACTTGGTT
TCAATACAATTTTATCATCGTATGTGTATAGAAATAATGTCTATAGGCATTTAAAATAGT
TTATAATATTAACAGGATAAGTATTAAATGTATGTTGAAGGAGGTGCGTAGCTATGGATA
ATAGAAATATGATTAATCGTGTTTTTAGTCAAAAGATATTACATCAAATTGCAATCAAAA
ATAAAAGTGATGTTGTTGATGAGGCATATGATTTTTATATACAGGGACCTAAAAATATCA
ATGTAATACAGAAGATGAAATCTTTATATAATTATCTTAAAAAGTCTTATCGTAACGAAT
ATTTTTACAAAAACACAATGCTTAATAAACTCCTTCTAGGACGACATTCTGTTAATACAA
CTACTGCACTTTCTGAGATGCCCATAGGGAAAAGTATTGCTGATTTTATATTGTTAAACG
GCAAAGGTGTTGTCTATGAGATTAAAACAGAATTAGATAAGTTGGATAGATTAGATAATC
AAATTAATGATTATTATGAAGTGTTTAATTATGTCGTAGTCATTACAAATGACAAACATC
TGAATAAAGTTATGGCTAGATACAAAGATACAACAGTTGGAATTTTAGTGTTAACTTCTA
GAAATACACTGAGTGAAGTTCAAAAACCTAAAGAAAACAATAGTCTCTTAAACACAAAAG
CGATGTACAACTTTTTACGAAAAGAAGAAAGAAAAAGAGTTATTGCACAAAATCATATGG
ATGTGCCAACTTATAATGATTTCACAGAGTATGATGTGTTATTTGACGTGTTTAAAGAAA
TACCAATGACGAAACTGCATAACAATATGATTTCTGAGTTGAAAAAAAGAGGCAACATGA
AAGAATACAAAGATGAATTTTTAGCAGCTCCGACTGAAATTAAGTTCTTGTTATATTTCG
CAAAAATGACAAAGAAAGATAAAAATAAACTATATCATTTTCTTAAGGATGCAAATAATC
CCCCGCACTTTATATAGTGGCGGGGGATTTATTCTGGCGTCAAAATACCCAAAGTATGGG
TGTGACTCTTAAATCATGGCAAAGCATCTAACACTTGATATGGTGCCGAGCCCTAACTTA
GCACAATATAGTTAGTATGACAAAGACATCTAACATAACACATCAGAAGTTGCCCAATTT
ATTCCAGACCATACAGTGATATAGTTGCACAACGCATGACTTTTATTTAGCAATAACTGC
TACTTCTGAAATAAGTTGTTTTGCATAGTCTGATTGCGGATGTTTGATAATATCTTCTGT
GTTATTCAGTTCAACAATTTCGCCATTTTTCATAACTGCAACGCGATCACATATTTCATT
GATAACACCCATGTCATGTGTGATGAATAAATAAGTGATGCCGAAGTCTAACTGTAATTG
TTTTAATAACTCGATGATATCTTTTTGAATTGAAACGTCTAAAGCTGACACTGCTTCGTC
GCAAACAATCACTTTAGGTTCTACAGCAAGTGCTCTCGCGATACTTACACGCTGGCGTTG
CCCACCAGATAATTCGTGTGGATAGCGATATAAGAAACTTTGATCTAGACCAACTTTTTC
TAACAACGATACGACAGTTTTAATAATGTCGTCATTATCTTTGACTTTCCCATGAATGAT
TAGTGGTCGTTTAATCACATCAATGACTTTAAATCTTGGATTAATAGATGCGAATGGATC
TTGGAAAATCATTTGTATCTCTTGTCGTAAAGATTTCAATTCATCATCTTTAAATAAACT
TAATGGTAATTCGTTATACCAAATAAAGCCTTCTGACACTTCCTTTAGACCGACGACCGT
CTTAGCTAATGTCGATTTCCCTGACCCTGATTCACCGACAATGCCTAATGTTTCGCCTTT
TCTAATAGCCAAGTTAATATCATTAACTGCTCGGTATAGGCTACCATTTGGCGATGTATA
ATCTACACTAACGCGATCAAATTTTAATAAAATATCATTGTTTAACGTTCTTGGCGGACG
CGTTTGATGAATATCAGGAATCGCATCTATTAAGCGTTTCGTATAGGTATGTTGTGGCGA
TTTAAAAATACTTTCAACCGTGCCACTTTCAACGACACTGCCATCTTTCATTACAATCAC
ATCGTCGCAAAATTGATACACAGCGCCTAAATCGTGAGTGATAAAAATAATAGACGTTTC
TGTGTACTCATAAAGGGACTTCATTAACTGCAGTAATTGATTTTGTGTACTGGCATCTAA
TGCCGTTGTTGGTTCATCCGCGATTAAAATTTGTGGCTTTAAAATCAATGCCATTGCTAT
CATGACACGTTGACGCATACCACCAGAAAGTTCATGCGGATAAGCATCAAATTGTCGAGT
TGCATGTTTTATACCTACTTTTTCTAAAATGTCTATTGTCATCGACTTTGCTTCAGATTT
AGATACACGTTTATGTTGAAATAGTACTTCTGTAATTTGTTTGCCAATCGTTAATCTTGG
ATTCAACGAAGAGAGTGGATCTTGAAAAATCATTGAAATATCCTTACCTCGAATTTGTTG
TAACGCTGAAGTTGATAAATTAGTTAACGATTGCCCATTAAAAATAATTTCTCCTGTTAA
CGTGTGATCTGGATAATCTGGTAGTAGCCCTAAAATAGATTTAGCGGTAATACTTTTTCC
TGATCCTGATTCACCAACAATACCTAGGATATGTTTTTTTCGTAATTCGAAAGAGACGTT
TTTTACCGCTTGAACTGTAGTTTCATCATAATTGAATTGTACATTCAGACTGTTGACTTC
TAATAAATTTGACATGATGTTGTGCCTCCCTATTCACAAATGTGTAAATTTATTCTATAC
TTTTGTATATCATAGTAATCTACTCAAGATTATTTTACAAGGAGTGATTATCATAATTAC
TTATTTAGAATCTTTTAAGTCGTTGTATCACAAGGCATTTTACAAGTTTGTATTATCGGT
ATTAAGCTTGCCAATATTTTTATATGCAGTGATAAAGTTTTTCTTTTCTGCTAAGAGAAA
AAATTTTTACGCTAATAATTCTGAAATTTCAGAAATTGAACAGGCGTTACATCAAAAATA
TAAATATTTATCGCAGCAAAAGTCATCCACACAAATACATAAAGAAGCATTAAAAATATT
CAAGGCACAAAGTTCTAATACGAATTCAAAGAATATTGAACAAGCACATTTTTCAACATA
CTTTGAAAATGTATTATTTCATAAGTTCATCATAATCAAAGTGATATTGGCGTTACCGAT
GTTCATCTTATTGACTATTTATTTACAGCCATTAGTTAGATATATTTTTGAGCGAATTGT
CATGGCTGTGATTGTCATCATTGGTGTTATTGTCAGTGTGTTTACCATTCTGTATTTTTC
ACCGCTTGATGCGGCTTATAGCATACTGGGACAAAATGCAACAAAGGCACAGATACATCA
ATTCAATGTATTACATCATCTTAACGAGCCTTATTTTATTCAATTGTGGGATACCATCAA
GGGTGTTTTTACTTTTGACTTAGGTACGACTTACAAAGGGAATGAGGTTGTGACTAAAGC
AGTTGGCGAAAGAATTCCAATTACAATAATTGTCGCAGTATTAGCGCTAATTGTGGCATT
AATTATTGCGATACCAATTGGAATTATCAGTGCGATGAAGCGAAATAGTTGGCTTGATAT
CACGTTAATGATAATTGCATTAATTGGTTTATCTATTCCAAGTTTCTGGCAAGGGTTATT
ATTCATTTTAGCGTTCTCATTGAAATTGGATATTTTGCCACCATCTTATATGCCAGAACA
TCCAATATCGTTGATTTTACCTGTACTTGTCATTGGAACAAGTATTGCTGCTTCTATCAC
GCGTATGACAAGGTCTTCTGTACTTGAAGTAATGCGCAGCGATTATGTTTTAACTGCTTA
TGCAAAAGGATTATCGACGACACAAGTAGTTATTAAACATATTTTGAAAAATGCCATTAT
TCCAATTGTAACGCTAGTTGGTCTTCTAGTGGCAGAGTTACTAGGCGGTTCAGCAGTGAC
TGAACAAGTATTTAACATTAATGGTATCGGTCGTTATATCGTCCAAAAACAACTAATACC
TGATATCCCAGCAGTCATGGGTGGGGTCGTATATATATCAATTGTAATATCTTTAGCAAA
CTTAATTATTGATATATTTTATGCTTTAATCGATCCAAAATTACGTAGTGAAATTAACGA
AAGGAAGTGAGGCATATGGTAAAACTTACAACAAAGATAGCTTCCTTAAAACTATTCGCA
AGTTATGCTATTGCAACTTATATTTTAGTTATATTAACGAGTGCATTAAATCTTTTTAAA
GGTTATGTGGCCGATACATTCTATATTGCTGAAACATTGCTAATCGTTTTAACCATCATT
TTAATTATCATCTTAACAACGGAACAAACATGGAAGCATCGTGACCTATGGCGACGTATC
GTCGAAGTGTTGTTATTGTTGATGACATTAACAGGCAACGTTTTTACATTATTAATGTTT
GTAAGTATTAGACGTTACCAACGTACATCGCAAATACATAGTTATAACGGGTGGGAATCG
TTTATACGAAAAACTACTAGACATCGTATTGCGATTATCGGGTTACTTATTTTAGTCTAC
ATGCTGACATTATCAATTGTGTCACAATTTACATTTGATACGACATTGGCTACTAAAAAT
CAGTTCAATGCACTGTTACATGGACCGAGTCTAGCCTATCCGTTTGGTACTGATGATTTC
GGTAGAGATTTATTTACACGCGTAGTTGTCGGAACGAAACTGACATTTTCAATTTCAATT
ATTTCAGTAGTTATTGCAGTTATTTTTGGTGTGTTACTAGGCACTATCGCAGGTTATTTT
AATCATATTGATAATTTAATAATGCGAATTTTAGATGTAGTGTTTGCAATTCCATCATTA
TTGTTAGCGGTGGCAATTATTGCATCATTTGGAGCAAGTATTCCAAATTTAATTATTGCT
TTAAGTATCGGTAATATACCATCATTTGCACGGACAATGCGTGCCAGTGTTTTAGAAATT
AAACGCATGGAATATGTAGATGCAGCACGTATCACTGGTGAAAACACTTGGAATATCATA
TGGCGTTATATTTTACCGAATGCGATTGCGCCTATGATTGTACGTTTTTCATTAAATATA
GGTGTGGTTGTATTAACAACAAGTAGTTTAAGTTTCCTAGGACTTGGTGTTGCACCTGAT
GTAGCTGAATGGGGCAACATTTTACGTACCGGTAGTAACTACTTGGAAACGCACAGTAAT
TTAGCTATTGTACCTGGTATTTGTATTATGTTCGTCGTTTTAGCATTTAATTTTATAGGT
GATGCAGTGCGTGATGCACTAGATCCAAGAATTCATTAAAAAGGTAGGGATAGATGTGAA
GAAAATCATTAGTATCGCAATTATAGTTTTAGCGTTGGTATTAAGTGGTTGTGGTGTCCC
TACGAAATCAGAAGTGGCTCAAAAGTCATCGAAAGTTGAAGTGAAAGGCGAGCGACCAAC
GATACATTTCCTAGGACAAGCAAGCTATGAAAATGATATGAATATCGTTAAAGATCAATT
GGAAAATGCAGGATTTAACGTGAAGATGAATATCCAACCAGATTATGGTAGCTATCGTAC
ACAACGTCAAGCCGGCAATTATGATATCCAAATCGATGACTGGATGACAGTATTCGGTGA
CCCGAACTATGCTATGACGGCATTATTTAGTTCTACAGGATCAAATAGTTTATTGAAAGA
TAAACATGTAGACCAGTTGTTAAATAAAGCTTCTACTCAAAATGAAGCAGATGTTAAACA
AACATATAAGCAAATTGAAGATGAAGTTGTATTTGATAAAGGGTATATGGCGCCTTTATA
TGGATCAAAAAAGAATTTAGTATATGACAATAAAGTGTTAGATAAAAATAGTGTTGGATT
GCCAAATTCACGTGCATTAATATGGCAACAATTTGATTACAACAATAGTAGAGAACGAGA
TACGCGGCCACTTGTGATGACACAACAAGATGGTGAAATTCCTACATTGGATCCAATACG
TTCAATTGCGCCGTCAGTATATTCAATTAATATGAATATGTACACAAGGTTATTATTATT
AGATGAAAATGACCACTTAACAACGAAAGGTTCGTTAAGTCGTGATTATGCTGTGAATAA
GGACAATAAAGCATTTTATTTCTTGTTAAGAGATGATGATTATTTTGCGAAAGTGGTCAA
TGGACAAGCACGTAATACTGGAGAGCGTGTATCGGCTGAAGATGTTAAGTTTTCTTTAGA
TAGAGCACGTGATAAAAAGTCTGTGCCTAACAATAATACTTACAATATGCACAAACATAT
AAATGACATCAAGATATTAAAAGATGAGGACATCGATCAGTTGCGTAAAGAGAAAGACAA
GGACGATAAATCCATCTATGATAAGTTGATTAAAGCTTATAACGTCAAATCGTTAACGAC
AGATGGTCAAAAAGTAAATAATAAAGACGGTATTTATCAAATTGTTAAAATTACGACAGA
TCAATCGATGCCTCGAGAGGTAAATTACTTAACACACTCTTCGGCAGGCATTTTATCTAA
AAAATTTGTTAATCAAGTAAATCAAGAATATCCAAAAGGATATGGGGATAGCAGTACAAT
TCCTGCAAATTCAGATGGGAAAAATGCGCTGTATGCAAGTGGCGCATACATTATGACACA
GAAAAATGCATATCAAGCAACGTTTCAACGTAATCCAGGATTCAACGAAACAGAAAAAGG
TAGTTATGGACCAGCTAAAATTAAAAATATTACATTGAAGTTTAATGGTGACCCGAATAA
TGCATTGTCAGAACTTAGAAATCATTCAATTGATATGTTGGCAGATGTGAATCAAAAACA
TTTTGATTTAATTAAGTCGGATAAAAATTTAAGCATTATTCGCAAAAATGGACGCAAGTC
AGTCTTTTTAATGCTAAATATTAAAAAAGGTATATTTAAGACGCATCCAAACTTGAGACA
AGCAGTAGTTAATGCGATAGATCAGGATCAATTTATTAAGTTTTATCGTGGCGATAAATT
TAAAATTGCATCACCGATTACACCACTTGTCGATACTGGTAACGAGCAACGTCAAGATTT
AGAAAAAGTAGAAAAAGCCATTAATCAATAATGTTTTAAATATTTAACAGAAAGTAGGAG
GATATAGTATGGTCATTAACTTAAATGACAAACAGACAAAAACATCTAAAGAAGGGTTAA
TTTCCGTATCACATCCTCTTGCGGCTAAAATTGGTAAGGATGTATTAGATCAAGGTGGCA
ACGCCATGGATGCAGTGATTGCAATTCAACTGGCATTGAATGTGGTAGAGCCATTTGCAT
CAGGTATTGGTGGTGGCGGGTACTTGCTATATTATGAGCAAAGTACTGGCAGTATAACTG
CGTTTGATGCGCGTGAGACAGCCCCTGCACATGTAGACAAACAATTTTATCTAGATGATT
CAGGCGAATATAAATCATTTTTTGATATGACTACACATGGTAAAACTGTCGCTGTGCCAG
CAATTCCAAAGCTGTTTGATTATATTCACAAGCGTTATGCTAAATTGTCATTGGAAGATT
TAATTAATCCTGCAATTGAACTAGCCATTGAAGGTCATGCAGCCAATTGGGCTACTGAAA
AATATTCACGCCAGCAACACGCACGGTTGACAAAGTATCATGAAACGGCGAAAGTCTTTA
CGAATGAAAATCAATATTGGCGTGAAGATGATTGGATTGTACAAACCGAATTAGGTAAGA
CACTTCAAATATTAAGAGAGCAAGGATTTAATGCATTTTATAAAGGTGACATTGCGAAAC
AACTAGTTAATGTTGTTAAAGCATGTGGTGGGACAATCACTTTAGAGGATCTAGCAAATT
ATGACATTCAGATTAAAGCGCCAATCAGTGCGACATTTAAAGACTATGACATTTATTCAA
TGGGGCCATCTAGTTCTGGCGGTATCACGGTAATTCAAATATTGAAGTTATTAGAACATG
TCGATTTACCATCTATGGGTCCAAGATCTGTTGATTACTTGCATCATTTGATACAGGCGA
TGCATTTAGCATATAGTGATCGCGCGCAATACTTGGCGGATGATAATTTTCATGAGGTGC
CTGTACAGTCATTAATTGATGACGATTATTTAAAAGCACGCAGTAAGCTCATTGATAGCA
ATAAAGCAAATATTGATATAGAGCATGGTGTTGTGTCTGATTGCATTAGTCATACAGATG
TTGAAGAAAATCATACCGAAACAACTCATTTTTGTGTGATTGATAAGGAAGGTAATATTG
CTTCATTTACGACATCAATCGGTATGATTTACGGATCGGGTATCACGATTCCAGGCTACG
GCGTGTTATTGAATACCACAATGGATGGTTTTGATGTTGTGGCGGGTGGGATCAATGAAA
TTGCACCTTATAAACGACCACTAAGTAACATGGCTCCAACGATTGTGATGCATCACGGGA
AGCCAATATTAACAGTAGGTGCACCTGGTGCTATAAGTATCATTGCAAGTGTTGCGCAAA
CATTAATCAATGTATTAGTGTTTGGTATGGATATTCAGCAGGCTATAGATGAACCTAGAA
TTTATAGTAGCCATCCTAATCGCATTGAATGGGAGCCTCAATTTTCACAATCTACAATAT
TAGCATTGATTGCACGTGGACATGCAATGGAACATAAACCAGATGCCTATATTGGAGATG
TACATGGACTACATGTTGACCCAACAACGTATGAAGCTTCGGGTGGCAGTGATGATACTA
GAGAAGGCACCGTAATGGGTGGCGAGGTGTTAGTGATTAGAAAACAGCCATTACCATATC
GGCAAATGTATGATTGTAATGTATATCGTGTATATTTCAATGATGTGCAGTTACCTTTAT
TGGCAGATCAAGTGCGATGGATGCATGACAAATATTGGGTTGATGAAAGTGTCGTTAGAA
TCATCTTCTCTGAAGTTAGTGCACATATTGAAGATTTAAGAAGTTATGAAAACGCAGGAG
AAAATTATATAGATATTGCCTGGTTAGCACGAAAGAAAGGTTATCAAGTAACATTGAAGG
ATGACGGTTTATACTTAACTGATGATACATATACTTCAGTGAAACGGAACACAAATGCGT
ACTATAGATATGATCGAGATAGTATCACAAGATAGTTTATACGCTTGATATGAAATTTGT
AGTGGATAAGGGCTTTTGTTGAAAGAAAGGATTCGATTTCGAACTTTAGCGTGACGCTTG
AGTGTAGTAATGTTGGAAATGCTATACGAAACGCTAGTCACCTTTGTAAATTATACAACG
CCTCACAAATTCGTTTTTGATGTACATTACAATAGTTAGTCTAAAATCTAATGTGATGTG
GTTTGGTACAGTTGAACGAGTTATGTGAGGTGTTTTTATAATGTGGGATTTTAGAATGTT
AAATGCTAATAAATGATTTGGATATTTTTATAGTTACATCATAAATATTAATGTTCACTT
ATTTTATTATAAGTAAGGCTTTCTTTATAAATGATTTGGTCTTTTCCAGGACTTGAAAAA
TAAAAATAAAGTTTCTGATCTTGATGATTATTGCCTTTTAAATCACTCATTCCCTTTAAT
TCCACCTTTGTTGATGCATTTTGGGGAATATTATATCTACGTTTTAATTGTTTAACGTTT
GGATTATCATTCGACAACTTACCAGATAAATTATAATAATCAGTGGTAGGATCATGTGTG
ACTTTCAAATCATTGCTATTTAAAATGCTTGTTAAATCACCATTTTGAATCAAAAATTGA
TTGTTTTCGATTTTTTGTTTCAGCGCGGGATCTTTTACGTCTTTTGTGAAAACGATTTTA
TTATTAACTACTTTTACTGGATAACTTTTGTATGTCGAGTCAGTAGCATTTTTTCTATCG
TTTGTAGTTGTGTCATATTCACCAGTTATTTTATGTGTGTTCTTATCTACCTTTAACAAC
ATACGGTCTTCTTTTAAAAGCTCATCTGATCCAACAACTGAATAAGAGGATTCTATATAC
CATGTGTCTTGATCATTATTTTCATAATGGGGATTATCGTGACCATCAATTTCATAAAGC
GTTTCTAAGTTTTTAATAGGATATGTACTTAGTACTTTTTTAAGGCCATCTTTCAAATGA
ATTTGTTCCCACTTCATTGCCAAAAACATACCGCCACTGACTACAATTGAAATAATAATA
ATTGCTGCTAAGTTTAACCAGAAAATTTTATACGCTTTCATACATTCCCACCGTTTCTTA
AAATACTTCATTAACATTATAATAATATATTTTAAAAAATATTTACATCAGTATTAAAGT
GAATATCAAATTTTAAATTTATGAAAATAATAGATATTTATAAAAAACGGGAAAGGTATA
CAATAAAAAACACTGTATGACGTTTGATCAGTCACACAGTGTAGATAACAATTAAAATGT
TGTTGCCAATTTTTCAGCATTATTAATACTAGTTGCTTTAATTTCTTCAGTCTTATGAGG
TTCGGCATTGTGGCCTTCGATAATGATTGTTTCATATGATGGCACACCTAAGAATGTCAT
AATTGTTCTTAAATAACGATCACCCATTTCAAAATCAGCAGCAGGGCCTTCTGTATAATA
GCCACCACGTGATTGAATGTGTAATACTTTTTTGTCAGTTAGTAAACCTTGTGGTCCTTC
AGCAGAATATTTAAAAGTTTTACCTGCAATTGAAATTGCATCAATATATGCTTTAACTAC
AGGTGGGAAAGAAAGGTTCCACATAGGCGTTACAAATACATATTTATCTGCACTTAAAAA
TTCTTCTAAAATGTCACTCAATCTTGAAACTTTCATTTGTTCATCATCAGTTAACGGTTC
GCCATTACTCATTTTCCCCCAACCAGTTAATACATCTTTGTCAATAACTGGAATATAAGT
TTCAAATAAATCAATATGTTTCACTTCATCTTCAGGATGTTGTTGTTGATATGTTTCGAT
AAATGCTTTACCAGCCGCCATAGAATTTGATACCAGTTCATTAAAAGGATGTGCTGTAAT
ATACAATACTTTTGCCATTTGAAAATTCTCCTCTGTTTCTGTTATTTTCTTAAGTATAAT
TATTATACTCGATATAAAATTTAATATCAATCAAAATATTCAAATTACCATCATTTTCTT
CATCTATATTTGGCAGTACTACTAAAGTATGAGTGCATTTAATTATGAAATAGTTGATTT
AGAATATATACTTAATACCCAAAATATATGAAGGATGGATGCCACTATGACAAAGCGACC
AAAACGTATTTTGGCAACAATTATCATTTTTCTTTCACTATTATTTACGATTATTTATAT
AGATGACATTCAAAAATGGTTTAACCAATATACCGATAAATTGACACAAAATCATAAAGG
AAAAGGACACTCAAAATGGGAAGACTTTTTTAGAGGGAGTCGGATTACTGAAACTTTTGG
TAAATATCAGCATTCACCATTTGATGGTAAGCATTATGGCATTGATTTTGCATTGCCAAA
AGGTACACCAATTAAAGCACCGACGAATGGTAAAGTAACACGTATCTTTAATAATGAATT
AGGCGGCAAGGTATTACAGATTGCCGAAGACAATGGAGAATATCACCAGTGGTATCTACA
CTTAGACAAATATAATGTCAAAGTAGGTGATCGAGTCAAAGCAGGTGATATTATTGCATA
TTCAGGCAATACAGGTAAACAAACGACAGGCGCACATTTACATTTTCAAAGAATGAAGGG
TGGCGTAGGTAATGCATATGCAGAAGATCCAAAACCGTTTATCGATCAGTTACCTGATGG
GGAACGTAGCCTATATGATTTGTAGTTATAGAAGAGTGCCCGCAGTCTAAAAAATTAAGC
AATTATTATGTGAGTAGAATGCTTACATAATGGTTGCTTTTTTCAATGAAAATCGAAATG
CTAAGTCATACTTGTTTGATTTAGATATTACTACAAAAATGTAAGACAAGGTTGTTAGCA
TTGGCAGTGAAATTTCGCACGTAAAAAAATCATCATTGTCACACTAAAAATAGTTGTGCG
CTATATCAATTTTCTGTATAAAAGTTTAATTCTGATAGTAATGTAAACGTTTACAATTTA
TGATTGACATTAATAATAAGTGACTATATGATTTATGTAAGTATTTGTGCAAACGTTTTC
ACAAAGTGTATTGCACAATCAAATTGTAAACAAAGTATGGGAGGCATAACATGGCAGAAT
TAAAGTTAGAGCATATTAAAAAGACGTATGATAACAACAATACTGTAGTGAAAGATTTTA
ATCTACATATTACTGACAAAGAATTCATTGTATTTGTTGGACCATCGGGATGTGGTAAAT
CAACAACATTACGAATGGTTGCTGGACTAGAGTCTATCACATCTGGAGATTTTTATATTG
ATGGGGAACGCATGAACGATGTTGAACCAAAGAATAGAGATATTGCGATGGTATTTCAAA
ACTATGCATTATATCCACATATGACTGTTTTTGAAAATATGGCATTTGGGCTAAAGCTAC
GTAAAGTGAATAAAAAAGAGATTGAACAAAAAGTTAATGAAGCAGCAGAAATATTAGGAT
TAACTGAGTATCTTGGTCGTAAACCAAAAGCGTTATCTGGTGGACAGCGTCAACGTGTTG
CTTTGGGCAGAGCTATTGTTAGGGATGCGAAAGTCTTTTTAATGGATGAACCATTATCGA
ATCTAGATGCGAAGCTTCGAGTACAAATGCGCACAGAAATATTGAAATTACATAAGCGAC
TTAATACTACGACAATTTATGTTACACATGATCAAACTGAAGCATTGACGATGGCTAGTC
GAATTGTTGTTTTGAAAGATGGCGACATTATGCAAGTCGGCACACCTAGAGAAATATATG
ATGCCCCTAATTGCATATTTGTGGCGCAATTTATCGGCTCACCAGCAATGAATATGTTGA
ATGCCACAGTTGAAATGGATGGATTGAAGATAGGAACACACCATTTTAAATTACATAATA
AAAAATTTGAAAAGTTAAAAGCTGCTGGCTACTTAGATAAGGAAATTATTTTAGGTATTC
GAGCTGAAGACATTCATGAAGAACCAATATTTATTCAAACTTCTCCAGAAACACAATTTG
AATCTGAAGTAGTTGTATCCGAACTGTTAGGTTCAGAAATTATGGTACATAGCACATTCC
AAGGAATGGAAATGATTTCTAAATTAGATTCAAGAACACAAGTGATGGCGAACGACAAGA
TTACACTAGCATTTGATATGAATAAGTGTCACTTTTTTGATGAAAAAACAGGAAATCGTA
TCGTCTAAGGGGGAGTATTCATGTCTAAAATTATAAAATGTATCACGTTAGCCGTGGTAA
TGTTATTAATCGTAACTGCATGTGGCCCTAATCGTTCGAAAGAAGATATAGATAAAGCAT
TGAATAAAGATAATTCTAAAGACAAGCCTAACCAACTTACGATGTGGGTGGATGGCGACA
AGCAAATGGCGTTTTATAAAAAAATTACGGATCAATATACTAAAAAACTGGCATAAAAGT
AAAGCTTGTAAATATTGGTCAAAATGATCAACTAGAAAATATTTCGCTAGACGCTCCTGC
TGGAAAAGGTCCAGATATCTTTTTCTTAGCACATGATAATACTGGAAGTGCCTATCTACA
AGGCTTAGCTGCTGAAATCAAATTATCAAAAGATGAGTTGAAAGGTTTCAATAAGCAAGC
ACTTAAAGCGATGAATTATGACAATAAGCAACTAGCATTGCCAGCTATCGTTGAAACAAC
CGCACTTTTCTATAATAAAAAATTAGTGAAAAATGCACCGCAAACGTTAGAAGAAGTTGA
AGCTAATGCTGCCAAACTAACTGATAGTAAAAAGAAACAATACGGTATGTTATTTGATGC
TAAAAATTTCTATTTTAATTATCCGTTTTTATTCGGCAATGATGATTATATTTTCAAGAA
AAATGGCAGTGAATATGATATTCATCAGCTAGGACTAAATTCAAAACATGTCGTCAAGAA
TGCTGAACGATTACAAAAATGGTACGACAAAGGGTATCTTCCTAAGGCAGCAACACATGA
TGTCATGATTGGTCTTTTTAAAGAAGGAAAAGTAGGACAATTTGTCACTGGACCGTGGAA
CATTAATGAATATCAAGAAACGTTTGGTAAAGATTTAGGAGTAACAACATTGCCTACAGA
TGGTGGCAAACCTATGAAACCATTTCTCGGTGTACGTGGTTGGTATTTATCTGAATATAG
TAAACATAAGTATTGGGCTAAAGATTTAATGCTGTATATCACTAGTAAAGATACATTACA
AAAATATACAGATGAAATGAGCGAAATTACTGGACGTGTTGACGTGAAATCTTCTAATCC
AAATTTAAAAGTGTTTGAAAAGCAAGCACGTCATGCTGAACCGATGCCTAATATCCCTGA
AATGCGACAAGTTTGGGAGCCGATGGGCAATGCAAGCATATTTATCTCAAATGGTAAGAA
TCCTAAACAAGCGTTAGATGAGGCGACGAATGATATAACGCAAAATATTAAGATTCTTCA
TCCGTCACAAAATGATAAGAAAGGAGATTAGTTATGAAGAAACGTAACCCTAAATTAGCG
GCATTATTATCTGTTATACCTGGTTTGGGACAGTTTTATAATAAAAGACCCATTAAAGGT
ACGATATTTTTTATCTTTTTCATCAGCTTTATTTCTGTATTTTATAGCTTTTTAAATATT
GGTTTTTGGGGATTGTTCACATTAGGGACAGTACCTAAGTTAGACGATTCTCGTGTCTTA
CTTGCACAAGGTATTATTTCTATCTTACTCGTTGCTTTTGCAATCATGCTATATGTCATT
AATATTTTAGATGCATATCGTAATGCTGAACGATTTAATCGCAATGAGGAAATAAAGGAT
CCGAAGGCACGTATGGTTGCAACATGGGACAAGACGTTCCCATACTTACTAATCTCACCA
GGTACATTCTTATTGATATTTGTAGTTGTATTTCCATTAATATTTATGTTTGGAGTAGCA
TTTACAAACTACAATTTATACAACGCGCCTCCGAGACACACATTAGAATGGGTTGGTTTA
GATAACTTTAAAACGTTATTCACAATTGGCGTTTGGCGTAAAACATTTTTCAGTGTTATT
ACTTGGACATTAGTATGGACGCTTGTTGCAACGACACTTCAAATTGCATTAGGGCTGTTT
TTGGCAATTATTGTAAATCACCCTGTCGTCAAAGGTAAGAAATTTATCCGTACTGTGTTA
ATCCTACCCTGGGCTGTACCATCATTTGTGACAATTTTAATATTTGTAGCGTTATTTAAT
GATGAATTTGGTGCGATAAATAATGATATATTGCAACCTTTATTAGGTGTTGCACCAGCA
TGGTTAAGTGATCCATTTTGGGCAAAAGTGGCATTAATTGGCATTCAAGTATGGCTTGGT
TTCCCATTTGTCTTTGCACTGTTCACTGGTGTACTGCAAAGTATTTCATCAGATTGGTAC
GAAGCAGCAGATATGGATGGTGCGTCTAGTTGGCAAAAGTTTAGAAACATCACATTCCCG
CATGTCATTTACGCCACAGCGCCATTGTTAATTATGCAATATGCAGGTAATTTCAATAAT
TTTAATCTTATTTATCTATTTAATAAAGGTGGTCCACCAGTGTCAGGGCAGAATGCTGGT
AGTACAGATATCTTGATATCTTGGGTGTATAATCTGACATTTGAGTTTAACAACTTTAAC
ATGGGTGCAGTTGTGTCATTAATTATTGGCTTTATTGTTGCTATTGTCGCATTTATTCAA
TTCAGACGTACAAGTACGTTTAAAGATGAGGGAGGTTTATAAGGTGGCAAAGAAGAAAAA
CATATTAAAAGCAATCGGTATTTATAGTTTTATAGCGATGATGTTTGTCATCATTTTATA
TCCACTACTGTGGACATTTGGCATTTCCCTTAATCCAGGTACGAACTTGTATGGTGCCAA
AATGATACCAGACAATGCAACATTTAAAAATTATGCATTCTTACTATTCGATGACAGTAG
TCAATACCTGACTTGGTATAAAAATACGCTTATCGTAGCATCTGCAAATGCACTGTTTAG
CGTGATATTTGTCACGTTAACAGCATATGCTTTTTCTAGATATCGCTTTGTTGGTCGTAA
ATACGGGCTGATTACATTTTTGATTTTACAAATGTTCCCTGTATTAATGGCAATGGTCGC
AATCTATATTTTGCTAAATACAATTGGATTATTAGATTCTTTATTTGGACTAACACTAGT
ATATATTGGTGGATCAATACCGATGAATGCCTTTTTAGTGAAAGGTTACTTCGATACGAT
TCCAAAAGAACTTGATGAATCTGCCAAAATTGATGGTGCAGGGCATATGCGTATTTTCTT
ACAAATTATGCTACCGCTCGCTAAGCCGATTTTAGCAGTTGTTGCTTTATTCAATTTTAT
GGGGCCATTTATGGACTTTATATTACCTAAAATACTATTAAGAAGTCCTGAAAAATTCAC
ATTAGCAGTTGGATTGTTCAACTTTATTAATGATAAGTATGCAAATAATTTCACAGTGTT
TGCAGCAGGGGCAATTATGATTGCAGTACCTATAGCAATCGTATTCTTGTTCTTGCAACG
CTATTTAGTATCAGGTTTAACAACAGGTGCGACAAAAGGTTAGTTTGAAATTAGGAGCGG
GGCAGAAATAGTAAAGAACCACTAATGAATTTATTGTGTAGTGGCTCTTACAAACTAGCC
ACAGCTAATATGTACCTAAAAATAGGAATACATGAGTAAAACTCATGTAT
>NODE_3_length_53362_cov_26.279449
AGATTTCAATAAAATGGTTGAAGCAGGTGCGACACGTATTGGTGCGAGCGCAGGTGTTCA
AATTATGCAAGGTTTAGAAGCAGATTCAGATTACTAATATATATAAAATTTGGGAGTGAT
AGCTATGACAAGACCATTTAATCGTGTACATTTAATCGTAATGGATTCAGTAGGTATTGG
TGAAGCGCCAGACGCAGCTGATTTTAAAGATGAAGGTTCACATACTTTAAGACATACCTT
AGAAGGCTTCGATCAAACTTTACCAAACCTTGAAAAGTTAGGTCTAGGGAACATCGATAA
ATTACCAGTAGTAAATGCAGTTGAACAACCAGAAGCATACTATACTAAATTGAGTGAAGC
TTCAGTTGGTAAAGATACAATGACTGGTCACTGGGAAATTATGGGATTAAATATTATGCA
GCCTTTTAAAGTATACCCTAATGGATTCCCTGAAGAGTTAATTCAACAAATTGAAGAAAT
GACAGGTCGTAAAGTTGTTGCTAACAAACCGGCATCGGGTACGCAAATTATCGATGAGTG
GGGCGAGCACCAAATGAAAACTGGTGACTTAATTGTTTATACAAGTGCAGACCCAGTATT
GCAAATTGCTGCACATGAAGACATTATCCCATTAGAAGAGTTATATGATATTTGTGAAAA
GGTTCGTGAGTTGACAAAAGACCCTAAATATTTAATTGGTCGTATTATCGCACGTCCATA
TGTTGGTGAACCAGGAAACTTTACACGTACATCTAATCGACATGACTATGCGTTAAAACC
ATTTGGTAAAACTGTCTTAGATCATTTGAAAGACGGTGGTTATGATGTTATTGCCATCGG
TAAAATTAATGACATTTATGATGGTGAAGGTGTAACAGAAGCGGTTCGTACGAAGAGTAA
CATGGACGGTATGGATCAATTGATGAAAATTGTTAAGAAAGATTTCACAGGTATTAGCTT
CTTAAACTTAGTAGACTTTGATGCATTATACGGTCATCGTCGTGATAAACCGGGTTATGC
ACAAGCAATTAAAGATTTCGATGATCGCTTGCCAGAACTGTTTAGCAACTTAAAAGAAGA
CGATTTAGTAATTATTACAGCAGACCATGGTAATGACCCGACAGCGCCAGGTACGGACCA
TACGAGAGAATATATCCCAGTAATTATGTATAGTCCGAAATTTAAAGGTGGTCATGCACT
AGAAAGTGATACTACATTCAGTTCTATCGGTGCAACTATAGCAGATAATTTCAACGTAAC
ATTACCAGAGTTCGGTAAAAGTTATTTAAAGGAATTGAAATAGAATAAATTTAGATATTA
TAAAAACAGCAGTGAAGTTAACTATAACAATAGTTTTCTTCACTGCTGTTTTTATTATAA
TAGAGAAACGTAAGACGGTAGGACCTCTTATTTAGGAGTATCCTGATTTAATGTTAAACA
ATACGTTTTCGGATTGAACCGGAAATTAAATCGACAATTGCGACCATTAGTACTAAACCG
ATTAATATAATACCTACACGGTCCCAAGAACGTGTTTGAATGGCAAATATGAGTGGTGTC
CCGATACCACCAGCCCCAATTAGCCCCAGTATAGAAGCTGAACGTAAGTTTAGTTCAAAG
CGATAAAGTATGAGTGATAGAAAGGCAGGCATAATTTGTGGTATGACTGCAAATACGAGT
GTTTTAATCTTATTCGCACCACTGGCCTTTAATGATTCTACAGCACTGAAATCTAGACCT
TCAATATCTTCAGCTAAAAGTTTCCCAAGCATACCTACGGAATGGATACCTAAAGCTAAT
ACACCTGAAAATGAACCTGGGCCAACAGCTTTGATAAATATAAGTGCCATTACAATTTCT
GGGAAGACACGTATAACACTTAAAATAAATTTGCTTACACCTGAAACTGGGCGTAGCTTT
ACCATATTATTTGCACCTAGAAATGCTAATGGAATACAGATAATTGCGGCGATGAAAGTA
CCTACAACGGCTATCGCAAAGGTTTCAAGTAAACCACGTAATAAGTCTTCGCCATCTGGT
ATATAGATATAGCTGATATCAGGATGGAATAATCCGCTGAATATGGATTTTAAGATTTCT
AATGATTTACTTTTAAGTTCTAAACTTGGTACACCTGCAAATGCCCAGATGATAATAGCT
AAGACGACAATTGCAATAAGCCATCTTTTAATCAATTTTCGTTTGTGTGCTTTTGTGTGA
ACATTATATTTTGCTATTTCCTGTGTCATGCGAGATGTGCCCTCACTTTCGTACTGATGT
AATCAATGACGACGACGATAACTAAAGTAAATAAAATAATCGTTGCTGTTTTTGGATATT
GAAATAAACCAAGTGTTTGATCATAAAACAATCCAATACCGCCAGCGCCGACTAATCCAA
GCACAGCTGAAGCACGTATATTTACTTCAAATGCATATAATACGTATGACATAAATGACG
ATATGGCTTGTGGTACAACACCGAAAACAATCCATTTTATTTTATTAGCGCCAACAGCCG
TCATTGCTTCCATTGGACCTGGATCTATCGTTTCCAATGATTCATATAATAATTTTCCAA
TAATACAGATAGTTAAAATAAACAATGCTAATATCCCTGGAATTTGACCGATTCCAAATA
CAGCCACAAAGATTGCTGCTAATAGCAAATCCGGTATAGTACGAACTATATTTAAAATAA
AACGCGAGGGTATTGAAATCCACTTTTGATGAACGATATTGCTAGCACATAATAACGCAA
TTGGTATTGAAACGATGCTACCTAATACTGTACTTACGATAGCCATTCGAATGGTATCTA
ACATTGGCGTTGTAATTTGTTGTAAATACTCGAAATCAGGTGGAATCATTTGTTTGAATA
GATCACCTATTTGAGGTATTCCTATCATTAAATCTCCAAAATTAAACCCCGTATAAATGA
AGCTCCAAATGATAAGCACAATGATTAACATGAAGGTAAAACTCGTTTTTAAAGAAACCT
TTTTCTTTAAAAGGGAGTCATACTTTGTAGGTGTTTCTAAAGGCATGTTAGTTCACTCCT
AGCTTTTCATCTTCTTTAATTGTACGTCCATATATTTCACTAAATACGTCATCTGTTGCT
TCAGATGCAGGACCATCATAGACAACTTCACCATCACGTAAACCAATGATGCGTGTGCCA
TATTCTTTTGCCAAGTCAACAAAATGTAAATTAATTAAAATTGTGATGCCTAATTCTTGG
TTGATTTTTCTTAAATCATCCATAACCTGTTTCGTTGTTAATGGGTCTAATGAAGCAACT
GGTTCATCTGCAAGAATAATTTCGGATTCTTGGCATAGCGCACGTGCAATAGATATACGT
TGTTGTTGGCCACCTGATAATTCATCAGAGCGTTGATTATATTTATCTAAGATGTTGACC
CGTTCTAGTGCATCCATTGCTTTAATTTTGTCTTCTTTTGGAAATAAACCTAATACCATT
TTCCAAGTAGGGTGATAACCTACACGTCCACTTAGTACATTTCGTAATACACTTGACCGT
TTAACTAAATTAAAATGTTGGAAAATCATACCTATATTTCGGCGCATTTCTAATAATGCT
TTACCATGGGCTTTAGTGATTGATTTACCTTGAATGAAAATTTCACCTGACGTGATATCA
TGCAAACGATTTACAGATCTTAATAGCGTGGATTTCCCAGCACCAGATAGTCCGACAATG
ACTGCAAATTCACCTTTTTCAATATTTAAGTTAATATTTTTCAAGCCTACATGACCGTTA
GGATAGACTTTACTGACGTTTTTAAATTCGATTTGACTCATGTTTGACACCTTTCTTTAA
TAAAGAAAAGCCAAGGTAAACTGAAATATCATAGACATTGGGTTTCTGTGTACAAATGGT
TTCAAATGTACAGCGACACCTTTCTATATCTGTTTCAGTTTAGCGCCTAGCTTTTCAATA
TTAATCTAGAATATATCTATTGAACGAAAGCTTTTAATACCAAATTCGATAATGATTCAT
TGGTTAAATAATGATTATTTCATATCTTTAACTAATTTTTCGTACTCTCTTACAATGTCG
AAATTTGAATCTTTCGTTTCTGTGTATCCTTCATGTGAATAAACTTCGCTAATAATTTTG
TGACCTTCTTTTGATTTAGCAATGTCTATAAAAGCTTTTTTCAATTTTTCTTGGAAATCT
TTATCCATATCTGGTCTTACAGAAATTGTGTCATTCGGAATAGCTTGTGTTAATTTTAAA
ATTCGTGTGTCTTTAAATACATTTGGTTGGTCTTTTTTCACAGTATTACGTGCATCGTTA
AATACAGCCGCAGCATCTACATCTCCATTTAATAATGAGATAACTGCTTGGTCATGACCT
TTAACATTCACAATTTTCATATCTTTAGTTGCATTAATACCTGCTTCGTTTTTTAACATC
GCAAGTGGGAATGTATATCCAGCAGTTGATGTTACATCTTGTAAGGCAATTTTCTTACCT
TTTAAATCTTTCAAGCTTTTAATTTTTGAGTCTTTTTTAACAAGAATTTCTGATTTATAA
CTATCTACAAGTTCTTTACTTGCTGAACCATCTTCTTTTACACCAAAACGTTGTGCTTGT
AATAATAAATCAGCTGCTTTTTGATCATGTGCTAATGTGTATGCCGTTGGTGGTAAGAAA
CCAACATCAACTTTTTTAGACTTCATAGCTTCAACAATTGTATTGTAGTTAGTTGATACA
GACACTTTAACTGGAATCCCTAATTCTTTAGATAGTAATTTTTCTAATGGTTTTGCTTTA
GCCTCTAATGTTCCAGCATTTTGCGAAGGTACAAATTGTACTGTTAATTCTTTAGGTTTG
TATCCTCCTGATTTAGAATCCGAATCATTACTAGCGTTCTTTTGATTATCTAAAGAACTT
GAATTTCCACATGCTGCCGCAAAAACAATGACTGCTAACATTAATACAAATAAACACTTA
AAATTTTTCATTTGATAACTGTCCCCTTCACATTCTTAATCGTGTAATATGTATGCAATG
AAATTACACTTATAGCGTACCACATTTAAATGCGAAAAAGTATTTTATAAAAATGAATTT
TAATAACTTTCTTTAAGAGTTTGATAATATTTTGTAAATTTTTCGTTAAATTGCCCATTC
CAAACATATATTTATCCTATAATTCAAGAACAAATTTATTTTAAAAGGAGCCTCACAAAA
TGAAAAAAATATATAAGTCATTAACTGTCTCTGCAATTGTTGCAACGGTATCATTAAGTG
CTTTACCGCAATCTTTAGCTATAACGCATGAATCGCAACCTACAAAGCAACAGCGAACGG
TATTATTCGATCGTTCTCATGGTCAAACAGCTGGTGCTGCAGATTGGGTTAGTGATGGTG
CATTTTCAGATTATGCGGATTCAATACAAAAACAAGGCTATGACGTTAAAGCTATTGATG
GTCATTCGAACATAACAGAAGCAAGTTTGAAAAGTTCCAAAATATTTGTAATTCCTGAGG
CTAACATTCCTTTCAAAGAATCAGAACAGGCAGCAATTGTTAACTATGTGAAACAAGGGG
GGAATGTTGTCTTTATTTCAGATCATTACAATGCTGACCGAAATTTAAATCGTATTGATT
CATCAGAGGCAATGAATGGTTATCGACGTGGAGCGTATGAAGATATGTCGAAAGGTATGA
ATGCAGAAGAAAAAAGTTCTACTGCAATGCAAGGTGTGAAAAGTTCAGATTGGTTATCTA
CAAACTTTGGCGTACGTTTTCGATATAATGCACTAGGTGATTTAAATACGAGCAATATTG
TTTCTTCAAAAGAAAGTTTCGGGATTACTGAAGGTGTGAAATCTGTATCTATGCATGCCG
GATCGACATTAGCAATTACTAATCCAGAGAAAGCAAAAGGTATTGTGTATACACCAGAAC
AATTGCCAGCGAAAAGTAAATGGTCACATGCTGTAGATCAAGGTATTTATAATGGGGGTG
GTAAAGCAGAAGGCCCCTATGTAGCAATTTCTAAAGTTGGAAAAGGTAAAGCAGCATTTA
TCGGTGATTCATCACTTGTGGAAGATAGTTCGCCCAAATATGTAAGAGAAGATAATGGAG
AAAAGAAGAAAACATATGATGGTTTTAAAGAACAAGACAACGGTAAGCTATTAAATAATA
TAACGGCTTGGATGTCTAAAGATAATGATGGGAAATCACTTAAGGAGAGTGGCCTAACAT
TAGATACAAAGACTAAGTTGCTTGATTTTGAACGACCAGAGCATTCAACTGAGCCTGAGA
AAGAGCCATGGTCACAACCGCCGAGTGGTTATAAATGGTATGACCCAACAACATTTAAAG
CAGGTAGTTATGGCAGCGAAAAAGGCGCAGATCCTCAGCCAAACACACCAGATGATCATA
CGCCACCAAATCAGAACGAAAAAGTATCATTTGATATCCCGCAAAATGTTTCTGTAAATG
AGCCATTTGAAGTGACAATATATTTAAAAGGATTTGAAGCAAATCAAACACTTGAAAATC
TTAGAGTTGGTATTTACAAAGAAGGCGGACGTCAAATCGGACAATTTTCAAGTAAAGATA
ACGATTATAACCAGCCAGGTTACAGTACTTTGCCAACAGTTAAAGCAGATGAAAACGGAA
ATGCCACAATTAAGGTCAATGCTAAAGTACTTGAAAGTATGGAAGGTTCAAAGATCCGTT
TAAAACTCGGTGACAAAACCTTGATTACAACAGACTTCAAATAAATATATAATAGAAATA
AGAAAGATGTTTGTGATTGAAGGAGTGAGTGAGGATGTCAAATATAGCATTTTATGTCGT
GAGTGACGTACATGGTTATATTTTCCCAACAGATTTTACGAGTAGAAATCAGTATCAGCC
TATGGGATTGTTACTAGCGAATCATGTTATAGAACAAGACAGAAGGCAGTTTGACCAAAG
TTTTAAAATAGATAATGGTGATTTTTTGCAAGGGTCACCATTTTGTAATTACTTAATCGA
TCATAGCGGCAGTAGCCAGCCTTTAGTTGATTTTTATAATCGAATGGCATTCGACTTTGG
TACGCTTGGTAATCATGAATTTAATTATGGATTACCATACTTAAAAGACACTTTACGCAG
ACTCAATTATCCAGTTTTGTGCGCTAATATTTATGAAAATGATAGTACATTGACTGATAA
CGGTGTGCAGTATTTTCAGGTTGGAGATCAAACGGTTGGTGTGATAGGTTTAACGACACA
ATTTATTCCCCATTGGGAACAACCAGAGCATATTCAGTCACTTACGTTTCATAGTGCTTT
TGCAACACTTCAACAACACTTACCTGAAATGAAGCGACATGCAGATATCATTGTGGTTTG
TTACCATGGTGGATTTGAAAAGGATTTAGAAAGTGGTACGCCGACCGAAGTGTTAACGGG
TGAAAATGAAGGATATGCCATGTTAGAAGCGTTTTCTAAAGATATAGATATCTTTATTAC
GGGTCACCAACATCGACAAATTGCTGAAAGGTTTAAGCAAACGGCTGTGATTCAACCTGG
TACGAGAGGTACAACTGTAGGCAAAGTTGTCTTGAGTACTGATGAATATGAAAATGTATC
CGTTGAATCATGTGAATTACTTCCTGTTATAGATGATTCCACATTTACTATTGATGAAGA
TGACCAACATATACGAAAGCAGTTAGAGGACTGGTTAGATTACGAAATTACAACATTGCC
ATATGATATGACGATTAATCATGCATTTGAGGCACGTGTGGCACCGCATCCTTTTACTAA
TTTTATGAATTACGCTTTATTAGAAAAAAGTGGAGCAGATGTTGCCTGTACAGCTTTGTT
TGATTCTGCTAGTGGTTTCAAGCAAGTCGTGACGATGCGAGATGTTATTAACAATTACCC
ATTTCCAAATACATTTAAAGTTTTAGTTGTAAGTGGTGCAGAGCTTAAAAATGCCATTGA
ACGATCGGCTGAATATTTTGACGTGCAAGATGGAGAAATAAGTGTGAGCGCAGACTTCCT
TGAACCTAAACCACAACACTTTAATTATGATATATATGGTGGCGTAAGTTATACCATTCA
TGTTGGAAGACCGAAAGGAGAACGCGTGAGTGACATGAAGATAAAAGGTCATCCAGTGGA
TTTAAAGCAGACATATACAATTTGTGTGAATAATTATCGTGCTGTTGGCGGTGGTCAGTA
TGATATGTATATCGACGCACCAGTTGTGAAAGATATTCAAGTTGAAGGCGCACAATTGCT
TATTGATTTTTTATCAAATAATAATTTGATGCGCATCCCGCAAGTTGTTGATTTTAAAGT
TGAAAAGTGACGGATATATGTAAAACTTACTTGATTTTAATCGAGTAAGTTTTTGTTTAA
AGCGAGAAAGTATTATCTTTAGACGACGTGATTGAAATGTCACGTCCTGTCAAAATGAAT
AGTTTATTAAAGTTGTATTTTGATAGAAATATACTGACACCACAAAAATTATTGAATTAT
TTAAAAGTTGATGAAACATTTTTGAATCATCTAGCAGGTATTAATTTAAAACTCTTTAAG
GATTATGTTAATGAAAATAGAGAATATAATATAACGAATCTATATAAATAAGGTACCAGT
ATTTAAACCTCGAGCTGAAAAGATCATCATTTCAGTTCGAGTTTTTTTGTGTAACATCTG
TTGATAGGTATCGACAAGAACCTTTTAATGTTGTGTTTTGTGCGATATAACAAGCTTTTT
AGGCTATTAAAGAATATTCAGAATTAAATATATAATTATGAATAAATTATGTCATTGAAA
AAATTATGATTATAAAATCATTCTAAAAACACCGAAATAACAATGATTTCATGAAAACAT
TTATTTTAAAATTTGATATTTGTTCAAATAATATTCGAAATTAAACTTTTTTGCATAGAA
TTTTCTTTATATCCTGAGAGACATGTACTATAATGTTTGTGAAATAATTCACAAAGTATA
AAGGAGTGGTTGTATATGTTAACTATACCTGAAAAAGAAAATCGTGGATCGAAAGAACAA
GAAGTGGCAATTATGATTGATGCTCTAGCTGACAAAGGGAAAAAAGCATTAGAAACATTA
TCTAAAAAGTCACAAGAAGAAATTGATCATATTGTTCATCAAATGAGCTTAGCAGCTGTT
GATCAACATATGGTGCTAGCAAAATTAGCACATGAAGAAACTGGAAGAGGTATATACGAA
GATAAAGCGATTAAAAATTTATACGCTTCTGAATATATATGGAATTCAATAAAAGACAAT
AAGACAGTAGGGATTATTGGTGAAGATAAAGAAAAAGGATTAACGTATGTAGCGGAACCA
ATTGGTGTTATTTGTGGTGTTACGCCAACAACAAATCCTACGTCGACAACTATTTTTAAA
GCGATGATTGCAATTAAGACAGGAAATCCAATCATTTTTGCATTCCATCCAAGTGCACAA
GAATCGTCGAAGCGTGCAGCAGAAGTTGTATTAGAAGCGGCAATGAAGGCAGGTGCACCT
AAAGATATTATTCAATGGATTGAAGTGCCTTCTATCGAAGCAACAAAACAATTAATGAAT
CACAAAGGTATTGCATTAGTTCTAGCAACAGGTGGTTCGGGCATGGTTAAGTCTGCATAT
TCAACTGGTAAACCGGCATTAGGTGTGGGACCAGGTAACGTGCCGTCTTACATTGAAAAA
ACAGCACACATTAAGCGTGCAGTAAATGATATCATTGGTTCAAAAACATTTGATAATGGT
ATGATTTGTGCTTCTGAACAAGTTGTAGTCATTGATAAAGAAATTTATAAAGACGTTACT
AATGAATTTAAAGCACATCAAGCATATTTTGTTAAAAAAGATGAATTACAACGCTTAGAA
AATGCAATTATGAATGAACAAAAAACAGGTATTAAGCCTGATATTGTCGGTAAATCTGCA
GTTGAAATAGCTGAATTAGCAGGTATACCTGTCCCCGAAAATACAAAACTTATCATAGCC
GAAATTAGCGGTGTAGGTTCAGACTATCCGTTATCTCGTGAAAAATTATCTCCAGTATTA
GCCTTAGTAAAAGCCCAATCTACAAAACAAGCATTTCAAATTTGTGAAGACACACTACAT
TTTGGTGGATTAGGACACACAGCCGTTATCCATACAGAAGATGAAACATTACAAAAAGAT
TTTGGACTAAGAATGAAAGCTTGTCGTGTACTTGTAAATACACCATCAGCGGTTGGAGGT
ATTGGTGATATGTATAACGAATTGATTCCGTCTTTAACATTAGGTTGTGGTTCGTACGGT
AGAAACTCAATTTCACATAATGTTAGTGCGACAGATTTATTAAACATTAAAACAATTGCT
AAACGACGTAATAATACTCAAATTTTCAAGGTGCCTGCTCAAATTTATTTTGAAGAAAAT
GCAATTATGAGTCTAACAACAATGGACAAGATTGAAAAAGTGATGATTGTCTGTGACCCT
GGTATGGTCGAATTCGGTTATACAAAAACAGTTGAGAATGTATTAAGACAAAGAACGGAA
CAGCCTCAAATTAAAATATTTAGCGAAGTCGAACCGAACCCATCAACTAATACAGTATAT
AAAGGTCTGGAAATGATGGTTGATTTCCAACCGGATACAATCATTGCACTTGGTGGTGGT
TCAGCGATGGATGCTGCAAAAGCAATGTGGATGTTCTTTGAACACCCTGAGACATCATTC
TTCGGTGCTAAACAAAAGTTCCTAGACATCGGTAAACGTACTTATAAAATAGGCATGCCT
GAAAATGCGACGTTCATTTGTATCCCTACGACATCAGGTACAGGTTCAGAAGTAACACCA
TTTGCAGTTATCACAGATAGTGAAACAAATGTAAAATATCCGTTGGCTGATTTTGCTTTA
ACACCTGATGTTGCAATTATTGACCCTCAATTTGTGATGAGTGTGCCAAAAAGCGTTACA
GCAGATACAGGAATGGATGTACTAACGCATGCAATGGAATCATATGTATCTGTAATGGCT
TCAGATTACACAAGAGGTTTGAGTCTACAAGCGATTAAATTGACGTTCGAATATTTAAAA
TCATCTGTTGAAAAAGGTGATAAAGTTTCAAGAGAGAAAATGCATAACGCATCAACTTTG
GCTGGTATGGCATTTGCAAATGCATTCTTAGGCATTGCACACTCAATTGCGCATAAAATT
GGTGGCGAATATGGTATTCCGCATGGTAGAGCGAATGCGATATTACTACCGCATATTATC
CGTTATAATGCCAAAGACCCGCAAAAACATGCATTATTCCCTAAATATGAGTTCTTCAGA
GCAGATACAGATTATGCAGATATTGCCAAATTCTTAGGATTAAAAGGTAATACGACAGAA
GCACTCGTAGAATCATTAGCTAAAGCTGTCTACGAATTAGGTCAATCAGTCGGAATTGAA
ATGAATTTGAAATCACAAGGTGTGTCTGAAGAAGAATTAAATGAGTCAATTGATAGAATG
GCAGAGCTCGCATTTGAAGATCAGTGTACAACTGCTAATCCTAAAGAAGCACTAATCAGT
GAAATCAAAGATATCATTCAAACATCATATGATTATAAGCAATAATCTATCTGATAATAA
TCATCTAACTCACCTGAAATTACAAAAGTAAAAAATGCCACATAAACTTAAAGTCGATAA
TCATTATACGGTTATCGGCTTTTATTTATTGCCAAATCTTCAGAGAGATACAACCTAGAC
AATCATTTTTTTAATAAAGAAAATATTAAGATTGATACTCATTTCACAAAATATTACTAC
TTTAGAGTATAATTATTTTTAATTTCATATAAATAAAAATGCGAAAATAATGCGGTTTAA
AAGTAATTAATTGTTTAAATGATATGTAATATGTAAATACTATATATATAATACCAATTT
TAATGAAAATTTTTAAGGGAGGTAAATAATGGAAAGTACATTAGAATTAACAAAAATTAA
AGAAGTATTACAAAAAAACTTGAAGATTTTAATTATTTTACCGCTATTATTTTTAATTAT
TAGCGCTATTGTTACATTTTTCGTCTTATCACCTAAATATCAAGCTAACACTCAAATTTT
AGTGAATCAAACTAAGGGTGACAATCCTCAGTTTATGGCGCAAGAGGTTCAAAGTAATAT
TCAACTTGTAAATACGTATAAAGAAATTGTTAAAAGTCCTAGAATTTTAGATGAGGTGTC
AAAGGACTTAAATAATAAGTATTCACCATCTAAATTATCGAGTATGTTGACAATTACAAA
CCAAGAAAATACGCAACTTATCAACATCCAAGTTAAAAGTGGTCATAAACAAGATTCGGA
AAAAATTGCGAATAGCTTCGCTAAAGTTACAAGTAAACAAATTCCGAAGATTATGAGTGT
GGATAACGTATCAATTTTATCTAAAGCAGACGGTACAGCAGTTAAAGTCGCACCAAAAAC
TGTAGTGAATCTCATCGGTGCATTCTTTTTAGGATTAGTTGTCGCGCTTATATATATCTT
CTTCAAAGTAATTTTCGATAAGCGAATTAAAGATGAAGAAGATGTAGAGAAAGAATTAGG
ATTGCCTGTATTGGGTTCAATTCAAAAATTTAATTAAGGATGGTTGCTACTTATGTCAAA
AAAGGAAAATACGACAACAACACTATTTGTGTATGAAAAACCAAAATCAACAATTAGTGA
AAAGTTTCGAGGTATACGTTCAAACATCATGTTTTCAAAAGCAAATGGTGAAGTAAAGCG
CTTGTTGGTTACTTCTGAAAAACCTGGTGCAGGTAAAAGTACAGTTGTATCGAATGTAGC
GATTACTTATGCACAAGCAGGCTATAAGACGTTAGTTATTGACGGCGATATGCGTAAGCC
AACACAAAACTATATTTTTAATGAGCAAAATAATAATGGACTATCAAGCTTAATCATTGG
TAGAACGACTATGTCAGAAGCAATTACGTCGACAGAAATTGATAATTTAGATTTACTAAC
AGCTGGTCCTGTACCTCCAAATCCATCTGAGTTAATTGGGTCTGAAAGATTTAAAGAGTT
AGTTGATATTTTCAATGAGCGTTATGACATCATTATCGTTGATACGCCACCGGTCAACAC
AGTGACGGATGCACAACTATATGCGCGTGCTATTAAAGATAGTCTGTTAGTAATTGATAG
TGAAAAAAATGATAAAAATGAAGTTAAAAAAGCTAAAACACTTATGGAAAAAGCAGGCAG
TAACATTCTAGGCGTCATTTTAAATAAGGCAAAAGTAGATAAATCTTCTAGTTATTATCA
CTATTATGGAGATGAATAAGTATGATTGATATTCATAACCATATATTGCCGAATATCGAT
GACGGTCCGACAAATGAAACAGAGATGCTGGATCTTTTAAAACAAGCGACAACACAAGGT
GTTACAGAAATTATTGTAACATCACATCACTTACATCCTCGATATACCACACCTATAGAA
AAAGTGAAATCATGTTTAAACCATATTGAAAGCTTAGAGGAAGTACAAGCACTAAATCTA
AAGTTTTATTATGGTCAGGAAATAAGAATTACCGATCAAATCCTTAATGATATTGATCGA
AAAGTTATTACCGGTATTAATGATTCACGTTATTTACTAATAGAATTTCCATCAAATGAA
GTTCCACACTATACTGATCAATTATTTTTCGAATTACAGAGTAAAGGCTTTGTACCGATT
ATTGCACATCCAGAGCGGAATAAAGCAATAAGTCAAAACCTTGACATACTATACGATTTA
ATTAACAAAGGTGCTTTAAGTCAAGTGACAACGGCGTCATTAGCGGGTATTTCCGGTAAA
AAAATTAGAAAATTAGCAATTCAAATGATTGAAAACAATCTGACACATTTCATCGGTTCA
GATGCGCATAACACAGAAATCAGACCGTTCTTAATGAAAGACTTATTTAATGATAAGAAA
TTACGTGATTATTATGAAGATATGAACGGATTTATTAGTAATGCGAAGTTAGTTGTTGAT
GATAAAAAAATTCCTAAACGAATGCCACAACAAGATTATAAACAGAAAAGATGGTTTGGG
TTATAAACAGCAAATGAGGGGTTTTATGGCACATTTATCTGTGAAATTGCGGCTTTTAAT
ACTAGCATTAATCGATTCACTGATAGTGACATTTTCAGTATTCGTAAGTTATTACATTTT
AGAACCGTATTTCAAAACATATTCTGTCAAATTATTAATATTGGCAGCTATATCACTATT
CATATCGCATCATATTTCAGCATTTATTTTTAATATGTATCATCGAGCGTGGGAATATGC
CAGTGTGAGTGAATTGATTTTAATTGTTAAAGCTGTGACGACATCTATCGTTATTACGAT
GGTGGTCGTGACAATTGTTACAGGCAATAGACCGTTTTTTAGATTGTATTTAATTACTTG
GATGATGCACTTGATTTTAATAGGTGGCTCAAGGTTATTTTGGCGTATTTATCGGAAATA
CCTTGGAGGTAAGTCATTTAATAAGAAGCCAACTTTAGTTGTTGGTGCTGGTCAAGCAGG
TTCAATGCTGATTAGACAAATGTTGAAAAGTGACGAAATGAAACTTGAACCGGTATTAGC
AGTCGATGATGACGAACATAAGCGCAATATCACAATTACTGAGGGTGTAAAAGTCCAAGG
CAAAATTGCGGATATTCCAGAACTAGTGAGGAAATATAAGATTAAAAAAATCATCATTGC
AATTCCAACTATTGGTCAAGAGCGTTTGAAAGAAATTAATAATATTTGCCATATGGATGG
CGTTGAGTTATTGAAAATGCCAAATATAGAAGATGTCATGTCTGGTGAGTTAGAAGTGAA
CCAACTGAAAAAAGTTGAAGTAGAAGATTTACTAGGCAGAGATCCTGTTGAATTAGATAT
GGATATGATATCAAATGAATTGACGAATAAAACTATTTTAGTTACGGGTGCAGGTGGTTC
AATAGGATCAGAAATTTGTAGACAAGTTTGTAATTTCTATCCAGAACGTATTATTCTACT
TGGCCATGGTGAAAACAGTATTTATTTAATCAATCGTGAATTGCGAAATCGCTTCGGAAA
AAATGTTGATATCGTTCCTATTATAGCGGATGTGCAAAATAGAGCGCGTATGTTTGAAAT
TATGGAAATGTATAAACCATACGCAGTTTATCATGCAGCAGCACACAAGCACGTGCCGTT
AATGGAAGACAACCCTGAAGAAGCAGTACGTAATAATATTTTAGGTACGAAAAATACTGC
TGAAGCTGCTAAAAATGCAGAGGTAAAGAAATTCGTTATGATTTCTACGGATAAAGCCGT
TAATCCGCCTAATGTCATGGGAGCTTCAAAGCGAATTGCAGAAATGATTATTCAAAGTTT
AAATGATGAAACGCATCGAACAAATTTTGTTGCAGTGAGATTTGGTAATGTACTTGGATC
GAGAGGATCTGTGATTCCACTTTTCAAAAGTCAAATCGAAGCGGGTGGTCCAGTTACTGT
AACGCATCCTGAAATGACACGATACTTTATGACGATTCCTGAGGCGTCTAGGTTAGTTTT
GCAGGCAGGGGCATTAGCAGAAGGTGGCGAAGTATTTGTGTTAGACATGGGAGAACCAGT
GAAAATTGTAGATTTGGCACGTAATTTAATTAAGCTAAGTGGTAAAAAAGAAGACGACAT
ACGCATTACTTATACAGGGATTAGACCCGGCGAAAAAATGTTTGAAGAATTGATGAATAA
GGATGAAATTCACCCAGAACAAGTATTTGAAAAAATTTATCGCGGTAAAGTACAACATAT
GCAATGCAATGAAGTTAACGCGATTATTCAAGACATCGTCAATGATTTTAGTAAAGAAAA
AATTATTAACTATGCCAATGGCGAAAAGGGAGATAATTATGTTCGATGACAAAATTTTAT
TAATTACTGGAGGCACAGGATCATTCGGTAATGCTGTTATGAAACGTTTTTTAGACTCTA
ATATTAAAGAAATCCGTATTTTTTCACGCGATGAGAAAAAACAAGATGACATTCGAAAAA
AATATAATAATTCAAAATTAAAGTTCTACATTGGTGATGTACGTGATAGTCAAAGTGTAG
AAACAGCAATGCGAGATGTTGATTACGTATTCCATGCAGCAGCTTTAAAACAAGTACCGT
CATGTGAATTCTTTCCAGTTGAGGCAGTGAAGACAAATATTATTGGTACAGAAAATGTCT
TACAAAGTGCGATTCATCAAAATGTTAAAAAAGTCATATGTTTATCTACAGATAAGGCAG
CGTATCCTATTAATGCTATGGGTATTTCGAAAGCAATGATGGAAAAAGTATTTGTAGCTA
AATCAAGAAATATTCGTAGTGAACAAACGCTTATTTGCGGTACAAGATACGGTAATGTGA
TGGCTTCAAGAGGTTCAGTAATTCCTTTGTTTATCGATAAAATCAAAGCTGGAGAACCTT
TAACGATTACAGATCCTGATATGACAAGATTTTTAATGAGTTTAGAAGATGCCGTAGAAC
TAGTTGTTCATGCATTTAAGCATGCAGAGACAGGCGATATTATGGTTCAAAAAGCACCAA
GCTCCACAGTAGGGGATCTTGCGACCGCATTATTAGAATTGTTTGAAGCTGATAATGCAA
TTGAAATCATTGGTACGCGACATGGAGAGAAAAAAGCAGAAACGTTGTTGACAAGAGAAG
AATATGCACAATGTGAAGATATGGGTGATTATTTTAGAGTGCCGGCAGACTCCAGAGATT
TAAATTATAGTAATTATGTTGAAACCGGTAACGAAAAGATTACGCAATCTTATGAATATA
ACTCCGATAATACACATATTTTAACGGTGGAAGAGATAAAAGAAAAACTACTAACACTGG
AATATGTTAGAAACGAATTGAATGATTATAAAGCTTCAATGAGATAGGAGAGAGTGACGT
TGAATATTGTAATTACAGGGGCACATGGTTTTGTAGGAAAAAACTTGAAAGCAGATTTAA
CATCAACGACAGATCATCATATTTTCGAAGTACATCGACAAACTAAAGAGGAAGTATTAG
AGTCAACATTGTTGAAAGCAGACTTTGTCGTACATTTAGCAGGTGTTAATCGACCTGAAC
ACCACAAAGAATTCAGCTTAGGAAATGTGAGTTATTTAGATCATGTACTTGATATATTAA
CTAGAAATACGAAGAAGCCAGCGATATTATTATCGTCTTCAATACAAGCAACACAAGATA
ATCCTTATGGTGAGAGTAAGTTGCAAGGTGAACAGCTATTAAGACAATATGCCGAAGAGT
ATGGCAATACGGTTTATATTTATCGCTGGCCAAATTTATTCGGCAAGTGGTGTAAGCCGA
ATTATAACTCAGTGATAGCAACATTTTGTTACAAAATTGCACGTAACGAAGAGATTCAAG
TTAATAATCGGGACGTTGAACTAACACTAAACTACGTGGATGATATCGTCGCTGAAATAA
AACGTGCTATTGAAGGAAATCCAACGATTGAAAATGGTGTACCTACAGTACCAAATGTAT
TTAAAGTGACATTGGGAGAAATTGTAGATTCATTATACAAGTTCAAACAGTCACGTCTCG
ATCGAACATTGCCGAAATTAGATAACTTATTTGAAAAAGATTTGTATAGTACGTATTTAA
GCTATCTACCTAGTACAGACTTTAGTTATCCCTTACTTATGAATGTGGATGATAGGGGTT
CTTTTACAGAATTTATAAAAACACCGGATCGTGGTCAAGTTTCTGTAAATATTTCTAAGC
CAGGTATTACTAAGGGTAATCACTGGCATCATACTAAAAACGAAAAATTTCTAGTCGTAT
CAGGTAAAGGGGTAATTCGTTTTAGACATGTTAATGATGATGAAATCATTGAATATTACG
TTTCTGGCGACAAATTAGAAGTTGTAGACATACCAGTAGGATACACACATAATATTGAAA
ATTTAGGCGACACAGATATGGTAACTATTATGTGGGTGAATGAAATCTTTGATCCAAATC
AGCCAGATACGTATTTCTTGGAGGTATAGCGCATGGAAAAACTAAAATTAATGACAATAG
TTGGTACAAGGCCTGAAATCATTCGTTTATCATCAACGATTAAAGCATGTGATCAATATT
TTAATCAGATATTAGTACACACTGGTCAAAATTATGATTATACATTGAATCAAATTTTCT
TTGATGATTTGGAATTAAGACAACCGGACCACTACTTAGAGGCTGTTGGAAGTAACCTCG
GAGAAACGATGGGGAATATTATTGCGAAGACGTATGACGTTTTATTACGCGAACAACCGG
ATGCACTTTTAATTCTTGGTGATACAAATAGTTGTTTAGCAGCAGTATCTGCTAAACGAT
TAAAGATTCCTGTGTTTCATATGGAAGCGGGTAATAGATGCTTTGATCAGAATGTACCTG
AAGAAATCAATCGTAAAATTGTTGACCATGTCAGTGATGTGAATCTACCTTATACGGAAC
ATAGCAGACGGTATTTATTAGATGAAGGCTTCAATAAAGCGAATATCTTTGTGACAGGAT
CACCGATGACAGAAGTGATAGAAGCGCATCGAGATAAAATTAATCACAGTGACGTTTTAA
ATAAACTAGGATTAGAACCGCAACAATACATTTTAGTATCTGCGCATAGAGAAGAGAATA
TCGATAATGAAAAGAATTTTAAATCATTAATGAATGCGATAAATGATATTGCCAAAAAGT
ATAAAATGCCTGTGATTTATTCAACGCATCCAAGAAGTTGGAAGAAAATTGAAGAAAGTA
AATTTGAATTTGATCCATTAGTTAAACAGTTAAAGCCATTTGGTTTCTTTGATTATAATG
CATTGCAAAAAGATGCATTTGTTGTGCTATCAGATAGTGGAACATTGTCAGAAGAGTCGT
CTATTTTGAAGTTCCCTGGTGTCCTTATTCGAACTTCCACAGAAAGACCGGAAGTACTAG
ATAAAGGTACGGTTATTGTAGGTGGTATTACCTATAACAATCTAATCCAATCCGTTGAAC
TAGCAAGAGAGATGCAAAACAATAACGAACCGATGATTGATGCTATTGATTATAAAGACA
CTAACGTTTCGACAAAGGTAGTTAAAATTATTCAAAGCTATAAAGATATTATCAATCGAA
ATACTTGGAGGAAATGACGATGAGGATAGCGATTCTTGGCGCTACAAACATTAAGCATAT
GTCATTATTATCACATTATTTAAACCATATTGATTTGAACATTAATGAAGTGGACATTAT
ATATACTGACAAATATGATATCGAAGAACATATCCAAGGCATTAATAATTACTATAAATA
TAGAGTAGATATTAAAGAAGATTGGTCTTTTATCAAAAAAGCTATTGCTTACTATCGATT
TAGACCATATGCCAAGAAAATTCTTGAAGAAAATCATTATGATTTTGTCATAGTATGGGG
AAGTTACACAGGCCACTTATTTAAAAGGTTTCTAGAAAGAAGCTACAAAGATAAATTTAT
TTTAAATATCAGAGATTATTTTTTTGAAAATAATAAACTTATTAAGTATAGAATGAAAAA
GATTGTTGATGCCAGCAGGCTAACAACATTATCTTCAGAAGGTTTTCTTAAATTTTTACC
TAAATCTGAAAAATATAGAATTATTTATAGTTATAACATGAATATTATTAGAGAAAGTAA
TGTGAGCGAAGAATTCAAAAAACGATGGCCAATTAATATAGGTTTTATAGGCAATGTTAG
ATTTAACGAGATAAATCAAAAGTTGATAAAGGAACTGGCAAATGATTCAAGGTTCCATAT
GCAATATTTTGGAACAGGGTCTGAAGAATTAGAAGCCTTTGCACGAGAAAATTATATTAA
TAATGTAACGTTTTCTGGTGGGTTTGATTTGAAAGAAACACCGAAATATTTAAATGAAAT
TGATATACTTAATAATTTGTTTGGTAATCAAAATATTGCTTTAGATACTGCTTTATCCAT
AAGAATGTATTATGCGTTGTTTTTAAATAAACCTATTATTACAACAGATGATACATTCAC
CGCTACAGAAGCTAATAAATTCGGACTGGGTTTTAGTATTAATCCAGAAAATTTAAAAGG
TATTGGTGATGAATTGATGGATTGGTATAACAATTTGGATGTAATTGACATTAATCATAA
AAGAGAAGCTTATAGAAATGATGTAATTGGAAATAATAAACAGTTCTATCAAGAGATAGG
CAGGATATTTAATGAGTAAGATATACAATGTCACTTCATATGTTATCGCCATTTTAATGT
TTCCTTGCCTTATGTTAGGTGATAAACCTTTATTATTTTTAGCACCTATAAGTTATGGAG
TAGGAAAGCTCTTTATAAGCTTCTCGAATAATCCGAATTTTAAATTTTCGAAAATTGTAT
ACGATGTTTTAGGTTTTCTTAGATTAGTATTTATACCTGCTATGATAGTGTTTTTCCAGG
ATTCAACTATAGATAATTTACCATTAGGACAAGCTTATTTTAATCAAGCAGTTATTTATA
TGAGTGTAGAGTTTATCATAGGCTCACTATTTATATTAATACTATCTAAATTATTCAAAC
ATGAAGTGATATCAAGAAGTAGCTTTACACTTTCTGGTTCATCAATTTATTACATTGTGT
TTGGTCTTGTTATTTGTGGGATTTTTGTAGCTTTTCCTGAAGTGCGTAAAAATATATCAT
TTTTAATTATTAAAACAGATGCAATGGGAAGAGGAACCGAAGTAACAAGTGGTTTAAATG
TCCTTTTTGTAATGCTGTTTCAACTTGCCTTAGCATTATTATTCTTAATAATCGCATATG
CTTCATATAAAAAGTATAAAGAGAATCCTAAAATTATTTATGTTGTAATGCCGCTAGCTA
TAGGGATTTTAAATATTAGTTTAATTGTTGGTGAAAGAAGAAGTTACCAACTTTATACGA
TGGTTGCTGTTTTAACAGTGGTGTCACTCTTGTTTTCTAAGCACAAAAGACGTATCAATA
TCGTTATTATTTCTGTTGGAATTTTCGTATTAGCATTGATGACACTATATAAAGAATTGT
ATGTGTTTAATTATAGTTCATATAGCGAGGCGTTAAATAGTACAAGTGTAAGTAATCTTA
AAATAGTTGACACGTTGCAATCATATTTTTATGGACCTAGCAATATTGCAGCTTCTATAG
ACTATTTGAATTACTATAATGGTTCGTTCAAACAATATTTATTTGATAATACCAGAGCTG
TTTTTGGCTTTAATTTCTTCTTAGATAAAAAGCAGTTGATTACTAGCCAACTTTTTAACC
AATTGATATATGGTAGTAAACAATTGACTGGTCATCTTATTTCGAGTGCTGGATATGGAA
TTATTTATTTTGGACCCTTATTCTTCTATTTGAATTTAATTGCAAATATCTTTTTTGCAT
TTCTGAGTGAGTATATTATTCGGAAGAGTCATTCGTTAGAAGTGATATTTATTGGTACAT
ATATTTATATGAGACTTATTACGAGTATTTTTAGTCACCCGACACCATTAATCACATTGA
TTTCTATGATTTTAGTTGTATATGTTATAGCTATTATCCCAGGCATTATAATAAAAAAAT
TTACTAAAAAAGTAGGGATAGAATGATTGTAAAAACATTTATGAAATCGAAAATATTTAG
ATTAATGAATACACCACTATTATTATTTTATAAGAAAGAATATTTAACTGGATATTATTT
TGAAAATAAAGTGGCTGGATGGTTATGGGCGTGGAAAGCTGTTCCGTTCAAGCTGTTAGG
AATAAATACGAGCTTGCCATTTCCTGCAGATATAACTGTTAGAATGCATAACCCTAATAA
CATTGTTTTTGATAAAAATGATATTCATATTTTCCAATCGCCCGGGACGTATTTTAATAA
TTTTTCAGCAGTTATATATATAGGTAGAGGTGTTTATATAGCGCCAAACGTAGGTATTAT
TACAGCTAATCATAATATTAAAAATTTGAAGTCACATGCACCAGGTGAAGATGTCAAAAT
AGGGAATTATAGTTGGATTGGAATGAACTCAGTTATATTACCAGGAGTAGAATTGGGGGA
ACATACAATTGTAGGGGCTGGGTCAGTTGTAACAAAAAGTTTTCCAGAAGGTAACGTTGT
TATAGGTGGCAATCCAGCGAAAGTCATCAAGAAAATCTGAGGTTGATTATGAGATTAAAT
AAATTTATTGGCGATTCGTTCTTAATGATTTTAAGTAGTGGCATCGCTCAAGTCATATTA
ATCATCACTACCCCAATTATTACAAGACTATATTCACCTGCAGAATTTGGTGAGTTTACA
ATTTTTTCAAATATCGCAATGATTTTAATACCAATAATAAATGCGAGATACGATTTATTG
ATTGTGAATGCCAAAAATGACCGTAGTGCTAATATACTTTCACAAATCAGTTTTTTGATA
TCATTGCTTATTTTATTAATACTGATACCAATACTTGCCATTAGTGCATGGTTGTACCCA
AACTTTATATTAGATTTTATTTTCATTATTATTATGTTGTTTTTGGTAAGTTTAACAAAC
ATATTTACAAATTATCTAAATAAGGAACGGAAATATAAAGTGTTAAGTTTGATCAATGTG
TTTAGAGCTGGATCAATGGCTTTACTTCAAATCATTTTCGGACTTTTATCATTAGGAAGT
CTAGGATTAATTATTGGTTTTTCATTATCCTATATCACAGGCATTACACTAGGATATAAA
ACGTTTAAAAAGCACTTTAATATTGTGAGAAATAAGGAAGAAACTAAAGCATTATTTTTA
GAAAATAAAAATCAGTTAGTTTATTCAACACCATCAATATTATTAAATAGTTTGTCTTTC
TCAGTTGTTGTGTTCTTTATAGGTATTTTGTATACCAATACAGAAGTAGGTATTTATGGT
ATGGCTATAAGAGTATTAGGTATACCAGTGACAATTATTTCACTAGGGTTATCAAAAATA
TTTATGCAACAAGCTAATGACTATTATATTGAACGTGGTAACTTCCGAAATTTATTACTT
AAATTTAGTTCCACACTAGTTATCGTTTCGATAATTCTTTATGTGCCACTTTATTTATTT
AGTGAAGAATTAGTCAATATATTATTAGGACACAGTTGGGTTGACGCAATTACAGTTATA
AAAATTGTTATCCCATTATTTGTTATAAGGCTGATTGTATCAACGGTATCACTTTCTGTG
ATTGTATTACAAAAACAACAGTTAGAATTAATACTACAAGCGTTATTTTTAATAGGTACT
ACTGTAACATTTGTTATATCAAAAATGCTTAATCTAACTTTTTTAAACTTTGTATCTATT
AATACAGCTGTTTTAATCGTATCTTACATGATATTTTTCATAGCACTCTATTATTTTGCT
AAAAATAAACAGTTCAAAAATTCTTAGTCTAAATTCATTAATAAAAAGGACGTCGATTAG
ATGAGTGAAAAAAAGATTTTGATTTTATGTCAGTATTTTTATCCGGAATATGTATCTTCT
GCGACGTTACCAACTCAATTGGCGGAAGATTTAATTGCGAATCACATTAATGTCGATGTC
ATGTGTGGATGGCCATATGAATATAGTAATCATCGAGATATATCTAAAACCGAGATGCAT
CGTGGTATTCGCATTCGACGTCTCAAGTATTCGAGATTTAATAACAAAAGTAAGGTTGGA
AGGATCATCAATTTCTTTAGTTTATTTTCAAAATTCGTGATTAATATACCTAAAATGTTG
AAATATGATCAGATTCTTGTTTACTCTAATCCACCAATCTTGCCATTAATACCAGACGTA
CTACACAGACTGCTTAAGAAAAAATATTCTTTTGTGGTGTATGATATAGCACCTGATAAT
GCGATTAAGACAGGTGCAACACGTCCAGGTAGCATGATTGATAAACTGATGCGTTACATT
AATAGACATGTCTATAAGAATGCTGAAAATGTCATAGTCCTTGGTACGGAAATGAAAAAC
TACTTACTAAATCATCAAATTTCTAAAAATGCTGACAATATCCATGTGATTCCTAACTGG
TATGACATGCGTCAGTTACAAGACAATCATATCTATAATGACACATTTAAAGCTTACCGT
GAGCAATACGACAAAATTTTATTGTATAGCGGTAATATGGGGCAGTTACAGGATATGGAG
ACACTTATTTCATTTTTAAAATTAAATAAGGATCAGCCTCAAACGTTAACAATACTTTGT
GGTCATGGTAAGAAATTTGCAGATGTCAAAACGGCAATAGAAGACCATCGTATTGAAAAT
GTTAAAATGTTTGAGTTTTTAACAGGTACAGACTATGCTGACGTATTAAAAATTGCGGAT
GTATGTATTGCATCGCTGATTAAAGAAGGCGTCGGTTTAGGCGTGCCGAGCAAGAATTAT
GGCTACCTTGCAGCTAAGAAGCCGTTGGTACTCATCATGGATAAGCAATCTGATATCGTT
CAACATGTTGAACAATATGATGCGGGTATCCAAATTGATAATGGCGATGAACATGCCATT
TATAACTTCATCAACACTCACTCGAGTAAGGAATTGCACGAGATGGGTGAGCGCGCACAT
CAACTGTTTAAAGATAAATATACGAGAGAAATTAATACTATAAAGTATTACAATCTGTTG
AAGTGAGGAGATAATTATGAAGCGATTATTCGATGTAGTGAGTTCAATATATGGTTTAGT
AGTTTTAAGTCCGATTCTGTTAATTACAGCATTACTAATTAAAATGGAATCACCTGGACC
AGCCATTTTCAAACAAAAAAGACCGACGATTAATAATGAATTGTTTAATATTTATAAGTT
TAGATCAATGAAAATAGACACACCTAATGTTGCAACTGATTTAATGGATTCAACATCGTA
TATAACAAAGACAGGGAAGGTCATTCGTAAGACCTCTATTGATGAATTGCCACAATTATT
GAATGTTTTAAAAGGAGAAATGTCAATTGTAGGTCCTAGACCAGCGCTTTATAATCAATA
CGAATTAATCGAAAAACGTACAAAAGCGAACGTGCATACGATTAGACCAGGTGTGACAGG
ACTAGCTCAAGTGATGGGGAGAGATGATATTACTGATGATCAAAAAGTAGCGTATGATCA
TTATTACTTAACACATCAATCTATGATGCTTGATATGTATATCATTTATAAAACGGTTAA
AAATATTATTACTTCAGAAGGTGTGCATCACTAATGAGAAAAAATATTTTAATTACAGGC
GTACATGGATATATCGGTAATGCTTTAAAAGATAAGCTTATTGAACAAGGACATCAAGTG
GATCAAATTAATGTTAGGAATCAATTGTGGAAGTCGACCTCGTTCAAAGATTATGATGTT
TTAATCCATACAGCAGCTTTGGTTCACAACAATTCACCTCAAGCAAGGCTAACTGATTAT
ATGCAAGTGAATATGTTGCTTACGAAACAATTGGCACAAAAGGCTAAAGCTGAAGACGTT
AAACAATTTATTTTTATGAGTACTATGGCAGTTTATGGAAAAGAAGGTCAGGTTGGTAAA
TCAGATCAAATTGATACACAAACACCAATGAACCCTACGACCAATTATGGTATTTCCAAA
AAGTTCGCTGAACAAGCATTACAAGAGTTGATTAGTGATTCGTTTAAAGTAGCAATTGTG
AGACCACCAATGATTTATGGTGCACATTGCCCAGGAAATTTCCAACGGTTAATGCAATTG
TCAAAGCGATTGCCAATCATTCCTGTTATTAAAAATCAGCGCAGTGCTTTATATATTAAA
CATCTGACAGCATTTATTGATCAATTAATATCATTAGAAGTGACAGGAGTATATCATCCT
CAAGATAGTTTTTACTTTGATACATCGTCAGTAATGTATGAAATACGTCGCCAATCACAT
CGTAAAACGGTATTGATCAACATGCCTTCAATGCTAAATAAGTATTTTAATAAGTTGTCG
GTCTTTAGAAAATTATTCGGCAATTTAACATACAGCAATACGTTATATGAAAAAAATAAT
GCACTTGAAGTTATTCCTGGAAAAATGTCACTTGTTATTGCGGACATCATGGATGAAACG
ACAACCAAAGATAAGGCATAAGTCATCTATTAAATAAAATCAACATACAAATCGTTTTTA
TTTGGAGGTTATAGTATGAAGTTAACAGTAGTTGGCTTAGGTTATATTGGTTTACCAACA
TCAATTATGTTTGCAAAGCATGGCGTCGATGTGCTTGGTGTTGATATTAATCAGCAAACG
ATTGATAAGTTACAAAGTGGTCAAATTAGTATTGAAGAACCTGGATTACAAGAGGTTTAT
GAAGAGGTACTGTCATCGGGAAAATTGAAGGTATCTACAACGCCAGAAGCATCTGATGTT
TTTATCATTGCCGTTCCGACGCCGAATAATGATGATCAGTACCGGTCATGTGACATTTCG
CTAGTTATGCGTGCATTAGATAGTATTTTACCATTTTTAGAAAAAGGAAATACCATTATT
GTAGAGTCGACAATTGCGCCTAAAACGATGGATGATTTTGTAAAACCAGTCATTGAAAAT
TTAGGGTTTACAATAGGTGAAGATATTTATTTAGTGCATTGTCCAGAACGTGTACTGCCA
GGAAAAATTTTAGAAGAATTAGTTCATAACAATCGCATCATTGGCGGTGTGACTAAAGCT
TGTATTGAAGCGGGTAAATATGTCTATCGCACATTTGTTCAGGGAGAAATGATTGAAACA
GATGCACGTACTGCTGAAATGAGTAAGCTAATGGAAAACACATATAGAGACGTGAATATT
GCTTTAGCTAATGAATTAACAAAAATTTGCAATAACTTAAATATTAATGTATTAGTTGTG
ATTGAAATGGCAAACAAACATCCGCGTGTTAATATCCATCAACCTGGTCCAGGAGTAGGC
GGTCATTGTTTAGCTGTTGATCCGTACTTTATTATTGCTAAAGACCCTGAAAATGCAAAG
TTAATTCAAACTGGACGTGAAATTAATAATTCAATGCCGGCCTATGTTGTTGATACAACG
AAGCAAATCATCAAAGCGTTGAGTGGGAATAAAGTCACAGTATTTGGTTTAACTTATAAA
GGTGATGTTGATGATATAAGAGAATCACCAGCATTTGATATTTATGAGCTATTAAATCAA
GAACCAGACATAGAAGTATGTGCTTATGATCCACATGTTGAATTAGATTTTGTGGAACAT
GATATGTCACATGCTGTCAAAGACGCATCGCTAGTATTGATTTTAAGTGACCACTCAGAA
TTTAAAAATTTATCGGACAGTCATTTTGATAAAATGAAGCATAAAGTGATTTTTGATACA
AAAAATGTTGTGAAATCATCATTTGAAGATGTATCGTATTATAATTATGGCACTATATTT
AATTTTATCGACAAATAAAATGTGTCAAACTAGGGCATACATGATTAAGAAAAGATAAGC
TGTCATGTGTTTGAACTTCAGAGAGGATAATGTTATGAAAAAAATTATGGTTATTTTCGG
TACGAGACCCGAAGCAATAAAAATGGCACCATTAGTAAAAGAAATTGATCATAATGGGAA
CTTTGAAGCGAACATTGTGATTACAGCACAACATAGAGATATGTTAGATAGTGTGTTAAG
TATATTTGATATTCAAGCTGATCATGATTTAAATATTATGCAAGATCAACAAACGTTAGC
GGGCCTTACGGCGAATGCGCTTGCAAAACTTGATAGCATCATTAATGAGGAACAGCCGGA
TATGATTTTAGTACATGGTGATACTACAACGACTTTTGTAGGAAGTTTGGCAGCATTTTA
TCATCAAATTCCGGTCGGACATGTAGAAGCTGGACTTCGAACACATCAGAAATACTCACC
ATTTCCTGAAGAGTTAAATCGAGTCATGGTAAGTAATATTGCTGAATTGAATTTTGCGCC
AACAGTAATTGCAGCTAAAAATTTACTTTTTGAAAACAAAGACAAAGAGAGTATCTTTAT
TACCGGAAATACAGTTATTGACGCATTGTCAACAACAGTTCAAAATGATTTTGTTTCAAC
GATCATTAATAAACATAAAGGCAAGAAAGTTATTTTACTAACAGCGCATCGTCGTGAAAA
TATTGGGGAACCGATGCATCAGATTTTTAAAGCAGTTAGAGATTTGGCAGATGAATATAA
AGATGTTGTCTTCATTTATCCAATGCATCGTAATCCAAAGGTAAGAGCGATTGCCGAAAA
ATATTTATCTGGGAGAAATCGGATTGAATTAATTGAGCCATTAGATGCGATTGAGTTCCA
TAATTTTACAAATCAATCGTACCTCGTACTGACAGATTCTGGTGGTATTCAAGAGGAAGC
TCCTACATTTGGAAAACCTGTGTTGGTATTAAGGAATCATACAGAGCGTCCTGAAGGCGT
TGAGGCGGGAACATCGAGAGTAATTGGCACAGATTATGACAATATTGTTCGAAATGTGAA
ACAATTGATTGAGGATGATGAAGCGTATCAACGTATGAGTCAAGCGAATAATCCATATGG
TGATGGACAAGCATCACGACGTATTTGTGAAGCAATAGAATATTATTTTGGATTGCGTTC
AGACAAGCCGGATGAATTCGTACCTTTACGTCATAAATAATAAAAAACCCCTAATCATGA
AGTTGGTTTAGACAACCAGCGGTGACTAGGGGTTTTTAATATGTTTATTTTTGATAGTGG
TAGCCAATATCATATTTGAATACTTTATTTGATAATATTGGACTTTGCTGTCCATCGTCA
TCACTTTTTAAACGTACATTTTTATGAGCTTCTTTAAATACATCGGAATTCAACCAATTA
TTAAAGCTATCTTCAGATTCCCAAATAGTTAAGATTTTAACTTCATCTGTATCCTTGGTA
TTTAATGTTTTAGTGACAAACATTTGTTGGAAGCCTTCAATAGTTTCAATACCTTGTCTA
TTGTAAAAACGTTCAATCGTTTCTTCCGCACTGCCTTTTTGTAATTGTAATCTATTTTCT
GCCATGAACATGGGCAATCACTCCTCTATTTTATTATTTGATTTGGGTAATGTTTTTACA
AATGTAAAGAGTACAGCGGTTTGTATGATAACCATTATGATTAATCCTACACGGACTGCA
AGAACATCCACCATATAAATTGAAAAACCTATTACAATGTATAAGCTAATTAAAATTTTA
ATTTTCTGTTGTAGCGTGTAGCCGCGATGTAAATAAAAGTTTTCTACATATTCTTTATAA
ATTTTTTGATTAATAAGCCAATTGTAAAAGCGATCTGAACTTCGAGCAAAACAAAAAACT
GCTACGAGTAAAAAAGGGGTCGTTGGCAGTAAAGGTAATACGGCACCTGCAATACCAAGC
GCTGTAAATATTAAGCCAATGACGATTAAAATAAGTCGCATTGAAAAAACTCCATTCTAG
TACTAATGCGCATGTAATATTGTTTTAGTAATATAACTCATGCTAAATATAATGTGTATG
ATAAGTGCAATGACTCAGTAAAATGAAACGTTGTTGAATTATCCTTGTCCCATTAACGCA
TTTTAAGCGCGACTTTCATAACAAGCAAACTATTTAATGAGAATTATTCTCAAGTATTAT
AGTTATATTATGTGTTTTATTTTTGAAAAGTGCAATATGTTTTCGAAAATAAGATTATTT
TTATGTGCAAAAACGACGCAAAAGTTTTAAAAATGAGACTTCTGTGAGCTGATTATTTTA
TAAAATGTAAACGCTTACTATATAATGTGAATCATATCGTTTAAAAGCATTATTAAATAT
GATGCTAAGAGATTTATATTATAGCCAATAAACAAAGGAGAGATAATATGGCAGTAAACG
TTCGAGATTATATAGCAGAGAATTATGGTTTATTTATCAATGGGGAATTTGTTAAAGGTA
GCAGTGACGAAACAATCGAAGTGACTAATCCAGCAACTGGAGAAACACTATCACATATTA
CAAGAGCAAAAGATAAAGATGTCGATCATGCAGTCGAAGTGGCGCAAGAGGCATTTGAAT
CATGGTCATTAACTTCTAAATCAGAACGTGCACAAATGTTGCGTGATATTGGTGATAAAT
TAATGGCACAAAAAGATAAAATTGCAATGATTGAAACATTAAATAATGGTAAACCGATTC
GTGAGACAACAGCAATTGATATTCCATTTGCTGCAAGACATTTCCATTATTTCGCAAGTG
TTATTGAAACAGAAGAAGGTACAGTGAATGATATCGATAAAGACACAATGAGTATCGTAC
GACATGAGCCGATTGGCGTCGTAGGTGCTGTTGTTGCTTGGAACTTCCCAATGCTATTAG
CTGCATGGAAGATTGCGCCAGCCATTGCTGCAGGTAATACAATTGTGATTCAACCTTCGT
CTTCAACACCATTAAGTTTATTGGAAGTTGCTAAAATTTTCCAAGAGGTATTACCTAAAG
GTGTTGTCAATATACTAACTGGTAAAGGTTCAGAATCAGGTAATGCAATTTTCAATCATG
ATGGTGTAGATAAATTATCATTTACGGGCTCAACTGATGTAGGTTATCAAGTTGCCGAAG
CTGCAGCGAAACATCTAGTACCTGCTACTTTAGAGCTTGGTGGTAAAAGTGCCAATATCA
TATTAGATGATGCTAATTTAGACCTTGCAGTTGAAGGTATTCAGTTAGGTATTTTATTCA
ACCAAGGTGAAGTATGTAGTGCAGGTTCTCGATTATTAGTTCATGAAAAAATTTATGATC
AATTGTTGCCACGTTTACAAGAGGCATTTTCAAATATTAAAGTTGGAGATCCACAAGATG
AAGCTACACAAATGGGTAGTCAAACTGGTAAGGATCAATTAGATAAAATTCAATCATATA
TTGATGCAGCAAAAGAATCAGATGCACAAATTTTAGCAGGTGGTCATCGTTTAACTGAAA
ATGGTTTAGATAAAGGATTCTTCTTTGAACCGACATTAATTGCTGTGCCAGATAATCATC
ATAAATTAGCGCAAGAAGAAATATTTGGACCAGTGTTAACAGTGATTAAAGTGAAGGACG
ATCAAGAAGCAATTGATATAGCTAATGATTCAGAGTATGGTTTAGCTGGCGGCGTATTTT
CTCAAAATATCACACGTGCATTAAATATTGCTAAAGCTGTTCGTACAGGACGTATTTGGA
TTAACACTTACAACCAAGTACCAGAAGGCGCACCATTTGGTGGTTATAAAAAATCAGGTA
TCGGTCGAGAAACTTATAAAGGTGCGTTAAGTAACTATCAACAAGTTAAAAATATTTATA
TTGATACAAGCAATGCTTTAAAAGGTTTGTACTAGAATAAATATCGTTTCTGAAGCGTGT
TTGTATGCAGTCTAGCGGTAAGTCTTAGCATGTTTACGGCGTTGTTTAGATTTTAAGCGA
AACAAAATATTTAGGAACATGCATAATGATATTAGGATATAATGACTAAAATAATAGCAG
TAGGATGGTTTTTAATTGCAAATCATCTTACTGCTGTTTTTAATTATGCTAATTTGCGAT
GTGGCTATTATAAGGACAGAGTTGTTTATGAATTATGGTGATTTAGAAATATGAAGTTCA
ATGTGATAAGTCATCGTTTGTTTTAATATGTGGAACAATCATTAAAGCTATTGTTATTTT
TGGACTTGATGAAATAAAACAAATGAATTTGAGAAACTTTTTTGTCATTTTTATGTAACT
AACACAATAATCTCGTACATTATTAAAAATTTCTATATGATAGGGATAAAGCAAAGCGCG
AGTGTGCTGTAAAAGTTTTTCCAAGCTGATATTACATAAAGGTATAAAGGGTAAAGATTA
ATGAGTTGTCATGTAAAGAACGATGATGTATAAATCATGGTTAATTACGGAAGCATTAAT
ATTAACCTGAGAAGCTATAAAGAATTATTTTTAAAAGAGACAATATTAAATACGACGCAT
TTATTTAGGAGTGGCAAACTATGAACGGGAAAAAGGCGAATACGATAAACAGATACAAAT
ATTTTCATCATGTCGATCATCAAAAAATTCAACAAAGTTCTAAAAAGACGCTATGGGCAT
CACTTATCATCACACTATTATTTACAGTGATTGAATTTGTTGGAGGTTTAGTATCTAATT
CATTAGCATTGCTGTCAGACTCATTTCATATGCTTAGTGATGTATTAGCACTCGGTTTGT
CAATGTTGGCAATTTATTTTGCAAGTAAGAAGCCGACTGCACGATACACATTTGGATATT
TAAGATTTGAGATATTAGCTGCATTTTTAAATGGTTTAGCATTAATTGTAATTTCAATCT
GGATTTTATATGAAGCTATTGTACGTATTATTTATCCGCAACCCATTGAAAGTGGCATTA
TGTTTATGATTGCTAGTATTGGTTTACTCGTCAATATTATTTTGACTGTTATACTTGTAA
GGTCTTTAAAACAAGAAGACAATATCAATATTCAAAGTGCATTATGGCATTTCATGGGAG
ACTTATTGAACTCAATTGGTGTCATCGTTGCAGTTGTATTGATTTACTTTACAGGGTGGC
GCATCATCGACCCAATCATTAGTATTGTAATTTCACTCATCATTTTACGTGGTGGTTATA
AAATTACGCGTAATGCGTGGTTAATTTTAATGGAAAGTGTGCCTCAACATTTGGATACTG
ATCAAATTATGGCAGATATAAAAAACATAGATGGCATATTAGATGTACATGAATTTCATT
TGTGGAGTATTACAACAGAACATTACTCATTAAGTGCCCATGTTGTGTTAGATAAAAAAT
ATGAGGGCGATGATTATCAAGCGATTGATCAAGTATCATCATTGTTGAAAGAAAAATATG
GCATTGCACATTCAACGTTGCAAATTGAAAACTTACAATTGAATCCATTAGATGAGCCAT
ACTTCGACAAATTAACATAAATAAAACATTGTTGCGCCTAAAACATTAATCTATGTCATA
GGCGCACGTTTCGTTTTATACTTATGTTGCATCATCTAAATGATTTTCGTCGATGTCTTT
GATGGTATCTACATCTAACACGACATCTTTAGGTTTCAAAATATGAATATGTTTTTCATC
ATTTGTATGTAAAATGCGTTCTATGATGTACCTTTGACCGGTCATTGTTTCTACAGCAAT
CTTTTTGTTTCTTGCTAAACTTGCTACGACAGATTCTTTATCCATAATGATAGCCTCCTA
TATATATCTTTATTTACTTATACCCTAACATTATTTTTATACTCTTTGAAAATATATTTT
GCAGAATTTTATCTAAATATTTAAAAAAATCGCTCAATATCCTTGTAATCCGATAAGAAT
TATAGTAATATTTTTTTCAACCATTGTTATAGGAGGTCTTATTAATGACATTATTTTTAT
TAGAAGCTAACAATCTTGATTTTGCATCAACGAAAGAAGAACTAGAAGCAAAGGCATCAT
CACTATCTACGAAGACAATTCCAACATTAATTGAAGTACAAGCTACTGAAAATTTAACTC
ATGGCTATTTTATTGTGGAAGCAAATGACGAAGCAGAAGCTAAACAATTTTTAACAGAAG
CAGGTATTAGCATTCAATTAGTCAAAGAGGTACGCTTAGTTGGTAAAGATTTAGATGAAG
TAAAAAATGGTGATGCACATGTTGATTACCTTGTAACTTGGAACATTCCGGAAGGCATTA
CGATGGATCAATATTTAGCACGTAAAAAGAAAAATTCTGTTCATTATGAAGAAGTGCCAG
AAGTTGAATTTAAACGCACATATGTATGTGAAGATATGTCTAAATGTATTTGTTTATACA
ACGCACCTGATGAAGAAGCGGTACGTCGCGCGCGCAAAGCAGTTGATACACCGATTGATG
GCATCGAAAAACTTTAATAAGACAACAAGTTGATGAGATATATGTATATAGGTTTGGCGT
GGATTTCGATTGCAGTTAATTAGAATAGCTCAATGCTATAAATGTAAGTAGTTGATATGA
CGAAACTAATGAACTAAATGCAAGTTTTGTCTAAAATAATCATTTTATTGAAATTTAGTA
GAGCTGAAATTAATATAACGTCGTTAATTGAATAACGTTTATGTTATAAGAGGGTTCGCA
CCAAGCCATAATCATCTATAGATATAACAATTCACGATATAAGGGCTGTGTTTGGCATAG
CCCTTTAGATATACATTTAATTCTTATTAAAATGGTAGGGATTAAAAGGGGGCTTGTCAT
GATTAAAATACAACAATTACAACATCACTTTGGATCACATAAAGTAATTCATAACTTTAA
TTTGGACATTAGCAAGGGAGAAATAGTCACTTTTATAGGGAAAAGTGGTTGCGGGAAGTC
TACTTTACTCAATATCATCGGTGGATTTATTCATCCATCATCTGGTCGTGTCATTATTGA
TAACGAAATTAAACAACAGCCATCTCCAGATTGTTTAATGCTATTTCAACATCATAATCT
GCTGCCATGGAAAACGATTAATGACAACATTAGGATTGGATTCCAACAGAAAATTAGTGA
TGAAGAGATTAACGCACAGCTTAAATTAGTTGATTTAGAAGGCAGAGGAAAGCATTTTCC
CGAGCAATTGTCCGGTGGTATGAAACAACGTGTAGCATTATGTCGAGCGCATGTGCATAA
GCCTAACGTTATATTGATGGATGAGCCATTAGGTGCATTAGATGCATTTACACGCTATAA
ACTTCAGGATCAACTAGTACAACTAAAACACAAAACGGAATCAACTATTATCTTAGTCAC
TCACGATATTGATGAAGCTATTTATCTTTCCGACCGCATTGTTCTGTTAGGTGAAGGGTG
CAATATTATTTCTCAATATGAAATTACAGCATCACATCCACGCAGTCGTAATGATAGCCA
CCTACTTAAAATTCGTAATGAAATTATGGAAACATTTGCATTGAATCATCATCAAGTTGA
ACCTGAATATTATTTATAAGGAGTGAGTGACGATGAAAAGGTTAAGCATAATCGTCATCA
TTGGAATCTTTATAATTACAGGATGTGATTGGCAAAGGACGTCTAAAGAACCGTCTAATA
ATGCCCAACATCAGCAAGTGATTAAAATTGGATATTTGCCGATTACACATTCAGCTAATT
TGATGATGACTAAAAAATTATTATCACAACACAATCATCCGAAATATAAATTAGAATTAG
TTAAATTCAATAATTGGCCAGATTTAATGGACGCATTAAACAGTGGTCGTATTGATGGTG
CATCAACTTTAATAGAGCTCGCGATGAAATCAAAGCAGAAGGGCTCGAATATAAAAGCTG
TGGCATTGGGTCATCATGAAGGCAATGTCATTATGGGACAAAAAGGTATGCACTTAAATG
AATTTAATAATAATGGCGATGATTACCATTTTGGTATACCGCATCGTTATTCAACACATT
ATCTCTTACTTGAAGCATTACGAGAACAATTAAAGATTAAACCGGGGCATTTTAGCTATC
ATGAAATGTCGCCAGCAGAAATGCCAGCCGCATTAAGTGAACACAGAATTACAGGGTATT
CTGTAGCCGAACCATTCGGTGCACTGGGTGAAAAGTTAGGCAAAGGTAAGACTTTGAAAC
ATGGTGATGACGTTATACCTGATGCGTATTGCTGTGTGCTAGTACTGAGAGGCGAATTGC
TTGATCAACACAAGGATGTAGCGCAAGCATTTGTACAAGATTATAAAAAGTCTGGCTTTA
AAATGAATGATCGCAAGCAAAGTGTAGGCATTATGACGCATCATTTTAAACAAAGTCGTG
ACGTTTTAACACAGTCAGCGGCATGGACATCCTATGGTGATTTAACAATTAAGCCATCCG
GCTATCAAGAAATTACGACATTGGTAAAACAACATCATTTGTTTAATCCACCTGCATATG
ATGACTTTGTTGAACCGTCATTGTATAAGGAGGCATCACGTTCATGACACGTCTCACAAT
TAATAAAATTATATTACCTATTATCACATTTATTATTTTCTTAGGCATTTGGGAAATGGT
CATTATTATTGGGCATTACCAACCTGTATTGTTACCTGGTCCTGCTCTTGTAGGAAAAAG
TATATGGACTTTCATTGTTACTGGAGAAATTTTCCAACATTTAGCAATTAGTTTATGGAG
ATTTGTAGCGGGCTTTGTTGTCGCATTGTTGGTTGCTATTCCATTGGGCTTCTTGCTTGG
AAGGAATCGTTGGCTATACAACGCTATCGAACCGCTATTTCAATTGATTAGGCCGATATC
TCCGATAGCTTGGGCACCATTTGTTGTTCTATGGTTTGGTATTGGTAGTTTGCCAGCGAT
TGCGATTATTTTTATCGCTGCTTTTTTCCCAATTGCGTTCAATACCATTAAAGGCGTTAG
AGACATTGAACCTCAATATTTAAAAATAGCGGCAAATTTAAATTTAACTGGGTGGTCATT
GTATCGCAATATATTATTTCCCGGGGCATTTAAACAAATCATGGCTGGGATACATATGGC
GGTAGGAACGAGTTGGATATTTTTAGTTTCTGGTGAAATGATTGGTGCACAGTCGGGGTT
AGGTTTTTTAATCGTTGATGCACGAAATATGTTGAACTTAGAAGATGTTTTAGCAGCAAT
ATTCTTTATCGGATTATTTGGTTTTATTATTGATCGATTCATTAGTTATATTGAGCAGTT
TATACTTAGAAGATTTGGTGAATAAGGAGAGATGATGATGACTTTAGAAACGCTTATCAA
AGAACAATTAGATCCTCATTTAGTAGAAGTTGATGAAGGGACGTATTATCCGAGAACATT
TATCCAACAATTATTTGTAGATGGCTATTTTGGTGAAGCGACACTGAGAAAAAATGCTGA
AGTAATCGAAGCTGTATCGCAGTCTTGTTTGACAACAGGATTTTGTTTATGGTGCCAATT
GGCTTTTTCAACGTATTTAGAAAATGCCACACAGACACATTTAAATAATGACTTACAACA
GCAATTGTTATCTGGAGAAATATTAGGTGCTACCGGATTGTCTAATCCGATGAAGTCATT
TAATGATTTAGAAAAGTTGAACCTTGAACACACTTATGTTGATGGACAATTGGTTGTCAG
TGGACGTATGCCAGCTGTAAGTAATATTCAAGAAGACCATTATTTTGGTGCGATTTCGAA
GCATGAATCATCAGATGAATTTGTCATGTTCATTCTACGTGCTAATCAAGATGGTATCAC
TCTTGTTGAAAAAACAAACTTTTTAGGGGTAAATGGCTCAGCAACGTATCAAATTACTTT
GAATCAGGTCGTAGTGCCACAATCACAAATTATCACGCATGATGCGAAGCAGTTTGCGGC
AACTATTCGCCCGCAATTTATTGCTTACCAAATTCCAATAGGATTAGGCTCAATTAAAAG
TTCTTTAGAGTTAATTGATGCATTTTCAAATGCGCAAAACGGAATAAATCAATATTTAGA
GTATGATGTTGAAGCTTTTAAAAAACGTTATCGTCAACTTAGAGAGGAATATTATGCAAT
ATTAGATGACGGTAACTTAACTTCACATTTAAATGAATTAATATCATTGAAGAAGGATAT
CGGCTATTTATTGTTAGATGTGAATCAAGCTTCTGTTGTCAATGGTGGCTCAAGAGCATA
TACACCATATTCACCACAAGTACGTAAATTAAAAGAAGGCTTTTTCTTTGCTGCATTAAC
GCCGACATTAAGACATTTAGGTAAACTTGAGGCAGAGTTGCATAGTTAAATGAATTAAGA
TGGTGCATAATTCTATTCATCGAAAACTACTACCGTTTTATAGATGGTAGTAGTTTTTTA
GTGCGATTACGCATATTGATTAGTTCGTTATAGTGAGCATCCGCAACATTTACGCACATA
TGTGTTCACTTACGCAAATGTTGATAAATTTCACTCAATTGGAATAATATATAGTCATAT
AGTGCTGATTTTTTTTGAGACATTATATGCAAGATGCATTTTAAAGTCGATGCAATTATT
TATTAAATAAATTTGCCATAACTAAAAATTCTTTGCTTCAACATATGATCAAATAATAGA
TTTTATATAAATGGTAGTGTGCATATGTGCGGATAGGGGTGTAGTTATCAATGAAACGTT
TAAGTACGACTTTGAAAGTACGATTGATTAGCAATTTTTTACAGTTAATTATTACGACAG
CATTTATACCGTTTATAGCACTATATTTAACAGATATGTTAAGTCAATCAATAGTCGGTA
TATACCTTGTTGGTTTAGTGATTCTAAAATTTCCATTGTCTATTATATCTGGTTACCTTA
TTGAGATATTTCCGAAAAAGTTGCTAGTACTTATTTATCAAGCGACGATGGTGATAATGC
TTGTGTTCATGGGCATATTTGGGTCACATCAATTGTGGCAAATTATTGGTTTTTGTGTTG
CATATGCCATATTTACAATCGTTTGGGGATTACAATTTCCAGTTATGGACACATTAATTA
TGGATGCAATTACCGAAGACGTGGAACATTATATATACAAGATTAGCTATTGGATGACGA
ACTTATCGGTAGCTATTGGAGCATTGTTAGGTGGCTTGATGTATGGCTACAGTATGTTAC
TGCTTTTCTTAATAGCCGCTTGTATATTTTTAATTGTACTGTTTATTTTATATATTTGGT
TACCCCAAGACCGAAATCAAGTAAAGCAAAGTGATGACAAGAAACATGCAAGTCGTTATC
AAAAATTACAAATAATGAATATATTTCGCAGTTATAAATTAGTTTTGAAAGACCGTAATT
ATATGTTATTGATTTCGGGGTTCAGTATCATCATGATGGGTGAATTTTCAATTTCCTCAT
ATATTGCTATTAGACTAAAGGATCAGTTTGAAACAATAAGTATAGGTTCATATGATATTA
CAGGAGCTAAGATGTTAGCAATCTTGCTAATGATTAATACGGTCGTCGTCATTTTACTCA
CGTATTCAATCTCGAAAGTTGTATTGAAAATAGATTTTAAAAAAGCTTTAATCACTGGTT
TGCTGATTTATATTGTTGGCTATAGTGGTCTAACCTATCTTAATCAGTTTGGCTTATTAG
TTGTTTTTATGATAATTGCGACTGTAGGTGAAATTATTTATTCGCCTATAGTTTCAGAAC
AACGTTTTAAAATTATTCCTAAAGCTAAAAGAGGAACATATAGTGCAGTTAATGCATTAG
GCATTCATTTTTCAGAAACACTAGCTAGGTTAGGGATTGTGTTGGGTGCTTTCTTAACGA
CATTACAAATGGGACTGTATATGTTTATAGTTTTAACAATTGGTGCTAGCATGCTTGTTG
CTGGTGTATTCGGGGGGCAAAAACAAGTTAATACAAATTGAATTTATTTAAATATTTATT
CTATGCATCTTTTTATGTTGAAAACCTATTAATTTGGTCGTAATTAAAATAGAGATAAAT
TTATTAAGAATTTGTTAAAATTTAATGATAACAATTGTTTTATGCGAGTTGTTTGTTTAA
TATAAACTTGCTTCATGGATATTTTGTAACAACTGTACTGAAGTTAATGAATGATATGAA
CAAATGATAGTTATGAGTGAAAAACAAAGTGTTATTTATCAAAATGTATGCAAATTACAT
TTAAAACGTTTGATGATTGATACAAGATGTATTTTAGGGTAAAAATATATCGCTATTAAC
CTGGTGTTACAAATGATATTTCGTCATAATCATCTTCTAACGAGATAAGTAGTACTATCA
TTCATTATCATATCATCATGCAATTTCAGTAAGTAATGAGTATTATGATATGAAAGAAGG
ACTTTTTATGATTATGGGTAATTTGAGATTTCAACAGGAATATTTTCGTATATACAAAAA
TAATACAGAATCAACGACACACCGTAATGCGTATTGGGTTAAACTCGCTAAAAATGTTGA
AGCTACTAAAATGATGTATGCATTATCGACAATTGTGCAACAACATGCATCTATAAGACA
TTTTTTTGATGTTACTACCGATGACAATTTAACAATGATACTTCATGAATTTCTGCCTTT
TATTGAGATAAAACAAGTTCCATCTTCTTCTGTAAACTATGATTTAAAAGCTTTTTTTAA
GCAAGAATTAAGTACTTACCATTTTAACGATTCACCTTTATTCAAATTTAAATTGTTTCA
GTTCGCTGATGCTGCATATATACTATTAGATTTTCATGTGTCCATTTTCGATGATAGTCA
AATTGATATTTTTCTTGATGATTTATGCAATGCATATCGTGGCAATACTGTTATTAATAA
TACTCGACAGCATGCACATTTAAATAGAAATGATGATAAAGACAATCAAGATGCATCGCA
TATAGCATTAGACTCAAACTACTTTCGGTTAGAGAATAACTCTGACATCCATATTGATAG
TTATTTACCAATTAAGCATCCATTTGAGCAAGCTTTATATCAAACGTATTTGATTGATGA
TATGACATCAATAGATTTGCCATCGTTGGCTGTTAGTGTGTATTTAGCTAACCATATAAT
GAGTCAACAACATGATGTCACATTAGGTATACATGTACCATCACATTTACCAAATGATTT
ACACGGAAATATTGTGCCATTAACGTTAACAATCGATGCAAAAGATGTATGTCAACGTTT
TACAACAGATTTTAATAAAAGTGTGTTGCAAAATATGTCGCAATTACAGTGCGCGAAGTC
TTCGCTTTCATTAGAGACTATTTTTCATTGTTATCATCAAATGATGTCTTGTTGTAATGA
TGTTATTGAGGATGTACATCAAATACATGATGCACATACATCTTTAGCGGATATTGAAAT
TTTTCCACATCAACACGGGTTCAAAATTATATATAACAGTGCAGCATATGATTTGCTCTC
AATCGAGACCCTGAGTGACTTAGTTCAAAATATTTATTTGCAAATTACTGAAGAAAATGG
AAATAAACGAACAACCGTAGATGAACTTAATTTGATGACAGAAAGTGATATTCAATTATA
TGACGATATCAATTTAAGTTTGCCTGAGATAGATGATGCGCAAACAGTTGTTACCTTATT
TGAGCAACAAGTTGAAGCAACGCCGAATCATGTCGCTGTGCAATTTGACGGAGTGTTTAT
AACATATCAAACATTGAATGCACGCGCGAATGATTTAGCACACCGTTTGAGAAACCAGTA
CGGTGTTGAACCTAATGATCGTGTCGCTGTCATAGCTGAAAAAAGTATTGAGATGATAAT
AGCGATGATAGGTGTGTTGAAAGCTGGTGGGGCTTACGTGCCAATTGATACGAACTATCC
AAGTGATCGTCAGGAGTACATTTTAAAAGATGCAACGCCTAAAGTTGTAATCACATATCA
AGTAGCATACAACAATAATGATGACTGTATCCCACACTTTGAGTTGGACGCGATCGTGTG
GGAAGAAGTTGATAATCTTTCTAAATGTAACACGTTAGAAGATCATGCTTATGTTATTTA
CACGTCGGGGACAACTGGTAACCCTAAAGGGACACTAATTCCGCACCGAGGTATTGTTCG
CTTGGTCCATCAAAATCATTATGTACCATTAAATGAAGAGACGACGATTTTGTTATCAGG
AACTATAGCCTTTGATGCTGCAACATTTGAAATATACGGTGCATTGCTCAATGGTGGAAA
ACTGATTGTTGCTAAAAAAGAACAATTATTAAATCCAATAGCGTTAGAACAATTAATCAA
TGAAAATGCCGTTAATACTATGTGGTTAACCTCCTCATTATTTAATCAGATTGCTAGTGA
ACGAATAGAAGTATTGGTACCGTTAAAGTATTTATTAATTGGTGGAGAAGTATTGAATGC
TAAGTGGGTGGATTTGCTTAATCAAAGACCGAAGCATCCTCAAATTATTAATGGTTATGG
ACCAACTGAAAATACAACATTTACAACGACGTATAATATACCTAACAAAGTTCCAAATCG
TATTCCTATTGGTAAACCGATTCTTGGTACTCACGTTTATATCATGCAAGGCGAGCGTCG
ATGTGGCGTTGGTATTCCTGGAGAATTATGTACAAGTGGCTTTGGGTTAGCTGCTGGTTA
TTTAAATCAGCCAGAATTGACAGCAGATAAATTTATCAAAGATTCAAATATAAATCAGCT
GATGTATAGAAGTGGTGATATCGTTCGTTTGTTACCCGATGGCAACATAGATTATTTATA
TCGTAAGGACAAACAAGTTAAGATTCGAGGATTTAGGATTGAGTTGTCAGAGGTTGAGCA
TGCGCTCGAGCGTATACAAGGTATTAATAAAGCAGTTGTTATTGTTCAAAATCATGATCA
AGATCAGTATATCGTTGCTTATTATGAAGCGATGCATACATTATCACATAATAAGATTAA
ATCACAATTACGTATGACCTTACCGGAGTACATGATACCAGTTAATTTTATGCATATTGA
GCAAATTCCTATTACTATTAATGGGAAATTAGATAAGAAGGCATTGCCTATCATGGACTA
TGTCGATACGGATGCCTATGTAGCCCCGAGTACAGATACCGAACACTTGCTATGCCAAAT
TTTTGCAGATATTTTACATGTGAATCAAGTAGGTATTCATGATAATTTCTTTGAATTAGG
TGGCCATTCATTAAAAGCAACGTTAGTGGTGAATCGGATAGAGGCATCTACTGGGAAACG
ATTACAAATTGGTGATTTATTACAAAAGCCAACTGTATTTGAACTAGCACAAGCAATTGC
TAAGGTTCAAGAACAAAACTATGAAGTGATTCCTGAAGCTATAGTTAAAGATGATTATGT
GTTGAGCTCTGCACAAAAGCGTATGTATTTATTATGGAAATCAAACCATAAAGATACGGT
ATATAACGTACTTTTTTTATGGCGGTTATCATCAGAACTTAATGTAGCTCAATTGCGACA
AGCAGTTCAGCATTTGATAGCGCGACATGAGATTCTACGAACACAATATATTGTTGTAGA
TGATGAGGTTCGACAACGTATTGTGGCAGATGTTGTAGCTGACTTTGAAGAAGTTAACAC
ACATTTTACGGATGAACAAGAAATCATGCGCCAATTTGTGGCACCTTTTAATTTGGAAAC
GCCGAGTCAAATTAGAGTGAGATACATTCGAAGTCCATTACATGCATACCTGTTTATAGA
TACACATCATATCATTAATGACGGTATGAGTAATATACAATTAATGAATGATCTTAACGC
ACTTTATCAACATAAATTATTGTTACCACTTAAATTGCAATATAAAGACTATAGTGAGTG
GATGTCGCATCGTGATATGACGAAACATAGACAATATTGGTTATCTCAATTCAAAGATGA
AGTACCTATTTTAAGCTTACCGACAGACTATGTTAGACCAAATATTAAAACGACAAATGG
AGCAATGATATCATTTACAATGAATCAACAAACGAGACAGCTACTTCAAAAGTATGTAGA
AAAGCATCAAATTACTGATTTTATGTTCTTTATGAGTGTGGTCATGACGCTGTTAAGCAG
ATATGCTCGAAAAGATGATGTTGTAGTCGGTAGTGTCATGAGTGCGCGTATGCATAAAGG
CACGGAGAAAATGCTAGGCATGTTTGCTAATACGTTGGTATATAGAGGGCAACCGTCACC
TGATAAAATGTGGATACAGTTTTTACAAGAGGTTAAGGAAATGAGTTTGGAGGCATATGA
GCATCAAGAATACCCATTCGAATGTTTAGTAAATGACTTAGATCAATCACATGATGCCTC
ACGGAACCCATTATTTGATGTCATGTTAGTACTACAAAACAATGAAACGAATCATGCTCA
TTTTGGGCATAGTAAATTAACACACATTCAACCCAAATCGGTGACGGCGAAATTTGATTT
ATCTTTCATCATTGAAGAAGATTGCGATGACTATACAATCAATATCGAGTATAATACCGA
TTTATATCACTCAGAAACAGTTCGTCACATGGGTAATCAATGTATGATTATGATTGATTA
TATTTTGAAGCATCAAGATACACTACAAATTTGTGATATACCAAACGGCACGGAGGAACT
TCTAAATTGGGTTAATACGCATGTTAACGATCGAATGCTTAATGTCCTGGGAAATAAATC
TATCATAAGTTACTTTAATGAAGTTGTCTCACGACAAGGTAATCATGTTGCGCTAGTTAT
GAATGATTTGGCAATGACGTATGAGACGTTACATGAATATGTAGATGCTATTGCGCACAT
GCTCCTATCAAATGGTGTGGGCAATGGTCAACGGGTTGCCTTAATAACAGAACGTAGTTT
TGAAATGATTGCGGCGATGTTGGCGACAGTTAAAGTAGGTGCATCTTATATACCTATCGA
TATTGATTTTCCGAAAAAGCGACAATGTGCAATTTTGGAGGATGCTAAAGTAACTGCAGT
CATGTCTTACGGCATTGAAATTGAAACGACATTACCAGTCATTCAATTGGAAAATGCTAA
AGGTTTTGTTGAATCAAAGGAAAATGAACAATATGATGATTTACATGGCGATCAACTTGA
AAACACAGCGATGTTAGATAATGAGATGTATGCTATTTACACATCTGGTACGACCGGGGT
GCCTAAAGGGGTTGCCATACGACAACGAAATTTGTTGAATTTAGTGCATGCATGGTCAAC
TGAATTGCAATTAGGCGACAATGAAGTATTTTTGCAACATGCAAATATTGTTTTTGATGC
ATCAGTTATGGAGATTTATTGTTGTTTGTTAAATGGTCATACGCTTGTGATTCCAGATAG
AGAGGAACGTGTTAATCCAGCACAGTTACAACACCTCATTAATAAGCATCGTGTTACGGT
GGCATCGATTCCATTACAGATGTGTAGTGTTATGGAAGACTTTTATATTGAAAAATTGAT
TACAGGCGGGGCAACTAGTACGGCATCCTTTGTTAAATATATTGAGAAGCATTGCGGCAC
GTATTTCAATGCCTATGGACCATCTGAGTCAACAGTCATCACATCGTATTGGTCACATCA
ATGTGGTGATTTGATACCTGAGACGATTCCAATTGGCAAACCCTTATCTAACATCCAAGT
GTATATTATGTCAGATGGTTTGTTATGCGGTATTGGTATGCCAGGCGAGTTGTGTATTGC
AGGTGATAGTTTAGCGATAGGATATATTAATCGTCCAGAATTAATGGCTGATAAATGGCA
AAATAATCCATTTGGTAAAGGAAAGTTGTATCATAGTGGTGATTTAGCACGTTATACATC
TGATGGTCAAATTGAATTTTTAGGAAGAATAGATAAACAAGTGAAAGTTAACGGGTACCG
TATTGAACTTGATGAAATTGAAAATGCAATATTAGCTATTCGTGGTATATCTGATTGTGT
TGTCACAGTAAGTCACTTTGATACGCATGATATATTGAATGCTTATTATGTCGGAGAACA
ACAAGTAGAGCAGGATTTGAAGCAATATTTAAATGATCATCTGCCTAAGTATATGATTCC
TAAGACTATAACGCATATCGATTGTATACCATTAACTACGAATGACAAGGTGGATACTAC
GCGTTTGCCAAATCCATCACCTATACAACAGTCTAATAAAGTGTATAGCGAACCATCTAA
TGAAATTGAGCAGACATTTGTTGATGTATTCGGAGAGGTATTGAAACAAAATGATGTCGG
TGTTGACGATGACTTCTTTGAACTTGGTGGTAACTCATTAGAGGCGATGTTAGTTGTCTC
GCATTTAAAACGATTTGGCCATCATATTTCAATGCAGACATTATATCAATATAAAACCGT
GCGACAGATTGTTAATTATATGCACCAAAATCAACAATCATTAGTCGCATTACCGGATAA
TCTTTCGGAATTACAAAAGATTGTTATGTCTCGTTATAATTTGGGTATTTTAGAGGATAG
TCTAAGTCATCGACCTCTAGGAAATACACTATTGACTGGCGCTACAGGTTTTTTAGGTGC
TTATCTGATTGAAGCACTACAAGGATACAGTCATCGCATTTATTGTTTCATACGTGCTGA
TAATGAGGAAATAGCATGGTATAAGTTGATGACGAATTTAAATGATTATTTTTCAGAAGA
GACGGTTGAAATGATGTTATCAAACATTGAAGTCATTGTTGGTGATTTTGAGTGTATGGA
TGATGTTGTTTTACCAGAAAACATGGATACGATTATTCATGCAGGTGCTCGTACAGATCA
TTTTGGTGATGATGATGAATTTGAAAAAGTAAATGTTCAAGGTACTGTTGATGTCATACG
TTTGGCACGTCAACATCATGCAAGGTTAATATATGTGTCTACGATAAGTGTGGGAACTTA
TTTTGATATAGACACAGAAGATGTGACATTTTCAGAAGCGGATGTCTATAAAGGACAACT
ACTAACATCACCATATACACGGAGTAAATTTTATAGTGAATTAAAAGTATTAGAAGCTGT
AAATAATGGCTTAGATGGTCGGATTGTACGTGTTGGTAATTTGACGAGTCCTTACAATGG
AAGATGGCATATGAGAAATATAAGGACTAACCGTTTTTCAATGGTAATGAATGATTTGTT
ACAACTAAATTGTATCGGGTTTAGCCTCGCTGAAATGCCTGTAGATTTTTCTTTTGTGGA
TACGACTGCAAGACAAATTGTCGCATTAGCACAGGTCAACACACCACAAATCATTTACCA
TGTGCTATCACCTAATAAAATGCCGGTGAAATCTTTGTTAGAATGCGTTAAGCGTAAAGA
AATTGAACTCGTCAGCGATGAATCATTTAATGAAATTTTACAGAAACAAGACATGTACGA
AACGATTGGATTAACTAGTGTTGACCGTGAACAACAACTAGCAATGATAGATACAAAATT
AACATTAAAAATAATGAATCATATCAGTGAAAAATGGCCAACGATAACTAACAATTGGCT
GTATCATTGGGCGAAATATATCAAAACAATATTCAATAAGTAAGTAGGGAAAGTTATGAC
AGTATTTGTAATGCAATTACAGAGTAACTTGAAAAGTATTGAAGAATTAATATCACAAAG
TCGTTGGTCATATAAAAAACCGCGTACAGTCAACTATAGATACAATCAAGATAAACTCAT
GCACAGATTGGGAGATATTTTAGTGCAATATGGAATTCAACATGACACAGGTTTATTACC
ACATGAATGGCATTATCACATTTCGCCACGAGGTAAGGCAGATATTGTTCAACACAATCG
TGATGGACAGCCCATCTATGTGAGCTTATCATATAGTTATCCTTATATCGTGTGTGTTGT
CGATAAAGAACCAGTTGGTATTGATATCGAAAAGATATCACAACGTTTAGACTGGCGTAC
ATTAGTGACGTGTTTCTCTACAAACGAAGCACAGCAAATATGTAGTTTAAATGATTTTTA
TCAAATATGGACACAAAAAGAAAGTTTTACAAAATTGATTGGTGAAGGTTTAATCAAAGG
ATTGGACATTTATGATATGACGCAATCACACTTTTATCAATCACGTGAAGTGAAGTTCAA
ACAATTTATTTTTGATCAGTTTATGGTACAGGTATGTTTCTTAGGACAAGCACCCTGGGG
GTATAAAAAAGTGTCTGTATTTCAGTTATTGAGTAGTTAATATGACGTCTGACAGTATCA
TTGCGCAGTGATTTTAAAATATACTGCCTAAATGTTTACTGTTAGATGTTTTTTTTATTG
GAAAAATGAAAGGTGAATACACGATGGCATCATTCAAAATCATAACGAGATTAAAGTAAG
TGATAAGGTGAAAATATACTGAGCAATATTGAAATTGCCAAAAATAATGGCTTGTTACGA
CGCATTTGAGACTTTAATGCTCACGTAAGTTGGCTGGAATCATATCATGTCAGTTAATAA
AATAACGTGAGTATCAATCATCATACTCAAACGATGATTTAAAACTCACGTTAATGTTAG
TCAGTGTATTAATTTAATTTATAGCGATAGACAAAATGTTGTCGCACTAATTCAATTGTC
ATCATCCAGACGATATGGCCAAAGAATTCTGACAGATGCTCTTGGAATGGTTGATCCCAC
ATAGCAGGTACAGTATGCATGATTGGCATAATGATAAGGTGGAATAATACCCAAATAGCA
ATACCAAAAACAGCACCTTGTCCCATTGCTAAGTAAGCGTATTTTTTAACTAATATGCAG
TAAATAATTGCAATGACGATAGAAAAACTAAAGTGGACAATAAAGCTTACCCAAGGCAAT
TGCATATTTGAAAATGTATATGTTTGATGCGTAAACTCACTACTAAATCCTAATTGTTGC
AATAACTCTTGAGGTGGGTTCGTTGCATTACGTTCTGGTGTGCGAGGTGGAAACATGACC
TCCCAACCTAATTTTACAATTCCAGATAACAAGCCACCGATAATTCCAGCATAAATGAAT
ATACCCATTTGTCGTTTTGTCAACTTAAGGACTCCTCTCTATTTACTATCCTCATTATAG
TATTTTGTGAAAATAATCACAATGAAAAGCTTTGCAAAACTTAAAATATTTTGATGAACA
AATTTGTAAAAGGTTATTAGTTTTTTGCATCTCATATTGTATCATACTGTATTCTGAAAT
TTCTTTTGTGAAATGAGACAGGTGAAAAGGTGACGCTGCATAATCATTAAACAAATAGGT
ACAACTATGTTTCGAAGCCGAATAATACAAGATTGAGTGGTCATATTCAAAGTCATACTG
ATGATTTTAGTATCGTTGTCCCAACAAAATCATTATTATAAATAGCTTCAATGATATTTG
GCTTGTTTCCTGATGCAATGATAACTTTAGGACAGCCATTTTCAATAGCATTTTTAGCAT
CAAGCACTTTGGGAATCATACCTCCATAAATATCACCATGCTCAATATACTGATTAATAT
CGACTAATGGCAATTGAGGTATAACAACATCATTGATGAGTACACCTGCAATATTACTTA
ATACATAAATAGGCGCTTTTAATGATGATGCAATAAAATAGGCAAGCGTGTCTGCATTTA
TGTTGTAAAATTCTCCATCATGGGTATTGAAACCAATCGAATTGATGATAGGTACAAATT
TAGTACATATATACAGTAAAGCATCCTTATTTAAAGCGGTCGGTACCCCGACATATCCAT
ATTGTTGATCAAAACGTTTAATTTCAAATAATTGAGCATCCAAACCACATAAGCCTATTG
CAGAACATTGGTGCTGGTTAAATTGAGCTACTAATGCAGTGTTAACGTCTGCAATGAGCG
TGTGTTTAGTAATAGTCATGGTTGCTTTATCAGTCACTCTTAGGCCATTAACAAAGTGTG
GCTCGATTTGCTGATTTGATAATGCTTCATTAATAAATGGGCCACCGCCATGAACGATAA
TGGGGTAGATGTTGTTTGATCGTAAATGCTTAATGTTGTTAATAATTGATGGATGCATGT
CACTTAGTGTACTGCCACCAATTTTAATGACAATAAATTTCATCTAACCAACACCACCTT
ATGTTCGATATGATGCGTTAATACGCACATAATCATAGGATAAATCACAACCGTATGCAG
TCGCTGCAGCGTTACCTAAACCAAGCTGAACGTCAATTGTGACATTTTCATGAGTTAATG
TATTCGACATAGCTTGCTCATCAAATAGTACAGCCATACCTTTATCCACGACAGGTATTT
GGTTCAGTTGAACATATGTGCTGTGTGGATTAATGTCACATCCGCTGTAGCCAATAGCTG
TAATGATTCGACCGAAATTGGCATCTTCGCCAAAAATTGCTGATTTGACTAAGTTTGAAC
TTACGATAGTTTTACCGATTTTTCTTGCGTCTGATATTGATTTAGCGCCTGAAACATTGA
CACTGATTAACTTTGTTGCGCCTTCGCCATCTCTGGCTATAGCTTTAGCTAAAAATGTAC
AGACAAAATTGAATGCATCAACAAATGTTTCCCATTGTGGATGGTTTTGATTTAATGTTT
GGTGATCAACTTGCTGATTTGCCATAACTAATACCATGTCATTTGTACTTGTATCGCCAT
CAACAGTAATCATATTAAATGTATGATCAGTCGAAGATTTTAATAATTGATGAAGTGTAT
TCGATTCAATTGATGCATCTGTTGTTATAAAAGCAAGCATGGTAGCCATATTTGGGTGAA
TCATACCTGAACCTTTGGCGCTACCACCAATTGTAACGGTTTTACCATCGATTTTTAGTG
ATACAGCGATATGCTTTGTACATGTATCAGTTGTTAAAATTGCCTCGTTAAACGCACCAG
CCGTTGTATACTTAGTATCCTTAATATGTTCGGTCCCAGTCTTAATTTTATCCATAGGCA
AATATTCGCCAATAACACCAGTAGACGTTACAGCCACGTGTTCAGACGGTATATGGAGTT
GCTGAGCAGCCCAAGCTTGTGTTTGTCGTGCATCATCTATGCCTTGTTGACCGGTACAAG
AATTTGCATTTGCTGAATTCACAATGAGTGCCTGTAATTTTCCTTTAGACTTTTGTAAAG
CTTCTGCAGTAACGATAAGTGGTGCAGCTTTAAACTGATTTAAAGTATATACGGCAGCTG
CACTTGCTAAAGACGATGAGTAAATCCAGCCAAAGTCTTTTTTGTTAGCGCGTAAACCGA
TGTGCATACCACCGGCCGTAAAGCCTTGAGGTGTACTGATATCGCCATGTTTAATAATTG
AAAAGTTATGTTGTTGTGATGTCGTTTCTTGATGTTTCATTCTAACACCCCTTATGGATA
AACTGGTGATTGTTTTAGGCCAGTCGTAACTTCAAAATCATATAATATATTTAAGTTTTG
AATGGCTTGACCACTTGCCCCTTTGACAAGGTTATCAATCACTGATACTAAAATTGCTGT
TTGCGTTGTTTCATCTACATAGATACCGATATCGCAGTAGTTACTGCCGAGTACTTCTTT
GGTAGTCGGGAAATTTCCGATATCTCTAATTCTGACAAAAGGTTGGTCAGCATAATAAGA
AGATACTAATTTATGTAATGATTCAGTTGTATATTTAGAAGTTAATTTGACATAAATCGT
TGATAAAATGCCACGTGTCATTGGTACGAGATGTGGTGTGAATATCACTGATACATCTTG
ACCCGCAATGATAGATAAATATTGCTCGATTTCCGGTTTGTGTTTATGGTTTCCGATTGC
ATAAGCGCTTAGATTTTCATTCATTTCTGAAAAATGAACACGTTGTGATAATGAACGTCC
AGCACCTGACACGCCGGTCTTAGCATCAATAATAATAGATGACAAATCTACAATTCTTTC
GCTAATGAGTGGATGTAATGCTAATAATGTTGCTGTAGGGAAACAGCCAGGATTAGAAAT
GAGCTTCGTTCCATTGTTATTAAACGATTGCCATTCTGAAATGCTATAGATAGCGTGATT
TAAGTCGTCTTGTGATGCAGCAGTTTCTTTGTAATATGCTTCATATATTTCACGGTTTTT
AATTCTGAATGCACCAGATAAATCAATAACATGAATTCCTTTTTCTACTAAAGGAGGGAT
ACATGTTTTACTCACGGGTGCCGGTGTAGCAAAGAAAATTACATCACAGTCATTATTGTC
AACTGTAAGTGCTTCGAAATGTTGCATAATATGTTGTAAATGTGGAAATGTTAATTTCAA
CGGTTCATCTACTTTTGAATGTGAGTAGATGTGTGCAATCGTTACATGAGGATGTGTTTG
TAATAATCGAATTAATTCAATTGCGCCATAACCGCTACCGCCAACGATACCTACTTTAAT
CATCATGAATCCCTCCTATATCATATATAAATGATTAATTGTTAATTTTTAAAAACGTCT
TGAAAAGCTGCAACAATTTGATTGATTTCCTCTTTATCAATGACTAGAGGTGGTGACAAT
CGAATGATAGTACGATGCGTGTCTTTGCATAAGATTCCACGTTTAATCAGTTGATCCACA
AAAGGTGCAGCATCTGTGTTAAGCTCTATGCCTATAAATAAACCACGACCTCTAATTTCT
TTAATACTAGGATGTTTAAGTTGTAGCAACGCTTTTAATAAAAATGAACCTAAGCGTTCT
GATTGTTCAACCAGTTGTTCATCTTTAAGTACATCAAGCGCTGCGGTCGATATTGCAATG
GCTAAAGGGTTACCCCCAAATGTTGAACCATGTGTACCTGGTGTTAGAACACGCATGACA
TCATTATTTGCTAGTACAGCAGATACAGGGTATAAGCCACCGCCCAATGCCTTGCCTAAA
ATATAAATGTCTGGAACGACTTGCTCCCATTCCATAGCAAACCATTTCCCAGTTCTACCA
AGACCAACTTGAATTTCATCTGCAATCAATAATATTTGATGTTTATCACATAATTGACGT
ACAGCTTGGATATATCCTTTCGGTGGTATATTAACGCCACCTTCACCTTGAATTGGTTCC
AAAATAATTGCTGCTGTATTCGGTGTAATAGCTTGTGTTAGTTGCTCAATATTTCCAAAT
TCTACTGTTGTAGTGCCTTGAAGTAGGGGGTGAAATCCTGCTTTATATGCGTCGTGGTTA
GATAGTGATAATGAGCCAAGTGTACGACCGTGAAAATTGTTATTCATAGCGATGATTTCA
ACTTGTCCGTCAGTGATGCCTTTAACTTCAGAGCCCCATTTTCTAGCAATTTTAATGGCT
GCTTCAACAGCTTCAGTACCAGAGTTAAGGGGGAGTACTTTGTCTTTCTTAGCAAGATGA
CAAATTTTTTCTTCCCATTTCCCGAGATTGTCACTATAAAGGACACGTGAAATGATAGAC
AACTTTGAAGCTTGTTCTGTCATCGCTTTAACAATTGTTGGATGACAATGGCCTTGGTTT
GCAACTGAAAAACCTGAGATGCAATCTATATATTGTTTGCCATTAGTATCCCAAACTTTG
ACCCCTTTACCTTTAGAAATGACAAGCTTCAGTGGTGCATAATTGTTAGAGCTATAATGA
TCAGTTAATTCAATGATAGAATTCATGGGTCTCCCCCTCCTTTATATTTATACATTTTAA
AGAATTAATATTAATACATTGCAGTTGTTCAATATAAGTGTCAAATGTAAATTTAATAAT
ATAAAGATAAGATTGTGTTTGTATTAATGTGATTCGTAAAATGAAAGTACTAATATTTTT
CGTGGATAACCATTGATATGTATGTATACGAGTGCAGTTTAATGTAGTATGAATAAAAAA
TCAGATTGAGTATATGCATATAAGATGATTTTTAACATCATTTTTGGATGAT
>NODE_4_length_55757_cov_18.888140
CGTAGGTTCGAGTCCTACCTGTGGAGCCATTGGAAACGTACTCAAGTTGGCTGAAGAGGC
GCCCCTGCTAAGGGTGTAGGTCGCGAAAGCGGCGCGAGGGTTCGAATCCCTCCGTTTCCG
TTACTTGCTTAAATGGTATATACCATTTAAGCTTTTTTGTTTACTTATATATAATGAATG
AGAATTTCACTGTTCTTTTATATCAATTTTAAAATTCTAAAAACCTTTCCTAGATAATCT
TTTCTAAGAAAGGTTTTTATACTTGTTAAACTTATAATTAATTTATTACATAGCAATATT
TACCTGTTTTTAACTACAAAATTATCACTACATGAAATACGATAATTCGGATTTCTTAAC
TTCTCTGCAATTAATGTACTCATTGTTTCATCGTATGATTCATGTATAATAGCATTTTTT
AAATAATTCTTGTAGTTACGATAACAATAGTCAGTCATTGTAACTCTATAACTCTTAGTC
AAATCAATTTGATCTAACATTACTCGTTGCCCAGGTTCTTGATTCATATCAATCTCATAA
TTGAATCCTTGCCACATTGTACATAACGTTTCATCAATAATTGTTAAGCTTAATTGCTCA
TTAACAAAATCTAAATATGAATAACTATACTCCAATATATCTTTGATATTTTGACCACTA
ATTGTCATATCCATTGGCTTATCTGGATATGGGTATGCATGATACAAATCTTCGTTTCGA
ATCTGTCCACTCAATCCCTTCTCTCCGTTCATAGGCACGTGAACACATGTTATATCATTA
TCAAATGCAAGGTGAATTGCATCATGTAATAATTGCGAAAATGGATGTGTTTGACAGACT
AAATCTTGTAACCCATTTACTGATAACATCAAACCTTTATCACTTATGATTTCCTGTGAC
CAATAAGCCACTGCCTTTCTATCATAGAATGTTAAATCTAATAATTCTTGATCCTCTTCA
TACTCATTTAAGTCAATCACTTTAGAATCAATGCTTTCAACATCATAAGTTGTTGTTCTC
TTTTTAAAATTAATCGAGAGATGTACAAGCTCTTTTGCATCTTGACCAGCCTGAACATAA
TACGTTTCATGATCTTGACCTACTATTGTTTGATGCTGATGTGCTGTAATCATTAAATCT
ATAACACCGAGTTCTTCCATTAATTTTTCAGCTTCATTCGAACTTGCCTTTTTATTTTTC
GTACTATTACTAATTTTATTCAATCCACCATGATAAATTACAATCAAAAAATCCGGCTCT
TCAACTTCATGGATATATCTAATCCAACGTTTTGATGCCACTAATGTCTTTTCAATAGAT
ACATCTTGCTCCATTTCAGAATACTCATTTTCCATTAAACCATCTGCTGTGACGCCTACG
ATAGCAATTTTTAAGTCACCAAAATGTTTAATACAATATGGAGTTGAAAAATAAGGCTCC
TTAGTAACATTGTATTCAATATTTGCTGATAACCATGGAAAACGTGCCAATGCAATTGAA
CGAGTTAAAAATGATAAACCAAACTTGAATTCACTTGGACTCACACCGCTAGCATCATAA
TGCATTCTGTTCATCAACTTTATCATTGGATGTCGTTTATAAGGTGCAACAATAGCATAA
TAATAGGCCGCTAACGAGCCAGCTAAACTTCCGCCACTATCTAATAAAATGACGCGATGA
TTTTGTGCTCTTACTTGGTTAACATAAGTACCAGCTCTATAAATATTTGAACCATAATCA
CCATTTAAGAAATGACTATGCATATCTGACGTAGTTAAAATCTCTACATTAATGTTTTCA
TTTTTTTCCATCATGTTACACCTCTCATTGTTACTAGTTTACCATTTTCAAAACCAATCG
TCTTATAAAATAAGTTAAAAATACAAACTAAAAAAGCAATCTAAGTTCCAGTTAAAATCT
ACATTAACTAAACTTAGATTGCTATTATATTATCCTATTTGAATACGTTCTTTTGGATAA
TGGAATTTATCTGGTTCTCGACGTCCTGCTATCATAATGATAAATGATATTAAGCCAACA
CGTCCTATAAACATGAGTACCATTAGTACGACCTTGGAAATATCACTAATATCACTTGTG
ACACCAAGCGATAGTCCACAAGTTCCAAATGCAGACATGACTTCAAAAAATACTTGTAAA
AATGTAAGCTTACCATTTTCAGTAGCTGATATAATTAGCATTCCTAAAAATGTTAAAATT
GTCGCCATTGTAAATACTGCAAATGAACGTTGAATATCCATAATGTGTACTTCTCTATTG
TAAACTTTAATGGATGTTTTATCGGCATTATTACTAAAGTTAATTAAAAACAAAATTAAA
ATAGCGAAAGTTGTTGTACGAATACCGCCACCAACCGAACTTGGCGAAGAACCTATAAAC
ATTAAAATACCCATGATAATATTCGTAGGGTCACTTAGTGTTGTCACATCAATTGTTTGA
AGACCCGCACTTCTTGTAGTCGCTGATTGAAACAGCGAATAGAATAACGATTGATGCCAA
CTTAATCCTTTGAACGCATGGTTATGTTCAAATAATAGAATGGCTAATACCCCAACAATA
AATAGGAATAAATATGTTGATGTCGTAATTTTAGTAAATAATGAAAATCTAAAATTAGTA
ACCCTATTTTGAATATAAGCTTTAACTTCTAATAACACTGGGAAGCCGATTGATCCTAAA
ATTATTAAAAATATAACTATCGCTTGTACAAAATAATCATGTGCATAAGGAATTAATGAC
TTACCTGTAATATCTAATCCACCATTGGTAGTGGCAGAAATAGAAACAAAAACACCTTGC
ATGATTGCATATTTTAAATCTGGATTATCTCGATAAAAGTAAAATGCTAATAACATGGCT
CCTACGAGTTCGATTACAAATATTGATTTTACAATATCAATAATCAATTTGACGGTACCA
CTCATTGTGTTTTTGTTATTATCTAACATAATTAACTGACGTTCTCTAATTCCAATATGT
TTACCTAGTACCACCCATAACATCGTACCAATTGCCATGACGCCAATTCCACCAATATTT
AATATCACGAGGATAATTAATTGTCCAAATGTAGAATAGGTATCGACAATACTTATCGGA
GACAATCCAGTAACACTAATTCCGGATACGGCAACAAACAATGTGTCAATTGGATTTACT
TCTACACCTGGTTTATGAACATACGGTAAGTTTAATAATAAAAATGCAACGACAATTGCG
ACGATATAGTACAATACAATACCTTGTTGAGGGCTTGATCTTTTTAAAAACTGGCTAAAA
ATTGACACGTTGTTCACCTCAACATTATTTTAGTTTAATATTAATTTCTTTCTCTTTACC
ATCTCTATAAATCTTCGCTGTAATTGATTTCAAGTCATCTTTATGACTAAATATAATCTG
CCTAAAGCGTAAATCATCTTCTAAAAGTTTGCCATCTAATTCAGTAATTACATCACCTTT
TTTCAGACCAGATCGATCTGCTAAACCATTGTTGTCAACTTGATCTACAACAACACCATT
CTTAACTTTTCCTGGCAATTTAACTGCTTGTCTTTCAAAACTATTTAGATTGGCAATATT
CTTCATTTTAACACCTACATCCGGATAGTCAATTTTACCTTTTGTTTCTAAATCTTTTAC
AATCTTTTGTACTTCATTAACAGGTATTGCAAATGACATATTTTCAACGTTTGGCATACT
AATTTTAGCTACAACTACACCAATTAATTTTCCTTCTCTATTGACGACAGCACCACCCGA
GTTACCTGGATTTACTGATGCATCAATTTGGAAAGCTTTCATCAACATATCATATTTATT
ATCTTTATCGAAATCAATAGGAACATTTCTGTTCAGACCTGAAATAATACCTTCTGTCAC
AGTGCCTTTAAAGTCTACACCAAGTGGATTACCTACGACTAATATTGGCTCTCCTAACAC
TAAATTATTTGAATCTCCAATAGCTATCTCTTTCACTGAACTGTCTGAAGAAGTCGCTTT
AACAACAGCTAAATCTGACCATTTATCTTTTCCAAGCACTTTCCCAACAACACTTTTATT
ATTCGAGAAAGTTATTTTTTGATTTTCTTTATCACCGACAACGTGTGCATTCGTAACAAT
GTATAACGTATCTCCAGATTTTTTATATACAACACCTGATCCTACTTCGTCTTGAGATGC
TTTATCTTTAGGTAATGATGAATCTTTTGATGTTTCATTTTCAACTGTAACGACCGATTT
AACTGTATTATTGGCATTTTTCATCGTTGTCGTATATTTTTGAGCATCTGTATCATTATT
ATCATTCATGCGATCATTTTTGTTCACATTATTAAAAATGGCATTCAAAATAACAATTAG
AATAATAATACCCATTAGAATAACTAATTTAGGCCAATACATCATCCAAAACTTTTTCAA
AATGTCACTATAATTATTATTTGTAGCGCGCCCTTTGTTCAATTTTGATGTAGCTTTTTT
TTGATTATTATTTGCCGATGTCTTTGTATTTGGTTTTTGACCATTTAATTTATCATTGTC
ATTAGTAGCAATATTTCTTTTTTCAGTGCTACGATGAGATGCACTTGACTGACTTTGATA
TCCCACCGTTTCAGACGAGTCTGCATTTTGTTTATGTTTATCTTCAACATGATTTTTTTC
ATCAAGTTTTCGATCGTCATCTGTTTTTGATAATGATGGTGTATTGATATCATTATCAGG
ATTATCGTCAACAATATGATCTTCTCTCATAACGTTATCTTTATCATCACTTATCGATGG
TGTATGATGACTTAAATCATTTTCATGATTAGACTTGTCATTTTGTTCGCTATCACCATA
TGTATAGGTTTTTGTTTGCTCATTTTGACTTTGCTGTCTTTTCAATTTCTGTTCTTCCGG
CAAAGTTAATGGCTTCTGATTATTTACTTCATCATCAGATTCCGACAATATTGGTACTGA
ATTTGATTTGTCTGATATTACTTCAGATTTCAGATTACTACTTTTATTTCCATCTGAACT
GTCTTTTTTTATTTTCTCTGTCTGCATCGAGCTGTCTGAATCAGTTCTTGAAGACTCAAA
ATCAATTCTAGTCTCTTTATCATGTTCTGAAGGTTTGGAAAGTACATGTTGCTCTTCATG
ACCAACTTTGTTTTTATCTGAACTTAGCTTTCTCATGTCAGTTGATTCTACTTTATCGGT
TGATTTAGTTGATAAAGTCGCTTCAGAATTTTGCTCATAATATTTTGATTTCTCTGTATC
TTGGTCCACTGAATCTAATGAATTTTGTTTTTTAGATACATCGTCTGTTAAATAATGATC
TCTATTATATGTTGACTTACTACCCTGATTACTTTTACTTTCTTCAGCTTTATTCTCATT
AACATCACGGTTTCTCTGTTCTAAATGCGATGATAAACTATTTTTAAATCGTTCGTGCTT
ATCAATTGAATCTTTATGTATTTGCTTATCTGCTTTTTTTGATGTTGTATTATCTATATT
TTGTTTATCTTGATGTTGATTTAAATTTTCTTCTCTGTCTTCGTTGTGGAAGAATTCACG
ACGTTTACGTCGGTACTGACTTTTAGGAATTACATGTTTTTTACCAATATCCACTAATGT
CCACTCCATTCAATAAAATCACTTATCATTATGACACATTAACACCTAATTTGCTTTAAA
ATCTATATAATTTCTATTGAAAAAATGCTAAATATAAAAGGCACATTTTCTTTATACTAT
ATCGCATCTTTTGATTCACATTCTTCAAAATCCATTTTTCATAAATCACTCAATTAAATG
AAAAAGGACAACCTTAAACTAAATTAAGATTGTCCGCTTCACATCAATTATTTATGCGAT
TTTTTATTTTTAACAACTGAACCTAACCAACCGATAATTACTAATCCAATTAGTACTGTC
CAGAAAATAGATTGCCATAATACGCCATGTGGGAAGTGCTCAGGCAATACAGCGATGTCT
GGGTGAGCTAATACCATGACAACTAATTTAACACCTACCCAACCAACGATCGCGAAGGCT
GCACCTTCAAGTCCTGGATATTTGTTTAATAGCTCTACGAACCATGTTGCTGCATAACGC
ATTAGAATAACACCAATCATTCCACCTAGGAACATGACTACGAACTGACCTAAGTCCATA
CCACCAAAGTGAATACCAACTTTAGGAAGTGTTACAGCAATAGCTAAAGCAGCAAGCATA
GAATCAATGGCAAATGCGATATCTGCAAATTCTATTTTCAACACAGTTCCCCAGAATGAT
TTGTTACTTGCTTTAATCTCTTCACCAGACTCATCATAATGATGATCATCTCCAGCTTCA
GGACTTTCAATTTCTGGGTGTTTAAAGAACTGCCACAGATTTTTGATTGACATATAAATT
AAGTAAACCGCTCCTGCAGCTTGAATAAACCAAAAGTTCGCGATAATACTAATTAAGAAT
AAAGCTAAAAATCTAAATACAAATGCACCTAGCAAACCGTAAAACAAAGCTTTTTTACGT
TGTTCGGGTGGTAAGTGCTTAACCATTACAGCCATAACAATCGCGTTATCTGCTGCTAAT
AAGCCTTCTAAAAATACTAAAACGACAAGTACCCATAAATAAGGTAAGATCAAACTTGGA
TCCATTAACATGTACAACTCCTTTAAATAAATAAGTTAAGTACAAACAAAAAGACCTATG
CTAAATAAATAGCAAAGGTCTCACTAAGCAATTTTAATTGCCCACTTTACCGGAAGATAT
CTTCGTAATGACGATAAAGTGTCGAATCATTTATACGGTCATGATTCTTAAGTTACTCCC
CTCTGACAGAATGCCATAGGTTATTCATTTGATACATCATAGTATACCTTTTTCTTTTAA
AATATACAATTTATTTTTCTTCAACGAAACAATTATTTTTAAAGTAACAAATTCGATTAT
ACAATTGAGCCATTAAAGTAAACTATACAATTTAATTTCAGGGAATTTCTCTTCAAACCA
TCTTGTTGCAAATTCATTTTCAAATAAGAATACTAAATCGTCATATCTATCTTTCACTAA
AATCGATCTTGATGTGTTCATCTTATCTGTAATTTGGTCTTCATTTTCAATCCAACGTGC
AATTTTACGGCCTACTGGCTCCATAACAACATCAACATTATATTCGTTTTTCATTCTATG
TTCGAAAACTTCAAATTGTAACTGACCAACAGCACCCAAAATAATTTGGTTTGTGTGTAA
TGTTTTATAGTATTGAATCGCACCTTCTTGTACTAATTGTTCAATACCTTTATGGAAATG
CTTCTGTTTCATGACGTTTTTAGCAGAAACTTTCATAAAAATTTCTGGCGTAAATTGTGG
TAAATCTTGGAAACTGTAGGTTTGTTTTCCACCAACTAAAGTATCTCCAATTTGATAATT
ACCAGTATCGTATAGTCCAATGATATCGCCTGCTACAGCATGATTCACAGTTTCTTTATC
GTCTGCCATAAAAGACGTTGAACGTGTGATTTTTTGCTTTTTATTAGTACGTTGCAAAGT
AACATCCATACCACGTTCAAATGCACCACTAACGATACGCATAAAGGCAATTCTATCACG
GTGTTTAGGGTCCATGTTGGCTTGAATTTTAAAGATAAATCCTGAAAATGAATCATCAAA
CGGGCTTACTTCAACCTCTTCTTTTGTTTGTCTCGCATTTGGCATTGGCGCAAAATCAAC
ATATGCATTTAAGAAATTTTGTACACCAAAGTTAGCTAAAGCTGAACCGAAAAATACAGG
TGTTAAGTCTCCACTCAACAGCGCGTCATTATCAAAGGCTTCACCCGCTTCTTCAACCAA
CATTAATTCTTCAATCGCTTGTTCAAAAGCACTATCATTTGTAATTGCATGATCTTCTTC
CAACTCAAAATCATCATTCAAATGTAATATATTTTCTTCATCTCTAAATGGTTCAATTGT
TTTAGACTTTCTATCAATGATGCCAAAGAAACTTTGTCCCATACCAATTGGCCAATTCAT
AGGGTATGTTTCAATATTTAATGTCTCTTCGATTTCATCTAATAATTCAAATGGTTCTTT
ACCTACTCGGTCTAATTTATTAATGAATGTAAAGATTGGAATTCCACGCATTTTACAAAC
TTTAAATAACTTCAATGTTTGTGGCTCAATACCTTTTGCACAGTCTATGACCATGACAGC
ACTGTCAACTGCCATTAATGTTCTATACGTATCTTCTGAAAAGTCTTCATGTCCTGGTGT
ATCTAAGATATTGATTTTATAATCATCGTAATCAAATTGCATTACTGAACTTGTTACAGA
AATACCACGCTCTTGTTCAACTTTCATCCAGTCACTTGTCGCAAATTTACCAGTCTTCTT
CCCTTTAACTGTACCCGCTTCACGAATAGCACCACTGAAGTACAATAGTTTTTCAGTTAA
CGTTGTTTTCCCTGCATCGGGATGTGAAATAATCGCAAAAGTCTTTCTAGACTCAACTTC
TTGCTTTAAGTTCATTAGTCTTTCTCCTTTTTATATGTTTCTATCCAATCTGTTAGTTGT
GATGCAATCGATTCTGCCTCTTCCTCTTCTTTAAAAACAAACAATTGCATGAGTATTGCT
TCAAAACAAGTTTCTTCATTTAATGTCATTGCCATCTGATATGACCAAAACCAATCTGGT
ATAGCAATAATTATCTGGTCATTTAATGCTTCGAATAAATAAACATCAATAGTTTTACCT
TCATCAATAAGTCTTTTATTGACCAACAGGGCCACCACCGAACTTTTTGTAAGCTGCTTC
AAGGCCAATTAAATCATCTCGATGTGGCACCTTAATATGCCCTGGCATGATTTGATATGG
TTCTCTTCCTTTTGATGCTAAAACGACAGTATCCCCAGGCTCAGCTATGTCAATTGCATG
TTTTATCCCTTCTGCACGATCATCAAATTCAATATAGTTTTGATGTGTTGCACCTTTGGC
TAATTCTGCTGTTAACATTTTCGGGTCATCATTTGCCGGATTATCAGGTGTGAAAATGAC
ATAATCTGCACGACATGCAACTCGCCCCATTTCAGGGGTTTTAGTTAAATCACGTTCGCC
TGCCATACCAACTAAAAATATCAACTTTTGCTTTACAAAAGGCTGTACTGCATCGATTAA
TTTGTTCATACCATCAGCTGTATGTGCATAATCGATAATTAAATCAATAGGTAATGAAGG
ATCTAAAACTTCTAATCGCCCTTCAACAGGTTCTAAATTTTCAACTGCTTTAATAATCAT
TTCTAAAGATGTACCTTTACTCCACACCGCAATCATTACCGCCATAATATTAGAAATATT
AAACTTACCAACATAAGGCGATTTTACTGGGTAAGTTCCAAAAGGCGTTACAAAATCAAA
GCTGACACCTTGTAAAGATTCTTGAATATTTTTAGCCATAAATTGGGCTTCCTCATCAAT
TCCATAACTAAATACTTCATAAGGCGTCACTGTTCTTAAATACTCAGAAAATGAATCGTC
ATTATTTAACACGACATACTTTTCTTTCGACAAATCTTCACCTAATTGACTAAACAATAA
AGACTTCGCGTGTCCGTATGCTTCCATTGTGCCATGAAAATCTAAATGGTCTTGTGTTAA
ATTTGAAAATATTGCAACGTCAAATTCAACGCCTCGCAGTCGTCCTAATACTAAGCCATG
GCTCGATACTTCTAATGTCATGGATTCAGCGCCTGCATCAACTGCTTCTTTAATTTTCTT
AGTTAATGAAACTGTTTCTGGTGTCGTATTTGCACCTTTTGTCTTTGTTTCATTAATTTG
GAAACCATTAGTTCCTAAATATGCACTATTTTTTTGTAACTTTCTTTGAATTAAATGAAT
CATCGTTGCAATAGAAGTTTTACCATTTGTACCCGTTACACCAAATGTCACTAACTGATG
ACTCGGATAATCAAATAATGTGTGTGCTAGAATACTAGCTACTCTTAATGTGTCCGGCAC
AACCACTTGTGTTACGTTAGCTGGTAATGATTGTTCTTTATTGACCACTACCAACTTACA
CCCTTGATCAGCTACACTTTGACAGAACTTATGACTGTCTACAGTATATCCAACTGAAGC
GACAAAAATGCTACCTTCTCTCGCTGTACGTGAATCAGTAGTGATATCATCTATTTGTTG
TTCTAAAGAACCCAATACACGCTTTACTTTTACTTTCTTAAACAACGTACTTGCATCCAA
ACTGAACCGCTCCTTTTTCTACAATATGTTTATTATACACGTTTTGTTGATGTTAATAAA
TTTATAATTTCACTGATATGTCCTACTAATCAGCATTTTCTAATTTCTACTATTAAAAAT
AAAACTTAAGGTATTATGAATTAGTTTCACAATTATGGCTCATCTTAAATTATTAAAACC
ATCTTGTAACATGGTATAATATCATAATTGTTTCCAAAAATATGCTATAATTGTATACTG
GATAATTTTAAATATACAAATAAAACGTAGAACAATAAATTGCTTTATAAAATAACGTTT
TATTTTGTATCAATTCATCTATTGATTAAAATGCTATAAATGTAACGACTTTGCGTCTTT
ATTTCTTTTATAATGCCGTAAAATAAGTTACACTTAAATAAAATTTTCAAACTAACGGAG
GGTGGCTATTAATGGTTACTCAAAATAAAAAGATATTGATTATTACTGGCTCTTTCGGTA
ACGGTCATATGCAAGTTACACAGAGTATCGTTAATCAACTTAATGATATGAATCTAGACC
ATTTAAGCGTCATTGAGCACGATTTATTTATGGAAGCTCATCCAATTTTGACTTCTATTT
GTAAAAAATGGTATATCAATAGCTTTAAATATTTTAGAAATATGTACAAAGGGTTTTATT
ACAGCCGCCCAGATAAACTAGACAAATGTTTCTACAAATACTATGGACTTAATAAATTAA
TTAATTTATTGATAAAAGAAAAGCCAGATTTAATATTATTAACGTTTCCTACACCAGTTA
TGTCGGTACTAACTGAGCAATTTAACATTAATATTCCAATTGCTACAGTGATGACAGACT
ATCGCTTACATAAAAACTGGATTACGCCGTATTCAACAAGATATTATGTGGCAACAAAAG
AAACGAAACAAGACTTCATAGACGTAGGTATTGATCCTTCAACAGTTAAAGTGACAGGTA
TTCCTATTGATAACAAATTTGAAACACCTATTAATCAAAAGCAGTGGTTAATAGACAACA
ACTTAGATCCAGATAAGCAAACTATTTTAATGTCAGCTGGTGCATTTGGTGTATCTAAAG
GTTTTGACACGATGATCACTGATATATTAGCGAAAAGTGCAAATGCACAAGTAGTTATGA
TTTGTGGTAAGAGCAAAGAGCTAAAGCGTTCTTTAACAGCTAAGTTTAAATCTAACGAGA
ATGTATTGATTCTAGGTTATACCAAACACATGAATGAATGGATGGCATCAAGTCAACTTA
TGATTACGAAACCTGGTGGTATCACAATAACTGAAGGTTTCGCCCGTTGTATTCCAATGA
TTTTCCTAAATCCTGCACCTGGTCAAGAGCTTGAAAATGCCCTTTACTTTGAAGAAAAAG
GTTTTGGTAAAATCGCTGATACTCCAGAAGAAGCAATAAAAATTGTAGCAGGTTTAACGA
ACGGTAATGAGCAATTAACTAACATGATTAGTACAATGGAACAAGATAAAATTAAGTATG
CTACACAGACAATATGTAGAGACTTACTTGATTTAATCGGTCATTCATCACAACCACAAG
AGATTTATGGAAAGGTTCCTTTATATGCAAGATTCTTCGTTAAATAATTACGCTAATCAT
AAAAATTTCATTTTAATGCTTATTATCTTATTTTTAATGGAATTTGCGAGAGGCATGTAT
ATCCTAAGCTATATTAATTTCTTGCCAACAGTTACATCCATTGCTGTAGCAATAACGTCT
CTAGCATTTTCAATACATTTTATTGCTGATGCATCTACAAACTTTGTTATAGGATTTTTA
CTAAAAAAATTCGGCACAAAAATCGTTTTAACGACTGGATTTATTTTAGCATTTACAAGT
TTATTTTTAGTTATTTGGTTTCCAGCATCACCTTTTGTAATCATATTTAGTGCTATGATG
CTCGGTATTGCAGTTAGTCCTATTTGGGTCATTATGTTATCCAGTGTTGAAGAAGATAAG
CGTGGCAAGCAAATGGGCTATGTTTATTTTTCATGGTTGTTAGGCCTATTGGTAGGTATG
GTTTTTATGAATTTACTTATCAAAGTGCACCCAACACGCTTCGCCTTCATGATGTCTTTA
GTCGTTTTAATTGCTTGGATATTATATTATTTTGTCGATGTAAAGTTAACAAATTATAAT
ACTCGTCCAGTTAAAGCTCAATTGAGACAAATTGTTGATGTGACAAAGCGCCATTTATTG
TTGTTCCCTGGTATTCTTTTACAAGGTGCCGCAATTGCTGCCCTAGTTCCTATATTACCA
ACATATGCTACTAAGGTTATTAACGTAAGCACAATTGAATATACTGTTGCAATCATTATT
GGTGGTATCGGCTGTGCAGTTTCGATGCTATTTTTATCGAAACTGATAGATAACCGTAGC
AGAAACTTTATGTATGGTGTCATTCTAAGCGGATTTATTTTATACATGATATTAATTTTC
ACTCTATCTATGATTGTTAATATTCACATCGTGTGGATTATCGCTTTAGCTATCGGTCTA
ATGTATGGCATCTTATTACCAGCATGGAATACCTTTATGGCACGATTTATCAAATCAGAT
GAACAAGAAGAAACTTGGGGTGTTTTTAATAGTATCCAAGGATTCGGCTCAATGATCGGG
CCATTATTTGGCGGATTAATTACACAATTTACCAACAATTTAAACAATACATTTTATTTC
TCGGCATTAATCTTTTTAGTCTTAGCTGTATTTTATGGAAGCTACTTTATAGCAAATAGA
GAAAAAGCTAAGTAAGGTTAAAACGGTTTTTAAAATAAAGAAAATGGTCATTTTATTGCA
TTCAATAAAAATGACCATTTTCTTATTAATTCAAACATACTACGATTAACAATACTATTA
TGTTACTTAAGCTAAATTAAACGTTTCAATAACTTTCCATTTATCTTCGTCATCGTCAAA
ACGTAACAAAGTTAATTCATCGATAATTTCTTTATGGTCTACCCCAGCTAATGCTACTTG
ACCAAAAATATCTTCGAATTCTTGGCTAGATAGTCCTTGTGCTATTGTAAAGTGTGGCAC
AAAAACATGTTCAGCTTCTCCATAGAAATCTTCTCCATTAAAGCGATTAAACAATTCTTC
TAAGTCGTCCGTCTTTGCAACTTTAAAGTAAATCACATTGTTCGTTGGTTTGAAGCTAGA
AGCTTTTGTAGCATGAACTTCTACTGCTGGTATACCATTAATACGAGCTCTAACCTGTTC
AATGACAGAATCTAAATCACCATCTCCAATTTCAAATGGCGCTTTAATTGTCACATGTGG
TTTAATGCGTGAATACTGTTTATCATATCTTTTACGGTAAGAATCCACCGCTTCTTGAAA
TGACTTTGATGGAATTAATGCTAACCCTAAAATCATCTGAATTCCTCCTTTGTTTAACCT
ATTGCTATTATATCAAATTTCTTTGAAAACCGTTACATTAAAAATAATTCATTATACATC
TTTTGCAAATTAGACAAATTTAAATTAAATTAAACAGTAAAATCTTTTATAAATATATTA
TAGACCAGACTATATGAAGACAATTCATACTAAATCTACTAATGTAAATTATTCATAAAG
TTGATCATCTGTGTTTTTACTTAAAAAATACAATAATATATCTGACAGCAATGGTTTCCA
ATCTTTCCATTGGTGACTACCTTCAAATTCATCGTAATAATAAGTTATATTATATTTCTT
AATTTGTTCAGCTAATTCTCTATTCGGTGTTAAGAAATCGGCACGCTTACCATTTGTTGG
TAAAGTGAAATCTTTTTCATCTAGACCAATGACATGCCAAATTGTCAATTGTTCTTTATT
AGCACATTGATTTAGCTTATCTAATACTTTTTCATCTGAATGTGGACTTAACATTGCTAC
ACGACTAAAAATCGTTGGATAGGTCAACGCCGTTAATAAGGCAATACTACCCGCTAAACT
ATCCCCTACTAATAACCTTGCATTACCTACTTTCAGTGTAGAAAACGTCGAGTCAATAAA
TGGCAATATTTCTTTACCGACTGATTGAATAGTTAAATGAGAACGACTTCCTTGTGGATG
AAATTCCTCTCTACGCTTATCAACGTCTTCATAATGGAATCCGACAATGATCGCATCATC
AATACGCGCTTCTTTGATTAACGATTCATATGTACGTTGTATTCTCCCGAAACGTAAAAA
ATCTAATCCGTCAAAGCAAAGAATGACATTATATTTAACAAGTTGATTATAAGATTCAGG
CAAATAAATACTTAGTGTGACATCTCTATTTAAAATATCACTATATAAAACATGTTTATT
AATCTTTCCAGCTTTAAATTCCAACATAAAAAAAGTGCCCCCTAGTAATTGTATTATTAT
TGTACCAAGAGACACTATATTTTAAAATTCAAATTTCTGAGCACCTAAAATTCTCAATAC
TTTTTCTTTTTTATCAAATGATTACTATATATACCATAACTAAAAGTTGACTACTTTTTG
GCACGTGCTTGTTTTAAACGTTCTGGATATGTCTTCAACCAAAAGACAGCATTAGGTAAT
TTATTCGGATCAGGTTGATAAACTGCATTATAACCGCTGCCCAAACGTTTCTTTTGAATT
TCATAATCTTTTAAAGCATTTACGGCAGGCTTATGTAAAATCCAAATCGCAATGATATTT
AACCAAGCCATTAGACCTACACCTAAATCACCGAATGCCCATGCTACATCAGCTGTTTTA
ACTGCACCGTAAAATGTAGCGAACAAAATAATCACACGAGCAATATTAATAAATACCGAT
GAAACTTGATTATTTTGATTACGCGTTAAATAAGCAACATTTGTTTCTGTAATATAGTAG
TACGACAAAATTGTAGTAAATGCAAAGAAGAATAAAGCAAATGCAATAAAGTACGAACCT
ACGCCAGAGAAAGTAGGATCAAATTGATAACCACTGCCATGGAACGCTTTATCAATGCCG
GCTTGTGCATACATCGCAGTACCTGAATAATCTTTACCTGTTGCATTTTCAACATAAATC
CCACCGTCTTTAATTAAATGCGGTGTGCCATTCGCATTAACCGTACCATCAGTCACATTA
TATGTACCAGAAATAAGTATAATCAGAGCAGTTGCAGTACATACAAATAATGTATCAATA
TAAACTGAAAATGCTTGTACTAGACCTTGTTTACTTGGATGTGATACTTCTGCTGCCGCT
GCTGCGTGTGGACCTGTACCTTGACCAGCCTCATTTGAGTATAATCCACGTTTAACACCA
ATCTCTATCATTGCGCCAACGATACCACCAAAAGCAGATTGTAATCCAAATGCTGATTTG
AAAATTAATGCAAATAATGCTGGCACTTCTTGTATATTGATACAAATGATAATGACAGCC
ATTAGTATGTAAATAATTGCCATAAATGGTACAACTGCTGTTGCAACATTGGCAATACTA
CGTACACCACCAAAAATAATTAATCCCAAAATAACTACAACAATACCACCCATTAACCAT
TGTGGAACATGAATTGCATTGTGCATAGAACTTGCTATAGCGTTAGATTGCACACCAGGA
AGCAATAGACCTACTGAGATAATCGTAACAATAGCAAAGATAATTCCGTAAATTTTACCA
AATTTACCACCAATACCATATTCAATATAATACGCTGGTCCACCACGATATTCATTATTT
TCAACTCTCTTGAATATTTGACCAAGTGTAGATTCAATAAAAGCACTACTTGCACCTAAA
AACGCAGTAATCCACATCCAAAATACTGCACCAGGTCCTCCTATAAATATTGCAGTAGAT
ACACCGACAATATTACCTGTACCAACCCTGCCTGCTAAAGACATGGCTATCGCTTGAAAA
CTTGAAATACCATTAGGAGACTTCTCTCCTTGAAACATTAATCGAATCATTTCTTTAAAA
TGTCTAACTTGAAAAAATCGCATACGCAATGTAAATAGCACACCAGTAATTAGCAAACCA
TAAACTAATGGCTTACTCCAAACAACCTCATTTAAAAAGGTTACTAATTTTTCAATCATA
AGATTCCCCCTATTGTTTAAACATAAAAATATTATACGATTAAGCACGAGACACTTCAAT
ATATTTTTCAGAATATTCTTATAAATGATAATATGATCATTTCTTTTTTTAACACGTTTA
ATATTAAAATAAGTTATTCATATAAATTGGCACTGTTTGATCCATTTGCAGACATACGAG
TCATTGAAAAGTCTCACAAACTATTGAAAGTAAATATCTTAAAATAGAAAGTGAATGGTT
AATTTAAGTATATTTAAAAAATATTAACCTTTTTAAGCACTGCTATTTAGGATATACTAA
ATAATAACTAAGTTTAGAAAAATAGGAGGAACATCGTTTATGTTAAACAAGGTTTGGTTC
CGAACTGGCATTGCTCTGATTATGCTGTTCATTCTCATCAAACTATTTATGGAAGTGCAC
GAAGTATTTACTCCAATAGCTACAATCATCGGTTCTGTATTTCTTCCATTTTTAATTAGT
GGTTTTTTATTTTATATCTGTCTACCTTTTCAAAACTTACTTGAAAAAGTCGGTTTTCCA
AGATGGGCTAGTATAACAACAATCATGTTAGCTTTGTTTGCTATTATCGGCTTAATTGTT
GCGTTTGTTGCACCAATCATCATTTCAAATATCAACAATTTAATTAGTCAAACACCTGCC
TTACAAAAAGAAGCAGAGCAAATTATTAAATTCGCACTAGCTCAAATGGATAAATTACCT
GAAGACGTAACAAGTAGAATTACAAATATGGTTAAATCAATGGGTGATGGCGTTACTAAT
ATTTTATCTAATTCATTACAATATATTACATCATTAATTTCAACCATCTTCTTATTGATT
ATGGTTCCATTCTTCTTAATTTATATGTTAAAAGACCATGAAAAATTTATCCCAGCAGTT
GCTAAATTTTTCAAAGGTGAACGTAAAGTATTTTTCGTAGATTTATTAACTGATTTAAAC
TTTACATTAAAATCTTACATTCAAGGTCAAGTAACTGTCAGTGTTATTTTAGGTGTATTC
TTATATATCGGTTATTCAATTATTGACTTACCATATATTCCTTTATTAGTACTATTTGCT
GGTGTCGCAAACTTAATTCCTTTCTTAGGTTCATGGTTATCATTTGCACCTGCAGCAATA
CTCGGTATTATAGATAGTCCTACTACATTTATATGGGTTTGTATCATTACATTAATTGCA
CACCAACTTGAAGGTAATATCATTACACCAAATGTAATGGGTAAATCTTTAAGTATTCAT
CCTTTAACAATTATCGTTGTTATTTTAGCAGCAGGAGATTTAGGTGGCTTTACATTAGTT
CTGATTGCAGTGCCATTATATGCTGTACTTAAAACGGTTGTTAGTAATATTTTCAAATAC
CGCCAACGCATTATTGATAAAGCAAACAGCGATGTTAAAGACTAATTCTGTGGATGTCTT
TTAATAATATAAGATACTATCGCCTCAAAAGTTGAAACTACAGCTTTTGAGGCGATTTTT
TGTGCATAAAAAAATCAGTCAGATGAAATATCAAATAATTTTCCATCAGTCCGATTATTA
TAAAAGCAAAAAAAGCTTTGCTCACATATATAATAACGTGAACAAAGCTGTTGAATGATA
TTATTTAATTGCGTGGAATCCGCTATCTACATGAATATTTTCACCTGTAACGCCACTTGA
TAAGTCACTTAATAAGTAAGCCGCTGTTTTACCTACTTCTACTTGATCAACGTTACGTTT
TAAAGGTGCACGCTCTTCGATTTCTTTAAGAATTGTATTGAAACCACCCACACCTTTTGC
ACTTAATGTACGGATTGGACCAGCTGAAATTGCATTAACGCGAATATTATCTGGACCTAA
GTCTAATGCTAAATATTTAACATTTGCTTCTAAGCTCGCTTTAGCAACACCCATCACATT
GTAGTTTTGAACTGCGAATTCGCCACCTAAATATGTTGTTGCAACAATGCTACCACCTTC
TGGCATTAATTTTTTAGCTTCATGAGCAACGATAGTTAGTGAGTAAGAACTAATGTCTTG
AGCTAACAAGAAACCTTCACGTGAAGTTTCAGAAAAACGTCCGCGTAAGTCTTCCATATT
AGCAAATGCGATTGAATGATATACACCATCGATATTGCCAACATCTTTACCAATTTGCTC
AAAACCATTAATAACCTCTTCATCGCTTTGAACATCAATTTGATATAAGTGCGCTTCTGG
TTGATTTAATTGTTCTAATAATTTTTCAAGCTCTTTACGGCTACGTTCTTTACGGTAAGT
AAATACTAATTTAGCACCTAATTGATCTAAAACTTTAGCGACACCAAAAGCAATACTACG
CTTATTAGCGATTCCCATGATGACATATGTTTTGTTTTCAAGATTTAACATGTAAGATAA
CTCCTTATAATAATTAATTTAACGGATAGAATATCTAATCCCAGTTTTAACTAACTTTTT
ATTCGTCAATACATTTTAACACTATTATGACTTTTTAATAAAGTTATTTAAACGTATTAC
AACGATAAATGTTTGATTTAGTCCTTTCTGTATCAAACTTGATTTACGTAAAAAGCATTT
ATTTATCAAAATCATATACATACAAGCATTTTAAAATCATTAATTTTACGTCGTACTAAA
ATACGTTTGCATTTTAATATCATTATTGTTAAAAATAAAATTCTAACTCTCGCTTCAATT
CATCAACGTATTCTTTAGCACCGGTAACAATTAAGCGATCTCCATATCGCAATTGTGTAT
CTCCATGCGGAACAATCGACTCATTATTACGGATAATACGCACGAAGATGATGTCTCCTC
CGAATGGGAAATTACGTAATTGAATATTTTCATATTTATAATTTAACATTTGAATTTCAT
ATAGTGACGTTTCAACATTACTTAATAAATTCAACATGTTAGGTGTTTCAATTAAACCTT
TTAATAAGATTTTATTACTTAAGTAGCTACTGAAAATTTCAATACCTGAATCAACTAACT
CTGTATCGTCCGTTGTGCTTTCAAGTCTGCAAATGACACGCTCAACTTGATGTGCTTTGG
CTAATTTAGCAACTTTTCGGTTAATATCATCGTCATTCGTGGCACAAACAACTATGTCTC
GGTCAAACAGACCTAGTCGTTCTAAAACATCTTGTTCATAATCAGCAATTTCTATCATAG
TGATATCATCCGACAATTGACGACGATCACTCAAGTCTTTGCGATAATATAATGTCACGT
CATATAACTGAGATGTTAAATTTTGCGCTATAGGAATCGTTAATTGATTTTTACCAATTA
AACTAACTTCAATTTTACGGTTAAACTCATCTGGAACTGGAAACAGTTTTTTGAAAATAA
TCGGAACGAATACACATGTAATGACTGCGCTTAAAATTAATATACCTGACGTTTCAGCTG
AAATAGCATTTAATCTTTCTGAAATTTTGGCTGCAGCTATCACGAGCGATAATGTTGATG
TTAATAAAAATGCTGATGCAATCGTTGTTTTCATATCAAACCAACGTCGAATAAACATGA
CTGGAATTAATTTTGAAATGATAAATGCAACGATTAAAATCGGTATGATAATTAGTAATT
TCGGTTCTTTAATTAATGAAGGTATGTTTAAATCTACACCAACCATTATAAAGAAAATAG
GAATAAAGAACCCATAACCAAATGAGTCTAACTTTTCAACCATTTCTTCATCTGGATTTA
ATAATGAAACAACGACACCTGCTAAGAATGCACCTAATATATTTTCTGCGCCAACTCCCT
CTGCTAGGGCTACTAATAATATTATTAATGCAAACACCGCACGAATACCGATTTGAGTCG
TACCATCCATCAATTTTTGTAAAAATGACATTCTTTTAAATTGAACACCTAAAATATATG
AAATTGCTGTGAAAACAACTAATATACCTATTAACCATATTGTACTGCCGCCTTGACCAT
TGATTGCACCATAGACCGTTAATAAAATCATAGTTACTAAGTCCGCAAGTACTGCTACTA
ATAAGATAAATTGACCTATAGTTGTTCTCATAATATTCATTTCTTTTAAAGTTGGAACAA
CTACACCTAAGGAAATAGTTGAAATGATAATGACCATTAATAACACATCATCCACTAATC
CAAGCCATTTAAATACATACGCTAAAAGAATCGAAATAATCATAATAAATGCAAATACAG
TTAACGCTAGATTAAGATGCCCTGGAATTGAGGATTCATCATCATTTTGTCCTTGACGTG
CGCGTTTATCTTTTTTAAAAGCTTTAAAATCAATTTCTAAACCACTTAAAAACATTAAAA
AGATAAAGCCTAACGTTGATAAAATATTTAGAATTGAATCCCTTTCTACTATATTTAGAA
ATGAATTTCCAATCACAATCCCCATCAAAATTTCTGCAACAACAACTGGCAAGAAATTAA
TATTTAATCGATTGACAATTATTGGAGTTAAAAACGCTGCTAAAACAACAATAACTAAAG
ATAAAAACTCCATAACTCCTCCTTAAATTAAGTAAGCCATAAATGATGTAGCTAAACCAA
AATAAATCAACATACTAATAATATCATTAATTGTTGTAATAAATGGTCCACTAGCCACTG
CTGGATCGATATTCAATTTATTCATCAATAATGGAATCATCGAACCTACAAACGTCCCCA
CCGTCATCGCACAAGTTAAACTTCCTGCAACGATTAATGCTAAAAGTGGCTGATGATATA
TTGCAACAATAATTGTAAATAATATTGTTGAACATACAACACCTGATAATACACCACTTC
CCGCTTCTCTTAATGCAATTCTAAATTTACTTTGCTCATTAATTTCCCCTGTCGTAATGT
TACGAACTGAAACGGCTAAAGATTGTGTACCTGAATTTCCTGACATACCACTAATAATAG
GAATAAACGCTGCGAGTAGCGCTACATTTTCTAATGTTTTTTCGAATCTCCCTAAAATTG
TCGCAGTAATCATTCCTAAAAATGTTAAAATAATCAACCATGGTAAACGCTTTAATGCTG
TTTTAATGATTGAATCATTAGTCGAATCGATATCTGAAACCCCGGCTAAACGAGAGTAGT
CTTCACTAGCCTCTTCATCCATAACGTCTAAAATATCATCAATCGTGATGATACCAAGCA
AATGGTCTTGGTAATCTATAACAGGTACAGCCATGAAATCATAGTCTCTCATAACTTGAG
CAACATCTTCTTGGTCGTCTGCTACATTCACACTAATGACACGTTCATTCATAATATCTT
CAATATAAGCATCATTTTCAGCTACAATTAAATCTCTTAGCGATAAAACACCTACTAATT
TACCATCATCATCAACGACAAAGATAACATATATTGTTTCTGCGTCTGGCGCTTGCGCTT
TGACCAATAATAACGCTTCTTTAACAGGCGTATGCGCTTTAAGTGATAAATACTCCGTCG
TCATAATACCGCCGGCCGTATCCTCATCATAGTGAAGTAATGCTTTGATTTCATTCGCGT
CATCTTTATTCATCAATGTTAAAAGACTAGCAACTTTTGGTTTAGTCAACTCATTTAAAA
TATCTACTGCATTGTCGTATGACATTTCTTCTAATATGTGACTTGCGTATGTCGCATTCA
TCTTATCAAATAGCAACTCATATTCATCGTCATCAATATCTAATTGATCAAAGAAATTTG
CAACTTCTTCAGGTGATAAATATTGAAAAATCTTTTGTCTATTTTCATCGGTAGTATCTT
CAAAATACTCACTTTGTTCATATGTGTGTAATGCTAGAAATTCATCTCTAAATTGATCAA
TATCATCATTTTCTAAGTATTGATCTAATAAAGTTTGGTCGTATAATTCCTCTTGAACAC
GCTCTTTTTCATCTGTGTTCATTGACATACTTACACCCCCTGTGTGAATTAGAGTTGATT
GAATAATTTAAGTAATTGCTTATAATCAATTGTAATATAAATATTGTTCTTATTGATTGG
ATGAACAAAATATATTTGCGTACATTGCAGTACTTGACCATGAATTTTATCATGAAAACC
ATCATACAAAGAATCTCCCACAATTGGATGCCCAATATGTTGAAAATGTACACGAATTTG
ATGTGTACGACCCGTATGCAAATGAACTTTGCATAAACTGTATTTATCATTCTGATTTAT
TACTTCATAAGATGTTTTAGCGTATTTACCATCCGAGGCAACTTCTCTAGTTATAATACT
ATCCTTTGACCGTCTAATATTAGCTTCAATAATACCAGATGTATGGGTTTTACCATATAC
AAGGCAAGTATATATTTTTTTCAAGTTTACTTTAGAAAATAAATGATGGATATGTCCATA
TTTAGCGAATATCACAATACCAGTTGTATTACGATCTAGACGCGTAACAATATGTGGGTT
AATATTTTCACCATGTTCCTGACAATGATATAGTACTTGTTCGATTAAACTTTCATGAGG
ATGTTCTCTCGAAGGCGTACAATTTTGATTGTTTGGTTTAGTAACTATGATGATAAAAGC
ATCTTCATACAATACTTCTAGCTTACGAGCATAAGGTATTAAATTAACACTCGGTATTTC
TCGCGGTAAATGAATTTCTAATATATCATTTGGCATTAATTGCTTACGCACTGTGACTGG
TTCATCATTAACAATTAAAGCGCCATTATTTTTAATGGCGCTCACTGTCTTCTTAGAAAA
ATCATGTCGTGCTAAAAAAGTTTTAACAGTTTCTTGTTGCGATATATGATACTTAAATTT
CATCGTTCTTCATCACTTGATATGAAAGAATCGTGTACACGTTTCCAGAATGGGAATGGT
CTAAAACGTGCAAACCTCACTTTTTCATTTGCTACACGGTATTGTATTGAATTAACATTT
TTATGTTTGATACTAACATGATCTATCGTCATTCTAATGGTATCATGATTAACTGGTGAT
ATTAAACATGTATGATGCTTTGGTAATACAAGTGGTGATCCTACCGTTCTAAACACACGA
TTATTTATTGAGGCAATTTCTGTAATTTGCATTGCTTCAAGTGAAGGATGTATCAGCGCG
CCACCTAGCGCTTTGTTATAAGCCGTTGAACCCGAAGGTGTTGATACACATAATCCATCG
CCTCTAAATCGCTCAAAGTGTTTCCCTCTTAAGTTAACATCCACAACAAGTGTTGAGCCA
TTTTCAGTTTTCATCGTTGCTTCATTTAATGCTAAATACCTTGTTTCATAGCCGTTGTCG
TTGTATCTCATAATAATTTCAAGCAATGGATATTCAATGACCTGAAACTCTGAATTATTA
ATTTCGATGATTAATTTTTCAACTTCATGAGGTAACCAATCCGCATAAAATCCTAAATGA
CCTGTATGAACTCCAACAAATGCCACTTTTGATAACATGTGGCTATATTGATGGAATGCT
TGTAGTAATGTACCATCACCACCAACTGAAATAACAATTTCAGGATTTTCACTATCCTCA
ATCATGCGAAAATCTTTCATATAGTTCATCATTTTATGCTTTAAGGCATTAGACTTGGAG
TCACCTTTAGTTAAAATTGTATAACGCATGATTTATAACACCTCGTTAATCATTTTCATG
TTTTTTAGAACGTTTTTGCGTGTAATATTTTTGAGCTTCCTGAATTTCATCTTTAATTTC
AGACATCTCTTCATCAAGTAAATACGCTGCTTCTGCCGCTCTTTCCAAACGATGTTGAAT
TTCATCCGGATAAGCACCATCATATTTATATCGTAAAGTATGTTCAATCGTTGCCCAGAA
ATTCATTGCTAATGTACGAATCTGAATCTCAGCCAATATAAATTTTTGGCCTTGTAATGT
TTCAATTGGATATTCAATAATGACATGATACGACCGGTAACCACTCTCTTTAGTGTTACG
AATATAATCTCGTTCTTCAATTACTTTAAAATCTTTTCTTTGTCTTAAAATATTGACGAC
AACATCAATATCTTCAACAAATTGGCACATCATTCTTAAACCAGCGATATCGTACATTTC
TTCTCTTAACCTATCAAATGGTATTTGTCGTTTGTTTGCCTTATCTATAATACTAGCGAT
TGGTTTAACACGACCAGTAACAAATTCTATTGGCGACGCTTGTTCACCAACTTCATATTG
TTTGCGCATGCCTTTAAGTTTCACTTTCAACTCATCAACCGCTTGCTTATAAGGTGTTAA
GAACTGATCCCATTGATTCATAGTGCTTCACCCCGCTTTATTCAATGTCGAATGTTTCTT
CAACGGTTGCAACAAATTCCTTACCATAATTATTATTCCCTTTTATGTTGTCTAAAATAT
AAGTAAGTTCTTGGTGGAATTCAGTCAATTCTAGTTCATCATTGATAATAATTTTTTTAG
TCATGTTTTCATGCAACATCGTCCATGTTTCTTGTACGAAAATGAGATAAGCATACGCTT
TACCATCATCTAATGTATACGCAAAGGCATAATTATCACTATCAACGAGCATTTGTCCTA
CTTCAGATAATCCTTTAATAGAATCTTCTGTATAACAATAAAGTATGTCATCTTTAATTT
TAATTTCATTAATATATAAACGCATGCTTAATCCTCCTCTTATTCCATAACATTTTAACA
CAATTCAATAATACAAAACACTTACGAACACTATTTTTAATGGTCAAACTAACATTGATA
ATAGATAAAGGAAATTACTTTTAAAATTCAACTTTGTCATTCATAATATAGTTAAGATAA
ATTGAATTTGATACGAGGTGTATACATATCATGGCAACAAATCATGAAATAGAATTTAAA
CAAATGATAACTGCATCAATCTATAATAAATTGCAAGAGAAATATTTTAAAGACAGTGTA
CTGTTTAAGCAAGTCAATTACTATATTGATACACCCGATTTCAAATTAAAGGAACATTGC
TCTGCACTACGCATAAGAGTTAAAGACAATCAATATGAAATGACTTTAAAGACACCAGCA
AAGGTTGGTCTATTAGAATACAACTATATCGTCGACATTAAACCAGAGATGAACTTGATT
ATTTCAAACGACAATCTTCCAGATGACATTCGTCAAATTGTAGTTGAACAGTTTGGTGTA
AAGGATACAACTTTATCAATACTTGGCGCATTAACGACATATCGCCAAGAAACTAAATAT
AAAGGTGATTTACTTGTTTTAGATAAAAGTGAGTATTTCGATACTACGGATTATGAGTTA
GAGTTCGAAGTTAAAGACTATAATCAAGGTTTACAAAAGTTCCAATCTTTATTAAACGAA
CTAAACCTCGAACATCATCAACCTTTAAATAAAGTTCAACGTTTTTTTAAGAAAAAAGAA
ACACTTTCAAACAATATAAATTAAATTGGCAAATATGCATATTTCTTTCAAATGTTTAAA
ATCATGTTATATTAGTTATATATTAACTTAAGTCCGTAACAGTAAATTTTTGAAAATGGG
TGATTAAATGACAACAACACCATATGACATCATTGGTAAAGAAGCGTTATACGATATGAT
TGATTATTTTTACACCCTTGTAGAAAAAGATGAACGACTTAATCACCTGTTTCCAGGAGA
TTTTGCAGAAACAAGTCGTAAACAAAAACAATTTTTAACACAGTTTTTGGGCGGTCCAAA
CATTTATACCGAAGAACACGGACATCCTATGCTAAGAAAAAGACATATGGCGTTTACAAT
AACTGAATTTGAAAGAGATGCATGGTTAGAAAATATGCAGACAGCAATTAATCGCGCTGC
GTTTCCACAAGGTGTTGGAGATTATTTATTTGAGCGCTTAAGATTAACTGCTAATCATAT
GGTGAATTCCTAAAATTAATTGTAGGTGAATAAACATGGCTGGAGAATTACGAATAATGG
AAAATAAGAGTCGTGAAGATATTAATCTATCACCTGTAAGTAAAATCGAAATTTATTCAT
TTTTCGATCCATTTAGCTCCGATTGCTTTAAATTATCAGCAATCTTATCCAAATTAAGAA
TTGAATATAATCAATATATACGTATCAGACATATATTAAATCCTTCGTTAAAAGTATTAA
CGAAATGCCAAGCTCAAAGTACATCCAACTTTGATAACATCGCCCTAGCTTATAAAGCAG
CTGAGTTACAAGGTCGTGTACGTGCGGAACGATTTATACATTTAATGCAAAATGAAATCA
TACCTAAAAGAGATATTATTACAGAATCAATGATTTGTGACTGTATTCAAAATGCAGGTA
TTGATTTAGAAGTATTTAAAGACGACTTACAAAAAAGCAAACTAACCGAAAGCTTGAAAA
TTGATTTGCATATTGCAAGAGAAATGGAAATCGAACAAGCCCCTTCTCTCGTTTTCTTTA
GTGAAGATGTTCATGAAGAAGGTTTAAAAGTCGAAGGATTATACCCATATCATATCTATA
CTTATATAATTAATGAATTGATGGGTAAACCTATCGAAAAGAATCTTCCTCCTAAACTAG
AAACTTATATACAGCAACAACAACTTGTAACGATGGAAGAATTACTTACTATTTATGAAT
GGCCAGAAAAACTTTTAAACAAAGAGTTAAAGAAGTTAGCTATTCAACAAAAAATTGAAA
AACTTAAATATCCAGATGGCGATTTCTGGAAATCTAAAATGCCTAAAATCAAATCAAAAT
AAATAAATTAAAGACCTCGTACACCATAAATGTAACGAGGTCTTTTTATTGACTCTTAAT
TTTGCAACATTAAATTATTAAAACGTAATGTTACGCATCGATCTAAATATAATAGTGATG
TTTTTCGAATTTAACCAGTTCGAAAATTATACAAATTATAAATTTGGTACATAATAGACA
TATATTAATCGTTAATGTATAAAAAGTGCAAATTTAATACATTTTTATACAACGTCACTT
CCCTCTTATTAAAAAAGAACATAAAAAAACGTCGTGTCTGAATACACGACGCTAAACAAA
GGGGATGGGAGAAATTTTTCACTTCAAACAAAGGGGTATGTTTGTTATGTGATTAATTTC
ATGTTCATAATATAACACGCTATCTCTCCCATTTCAACCTTTTAATAGTACTTAATTTAA
ATTGTCACAATCTGTTCATAATGTAAGCGAATACAACAGCGCTAAGCTTTCATTAATTTT
TCAAAAGCGTTCAATTTTTGTTCGAAAACTTCACAAGCTTGTTCAATTGGTTCAGGTGTT
GTCATATCTACACCAGCATTTTTTAATATCTCAATTGGATAATTTGAGCTACCTTTTTTC
AAGAATTCATTAATATATCTATCTACTGCTGGCTTACCTTCTGTTAAAATTTGATGACTT
AAGCTTTGAGCTGCACTGTAACCAGTTGCGTATTGATATACATAATAATTCATATAGAAG
TGTGGAATACGTGACCATTCCTTACTAATATCTTCATCAGTTTCTACAGAATCACCGAAG
TATAATTTATTTAATTTGGCATATTCTTCATTCATTCTAGTTGGCGTTAATGGTTCACCT
GCTTCTTCAATGGCATGAATTTTATGCTCAAATTCTGCGAACATTGTTTGTCGGAATAAT
GTAGCTCTGAAACGTTCTAATTCTTGGTTTAATAATAATAAGCGTTTTTCATCATCAAGA
TGTTTATCCATATAATCACTTAAAAGTGCTTCGTTACAAGTTGATGCAACTTCAGCGACA
AAAATAGTGTAGTCACTAGAATTTGACGGTTGGAATTTTCTACTGAAGTAACTATGTGCT
GAATGTCCAAATTCATGAACTAATGTGTATAAGTCTGAAATAGTATTAGACCAGTTAAGT
AGAATAAATGGATTAGTTAAATGTGCACCTGATGAATAGCCACCTGAACGTTTACCTTTA
TTCTCATAGACATCGACCCAACGATTGTTTAAGCCTTCTTTAACTACATTTAAATATTCT
TCACCCATTGGTTCTAAAGCTTTTAACATCCACTCTTTAGCTTCTTCATAAGGCATTTCA
AACTTAATATCTTTAATTAATGGTGTATATAAATCATACATTTTCAAGTCATCTAAACCT
AGCAATTCTTTGCGCAATTCAGTATATCTATGTAGCAATGGTAAATATTTATGTACAGTT
TTTACTAGATTGTCATATACATTTTCTGGAATATGATTATTACTCAATGCTTTTTCTCTT
GCAGTTTTGTAATTGTGTGTACGAGCATTAAATACATTTTTCTTCACTTCACCTGCTAGC
GTAGCGCCAAGCGTATTATTATGAGCACCATATGCTTTATATACATTTCTAAAAGCACTT
TCTCTTAGTTTGCGATCATCTGATTCTAAATACTTAATAAATGTGCCTTGTGTTAACGGA
TGTGCATTTCCATCTTTATCAATCGCATCTTCAAATACTAAATCAGCGTTGCTAAACATA
CCGTATACATTTGATGGTGTTGATAACGCGTCCTGCGCTTCTGTTAATAACTTTTCAGTT
TCAGCATCTAAAATATGAGGACGTTTTTCATTAATCAACTTCAAATCAAATGCGAATTTT
TGTAATTTATCATATGAATTTACAAATGATTGAATTTTATCTTCATCAATTTGTAAAATC
TCTGGCACTAAGAAACTCCATGCCGAGCTAAATTTAATAATTAATTGATGTGCTCTTGAC
TCCATACCAGTATACTTGTCGTTCGTTGTATCTTGGTCTTGTTTTAGATGCGCGTATACA
TATACTTTTTCTAATTTAGTACCTAATGTATCTTCTAATTCTAACGCATTGTATAATGTC
TCAGCACTATCACCAATGTGCCCTTTAAATTGTTCTTCTTTGCCTAACTCATTTTCAACT
TCTTTAAATGCAGCCTCAAAAGCTTCATCATCTTTGAAAATTGTTGTTAAGTCCCATGTA
TATTCAGGATATTTACGTTCCTGTTCTTCTCTCGATAATTGTTGACTCATATGTAGTAAA
CCTCCTAATAAAATATAATTGATATAATTTTCTCATTTTAGAACAAAATTTGCACGTCAT
TACCTCTATTTGAACTAATATTTAAATAATTGTTAATAAGTTTTTCTATAATTGCTGTTT
TACTTTCTAGAGCAACAATAAACTTTTTCAGTTTAAAATAATTAAGATTGTCACTTAGTA
ATTTGCTTTTTCCATTCTTTAACCATAAATCAACTTGTAATTGCCACTCAATTGGATGAT
TTTCAATATAAATTTGCTCTGGAAAAATATAACCATAATTGTGCACTACTTCTTGATCAG
TTAACTGTAATTGATACATTGCACTTAAAGTGGGTTCTAAAACAGAATTTTGCCAGCGAC
AGTATTTGATATATTGATTAATTGCGAACTTTGATAATTTATAAACAGCATGATAATCAC
AAGGCGCCTCATTAAACAACTCACTAATTTTGGCATTCCTTTTTTCAGCGACATATTTGT
GCCCGCCTAAATATTGTATTTGTTGAAACATCATTATTTGTTTTTTCTCTAAATTGAACG
TATGAAGTTTTCGAGTGATTGGATTAATAAATATACTTTGAAAATGATTGAACTTCACTT
TATTATGACAATAATCAACATCATTTAATAACCAACTTACTTTATATCCCATTTTCTTTA
AACCTTCCGTTCGTTGAAGAATCTGTTTATAAGGAATTGGCGAATACTGTAGCTCAATAA
CATATTTATTATTAATCAAAATATCCGGAATTTGTTTTATTTCTTTTAAAAATGGTTCTA
TCTCTACTTTACATCCTTGTTGCTGTATCATCTGTGCTAAAATCAATTTACTTTTATAAT
GTTTAAACGATTCATTATTAAAACATTTTTGTTCCGTTAAATGTTTATGTGCAAAATGAC
TAATTACTTTGAGCCCACGCTTTAAAATAACTTGCTTGCCACACACCGGACAAAAATATT
TTATCTTTCTCAATGCAGTAGTTGCTAACACACGTTCCTTTTCTTCATTTAAAGCTACTA
ACATATCTTCACCTCAAAATATTACACGTAAGTTTAACTACTATTACTTTTTCAGCTTTT
GAAATCAATAAAAAAAGAGACTCCAAAGAGTCTCCTTTCATAGTGCGTTGCTTAATTAAT
ATCGTTATTCAGTTGTCTCTGGAAAATAACGTCGAACTTGAGCTGTTACATTATGACTCA
TAATTATTTTAGCATAGTCATTTAAATAAACTTCTGTTCTGTCTGTTGGATAAGCAAATT
CAAGCAATTGACTGTAACTATCATTAATGACCTCTTGATCAACATGACTATCAAAATGTA
CAGCATAATAATAAGTACCATCAACCATATATAACAAATCTTCAAACTCTGTAGTTATTG
GATTGCTATGATATGCATAATTAATAACATCTTCTAAATCGTTAAATTTCACAATAATTG
TTCTTGTATTTTTACGTGCTGAAGACTTTTGACGTTTAGAACCTTGAGCTTCTTTTTCTT
TTGTTCGTTGCTCGAATAATTCTTCTAATTGATCTTCACCTTCTAATGTTTGAGCTAACA
ATTCTTGAACTTGTTCATCAAATTGATCAGTTGCATCATCATCAGACATATTCATCATAT
CTTCATTTTTAGATTTAGAAATTGTGACTTCGACACCTTTTTCAAAGGCATGTACTTGAA
TCCATAATGGACCTTCTACAACAAAATCTTCTTCTTCGTTAATTTCATCCATCATTGACC
AAAAGAATTCTTCGCCACGTTTGCGATTTGTCCATAAATCTTCACGACTAAATCCACGGG
CCTCGATATCGCTATATGTTATAAACAATTTTACAGTTGTATCATCTACTCGTTCTATTC
TCATATCATCTCACTCCTTACAGTCGATGAATAGTATCCACATTGTATTAAAGCATCAAA
CAAAATACAATATATTTGTTTGATTTCTTTCTCTAAAATATTTTGGTAACTTATAATAAC
ATATTCGTTGTAGCAAAACTATTTAAATGATTTATACAGTTAAAGCATTAAAGCACTTTC
TTAATTTAATTTTACCTTATCATAGCAAATGTTTCATCCAAAACACTCTAAATATAGAGC
TATATTAACAATTGCACATTTGATTTAAAAGATACTAAGCAATTATTGTAAAATTAAAAC
CAAAAAAGCAACACTATAGAAATAGTGTTGCTTGACATATCTTTTAGTAAAGTATGACAC
ATAGTTAAATGGTTATTAGTCAACCATACGTTGTGCTTCTTGTAATTGGAACGTACGAAC
TTTTCTAGGTAAGAAACGTCGAATCTCGTCCTCATTATAACCAACTTGTAGTCGTTTATT
ATCTAAAATAATTGGACGACGTAATAAGCCAGGATTATCTTGAATGATTGAATATAAGTC
TTGTAATGGTAGTGAATCAATATCAACATTTAATTTTTGGTATGTTTTAGAACGTGTAGA
AATGATTTCATCAGTACCGTCTTCAGTCATTTTTAATATTTGCTTAATTTCATCAATTGT
TAAATGTTCAGAAAAAATATTACGCTCCGTATACGGAATGTCATGTTCTTGTAACCATGC
TTTCGCTTTACGGCAAGATGTGCAACTTGGTGAAGTAAATAATGTTACCATACATCTCAC
TCTCCTATTTGAATGAATAAAATTCATTGCTTAAAATTTAGTTATAGATCAAGAAAAAAC
ATTTTTTTCTAAAATTCTTAATCGTTACTATTTATTATAACTATCTAACATTAAAATTAA
ATGAGAAAAACCTAATTTTTCAGATAAGTTTCTACACTTATTTTTAAGGTAATAAATCCC
TTTGTTAGTAGCAAGTTATACATATATTCTAACACATCTTACATTTTTAAGAAATACTGT
TATAATGATAATTGTTAAATTATTACTAAGAAAGTAGGCATTTAAATGGAAACATTATTT
TCAGGCATTCAACCTAGTGGAATTCCTACTATTGGAAATTATATTGGCGCATTAAAGCAA
TTTGTTGATGTGCAAAACGACTATGATTGTTATTTCTGTATCGTAGATCAACATGCAATT
ACAATGCCACAAGATCGCTTAAAATTACGTAAACAAACTAGACAATTAGCAGCGATTTAT
TTAGCTTCTGGTATAGATCCAGACAAAGCAACATTGTTCATACAATCTGAAGTCCCTGCA
CACGTACAAGCAGGATGGATGTTAACTACAATTGCTTCTGTCGGAGAATTAGAGCGTATG
ACGCAATACAAAGATAAAGCTCAGAAAGCAGTTGAAGGTATACCAGCTGGTCTATTAACA
TATCCACCTTTAATGGCAGCTGATATTGTTCTTTACAATACTAATATCGTTCCAGTTGGC
GATGACCAAAAGCAGCACATTGAATTAACACGTAATCTTGTAGATAGATTTAATAGTCGT
TATAATGATGTCCTTGTGAAACCTGAAATTCGTATGCCTAAAGTTGGTGGCCGTGTTATG
AGTTTACAAGATCCAACAAGAAAAATGAGCAAAAGTGATGACAACGCTAAAAACTTTATT
TCATTATTAGACGAACCAAATGTTGCTGCTAAAAAAATTAAAAGTGCTGTGACTGATTCA
GACGGTATTATTAAATTCGACCGCGACAATAAACCAGGTATTACAAATTTAATTTCAATA
TACGCTGGATTAACAGACATGCCTATTAAAGATATTGAGGTAAAATATGAAGGCGAAGGT
TACGGTAAATTCAAAGGCGACCTTGCTGAAATAGTTAAAGCATTTTTAGTAGAATTCCAA
GAAAAATACGAAAGTTTCTATAACTCAGATAAACTTGATAATATTTTAGATCAAGGTAGA
GATAAAGCACACAAAGTTTCATTTAAAACTGTCAAGAAAATGGAAAAAGCGATGGGTTTA
GGACGTAAGAGATAAAATAAAGAGGTACTAGAATTAACTAGTGCCTCTTTTATTATTTAA
CGTCTACCTCTAGGATTAAAAGCATCTTTAAGCCCTTCCCCTACAAAGTTTATACTTAAT
ATAGTTAATGTAATCATTATAGCAGGTGGCATCCATATCCACGGTTTACCACTTATAACA
TCCCCTTCTTGAGCATCACTCAACATATTACCCCAAGATGGGATTGCTTTACTTATTCCG
AATCCTAAAAAGCTCAATCCTGATTCCACTACAATCATACCGGCAAATAACAATGTTGCT
TGTACGATAACTACACTTAATATATTCGGCAAAAGATGTTTCAAAATAACTTTATATGTA
GGTGTACCAATTGATTTTGCTGCTAAAAAGTATTCATTTTCTTTTTCTTGAAGTACTTTA
CCACGAACAAGTCTTGCAATACCTCCCCAACTTAATACGATAATAACTAGAACAAGAATT
ATGGCAGATCCATAAGGATTTTTAATTTTATCTCCAAGTGCAGCATTTAATACAATTGCA
AATATTAAAAATGGAAATAACATAACAAATTCGGTTATTCTCATTAATAATGTATCAACA
ATACCTCCAAAATAACCAGAAATCACTCCAACTGTAATTCCAATCAAAAGCATTCCTATT
GTAGATGTAATTCCAATGGATAATGAAATACGACCTGCATATAACAAACGACTAAAGTTA
TCCCTACCACCAGAGTCTGTACCAAGAATGTTTTGTGCTGTCATTTCACCTTTTATATTT
AATAAATCTTGTTGGTTCACTGGAAAAGGAGCTATTAATGGCGCTATAATTGATACAATA
GTTATGATTAATAAAAAAATAATCGATAACATTGCAATTTTATTATGAATAAATTTAGAC
AATGCAATTTTAAAAGGCGATTTTGACTTATTTTGCATTCTAATCCCCCCCTAGTTACTT
CTAATTCTTGGATCTATAAATCCATAAGTAATATCAGAAATCAAATTACCCAGTAAACCT
AAAAATGAGAAAAATAACGTTAATGCCATCATTAATGGATAGTCTTGACCTATTACCGAT
TCTAAAAATAATTTACCGATACCGTTATATGAAAAAATCGTCTCAGTAATCACAGCTCCA
CCTAAAATACTGACAATATCAGCACCTAAAAATGTAATAATAGGTATTAGAGAATTTCTC
AATATATGTTTATTATAAATTTTATTCATAGATAATCCTTTTGACCTTGCCGTCAATACA
TAATCTTTTTTAGAATTTTCAATAATATCATTACGTAAATATTGAATATAACCAGCAGTA
GATAATAATCCTAAAGTTAATGCAGGTAAAAATGTATGATAAATTTTACTCATATAATAT
TCAAAGGTACCTTCTTTAAGGTTAATATCAACAGAACCTTGAAACGGGAACCATTGTAAT
TCAAAAGAAAAAATAAAAATTGCAAATACTCCCGCAATAAAAGATGGAATGGCTAACATC
AAATAATTAAATATTTGCACAGTATAATCCGTCAAACTGTAAGAATATCTACCTGACGTT
ATTCCTAAAGCAAATGAGATAATATAAGTAATAATTAATGACATAGCACCGAGTAATATT
GTATTTGGAATTCTTTCCTCAATAACATCAATTACCGGCCTTTTATATTTGATTGACTCC
CCTAAATCACCGTGTATAACATGATTGACCCATCTAATGTATTGATGTGGTATTGAGTCG
TTGAGACCTAATTTTTCCCTTTGTGCATTTATTGCTTCTTGTTTTATTTTACCGTTTTGT
AAATCTGAAAATGGATCTCCTGGTTGTATGATTGCTAATGAAAATACAACTATTGAGATT
AAAATTAGTAACGGGATCATTAACCCTAACCTTTTAAGTATTAATTTAATCATTTAAATC
ACCTGCTTTATCTAAGTAGAAACAAGCAACTTGATGTTCATCACCTATGTCTTTTAATTG
TGGTATATTTTCTTTACATTTATCTTGAGCAATTGGACATCTAGTATGGAAAGGACAACC
TTGCGGCGGATTACTTGGCGAAGGTAATTCTCCTTTTAATATAATTCTATTGTTATTATG
TTTATCAATTTGTGGTATTGATGAAATTAATGCTTTTGTATATGGATGTTTGGGATTTTC
ATAAATTTCTTTATCAGATGCGATTTCAACTATATGACCTAAATACATAACTCCAATGAC
ATCACTTATATGTTTTACTACACTTAAATCATGTGCGATAAATAAATAGCTTAAGTTAAA
TTGTTCTTGTAAATCTTTTAATAAATTCAGTACTTGAGATTGAACAGATACATCTAATGC
ACTTACAGGCTCATCAGCAACAATTAAACTCGGACGCAAAGCCAGTGCTCTTGCAATTCC
CACTCTTTGTCTCTGTCCACCTGAAAATTCATGTGCATATTTATAATATGCATCTTCACT
TAGACCAACACATTTTAATAAATATAGAACTTCTTTTTTTATTTCTTCTTTTGGCAATTT
TTTATAATTTAAAATAGGTTCTGAAATGATATCTCCAACCATTTGCATCGGATTCAATGA
TGCATATGGATCTTGAAATATCATCTGATATTGTTGTCGTGATTTTCTTAGTTTATTACC
TTGTAATCTTGTTATATCTTTACCATTAACAATTATTGAGCCTGAAGTTGCATCTTCAAG
TCTGATAATCACTTTTCCTAACGTTGACTTACCACAACCTGATTCGCCTACTAATCCAAA
AGTCTGTCCTTTTTTTATTGAAAACGATACGTCATCAACAGCTTTAACGTACTGAGTTTT
TTGTAATAATCCAGTTTTAATTTTGTAGTATTTTTTTACTTGATTTACTTCTAAAATATT
TTCCATTCTTATATCTCCTTATATTCATTTTGGTATAAATGACACCGTACAATGACGTCT
TCACAAACATGCATTTTAGGAGATTGATTATTACAAATATCCAGTTTTTTGTTACATCTA
TTTGCAAATCTGCACTTATTAACGTGAAATGCTTGGATTGATGGCACAATTCCTTCTATT
GTTTCAAGTCGTTTCTGTTCTTCTTTAAGTTTTGGAATTGTAGATAATAATTTTTGGGTA
TAAGGATGTTTCGGATTGTGTAGTATTTCTTTTATATCTCCAAATTCTACAATTTGACCT
GCATACATAACCAAGACTTTATCGCAAAACTCAGCAACTACACTCAAATCATGTGTAATC
ATCATAATTGCCATTTGCGTTTCCTTTTGCAATTCTTTTAATAAATCTAATATTTGCGCT
TGAATCGTAACATCCAATGCAGTTGTAGGTTCATCAGCAATTAATAATTTAGGAGAACAT
GAAATGGCCATTGCAATCATTACTCTTTGCCTCATACCACCAGATAATTGATGAGGATAG
CTATTTAATATTTCATCTTGTCTTGCAATTCCAACTTTTTTTAGTAAATCTTTTGCTAAG
TTATTTGCTTCTTTTTTAGAAATTTTTTTATGGGATTTTATAGATTCCACTAGTTGATTT
TTTATGGTAAATACCGGATTTAAAGCAGTCATAGGTTCTTGAAAAATCATAGCAATATCA
TTTCCTCGAATATCTAGCAATTGCTTCTCATTTAGCGTATCGATTCGTTTACCATCAAAT
ATAACTTCTCCATTACTTAGTTTAGATATCTTTTCTGGTAATAATTTAATAATTGACTTA
CTTAATATTGACTTACCGCAACCAGATTCCCCTACTATACCCAAAACTTCTCCTTTAGAT
AATTCAAAAGAAATATTTTCAACAGTTGCTAACCATTCATTATTTATTTTTAATGATGTT
TCTAAATCTTTAACCTCTAACAATACATTATTCATAACATCCCCCCATATAAGTAAACCT
CGACAAAATCGTCGAGGTTACATTACTAAGCTTCTTTAGTTAAATTATATAAACTTTGAT
CAGTACCAATTTCAATGTCTAAGTTTCGTACTTTATCATTAACTATAGTTATCGATTTAC
CTTGGAACATTGGTAATCCAGGTAACTCATCAATCATATATTTTTGCCATTTAACATAAA
TATCTTTACGTTTCTTTTCATCAATGCCTACTTTATCGAAGTCTAATGCATCATCTAAAT
ATTGATCTGATTTTGGTAAAACTGTTCTCATTTCATTTTGAGGTCTATCAGTGTGGTATA
AATCTGATGGGTCTGGATCTGTACCACCTGCCCATGATCTGAAGTACACTTCCATATCTT
TTGATGCATTTGCTAAGTCTTCATTATATTTACCGAATTCTACTAACTTCACATTTGTTT
TCAAGCCAACTTTTTCCCAGAAATCTTTTATCGCAGCAGTTCTTGGTTCAAAAGTAGGAT
TTGAACCTGAATAATGTTTAAAGTTAATCTCAAATTTATTACCTTTAGGATCTTCTCTAA
ATCCGTCACCATCTCGATCTTTATAACCTAACTTATCTAAGATTTTTTTAGCTTTTTCAG
GATCATATTTATAATCGTTTAGTTCCTTAGGATCAGCTGCTATCCAATGCATTGATGGTA
CAAAACTATTTATTTCACTAGCGTAACCATTGAAAAATGCTTTGATCCATTTTTCTCTAT
CAATTGCATAAAGCATTGCTTTACGTAATTCTTTGTCTTCATATTTTGGTCTCACTTTAC
CAGTTTTATTAGCTTTTTTATCGTAATCATGAGATACGAATCCTATTAAACCGTAGTCTA
AGCTTGGCGCAGATAATACCTTGAGACCAGCATTAGATGACTTAGCATCTTTTGCCATTG
CACCGGTAGCATCATTCGCAACATCAATATCGCCTTTTTCCATTGCCTTAATAATTTGAG
CTTGATCAATAACTTTTAAATTGATTTTGTCTAATGCAGGCTTACCTTGCCAATAATCAT
CAAATTTAACAAGTTGAACAGCCTCACCTGGGACGATTTTCTTAACTTTATATGGTCCAA
TACCAATAGGATATTTTCGGATTTTATCTGATTTCGCTAAATCTTTAATTGGTACATCTG
ATAAATATTTTTTACTTAATAAAGGTCCAGTAATAAATCCTGTTAAGTAATTTTCTTGCT
TTTTATCAAATGTAACCTGCATTGTGTAGTCATCTATTTTCTTCAATCCGCTAATATGAT
CAGCTTTTCCTTCATGATAATCTTTTGCACCTTGGATATTTTCTACACTTGGATAATAAG
CACCTTCGTAATCCTTGTTAGCTAAGACTTCAATTGAATAAATCCAATCATCAATTTTCA
ATTCATTACCATCATGCCATTTAATACCTTTTTTAATTTTAAATTCTATTTTCTTAGCCG
GCTCGATGTCCTTCCATGACGCAATATAAGCTTTAGGACGTATTTTTTTATCAATTGCTA
ATAAACTTTCGTTAAAATATCCTTCAACTACAGCGTCCGCATGTGTACTATTTAATAACG
AAGAATAAACACCACTTGGCGGTGCTGTTAACGCTACATTTAGCGTACCACCTTTATGTT
TTGACGCTTCTGTTTTAGTAGCATCTTTTACTCCTTCATCTTTATTACTGCTTTTTCCGC
AAGCACTCAACACTAAAACGACAATAAGAAGTATTGAAATATATTTAATAAGCTTCCCCA
TACATATGCCTCCTACTTTCAATCTAATATTTTCTTTTTAGTTTACTCATAGAAAAAATT
ATTACAAGTTTATTTTTAGAATATTCAGTCATTTATGCATTTAATCAATTTCAGTAATTT
AAAAACCGACTTATTTTAAATTTTTATTCCCAATGTTTTTCTGCAATACAAAAAGACTGG
AGATATGTCTCCAGCCTAATTTACAAAACAAATTATTTTTTCTTTTTACCTGTTTCTTTA
TCTATCGATTTATCAATATATACATGTTTAAGTGAGTTATTTGGACCAAATTTATGGTAA
ATTAATCCTTTTACTTGAGGATTTGTTAAATGTGCAACACCTTTTTGATAAATTGGTGCT
ACCGGTGCATCTCCTAGGAACATTTCTTCTGCTTTTTTCAAGTTTTCATATCGTTCGTTC
GGTTGAAGCGCCAATTCGGTTCTTGCTACTTTAAGTAATTGATCGTATTCTTTATTACCC
CAGTCTGTATTATTTTGTGCGCTACCTGTGGTCATTGTTTCTAAATAAGCCATAGGATCA
GGGTAATCTGCAGACCAACCACTAAGCGATGCTTCAAAATTGTTACTCAGTTCTAGTGAT
ACTCTTTGTTTAAATGGTAATTGCTTAATTTTCAAAGTAACTCCTGGTAAATTTTTCTCA
ACTTGCGATTTGATATATTCAGCAGATATTTTTGCATCTGGTGTATCTTCTGTGTTCATT
GAAAATGTCAATTCATTTTTACCTAACTCTTTTTTAGCTTTGTCCCAGTGTGCTCTTGCT
TCTTTAGGATTATATTTTAGAGGTGAATTCATGGTACTCGCATAATCTTTGCCATTAGGT
GCTTTCGCAATGCCTTTGGCTGTTAGTGTATCGGAAGGGATTGAACCATTGTTTTTCACT
GAATCAACGTATCCTTTTTTATCTATTGCTTGTGCGATAGCCAGTCTTAAATTTTTGTTT
TTAAAATCAGGATATTGTTTTTCATTCATTTTTACAAAAAATGTCCCAGTCGTTAACACA
AAGTTTAATCCTTTATTATCTTTATATTTATTTACTTGATCTGCTGTAATAACTGCGTCA
TCTACTGATTCAGTATCATACAATGATGCACCTGCTTGTAAGTCTTTAATAACTTTATAA
TTCACTTTATCTAATTTTACTTTCTTTTTATCCCAATAATACTGATTTTTAGATAGTAAC
GTTTTATCTTCTTGTTTCCAATCATCAACTTTAAATGGACCATTGTATACCGCTCTATCA
GCTGCCGTACCGTAATTTTTACCATATTTTTTGGCAACTTTTTCATTTTGAGGTGCAAAT
GTATTAAGTGCTAATAATTGATTAATATATGGAACCGGCTTTTCTAATTCAATTTGTAAT
GTTTCATCATCTAATGCTTTGATACCTAATTGCTCTACAGGTTTCTTACCAGTACTAATA
TCACTCGCATTTTTAATGTCCCCCATAATGTATGCAAATTCAGAACCTGTTTTAGGGTCA
ACTGTTTTTCTCCAAGCATAAACAAAGTCTTGTGCAGTCACTTTGTCACCATTGCTCCAT
TTAGCATCGCTTCTTAATTTAACCTTTAACGTTTTACCATCTTTACTCTTTTCAGGAAAA
GCTTTCGCAACACCTAACACCGGTTTGTCACCTTTTCCTAATGTGTATAAACCTTCGAAT
GTTTGCGCTGTCACTTCAGAAGATATTTCATCCGTTATTAATGATGTATCAAGGGATGTT
AAGTCTGATGACAAAATTTTTCTGAATACTTGCCCTTTATCTGAATAAATACCATCATCA
TTAGCACAACCACTTAATGCAATTGTGGCAACCAATATTAAAATTAGCGCTTTCAACTTT
CTTGTCATTTCATTTCCCCCTTCCCCTTAATCTTGTGTCACCAACAAATTTTTTTGTAGT
CGTGCCGCTTCTTCTTCAGTACTAAAGACAAAATGCTGTGGTCTTATTTCATGTAATTGT
CTTAAATGATTATTTGCTTCATCATCAATATAACTAAATCGTTTACGACTACGTTCCGAT
TCAGGATCCGGTTGAGGAATTGCCGACAATAAAGACTTAGTATAATCATGTAATGGATAT
TGATAAATATCGTCTGCTGGTCCGATTTCTACAATTTTCCCAAAATGCATGACTGCAATT
CGATCAGAGATATACTTCACCATTGATAAATCATGTGCAATAAATAGGAATGTAATACCT
TTTTCACGCTGTAATTTTAATAACAAATTGACTACTTGAGCTTGAATTGAAACATCCAAT
GCTGAAATAGGTTCATCTGCTATAATAAATTCTGGTTCAACGGCTAATGCACGGGCAATT
CCAATACGTTGGCGTTGTCCACCTGAAAATTCGTGCGGATAACGATTGGCATGTTCTTTA
CTTAATCCAACAGTTTCAAGTAAATCATAAACACGCTTTTTACGGTCACGTTTATCACTA
GCTAAATGATGGATATCAATACCTTCAGCTACTATATCCATTACTTTTAACCTAGGATTT
AAAGACGCATATGGGTCTTGAAAAATCATCTGTATCTTTTTATTAAATTTAAGCAAATCT
TTACGTTTACGAATCTTTTGTATATCAATACCCTCATACAAAATTTCTCCACTTGTAATA
TCATTAAGTTTGATAATTGATTTACCAGTTGTAGATTTACCACACCCCGATTCTCCTACT
AAACCTAATGTTTCCCCTTTGTATATATCAAACGAAATATTTTCAATTGCTCTCACTTCG
TTTTTCTTTCCTGCGTTAAAATATTGCTTTAAATTTTTAATCGATAGTAATATTTCATCA
GTTCTCATTGAACGACACCCTTTCTACCTTGAGTGGTTTTTCATAATTATTAGGCATCGG
TTTCATACGTTGTTTTACCAACTCGGGTAGTTCAACTTTTGGTGCACGTGCGTCTAATAA
CCAAGATTTCACAAAATGTGTCGGTGAAACTTTAAACCACGGTGGTTCTACTTTAAAATC
AATATCTAATGCATATTGACTACGTCTAGCAAATGCATCACCTTGAGGTGGATGTAATAA
ATCAGGTGGCGAACCCGGAATTGCTAATAATGGTGTGTCATTTGTTGTTGATAAATCAGG
CATTGATGATAAGAGTCCCCAAGTATATGGATGTTTGGGGTCATAAAATATCTCATTAAC
ATCTCCTGTTTCAACCATTTGACCGCCATACATAACTGCAACTCTATCAGCGATATTCGC
AACAACCCCTAAATCATGCGTAATAAAGATAATCGCTGTATCAATTTTTTGTTGCAGCTC
TTTCATTAAATCTAAAATTTGTGCCTGCATCGTAACATCAAGTGCTGTTGTAGGTTCATC
AGCAATAAGTACTTTCGGTTCACATGCTAAAGCTGTAGCAATAACAATTCTTTGTCTTTG
GCCACCTGAAAACTGATGAGGATATGCTTTAAATCGTTTTTCAGCATTTGGTAAACCTAC
AAGATTCAAAATTTCTAATGCGCGCTTCTTTGCTTCTGATTTACTATAATTTTTATGCTT
CATGAGTGGTTCCATGACTTGTTTACCAATTTGCATCGTTGGGTTTAAAGATGTCATTGG
ATCTTGAAAGATCATTGAAATATCTTTGCCACGTAATTTAATTAACTCATTTTCAGGTTT
TTTTGCTAAATCTTCCCCTAAAAATAAAATTTCTCCCTTTTTAATTCTTCCTGTGTCCCC
TTGGAATAATTTTGTAATTGCTTTTGTTGTTACAGATTTACCTGAACCTGATTCACCAAC
AATTGCCAATGTTTCCCCTTTGTTTAAATAAAAATCTACACCTCTCACTGCCTGCACTTC
CCCTGCTGTAATATCAAAGGAAACATACAAATCATTTACTTCTAATATTCTTTCAGTCAT
ATGCTATGCCCCCTTTTATTTACGCATTTTCGGATCAAATGCATCACGTAATCCATCACT
AAATAAGTAAAAGAATAGAATTAATAAACTTAAAATCATTGCTGGTATAAATAATTCATG
TGGATAAATTAATAACATTGCACGTCCGTCATTGACTAATGAACCAAGAGATGTTTGAGG
TGCGGGTACACCTATACCAATGAAACTTAAAAATGCTTCGAAGAAAATAGCACTAGGTAC
TGTAAACATTGATGTAACCACGATAGCACCTAACGTATTAGGTAAAATATGCTTAAATAT
CAATTTGAATTTTGAAGCCCCCAATGTTTTCGAAGCCATGACAAACTCTTGATTTTTCAA
TTTTAAAAATTCTCCACGTACAACTCTGCTCATGCCTAACCAGCCTGTGATAGACATAGC
CAATATAATTGTCCAAATGGATGGTTCAAAAATTAATACAAATAAAATTACGACAATTAA
ATTCGGAATAGATGCTATGACTTCAAGTATACGTTGCATAATCGTATCGACACGTCCACC
GAAGAATCCAGAAATCGCACCATATACAACGCCAATAAAAATATCTAACATCGCTGCAAC
AACACCGATAAACAATGAAATTTGAGCACCTTTCCATGTTCTTGTCCATAAATCTCGACC
CAACTGATCAGTACCAAACCAATAATTTTCTTTAGCATTTGCTGCTTTATAAGCATCCTT
GCCATCTGCATCTTTACCATCAAAAGGTAAAAATGGAACTTTGTCTAATACAGGTATTTT
TGCCGGGAGATTTCTATGTTGTACATTTTGTTCAGCATAATCATGTTTATTTATAACTGG
ACCGATAAAAGCAAATATTACAATGATAATTAAACCTATCATACCGACAACAGCTAACTT
ATTTCGTTTTAACTGAGCCCAAGCATCTTGCCAAAAGTTTTTGCTTTCTCGTTGCATTTC
AGGTTCCTGATTCAAATCTAATTTTCTAATAATAAAATCAGATGATGCGATAGCGTCAGA
GGTATGCGTCATAGCTGCATTAGAATGATCGTCGTTAATCGACAAATTGTTTTTATTTTC
AGCCATTATTTTTTACCTCCTTGAACACGAATTCGTGGATCTATCACACCGTACAAAATA
TCTACAATAAAAATAGAAACGATAAACAATGTGCTAAATAATAGTGTGATTGCCATGATT
ACTGAGAAATCATTTGTTGTAATTGAACGTACGAATTGATCCCCTAATCCAGGAACCCCA
AAAATATTTTCAATTGTTAAAGTGCCTGTTAAAATACTTGCTAACATAGGAACGATAATT
GTAATAATTGGAATTAAAGCATTTCTAAGTGCATGTCCAAAAAGTACACGCATTGTCGAA
TTACCTTTAGCTCTCGCTAATAAAATGTAGTCTGAACTTAATACCTCTATCATCTCTGCT
CTTATGTATCTGGCGACAGTTGCTAAAACAGCTGCAGATAATGCAAGTGACGGTAATACC
GCGGTCGAAAAACCTTCCCACCCAGCTACTGGGAACCATCTTAATTTAACTGCAAATACA
TATTGTAAAAGAACAGCAAGTACAAAAGATGGTACAGATACTGCAATAACTGAAATAACT
GTAGTTGTATAGTCAACCCAAGAATTTTGTTTAGTAGCTGCTGCAACACCTAAAATAAGT
CCCAGTATCACACCGATGAACATTGCTGTAAGTCCCATTTCAAAAGAAGGTAGTAGTCTC
GGTTTAATCAAATCCCACACAGGTTGATTATGATATTGGAATGAATTACCAAAATCGCCT
GTAACAACATTTTTTAAATAATGTAAATACTGCGTAGCTACAGGATCATTTAATCCATAT
TTTTCATTTAAAATTTCTTTTTGTTCAGCATTTAATTTAGCATCGTTAAATGGCGAACCT
GGCATTAATTTCATTAAGAAAAATGTAATTGTAATAATAATAAATAAAGAAATAAGCATA
TAAATAAATCGTTTAAAAATATATTTCCCCATCTAATCCCCTCCTCTAACAAATTCCGAT
TTCTAAATTTCCATTCCCTTCAAAATTTTCTGAAATCTTAACTAATATTATATATACAAT
ATTTACTATATATCAATATTTTTTTGCTTTAAACTAATGAAGAATGATTGATTTTAGAAT
TTCAATAAAGCTGAAGAAATTAAAAAATCATTCCTCATTGTCTCATTTTAATGTAAACTA
TGCGTAAGAGTTTTTTATATGTGGGAGTGATCAAATGTTGAAAAAATGGCTTGGAATGGC
AGTAATAACCCCAATGTTAACGTTTATTATATGGGTTTTTAATAGCCATACTATCATTAC
ATATTTAAATATATTGTTTTATGTTTCATTAATTATTTTTATTAGCATTTTTTTGATTTT
ACTTGTACAAGAAGGCATTTTTGATGCGACAAGTTATGGTTTTAGAAGATTAAAGTATCA
AATGTCATCTTCGAAAAAGAAGAAGTCTATCTCTGATGATCCATTTTTCAACCCACAAGA
GGTAAAAAAAGAGCATTACTTTGTTTCTACATGGATAATACCATTATTATTAATAAATAT
TTTATATTTTATTATGACGATTGTGCTGTCGCTCATCTTAGTATAAAGAAACTGAAAAAA
TCTTCAGTAACTAAAACAACGTTACTGAAGATTTTTATAATTATGCTTCAAATTTCTTGA
ATACTAATACTGCGTTATGTCCACCGAATCCTAAGCTGTTACTCATTGCATAAGTAATAT
CAAGGTCTTGCGCTTCATTTGGAACTATATCCAAATCACATTCTGGGTCTGGTGTTACCG
CATGAATTGTCGGTGCGACTTTAGAGTTTTTAATTGAAAGCGCTGAGAAGATTGCTTCAA
TTCCACCTGTTGCACCAAGTAAGTGACCAGTCATTGATTTTGTTGAGCTAACTTTTAAGT
GTTTAGCTGCTTCACCAAATGTATTTTTAATAGCTTTAACTTCATTTAAGTCACCAACAG
GAGTACTTGTACCATGGGCATTTAAGTATTGTACATCTTTAGGTTCAATACCAGCATCAT
CCATAGCTGCTTGCATTGCTCTAGAACCGCCTTCACCTTCTGGAGCCGGTGCTGTAATAT
GATAAGCATCACCTGTAGTACCATAGCCAACTATCTCAGCATAAATATTGGCACCTCGAG
CTTGTGCTGATTCTAATGATTCGATTACTAAAATACCAGCACCTTCACCCATAACAAAAC
CGTCTCTACCTTCTTGGAATGGACGACATGCTGTTTCAATGTCATCATTTGTAGAAAGCG
CTCGACTTGCACTGAAACCTGCAATTGCCATATGAGTAATTGGTGCTTCTGTACCACCAG
TAATCATTGCATCTGCATCACCGCGTTGCACAATTTTAAATGCTTCTCCTATTGAGTTTG
TACCTGTTGCACATGCTGTAACTGTTGCACCATTTGGTCCTTTTGCACCTAAGTCAATTG
ATACTTGTCCAGTTGCCATATCAGGAATTAACATTGGTACGAAAAATGGACTCACACGTC
TTGGGCCTTTATCCATTAATTGTTTATGTGCAATTTCAAATGTTTCCATACCACCGATAC
CAGAACCAATCCATACACCGATTCGATCTGCAGTATTTTCATTGATATCTAATTGCGCAT
CTTTAACAGCCTCTCTAGCTGCTACAATTGCATATTGAGTAAATCTATCCATACGACGCG
CTTCTTTTTTGTCGATATGATCTTCAATATTAAAGTTTTTAAGTTCTCCTGCTAAGTGAA
CGCTATAAGGTTCAGTATCGATACGTGTAATTTTATCGATACCATTTACGCCTTTTAGAG
CATTCTCCCATGTTGTTTTGACATCATTACCGATTGGAGAAAGGGCTCCCATACCTGTAA
TAACTACTCTTTTATTTTGACTCATTCGTTATCCTCCTATTTTCCCCATTTTATTGTCAT
TGCGCCCCAAGTTAGGCCGCCACCGAATCCGACAAGAACAATTGTATCATCATCTTTGAG
TTTACCATTTTTTAATTCTTGATCGATACTTAAAGGTATTGACGCAGCTGAAGTATTTCC
ATATTTATTTACAGAAACACTCATTTTGTCTTTTGAAATACCTAAGCGTTCTCTTGCTGA
TTCCATAATTCTAATATTAGCTTGATGAGGAATAAATAAATCTATATCATCTGATGTTAA
ATTCGCTTTTTCAACTACACGTGTTGATGCATCACCCATAATTCTAACAGCAAATTTAAA
TACTTCTCGACCATTCATTTTCAGTTTACCAGTATCTTTATCTAAATATAAATGTTTACC
ACCAGTGCCATCAGAACCCATTTCATAACTAATAATACCTCTACCTTCTGAAACTTCACC
GATGATAACCGCACCTGCACCATCTCCAAATAGAACTGCAGTAGAACGGTCAGTTAAATC
TGTTATTTTAGATAATTTATCTGCACCGACAACTAAAATATTATGATAATCTCCAGATTG
AACATATTGTTTAGCTGTAATCATTGAATACATAAATCCAGAACATGCTGCAAGTTGATC
CATAGAGGCAACTTTGCCCGTCCCTAAACGTTCTTGCAACATATTTGCGACAGTTGGAAA
TGGCATATCTCCAGTTGCTGTGGCAACAATTATCATATCTATATCTTCGGGCTGAATACC
AGCGTCAGCGATCGCTTTTACACTTGCTTCATATGCTAAATCTGAAGTATCTTGATCGTC
ATCTGCCCAATGTCTTTCTTTAATTCCAGTCATCTTAGAAATCCATTCATCAGATGTATC
TAAAAATTGCTCAAAATAGGCATTGTCAATAATCTTTTCTGGTGCATATGCACCAAAACC
TTTAATACCCACGTTCATAGTTGAACACCTTCTTAATAAAATTTTTAATACCAGGTATTA
ATTTAACATAGATTACTTTTTAAACTCAAGTCAGAGATAGGAATATTGACTAGTTAATAA
AATTTTAAAGCTTTATTATCGTCAAATTTCAGTATGAAATTGGTTTTAATGGGCTTAAAT
TAGAATAGCCATTCAGATAAAATCATTTATTTAAACTGTATAATATGGTCAAAATATATG
AGATGTTACTATACAAATTTCTAACTTTCACTTAAAATAAAATATATATAATTAAAGTGG
AGGTAGAATGACATGAAACACCTCGTAACATTCTTTTGGGCATTATTATTAATGCAAATG
GTTAACTTTGTACTTAATAGCCTAGTAGGTGGAGACAGCTTAAATTTAGTGAATCCAATT
ATCATGGCAGTATTGTTCACGATTTTCACAGCAATTTTTGCTGCAGTAATTAAACCGCCG
AAAGATTCATCACAATAACTATTTAGTATAAAATGAAATATGTCTTTCTTATTATTGAAG
CTGCCCAGATAAAGGCGGCTTTTATTTTTGGCCATTAATGTTTTGTATTTTGAATATTTT
AAAACTCAATGACCTCTATCCCATCACTTTTAAATATAGAAAAAGCCTTAATACAAAGAT
GTCATTTACGAGTAATCTTTGTATCAAGGCAATTATATTATAATCATCACTGTAAAATTA
AATGCTTCATGTTGAATTGATAATTTTAAGTGTTTATTTAGTTTTTACATTAACATCAAT
TTGTTTAATTGAATTTGAATCAAACAAGTTTGCTGTATAACTATCTTTCTTTAAATCCAC
TTCTTTTTTACTGCCATCTTTCCAAGTAATCGTGTAAACGGCTGATTTTGCATTTCGAAT
CTTCTCAGGTGTTACACCACGTTCATCATATAATAAAGCTTTAACTTTATTTCCTAAATC
TAAATATGATAATTGGCTATCTTTTGGTAAATTTAAGTAAGATTGATTGAAAGCCATAAT
GCCATCTACTGCAATTGTATATGGAACATTTTGCATTTCTTTAGCTTTTTGAGTTGCCGG
TAGTTTGTCCTTTTCTGCTGCAGATACCTCATTACTTGCCACAGTAGCGCCAGTCGTTGC
GATCATGCCCAGTGCCAAAGTTACAGTTATAAATGATTTTAATTTCATATAATCTCTCTC
CTTTGTGAGTTAAAGTATCTTACAAAATCAATATAACACAAATCTAAAAGTTTCAAAAAT
TATAAGTATGTGAATTGTTTACTTGTTTTTAAAAATTAATTTTAATAAATCTAAAATCTA
TAATTGTTAATACTTTCTATTTTTTCAAATAAATTCATATTACAATAACTAAGTTTACAT
TTCTTAAATTTAATTACTTCTTTGCATTATAGCGAACGCCGTACCTAATATATAAATTAA
ATCCCTTGTTTCTTCATACTTTTAATTGAACAATTTTATATTGATGAGATATTTAGTATT
AAATTTTTCTTCCAATAAGGTTAATACTTGTTTGATCAATTTTATGTTGATTTACTTCTT
TTAAAAATTCATTCAAGTAGAACCCATTCTTCAAATTTAAAGAATGATCTAACGCATAAA
CTGTTAATTCGTATTGATGATCTTTATCAGGTGGTGTTGGTCCTACATAGTGATTTTCTA
TTTCTGAAAAATCTTCAGCCAACAACCCACTAGTAAAGCTATTTTTACCTTGTACATAGT
CACCCTTTGTTCTTGATAAATCTGCTTTTATAGAAATTGAATTGCCACTAACACCTACAT
TAGCAACACTCCAATGAATCCATGCAAAGCCACACACAGGAATTGCATCATAGTCAATTA
AAGACCAAGCAAGATATTTAGTCCCTTCCGGTAATTCAGTTACTTCAAATGGAAATGATT
TAATTGGATTCCCGTTAATAGAATCACTCACATCTGCACCTGCTGCGTATTCATATGGTA
TATTGTTCCCTTTAAATTCAGTTTTTATTTTCATGTTGCTCTCTCCTTGTAAAATTTTTT
ATTCATTCAGCCTTAACCTCTGATATAATATTAATATTATTTTTATGCATTAAAAATTAA
ATATTATCTAATGAATCATTAACTTTTTTGAAAGAGGTAAGTTCATGAATTTGGATTGGT
ACTATACATTTGTCATTTTAGCGAAGACGTTAAACTATCGATTAGCTAGTGAAGAAATTA
ATCTAACTATACCTTCTATACATAAGCAAATTAAAAATTTAGAACAGCATCTCAATGTGA
AACTATTTGAAACTTATAAAAATCAAATTATCTTGACTGAAGATGGTCATACATTTCTTC
CAATTGCACAAAGTTTTATTGAACAATATGAAAGTGGCATCAAACATATCCAACTTAAAA
AAACGATGTTTCAATCGAAATTAAATGTTGTCGTGTCTTCATATATCGCGACATTCATTA
TGCCCAAATTTTTAAAATCATTCTTTAACGAGCATCCTTTTATCGATGTTTCTCTTCATG
TCAAAAATGAAAATATTGAAAAAGATATTAATAATCATACGTATGATATTGGGATTAGCA
GAAATCAACCTAAACTAAGAGAAGTTCATTCTGAAAAAGTATGCGAAGGTAAAATTGTAT
TGATTGCTCCCAATAAAGAGAATAATCATCTTCTAACTGAGGCATCTTTATTTGAAAAAT
ACAAAATAATAAGTGATAACCATCCAGAATATTGGTCATCACTTAAAAATAATATTTTAA
ATATTTATGAAAAAGCACAATTTCTATCTATCAATGATGTGCATACTTCAATTAAATTAA
TCGAAATGAATCAAGGTATATCATTCCTGCCTATTTATATAACAACAAATAGTGATTACA
ATATTTTGGTTATTAACACGAAAATTTTACAAGCACCTATTTCATTTACATATATATACA
GCCAAAAAGAAAGTCCAGAAATATTGGCGTTTATTAAATCATTTAAAAAGTATATTGCCA
ATGAACAATTATAATAAATTTCAAATCTAAAAAACCAAGAATGCGATTAATCATCACATT
CTTGGTTCAATTTTATTCATGAATTTTTTCAACATTAAACGTTAAGTTATTGTCTGAATT
TAAATTAACTTTAATAGTTGTACCTTCTGGGAATCCTTCTTTAATCATCATACGTGCTAA
TGGTGTTTCAATTTGGCGTTGTACAAAACGTTTTAATGGTCTTGCACCGTATTGAGGTTC
ATAAGCTTCTTGACCTAGCCAAGCTTTAGCATCATCAGAAACTTCAATTGAGATTCGTTG
TTCTAGTAATCTTATATTTAATTGCGTTAATATTTTGTCTACAATCATACTCATATCATC
AATAGATAAAGGTTTAAATAATACGATGTCATCCATACGATTCAAAATTTCTGGTTTGAA
ATATGCGTTTAAACTTGTCATAACAGCTTTTTCTGTTGATTCTGTAATTTCACCAGTCTC
TTTTACGTTTTCTAATAAAACCTGAGATCCAATATTACTTGTCATAATAATAATAGTATT
TTTAAAATCAACGCTACGTCCTTTAGAATCAGTTAAACGGCCTTCATCTAAAATTTGCAA
TAATACATTAAAGACGTCAGTATGCGCTTTTTCAACCTCATCTAATAAAATAACTGAGTA
TGGATTACGACGAACCGCTTCAGTTAATTGACCCCCTTCATCATGTCCAATATATCCTAG
AGGTGCCCCTATCAATCTTGATACTGCATGTTTTTCCATATATTCACTCATATCGATACG
AATCATATGTTTTTCAGAATCAAATAATGATGCAGCTAATGATTTAGCTAATTCAGTTTT
ACCTACCCCAGTTGGACCTAGGAATAAGAAACTACCAATAGGTCTGTTTGGATCTTTAAT
ACCTGCTCTAGCTCTAACTACTGCATCTGAAACCAGGTCAACCGCTTTATCTTGACCTAC
AACACGTTTATGCAAGATATCACTTAAGTGAAGTAATTTTTCACGTTCTGTTTCAACTAA
TTTTGAAACTGGTATGCCTGTCCATTGGCTGACAATATCGCCAATTTCTTCGTCTGTTAC
AACTTCACGAATCATTCGATCTGTATCTTCACCTTGCTCATCTTGGAAATTATCCTCTAA
TTCTCTAAGTTCTTTTTCCAATTGAGGAATTGTTCCATATTGTAGTTCAGCAGCTTTTTC
TAAATTGTTATTTGTTTGTGCATCTTCCAACGCTTGTCTACTTTCATCTAGTTGCGCACG
TTTTTCTTGTAAATTTGCTATTTTTTCTTTTTCTGATTCTACACGAGATTGAAGTGCTGC
TTGTTTCTCTTTTTCATTGGCAAGCTCTTCTTGTAGTTCTTGTAATCTCTGTTTGCTCGC
ATTGTCAGATTCATTTTTAAGTGCGCTTTCTTCAATTTCTAATTGCATGACACGTCTATT
AACTTGATCCAATTCAGTTGGATTTGATCCCATTTCCGTACGAATTGTTGCACATGCTTG
GTCAACTAAATCAATCGCTTTATCTGGTAAAAAACGATCAGTGATGTAACGATCAGACAA
TTCAGCGGCAGCAACTAAGGCTCTATCTTGAATACGCACACCATGATACACTTCATATCG
TTCTTTTAAACCACGTAAAATTGAAATTGTATCTTCAACATCAGGCTCACTAACTGCTAC
TTTTTGGAAACGACGCTCTAATGCCGAATCTTTTTCAATATATTCTCGATATTCATTTAA
AGTTGTTGCACCAATACAATGTAACTCTCCTCGTGCTAACATTGGTTTTAGCATGTTGCC
TGCATCCATGGCACCATCTGTTTTACCAGCACCTACAAGCATATGGATTTCATCAATAAA
TAATATAATTCTACCATCAGACTCTTTAACTTCTTTTAGGACTGCTTTTAATCTCTCTTC
AAATTCACCACGATATTTAGCGCCCGCTACTAATGCGCTTAAATCTAACTCAAAAACAGT
TTTATCTAATAATGATTCTGGCACATCTTTCTTAACTATACGTTGCGCTAATCCTTCAAC
AATTGCAGTTTTACCAACACCTGGTTCACCAATGAGCACAGGGTTGTTTTTAGTTTTACG
ACTTAAAATACGAATCGTATTTCGAATTTCTTCATCTCTTCCTATAACAGGATCCATTTT
ACCTTGTCTAACTTCTTCTACTAAGTCGCGGCCATATTTAGCTAATGCTTCGTAATTAAC
TTCTGGATTTTGTGATGTCACGTGATTTCCCCCTCTTACTTTTTTAATAATTTCTTTGAT
AACTTCTACTTTATTATTTATATAATGTTTTGTTGTTTGATCAATGTCCATTGCCGAACG
TAAAATATGCTCCATTGAAATATATTCATCTTCATATTCTTTCATGTATGATTCAGCCTT
AGTTATCAATTGGTTTGCTTGTTGGCTAATATATTGACCATATTGTATATTGTCACCTTC
TACAGATGCATACGTGTTTAGTTTGTCTACATAAGCTTTGTTTAATTGATCTACCTCAAT
ATTTGCTCGTTCTAAAATACTTTTATATAAGCTTTCACTTTCATTTAAGGCAGCGCTTAA
AATTGCCTCAATTTCTATATTTTGTAATTTATGTTGCTGACTCAGTTCAACTGCTTGTTG
TAAAGCACTTTGAACAGCATATGTCATTTTATTTATATCCATTAATTTCACCTCTAATTT
GTAGAGTTGGTCAAGTTGCACTTTTGACTTTGACTTTCTTTGACCTTAATTATATTATAG
TCTCAATATAATCATTTATCAACTCTTTTACACTTAAATTTCCTAATATTTGTAAATAAT
TTTTTGAATTAAAAAAATCTAGCTAATGTTACGTTACACATTAACTAGACTTATTAAACA
TATGTTATTTCTTTTTAAGTGCTTTTAATATTTCATCTTTTAAAGCTAGAACTCCTTTGT
ACTCTAAATGTACACCGTCTGGTGCAAAATATTCACTATGTCCTTGTGATCGCTTATACC
AATCAATTAATGTGACATTGGACTTTCGTTTCGCCGCGTCAGCTAATAATCGATTTACAT
TTGCCTCATAAATTCTTGGAACACGTGTATTAACTAAATAAATCTTGGCTTTTCCAAATT
GATTAAGTAAATCGTCGAGCTGTTTGACAGTAAAGTCGCCATTTGTACCTAATTCTAATA
CGACTTGATCAGATGATTTTTTATATTGTGAATAATTCGCTTTAACTAAAGGTAAGGTTT
GATACAATTGACGCCCTACTTTTCCATCAATTCTAGACTTAGGAACTGATGACTTAAATG
ACTCACCGATATCAACCATTACTGAATCACCGATTAAAAGAGGTTTAATATTATTATATA
CGTCGGAAGATTCCTTTTTCTTCTCACTTACTAAGCCATCAATGTGAATGTTATCAATTG
GTGCTATCCGCATTAAATAATTATCTTCAATAGTGGTATCAAAGCTATTCGCTTTTTCTC
CTATAATGTCTTTACCATATTTATTGAATGCACCTACTAAAATCAACATAAATGGAATTA
ACAAGGTTACTACAATTGCCATTCTTATAAATTGTGGTATATAAGAAGGTCGCCAATTTA
AAGCTTTAATACCTTCTTTTCTAAATGGAGTTTCTATAAAGCGATATGATAGCTCTGCAA
ATATAATTGTTAAACTTATATCTATAAAGTACACATATACAGGTATCTGTCCGTCTACAT
AGTAACTATGTACGAAACTAATTACTGCAAAATGCCATAAATATAGACTGTAAGACCTTT
TCCCGATAAATACTAACACTGGATTTGAAAATATTTTCGCTATCCATGTAGATGGATGAA
CGACACTGGCAATAATAAATAACGTTAATATGGATATTAAATAGAAACCACCATCATATA
TCCAATTCGTCTCATCATTAATAATGAAAAATAATAATATAAGTACTATAAATGATAAAC
TACCTATGCTATCAATAACATATTTTACAACTTTAGGTGGATCATTTTTCAATTTAAACG
GTGGCCATAAAAAAGCTAAAATAACACCCAGTAACAATGTCTGTAATCTTGTATCTGTTC
CAAAATACACTCGTGAATGATCCCCATTAATACTGTAGATAAACATCATTAACCCTAAAG
AAATTATAGATACTCCCCAAAAAATAAATCCTATTTTGTATCGCTTTTTAATTGTTAACA
ATAATGTAACCAAAATAACTGGGAAAAATATGTAAAACTGTTCTTCAATTGCTAAAGACC
ATAAATGCTTTAATGGCATAAATGAAAATTGCTCAAAATAATTAACATCTTTTGCTATAT
ACCACCAGTTTGATACATAAAATATCGCAGCAATAATATCATGTTTAACCCTAATGATAT
TATCTGATTTTAATAATAAGGTTGCTGTCCCTACAACCATTAATAAAACTATGACTGCTG
GTAATAAACGTTTTAAACGACGTATCCAAAAGCTTTTCAATTTAATGATACCTGTGTCAT
CATACTCTTTGAGTAATAAGCTTGTAATTAAATAACCAGAGATCACAAAAAATGTATCCA
CACCTAAAAAGCCACCTGTCAACCATTGCTTATTTAAGTGGTAAATAATAATTCCTAGAA
CAGCGATTGCCCTCAAACCATCGAGCCCTGGCATATATCTCATTTTCTTATATTTTGTAA
AACCCTTTGTTTTGTTCATTTTTGCATTCTTCCCTTTTAAAACTGTTCTTCTTAGATGCT
TAATTAAATTTAGTTATGCTGTTTAAAAGAATATTGAAATGCATATGTATATTATTGAAT
TACGACATCATCAAAATCATATTGACTAAAATACTGTTAAATTAAAAAAATTACCAATGA
TGATTCTTATTTCGAAATCCAATTTGTAATGCAACTCGGCAACTTAAAAACTATGAAGTA
TTATGTATTGTAATATAACTGTAATATAAATTCAATTTATTATAGAAATTTTCAAGAAAA
TATTCAACTAGGAAATGAATTGTGCACTCTTAGAAGTGCAAGTCACTGTCTTAGTTCATA
TTTTTGAAACAAGTTAGATATAAATTTTCAAAATAAAATCAGAACCTAGAACGTAAATAA
GGCTCCCTTCAATGTCTACTTTGAAGGGAGCTTATTCACAATGAATTATACTCTACAATG
TTATATTGACTGCGGGACCCCAACACAGAGAATTTCGAAAAGAAATT
>NODE_5_length_24929_cov_24.512897
TTACATAATAAATTGAACATCTAAATACACCAAATCCCCTCACTACTGCCATAGTGAGGG
GATTTATTTAGGTGTTGGTTATTTGTCACCTTTTTTATTGTTGCGCGTTCGTAACCAATG
TGCAAAAAACGCAACAAGACAGCCGCTTAAAGCTGAAGTCATGATGTCAATTAATAAATT
GAACATCCGTCATACACCTCCTCTCTGCGTTAAAGTAACGCCCGAGATGTTAGGCGACCA
TTATATTATATCATTTATTTATTATATTTCACGCAATATTAAAGTTCGAGTAAAGCGTTT
TTTAGTGGTTTACGCTACTTTAATTACTATCTTTTAAAATCCATTTAGATAATACAAATG
TGATGGGTATCGTAATAATTAAACCAGCAAATGGTGCAATTTCTGCTGGCAAATTTAGCC
AGGATACAAATACATATAATAAAACTGTTTGTAAGCTTACGTTGACAATCTGCGTAATTG
GAAAACTAATGAATTTTCTCCAAGTAGGTTTTACCCTGTAAACAAAATAACAATTCAAAT
AATACGAAATCACAAAAGCGACTATAAATCCGGTAATATGACTAATCATATATTCAATGT
GTAATAATTTTAACAGCAATAAATAGACAACATAATAATTTAACGTATTAATACCGCCAA
CAATGATAAATTTTAAAATTTCAGCATGCGTTTGTGTTAGTTTCATATGTGTAACTCCTC
AACATCAAAATATATGTATAACTGCGTTCTCCAACATACTCGAATATGCGAGCCAATCCG
CTTCTCTTCAAATATACTTATTTCAGTTTTTATACCCTTTCACAGCAAATTTAGTCTCTT
TCCCCTCATCCTTATACGACATTATAATGTAACTGATTTATCGCGCGACTCATTAGCACT
ATAGAGATTACTTTAGTTCACTAGTAATTTTATATACAATAAGAGCGACAACAGTAATGA
GAGGATGTCTACTATGCAATTACAAAAAATTGTCATCGCTCCTGACTCATTTAAGGAAAG
TATGACCGCACAGCAAGTTGGCAATATTATAAAACAGGCATTTACTAATGTTTATGGGAA
TACCCTTCATTATGATATCATTCCGATGGCTGATGGTGGTGAAGGTACCACAGATGCTTT
AATGCATGCAACAGGTGCTACTAAGTATACAGTCATCGTTAATGACCCTTTAATGCGACC
TATTGAAGCATGTTATGCACGCGCAGACGAACAACAAATTGCAATTATTGAAATGGCAGC
AGCGTCAGGTTTGGATTTATTAGAAAAAGAGGAACGTAATCCTTTATACACATCATCATA
TGGTACCGGTGAACTAATTAAAGATGCATTAAATCATGGTGCTAAGACCATTATTTTAGG
GATTGGTGGCAGTGCAACAAATGATGGTGGTACAGGTATGCTAAGTGCACTAGGCGTAAA
GTTTACTGATGTAAACGGGGACTTATTACAAATGAATGGTGCTAATCTTGCTCACATTGC
ACAAATCGATATAACCAATCTAGATTCGCGATTAAAAGAAGTGACCTTTAAAGTGGCCTG
CGATGTTTCAAATCCTTTATTGGGTGAAAATGGTGCTACCTATATTTATGGTCCTCAAAA
AGGTGCTGATGCAAAGATGATACCAAAGTTGGATTTCGCAATGTCGCATTATCATGATAA
GATAAAAATGTGCACAGGAAAGTCCGTTAATCAAATACCAGGTTCTGGTGCAGCTGGCGG
TATGGGCGCAGCATTATTAGCGTTTTGTGAGACAACTTTAACAAAAGGTATTGATGTCAT
CTTTGACATTACAGATTTTCATCAAAGAATTAAAGATGCAGACCTCGTTATTACTGGAGA
AGGACGCATGGATTATCAGACCATCTTTGGCAAAACACCCGTAGGCGTTGCGTTAGCTGC
AAAACAATATCATATTCCTGTCATCGCGATTTGTGGCAGTCTAGGCGAAAATTATCAACA
TGTTTACGATTTCGGTATTGATAGTGCCTATTCTATAATCTCTTCACCTAGCACTTTAGA
AGATGTCCTACAAAATAGCGAACAAAATTTATTAAACACTGCAACTGACATTGCTCGTAT
TCTGAAATTACAATAATGTCAAAGTAAATCATCAGCTTTATTATTTGCAGTTAAAACTTG
GATGAGGTGAAACCCATGAAAAGAACTGATAAATACCGTGATTCATATCAATACGACAAT
CAAAACCAAAATCATCGTCGTCAATCTGAAGACGCATCGTATAGACAACAATATGCTAAA
GGCGATCCTGAAGAACACCCGGAACGATACTATAACGGTAGAGATTATCGAAGAGAACAA
ATTCTTGAAGAAGAAAACGAGAAATCCCGCCGTTCAAAAAAGTGGTTATATATCATTATT
GCCATTCTCTTAATTATTGTCGCTATTTTTGTCACACGCGCCTTACTTAACAATGATAGC
GATAAAGTTAGTAATGACCCTAAAGTCTCTCAAAATTATAAAAAACAAGTTGAAAATCAA
GACGGCCAAATTAACCAGCAAGTCGATAATGCTAAAGAAAATATTAAAAACAACCAAAAA
ACTGATGACATTATTAAAAATTTACAAAATCAAATCGACAACTTGAAGCAGCAAGAACAA
AACAAAGCTGATTCTAAGCTAACTCAATTTTATCAAGACCAAATCAACAAATTGACAGAG
GCAAATAATGCACTTAAAAACAATGCAAGCCAAGGTAAAATTGAAAGCATGTTAAATGAT
ATTAATACAAAATTCGACAGTATTAAATCTAAATTAGAAAGCTTATTTAAAGATGACAAT
GGTGGCGCTAATTAAATATTAAACCTGCTTTTGATGATAAACATTAAGTCCTATACTTTA
TCTGTATCACTACGTTATTAATGATGATACATTGCGAGTATAGGACTTTTTATATAAACT
TATATTCTAACTACATACAAATGCACATAAAACGTATATAATTTACATAATTATATAAAT
TAAGGAGTCTGTTTATGCAATCTTCGAGTTCCAAAACGAAGCAATTTTCATTTTTATTGT
TAATCACGTTAGGTGTCATGACAGCTTTTGGCCCTCTAACTATAGATATGTACGTACCAT
CATTACCTAAAGTGCAAGGTGATTTTGGTTCTACTACATCAGAAATTCAATTAACATTAT
CATTCACAATGATTGGTCTTGCACTAGGCCAATTTATCTTTGGACCTTTATCCGATGCTT
TTGGTCGCAAACGCATTGCTGTATCCATTTTAATCATTTTCATTTTGGCATCAGGTTTGT
CTATGTTTGTTGATCAATTGCCATTATTCTTAACTTTACGATTTATTCAAGGTTTGACAG
GTGGTGGTGTCATCGTTATTGCCAAAGCCTCTGCTGGTGATAAATTTAGTGGCAACGCAC
TCGCTAAATTTTTAGCATCTTTAATGGTAGTTAATGGCATCATCACTATTCTTGCACCAT
TAGCCGGTGGATTAGCTTTATCCGTAGCAACATGGCGTTCTATTTTTACAATTTTAACAA
TTGTGGCACTCATCATTTTAATTGGCGTCGCTTCTCAATTACCTAAAACATCTAAAGATG
AATTAAAGCAGGTGAATTTTAGTAGCGTCATTAAAGACTTTGGAGGTCTTTTGAAAAAAC
CAGCATTTATTATTCCAATGTTATTACAAGGTTTAACTTATGTAATGCTATTTAGTTATT
CATCTGCATCGCCATTTATTACTCAAAAATTATATAATATGACACCTCAACAATTTAGTA
TCATGTTTGCTGTTAACGGTGTAGGTTTAATCATTGTCAGTCAAGTCGTTGCTTTATTAG
TAGAAAAATTACATCGCCACATATTATTAATCATTTTAACTATTATACAAGTGGTAGGTG
TTGCTTTAATTATCCTGACACTTACATTCCATTTACCACTTTGGGTCTTACTCATCGCAT
TCTTCTTAAATGTGTGTCCTGTGACGTCAATTGGACCGCTTGGTTTCACAATGGCTATGG
AAGAACGAACAGGTGGCAGTGGTAACGCATCAAGTTTACTTGGCTTATTCCAATTTATCT
TAGGTGGTGCTGTTGCACCACTAGTTGGCTTAAAAGGCGAATTTAATACATCACCATACA
TGATTATTATCTTCATTACTGCCATTCTATTAGTCAGTCTACAAATCATTTACTTTAAAA
TGATTAAAAAGCAACATGTCGCATAACACTTCAACATAATTAGAACCCTGGCAAAGATAT
CTATCTTTGTCGGGGTTCTTCTTTATGAATTATGAGATCCAATCTTCAACTAAAATTACG
CCTTCATATCAAGTACATTTCTATTCAATTACCCTTTAACAGGCATCCAAATTTCTGTAA
TATATTTTCCACTTGTAGTATCACCATCCTGATACAACTCAAAAAATGGTGCTGATTTTA
CCGTATCTGCTTGATATTGATGTATGTAGTGATGAACCTCTTCCATTTTTTGTTGAACTG
CTTTAGGTACTGCGCCCTGTGCTTCAAATACCATATACTTTGAACTTGCTAATGTTATGA
CATCATATTTTTCAATATCAGCACTATTATCTCCGGTAACTGCAATCATATATGACATCT
TACCGTCTAATTCAGGTATACATAAGCCAAGTATCCCGGCTAAATCACCATTATTTTTTA
ACTGTAAATCCGCAATTACTCCCTCTTGATAACATCTTTGCCAAAACCCTGCTATATGTT
GCTGAGCCTGTCGTCCATTTTCATACGTTTCTTTAATACCTACTAACGTTAACGACGCAA
GTTGTTGTAATTGATATTCCATTTTATCACTCCATTAATTTTATTCACTCATGTAAAACA
TATGTTTAGGACATTTTGCATTGACGCTATATAATTATATTAAATATTTATTGAATCAAT
GCGAGGACTATATTATGAACCGAAAAATATTACCAGTTAAACCTATCAGTCAGCTATTTC
CTATCCCTATGGTCATGGGGTGTGAAGGTGTTTCCGCAGCCATGATGTTGCAATACAATA
ACCAACATATCCCTGCTACAGAAATTATGAGACATTGGCCGACACATCCGAACAATCCAC
ATAAAGGTTATGTTGGACATCACTTATTCATTAAGCTTGGCAATTATCATCAAACGATAT
TTCCAGAAGCATATGTACCATTTTTACAAAAATACAATCCTAATATCGTAGACGGCACTG
GTAAATCCTTAGAAGATCTTAAAGGTATTATCGATCAAGGTCAACCTGTGTTAATATACC
ATACTAATCTTGGTTCTAAACCATTACTACGTGTTTTCCGCTTTGATAACAAGCCAGCGA
AACAAGTTTCAAATATTCACGTAACGTTACTAATTGGGTACGATGATTACTATTACTATT
ATATCGATCCACTTTGGAGTCATATTCGTCGTGGTCTAGTTTTACCTGCCATCATTCCAA
ATCGCAAACAAATTATTAAAATTCGTAAAGAGAAAATGGAATACAGCTTTAATTCACCAG
GAAGAAAGTGCATTTATGTGCAACCACATTCATATACAATTGAAAATCAGCAACAAAATA
AACACACGTAAGTAAACACATTACTCGCGTGTGTAAAACATAAAATGCGCAAACTGGGTC
AGGTTTGCGCATTTTAAATTTCTATTATTTGTATCGTCTCATTTATTTCCTGGTAAATAT
CTTCTGAACGCCATTGTCTTGGATAGCCTAGACACGGACAGAGATAACATCTGCCATCAT
CCATCACACTTTTCCGAAAATGAACATGGCCCATAATACTATATGGTATATCGAACATCG
CATACAAAGGATTGAAATCACTTGTCCCAATAAATGCATTATAAAAATCGAATATACGAT
GCGGCATAGGAACAATGAAATCAGGGTGCGTCACAACATGTGTGACTAAAATCACTCGTC
TATTTCCTACTTCTAATATATCTTTCTTAACTTGTTCAGCCGCTATTTCAGATAAATTTT
GATCTGATATGCCCCAAGATATTCGTTCTTTATCTTGCCAAGTCGCACCATAATGTTTTC
CTCTTTGTAACTCATCTAATGAAAATCGTTGTGCTGCAAAGCTATAATCATACCAACCTG
TATGTCCTATTATTGCCCATTCTTCATTTACTATAAATGGTTTTCCTACCAAGCACTGTG
ACATACTCTTATAATTATTCCAAATGTCTTGCGTAGTCATACTTTCAACTTTCCATAAAT
CATGGTTTCCAGGAACAAATTTCACAGGTATATCTAATTGTTTTGTCAATTGCGTTATAA
ATTGGTGCGTCAATTGATAATGATTTGAGATATCCCCCGCAATCAACAATATATCCAAAT
TTTTATACTTAACTATTTCAACCAATGCCTCTAAGTAATCTTCGGATGTTTTTTTATTAT
GACGATCAATATGTAAATCGGCGATTGTCCCTATCTTCATACCCATACCTTCTTTACCAA
ATTAAAATGTTATTTATTATGCCATAGCTTATCTAATATATATAGTTAACTGCTTCATTT
AGATGATCATTTTATATTTTTGCACAAAAACTTATATCTTTCCAAAAAATCGATAAGTTT
TAGTTATCATACCCTTACCTATCAAATGTTTTTTCTTATATTTAAAAAAATAATTGCTTT
ATTAAATGGATTTCTTTAGTATTTATAATTAAGAAAACGCTTACACACAACTTTTTTATT
TGCTTTATCCTGAGGAGGAAAATTATGGCAAGAAAATTGCATAGAGAGTTGAATAACAGA
CACATCCAATTGATAGCAATTGGGGGCGCAATTGGAACTGGGTTATTCCTAGGATCAGGT
CAAACAATATCTTTAACTGGTCCATCACTGTTATTCACATACATGATTATTGGGGTTGTA
CTATTCGCTTTTATGCGCGCATTAGGCGAATTGTTGTTGAGCAATACAAGATTTAATTCA
TTTGTTGATATTGCAAATGAATATTTAGGCCCTTTTGGTGGCTTTGTCATTGGCTGGACT
TACTGGTTATGTTGGATTGTATCAAGTATGTCAGACCTAACTGCGATGGGACAATACTTT
GCATTTTGGTATCCACAAGTCCCAAATTGGATTACCGTGCTATTTATTGTTTTAATCTTG
ATTAGCTTCAACTTATTAGGTGCCAGATTATTTGGTGAACTGGAGTTTTGGTTCTCTATT
ATTAAAGTTGTCACAATTATTGCGATGGTTATCGTTGGTCTTGTATTAATCTTTTTCTCA
TTTAAAACACATTATGGACATGCATCATTCACAAACTTAATCAGTCACGGCGGCATGTTC
CCTGGAGGAACATTTGGTTTCCTAATGTCATTCCAAATTGCTGTATATTCATTCATTGGT
ATTGAACTTATAGGTGTAACTGCTGGTGAAACGAAAGATCCTGAAAAAACCTTACCGAAA
GCAATTAATAATGTACCTATCCGTATTTTATTATTCTATATCGGTGGTCTATTAGTAATT
ATGTCAGTCATACCTTGGAATGATATCGATCCAAATAGTAGCCCTTTCGTTAAACTCTTT
ACATTAATCGGCGTGCCATTTGCAGCAGGTGTCGTTAACTTTGTCGTGCTAACTGCCGCG
GCCTCTGCTACAAATAGTGGTATCTATTCGAATAGTCGTATCTTATTCGGACTGTCACAA
CAAGGATTAGGTCCTAAAGTTTTAAATAAAACGAATAGTCATGGCGTGCCTTATTTATCA
ATGTTAGTTTCATCAATTGCATTACTTATAGCAGCCTTGTTAAACTACATTTTCCCTAAT
GCAATTCAACTATTCATATACGTTACAACGTTATCAACTGTGTTGTTTTTAGTTGTTTGG
GCAATGATTATTGTCGCTTATCTAATGTATTTGAAAAAGCATCCTGAGGCACATAAAAAC
AGTAAATTTAAGTTGATTGGTGGTAAGCCTATTGCTTACATTATTCTAGCGTTCTTCTTC
TTTGTATTCATTTTATTATTCTTTAGTGACGAAACAAGAGCAGCTATTTATATTTCGCCA
TTCTGGTTTATATTTTTATTCTTCTTTTATAAAAAATATAAAACGAATGCTGAAAAGCTC
GCATATGAACAACGACAAAATGACAGCGGTCATTTCAGATATGACAATCAATAATTTAAA
CATCTTGCTCTAGTATCAGTTCAACCGATACTAGAGTTTTTTTGAAAATAACTTCATTTT
ATCAATATATCTATGTCATTATGCCTTAAAAGTGATAAAATATTAACTATTAAAATTTTG
AGGAGTATTGTATGGCATTATTAGAAGCATTTTTAATTTTTATTTTTGCTGTGATTATCA
GTTCGGTTATCAATAATCGATTTCCACAAATTCCTACTGCCTTTATTCAAATTGCATTAG
GTGTCATTATTTTCATTATTCCAATACAAGTTGATTTCCAATTCAACTCTGAAGTATTTA
TGTTCGCTGTTATCGCGCCACTGCTTTTTGTAGAAGGTACCCACGTCTCTCGAACAAAAT
TATTAGAATATCGTAAACCTATACTATTAATGTCAATGGCACTAGTGTTTGCAACTGTAG
TCGGCGTTGGCTATTTTATACATTGGATTTGGCCTGCCTTACCAATGCCAGCCGCTTTTG
CAATAGCAGCAATTTTATGTCCTACTGATGCAGTAGCAGTATCTGCTATTACACGCGGAA
AATTATTACCTAAAGGTTCTATGACGATTTTAGAAGGTGAATCTTTACTCAATGATGCAG
CAGGTATCATTTCATTTAAAATTGCTGTTACTGCATTAGTAACTGGTACCTTTTCATTAT
TCCAAGCTGTTGAACAATTTATCATTTCAACAATACTAGGTGTACTTATTGGTGCAATTA
TTGGATTCGTTGTCGTTAGAATACGTATAGACTTAACCGCTAATAAAGGTTTAAAAGATA
ACAATACCTTAACTTTTATTCAATTATTAACTCCTTTTGTCGTATACTTTTTAGCAGAAG
AAGTTCATGCTTCAGGTATCATTGCAGTTGTAATCGCAGGTCTAATCCATGGTTTAGAAC
GCGACCGTTTAATTAGAGCACAAACGGAACTACAAATGAATTACCATCAAATTTGGAATA
CATTTAGTTATGCCTTAAATGGTTTTGTATTTGTTGTATTAGGTTTTATGATTCCTACTG
TAGTCATAGATATTTTCCAAACAGAGCCTGACAACTTTTCATTTTTAATAGTGATCACTA
TATTAATCGCTATTGCAATTTATGTATGTCGATTTGTTTGGGTTTATTTCTGGTACAAAG
ATTTTTATTTCCCGAAAAATATACAATCTTATCTAGACGAGGAACATGATTCACATGAAA
CACCACCTTCTCGTGTGCGTTACGCATTTATTATGACCATGTGTGGTATTCACGGTACAA
TTTCACTTTCAATGGCACTTACATTACCATTTATCATTACAAAAGGACAAGCATTCGAAT
ACCGTAATGATTTATTGTTTATTGCATCTTTCATGGTATTAATTAGTTTAATCTTAGCGC
AAATTGTTTTACCTTTAATTACACCATCTGCCGAAGATACTACTTTTAAAGGTATGACTT
ATCAATCTGCCAAAATTTTCATTGTCCAAAAAGTTATCGAACATTTTAAAAACGAAAGTA
AAAAAGACAAAAACGATACAAATTATCGCCCAGTTTTAAACCAATACTTTGGAGAATTGT
TATTTTTATTAAATTCAGAACCTGATAATCAAAATACAAAAGAACTCAAACGTTTAGAAG
ATATTGCAAAAGTAATCGAAACATCTACACTTGAGCGTTTAATTGATAAAGGTAAGGCAA
CATATCAGGATATAAATAATTACCGCAATATTGTCGAATTAACAGAGACACACCGTACTG
CTTCATTTGTTGAAAAATTTGCAAACTTCTTCAAGATGTTATGGCTTAGACTTAAAGCGA
TGAAGCACTACAAATCCTTAAACAAAGAATCTAAGAAGCAAGAATTTGAAAATTCATTCA
AAGATGTTCAAAAAATTATGCGTATTGTGAATCACAATATTATTTTACGCTTAAAAGAAG
AACAAAATAGTACAAATGTACTTGAGGTTAGCTTAGTCATTAATCATTACTATGATATGA
GTCGCTCATTAAAGTGGCGTGCGCAACGTCGAAAAGAACGTCAAGAAAACAGCAATCAAA
TCATACCGCAAGCTATGTTCCATAACCACAAATTGGAAGCATTGTACTTACAACGTCATC
TTTTAGATGAATTAATTCGCAAAAATAAAATCAACAATATCGTTGCAGCTCAAATTCGAG
AAAATATCAATTACAACGAAATTGTCTTGTCTTTACAGTCCAAACATTAAGCAAGACATA
ACAACACCCCGTACATATGAGACAAAATCATGATCATCTCATATGTACGGGGTTTTTATA
TTCAACATCAAAAAATCGGATTGATGAAAAGTAAATAACCTTTCATCAATCCGATTTGAT
TATAGAATCTATTTTTTAAGTTTAAATGGAATTGTACATACGTTAACATTCTTTTGATAA
ATTAAATACAATTTCATACGCAAACTAGTTTGATTGTGTAATAAATTATGCCAACGTTTC
TTAGTAATAAATTCTGGTATCACTACTGTAATCATATAGTTTTGATCGTTGGCTTTACGA
TTAATCTTATCGATAAAACGTGAAATTGGTCGTATAATACTGCGATATTCCGAGTGTAAA
ATAACTAATCTTACATCTGGGAAATGACGTTTCCATTTCTCTTGGAATGCTTTTTCATCT
TCATCTCCAAATGATACATGTACTGCAATGACATCATTATTCGCAAGCATTTGTGCGTAA
TAAATAGACTTATCAACTGCAGTTGTAATGCTTGTTATCGGAACAATTGCTAAATTACGA
TCTACTACTTCTACATTATGAACATCAATATCAGAACGCAATTGTTCTGCGATATCTCGA
TAATGTTTGTTAATTTTCAAGAAGAAAATTACCACGAACGGCAAGAAAATAAGTATCGGC
CAAACTTGGCTAAATTTAGTTATGAGTAAAATCATAAAAACAATAAATGTCACGATACCA
CCAAGTAAGTTCACAGACAACTTACTTAACCAATTCTTAGGACGTTCATGAATCCATTTA
ATAACCATACCGAATTGTGCTAGTGTAAATGGAATGAATACACCAACCGCATACAATGGA
ATTAAATCTTCAGTCATACCATCAAATACAATAATTAAAATAATGGCTAATACACCTAAA
ATAATAATCGAGTTAGAGTAGCCTAAGCGATCACCTCTAACAGTAAACATTCTAGGCATA
TATTTATCTTTAGACATTGAAGCCGCTAACATCGGAAAAGCTGTAAATCCAGTGTTGGCT
GCTAATACCAAAATCATCACGGTCGTTGCCTGTACAAAATAGAAGGCAGCATTATCACCA
AATATTTGCATAGCTAATTGTGATAAAACTGTCGTTTCCGTTTGTGGCATAATTCCATAA
ACATATGCTAAACCAACGATACCAACTAATAAAAACGCTAAAATTGAACCCATAGCAATT
AACGTTTTTACAGCATTATTAGCACTTGGTTCTCTAAAATTGGTTACCGCATTTGAAATA
GCTTCAACACCTGTTAATGATGAAGCCCCTGATGAAAATGCTTTTAATAGCAAGAATAAT
GTTACTCCAGGAACCGCAGTTCCTACTGATGCATGCATATGTGGTTGAATATCTCCTGTC
GCCACACGGAAAGTACCTATAAATATTAATATCACTAACCCTATAATGAAAAGATATACT
GGATAGGATAATACGGTGGCAGATTCAGTTAAACCACGTAAATTTAATATTAAAATAAAA
AGTACAAGTAAACATGCAATCAGTACTTTATGCCCATATAAACTTGGGAATGCAGCAACA
AATGCATCAGCACCAGATGATATACTAACAGCGACAGTCAGTATGTAATCGACTAATAAT
GAGCCTCCTGCAAGCAATCCCCATTTTTCTCCTAAATTGGTCTTGGACACCATATACGCG
CCGCCACCTTTAGGATATGCATAAATAATTTGCCTATAAGACATAATTAAAGCAGCTAAT
AAGATCAGAACAGCACCTGCAATCGGTAAAGTATACCAAGTTGCAACTGCACCCACTACT
GATAATGTAATCAGTATTTGTTCGGGACCGTAAGCTACTGAAGATAATGCATCCGACGAA
AGAATCGCTAACCCTTTAAACTTCGATATCTTTTCGTCTTTTAGTTCTCTGTTTTTTTTA
GGTTGCCCTATAATAAGTCTTTTAAATTGATTGAACATAATCTCCTATTCCTTTTTATAC
TTTTTGATGGATATCACTATACGCCTATCTTCCCAAAAAGTATAGAGAGTTAATTAATAT
TTTTTATGTAATTATACACCTATTAACATATAAGGTGTCAAAAATAATGGTAAATATACC
TCTTTAATTAATTTATTCAATAGAACTGGTATAATAAAATAAATCTCATTAGGCACTTAA
GTAAATTTAACATATAAAAAGGAACGTTTATGACTACTAAAAAACTGTATTTTCTATCCA
TTTCTATTATCATTTTAGTCGCCATTTCAATTGCTATATATATAACATTAAATAGCAATA
CGAAGACACGGTTAACCAATGATTCGCAACAACAAATAGATACAATTATCGAGCATGATT
TACAAAAGGGACATATTCCTGGAGCATCAATTTTAATAGTAAAAAATGGCAAAGTTTTTT
TAAATAAAGGTTATGGTTATCAAGATGTTGATAAAAAAGTCAAAGCTTCTCCCACAACAA
AGTATGAAATTGCTTCTAATACGAAAGCTTTCACAGGTCTTGCAATTTTAAAATTAGCTC
AAGAAGGTCGATTAAACTTAAATGATGCCGTATCCAAACATGTGCCTCATTTTAAAATGA
ACTATAATGGTCAAAATGAAACTATTACGATTAAGCAACTTTTGGCTCAAACAAGTGGTA
TACCTAGTGATATTACAAGCGAAGACTCCGTAACAAATAAAAATAATCGTTTAAATGATG
TAACCCGTGCAATTATGGGTGATGAATTACATCATAAGCCCGGAAAAGAATTTGAATACT
CAAATATGAACTATGATTTATTAGGTTTAATTATCCAAAACGTTACGAAGCAATCCTATA
CAAAATATATTACAAATTCATGGCTCAAGCCTTTGCATATGACACATACATCATTCAAAC
AAACCAATAACAAATCAAAACATGATGCTATTGGCTACGAATTACAAGGTTCGACACCTG
TCGTCTCTAAACCTGAATTTAACCTTTGGGATACACCATCAGCATATATGTTGACATCAA
CTGAAGATTTGGAACATTGGATAAAATTCCAACTTAATCCACCTAATAAATACAAATCAT
TAGTTCAACAATCACATAAAAATTTATCATCAACAATCGGTGAACCTAATGCCAATGCAT
ATGCTTCCGGCTGGTTTACCAATAATGATGAACATTTAGTGTTTCATTCAGGAACGCTCG
ATAACTTTTCATCATTTATTTTACTAAATCCAAAACAAAATTATGGAATTGTTGTGCTTG
CAAATCTAAATTCGGAATATGTACCCAAATTAGTTGAGCATCTTAACACACAATTATTAA
ATCATAAACAATATTCTACTGTAGCATCTGTACTGAACGCGCATAAAGATCAATTTAATA
TTGTTACCGTTTTGATGACAACACTTATTTTATTAGCATTTATATTCTCAGCTTATCGTG
CTTGGCAAATGCGTCACGGGAAAATCATCCTGCGCAAATCAAAACTTACCACATTTTTAA
GTTGGCTAACTTTATGTTTATGTATCGCTATAGCGCTCATATTATATGCATTACCATATC
TCATTCTCGGTAGCAATAACTGGTCTTTTGTACTGACTTGGCTGCCAATAGAAATTAAAT
TAACGTTAACTACAACATTTATTGCATTATTCAGTATGTTAATTACAATTCTGTTAGTAC
TACATACAACGACAATTAAGAAACCATAAAAAAGACTTGTTCAATCGCACATCAATCCGA
AACATACATATTTATGTATGAGGATTAGCGATTTGAACAAGTCTTCATTATTAACATGCT
ATATGCAGAAACCGATTATTTAATTGGATTCATGCCATCTTTCCAAGTTTTATAAATCAG
AGTACCACCTTGCGCTTTAAACTTCTCATTGCTTACGCCACGTTCAAATGGTTGCGCAGG
TTGAATATCAATATTTGGTTCAACACCAAGTTGTTCTTTATACCATTCTGCAAATTCAGA
ACCTTTAACAGGTGCATCATCTGCTACATTATAGATACCATTTTCAAAATGAATAGCTTG
AATAGATGTTTCAACTGCATCATCAAGATGCACAAATGATGTTACGCCATCTGAAAGTGC
CACTTGACCATCCATAAATTGATTATAAATCATGCCATCTTTTCCATACCAAGTACCTGG
GCCATATAACCAGCCAAAACGTAAAACAACGTATTCATCCATACGAGCCGTTTCTTCTTC
TAAACCAACAACACCATCAACTGTTACTTTTCTGTCACCAGTTGAGTTAAAATCAAGTGC
TGTCGTTTCACTTGCTAATCCTTCGCCCGGTTCATACATAAAGGCAATACTTTGGGCAAT
TACTTTCTTAACGTTATGCTTTTTCGCTGCATCAATTAAGTTTTTAGAACCTTCAATACG
TACTTTCGTATTTGCTGCCATATCAACATTTTTTAAATCCGTAATTTGATTAATAATGAT
CTCTGGCTTAAAATCTGCTAACGCTTGATCAATGGTATCAGCTTTTAATATATCACCAAT
ATATGCTTTTACATTAACAGCAGCTAGCTTTTGTTGACCATTCTCAGATGTAGTAAAACC
AGCAACCTCATGCCCCTCTTCTTTTAGTCTTTGAACTAATTTAATGCCAATAAGGCCCGT
TGCACCAGTTACAAAAATTTTACTCATTATAAACACCTTTTCTCTATTTGTCTTTTAATA
TAAATACTTGCTTGATGAGTGTACAAAATTCACGTAAGACTTCCAAATGATTTGCCTCAA
AATTTTTCAAAGTGTCGTCGTAAAAACTGTCTAGCAAATGCTAGTAGTATGTCGTAGACC
TATGACAAATCTGAATTATGAAGAAGACCAATTAAGAAAAACAGCACCAAGATCATTTCA
ATTTGAAAGTACCTTACTGCTGTTCTTTATTTATTACATTTCAATCTTAATAATGACCAT
AATTATCACGTGATTGTCATTTACTTATAATCATACCTAAAAACACTAATTAATCCTGTG
CATGTCGCTGACTTTCTTTAGTATGAATTAAATCAGTAATAAAGCGATTGACTGGCGCTT
CAATATGACGTTGTTTACCTAAGGTTGCAACTGCGCCATTAATATAATCAATTTCAGTTT
TTCTATTATTAACAATTAAATCTTGATACATGGATGGATAATGCGCACCAACTTTTTCAT
TTAAATCAACTAAATATTCAAATACTTCATCAACATTTAAATGAACATTATCAATCGTCG
CTACATGCACTATTTCTTGCGTTAATTTATAAATCAAACACTTCGCATAACTACTTTCAT
TCAGTGATGCCATATTACACTCCAACACTGTGCTTAATGCATTTGCCGTACCATTAACAC
AAATCTTTTTCCAAATCGATTGGTATAAATCTTTACTCATGACACCATTCAATTCCGCTT
CGTTAAGTAAATCAGCAACTTTTATAACATTTTCTTTACCTTCATCAACTAGTTCACCTA
TTTCAACTGGTCCACTACCAAGTAAATGACTGTGTCCAGGGCTTTCAAGACCTGCCGTCC
AAGTCGTAACACCTCTGACAATTTGTGATTGAGCAACATACTGCGCAATGACTTCTTCAT
GCTTCAAGCCATTCATCGTACATACGACAATCGTTTCATTATCAATATGTGGCTTCATAG
CTTCCATCACTTCTTTTAATTGCATAGACTTTGGAAATAGAAAGACAACATCGTAAATGC
TTTCGTCCGGTTGATCATTAAAATGATACATCGGAATGTTTAACTCGAATGCCTCTCCAT
TAATCGTTATATTTAATCCATGTTGCTTAACCGCTTCAACATGAGATGTATATCCGTCAA
TAAGTGTGACATCATATCCTGCTTGAAATAGTTTGGCACCAAAGCCACTACCTAATGCAC
CCGATCCAGCAATTGCAATTTTCATCCTATAAACCCCTCTTCATCGTTGTTGTTCATTTT
TAAAATACTACTTTCGTATATTAGCGTCAATTTGAAAATCACTCGCTTAATATGCACACA
GCTTTTATCATCTATAAAAGAACACACCTAACATTAAACGTCAATACGCAACATTAAGTG
TGTATGATAAACTCACTTTCACAAAATTTTCTTTAAAACATTTACATAATAACTTGCTTT
CATTTCAGTTTTACAAATTCGTTTGATTTTTAGGAACTAATAGTAAAATGACTAAAAATG
CAACAATTGCTAGCAAGGCATTAAACATCATACCTGTGAAACCACCTAAGTTCAAATTTA
AATTAGCTGCTAACACAGTATAAACCGTACCAGATACTGCTACTCCAAATGCATTTCCTA
ATGATGACGCCATTTTATATACGCCTGAAGCAACACCGGACTTATCATCTGGCGCACTTG
CAACTGCTGTATCAGTTGATGGTGTAGCATATAATCCTAAACCAGTACCAAACAATAAAT
ATCCAACTATACTAGATACGATATACCACATTTCTGGTAAAAATGTTAACGACAATAAGA
TTAACCCAATCACTGTAAAGCCACTTCCTAGTAATAGTGGGCGTTTCGGACCATGTTGCG
ATAAAATCTTTTCACCTACACGAATCATTGACAACACTGCTATTAAATATGTTAATGAAA
TATAACCCGTTTGCGAAGAATTAAATCCTAATTGTTGTTGATAATACGTGTTAATGACGA
TAAGTGCACCACCTGCTACACCATTTAATAAGAAGTTTGAAATAGTTGCACCACTGTATC
CTCTATTTTTAAAAATTGAAAAATCAACAAGTGGATGCTTTATTTTATTTTCGTAATATA
CAAAACCAACTAATGAACAGATAAACACTACAATTAAACCTAGAATTAACGGTGAAACTA
AACCAAAATGAGACGTCTGTGTGATGATTACATTTAAACTTAACATTGTCACTACTAAAA
TGACTAACCCGATAACGTCAAACTTTTTAGCTTCTGCTTTCATACCTTTGATTGGTTCTG
CTTTAGTCTCAGGTGCATGTTTGATTAAGTACATTGCTAATAATGTTAATAGAATTGAAA
CAACAAATATTGAACGCCAACCTATATATGTAGCCATTAAGCCACCAAACAACGTACAAA
TACCACTACCACCCCAAGAACCAATAGACCAATAGCTTAAGGCACGTTGTCTTCTTGTAC
CAATATAATATTCGTTAATAATAGCAAGTGTGGATGGCATAATACATGCTGCAGACAAAC
CTTGAATTATTCTACCTATAATTAAAAATGCTGGCAAAGGTGTAATAATGATGAGTAATG
AACCTACAACATTTAATATCAATCCTACATAAGTAATTTTGACGCGACCAAATTTATCAG
CAACATCACCAGCACCTACGATAAACAAACCAGCGAATAAGGCAGATAAGCTAACAGCGA
TATTTATCGTTCCAACGTCACTACTGTATGTTGATTGTAATGGGACAACAAGATTAACAA
GTGACTGCGCGAATAGCCAAAAGGTAATGACCCCTAAAACGATACCCAAAAGCAATCGGT
TGTCACCTCTAAATTGTTTTGATGTGTCCATGAATTAGATAAGCCTCCTATGTTTAAGAA
AAACAAATTTTTAATATGATATATTAAGAAACAATATCATAAATTTGCAGAAAATTATAA
ATAAAACATCTCATTTTTTAGTATTTTTACAATAATTAACGCTTTTTATCCAAAAACTTT
CGTGATAATAATTGCTATTTTAGTGTAAACGCATACAAATACAACCTATAAAACGGCTAC
TCAAAGATTATTTGAGCTCCTTGAGTAGCCTCATTTTTATAAACCATGAAACGGAATCGC
TAAATTATAAACATCTTCTACTATTACATATTAATACTTTGCGGCCGATGATTAGATTGA
TTTTTTCGATGTCGTGTCGTTGGGTCTAATCGTTTTTCTAAAAATCTTAATAGTACATCA
ATGACGATTGCAATGATAGCAATCGGAATCGCACCTGCTAAAATAAACGTTGTGCCATCC
GTCGCATTTGTACCACGAATCACAATGTCACCAAGCGTAGGTGCTCCTATAAATGATCCA
ACGGCAACAACACCTATCGCAACAACCAAGGCAATACGAATGCCACCGATAATAACCGAA
ACAGATAACGGTAATTCAATCATTCGTAGCACTTGATTGCGTGTCATTCCCATACCTTTG
CCAGCATCCTTAATATTCGCATCAACACTAGCTATACCAGTATAAGTGTTTTTTATAATT
GGAAGTAACGCATATAAAAACACTGTTAAAACTACTGTTTCTAAGCCTAAACCCATGACT
AACATTAAAATAGCTAACATTGCAATGACTGGAACTGTTTGAATTATATTTGCAATTGTA
ATTACAAATCCAGAAAGTTTTGTGTATCTTGCAAGCAAGATTCCCAATGGAATACCAATT
AAAGCTGCAAACAGCACACCATAGACAGACATTAATAAGTGTTTGAAAAATAAATCCCAT
AGATAGCCAAAGTTCGTAACATAATAATTGAATAATTGCTGTAATAAACTTCCTTCCATT
ACTTATGACCACCTTTCTGTTTATCAAAATAGTGGTGTTTTTTCAAAAATTCTTCTGCGA
CGACAGCAGGTTCTTTACCTTTACCATCCGCTTCATAATTCAAGCGCTGCATCTCTGAAG
TTGAAATCTTTCCAGTCAACTTATTAATCGTCGTTGTAAGTTCTGGGTGTTGGCGTAATA
ATTCATTTGTTGCAACAGCACTCGCAGCATAAGGTGGGAAAAATTGTTTATCATCTTTAA
GTACTTTCAAATCATACGCCGCAATTCGACCATCTGTAGAATAACCTAATGCAACGTCTA
ACTTCCCTGAGTTTAATGCGTCATAAACGAGACCTATTTGCATTGGTCGCACGGTACCAA
AGTCGAAACCATACTCTTTTTTAAATCCTTCATAGCCATCGCCTTTACGATTCATCCATG
AACTATCCATACCTAAACGTAAATCTTTACTATGCTTTGCTAAGTCTGAAACCGTCTCTA
AATGATATTTTTTAGCAGTCTCTTTCGTTACCATAAAGGCATACGTATTCGCAAAACCAT
ACGAATTGAAAAACGTTTGATCAAATTTCTGTTTAAATCCTTGTTGCGTTGCTATCATTG
CTTTCTTAGGATCTTTGATTGGTGCTTCCTTTAAAACTCCCGTTAAATCTGTGCCATTAT
ATCTAACACCTGATATATTAGCATCCCCATTAATTAAGGCATTATGTTGAATCGTACTTG
ACCCTAAATTATTTACTAATGTTGGCTTTATCTTACCCTTCGTATCGTGTTCTATTAATA
ATCGCAGCATATGTGAAATGATTTGTGATTCACTCGTTGATAATGCTGTAATTTTGACAT
CATTTTCCGTACTCTTACTACCTAGTCCGGGCAAACTACATCCAGATAATACGGTAAGCG
ATAAGACAAGCACGACAACTATATATTTAATTTTCTTCATTATCTTAGCCTCCTAATTAT
CCAGATACTTTTAACCCTTTAGGAACTACCCATTTTTCAACTAAAGCTAATAAGGCATCA
ACACCTAATGCTAGTGCAGTAACGAGTACCGTTGCAGTTACAATCATCAGTGGATCATAT
AAATTTAAACCATTGAAAATGAAATCACCTAATCCACCCGCACCTACATAACTTGCAAGT
GTAGCCCAACTAATTACATACACAGACGACAAGCGAATACCGCCTAGTATAAGCGGTAAG
GCTAACGGCAATTCAACATCCTTCATCAATTGAAATTGTGTCATTCCCATACTTTTTCCA
GCTTCTTTAATGTTGCTATCAATATTTTGAACGCCGAGTACCGTGTTATTTAAAATAGGT
AATAATACATAAATAAATAGCGCTACAATTGCAGGCGTTTTACCAACACCAAAAATCGGT
ATCATAATAGCAAGTACAGCTAGTGTTGGAATAGTTTGTAACACACCTGCCACAGTTAAT
ATAATATTGGCAGTTCGCTTTGTTTTTGATAATAAAATGCCTATAGGTACTGCAACAATG
ATGGCAAGTAATAATGCCACTATAGAAATATAGAAATGTTCCAGTGTTTTCGACATCAAC
TGTCCGCCATGTTCATGTAGGAACTCGATCATGATTTATCATCTCCTATGTCACGTACTT
TGACATTAGTAGTGTGTTGCTCATGCACTTTTGAGGACGCAGTGTCTTTCCCCACATGTT
CTGTTTGCACTGTATCCTCACTATCGCCCCAAATCGTGTCATATACAATATCAACAACAT
TGGCACGCGTAATCAGTCCTACTAAACGCTGTTGATCATCTACGACAGGTACATTCCTAA
CGTTTCTTTTTAAAATCGTACGTACAGAATCTTGTAACTTAGAATCAATTTGAACGGTAT
AAATATGTTGTTGCATGGTATCTCGTAAACTTTTGTGTCCACGTATACCCTGATTTATAT
CTTCAATATCTAAGAATCCTAGTAAATGGTTATCCCTATCTACTACAAAAATAGTATCAA
CACGTTTTTGTCTCATAATATGAACGGCGTCATTCAGTGTTGCTTCTGCTTGTATCGTGA
TTGGTTTAATCATTACACTTTCTACAGTCTTGTCATTAGGACGGTCTTGAATCAGTCTAT
TTTGTCCTATAAAATCACGTACAAAATCATTTGCGGGATGTCTTAAAATATTGTCCGGTG
TATCAAATTGCACTACTTTACCTTCTGACATAATACAAATTTTGTCTGCTAATTTAATCG
CTTCATCCATATCATGTGTTACAAAGATAAACGTCTTGCCTAATTTTCGTTGTAACGTTT
TAACTAAATCTTGTAACGTATCTCTCGTAATAGGATCCAATGCACCAAAAGGTTCATCCA
TTAAAATAATATCTTGTTCGGCCGCAAGTGCTCTTACGACACCGATACGTTGTTGTTGCC
CACCTGATAGTTCAGCTGGATAACGCTCTAAAAATGACTCCGGTAAATCCACAAGTTTAA
TTAATTCCTTTGCACGCTTATCCTTTTCTTCTTTAGTCCATTTCAACAATTTGGGTACCA
ACACAATATTCTCTTTAATCGTCATATGAGGCATTAAGCCAATTTGTTGAATAACATAGC
CAATATTTCTACGTAATTCAACAGGATTCATACTCCGAACATCTTTACCATCAATTTCAA
TTTGTCCTTCTGTCGCTTCAATCATACGGTTGATCATTCTTAAAGCAGTCGTTTTGCCAC
TCCCACTGGTTCCTATAAACGCGATAAATTCGCCTGATTGAATATCTAAAGAGATGTCAT
CTACTGCCTTTTTATTACCAGAATAAATTTTCGTTAAATGCTTAATACTTAACATAATCA
TTTCTCCTTCCTCATAAAAAATATGACGAATGATACGCATAAAATAAAAAGACCATCATC
GCAATTGTTAAACAAATAGAGTCATAAGTTAAACAAGTACACATCATGGTCTTGATTATG
TAGAATTTTATATTTTTCATCTGTAATGTGAATACTTAACAGTAAACGGCGCTATGTATG
TTGAATTTCTACCGATTACTTTGTTTGCACATTCGTATATTCGACATTTAAAACTAACAT
ACTCTATATGATGTTATTAAACATTATCATTTTATCTTTTGCAACTAAATAGATAACTCA
TATTTTTCAAAAGCGAATTTATTATCGCTCAATTGGTTGTTTTATAGCAAAAAAGTGTCG
AAAATGTGAAATATTATTACAAAAGTCGAATTTTTGTAATAATGCACACGCATCCATTGT
TACAGGCGGATAAACGTCCATCCGCCACTCACAAAGTCATCCTTATATTTTAATATCTTC
ATCATTTATTGTAGACACCCTTGCCTTTTGCTAACAGTTCCTACTCCCAAGCCTGTAACG
GCATTTCACCGTCAAAGTGTTGCCCATGACAGGCACACCTAAAAAACAACCAACAGCATG
AGCCATTGGTTGTTTCGTGTCATCTTGTATGTTGTTGTATAACCGGTATGCTTTTACTCA
TTAATTACTTATCATGCATCCCTTTACCTTCTAGTATTTGGTTAATATACTTTTCAACAC
GCTTTTGTCTTGTTTCACTGCGTTTAGCTTGTCCAATATGATATATATATTGATGTTGTC
TGCCTGGCGTTAATTTATAAAATGACGACTCTAGCTGTGGCATTTCTTCGAACTTAGCTT
CTAACTCTTTAGGAATAACATATTCCTCTGTTTTCTTCATTTCAACTTTTTTACCAGCTT
TTTCAGCTTTAATTGCTTCAGCTAGATAATATTTAATTTCTTCGGTACGTGCTTGAATCT
CTGTTAAATTTTCAAATCGTAACTGACGAGCTGCTTGCACCTTTTCAGTCTGTTGAATGA
GTGTATGATATTTATCCTCCAAAATGGCACCTTTATGAAATAATAGTGCAACATAATTTT
TGAAGCCATGGATAAGTACTACATTTTTATTATTCAACGTGTAACAAGGATGCATCCATT
TATACGCTTCCTCTAATTCTGTTTCATTAAAGATTAACGTTCTCAAATATTTATATTCTT
CTTGCCATTGACTCTCTTTATTTAAAAATGCCTCAACTTGTTCATTCGATTGTTTCTCAC
TCATAGTCATCACTTCCATTTTATTTTTCAATACACATTGTATTATATATCCTAATTTTA
TAAAAAACTAATTTTACAAATGCTTTTGCGTTCTTACAAAAAATAAATTTGACTATTATA
CTAATAAGCGTATAATTTTTCGCATACTATTTTTTGAATTTTCGGCAATAACGAAGGAGT
ATTTATGAATAAAGACAAGCAATTGCACAACGACAAAATCAATCTATCCCAATTAGTCTT
ATTAGGGTTAGGTTCTTTAATAGGATCTGGTTGGCTATTTGGTGCGTGGGAAGCATCATC
AATAGCTGGACCAGCAGCAATCATATCATGGGTTCTTGGATTCCTAGTCATTGGAACCAT
TGCCTATAACTACATTGAAATCGGCACAATGTTTCCTCAATCAGGTGGCATGAGTAACTA
TGCCCAGTATACACATGGCTCATTATTAGGCTTTATTGCTGCTTGGGCGAACTGGGTGTC
TTTGGTGACAATAATACCTATCGAAGCTGTGTCAGCTGTTCAATATATGAGTTCTTGGCC
GTGGCATTGGGCGAAACCAATGAAACATTTAATGGAAAATGGCTCTATTAGCACATACGG
ATTGCTAGCTGTATATCTCATCATTGTTATTTTTTCATTATTAAACTATTGGTCCGTAAA
ACTTTTAACATCATTTACGAGTTTAATTTCTGTATTTAAATTAGGCGTACCCATGTTAAC
CATCATCATGTTGATGTTATCAGGATTCGACACTTCAAATTACGGCCATTCGGCAAGCAC
ATTTATGCCTTACGGAAGTGCACCAATTTTTGCTGCAACAACAGCATCAGGGATTATTTT
TTCATTCAATTCATTCCAGACAATTATTAATATGGGTTCAGAAATTAAAAATCCTGAAAA
AAATATCGCAAGAGGCATCGCTATCTCACTGTCAATCAGTGCAGTGTTGTACATCATTTT
ACAAAGTACGTTTATCACTTCTATGCCTCAATCAATGTTACAACATAGTGGATGGAATGG
CATCAACTTCAATTCACCATTTGCTGATTTAGCTATCTTATTAGGAATTAATTGGCTCGC
AATTTTACTATATATTGAAGCTTTTGTATCACCATTCGGTACTGGCGTGTCATTTGTCGC
CGTTACAGGTCGAGTTTTACGAGCAATGGAGAAAAATGGACATATCCCTAAATTTCTTGG
GAAGATGAATGAAAAATATCATATTCCACGTGTAGCAATTATCTTTAATGCCATCATTAG
TATGATTATGGTTACGTTATTTAGAGATTGGGGTACGCTAGCAGCAGTTATTTCTACTGC
AACTTTAGTAGCCTATTTAACTGGCCCAACGACAGTGATTGCATTAAGAAAAATGGGACC
AACAATGACTCGTCCATTTAGAGCAAAAATTTTAAAAGTAATGGCACCATTATCATTTGT
ATTAGCTTCATTAGCTATATATTGGGCAATGTGGCCAACAACGGCTGAAGTTATTTTAAT
CATTATACTTGGCTTACCAATCTACTTCTTCTATGAATATCGTATGAATTGGCGTAATAC
AAAGAAACAAATTGGTGGTAGCTTATGGATTATTGTATATTTAATCGTGCTATCAATACT
GTCATTTATAGGAAGCAAAGAATTTAAAGGCTTAAATATGATTCACTATCCATTTGACTT
TATCGTTATTATTATTGTGGCGCTTATCTTCTATTACATCGGTACAACGAGTTCATTTGA
AAGCGTCTATTTCCGTCGCGCAACACGAATCAATACGAAGATGCGTGAGTCACTAAATAA
TGAATCAAAGTCATCTCATTAAATATTTTAAAATGCAGTGCCATATATGATTTCAACACA
CACATTAACCAACCATTGATTTCAACATCTTGGTTGGTTTTTTATTTTGAAAATGGGTTA
TAAATAACTAACATAACAAGATGGTGAGGAGGCTGGGACATAAATCAATGTTCTATGCT
>NODE_6_length_20209_cov_36.800335
TTTATCAAGGGTTTATAAACCCTTGATAAATATCATAAACCTTTCATAAACCCTTGATAA
AAAGGTTGATGGATGTTTATTTTTATTTATTAATCACTTTATTATTAAGCATTATAAGCT
TATAATATTTTATCAAGGGTTTATGAACATTTTATAAAGGGTTGATGATATGAAAAGTGT
GAAAAAGTTGAGTGAAGAATTAGGGGTTAGTAAGCAAACGATTTTTAATAATATTAAGCG
ATTGAATATAGAGACAATAAAACAGGAAAACACTTCGTTTATTAAAGAAGATACCGATAT
AGAAAAAATCATTCAAAGAGTAAATGAAAATAAAAAGAAATATGGTTTTGAAAGTACTAC
TGAAGACAAACAAAAAAAAGGGTCGGATAATATTAATTTTGAATCGAAAAGCGATGCTCA
AATAGTAGAAATCCTTAAAAATCAGATTGATACTTTAAATAATCAAATTGAAAAACAAGA
AAGTCGTCATGAAACAACAATTGAATTTTACAGAAAAGAGTTGCAAGAAAGATCAAAATT
GCTTGAAAATCAGCAAGTTCTGGCATTAGAGAGTAATAAAAAGATTCAAAAATTAGAAAA
TCAATTAGAAAAAGAAAAACACCTTAATTATCCCTTTGATACATCTACTAACACTAGACA
AAACGTTGATGCACAAGAAAAAACATATACTACTAATCCTGTAAATATTAACAGAGATCA
GGAAGAAACTAAAGAAACAGAGATTCAATATAAGGATATATCTGGAAGTCAAAGCGACGA
AAGTACACAAGGTGAAGAAGCAAAAAAAGAAGACGTTCCAGCTAATCTAAATGACAATGA
TAGTGATATAGAAGAAAAGAGTGAAGAAACGGAACCTAAAAAGGGGTTTTGGAGTCGTTT
GTTTGGTAGCTAAAATAATTGATTAGGCACTAAAAGTTATAAAATTTTAGTGTCTTTTAT
ATAGTGAGAACTTCTGGTAATCATCGATTATGTTAACCAAACAAAAAGCCATAAATGCCG
TCATATAGGCATTTATGGTTTTTTACTTTCATTATCTTTTATGCATCTTTTATACATCGT
TGATTTGACGCGTTTTCATTCTTTTGCATTGGCAAGTATTTTGTATCTTTATTCAGTTAC
TATTTCTTTTCTCCAACCTAACAAACCATCTTTAACTCTAATAATATGTTTGCCACGCCA
GGCACTTCTTACTTCGAAATAATACCATTCCCCGTTTTTGTTGAGGAAATAAATATCTTG
ATAACCTTCTTTAATGACATATTTTGTAGCTTCTTTTCTTTGATCGCCAAACATTATCAA
TCCCACCCTTATATTTATTTATCTTTAATATATAACAACATTTATTAATATTCATGTTAT
TTCATGGAAGAAGAGATTTGTTATAATGTGAAGGTCGTCTATCTCTCAGACGTCAATTCG
GCGTAGAGAGGAGGTGCGATTTATGAATGAAATTCTTGTTCACATCATGACAACGGCAAT
CAGTGGTTGTCTCGTTACGTTATTTGGTTATTGGCTCCATAAACGTGATAAAAAATAATA
TAGACGATTAAAGCCAATTCACCAAAAAACCCCGAACTACGGCGAATAGTTCGGGGTTTG
GTGCGTTTACAAACGAAATTCTTGTTACTTTTAGTATATATTTCATATTGCCTTTTGTAA
ACTCTTCTATTCTTATCAATACATTTCAAGGTGTCGTAAAAATACTTTCCTTTTTCATAT
TGCCTGATGTGCATTAAATTTTGATTTTAAAATCAACCCATGAACGAATGAATGGCCCAA
ACTAAAAATCCGGCAACAGGAAAGAAAAGCCACCAAAAATCATAAAGAAAATCAACTATG
GAAGGTGCCCTGTTACTCTCTCTATAATTTCCCTCTAAAATAACTTTTTTAAAACGTGCA
TCTCCTTTAATTAAATGCTCTAAAGAGATTCCAAATAAATCGCTCATAGCAATCAAAATA
TCTAAGGAAGGATAGTTTTTGGCACTTTCCCATTTAGAAACACTTTGTCTGGAAACCTTT
AATATATTGGCTAATTCCTCTTGAGACCATCTTTTTAATTCTCTCTGTTCTTTTATAGCT
TCAGCTAATTTCATAAAATCACTCCTTAACTCAAACTATAATTAAAATAATTGAAAAGTC
ACGATACTTTTAGTTAACCAACTCGCAACGAAAAGTTGCGTTATTCCCAATTCAGTTCAA
GTTGTTTTAAAAAATCCTCTCGTTCTTTCTCTAATTGTGGGTCGTAATCTTTTTGAGGTT
GCTTTTCATATGACCGTTCTTCTAACCATTTAGGCGTCTTTTCACGCCTCACATATTGTC
TTGATTTATCTATCTTGGACATTTGAGGTTGTCGTTTGTTATGAATGCGTTTCTCAGCGT
CAAATGTGAACTCTATCCATTCAATTTTACGCCCTTTTTTAGCTTTGATTTTATTGATAG
TAAGATTATTAAATATAGAACCTAATTCAATAATAATAGGTTTAAAAACATTTTTGTTAA
TATCAGTCATACGATAAGATTTAGGTATATCTAAACGATTTTTAAAATCATCGATGTGAA
TTTTTAAATAGCCTGTATGTTTGTATTGTTTAAGTAATCTAAACATATTTTTAGAATATG
TAGATTTAAGCCTAGTCATTTCTTTTAATTCAAATTTTGTAAAATTATTAGTAATTGAAT
TCAATATGTGTTTTAAATTTGAAGAAGTTGATATTTCTAGATATTGTTCTCGCTTATGGA
TTCTATAATGATTGAATAAAACGAATCTTTCTATTACATCATCATCTTCATATCTAATGG
TTAAATTCAACATCTTTTTATACACATTATCTAAATCATTAGCAAATCTATTAATATTAC
GTGTTTCTGGACTATAATTACTTAATTTTTTTAATTCATCAAAAGACAAACGTAATGTAT
TAGTATCTTGCTCTTTTAATTTATTACACATCGCAAAAAATAAATTAATTTCAGTAGCTG
TAAATCGCCTTAATGGAACTAAATTCATTTCATTTTTATATACAACTGTCTCTCCTGTCA
TGATACAGCCCCCCTTTATTACGAACCTAAAGGAGTATCGTTTGAATATACACTCCCATT
TGAAAACTTTTATTCACAATAAACTACTTTATTATCAATGTCAAACCATAAAAGGAGTAC
AACTTTTTAAAACACCCCTTTTATGTGGCAAAAACACTCCTTTAGGCATTGAAATCCCTT
GTTGCTCTAGGTCTGAACAAGCCCCTAAAAGATTTTTAAAAAGATTTATAAAAATATATT
AAAAAGTTAGAGGGGGGCTACCTATTTTTCATCCTAAAAAATAATTAACCTCAAACAAAT
GCATTTAAATATCTATTTTTATAATGTATAACCATCTTCTCTATCTTCTTTAAAAATGAT
TTCTCATTCTTGTGCTTGATATTTCTTCTTAAAGAACTGTTCATCATTGTTATCTATCGT
CATTACTTCACGTATTTTAGAATTGTCTAAATGATTATCAATATGATTTATTAGCGTATG
ATAACGCTCTTCTTTCATCATACTTTTAATGATTTTAAAAACTTGATTGAATAACTTAAG
CGTATAATTTAGTTCTTTATCTTTCTTTTCATTCTCTTACAACAAATAATTATAACGTTG
TGCTAAATCATTAAATTCTTCAACCAGCTTTTCATTTTCCATATGGACACTAGTCAATTC
ATTAACTAAACTTTCATTTTGTTTCTCTGATTTTTTTAATGACTTCCCACTTTTAATCCA
TTCATAATCATCTAATATCATCTGTGCTGCTTTAATTTGTTTAGTGTATTTTTCAAAATA
AGTTTTAGTAATTACAATATTGCCTGTTTCTTGCTTCTCTTTATGAAACCATCCACCTAC
ATTTTTAGTTTTAATTTCATACATGACACTCAGAAGCTTTTTAAGCGTATCTAATGATTT
TTGGTAGTTTTGTATCAATTTATCATTTTCTTACTTTAAATGATCCTCTATTTGCTTCTC
GCGCATATACATTTGTTTATGATATTCTGTTTTTTGTTTATAGCCGCTAACTTGATCATG
TTTTTCTTTTGTAAGTTGTCTAGAAATTCCTCGTTTTAAATCATAGCCTTGCTTATTAAT
ATACGTATTGAATCTATCTTGGAATTCGGTTAATGCTTTTTTATTACCTACAACTTCTTT
CGCACTTAAACGTCCATCTTTAGTAATAGGAATTACGCCATAATGCATATGTGGTGTTAT
CTCATCCATATGTACTGTCGCATATAAAAGATTTTCTTTACCGTATTCTTCTTCCAAGAA
CGCTTTAGCATGCTTAAAAAACTATTTTGTCTCTTCTTCAGATAATTGATTAAAAACACA
TTATCTGATGTAATTAATCCATCAATATGTTTAATGGCATCTGTTCTAATTTTGCGTTTC
CCTTTATAATTTTGTTCGATTTTCTCATCAATTTTTTTATTAAAATCAAACTTAGTATCA
TTGACTAAATCATAGTTTAAATATGACTTACTTAAATCAATATCTATATTTTCATAATTT
TTATTTTCTCTTTGAATACCTCTTGTATTTGTTTTTGATTTCACTTTAACAACTCGAATA
ATTGAATAAGACATAATAAATCAACTTCCACTGCATATGATTATAACACCTAAACACAGA
AAAGTTTTAACATACTAGACTTATTAAAAACCAAATAAGTCATTAAAAACGTGTGCTCTG
CGAGGCTTGTTTTTTGTCATCACAAAAAAGGACTGGAAAATCCAGTCCTTAAATTAAAAA
ACTCAAAAGTAATGACTAATCATATTTCATATTGTTTTTTCTCTATGTATGGCTATACCT
ATCAATATTTCTTAACTTCTAAGCTCAGAAATATTGACTATGACATCAAATCGTTTCGCA
AGCTCTAAATCATGCGTTACGACAATCATAGTTTTATTTTCATCAAGTAGCTTCAATAAT
AAATCAATAACTATTTTTCCATTTTTCGTATCTAGTGATCCAGTAGGTTCATCAGCTAAA
ATGATTTTCGGATCTTTTAATATTAATCTTGCCAATGCTACTCTTTGTTGTTCACCACCG
CTTATAGAACTAACAATTCTCTTGATATCTAAATCTAGGCCGACCTTTTTTAATACTTCT
TTCTTTAAGTTCATATTATCTTTTTTATTCTTTTTGAACTTTAGGGCTAAATCTAAATTT
TGACTGATTGTTTGATTTTCAAGTAAAGCAAAATTTTGAAACAAATACCCTAACGTATAT
CTATAAAAATCGACTTTCTTTTTTAGTAACTTATCTTCAATATATATGCTTCCTTGTGAT
ACATCTTCGAACCCAGCGATTATGTTAAGTAAAGTAGATTTTCCAGCGCCACTTTCTCCA
ACTAAAGCATATGATTTTCCTTTTTCAAAATTAAAGTTACATCCGTCTAAAATGTTTTTA
TTACCTTTTTTTACAAAAACATTTTCAAGTTTTATCACTATCGGTCACCTCATTTTAAAA
AGCTAGGAATATCTTTTGTAATGTATTCTATCGAACGCACATATTTCCCTTTATGATTTA
CTTTCACATATTCTTTTGTAGGATCATAACCTAAAAAATCCAATTTATAACTCTTTTTTT
CTCCATTTTTAGAGTATACAGTTATATTTCTATAGTCCTGGGTATCTTTTGGAACTTTGG
CATAAGATACTTTTTCTTTTAACAGTGGGTTAAAACGATCTAAATGCTCATTTCTAACCA
ATAACAGACTAAGTATGATGATTAATAGTACAATTGTTACAATAATTAAAGTTCTTTTCA
TTGTTTAAATCTCCCTCATTAAATCTTTAAAGTATTTTTCAAGATATTTAATATAAGCAA
TTTGAAGTAAATGTTGAATAATAGCAATAGACATTATTATGAATAGTAATATCTTTGAAC
CAAATAAAATATGCGTAGTGTAAGCTAACATAATAGAAAGTAAAATAGAAATTGTTAAAT
AACGTACATTACTGCTGAATAATGAATAACCATGAATTTTTCTTAATAATAGTTGCTTTT
TATTCCAGCTAAAATATTGAATTGTTTCAAATACAGTAGCTATCAAAAGAATGAAAACGT
TAATAATAATAGTAACTATTGTTATTATCATTTTTGTTTTCGTTTCATTTAATTCATTTA
ACACAGAATCCTTGTAATTAGTTATACCGCTAATTTCTTCTTCTAGGTGATTATCTTTAA
GCAACTGTTTAAGTGTATCTAAATCTTTAAATAGATATCCACCTTGAGAAACAGCAGCTA
AATAAAAATCTCCTGTTAAATCGTCAGGTGTCAACAACATTACTATTGGAGAATCTAGAT
ATCCAAATTTCAAATTAGTTGTGCGATCAAAAGAAAAAACAGATACGTTTTTTGACAGTA
CTTGCACATCTACTTTTTTGTTTTGTTGCTTTTGAAAGTCAATCCATCCTTGGTGATTTT
TTTGAATTTCAGATTTTTGATATTGTAACCTTGGAGGAATAAACACGTTTATTTTATCCG
AATGATTGTCAATCATTTTAAAATCATGATTTATATTTTTATAGAAATTCAGAAAATTGT
TATTGATAAAAAAGACATTGCCATTTTCAGGAATGTAATTGTTTTTATCGGGATTGGCTA
TATTATTATTCTTTAAAAGCAATCCACCAAGTTGTTCGCTTTTCTTAATTAAATTGTATA
TATTAGTTTCTAAAATTTGTTTTTCTTCTGAATTTCTAATATTAGGAGAAATCTCTAATG
TATAGTAATTATCTAACTTTTGCCAGATTTTTTCAGAGTCATATATATTCTTTAACTTCG
TATAAGCATTTAAATTTTGTGCCAGTAAAAAAGATAGTATTAGCACCATGATACATTTGG
TGAAGGTACCCATAAATATTGAAAACTTATATCCTTTTTTCCCTTTTAAGGTTAATGGAA
TACTTAACTTCAAAAGAAGACTATACGAAATCAGCCACAACAATGTAGTAATACAAGCAA
AAACAAAAAGCAACACGATAAATCTACGAATAAACATTAAGAAATCCAATTCTAAATTGG
CTATATGAATGATTAATATATTAGCAATAAAGAAAATAGTGGTAAGTACTAGCCAATAAA
TGATTTTTATATGAATATTATGAAAAATAATGCGTGTAGTTGAAAAGCCATGTAGCTTTT
GAATAGCATAAAATTTCAAATTATATCCTCTGTCATATAAGAAGTACAAAAGATATAATA
CGCCTAAGAATATGAAAGGCACTAATAAATCATTATCTATGACTAATTCAAAAAATAATA
TGTTTCTATTTATGTATTCAACTTCAGATGTTAAACCAGCTTTTTTTAATTCACTCGTAA
GCTCTTCTACATTGAAATGTTCACCAATAATATAATACTTTCCTTTTATCTCTCTGTTTA
ATAAATCTGATGGAGTTAAAAGTGATGTTTTATTACGTATAAAGTCAGAATTATTTCGTT
TTGAGTTGAAAACAAAAAATTCTTTTTTATTATCAAAATCTTTAACGGATTTAATTATTT
GTATATTTTGATTTTTGGCGCCTGATTCAATGACATCTAACACTTTTGATTTACTGTTAG
ATTTATCCCAATTAGAGATTGTTAAAATATTGGAACTTTCAGGTATAATTTCTTCATTTT
CTTTGAAGAAAAATAAAAATAATAGCCCTGAAATTAATAATAAAGTACTAAAATCTAAAA
ATAATTTGAATTTTTTCATATTGCCTCTTTCAAGAGAATAGACAGAATTAAGTTTACTTA
ATTCTGTCTATTCTCCTTAATTAATATATGTAATTAGTGAAGACTATAAAATGTTTTGTT
TCCACCCCAAGCCTTTGGAGCAGATGCCTTAGATTGAACACCAGGTCGAGCAACACCACT
AAAAGATGAATATTTCCCTACTGCTGTTGAACCATGATTTCTTTTATTGTGACTATAATA
AGACCATACGTAATGTTTTCCAATACCATGGCTCCAAACACCACCAGCTACATGTACTGT
TGCAGCTTCAGCTTTATAAGTTACACCTAATAAAGTGCCGAATAAGATTGTACTAGCAAT
ACAACTAGAAACAAATTTCTTTTTCATAAAAACAACTCCATTTAATATTCTTTATTTATT
ATAGCAAAAATAAATAAAATAGAGAATGAGTAAAAATAATCTAAAAGTGTTTTTTTGCTC
TGTTGCTTGTTTTGTTCATCTATATATAATATTAATTCTATTATCCTTAAATTAACTATC
ATTAAACAACGATATGACAATGTATAATAAATACAATTTCACTACCTATAATTCAACATT
ATGTAAACTAAAGTATTTCAAATAATTAACTGTATTAATACTCTCATCATGATTGCGTTA
TAAACGTTCGTTAATGAGAAAAAGAGAGGGCATATTGTATATGGCACAAATTTTGTTCTT
TAAATGGCAAAACACCTCTTATTAACTAAATAAGAGGTGTTTATGATTATCTCAATTTAA
ACTTTTCTATAGCTAATTTAATCTCGTCTCTAACACGTTGGAATTCTGACCATTCTTTAC
CTGCTGGATCATCAAAACCCCAATGCTCTTTTTTAACGTTTGGTGGTAAAATAGGACAAT
TATTGTCTGCATCACTACATAACGTTACGACCAAATCTGATTGTTTTAAAATATCATTAT
CAATCAAGTCTGACGTATGGTTTGATATATCAATATCTACTTCTTTCATAGCTTCTATTG
CTTTAGGATTAACACCATGTGTTTCAATACCAGCAGAATAGACATTCCAACCTTCACCCA
ATATTTCCTTTCCCCAACCTTCAGCCATTTGGCTACGACAAGAGTTTCCTGTACATATAA
AATAAATTGTTTTCTTATCCATAATTAAAGCCCCTTTTCTTAAAATATGATTAGTGTAAG
GTATAAACCTAAGAGTGTTACAAATAGGACTGGAATAGTGATGATAATTCCAGTTTTAAA
GTATGTTCCCCACGAAATCTTCACACCTTTTTGTGTTAAGACATGTAGCCACAATAATGT
TGCTAAAGAACCAATTGGCGTAATTTTAGGTCCTAAATCAGAACCTATGACATTCGCATA
AACCATGCCTTCTTTTAATATTCCTGTAGCACTGGATTGGCCAATCGCTATTGCATCTAT
TAAAACAGTTGGCATGTTGTTCATAATCGAAGATAAGAAAGCAGCTATAAAGCCCATACC
CATGATGCTGCTAAATAACCCATAATTTGAAATGTTTGTTAAAACATCCCCAAGGACCGT
TGTAATACCTACATTTTTTATTCCAAACACAACAAGATACATACCAATAGAGAATACAAC
GATATTCCATGGTGCACCTTTAATCACTTGTTTTGTATGAACTGCTTTAGATTTACGAGC
TAATATTACAAAGATAAAAGCAATAATACCAGCAATAATTGATACAGGAATTTGGATAAA
CTCGCTAACAAGATATCCAACGAGTAGTACTGCTAATACTATCCATGAAAGCTTAAATAA
CTTAGAATCTTTAATTGCACTTTTAGGATCTGATAGATTTTCTGTATCGAACGTTTTAGG
TATGGATTTTCTGAAATATAACCATAAAACGAGAATACTAGCAATCAGAGAGAATATATT
AGGAATGATCATTCGGCTAAAATATTCAATAAATCCAATATCGAAGTAATCTGCAGAAAC
GATATTAACTAAGTTACTTACAATTAAGGGAAGTGATGTAGTATCAGCAATAAAACCACT
GGCAATAATAAAGGGGAAAATCACTTTTTGATTAAATCCTAGATTCCTTACCATCGCTAA
TACAATAGGCGTTAAGATTAAAGCTGCACCATCATTTGCGAAAAATGCTGCTACAATTGC
CCCAAGTAACATAATAAAAACAAACATTTTTAAGCCATTACCGTTTGAAGCCTTGACCAT
ATGTATCGCAGACCATTCAAAAAAACCAATTTCATCTAATATTAATGAAATAAGAATAAC
AGCCACAAAAGTTAAAGTTGCATTCCAAACAATACCTGTTACTTCTAATACATCAGAAAG
ACTTACGACTCCTGTAATGATAGCAACAACCGCTCCAATTAAAGCTGTAATACCAATATC
TAAACCTTTTGGTTGCCAAATCACAAAGGTTAAAGTTAAAAGAAAAATTACAATTGCTAA
AATAGTCATCAACAGTCACCTGATTTCACATTTTTACATACACATCTTTGATTAGATGTA
TTAATGATGTTCAAGTTTTGGATAATATCATCTAAAATAGCATGATTAAGTTGATACCAA
TGTTTATTGCCATCTTTTCGTGTTGTAACTAATTCATTATCTACTAATGACTTCATATGA
TGACTTAGTGTAGGTTGTGAGAATTGAAAGTGTTCTAATAAGTCACAAGCGCATAGCTCA
CCACAAGAAAGTAAATCTAATATTTCTAACCTACTTGGATCTGATAAAATTTTTAATATT
GTTGATAGTTCTTTATAAGACATGAATAAACCTCCTAGATATTAAATAGATTAACATCTA
TATAGATTATTGTCTATGTTACTTTATTTACTATTTTTTATTCTATATATAGTTTGACGT
GTAATACCAACTTCTTTAGCTATAGTACTTATAGATTTACCCTGTTCAAGTAATTCAACA
ACTCGGTAATAAACTAAACGCTTTTGTGGGTCTTTAGCATTGGGAGAATACAGAACAGGT
CTCCCTTTATATATACCTTTTTCTTTGGCGACTTGAATCCCTTGAGCTTGTCGACGTTTA
CTTTCATTTCTTTCTTGTTCTGAAATCATTGCTAAAATTTGAATAATTAAATCTTTCATA
AATTTATCTAGTAGTGGATTTCCAATGACTTCATTCATCATAGGTAAACTCGTTATCATG
AGCTGAACTTCTTTATCTTTTAAGTAATTAACTGTTTGAATTATTTCCTCGTAATTTCTT
CCTAGTCTATCAATAGATTCAACAATTAAACGATCTCCCATTCTTAAAAAATTTAATACT
TCTTGAAAAACAGGTCTGTTTTCTATAGATTTACCTGATTGTTTTTCTGCTGGTGCAGTA
TAAAATATTTTATCCACCGATAGTATGTCATCGGTCGTTTTACTAGCTAAATCTTCCCAA
CCTCTATGGTTAACTTGTTTTTCAATAGTATCCCAATTTGTGTAATACCTAGACGATAAA
GTTTTTCCGACACCAGGTTGACCATAACATATACCAATATACTGATATTTAATACAAGCA
TCACAAAATTCAGCAAAGCGTTTATACTCTTTCGTTTCAATGAAATTTTGATTTTTAGTC
ATTACGATACCTCTTTAATTTTTTGACGTTTTTAGTCGTTTCTTGAGGTGAATAACCACA
ATTTTTTTCTTCCTTAATTAATTCCGTGGTACTTGGACTAGCAATATTTTGTTTTAAGTG
TTTTCTTCTCTGACTACGAGCGTGCTGTATGTCTTTTATATCTATGGAGTAATCAGCTAT
TTCTGGACATATAGCAGTACAAAGAAATTCATCTCTATAAAACACACGTATTTCAGCCAT
ATCATTTGGGTTATAACGAATCAGTACATATTCACCTACATAAGCTGCTAGATTAGTATT
ACTGTATCGAAAACCTTGAAAATGAATGCCATCTGAATGAACTTTTCTAGATTTAGGTAT
TTCCAACAATAATAAATCAAGTTGTTCTAAGCTACTCGGCATATTAGGGAAAAAGTGATT
ACTATTCCAACGACTGATAGGCGTGGTATGAATAGTACTATGTTCTTTTTGATTATAATC
TTCAATTAAAAAGTAACGTAATTTTTCTTCAAAATTGTGAAAATTTATTAGATTACTAGG
AGTATCATTATTGTTTATATATCCAGGCAGTTGTTCTAAGAAAGTTTGATTAACTGTCTG
AAAGAATCGTTCTATTTTTCCACGACCACGAGGAACACCAACTTTCGAAAACATCAAGTT
AATTTTCAAATCAATAGCGACTTGTTCCATATGATGTGAAGTAAAGTCACTTCCATGATC
TGTGTAGAATTTTTCGGGTATACCACACACTGGCCAATTGGTATCATTTTTATTCCATAT
TGCTTGGTGTAGTGTTAATGCTGTGTTTTGAGCATTGGGGGCATCAAAACTTAAGAAATA
GCCTGCAATTGCACGACTATAGTCATCCATAATAATAGTTAGCCATGGTCTATTGATATT
ACCTTTTTGGTCTAATATAAAGATATCTAGCAAAGTATGGTCTGCTTGCCATATTTCATT
GGGTCTCGAGGATTCTCTAATTTGTATTAAATCGTACTTATTTTGATAGTATTTTTCACC
CTGATGAGAGAAATCAATAACAGACTTAGGCATCGCTTTAATAACACTATAAATTTGTTT
ATAACTTGGTATATCAAAATTATTTTCTTTACAGTAATTAGTGGTTTTCCTATGAATTGT
GGCTATACTATTTCTTTTATTCATAAGCGCAAGGCGTTCAATTTCATCAATTATCTTTGG
TTCTATTTTACGTGTTCCTTTATCAGCTTTTGTCGCATAGATTAGTCCTTTAAGTCCTTG
TTCTTTATATGACTTATTCCATCTATAAAGGGTGCTTAACGCAATCCCTTTACTTTTAGA
AATACTTGATAAAGATTGTTCGCCTAGGATAAAAGGTTTTATAATATTGTACTTTTGAGT
AGCTTTTTTACGTTTGGCTTCAGAAAAATTAGTTAGATACTTCTCCTTGTTTTTCATCTT
CCTTGTCCTCCAATTTATTGAGGTAACGATAAATTGTTGTACGTGAAACATGCCACTGTT
CTGCAATTGTCTTAATTGGCGTGCCATTATCATAAAGTGTCTTAAGTAAGTTTAAATCTT
TTTGATTTAATTTTTCTGGTCTGCCTCCATATCGGCCTCTAGCACGTGCTGCAATTCGGC
CAGCTGAAGAACGCTCTAAAATTAAATTACGTTCAAATTCTGCAAATGCTGCGAATAAAT
GAAATAATAATTGTCCAGTTGAACTTGATTTATCCATTGTTATATTTTCTTCTAAACTAT
GGAAACTTACACCTCGTTCGTTAAGCTCATTAACTAATGTGATTAAATCCTCCATATTAC
GTCCCAATCTATCTAATCTCCAAACAACAATCGTATCTCCTGACCTCGCAAATTCAATTG
CTTTATCTAAACCAGGTCTTTTACTTTTTGAACCACTCATATGGTCATTAAATATCTTTT
CACAACCATATGTATTTAATCGATCCTCCTGTAAATTTAAATTTTGTAATCCAGTTGAAA
CTCTTGCATAACCTATTTTCAAAATACAAACCTCCTATATACATCTTCAGTGTACCATAA
CTTAATTACAAGGCCTTTTATGAACATAGATTTTTTGTTGGGTTTTTGAACACATAATCC
TATGTAATTCTTACTTATTTAGACATAAAAGAAGAGTGTCCAGAAAATGGTTATTTTCTG
GACACTCTCATCTTTAATAATATATTTTAAATGTCATTAACAAAACTAATTTAATAAGAG
TCAAGTATGGTTTACATATGTATTATGTTTGAAACATACCTCTAATTACTTTTTACTAAT
ATCATTTAAAATGTCTCGCAATTCTTCAATTTCTTTGTTATTTAATTCTTCATTTTTCGC
AAAATTCAGCACTAAACTTTTCATATCCCCTCCATACAGTTTATTAAGAAAGGTTTTAGC
AGTTTTCATTTTAATATCGTCTTCTTTAATATTTGATGAGTAAAAATAAATATTTTCTGA
TTTGTATCGTTTTATAATCTCTTTTTTATATAGTCTTGTGATTAATGTTCTAATCGTTTT
ATCACTAACTTCTTTATATTTTTGAATTTCAACTACAATTTCATTAGCTGATACTGATTT
TTTATCCCATATTATATTCATAACATCCCATTCAGCCATAGATATTTCAACTTGCTTATT
GGTCATTTAAAACACCCATTCCTTTTAATATTTTTTCACTTATTAATTCAGCATTTTTCC
CAGACGGGTTTCCATCTGATAAATGTGTAGCAAAATAATACTTATCATGATTTGTAATTA
CGTAACCTACAAACCACCCATTATTATACTTCCCGTTTACTATACCTGTACCTGTTTTCC
CATACAGTTCATACTTTTCATTTTTCTTAATCAATAATGAAGAAGATAATTGATTCTTTG
CTTTTTTACTAAAATGGTTATTTTGTTCCATCATATTTTTAAAAACTATTACTTGTTCAA
GATTAGATATTTTCAAACTATCTTCCATCCAATAGCTTTTATAACTTCCCAAATTTTCAT
TACCATAATTTAATTGCTTGAGTTGAGCCGCAGTATAGTTCTTTGGTATTTGATTACTAA
TACGTTCGAAGTACCAATTAACTGAATTTTGCATTGCTGTATTTAAATCTTGTTCCTTAT
TCCAAGACTCGAAAAGATAATGTTTATGATTCCATGACATACGTGAATTTTTATCACTTA
TAATATGACGGTCAAGTCCAAACAGTGCTAAATAAATTTTGTAAGTTGAATCAGGAGAAT
ATCTTTTTCTACTTTCTTTTTCATTATAAATATAGTATTTGTCTTTCTTCATGCTGTACA
TAACGAAAGATCCACTATTTGAACCAAAATTTTTACTTTCATCTAAAATTTGGTAATCGC
TTTGTAAGGGCTTTTTATAATTATAATCAGTTAAGGATTGCCCCATTAAAAACTGGCTTT
GAATTATCATGATAAAAAAAGTAAAAATACAAATAAAAATTAGAATTAATTTTGACTGCT
TTTTCAGATCGGCTTCTTTTATATTAATTAATCTACTTTTGAGTAATGATTTTTTACCAT
TAAATGAATGGATTAATATATTTTTGTTGGAAAATGGGGTTTTTAATACGGAGTCCATAA
TAGATTCCGCATAAGTTTTAAATTCATTTTTGTTAATATTATTAATGACAAATCTATCGG
CTTCTACTTCATTGTCATGAATTATCTTTCTTTTTACAATATGTACTAATGGATTGTAAC
TCATAATAATAGAGAAGATATTAAAGATAATTAAATGTAAAGTATCTCTATTTTTAGCAT
GAGCATATTCATGCAGTATTATATATTTTAGTCTTTTATCAATTACACTTTTAAAATATG
AACTAGGAATCAAAATAATATATTTCCCATACCAAAAAGTTATTGGAGATTGAATAGCCT
CTGCTTTTCGAATCACAATATTTTTTTTATATTGATGGTTGAAAAGTATCGTATCTATTT
TATTTTTTTCATTTTCGTTTAGATAAAGTGACTGTTTCTTTAAATATTTAAGATATAATA
AGGCTTTCAAAAATTTAAAACTTAAAATAATAACTAAAACTATCCAAATAACTGTGCAGA
TATTATCAATTGAATCCCAATTAAACTTATGGATATCTGTTGTGAACTCTTGAATAGGTT
TGGTGGTATTTATGTTATGGTTCAAATCGTGTGACTTACTTTCAACTGTGGGCGCTTGAT
TATTCACATTATTAAATTTTATAAAAGAGAATTTAATTGGGATAAAAGGAATTAATCCAG
CAAGCATAGTTAGATACCAAACTTTATAATTTAAACTATAATTAAAATAGCGTTTTAATA
TGTACCTAAAAAATACTAACAATAGAAATATAAAACAAAAGCTTACTACGCTCATTATTA
GTAATTTAGCCATTTTGACACCTTCTTTCAAATATTTATAATAAACAATTGACATCAATA
TTACAATTGTAATATTATTGATTTATAAAAATTACAACTGTAATATCGGAGGGTTTATTT
TGAAAAAGTTAATATTTTTAATTGTAATTGCTTTAGTTTTAAGTGCATGTAATTCAAACA
GTTCACATGCCAAAGAGTTAAATGATTTAGAAAAAAAATATAATGCTCATATTGGTGTTT
ATGCTTTAAATACTAAAAGTGGTAAGGAAGTAAAATTTAATTCAGATAAGAGATTTGCCT
ATGCTTCGACTTCAAAAGCGATAAATAGTGCTATTTTGTTAGAACAAGTACCTTATAATA
AGTTAAATAAAAAAGTACATATTAACAAAGATGATATAGTTGCTTATTCTCCTATTTTAG
AAAAATATGTAGGAAAAGATATCACTTTAAAAGAACTTATTGAGGCTTCAATGACATATA
GTGATAATACAGCAAACAATAAAATTATAAAAGAAATCGGTGGAATCAAAAAAGTTAAAC
AACGTCTAAAAGAACTAGGAGATAAAGTAACAAATCCAGTTAGATATGAGATAGAATTAA
ATTACTATTCACCAAAGAGCAAAAAAGATACTTCAACGCCTGCTGCTTTCGGCAAGACTT
TAAATAAACTTATCGCAAATGGAAAATTAAGCAAAAAAAATAAAAATTTCTTACTTGATT
TAATGTTTAATAATAAAAACGGAGACACTTTAATTAAAGATGGTGTTCCAAAAGACTATA
AGGTTGCTGATAAAAGTGGTCAAGCAATAACATATGCTTCTAGAAATGATGTTGCTTTTG
TTTATCCTAAGGGCCAATCTGAACCTATTGTTTTAGTCATTTTTACGAATAAAGACAATA
AAAGTGATAAGCCAAATGATAAGTTGATAAGTGAAACCGCCAAGAGTGTAATGAAGGAAT
TTTAATATTCTAAATGCATAATAAATACTGATAACATCTTATAGTTTGTATTATATTTTG
TATTATCGTTGACATGTATAATTTTGATATCAAAAACTGATTTTCCCTTTATTATTTTCG
AGATTTATTTTCTTAATTCTCTTTAACAAACTAGAAATATTGTATATACAAAAAATCATA
AATAATAGATGAATAGTTTAATTATAGGTGTTCATCAATCGAAAAAGCAACGTATCTTAT
TTAAAGTGCGTTGCTTTTTTCTCATTTATAAGGTTAAATAATTCTCATATATCAAGCAAA
GTGACAATAGCATTTTACAAGTATTTTTTATTGTTCGATTAGGGTAAACCTAAATAATAC
ATAAATTATATTACAATATGTTTATTATAGAGGCTAAAGTATCTTAGAAATTTGGATAGT
AGGTTTTTCGGGAATAAAAGTATAGTTGGCTTTAATATATAATTAAGCTAAGCTATCATT
TATATTTACTCGATTATAATTCGCACTTCAACTTTTTTATAACGTAAAAATTAAAACGTA
GTTTTATTTATCTTTAGTAATATCTTTTTAAACACTACAGTTTCTTCATTAGTTAAATTA
GCGAAGTAATGATTATTAAGTTGATAGGCTTTCTTTTCTAATGTTGGCCATAAGTCTTTT
GCTTTATTTGTACTGTTTATTAGCACAGTTCTTCTATTTTCATTATCAGTTTGACGTGTT
ATTAGATCCTTTTTGGACATCTTATCTAATATTCCAGATATTGTTGAAGGTTCTAAATTT
AAAGTATTACCAATCGCTTTAGGTGTATTCAAATTACTATTAATCAAGCAATTCAAAACA
CCATATTCTGCTGGAGTAATATTATAGGGACTTAATAAACTTTTAAAATGTTTAAAAACT
CTATTCTGAGAAGTACTCAACAAATAATTTATACAATTATCTAATTCCACAACTAAAACC
TCTCTTAAATCATTAGTATTGACTCGCTTATCATATCATGATAAGTTTTGTAGGAAAATA
GTTTTGCAACAAAAACATACTTCTACAAAACAATTGTGAAAGAAGGCTAATAAATGTTCA
ATGCGGTAGTAGTGAGAAAAAGTGCATCAAATGTTAGTTATAAAGTAGAAAAAGTTGATG
AATCTCATTTATCGAAGGGTGATGTATTAGTAAAAGTGGTATACTCTTCAATAAATTATA
AGGATATGCTAGCTTTACAATATAAAGGCGGTGTAATTAGAGATTATCCTATGATTCCTG
GTATAGATTTTGCAGGTATTGTTGAATCAAGTTCGAATGATAAGTTTAAAGAAGGCGATA
ATGTATTAGTTACTGGTTATGATGTTGGCGTGACACATACAGGTGGATTTTCAGAATATG
CACAAGTGCCTGGAGAGTGGATTGTTCCTATTCCCCAAGAAATGTCTATTAAAGAGTCTA
TGGTATATGGCACAGCCGGTTTTACGGCAGCATTATCAATTTTTGAACTAGAAAAATATG
GAATGAATATCAAATCACAACCTGAAATTTTAGTGTCTGGGGCTACAGGTGGTGTGGGCA
GTGTTGCTATACAAATTTTACATAAAATTGGATATGAAAATATCACTGCTATCGTAAGAA
AAGAAAAGCAAATAGAAATCGCAAAAAAATTAGGTGCAAAACAAGTAATAATAATTGAAG
ATGATAATAAACCGCTTAAAAAAGGTATTTTTGATTATTTCTTAGATACAGTGGGGAGTA
ATGTAACATTATACGGTTTAAAACGTCTAAATTATCAAGGTGTTGCTACTGTATGTGGAA
ATGTAGCAGGAAATTCACTTAACGCTAATATATTACCGTTTATTCTTAGAGGTATTAAAT
TAATTGGCATTGATTCTGTATATGTTGATCATAATATCCGTGAAGATATATGGAGTAAGT
TAGCAAATGAATGGAATATAGGAAATTCACTTCTATACAATGAAATTGGATTTGAAGAAT
TCTATAAAACGATAGATCAGCTTTTAAAAGGACAACATTTAGGAAGAACTATTTTAAAAG
TATAAGTGTGAGTATTCATTAATACATTTACTATTAATTCAATCATTTTGCATTTCTCTA
CTAACCAGTGTTATAATTTATATAACGAAAATGATTAACAATTAATGCACCAATCCCCAC
ACTATTGCAGTAGTGTGGGGATTTTTTCGATGCTGGCTTATAAAGTCGCCTATTAATTAT
TTGTTGCGTTTACTAAGCCAATAAGTATAATACGCAACAGCACAGCCACTGATGACTGGT
GCTATGATGTGAACGAAAATGATTAGCAAAGTAATGCACCTCCTCTCTTCGTCAATTGAC
GCCTGAGAGATAGGCGACTCTATTATTATACCATCTGTGAATATACAAGCATATCTACTT
CCGATAAGTCGTCTTATGTTATATAACTTTGTTTTTTATAGTATCAAGACAAGAAGAAAC
TCGTTTCAAAAACCCTCATGATTTTTAGAGAAAAACTCTCTTATTTCATCGTCTTTAATA
AAATAATATGCCATCTTTCCATCTTTATAAAAATCAAGTACCTCATTTTTATATAAAAGC
CTTAAATGATGTGAAGTTGAAGCAACACTCATTTTCAATATCAAAGAAATATCACAAACA
CACAACTCATCTTCTTTAATCAAAGATAATATGATTTTCAATTTCTTCTCATCACAAATT
TTTTCTAAAATGTTAAGTAATTTCTTAGATTTATCATCTTCTAAAAAACTTAAAGCATTG
TTAACTTTATCCTCATGTACACAGATCACATCACAAGTATTTTCATAACTCATATAAAAT
CACACCCTAAATTAAAATATAAATCCTAAAATTGTTTGAATAGTGTCATTTTCAATAATA
ATAAATAAACCTAAAGCTATATAAATAATAGCCATAATCCAACGACTAAATTTCTCAACA
ATTTCTCCAATTCCTGGAATATTAGCTAATTTTTGTGCAGTAAACACCAAGAAGAAAATT
AAAATTAAAAAGACAAACAGAGTAAGTAATAAATTAGTAACACTTAATGTCACAAAATAC
GGAACAAATAAACCAATATTATCGGCGCCACAACTTGCTATCGTAACAATTGCAACCGTA
CCAACTAATTTAGACAATCCTTTTTCATTCAATTCTTTTTTAGCTCTCTTTTCTCCTTCA
CAATCATCATAAATAGCCACTTTAATTCCAAGATAAATTGGTATTAAACCCAATAAACCT
AATATCCACTTTTCTGGAACATAATTTAATACAAAAGCTAAAAACAAACTAACTAATATT
AAAATAATAGACCCTAAATATTGACCAACATAAATATCTCTATATTCTTTTCTAGTCTTT
GCTCTAGCAAAAAATATTAATAAAATTACTAATAAATCAACTGCTGTAGCAATATAAAGA
ACAGCAGCAGCAACAACCGTTTGAATCATAATACACCTCATTCAAAAATATTTTTGAATG
TATTATAACTTATATTTTTAAATAATCATAGGTGCTTTATTCCAATTGCTTTATTGACGT
TGAGCCTCGGAACCCTTAA
>NODE_7_length_61250_cov_18.935150
TGGAAAATTAATATATAAATGATCATTTCAAATGATATAAATATTGTGAGAGTGAAACAG
AATTGATAGACAATACTCATCTGTATATGATGACATGAAGCATTTTAAAACCACCGCAAT
CTCAACATAAAAATACCGAGACTTCCAAATAGAAACCTCGGTACATTTACTTCAATTATA
TTTAAATATCATCATAACTGACTTCTTTTTCAGCTACAGTTTTACCGTCAACTTTAACAA
TATAACTTGCTGTTTTTCCTTTTTCAATTCTTAAAGGAATGTCTATACGTTGATCACTAG
TAATGTCGAAACTACCTTTTTCAGTTGAACCGTCATTATCTTTATCTTTAATATAAACTT
TAACTTTTTGTGACTTATCATTTTTACCAGTGTATGGTACATCTACCGATTCAGTTGTCG
TTTTGACATCTGATGAGTCGCTTTTTTTACCTTTAGAAACAACAAATGAAATCGTTGACC
CCTCATCTACTGATTTCCCTTTAGGAGATTGAGAAATTACATCACCCTCATCAATATCGT
CACTATACTCTTCTTTACTTTCAACTTTAAATCCTTTTTCTTCTAAGGCTTTTTTAGCTT
TGCTAAAGGATTTATGTTCAAAGTCTTCTACATAAACTTGCTTAATGCCTAAAGATTCAT
ATAGTTTAATATTAGAATCATGAATAGCGATTTCAGTATTTGCGGTTACACTTTGATTTG
CAATGTATCCTTTTGGTGCTTGATTATTATATACTTTTTCAATCGTAACATCTTTAAGAC
CTAACGATTTTAATTTCTGCAAGGCTTCCTCCTTAGGTAAACCAATGACATTTGGCATTT
TAACCTTTTCAGGGCCTTTTGATATAACAACATCAACGCTGTCACCACGTTCAACACGTT
CACCTGTATTAGGAGTTGTCTTAATAATTTCATTTTCAGGATATTTATCACTATAACTTC
TAGAAATTTTACCCAATTTCAGGTTATTTTTATTGAATATTTGCTCTGCTTCTTTTACAG
TTTTCCCGATTACATCAGGTGTCTCTTCGTATTTATTACCAAACATTGCCATTGCCACAA
AAGAAACAAGTGCAATCATTAACAACGAAAAGATTAGTGATAAGAGCACAATCTTTCGTG
TTGATTTCTTTTTAGGTGTTGGTTCGTACACCGTACCTTCTGGCTTTTGGAATTGCTGAT
GATGAGCAGGCCCATTTACAATAGGTACTTGCGTCGTTTCACGTTTAGGTTGATTCGACT
TATGTTCACTAATATGCTTTGCTAGATCTTCTTTTTTCAAAGGTACCGCTATCGTTTTCA
TTTTATCGAGTTCATAGACATCTTCATTCGCTCGATTTTCATGTAAAACACTACTCAAAT
CATCTTTCATTTCTTGAATTGTTTTGTAACGATTCGCTTTGTCTTTTTCTGTAGCACGTA
AAATGACATTACTTAAAGATTGCGGAATATCCTTACGTACATCTGTTGTCACATTTGGCA
CAGAATCCTGAATATGTTTAATCGCAATGCTAACTGCAGTTTCTCCATTAAATGGTGGTT
CACCAACAAGCATTTCATATAACACAATACCTATAGAATAAATATCTGTACATTCATCCG
TTGCCTCACCTTTTGCTTGTTCTGGTGAAAAGTACTGCACAGTACCTAACACATGATTAG
TCTGAGTTAAAGACGTCTCACTTAAAGCTTTAGCAATTCCAAAATCAAATATTTTCAGCG
TTTTATTGCTGTCAATTAATATATTTTGCGGCTTAATATCTCTATGTACAATACGCATAT
CATGCGCATGTTTAATGCCATCCAATATTTGATTCGTAAAATTAATCGCTGTGTCAATAC
TTAATGGCCCATGACTTTCAATGTACTCAGACAAAGTCGGACCTTCAATATATTCCATTA
CTAAGTAGTAACAGTCATCTTCTTCATCAACATCGATCATACTTACTATATTTTGATGTG
ATAGCTGTGATGAGTTATGTACTTCTCGTTCAAAACGTTTTAATGTTTCTTCTTTTTCTC
TAGGTGGTATAAAAATCGCCTTAATTGCAACTTTAATGTTAAGTATCGTATCTTCTGCAA
GATAAACAGTACTCATGCCACCGCCGCCAAGCTTATCTACAATTTTATATCGTTCATTTA
TTATTTTTCCTATCATACTTTATCACCTTCAATAGCCGCGAGTATGAAAGTAACGTTATC
TTTCGAATGGTTATCTAATGCCAATTGCATTAATTGATCCCCATGATCTTCTATTGTACC
TTCTTTTACTAACAAACGCTTAATTTCATTGTCTTTAACATAATCAGTTAATCCATCTGA
ATTTAATAATAAATAATCATAAAAATTTAATCGTTTAATAAACAAATCTGGACTCACACG
TTTATCTGTGCCCATCACCTTCGTAATAATATTACGTTGTGGATGTGTAAAAGCTTCTTC
CGGCGTAATTTGACCCGTTAAAACAAGATGATTAACAAATGAGTGATCACTAGTAATTTG
TTCAATTTGTCGACTATTAATAACATAGGCTCTAGAATCACCGACATTTGCTATCACAAC
TGATTTTTCAAAAACAAGTGCACAAACACATGTTGTACCCATACCTTTATATTCTGCATT
TTCTTGTGCATAGTGATATAACTGAAAATTTATATCTTTTATATTATTACGCAACCAATT
TTCAGCTTGATGTTGTTCTATAAGATTTTCCGCTTCAAAACGGGATTTCAACTCATCTGT
AACAAATTTACTTGCAACTTCTCCTGCTTTATGGCCGCCCATACCATCACACAGAACTAA
AAGTTGTTGATTAGTTTGATTATAAAAAATACCACCCGCATCTTCATTCTTATCTCTATG
TTGTCCAGTATCAGTAAAAAATTGTGCCTCTAGCATTTGTCTTTACCTCGTTTCTACTTG
TCGTTCCTTTGCTCTTAATTGACCACAAGCTGCGTCAATATCTGAACCTTGTTCACGACG
TATTGTGGCATTAATTCCTAGTCTCTTTAATTCTTTTTCAAATTTAAAGATATCATTTTT
AGCCGTTTTTACATAATTTCTTTCTGGAACATGGTTGACAGGAATTAAGTTAACATGGCA
GTTTAAGCCTTTTATTAAATGTGCTAATTCTCTTGCATGTTCTAGTTGGTCATTCACACC
ACCAAACAGACCATATTCAAAAGTAACACGACGATTTGTTTTTTCTTGATAATATTGAAT
TGCTTCGATTAACTTCTCAACATTATATGCACGGTTAATTGGCATCAAGCGTGATCGCAC
TTCATCTTTTGCGGCGTGTAAGCTTACAGCAAAATTAATTTGAATATCTTCATCCGCAAA
GTCATATATTCTAGGAATGATACCTGATGTTGATACTGTAATGTGACGTGCACCAATATT
TAAACTGTTATCATCATTGACGATTCTTAAGAAGTCCATCATTTCATCATAATTTTCAAA
TGGTTCACCGATACCCATTATGACAATTTGAGATACGCGCTCTTCTGTAGCATCAAGGGC
TTTTTGAACTGTTAAAACTTGTGAAACAATTTCGCCAGCTTCAAGGTTTCTTTTTAAGCC
GCCAAGTGTAGAAGCACAAAACGTACATCCGATACGACAACCTACTTGTGTCGTTACACA
TACTGAATTTCCATAATCATGTCTCATTAAAACAGTTTCAATTGTATAGCCATCTTGTAA
TTCAAATAAGAATTTAATTGTACCGTCTTTACTTTCTTGTTTTACTACAGTTGTTAAAGT
TGTAACAGTAAAGTTATCTTTTAAAAGCTGTCGTAAGTCTTTCGATAAGTTCGTCATTTC
ATCAATCGAATCTACTCTTTTTTGATATAACCATTCAAAAATCTGTTTCGCTCGAAATTT
TTGTTGACCTTGTTCAACGAGCCAGTTTTGCATTTCGTCAAATCGCAATGAATATATTGA
TTGCTTGTCAAAATTTGGAAGAAATTTATTCTTCTTTTTCTTTTCAGCAGTTATCATTCC
TAATTGTCCTTTCTTTTTATCTTAGTGATAAAGAATCCATCTGAATTAAAGTCTTGCGGC
ATGATTTGTAACGTTTTGACCAACTCTCCAGTTATCGGATGTTGAAACGGTTCAAATTCG
AAGTTTTTATTATTTTTCAAAAACGTATAAATCACGTTTTCATTTTCTAGTTGCTCTATT
GTACATGTTGAATAGACGATTTCGCCACCTATTTTTACATTGTTTTTTACATTTTCCAAT
ATTTCAAGCTGTAAATCAACTAGTGACTCAATATGTTGTTTGCTTTGAGTATATTTAATC
TCTGGCTTGTGTCTCATAACACCTAATCCGCTACATGGTGCATCAACAAGTATCTTATCG
TATGTTTTATCATAAGGTTTTGTCGCATCATGTTGAAAAGCTTTAATATTTGTTAATCGT
AATTTTTTTATATTAAAATTAATTAAGTCTATTTTGTGATCATGTATATCTGAAGCGTCA
ACTTGCCCTTCTGGCATTAAAACTTCAGCAATGTGACAAGCCTTACCGCCAGGTGCACTA
CATGCATCTAATACGTGATCATGTCGGTCTACATTCATAATGTGTGCAACAAACATTGAG
CTTTTATCTTGAATTGAAACGAATCCATCTTTAAATGAACGAGAATGAATAATTGGTTGT
CCTCCTATATGGAGACAATAAGGTAAGTCATGATCTTTTTCAACGTCATAACCTTCGTCT
TGCAACTTTTCAATAATATCATCTAATGATGCTCGCGTCAGGTTGGCACGCACAGTTGTT
GATGTCGTTTCTAAAAATGACTGTAAAATTGTTTCAGTTCCTTCGAGACCATAATGTGTT
GCCCAATGATCTATAATCCACTTCGGCATACTATACTCGATTGCCATTCTTTTTTTAGGA
TCTGCAATTTTATTAAAATCAGGTAAGTCACTACGCATCATTGTTCGTAAAATGCCATTT
ACGACATTTCCGTTGTGATAGCCACCTCGTTCTTTTGCTATTTCAACTGCTTCATTAATG
ATGGCGTGATTTGGAACTTTATCTAAATAAACATATTGATAAATACTCATCCATAATAAT
TGCCTAACCCATGCCTTAATCTTTGTTTTCACAAAAGGCTTTAAATAAAAATCTAACGTA
TATTTTCTTTTAACGGTTCCGTAGACAATTTCTGTAAATAAAGCTTTATCCATTGCATTT
AATTCATTTTCTGACAACACTTCATTGATACGCAAGTTACTATACGCACCTTCATTTAAT
ATATCTTGAATCGTGTCAAAAGCAAGACTTCTCACGTTTTCTATCATATAAGTTTCTTCC
CTACTAGTGTGTTTTGCGCACCACTTAAATAATTGGCAGCTAACATTCTCTTTTTCCCAG
CCAATTGCATATCTTTAATTGCAACAGCTTCATTATTATTTGTAGCAACAATAATGGCTT
TTTTAGTCGTTTCTATAATTGTTCCAGGCTCGTTTATCTTATTAGTCTCAACGAGCTCAG
CATCGTATATTTTCAAGTTAGTGTCATCCATAGTTGTATAAGCAACTGGCCACGGTGATA
ATCCTCGAATTTGATTAAACACTTGTCTTCCTGGTTTATTCCAGCTAATTCGCTCATCTT
CGCGTCGAATATTGGAAGCAAATGTTGCTTGCGTATCATCTTGAGGTACACTTTCATTTG
TGCCCTCTATAATAGATGGTAAAGTTTCTTTTAATAAATCTGCTCCTAATACGCTTAATT
TATCATGCATCGTACCGACATTATCATTTTCTTCTATTTTAATTGCTTGTTGCGAAATAA
TATTACCCGCATCTAATTTTTTAACCATATACATAATTGTTATGCCGGTTTCTTGTTCAC
CATCGATAATCGCCTGATGAATTGGTGCACCACCTCTATACTTCGGTAACAATGATGCAT
GTACATTAATTGCGCCAAGTTTTGGTAATGCCAACAATGATTCAGGTAATAATTGTCCAA
AAGCAGCAGTTACAATTAAATCTACATCTAATTGAAGCAATTGTTCTAATTCTTCTGATC
CACTTAATTTTTCAGGCTGATATACAGGTAAATCATATTTCATTGCAACTTTTTTAACTG
GTGGTGGTGTCATAACACGTTTACGTCCAACAGGTCGATCTGGTTGTGTTACGACTGCAA
TGACATCATGTTCTGCAATAAGCATTTCTAAAACAGTTGTTGAAAAGTCTGGTGTACCCA
TAAATATTATTTTAGTCATTTATAAAATATGCCTCCACTTCTTTATCTGTTAAAATACGG
TCCGCACGTTCTGTAAAAGGGATACCGTTCATTTGATCTATAATATGCAAAATCATTCTT
GCTACATCTTCATGTGCAGTTAGTTCAACTTTGTTCCCATTGACGTCATAACTTTCGACA
ACGATCATTTTACTTCTTGTCACTTCGCCGTAAACATCTGGCAATGTAATTGAACCTTCT
AAGTCTGTTATCGTTTCATTTGATTGACTAATAATTTTCGGATTAACAAGTTGTAATAAT
CCTTCCATTTCCATATCAATGATTGCCACTTGCAATGACTGATTAATTTGAGGTGCACAT
AAGCCAGCAGCTTCTTGTGCATACATTGTATCTTCTAAATCTTGTAATAATCTTTTTAAC
GAATCATCAAATTTTACAACTGCTTGCGCTTTTTTCGTTAAAATAGGATGCGATGCTGGT
ACTAACTTTTTAATCGCCATAGCTCTTACTCCTCAATAAAATTCATCAAACCATTATAAC
GTAAATATATTAAAAATGCGACCTTACATCATAGAATGTATATTTTTCAATTTAAAGATT
GTCATGTGATTCATTACGTATATTTCACACGTAAAATAATACAATGCAACTGAAATGAAA
TCCTAAATTTATTGTAAGGATTGAAAAACTGAAATTTAGATGATTGGGAATGCTTAAACT
AGAATGTTTGAACTAAAAGTGGGTATAATAAAAAGAGAAGCTAATGTCATTATAAGCAAT
TCAACTGGAGGGAAAGAAATGCAAGTAAACAAAGTTATTTATATTTTATTAGCATTGTTC
TTAGGTAGTTTTGGTATTCATAAATTTTATGCCGGCAAGAATATGCAAGGTATTCTACAC
TTAATATTCTGTTGGACAGGTATCCCACACATTTTAGCAATTATTAGTGCAGTGATTACT
GTTTTCAAACCTGCTGATGAACAAGGTAATGTCACTTTATAAATTGATAAAAATAAATCC
CGATGACAATCATTTATTATTTGCGAATCATAGAGTTATAGTTATTACGAACTCTATATG
ATAAGCAGCAATGCTGATTGTTTATCGGGATTATTATTTCGATTATTTAATGTAGTACAC
TATTTATTAAGGTCCAATGAACGACTCGCTAATTTCTCTTTCATTTCTTTTGAAAGATTA
TTTAAAACAGAGTAATGCGCGTTCCCAAAATCTCTAGATGCATTTAAGTATGGCAAGGCA
ACTAATCCAATTATATGCGGATCTGGATGCTCTTTATCATGGTATAGCTGTGGTGAAACA
GTTAAATAAGCTAGTTGTGGCATATCAACTTGTTCTTTCTCTGGATTAGTATCTTTATGA
TTCCCTCCCTTTGTTACGAAAGATACACTTGTAACTGGGACGCTTGATATTTCCATTTGA
GCAACACTATATGGTACTGGTTTAGGATCTTTCAGATTAGAGAACATACTTAAATCATCA
AGTTCTTCAACTTTATCTAGATTTACCGCATTCTTATTTGAATATGAATATGATCCAGGT
TCAACTGATGCATAAATCAACTTTCCATCTTTATATTTCGTTAAAATTTCAGCATAAAAA
ACAGGTGTGTCTGAACCACCAATTTTTTTACCACTTTTATCTACATACCAATAGTTAACT
TGTTTCAAACCATCATAAGTAGTAACTTCTTTACGTTTTACACCTTTTTTATTTTTAAAA
AACTTATCAACATCTTCCATTGAAGCACCTTTAGACTCTTTTGTAAAATTATAATCTGCT
AACTTCACTTGATTCATTAAAGACTTATAATCTTTCCACCCTTGCATACCTGTGCTATTC
ATAAATGTCTTTTCGGTTATAAATGGTTCTATCTTTTCTAAAACAGGTACTGCTTTAACT
TTCGCTATTTTTTCCTTATTTTTTTTATAGTGTGCAACTTTTGGGTCCTTCTCTTCTTCC
GATTCTTTTTTTACAGTTTCTTGTTTTGATTCTTCTGATTTCTTTGATGATAATTTATGA
TTCCCACCAAAAGAACAACCTGCTACGACTAAAAGCATAATTAAAAGTAAACATCCCAGT
GTCTTTTTCATAAACTTTCTCCTCTTAAGTTATTTTTTTGAATCAAATAAACATACATAA
ATTTAAAAAACTTATTTATATTGATATTTTACATTAACCATCAATATTTTTAAATACTTT
AATTGATAATTTAAGAAAATTGTTTTGTCTAATAATTTAAGTAGTTAAAACATAGATAGA
TATAAAATAGTTTATAGCCATTAATTTATAAGTGTAAAATTTGCACTATTTCAATTTGGC
ATTTAAAAATAGTTTGCTTAATCATTAGTACTTTTGTTTATCATTAAGTATGGCACTTAC
ATTAAAATCAGAATTCGTAAATGAAAATACTAATAAATTCCTAATCAAATCAAAATCACG
TAAGTTATAAAGCCATATAAAAAGACAGAATATAAACTGCTAATTTAAATGGTTAACAGT
TGTATATTCTGCCCTTTTTCTGTACTTAAAGTAAATATTCAAACACTGGTTCAAATACTC
GTACATACTGAACTTGTTTCTAATAATTAGTAATGTTACATCATCATCTGTGGATCAATA
TCAATCTTCAATGCTAATTTTTCTTTTATAAATTTTTCATGGTAATAGTCATCTAAAAAT
TGAATGGCTTGTAATAATCCAGGTTCACTTTTATATTTCACTAAAATTTGGAATCTAAAT
TCATTGTTGATTCTCGCAAGTGCTGCCGGAGATGGACCTAGTACAAGCGCTTTTTCCGTT
AAATGCTGTAATAAAATTTTATGAACATGCTGTGATGCTTCCATAACCTTCTTCATTTCT
TTATGTGAGATTGTGAAATTAATCAAATAATAATACGGTGGATACTTTCCTAATTTACGA
TATTCCATTTCCTGACGATAAAATGTTAAATAATCATTTTTTTGAACATCCAATATTGAA
TAATGATCTGGGTTATACGTTTGAATGATGACTTGACCTGCCTTTTCATGACGACCAGCT
CTACCAGCCACTTGCGTTAATAGTTGATAAGTACGTTCACTCGCCCGAAAATCAGGTAAA
TTTAACATTGTATCTGCATTCAGCACACCAACTAAAGTAATATTTGGATAATCTAATCCT
TTCGCAATCATCTGAGTACCTAGTAAAATGTCACCGTTACCTTTTTCGAATTCAGTCAAT
AACTTTTCATGTGCACCTTTCTTTGAGGTTGTATCTACATCCATCCTAATTATGCGCGCA
TCTTCAAATTCTTGCTGCAATAGTTCTTCAACTTTTTGTGTTCCTGTACCTACTTGTCGA
ATGTGTTCACTCTCACAATTTGGACATTGATTCGGTGGCGTCTCTTGGTAACCACAATAG
TGACATTTTAATAAGTCTGTCGTTTTATGATACGTTAATGAAATATCACAGTTTGGGCAT
TGCGGTACATAACCACAATCCCGACATAACATAAATGATGCATAACCACGTCGATTTAAA
AATAAAACAACTTGTTCCTGTCGATCTAATCTTAATTGTATGGCTTCACGTAAATCTTTT
GAAAACATTGACCGATTACCTTCACTCAATTCTTCACGCATATCTACTATATCAATTTCA
GGTAAAGCTTGTTGGTTCACTCTGTTTGGTAATGATAGCAAATGATAAACACCTTTTTCA
GCTCGAGCATAACTTTCAAGACATGGTGTTGCACTTCCTAAAATGACTGGGCAGTGATGA
TATTCACTTCGCCATTGGGCAATTTCTCTAGCGTGATATCTCGGATAATCTTCTTGCTTA
TATGTAGATTCATGTTCTTCATCAATAATGATTAAACCTAAATTTTTGAAAGGTGCGAAC
ACACTTGACCTTGCACCAACACTTACTCTCGCACGACCATCCCTAATTTTTTGCCACTCA
TCATAACGTTCCCCATTAGATAAGCCAGAATGTAATACAGCAACGTCATCACCAAATCGA
CGTTTGAAGCGTAAAACCATTTGCGGTGTTAGAGCGATTTCAGGAACTAACATCATGGCC
TGTTTTCCTTGGCTTAAAACATCTTCTATCGTTTGTAAATATACTTCTGTTTTACCTGAA
CCCGTCACACCATGAAGTAAAAATGTTTCTTGCTCTTGGCTTACAATTTTAGCTTTAATC
GCTTCATATGCTTTAAATTGGTCTTCTGTTAATTGCTGTTTTGATTCTTGTTCGAAAACA
CGATCTTTAAATGGGTCTCTTTCAACAACCGCGTCATATTTTTCAACATAACCTTTTTTG
ATAAGTCCATCTAAACTGGATTTTGAAAAGCCCATATCCTCAATATCAGTTAAAAATATT
GTTTTATGTTGTTCTTCAGACAAGTAAGCATACAAATCGTATTGTTTAATAACTTTCTCC
AATTTAGCTAATACTTCATCAGGATGATACCCTTCAATGACACGAACAGCACGCTTAGTT
TTTTTAGTTATATTTTGTGTGAGAATCGTTTTTTCTTCAACGATATCATCTTTTAACAAC
TTCATAAGCAATTGAATATCATTATTTTTTTGGGCATCTTTATAATAATAGTAACCATGC
TTATCAAATTTTTGTAATAAAGCTGAAGGTACCTCTATCTCATCTTTCATCTTAAATGCT
TTTTTATACTTCGCTTTAATAGCACTCGGAAGCATCACTTCTAACATAGAAATACGTTTA
ATGATATGAGTTGAACCCATCCACTCACTTAAAGCTATTAATTCTGATGTTAATTCTGGT
TGTATATCTTTCACTTCTATGATTTTTTTTAACTTCGAAACGTCAAGTTGTGCATCAGGT
TCTGCTGTTACTTCCATTACATAACCTTGAATCGTTCTTGGTCCAAAAGGTACAATTACA
CGCACACCAGGTTGGATGACAGATTCGAGTTGTTCAGGAATTATATAATCAAATTTATAG
TCAACGCTCTTCGACGCGACATCGACTATGACTTTCGCTATCATTATTGCCACCTAGTTT
CTAGTTCATCTAAAATTTGTGCAGCTAATACTACTTTTTTTCCTTTCTTGATATTTACTT
TTTCATTATTTTTAAAATGCATTGTCAATTCATTATCATCAGAACTAAATCCGATAGACA
TATCCCCAACATTATTTGAAATAATCACATCTGCATTTTTCTTGCGTAATTTTTGTTGTG
CATAATTTTCAATATCTTCAGTCTCTGCTGCAAAGCCTATTAAATACTGTGATGTTTTAT
GTTCACCTAAATATTTAAGAATGTCTTTAGTACGTTTAAAAGATACTGACAAATCACCAT
CCTGCTTTTTCATCTTATGTTCTAATACATCAACCGGTGTATAGTCAGATACGGCTGCTG
CTTTTACAACAATATCTTGTTCATCAAATCGGCTAGTCACTTGTTCAAACATTTCTTCAG
CACTTTGAACATGAATAACTTCAATATCTTTTGGATCCTCTAGTGTTGTAGGACCAGTAA
CTAATGTCACGATAGCTCCTCGATTTCGCAATGCTTCAGCTATTGCATAACCCATTTTTC
CAGAAGAACGATTGGATACAAATCTGACTGGATCGATAACTTCAATAGTTGGTCCGGCTG
TAACCAATGCGCGTTTATCTTGAAATGAACTATTAGCTAAACGATTACTATTTTGAAAAT
GAGCATCAATAACAGAAACGATTTGAAGCGGTTCTTCCATACGTCCTTTAGCAACATAAC
CACATGCTAGAAATCCGCTTCCTGGTTCGATAAAATGATACCCATCTTCTTTTAAAATAT
TAATATTTTGCTGCGTACGTTTATTTTCATACATATGCACATTCATAGCAGGCGCAATAA
ATTTCGGTGTCTCTGTTGCTAGCAACGTTGATGTCACCAAATCATCAGCAATACCTACAC
TCAATTTTGCAATTGTATTTGCCGTTGCAGGTGCAACAATGATTGCATCTGCCCAATCAC
CTAATGCAATATGCTGTATTTCTGAAGGATTTTCTTCTATAAAAGTATCTGTATAAACAG
CATTTCGACTTATTGCTTGAAATGCTAATGGTGTCACAAATTTTTGTGCGTGATTCGTTA
ACATAACGCGAACTTCATACCCAGATTGTGTTAACTTACTTGTCAAATCAATCGCTTTAT
ATGCCGCAATGCCACCTGTAACGGCTAACAATATTTTCTTCATATTCAATCTCCCTTAAA
TATCACTATGACATTTACGCTTTACATCATCATATGCGCACAAATGCTCATTACTTTTTT
ATAGATACAAATTTAGTATTATTATAACATCAATCATTGGATAAACTAAAAAAACACACC
TACATAGGTGCGTTTGATTTGGATATGCCTTGACGTATTTGATATACGTCTTGCTTCACA
TATTTTTAATGGTCGAAACTATTCTTTACCATAATAATCGCTTGAAATAACAGGGCGAAT
TTTACCGTCAGCAATTTCTTCTAACGCTCTACCAACTGGTTTAAATGAATGATATTCACT
TAATAATTCAGTTTCAGGTTGTTCATCAATTTCACGCGCTCTTTTCGCTGCAGTTGTTGC
AATTAAATACTTTGATTTAATTTGTGACGTTAATTGGTTTAATGGTGGATTTAACATTAT
TTTTTAGCCTCCAAAATCATTTTTCTATACTTAGCTTCTACGCGCTCTCTTTTTAAGTGC
TCAGCTTCTACAATACATTGAATTCTATTCTTCGCAAGTTCTACTTCATCATTAACTACA
ACGTAATCGTATAAATTCATCATTTCAACTTCTTTACGTGCTTCGTTAATACGACTTTGT
ATTTTCTCATCAGATTCTGTTCCTCTACCTACTAATCGCTCTCTCAAGTGATCTAAACTT
GGAGGTGCTAAGAAAATAAATAACGCATCTGGAAATTTCTTTCTAACTTGCTTTGCACCT
TCTACTTCAATTTCTAAAAATACATCATGACCTTCGTCCATTGTATCTTTAACATATTGA
ACTGGTGTACCATAATAGTTGCCTACATATTCAGCATATTCTATAAATTGGTCATCTTTA
ATTAAAGCTTCAAACGCATCCCTAGTTTTAAAAAAGTAATCTACGCCATCAACTTCACCT
TCACGCATTTGACGTGTTGTCATTGAAATAGAATACTTATATGATGTACTTGGATCTTCA
AATATTCGTTTTCTAACAGTACCTTTACCTACTCCAGATGGTCCTGATAAAACGATTAAC
AATCCTTTTTCATTATCCATGCCTTACGACCTCTCTAAGCTAATCTTCTATTATTTAAAT
ATGATATCACATTGTTCTTTATATTGTATAGCATATTTGAAATTGCATGCCATAATTTCT
ATTAGGTCTAACAATATCGTTATATTGCACGATTAATTTTAATTAAATAAATTGAATTGC
GAACTTTTAGATAATGTAAAATGCGTGGCATAATGTATGATTCAATAACTATACCGAAAA
GTTACAATCATGTTAAAATGAAACGAATGATATGAAGAAGGTGGAAGATAAATTATGGCT
TATGATGGCTTATTTACAAAGAAAATGGTTGAGTCTCTACAATTTTTAACAACAGGACGC
GTTCACAAAATCAATCAACCTGATAATGACACGATACTAATGGTTGTACGTCAAAATAGA
CAAAACCATCAGTTGTTATTGTCAATCCATCCAAACTTTTCAAGATTACAATTGACTACT
AAAAAATATGATAATCCATTTAATCCACCCATGTTTGCGCGTGTTTTTAGAAAACACTTA
GAAGGTGGTATTATCGAATCGATTAAGCAAATTGGTAATGATCGTCGCATTGAAATCGAT
ATAAAGAGTAAAGATGAAATTGGCGATACTATTTACCGCACTGTCATCCTTGAGATTATG
GGTAAACATAGTAACTTAATTTTAGTAGATGAAAATCGCAAAATAATTGAAGGATTTAAA
CACTTAACACCAAATACGAATCACTATCGTACAGTAATGCCAGGTTTTAATTATGAAGCA
CCACCTACTCAGCACAAAATGAATCCGTATGATATTACAGGTGCAGAGGTGTTGAAATAT
ATCGATTTTAACGCAGGTAATATTGCTAAACAATTATTGAATCAGTTTGAAGGATTTAGC
CCTTTAATTACGAATGAAATCGTTAATCGTCGTCAATTTATGACTTCATCAACATTACCA
GAAGCATTCGATGAAGTAATGGCAGAAACCAAGTTACCACCTACTCCTATTTTTCATAAA
AATCATGAAACAGGTAAAGAGGATTTCTATTTTATAAAGTTAAATCAATTTAATGATGAT
ACAGTTACGTACGATTCATTAAATGATTTACTTGATCGTTTTTATGATGCGCGTGGCGAA
CGTGAACGCGTTAAACAACGTGCGAATGATTTAGTTCGATTTGTTCAACAGCAGTTGCAC
AAATATCAAAATAAATTAGCGAAGTTGATTGAAGAATATGAGCAGTCTAAAAATAAAGAT
ACTGAACAGTTATATGGTGAATTGATCACTGCTAATATATATCGAATTAAGCAAGGTGAT
AAAGAAGTGACAGCATTGAATTATTATACGAATGAAGAAGTTGTCATTCCTTTAAATCCT
ACAAAATCCCCATCAGCAAATGCTCAATATTATTATAAACAATATAATCGTATGAAAACG
AGAGAACGTGAATTACAACATCAAATTCAATTGACGAAAGACAATATAGATTATTTTTCA
ACAATCGAACAACAATTACATCATATTTCTGTCCATGACATTGATGAAATTAGAGATGAA
TTAGCAGAACAAGGCTTTATGAAACAGCGTAAAAATCAAACTAAGAAAAAGAAAGAGCAG
ATTCAATTACAACATTATGTATCAACTGATGGCGACGATATATATGTTGGCAAGAATAAC
AAGCAAAATGATTATTTAACAAATAAAAAAGCTAAAAAAACGCACACATGGTTACACACA
AAAGATATTCCTGGTTCACATGTCGTTATATTTAATGATGCACCAAGTGATACGACAATC
AAGGAAGCGGCTATGTTAGCAGGATATTTTTCAAAAGCTGGTAATTCTGGACAAATACCT
GTTGATTACACGTTAATTAAAAATGTGCATAAACCATCAGGTGCAAAGCCTGGGTTTGTA
ACATATGACAATCAAAAAACTTTGTATGCTACACCTGATTATGAACATATTCAAAAAATG
AAACAATCATAATCAAGTTGTCGACAAATAAACACCTCACCATAAGAAAGGACTACTTTC
TTTTGCGAGGTGTTTATTTTTAATTTAATGCGTTCATTGAAACGAAGTATCGTGTTTTTT
AATAACGTATCATCATTTAAGTTACAAATTATCTTTGTGATTTTAAAAATGAGTGAAACT
AAAATGATAAAGAACTACTAATCATTTATTATGTAGTGGTTCTTTATCATCAACCACAGA
TAATGTGTACTTTAAATAGGAATACATAGGTAAAACGCATGCATAAGAAGAAGTGTTTCT
TTATCATTCAACGCTGTGCGAATCCTATTACTCAGGTAATGCTAATTGAAAACTTACTCC
AAACTTATCTTGAACCCAAGCAAACTCTCTGTATGGTGGCATATTCGTTTTTGGCATTAA
AATGGCACCTTCATCTTTTAATCCATTAAATAGTCGTTCCATTTCAATAGTATCTTTTAC
TGTAACAAATAATGAAATCGCAGGATTCATTGGTAATTCTGTACCACTATTAGCATCAAT
CGCCATGAATACTTGTCCATTTAATGTAAATATTGAGTGTTGTACAGTCCCAGGATCACC
AGGTCCATTTTCACCATACTTAGCCATTGTTATAATCTCACTATCTTCAAATAAGCTTGT
GTATAGTTTAACAGCTTCTTCAGCTTGGTTATTAAACATTAAAAATGTCGTAATTTTTGG
AATATCCATGCTACGCCTCCTATAGATTGAACTTCTATAACTACTATTATCTTAACATAA
TTAAAATGACAAAAGCGCGTCGTACCGTTATGTGCGCGAATGACAAACGTCTTATTGGCT
ATTGATTAAATCACATAGTTAACGATAAAAATTACGCAAGATTAAAAATATGATACATAT
GTTAATAAATGATACTTATCATTGGTATTAATGTTTTGACTTATTGTCAAATTTGATTAC
AATTAAAATTAAGTTAAAGGAGGGACGTTATGTTACATTATGTGATTCCAGTATTAGTCC
TATTACTCGTATTCTTAATTGGTTGGATTTTAATAAAGTTAATTATCCGCTAATAAATTT
TTTATATAATAAAAGCTATAGTGTTTGTAATATTCGGATGCGGTTAAGCAGCCCCTGATA
TTAAACACTATAGCTTTTTTGTTTTTAAATTTGTCCTTGCTTACGTAATATATCCTTTAC
ATGTTTAAATAAATCATCATTATGATCTATAGTTGTTTTATTTTTTATATGTTTTTGCTT
CGTTGAATTTTCGTCGACATCGTGACTACTAGATAGATTGGAATCATTTGAATGATTGAT
AAATTCGTTACAATGTTTTATCTTCCCATATAAATCATTAGATGTTTTGTCATTCATTTG
TTGAATTCCTCCTTCTAGTGTCTATATTATGCTAAGTTGTCTCTCCATTCAACTAATGTT
TGGATATCTTCACTAGAAATTTCACCTTCATTTTCAGCTACTTCAATTAATTCATTGTAA
TCACTTAAAGTGTAAAAAGGTAGTTGAATATTGCTAAATGTATCATCTGCTTTTTTCAAA
CCGTAAGTAAAGATAGCTACAACACCTAATACTTCTGCACCTGCTTGTTTTAAAGCTTCA
ACTGCTGTGACTGAAGATCCCCCTGTCGAAATTAAATCTTCTATCACAACTACTTTTTTA
CCTTCGCTTTTAGCACCTTCAATTTGATTTTGCTTACCATGACTCTTATTTGATGAACGA
ACATAATTCATTGGTAATTTTAATTTTTCAGCAATAAAAGCTGCATGTGGAATACCAGCT
GTTGCAGTACCAGAAATAACTTCTACTTCAGGAAAGTGTTCTTTAATTAAGTTAATTAAA
CCATCACGGATTGCGCCTCGAACTAAAGGATAACCTAACGTAACACGGTTATCACAGTAA
ATCGGTGATTTAATACCTGAACTCCATGTATATAAATCATTTGGTGATAATGTTACAGCT
TCAATATCTAATAATGATTTTGCAATTTCTTTAGCCATTATACTAACCAACTTTCTTTAA
TTTTATGATAACTTTCGACTGGATTGGCACTTTGTGTAATCGGTCTACCAACTACAATAT
GCGTCGAACCAAGCTGTCTTGCTTCTTCCGGTGTCGTAATACGGTGTTGGTCATCTTGAG
ATGCACCTTTAGGTCTAATGCCTGGAGTTACTTTTAAAAATGATGTACCTAACTTTTCAG
TCAACATACGACTTTCAAGAGGTGAACAAACTACGCCATCTAAACCAGCTGCATTTGCTA
ACTTGGCATAATTTAAAACGGCCTCTTCAATCGATGTTTGTATATTTTGTTCGTGTCGTA
ACATGTCTTCTGTTGTTGACGTAAGCTGTGTTACTGCAATAATTTTTGTATGTTGATTAT
GTTTTCTTAATCCTTTAATGGCCTCAGACATCATTTTTACGCCACCAGCAGCATGAACAT
TTACCAGATCAACATTCAATTTAGCTAGTCCTTCCATCGCCTTACCAACTGTATTAGGAA
TATCATGCAGTTTTAAATCTAAAAATACATCATGGCCTCTTTCTTTTATCTCATTAATTA
ATTGAGGACCTTCTTGGTAAAATAGTTCCATACCTACTTTTACGAATAATGATTCATCAA
ATAAATCTAAAAATTGATTTACTTTTTCTTTTGATTCAAAATCTAATGCAATAATTGGTA
AATCTTTCATCATATATGTCTCCCTTTACGTTAAGAAATTCATTAAAATAATGAGGCTGT
AATATAAACTTCTTTAAGTAAATGGTTAATTACAGCCTCACCGATACAGTTTGATTGATT
TACATTTGACGCATTGTAAATGTCATACTTTCAATTACATTCGTTAAGGCATTAGCTGTA
TCTAAAGATGTCAAACATGGAATACCATTTTCAACTGTAGTACGTCTAATTTGGAAGCCA
TCTCTTTCTACTTCTTTACCTTTAGTCATTGTATTTATAACGATTTGAACATCACCATTT
TGAATACGTGTTAATAAATCATTTTCGCCACCAATTTTGCCTACTACTTCTGCAGGTATG
TCATACTCAGCTAATTTATTAGCTGTTCCAGACGTTGCTAAAATTTTATAGCCAACTTCA
TTTAAGCGTTGGGCCAATTTAACAACTTCCTCTTTATCTTTGTCACTGACGGTCATTAAT
ACTGTACCGTGATCTTTAACTTCAACACCACTACCTGTTAACCCTTTGAATAACGCCTTT
TCTAATGTAGTATCTTTCCCCATTACTTCACCTGTAGACTTCATTTCAGGTCCTAAAGTA
ATATCAACATTTTTCAATTTATTAAAACTAAATACCGGTGCTTTCACAAATACACCCTCA
GCATATGGTTGAACCCCTTCTTGATAACCCATATCTGTCAGTTTTTCACCAATAATTGCT
CGCATTGCCAATTGTGCCATTGGAATATCAGTAATTTTACTTAAGAATGGTACCGTTCTA
CTAGAACGTGGATTTACTTCTAAAACATACACACCATCGTGAGCTATAACGAATTGAATG
TTGATTAATCCAATGATGTTTAAACCTTTAGCTAATTTTATAGTATAGTCCTCAAGTGTT
GCTAACTCGTCTTCTGTCAAAGTTTGTGGCGGATATACAGCGATTGAGTCACCACTATGA
ACACCAGCACGTTCAATATGTTCCATGATTCCTGGAATAATGACCGTTTCTCCATCACAA
ATCGCATCAACTTCAATTTCTTTACCAGTTAAATATCTATCGACTAGTACCGGATGTTCC
GGACTCGCTTTTACAGCCTGGGTCATATAGTTTTCTAACTCTTTGTCATTGTCTACAATT
TCCATTGCGCGACCACCTAATACATAAGAAGGTCTGACTACAACCGGATATCCGATTTCT
GCAGCATTTGCTAATGCTTCCTCAGGTGATGTAGCTGTTTTCCCTTGTGGCTGTGGCACG
TTAATTTTTCTTAATAGTGCTTCAAATTCTTTTCTATCTTCAGCACGATTTAGATTTTCT
AGTGAAGTACCAAGTATTTTAACTCCATGTTTAGCCAATTTGTCTGCTAAATTAATCGCT
GTTTGTCCTCCAAATTGTACAACGACACCTTTAGGTTTTTCTAAATTAATGATATTCATC
ACATCTTCTTCAGTTAAAGGTTCAAAGTATAATTTGTCAGAAATTGAGAAGTCTGTTGAT
ACTGTTTCTGGATTGTTATTCACAATTATCGCTTCGTACCCTGCTTTTTGAATTGCCCAA
ACGGCGTGAACTGTCGCATAGTCAAATTCTACACCTTGGCCGATTCGAATCGGTCCAGAG
CCTAATACTAAGATTTTTTCTTTGTCAGTAATTATGGATTCATTTTCAGTTTCGTATGTA
CCATAATAATATGGTGTTGAAGATTCAAATTCAGCTGCGCAAGTATCAACCATCTTGTAA
ACAGGTTTAATATCATTTTCCATACGCAATTGATATACTTCTTCTTCCGTCATATTAAAG
CGATGCGCTATTGTTTTATCACTAAATCCATAATCTTTTGCATATTTAAGATATTCTAAA
TCACCTTGATGCTCTTTTAATTGATGCTCAATATCAATAATGTTTTGGAACTTGTGTAAG
AAGAAGTAATCTATCTGAGTCATATTATGAATTTCTTCTAATGTTGTGCCTCTTCTAATT
GCTTCGCCGATGAAAAATAATCGTTCATCATCTTGGTGTGAAATACGTTCTTTAATATAA
TCCAGATCGAAGCTTTCACCATTTGGTAATCCTAAGTGATGCACACCATACTCAAGTGAT
CGAATTGCTTTTAACAATGATTCTTCGTAAGTTCGACCAATGGCCATAACTTCACCTGTT
GCTTTCATTTGTGTGCCAAGCTCTCGTTCTCCTTTTTCAAATTTATCAAAAGGAAATCTT
GGTATTTTTGAAATCACATAGTCTAAAGTTGGTTCGAACGCTGCATAAGATGTTCCTGTA
ATTGGATTTAACATTTCATCTAATGTTAGACCAACCGCGATTTTAGCAGCTAATTTTGCA
ATAGGATATCCTGTTGCTTTTGAAGCTAACGCTGATGAACGTGATACACGCGGATTTACT
TCTATAATATAATAATCGAATGAATGCGGATCTAATGCTAATTGAACATTACAACCACCT
TCGATACCTAAAGCTCGAATAACTTTTAATGAAACATCACGTAACATTTGATACTCAACA
TCTGATAATGTTTGGCTAGGAGCCACAACAATTGAATCACCTGTATGAATACCAACTGGA
TCAATATTTTCCATGTTACATACAACGATGGCATTATCGTTTTTATCACGCATTACTTCG
TATTCGATTTCTTTAAAACCTGCGATAGATTTTTCTAATAAACATTGCGTTGCTGGACTA
TAATGAAGACCATTTGAGACGATTTCATGTAATTCTTCATCATTATGACAAATACCGCCT
CCGGTACCACCCATCGTAAATGCTGGTCTAACAATTAGCGGGTATCCCACTTGCTCTTTG
AATTTAAAGGCTTGCTCTACTGTATTTACAATGTCACTCTCTGGTACAGGAACGTTTAAA
TCATTCATTAATGTTCTAAACATTTCACGGTCTTCTGCTTGTTGAATTGATGTTAGCTCA
GTTCCTAATAATTGGACGTTATTATCTTGAAGCACACCACTTTCGTGTAGTTGAATCGCC
ATGTTTAAACCTGTTTGACCACCTAAAGTTGGAAGTAAAGCGTCAGGTTGCTCTTTACGT
ATAATTCGCGCTATAAAATCATGAGTTAACGGTTCGATATATACTTTATCCGCAATTTCC
TTATCAGTCATGATTGTCGCTGGATTTGAATTTACAAGAATAACTCGGTATCCCTCTTCT
TTTAAAGCTAGACATGCTTGTGTTCCAGCATAATCAAATTCAGCTGCTTGACCTATGATA
ATTGGCCCAGACCCTATTACTAAAATTGTTTTGATATCATTACGTTTAGGCATTGATATG
ACGCTCCTTTTCCTTAAAATTAGTCATCATTGCTACAAAATCATCAAATAGATAGTTTGA
ATCTGACGGTCCTGGATTTGCTTCAGGATGGTATTGAACAGAAAATGCTGGTAATGTTTT
ATGTTTTAAACCTTCTACAGTACCATCATTTAATGCAAGATGAGTAACTTCTAAATCAGT
ACTTTTTAACGAATCTATATCTATTGCATATCCATGGTTTTGACTCGTAATATCAACTTT
TCCAGTCTCTAAATTTTTAACTGGATGGTTCGCACCACGATGACCAAACTTCATTTTAAA
TGAGCTTGCTCCTTGAGATAATGCAAAAAGTTGATGTCCTAGACAGATACCAAAGAACGG
AATTTTCCCTAAAATTCCTTGAATCATTGGAATCGCACATTCTACAACTTCAGGATTACC
TGGTCCATTTGATAGCATAACACCATCTGGAGCCATTGCTAAAATTTCTTCGGCAGTAGT
TGTATATGGTACAACCGTGACGTTACAACCTCTGACGTTTAATTCTCGAACAATATTTTG
CTTCTTACCAAAGTCTACAAGTACGACACTTAGATCCTTACCTGTCGAAACATACGGTGT
TTTAGTCGAAACGATTTCTACTTCGTTTTTAGGTAATTCTACTTGTTGTAAATGTTTGAC
AAGTTGATCAATATCTTCTTTTCGATTAGTAAAACCAGCTTTTAACACACCGTGTTGTCG
AATTTTACGCGTAATACTTCTTGTATCTACACCTGCAATCCCTGGAATTTGATGCAATTC
TAAAACGTCATGAAGTGTCTTTTGTTGTCTAAAATTACTTGGATGCGCACTCGCTTCTTT
CACTACAATACCGTTTAATGTAGGTACTAATGATTCAAAATCGTCTCTATTGATACCATA
ATTACCGATTAATGGATACGTAAAAGTAATGATCTGACCTGTATATGATGGATCTGAAAT
AGTTTCTTGATAACCTGTCATCGCTGTATTAAATACAATTTCTCCTACAGTTAAGTTATC
AGATCCTAAACGGTAGCCTTCGTAAAAAGAACCGTCTTCTAACACTAGATAACGTTTGCT
TTGCATATTATTTATCCCCCTCAAATTTAACTTCGCCTTCAACCATAGTTAAGATCGGAT
TTCCATAAACTTTATAGCCGATAAATGGTGTATTATCTGCTTTTGATAAAAAATCTTCAC
CTTTAATTTCTTGTTCACTATCTAAATCAATGATTGTTAAATCTGCATAACCATTTTCTT
TTAATGTGCCGTATTCTAAATTAAATGTCTCACATGGTTTAATTGTTAAGTAATCTACTA
ATTGTTGTAATGTCCAATCACCATTTTTTACAAAATGTGTATATAATAATGGGAATGCTG
TTTCACTACCAACAATTCCGAATGGTGCTTTTTCCATTGGTTGTGCTTTTTCATCACGTG
CATGTGGTGCATGATCTGTTGCGATACAGTCAATTGTACCGTCTAGTAACCCTTCTAACA
AAGCCTCTCTATCTTCAGTACTTCTCAATGGTGGATTCATTTTATAAATGGCATTGTTAC
CAGGAATATCATCTTCTGTTAACAATAAATGGTGTGGTGTAACTTCAGCTGTAACATGAA
TGCCTGCGCGTTTAGCATCACGAATGACTCTAACACTTTCTTTAGTAGAAACATGACATA
CATGATAATGACAACCTGCTGCTTCAGCTAATAGTACATCTCTTGCGATTTGAACAGATT
CACAAATGTTTGGAATACCTGGTATACCTAATTCTTTACTGCGTTTCCCTTCATGCATTG
CACCACCATAGATTAATGAATTATCTTCACAGTGTGCTACGATGGCTTTGTTTACTTTTG
CAGCTTCAATCATGCCTTCATACATCATGCTTGCAGTTTGTACTCCTACACCGTCATCTG
TAAACGCAAAAGCACCTTCTTTTACTAGTGCTGGGAAATCAACCAATTCTTTACCTAATT
GACGTGTTGTAATTGAAGCATAAGGTAATACACGTACTTGAGCATTGTCATCGATTAATT
TTTGTAAAGCTTCAAAATGTTCTACAGAATCTGGTACCGGTCTTGTGTTAGGCATTGGAC
ATACAGTTGTAAATCCGCCTCTAGCAGCAGCTTTAGTACCAGTTTCAATTGTCTCTTTAT
ATTCACCACCAGGTTCGCGTAAATGAACATGAACATCGACAAATCCAGGTGACACAAAGT
GACCTTTCGCATCTATGATGTCAACACCATTGCTTGGTTCAATTGTAGGTGCAATTTGTT
TAATTACCTTACCATCAATTAAAATATCTGCTTGTTGTAATTCGCCATTTTGTAATACTT
TACCGTTTTTAATTAATTTCATCATTTTCGTCCCCTTACCTATTTTAATAATTCATCAAT
GACTGCCATTCTTAAGTAAACGCCATTTTCCATTTGCTTAAAAATTCTTGATTTTGAAGC
TTCTACTAAATCGCTTTGTATTTCTACTCCTCTATTCACAGGTGCCGGATGCATAACAAT
TGCATGTTCTTGTAATTTGTTATAGCGTACTTCATTTAAGCCATGCTTTTGATGATAATC
ATCTGCTGCAAATCTAGTTTCTTCTGCAAGCCCATGTCTTTCATGTTGAATTCTTAATAA
CATAACTATATCTACTGTTTCAATAACATCATCTATATTTACATAAGGTGCTTCTAAAGA
ATCATCAATCCAAGCATTTGGGCTATTAAACATTACGTTTGCACCTAATGCTTTTAAACT
ATGGTAATTACTACGTGCGACACGTGAATTTTTAATGTCTCCACAAATCAATACATTCAA
GCCTTCAAAATATCCATATTCTTCATATATCGTCATTAAATCAAGCAAACTTTGTGTTGG
ATGTTGTCCACTACCATCACCAGCATTCGCAATTGGGATGTTAATATTCGCTAATTTTTC
ATAGTAGTTATTATACGGATGTCTAATGACTAATAAATCACAGCCAATACTTTCTAAAGT
TTTACATGTGTCATATAAAGATTCACCTTTTGAAACAGATGATGTTGATGTTTCAAAGCT
AATCGTTTTTAACCCTAGCTTAAGTTCTGCCATTTCAAAACTACATTTTGTTCGAGTAGA
ATTTTCAAAGAATAAATTTGCGACATATTTCCCTTCAAAGTTTGGTAGTTGACGTTCACC
AGATTTAAATTGACTTGCTTTTTGGATAAGTTTGTATATTTGATCTGTAGATAAATGTTC
CATTGATAATAAATGATTCATAAAAGCGCCCTCCTTAATTTGTAAATCTTAATTGTTTTG
TTTTTTCTCTTTAGGTAAGATTAAGTTCAAAATAATTCCTGAAAGTGCAGCTAATGCCAT
CCCCTCAATTTGAAGGTTGATACCAATTTCTTTTAAGTTAAATACTAAATTACCGATACC
TACAACTAAAATTACTGAAGCTATAACTAAATTTCGATTGTTCGCAAAATCTACTTTGCT
TTCAACTAACATTCTTAAGCCACTTGCTGCAATAATACCGAAAAGTAATATAGATACTCC
TCCCATAACTGGTGTAGGTATAGAAGAAATTAATGCAGTGAACTTACCAATGAATGCTAA
AACAATTGCTATAACTGCTGCACCACCAATGACGTAAATACTGTATATTCTGGTAATCGC
TAATACACCGATATTTTCACCGTATGTTGTACTTGGTGGTCCACCAATAATACTGGCAAA
CATTGTAGAAACACCATCACCAATGATTGATTTATCAAGTCCTGGCTTTTCAAAGAAGTT
TCTACCTACGATTTTATTCAATACCATTTGGTGCCCAATATGTTCACTTACTGTTACGAA
CACAATCGGAATCATTACAAGTACAAGTCCTAAGTGAAATGAAGGTACATAATCTTTAAA
TGGCAGATAAATATGAGGGAAATCTATCCATTTTGCTGACATAATTGCATCAAATTTCAC
AATCCCCATAAAAATCGCTACCACATAACCTACGATAATACCTACAAGTACTGGAATTAA
AGATAGGAATCCTTTAAAAAATCCTTGAACGGCTATTGTTACAAGCAAGGTTATCATTGC
AACAATTAAGAAACTGATATTGTAACCTTTCATATCTCCAGGATTTTCATACATTGCCAT
ATTGACTGCAGTAGGCGCTAAGCTTAAACCAATTACCATGATGACTGGTCCTACAACAAC
TGGTGGTAATAATTTCATTAACCATGCTGTTCCACTTAATTTGATTAGAATCCCAATGAT
GACGTACATAACACCACTCATGAATAATGCTACAAGCATGTCTCCTAAGCTATGCGTACT
TAATCCCGTGATAATTGGTGTGATAAATGCAAAGCTAGATCCCAAGTAAGCTGGTATTTG
CGCCTTCGTTATTAAGATATAAAGTAATGTACCGATTCCCGAAGCTAGTAACGCTGCGGA
TATTGGTAATCCTGTTAAGAATGGTACTAGTACTGTTGCGCCAAACATCGCAAATAAATG
TTGTAAGCTTAAAAATGCCCATTGCGCTGGTTGTGGTTTTTCATTTACATCTAGTACAGG
TTTTACTGTTCGTTCAAACATTTCATCATTTTGCATAATATTCATTTCCTCCGATAATAA
AAAAATCTCTTTACATCAGTATATGTAAAGAGACAAAAAGTGTGACAAGTTGCTACAAGT
CATTTTCGTCCATAGAAATTGACTTATAGTTGTCGAACATGAGGGTATTATTAGATAAAC
AAGCATATGAAATCTTATTTATCATTCAACTCCCCCACCTTTTTCAGTCTCTCGTACTGA
ATTAAAAGGGGTATTATTTAATTATAACTGCATTTCTTTGATCCATTTCTTCTAAATAGA
CACTTACCGTTTCCTCTTTAGAAGTAGGTATATTTTTTCCAACAAAATCTGCTCGAATTG
GTAACTCACGATGTCCTCGATCAACCAAAGCAGCTAAACCAATTTTAATAGGTCTAGCAT
TTAGCAAAATAGCATCAAGTGAAGCACGAACCGTTCGACCAGTATACAGCACATCATCAA
TAATGATGACTACTTTATCTGTAATATCTGTGTCGATGTCTATTGCGTCTTTTGTCGTAA
GCGATGACATGTGCTCTATATCATCTCTAAAGTATGTAATATCAATTGTTCCAGTAGGTA
TACGTTGTTGCTCAATTTGATGAATTTTATCTTGTATACGATTCGCTAAATATTCACCTC
TTGTTTTGATACCTAAAAGAATTAAATTATCAGTACCTTTGTTATACTCCAAAATTTCAT
GAGCGATTCTCGTCACTGTACGTTGTATTGCGGCATCATCCATTATGATACGTTCAGACA
TATTCTCACCCTTTCAAAATTTAGAAACAAAAAACCTCATGTCTTTAATATCGACATGAG
GTTTAGTATATACAATCAGCCTATTTACATAGAAGAATCGTAGTATTACTACTTATTCTT
GCATATGTGAAAGTGTTATGATTCATTTTAGTATATATCTATATTTTCATGTCTTTGACG
TCTCTCTGGACGCTCAATTAAAGACTCTTTATGTTGTACTTAAACTGTTATAAGGATAAT
ACTAATCAGGCGCTTTGTCAATCTATATTGAAAAATTAACCGATCTCAGTAAAAATGTTA
ACCTTAATCTATTTTATAATGTGTTTTCATTTAAAAAAAACGAAAACGATAAATACTTAT
AGTTTACATAATAATGTTATCGTAATTATAGCACGACACAATTATGTATCTATTTTTCGA
ATTGTATCTAATAAATCTTCAAAGTCTTGTGGTAATTCAGCATGTCTTTCAATATATTCA
CCTGTTACTGGATGTTCGAATCCAATAAGTCCAGCATGTAGAGCTTGACCACCAATATCC
AATGTCTTTTTCGGTCCATACTTTGGATCACCAACTAATGGGAAGCCAATATATTTCATG
TGCACACGGATTTGATGCGTACGTCCTGTTTCAAGTTGACATTCAACAAGCGTATAATCT
TTAAAATGTTCTAGTACGTTAAAATGTGTCACTGCTTCCTTACCATCATCAACAACAGCC
ATAGATTGACGATCATTTTTGTTTCTACCAATTGGCGCATCGATTGTACCGTAATCATGA
GGAATATTCCCGTGAACTAAAGCGATATATTTTCTTTTAACAGATTTATCCATTAATTGT
TCTACAAGCCCACGATGAGCAATATCATTTTTAGCAACCATTAATAAACCAGAAGTATCC
ATATCTATACGGTGAACAATACCTGGACGAATTTCTCCATTAATACCCGATAAATCTTTA
ATTTGATACATTAAACCATTAACTAATGTATTGGTATAATGACCTGGTGATGGATGAACT
ACCATGCCTTTCGGTTTATAAACAACTGCAACGTCATCATCTTCATAATAAATATCTAAA
TTTAAATTTTCAGGTAGAATATCAGCTTCAACCACTTCTTTTTCAGTGACAACTATATGA
TCATTAAGTTTCACTTTATAATTAGATTTAACAACTTTATCGTTTGCAACGACTAAACCT
GCTTTAATCCAATCTTGTATCTGGTTACGAGACCAATCACTATTTAATTCAGGCAGCAAC
TTATCTACACGCATACCTGTTTGTTCTTTATCTGTAATGTTAAATTCATAAGTCTCCATT
ACTTAACCTCCTTCTCCTTTTTATTGGAAGTATCCTTTAATAAGGCAATAATAATTAATA
TTACACCAATTGTTAAACTTGAATCTGCGATATTAAATATTGGAAAATCATAACCAAAAA
TATTTGTATCAATAAAGTCAACAACTTCTCCTGTTAAAACTCTATCAATAAAGTTTCCAA
GTGCACCTGCAAAAAGTAAACTAATAGCAACTTGCATAAATAAATTATATTGAGCATCTT
TAATAAAGAAATATACTAAGGCTATTAATATAATAATGGTAATAATAAAGAAAAATGTCA
TTTTTCCACTCAATATTCCCCATGCAGCACCATTATTTCGATGTGACGTTATGTTTAAAA
AGTGCGGTATCACTTCAAATGAATCTCCAATTTTCATTGTAGTAGCTATAATATATTTAG
TAACCTGGTCAAATATAACGACAAATACTGCTATTAAAATGGAAGTGCCAATAAAATATT
TTTTGTGCATTTTCGTTCCTCCAATCAATCGTCCATAAGACAACTCTTTATATTATAGCT
TACACCTGCTAATAAAAAAAGTAAGCATATTACATTAAATCTAATGTTACTGACTCAACA
CTTGATAAACTACTATGTTTTGACATTAAATATGAACTTAATTATTCATTTATCATATTT
AAGATGACATTAAAAATTATGAAAGCAGCCTCATGAGAAACCTCATAAGACTGCCTTCAT
AACTTGTATAAAAAGATCATTAAAAACGATTCATTATATGGTTCGTCCATTCAAAGTATA
TACTAATCTTCAACTTCGATATGATTAAATCGATAATAGATACCATCCGGACCTTGTAAA
TTTAAATGTGTTGTTTCAGGATAATGAAAGTCAACAATTGCTAATCCATACGTATCAAAA
TTTTCTACACGTTTCGTTGCTGATACCCAATCATTCATGGCCAAATGTTGATAATAGCCA
TTCGATGCTAAAAATATTGAATAATCATCCATATATGCCGATTGCTCTAATCCAAAATAA
TCGAGGTAGTAGTCTTTTACCTCTGATAAATGAATTGTCTTAATATGCAATGCACCTATA
ATAGCGTCATCTGGAATACCTAACCATAACAATTTTGTTGCATGACTCACTAATCTCGGT
ACATTTAATGGTCTAATATCAATTTTTACTAAATCATTTTGCCTCGTCCATTGCGCTTCG
TCTTTATCAACATAAAATTTAAAACCGTTTCCTTCCGGGTCTTCAAAAAATAATGATAAC
GAAGCAGGCTGTATACCTCCGTTAACTGGAATATCATATTCGCTTAAATGAATTAGCAAA
TTAGCTAAATCACTAATTTGAGGTAGTTTAATTGCGATATGAAACAGTCCCGCTTCTGAC
ATTAAAGGTTCACGTCCATTTTGTAATTCAACAAGTGTAATGACATGATTATTTTGACCT
ACTTCATATTGTATCGATGTTAATGTCTCATTTATAATATTTAATCCTAATACGTCCTCA
TAAAATGGCTTTAATTCATTCTTATCTCTCACATTTAAAGTGATACCATTTACAAAGTTT
GCGTTACTGTTATGATACATTCAATTAACTCCTATCAAATTCAATATCTGTGCTTACTTT
TACTTAAAATTATCGCGAACATAATTGAGAATAGCAACTATAACGCATTTATAAGCTTCA
GAGAATTTGTACCATTCCTGAATAATTTTTATTTTAGTGAATCACACATTTTTTAACACA
TATAACCAGTAACTTGGTCATTTTTTATTCGCAAAAAAACTCTCCTCATCATGTCAACAA
AAACTACAACATGATTATGAAGAGAGCTTTAATTTATATCATCTGTATGAGTACTTTATA
CAATTTCAATTATACAAGTGATTTTATAACTTGTTGGCAACGTGGACATAGATGCGTCAA
TTCATCAACAGCACCAAGATCCTCTGAATAGTTCCAACATCTTTCACATTTTTCACCATC
TGCATGTTCGATGGCAATATCACCATGTTCATAAGCTGTTGCCTGTTCATCTAACTTATC
TACAACTTTAACTTGTGACACGATAAATAATTGATGTAATGCATCAAATGAAGTTAAGAA
TTCAGATGCATTAAATTTATCGTTACTAGCAATCGTAACTTTAGCTTCTAATGATTTACC
AATAACTTTTTCATTACGAGCACTTTCTAATGCACGGTTCACATCATCACGTAAATTCAT
AAATGTACGCCATTTATCCAATAAAGCTTGATCTACTTCTACAACTTTAGGCATGTCTGC
TAAGTGAACACTTTCTTCTTTAACATGTGGCGTATGAGACCAAACTTCTTCAGCTGTATG
CACTAAGATTGGTGCTAACAACTTCGTCATATCAACTAAAATTTGATATAACACTGTTTG
CATACTACGACGGATATGAGAATCACGTTGTTCAATATATAAAATATCTTTACCGTAATC
CAAATAGAAATTACTTAACTCAACATTGATAAAGTTTTGAACTTCTTGATAAATATTTAA
GTAGTCAAAGTTTTCATAGTTGTTAATCGTACTTTTAGTAAATTCACGTAAACGATTTAG
CAAGTAACGATCCACTTCTAATAACTCTGATTCAGGAATGCTATCTGTATCAGGATTGAA
ATCATTAATATTACCTAACATAAATCTTAATGTATTTCTGATTTTACGATAAACATCAGA
TGTTTGTTTTAAAATTTCATCAGAAATTCTAACATCAGCTAAATAGTCCGTACTACTTAC
CCAAAGTCTCGCAATATCAGCACCTTTTTGTTTAACCACTTGGTCAGGTACAATCACATT
ACCTAAAGATTTACTCATTTTCTTACCTTCTCCATCCATTACAAATCCATGTGAAAGTAA
GAATTTATAAGGAGAAACACCTCTCGTAGCAACAGCAGTTGTGATTGATGAGTTAAACCA
ACCACGATATTGGTCACTACCTTCTAAGTACATATCTGCCGGGAAGCTTAATTCAGGTCT
TGTTTCTAATACACCGCGATGTGATGAACCTGAATCGAACCAAACATCCATGATGTCTGT
TTCTTTAGTAAATGTGCCGTTAGGGCTACCAGGATGTGTAAATCCTTCAGGTAACAAATC
TTTAGCTTCTCTTTCAAACCAAATATTTGAACCGTGTTCAGCAAATAAATCAGCAACATG
ATTCACTGTTTCTTTAGTCATGATAATATCGCCGTTTTCAGCATAGAATACTGGTAACGG
TACTCCCCAAACACGTTGACGTGAAATAACCCATTCGCCACGGTCACGTACCATATTATA
AATACGTGTTTTACCCCAATTTACTTTGAAGTTTGTGTTTTCGATTGCATCTAAAATATC
TTTTCTAACTTTACTAATTGATGCAAACCATTGAGGTGTTGCACGGAAAATAACCGGCTT
TTTCGTTCTCCAGTCATGTGGATAACTATGTGTAATAAAGTCTAATTTTAATAAAGCACC
TTTTTCAGTTAATAAATCCGTAACGGCTTTATTTGCTTTATCATAAAACATACCTTCAAA
TTGTCCACCTTCTTCAGTGAAGACACCTTTATCATCAATTGGACTAATAACAGGCAATTC
ATATTTTTGACCTACAATATAGTCATCTTCCCCGTGACCTGGTGCTGTATGTACACAACC
TGTACCAGCATCTGTAGTAACATGTTCACCATTAATTACTAATGATTTTCTATCTAAGAA
TGGATGTTGTGCTACAACATACTCTAATTCTTTTCCTGAAAATTCTTTTTCTAATTTGAT
TGAATCTTTATCCCAGCCTAATGCTTCTGCTACGGCATCAGATAACGCTTCTGCAACGAT
GTATTTTTGACCATCAACATTATATTGACCGTATTTTAATTCCGGATGTACAGTAATTGC
AACATTAGATGGAATAGTCCAAGGTGTTGTTGTCCAAATAATAAATTTAGCATCTGAATC
TACTACACCTTTGTCATCTTTCACATCAAATGCAACATAGATTGATGCAGAACGTTTATC
ATGATATTCAATTTCAGCTTCTGCTAATGAAGACTCACTTGAAGGAGACCAGTAAACTGG
CTTTTTACCTTTGTAAATTAAACCTTTATCTGCCATTTCTCCAAAAATACGAATTTGTGC
AGCTTCGTATTCAGGTTTTAATGTAATATATGGATCATTAAAGTCACCACGAACACCTAA
ACGTCTAAAATCTTTTTTCTGTAATTCAATTTGTTCTAAAGCAAATTCTTTACATTTCTC
ACGGAATTCAGCTGTTGACATTTTCTTACGGTCAACACCTTTTTTCGTTAATGCTTGTTC
AATTGGTAAACCATGTGTATCCCAACCTGGTACGTATGGTGCATAGAACCCTTGCATAGT
TTTATAACGTACAATAAAGTCTTTTAAAATTTTGTTCAAGGCATGTCCCATATGTAAGTT
ACCATTCGCGTATGGTGGGCCATCATGTAAAATGAATGTTTCGTTACCTTTATTTTTTTC
TAACGCTTTATGGTATTGATCTTCTGCATCCCATTTTTCTTGAATTTGCGGTTCCTTGTT
TGGTAAACCACCTCGCATTGGGAAATCTGTTTTAGGCATTAATAACGTTTCTTTGTAATC
CATTTTTTCACTCCTTAAAAATTTAAAAAACTCTAAGTTAAATTAAAAGGGACGATTGCT
CGCGGTACCACCCTTATTAACTCAACTTAGAGTTCTCTCATTACATTATTTAAATATTAA
AAAGCCAGTGATATAACATACATGCTTTTACTAGGCTCTCACCATTACCTAATTCGCTGT
GAAAAGTTAAATGTATATTACGCGTCTGTCTTTATTTAATTCTTACTTCTTAGTTGTTTC
TGAATCATTGGATTGTTGATTATTGTCTGATGTATTTGATGCATTATTTTGTGCATTTGC
TGCAACTTCATCTGGCTTTAAATCATTTTCATGTAAATGATGAATATTTTCAAGCGTCAC
TTGTTCAGCGTCTAAATCATAATTCAACAAGTAATCCCAATCTTCGTTTTTTAATAAGTC
TAATTGCGCTTCAACTAACATACGGAAACGCGATCTAAATACTTTTGATTGACGTTTCAT
ATCTTCAGTCTGGAATGCTAAACGGCGTGCTTTTTCTACCGCGTCACCAACCATTTGATT
AGCTTGCGCTTCTGCCTTAGCTATAATCGCTTCAGCTTGTTTCTCTGCAGCTTGCTTAGT
TTCTTCACCAGCTTTTTGAGCTTGTATCAAAGCATCACTTACAGATTGATGCACGTCTTG
ATAAGACTTAATATTAGTATCTCTCTCTTCGATTACTTTTTCAAGTTGTTTTTTATCTTC
TTTAAGACGTTCAATTTCAGTGCTTAGTTGCTCCAAAAAATTAGCAACTTCAGTAGGTTC
TAAACCATTCTTTACACGTGAAAACTCTTTATTCTTAATTTCATTTGGTGTAAAAGGCAT
TTGTTATCCTCCTTAAATCATTACTATTTGAATAATGTTCTATAGGTAATGTGCGTTTTA
TCTTTTTTAGTTTTACCACCTAAGTCAGTAATGTGTGCTCTACCAAAACCTTGGATGGAT
ATTAAATCATTTGCTTGTAATTGAAAATCTGCTGAATCAACAATAGTGTGATTCACTTTA
ACACGTTTTTTTTCGATTAGTTGTTTCGCAATCGTACGTGATTTACGTATCATTTCTTTA
ATAACAACATCTAACCTTAAAGAACTAACTGTTGCACTTTCAATTTTCCAATTCTCATTA
GATTGTATCATATCTGTTACTGGAATAGTATAAAGTTTAACTGATGCGCCTTTAATACGT
TGTAATTCTAACATAATAAATGATTCCAATCTACTTGTCAAAACAAATTGAATTCGTTCA
TTCACAATTATATCTCCAACTTGTTCGCGTTCGATACCTAAAGACATTAATGTCCCTAAA
ATATGTTGATGTTTTAAAGTGACGAATTTTTCAGGATAATCTATTTCCATTAATGTTAAA
TCAAAGTCACTTTCTTTAGGTTCATAATAGTTTGGCGAAATGATTGCTCTTTTTCTTTCA
ACATTAGGTCCGCCATAAAAAGATACGTTTAAATCTTCATAACTGCCACAAATCACTTCC
AATATATATTGCCCTCTTGGATCTAAAAAATGCGTTAATACTGGTGCATAATGCTGTTCC
GCTTGATCACATTTATCCGATAGCTGATCAATTAATTCATATTCTTCCTGTCTAAAGTGT
TGATAAATATCTATGTTAATCACTACCTTAAAAAAATTATAAAATACCATCTATTGCCCT
TATATTCAGAAAAATAGATATCAAAAACGAGGCTAAAGTATCATATACCCTTGCCTCGTT
ATGTCGCTTAATTTATTGTAATTGAATTAAAATCCAATTAAAGATTTGGAGTAACCCTCT
TTGGAATAATACTAAAACGAAAATTGCAGCGATTGATGATATGTCGATAATTCCAATAGG
TGGAATTACTTTTCTAAATGGTTGTAAGAAAGGTTCATATATTTTCGCTAAAAAATAACC
TACCTTAGTTTCTCTAATACTTGGTACCCAAGATGTAAAGAAATATATAATCATGCCGAA
ATAATAAATTTCAACAACAAAAAGGATAAATTTAAATATTGTAGCTAGCACATTTATATC
CATATGTTAACTCCTTAGTCGAATGAATGTTCCATATTTTCAATATGGTCTGTAATGCTT
CCAGCTACTTCCACATTATCAGGCGTACATAAGAAAATATCAGTACCTACACGTTGGATA
TCTCCACCGATTGCATAAACAGTACCGCTTAAAAAATCAATAATTCTTTTCGCTGATACT
TTATCAATACGTTGTAAATTGACAAGTGTCGCACGGCGGTTTTTAAGCTCATCAGCAATA
TCTTGTGTATCTGAAAAAACACGTGGTTCGAATAAACACATTTTTGAACTTTCTTGTGAT
GCATTGTTTGGTGTAGCATTGTTCATAGTTACAACATTACGTGAATTATTTTTTGAATAA
TTAGACATACGGTTATTCCTTTCTTCTGACGTTGTTGTATATCTTGATGCAGATTTTTGA
GGGACTGATTTGATTGCGTTTTGTTTTGTTGTTTGTTGTGACTGCTCTTTTGCTGGCGCT
TCATTTACCTGTTGTTGTTTGTCAGGTACTTCTACTTCCTCTTCATCATCTATTACAAAA
AATCCACTAAATAAATCTTTTAAAGCCAAGTGGCTCACTCCTCTTCTCCTACAAGTTTAG
TCCCAATTCTAACAAACGTTGCACCTTCTTCAACTGCAATAAGATAGTCATTACTCATTC
CCATTGATAATTCATCACAAGGCGCATATTCTAAATTGAGTCGTTGTATTTCTTCTTTTT
TCAAACGTAACTGTTTAAATAACGATCTAATATATGCTTCATCATCTGTCAATGGTGCCA
TCGTCATTAAACCTACAATTTCGATTTTGTCATATTTTTTAAGATCATCTATAAACTGAT
CAACATCTTCTAAAGCAATACCATGTTTAGAAGCTTCTCCCGAAACGTTCACTTGCAAGA
AACATTTAATTTTATGTTCTGCACGTTTGTTAATTTCTTTGGCTAAGCTCAATCGATCTA
AAGCATGGAAATAATCTACGTCGTTTATAACGTCCTTAACTTTTCGAGATTGTAATGATC
CTATAAAATGGATCACCGCATCTGATGGTAATGCTTCTTTCTTTTGAAAAAAGCCTTCCA
ATCTATTCTCACCAAAATGTCTTATTCCAGCCTCATACGCTTCTTTAGCTCGCTCTATTG
TAACATATTTTGTAACTGCAATCACGTTTGGTTTTGTTGAAAAATTATTTTTTTTACTTT
TGTCATTAATTTGTGTTGAGATTTGTTGTAAATTATCTTTCACACGCAAGCATATCCCCT
CCTTATTTACTGTTGACCAATGAATGCTAACATGCGTCCTGTTTGACCTTTTTCTAATCG
ATAAGAGAAAAATAATTCTAAATGTTCAGATGTAGCATACGCTGTCGTATAAATATTTTC
TTTAGGAACACCATAATAATTTAATAATGCAGCATTGGCTTTTTTCAAATCAATACCATG
ACGATCTCGTCCCCTAGTTTCAATATAGTTTCCACTATCAATTGGCAATGTTTCAAATTT
ATTTTTAATATCATCGTTAATTTCATAACTTGATGATGTAGATGGTCCAATAACGACATG
TAAGTCTTTCAAATCAAAGTTCACATGTTTTAGCACTTCTTTTACAATTTCAGTGTAGGT
ACCTCGCCACCCTGCATGCGCCAATGCAATAAAATGATGTTTTGTACTATAAAAATATAC
TGGTACACAGTCTGCATAACACATCGTTAATAAGACATTACTATCAAATGTGTACATCGC
ATCAATACCATGAAGCGCATCAGTTAAAGTGTCTATATTTGTGCCTATATCATCCTTTGT
AATACAAGCGACTTTATTTTCATGTGTTTGAATGGGAAATACCCAATTTTTTCTATTAAA
CGCAATTTCTTCAGCTAATTGCAATTGATGTTGAGTAATATTATATGGGCGATCATCAAT
ATATCTCGCCATATTAAAAGCATTTTTAGGATAGTCACTTAAACCATCGCCTCTAGTTGT
AATACCTAGAGTAATACCTTGTTGTAATAATTCTTCATATATTAAATGATGCGGTTGCTT
TTTAAAATTATCATTCACTCGATCGTCACCATCATTTCATTTAAATTATCTTCGTCTAAC
TGTATAAAGTTAATAATTATATAATATAACATTTATGTTTAAAGTTAAAATGTTGCGCAA
ATAATTTTCGACTTAATTTTGACACGATAGTTAAACACTTTTAATGACTTGGAAAAACTT
AAATGTCCTTCTACATGTTCTAAAAATTAGTAAAAAAATCATCAGATATGTTATCTGATG
ATTTGTGTTGAATTATTTGTGTGTATATATTAACCGATTAACGTCTTGTTCTTCTTGAAC
GTCTTTCTTCTCTATTTCTAATGAAGCTAGGAATATCATCTTCTTTAGTTGTATGTGTTC
TTTCACTTACACTATCAGTTGCTTGTGCATTTGATGAATTTGAAGTGAATGATTCATCTT
TAGAAGTTGCATTGCTAGAAGTATTTACGCTTGTTCCGAATCCAGTGCTACCAGATTTAC
GACCATGTGATGTTGGTTTGTCATCAAAACCAGTTGCAATAACTGTTACAACAATCTCAT
CTTGTAATTCAGGATTAATAACTGTACCGAAAATCATATTAACGTCTTCATCTGCAGCAT
CTTGGACAATATCAGCAGCCTCTTGTGCTTCAAATAATGACAATGACTCGCCACCAGTAA
TATTCATAAGCACACCTTGTGCACCAACGATAGATGTTTCAAGTAATGGAGAAGAGATTG
CTTTTTTAGCAGCTTCTACCGCTCTATTTTCACCAGAAGAAACACCAATACCCATTAATG
CAGAACCTTGGTTAGACATAATTGTCTTAACGTCTGCAAAGTCTAAGTTTACTTCACCAG
AAACAGCGATTAAGTCTGAGATACCTTGTACACCTTGGCGTAACACGTTGTCAGCTTCTT
TAAATGCTTCCATCATTGGCGTAGATTTGTCAACGATATCTAATAAACGGTCATTTGGTA
TAACGATTAATGTATCTACTGCAGCTTTCATAGCTTCTACTCCAGCAGCAGCTTGAGTTT
GACGTTTACGTCCTTCAAAACTAAATGGACGAGTTACAACACCAACAGTTAATGCGCCCA
TTTCTTTTGCAATTTTAGCAACGACTGGTGCTGCACCAGTACCAGTTCCGCCACCCATAC
CAGAAGTAACAAATACCATATCTGCACCTTGGATTGCATCTTCAATTTGTTCACGAGATT
CCTCTGCAGCTTTTTTACCGATTTCAGGATTAGCTCCTGCTCCTAAACCACGTGTTAATT
TTTCACCGATTTGGATTTTAGATTCAGCTTTAGATAAGTTTAAAGCTTGACCGTCTGTGT
TGATAGCGATAAATTCAACATTATTCATTCCGTGGTCAATCATTCGGTTTACGGCGTTGT
TACCGCCACCACCTACACCAATGACCTTTAAAGTCGCTAAATGATTAAATCCTTGTTCAA
ATTCTAACATTTAAATTTCCTCCTAGTTTTATTGGCCAATAATCATTCAAATAGAGATTT
CATTAGTTTTTTGAATTTACTTTCTTCTTTATCTTTGTCTTGAACATGTTCATGATTCTG
TTTATGTTCCTGATGATTATCTTCTGATTGATAAATTTCTTCATCTGTTGACTCTACTTC
ATTTTCATGAGTATCTTTTTTGTTTGTTTTACGTTTAAACCAATCAAATCCGCCTAATTT
AGATTCGTTATCTTTGTCTTTCACATCAATAACATCTTCTTCAGTTTCTTCATTATCATG
ATAATTAATTGTAACATAATCTAATAACTCATCAAAAGCGATACTACTAGAAATTGTAGA
AATTGCTGAAGAAAATTCAGGTTTTCTAATTCCCATTTGTGATGGCGTGTGAATTCTAAC
TTTTTCACTTACCATATCTGATAATAATTCTTTTACGCCAAGTAAGTTTGCAGATCCACC
AGTTACAATAAACCCACCATTTACTTTTGTTAATCCTAAATCTTGTAAAACATCAAATAC
TTCGAAGAATATTTCTTCTACACGCGCTTCAATAAAGTCACTCAAATCTTTTTGAGTATA
CTGTACTGTTTCATCACTATCAACCTGTTCAACAGTGAAGATATCTTGATCTGAAGCAGA
ATCATAGAATGCATGACCATATTGGTGTTTAACTTTTTCAGCAGTTTCATAAGAAGTGTT
TAATCCTTGTGCAATATCGTCTGTAATATCTCGCCCTGCCATTTCGATAGAATCAGCATC
TACTAATTCACCGCGTTCATAAAAAGCAACTTGCGTAACGTCTTCACCAATATCAATGAC
ACATGCACCTAACTCTTTTTCAGTAGCTGTTAGGATTGAACCATAGTTATATGCATCAGA
ATAAACATCTAATACATCAACACCACATGCTTCAACGCATTTAATCATATTAATTAAAAT
CGATTTTTGAATAGCAATTACGCCTGCTTCAACCTTTAATGAATGTCTGGCAATTAATTC
TTTAGGGTCTGAAACCTCATTTTCTTTATCGACTATAAAACGAATCGGGAACACATTAAT
TACTTCTGTTTCTTGCACATCATTTTTTTCTCTAATACCTTCTAATACTTTTTCGATATG
TGAACCGTTGATTTCTGTATCCTCATAAAAGTCGATTTCATTTGATTCATCATAAACTTC
CGTTCCAATGATAGGTAATTTCAGGAAAACTTCTTTAATATCAACACCCGAAGCGATTGA
TGCCTTTTTAATTGTGTCTTTGATTGCTTGACGCGCAATATCAAAATCATCAATTAAACC
ATTTTTTATACCGCTCGTGTAGGTTTGTCCTGTACCTATCACATTTATACCATTGTGAAA
TTTCTCGCCTACTATTGTTTTTACGCTTGATGATCCAATATCAATACTTACGTAGTAATG
TTCTTCCATAGATAGGCACCTCCTGACAAATTACTATTAAAAAATACACTATCTTTAGTT
TACAATACGTTGAATGGCTTGTGAACTATAAACATAGACAATATCAAAATTTTTTAATTA
TTCTTACTTGATTGTTTGTTAATTTTGTTTAAAACGCTTTGTAATTCTTCTTTTGCTTGA
TTTTCCTCTTGAGATGATTTAGTCACATTTTTATCGCTTTCTGATTGAGTAGACGTGTTT
CCACGATATGGGATAAATGAAGCACCGACTGATAAATCAATATAGCCTCGTGTTTTTAGT
TTACCCGAACTATCTCTTGATAATGATTGTGACATCTGCGGATAATATTTCATTTTCTTA
GATATCGTCGAAATATCACCGATTACTTGAAGTCCATCCGTCGTAAACAATTCAATTCTG
CTTTGTTTGTTTTTACTTGGGGCGTATGTCACTTCGGCAATATATCGTCTAACTTCAGGT
GTCATTTCAGATAACGCCTTAATCATATCATCTTCTTTTGTACCTTTGAAACCATCCATG
ACAGGTGCATCATTAATTTTGACATCATTTGAACCTTTAAGCAATTTACCATTTTCTAAT
AAAGGTAAATATTTACCTTTATATTTCACTAAAGCAATAATTTCATTTTCTGTGATATCT
ACGTTTAATGTGTTCGGTAATTGCTTGTGTATCTCAACACTTTTGATTAATGGATCCTCT
TCGAGATCATTAATAGCATTTTTTTTACTAAACGTATACATCCTCGAATCATTTTTAACA
CCTAAAACTTTGTTTATCTTTGAAGTACTGACGTGATTATTGCCATTAATATTCACATGC
GCAATTTTACTAAGTGGTGAAAACATGTAAATTAGTATAACAGCAATCAACAATACTAAT
ATTGTAATAACACTGTATTGGATTCTTTTTTGTCGCTTACGTCTTAACTTCCGCTTTTCT
TCAAGTGTTAATGGTTTTAATTGTGTTACTTTACTTTTTCGTTCTTTTTTCGTTACTGTT
TCCTCATCATTCGAGTCGCTATTTTGTTCATTAGGAGCTGATTGATGTTGTTCGTTGTCG
ACTGCAATTCCATTCGATTCATTTTGGTCGTCAATTTCTTGAGTATATCTATAATCCTCA
TTTTCAATATTAGAGTCTGTAGAATCATCGATATTATTATCATTCGCATGACTAGAAGCA
GAATCATTATTTTCATCATTGCTTTCTTCTTTTTTGAAGTCTTTATTTATCAAGTAAATT
TCTTCATCAAAATCAGCTTGTTGAGATGTATCATCTTTATTTTGATTAGAAAAATGTGTA
GCCTTTGATCTTTTTCTTTGCCGTCTTTTCTTAGATGTATTCCTCGTAAATAATTCTAAT
TCATCTTTATCTTCATTTGATTCTTGTTGATCGTTCTTCGTTTTATCATCCATCAATACT
CACACCCTTTAATAAGATGGTAAATGGGCACGGAATCTTTCAATAAATTTCTCTCCACGC
TCTTCAAAAGTACTATATTGATCCCAACTTGCACAAGCAGGTGACAATAATACAACATCA
TTTGGTTCTATAATATCTTGTACTTTATCAACAGCGTCTTCGACATTGTTCGCTTCAATG
ACCGATTTCCCTTGACTATTACCTAGTTTAGCAAACTTAGTTTTCGTTTGTCCGAATACA
ACCATCGCGCGAACATTTTCCATATAAGGAATGAGCTCGTCAAATTCATTCCCTCGATCC
AAACCACCACATAACCAAATGATTGGTTGATTAAATGAATTTAAGGCAAACTGTGTTGCT
AGCGTGTTTGTTGCTTTGGAATCATTATAATATTTATTAGTTCTATTAGTACCAACATAT
TGTAATCTATGCTCTATTCCTGAAAATGTAGTTAAACTATCAATAATTGCTTTAATAGGT
ACACCAGCTAAAATACAAGCAAGCACAGCTGCTAATATATTTTCTAAATTATGTTCGCCA
GGCAATACTAAATCTTCAGTGTTAATAATACGAACACCTTTATAAACGATAAAACCATCT
TTAATATAAATACCATCAACTTCTTGTTGAGTTGAGAAATACAATGTCTTAGCTTTTAAT
TCTTCCGACTCTATCACTTGTCTTTGATGATAATTACAAATCAAATAATCTTCTTCCGTT
TGATTTTTATATATTTGCTTTTTAGCATTTTGATAGTTTTCTAAATTTTCATGGTAATCT
AGATGCGCTGAATAAATGTTAGTAATTATAGCAATGTGTGGTTTATACTTTTCGATTCCA
AGTAACTGGAATGACGACAACTCTGTAACCAAATAATCTGTAGGCTGTACTTCTTGTGCT
ACTTTAGATGCAACATAACCAATATTGCCGGATAATCTTCCAGTTAAGCGACTTTTTTTA
AACATATCTCCAATGAGAGAAGTAACTGTCGTTTTACCGTTTGTACCCGTTACAGCTATG
ATTGGTGCTTCAGAGATTAGATAACTTAACTCAACTTCTGTTAAAATTTTCAAACCTCTT
TTCACTGCTTCATCAATAATAGATACTGTGTAAGGTATTCCAGGATTTTTAACAATTATT
GGATTACTATCAAGCAATGTTAATGGATGACTTCCACTTACAACAGAAATGCCCATAGAT
TCTAAATCTTTTGCATGAGCATCTTGTGATAAGTCTTTCCCATCATTGACAGTCACATTC
GCACCTAATTTACTTAATAATTTAGCTGCTTCATAACCACTTTTTGCCAAACCGACGACT
AATACATTTTTATTTTCTAACCCTGTGTAATTAAGCATCTTAATGCACTCCAATCCATAA
ACCGATTAAACCTGAAATCAGACCAACAGCCCAAAATACTGTAACTACTTTCCATTCGCT
CCAACCTATCAATTCAAAATGATGATGAATCGGACTCATTTTAAATATACGCTTTCCAGT
CAATTTAAAGCTAGCGACTTGTAACATAACAGATAATGTTTCAATTACGAATACTAAACC
TATAAAAATTAATGATAATTCCTGGTTAAGCATGATTGAAATCGTAGCAAATATACCACC
TAAAGCTAAGCTACCTGTATCTCCCATAAACACTTTAGCGGGGTTAATGTTATATGGTAA
AAATCCTAAAAGTGCAAACAACATAATGATACAGAAAATACCAATTGCCGTTTCTCCTAA
CACAAAGCTCATGATGGCATACATTGTAAATCCTATAATTGACAGTCCAGTTGCTAATCC
ATCTAAACCATCTGTTAAATTTACTGCATTAGAAAAACCTACTTGCCAAAAAACAATGAA
AATAACATATGCAAATGATAGTGGAATTGCTACATTCGTAAATGGAATATGTATGCTCGT
AGAAAAATTCACCAAATGAAATACATTACTTAAAATAAAGAAAATAATCGCAATACCAAT
TTGCGCCAAAAACTTCTGTTTACTTGTTAAACCTTGGTTATTCTTTTTAACAACAATAAT
ATAATCATCTATAAAACCAATTAACCCAAAACCAATCGTCACAAATAATAACAGTATGAT
TGGATTAGATTGATCTACAAATATAATAGCAACCAAAGACGTTATCACAATACTTAATAG
AAATGTTAGTCCACCCATCGTTGGTGTACCAGTCTTCTTCATATGGCTTTGTGGACCTTC
TTCTCGAATACTTTGACCAAATTTCATCCTTTTTAACGTAGGTATTAAAACAGGTACCAA
AACAAATGTAATCACTAGCGCTAATAACGCATATACAAAAATCATAACTATCTCCTCTTC
TTAATCCAGACTTTTTTAACCACTAATATATTATCAATTTTTCAATTAAATAAACAAAGT
TGTAATCAAAATTTATATTTTTTCTTTTTTACGGCATAAGAGGCCAGTATAAAAAGTTTG
CCTATAACAAACAAGTTAATCTGACCTCGTCTACCTTAAAATTCTCTATCAACACTTATT
TATAAAGATTAAATGAAGATGTTGTTTTCTATCACAGCATTACTTTAGTAAAAACAAATA
GTGACAATACATCCTTATTTAATGTAGCCATTCTTTTTAGTCCGACTTATCCTTGTCAGT
TTTACTGTCAGATTTCTTCTTATCATCTGAATTTGAATCAGAATTATTCGTCGAATTGCT
GTCTACATTCTCTGATGAAAATTCTACGTCTATTTTATCTTTTTCAGTAAGTTTTTGTCC
CTTACTAATTGATTGGTGGGAAACAAAACCGCTACCTTTTAAATTCACTTTAATATTTGT
TAGGTTTTCAAAAGCAATGACATCTTCTTTCGTCCATCCTGTCATGTCAGGCATAGTTAA
GTCTCCATCTGTTAATAACAGTACTTTACTATGAGGTAAGACTTTATTCCCTGCTTTTAT
AGATTGTGCTTTTATTTGTGTACCAGAACCGATAGTAACTGGTTCTAATGATTTTGCACT
CACATTATCAATAGCTTTTTGTTTGTCTTGACCTTCAACATCTGGCACTTTACTATACTC
TGCATTAGATGTGTCATCTTTTGATTTACCTACATTTAAATATTTCAAAGTATTTTCCAT
TATTGGTTTAAACGCTTTACTAACACCTAATTCATAAGCTTCTTGGTCATTTTTTTGTGC
CAAGCTCATACCAGCGTATACAATAACTTTAGGATTTTTCTTCGGCGCGTCACCCATAAA
ACTTACAAAATATGGGTTTGGGCCTTTAACGTATCCACCACCATTAGGCGCAGCGACTTG
TGCTGTACCAGTCTTACCTTCGACCTCATAACCATCAATACGATAGTTTGCAGCGTGACT
CTTCTTACTATTCACAACTAAATCCAATTGCTTTTCAACTTTTTCAGCAGTTTCTTTTGT
TATTGGTTTGCCTGCAATTTGTTTTTGACCTTTATAAAATTGTCTTTTACTAACAGGATT
TTCAACGCTATTCACAAACCATGGTTTTAACATATTACCATCATTAAAGAACGCTGATTG
TGCTTGTAACATTTGAACAGGTGTTACAGTTGTCGATTGACCAAATGATGACGTTTTTTG
TTGCAACTCATTACTCCATCCAATTTGACCAGGTGCTTCTCCATCAAACATACCTTTAGT
TGATTTTCCAAATCCAAATCGTTCATACCAAGATTTCATTTTGTCTGCACCAACTAAATC
TTGTAAATGCATCATCAATGTATTAGATGAATAAGTAAATCCGAGTGACATTGGGATTTC
ACCCCAACCGACTCTATTCCAGTCTGAAATACGTGAACCCATAATATCTCTATGTCCAGA
TTTATATTTCTTATCAGGATCAAAAGCACCTTCTTGAATAGCAGCTGCTAACCCATATGA
TTTAAATGTTGATCCAGGCTCGTATGTGTTTTGATATAGGTCATTTGCCCACTTTTTACC
AAAGTCTTTACCAGTTTCAGGATTAAATGTTGGTCGCTGACTGTATGCTAAAATTTCTCC
AGTTTTGGCATCCATGACAACCGCAAATAAATCTTTCGGCTGGTATCTTTCAACCATGCC
ATCTAAAGCTTCTTCAACAAATACTTGAATATTTGAATCGATTGTTAAATGGACATCATC
ACCACGTTTAGGCTGCTTCTCTTTTTTAGTATTCGGTGCAATATATCCCCAAATATCATG
AATATATCTCAATGATCCTTTAGATCCACTTAAATAACTATCAAAAATCTTTTCAACACC
AAGCGCACCTTTAAGTTCACCAGTATCCGGATTTTTCTGAGCTCTACCAATTAAGTGTGA
TGCAAAATTGCCATTTGGATAAAAGCGTTCTGTTTCAGGCAATAAAGAAATACCAGGCAA
ATTCATTTTCTCTATTTTTAATTTGTCCTGATACGTTAAATTTGTTCCTTTGCGTCCAAA
TTCAATTTGGAAAGCTTTCTTTTGACTAAGTCTCTTTTCAATTTCCTCTGGCTTCATATC
AATGACTGTAGATAATTTCTTTGCAGTCTCTTTTTTATCAACTACATGCCTAGTTTTTTT
AGAATTGGCACTCGCCTTTTTATCTATTACTGCAACAAGTTTATATCTTTCTACATCTTC
TGCTAGCACTTTACCATTACGATCATATATCTTTCCTCGTTCTGGTTGTTGTGCATTCTT
AACTAAATACTTTTCATTTGCCTTCATGACTAAATCTTGACCATTAGAATGTCCAGTAAT
CATGATATATGAAATTCTTAAAACCAATATAAAAAAGAGCAGTCCGAATAAACCAACAAG
TAGGACTGCCCCTATTTTATTTTTTTTAATTTTAATTTTTTGCTTCGCCATTACTACGCA
CTACCTTTACATTATCGTTCTCAAGGCTCATCCCCTGTTTCTTAGCCTTTTCGTATATGC
GTTCATAAGAAGAATTCTTTTTGATTTCAGATTGTAAAGCACTGTTTTCACTTGATTGTT
TATCTATTTTATAATCTAAATCTGCAATCTTTCCTCGCGTATCATACGCATCCATTTTTA
AAGATAGCATATAAATACTTAACATAGCAATTACAGTAATCAAAGTTATGTATAAAACTT
TTTCAAATTTAGTTAATTGTACAACCACTTTTCTCGAAACAGTCTTCTTTTCGGGCTTAG
TTTGTGGTTGTTGCTTCGGTATACTATTATAAACTTGTTCGTCATATGGTTGGTACACTT
TTTCTACAGCCATTATAAATTGCTCCTTATTTAAGTATTTCAGCTACACGTAATTTCGCG
CTTCGTGCTCTGTTATTGTCATCTAAATCTTCTTCTGTAGCGGTAATCGGTTTACGATTA
ACACGCTTTAACTTAGGTGTATATGCTTCTGGTATAACTGGTAATCCTCTTGGTACCTCT
GGACCTTTTTCATATTCTTGGAACACCTGTTTACATAAACGATCTTCTAAAGAATGGAAA
GTGATTACCGAAATCCTGCCTTCTACTTTCACTAATTCAATCGCTTGTTCTATTGAATCT
TCAAAAGCTGACAATTCATCGTTTACTGCAATTCGTAGTGCTTGAAATACTCGTTTTGCA
GGATGTCCGCCTTTTCTTCTTGCTTTTGCAGGAATACCTTCTTTTATAATGTCAACTAAT
TCTAATGTTGTTGTTATTGGTTGTTGTTCGCGATGTGCTTCAATTCTACGAGCTATCTGT
TTTGAAAATTTCTCCTCGCCATAGCGATAAAAAATCTTCACTAACGCTTCATATGACCAA
TTGTTAACAATTTCATATGCTGTTAGTTCTTGTGTTTGATCCATACGCATGTCTAATGTT
GCGTCATGGTGATAACTGAATCCTCGTTCTGGAATGTCGAGTTGTGGGCTTGAAACACCC
AAGTCGTAATAAATTCCATCTACTTTTTCAATGTTTAAGTCTTTTAATATTTGAGTTAAT
TCACGGAAGTTGCTATGAACAAAAGTCACCTTGTGCAAATGATCCTTTAATACCTCTTTA
GCATTATCAATTGCAGTTTGGTCTTGATCGATTGCTATTAATCTTCCGTCGTCATTTAAT
TGATTTAGTAAATAAAGGGCATGTCCCGCTCCACCTAGCGTACAGTCAATGTACACACCA
TTTTCTTTTACATTTAAATAATCAATGGTTTCGTTTAACATAACGCTGATATGATGAAAC
ACTTCAATTCCTCCATTTTAAAAATCAAAATCTATTAAATCTTCAGCAATATCTTCGAAA
CTTTCTTCAGATTCTTCATAGAAATCATTCCAAGTTTCTCTATCCCAAATCTCAATACGA
TTTGAAACACCGATTACTGTACATTCTTTAGTTAAATTAGCGTATTTCCTCAAGTTTTGA
GGGATGTTAATACGCCCTTGCTTATCAAGTTCTACTTCAACAGCTCCAGAGAAGAACATA
CGCATAAACTTACGTGCGTCTTTTTTTGTCATAGGTAAGGTTTTCATTTTCTCTTCAATC
TGTTGCCATTCGTCTAGAGTGTAACCGAATAAACATTTATCAAGGCCTCTTGTGATAATA
AAACGCTCATTTAAGTCATAACGAAACTTGGACGGTATAATCATACGTCCTTTTGTATCT
AATTGATGATCGTATTCTCCCATGAACATTTTTTATCACCTCACCTTATATATAATTTAC
CACATCTCCCCACTATCCACCACTATTTATACAAAATTTGTGAAATTTATTTTAAAAAAC
AAAAAAATGCCCGATTTATCATTAAGATAAATCGGGCTAAACCCTTGGTATATTAAGGTT
TTATAATAATATGATCAAAAGTGTAAGAAAGTGGTGGATAGGTGGAGGGCTTGAACACAT
CTGTCCCAAAATCATTCAAAATTTGAAGTGGATTCCATATTCTTTCTTGTAATCCTCCCA
TTGGATGGAGTGTTTCTTGAATTTCTCTAAATTGCTTCATACTGATGTCGTTTTCTCTTT
CAATGTTTAAAAGATAACGTTTTAACAAATAATCATACTGTTGTATATGAATTTCATTAT
TTTTATTCACAAGGTTAATATTATTTTGATTCCCCGCCACTTCATCTAATAAGTCTTGGT
ATAGACGACGCTGTTGTTCTATCATACCTTCTACCTTTTCAATAAATTGATCTGATGCTT
GTTCTCTAATAAACTTACTTCTTTCTCCTTCAACACCATCGACTAACACTTTTTCTAATG
GAATATTGTATTTCGAAAGTAATTTTTCAATACGGTCATTTAAATAAGTAATTCTAAGCC
TTGGCATCACGATAGGCATTTCAACATCAAATAGTTCAAATACATCTTTTAGTTCAGCCC
AGTACTTAATTTCACTCGGCCCTCCAATAAATGCCACCGTGTTAAATAGCCATTCTTCCA
TTAATGGTCTTGTCACTACATTATTAGAAAATAATTCAGGTTGATTTTCCGCAATATTTA
TAATTTCTTCCTTTATAAATGTCTTATCTGTTTTATTTAATTTAAAATGCTTACCATCAT
ACGAAACTAATTGACGCAAATTTTCATCATGTAAGAATAAATGAACATTTGTATCTGTTT
GTATCATCGCCTTCAAACCTTGATTTTGAGTGCGTTGTTGTGTTGCTCTAAATGCATCAT
CAAGCAATTGATGTTTTTTCAAAATCTTTTTAAACATAGGCGCTTCCATTTTTCTTAACG
GCTCAAACTGCGCATCTACAAATAGAACGCCATATGCTTTAAATGTTTCATGCAGTAGTG
CTTTAAACATATCAGTCCACGAGTCATATTGGTCAATAATTCTGTCACAAATTTCCAGTA
GACCTTGTGTATGAACAGTTTCTTTCATATGAATGAACATCGTTTTTAAAGTTTGTTTCA
ACTCAGCCTTATCAGGATAATATCTAGAGACAGTCGTCTCTGGCATCTCCATTGTATGAT
ATTTAACCTTATGCAGTGACCCATGATTTTCGTTATAAACAAATGTATGATTCACTTCAT
CGAAATCATGATCTTCTCCTGCAATCCAAAAAACGGGTACTACTTGTTGCTTATGTGTAT
CCGTTAATTCCTTAGATAAAGTAATGATTGAAAATATTTTATGGAATGTATACAATGGTC
CCCCGAAAAGCCCTGCTTGTTGTCCACCAATCACAACTTTTGAACCATTAGCTAAATGTT
GTATGTTTAATTCTTGTTCACTAGAAAGCTTTAAATCACTCATATATTCACGAATAACAT
TCGCTAATGCCGCTTCTCTTCCATTATTTTCTTTAGACATTCTTTTTTCAAAACTAATTT
GTTGAGCTGCATCATATTGAAATAATCCTGTTATTACAGGATCACTGCTCTTTATTTTTG
GTATAAACTGATCTTTTTCATTTAAACTAACTACTTTACAGTCCATGTTTTTTCTCCTTA
AGTACGCGATTACAAACTATAGTATAAAGTCTATACCGGTGATTGACAATTTTACGGCTT
GAAAATCAATTTAATCATGGAAAATTTATAATATTCATTGTTTTACATTTTCAAATCAAT
GAAAAACACAAGTGGTTTAATGTATAATAATAGTAGTAAACAAATAAGGGGTAGATAAAT
ATGAGTGAAATCAAACGTCTTGAAATAAATTACAAAACTGACGAATTATTCGAAAACTTT
AGAGCGTTTGGCAACAAAGACTTATACATGGTCAATGAGTTAAACGGTCAAATGATTGAT
GCAAGTTCAGATTCACCTTTTTATGGCATATTTGTCGGAGATCAATTAGGAGCTAGAATG
GCATTACTAAAAAAAGGGGATGTCGAAGAAATCTACTTCCCAGATTTTGAAGATTATATA
TTATTATGGAAGTTAGAAGTATTGCCAAAATATCAAAACAGAGGGTACGCTTCAGAATTG
ATTGATTTTGCAAAGAGTTTCAATATGCCAATTAAAGCCATTGGCAGAAATGATTCTAAG
GATTTCTTTTTACATCATGGATTTACAGATGTGGAAGCTAAAAATATAGAAGGACATGAT
GTCTTATTGTGGAAACCATAAGATAATAATATTCGACACTACGAGCATGAAAATGCATCT
TTTCGTAGTGTCTTTTTTACAATTACTTTCGTAGCTAATATAAGTAAATCATTTTCAAAT
TATTTGTCTTAACGTACAATATCATTTAATTGTTTCCATGAATTAATTTCATAATCAGGT
ATAATTCCTGGATTATGATCAAATCCTCTAAAATTAAACCAGCAAGTAGCTATACCCGCA
TTGATTCCACCTAGAATGTCAGATGTTAAAGAATCTCCAACTATAATCGAGCGCTGTCTT
TCATCCTCACCAATATCATTAAAAACATAATTAAAAAATTCCGGATTAGGTTTTTGATAT
CCTGTTTCTTCAGATATAAATATCTTTTTAATATATTTATGCAACGGCGTCTGATTTAAC
CTTCTCTTTTGCGTTTCGGTTACACCATTAGTAACAATATATAGATCATGTCTTTTCGAT
AACTCGACAATTGTTTCTAATGTTTGATCAAAGTATTTAACTTTAGCTTCTGCTAATCCA
TTTCTAAATAACACATCTGCACGATGCCCATCAACTTCCATTTGATGATGTTTGAAGTAA
TTCACAAATCGTTCTGATAATACTTCAGACTTCGATAATTTATTTTGTTGAAAAGCTTCC
CAATGTTGGTGATTGATTTTTTTAAATGTTAAAAAATCATCCTTTGTTGCTTTATGATTA
AAAACATTCGCCATATAGTGAAACGCCCATTCTTCTGCATCATAAAAATCAACAATTGTA
TCATCAAAGTCTATCAAAATATTTTTATATCCCAATTTCCTCACCTCCTATATTGTCTAT
GTATCTAAATCTTAACAGAGGCTCAAATTTCTGCAAATAAAATAAACTGAGTGCATAACA
TTAAAGTATGCTCACCCAGTTTATTTTAAAGAATATTAATAATTATATTAGAATCCGAAT
AATTTACCTAGTAAACCCACACCGTTAGCAACGATGTCTACGATACTTGTGCCTAACTTC
ACACTATCATGTTGTTGTGCAGCTTGCACAGTATTTGCGATTGCTTCTGCTAGTCCAGTC
ATTTAAATCTCTCCCTCACCTTTGAAATAATACTTATTACTTACATAACATATTGAAATT
AGAACCCGAATAATTTACCTAGTAAACCTACGCCATTTTCAACGATGCTCACAATGCTTG
TGCCTAATTTTGCGCCGTCATTATTAATTGCTGCAGTTACGGTATCTTTAATTGCGTTAA
ATAAACCTTCCATTGAAAACACTCCTTAAAATTTAAATTTGAAGATAACAAAAACGTGCG
TAGCTTTTAAATCACCGAAATGTTATTCGCTTAACGTTTTGTTGTTGTTATTTTAAAATA
AATTTGATGCAATTAGTTTGTTTATCCGCACAACATCTTATAATGTACTTAACTGTATTT
TAAAGAGAAAAGATATACAGTTAGGCATTCAAAACTGTATTTAACACAATTAAGTTGCCT
AAATTCGTATTTAAGTCTTATTGAACCTTTTTAGATAAATAGCTCTATAATAGTGAAAAA
TATAAACTTTTTTTATTTACAAGGTATTGCTAATTTAAGTTCATTTAGATATAATAATTC
TTGTGTTGTTAAACGTGTCCTGGTAGCTCAGCTGGATAGAGCAATGGCCTTCTAAGCCAT
CGGTCGGGGGTTCGAATCCCTCCCAGGACGTTTATAGTATTTTTATACGCATTACTAAAC
AAAAGAGTTCCGTGATTACGGGGCTCTTTTTGTTTTGAATTTCAGTAATATAGTATGATG
CGTCACCAAAACGTCCCCGCATAACCCCAGAAAATACAGTGATTAAAACAAGCACGCATA
TTCGTTATAGAATTTTTTTGACACACAATTGACACGCGTCTGACACTTGTTTACACATTT
TTAATTAAGTAATTTTGCGCTAAAATTTCATCTATACTGCACCTGAACTACACCAAAACT
ACACCAAGATTTTTATCACTCACCATTTGTATGCGTAGAAATTTTTATTATTATATTATT
CCTATAGATTTTGATACTATTCAAAATTTTAGGGACTTTTCAGGGACCCGAAATTCTATA
ATTATATACATGTAAAAATAACCACGTCCATCGAGACGTGGTTTTCTAATTATTTAATTC
ACTAATTATTCTTCTTAATTTTCATCACTAAATATACCATTGGCAAATTTATAAAGTAGT
TCAGCGTTTTTCAATGACATATTGTCTAATGATCTTTCATTTTTTCTCATTCTGTGTATT
GTGCTTTGTGGCACTCCTGTTTGTTTTGATATATGTAAACTGCTCAAATCACTGTCTAAT
AGTTTTTGAATTTGATTTCTCATTTTGTACCCCCTTGTAAATCTTCAATCATTATTTAAA
TTAAATAATTACTTTTCCACATATTCCAATATTTAGGTTGCAAAGCATACTCAAGAATCA
TTAATTTTGAGATTTAAATGTCAATTATGTGTCTATCAATCCATTATACATACTCTAAAA
ACGTAATAGTACACACTCTTCTTATTAATAGGCCATAGCTATCATGATATAATTAGTGAA
GAAAATCACATAAGAAAGGTTGTAAATCATGAGACTTCAAAAAGCACCTCTTGTAACGTC
AGGACTAGTCTTAGGATTATTAGGCCTGGGCAATCTATTAAAAGACTTATCTCTTAGTTT
AAACGCTGTTTGCGGAATCTTTGCTTTCTTGATTTGGATTCACCTTTTATGTACTATGCT
CAAATATTTTAATAATGTGAAAGAACAATTAAACAGCCCTCTTGTTTCATCAGTGTTCAC
AACATTTTTCATGTCCGGCTTTTTAGGTACTACTTATTTAAATACATTTTTTAGTAACAT
CACATTTATCAATAATTTAATAACGCCTATTTGGATTTTATGCCTTGTGGGAATTATGAC
GCATATGATTATTTTTTCAATCAAATATTTAAAAGATTTTTCACTTGAGAATGTTTATCC
ATCATGGACTGTACTTTTTATTGGAATTGCTATCGCAGGATTGACGGCACCCGTCAGCGG
ATATTTTTTCATAGGTCAATTAACAGTAATATATGGCTTTGTAGCTACTTGTATTGTCTT
ACCTATAGTTTTCAAGCGATTAAAAGCATTTCCATTGCAGACGTCAATCAAACCAAACAC
ATCGACAATTTGTGCACCATTTTCTTTAGTCGCTGCAGCATATGTTATAGCCTTTCCTAA
GGCGAATACTTTTATCGTAATTATACTTTTACTATTAGCTCAAATATTTTATTTTTACAT
CATTATACAATTGCCTAAATTACTAAAAGAACCTTTTTCGCCAGTATTTTCAGCTTTCAC
ATTCCCTTTAGTAATCTCTGCAACTGCTTTAAAGAACAGTTTGCCTGTACTTATGTTTCC
AGTCATTTGGAAAGGTCTTTTGTTTATCGAAATGTTATTAGCCACTGTAATAGTACTTAG
AGTCTTTATAGGATATCTTCACTTCTTTTTAAAAAAGGAAAATCAAGATAAATTTCTTCG
TAATGCGTCTCAGTAACACTAATACCAAGAATTAACACGCATATTTAATAACTAAAAAAG
AGGCAGCTAATCTTGCCTCTTTTTAGTGTATATCAATGCCTTTTTGATTTAATATCATCT
TATGTATGAACAACAATGATACCTTCTGACTAAAGCTGTAGTAACTATACTAGAACATCT
AGTTCATAAACACGTTTCACTCTAAGCTTTATTTAAATAATATATAAGCAGCAAACGCCA
AGGCTAATATACCAATAAAATAATTAATAAAGATTTTTATTTTAGTCTTTGTAATAGTTG
ACAAATTTTATCACCTCTAAATATCGATAAATTAAACACCGTTATTTTTCCTTTGCCTAT
CTTTTATCATTTCAGAAGGTACTCCGAAAATAAACATCAGAATAAATAATATAATTGGCA
AATGTGGTATGTTTTCTAGCAAATACCATCTTAAATTCCAATCAAATACCATATTTGCAT
ACGCCACAAAATATTTACTAAATAATAATACTACGCATATCCCAGTTAGTGTATCTAAAA
CCTTTGTCAAATGTGTCATTTATAGCCATCCTTTATATATGCTATTTTCACAACCATATG
CGTCATGTGTTACAAAAACTGTTTACAGCAAACACCATATTTACCACGATAAATATAATA
TACCATAGATCTAACATTACATTAAAAACAAATTTTAAAAATATCATTATTAAATAGAAC
ATTGTATCAATTACTTACTAGTGTTGTCATTAACGCCATTATTTTGTTAATCAAAGATAA
TAATGCACCTCGCTTAGTTTAGTATTTCTACAAACCTACGAGATGCATAAAATCCAGTTA
GTATTTTTTATAATATAGCATTTCAAATTATGAATAAATTAGTACTTGCGTAATTAGTAC
TCCGCCACCGAAAATCAATACAAAAGCAACTACCGGCCATACAAATCGGAACCAATGTGA
ATATCGCATGTTTAACATTTGAAGTGTAGCCATAACAAGTCCAGTCGGCGCTAAGAATAA
CATCGCATATTGACCAAATTGATATGTCGTAACGATGACGAATCTTGGTATACCTACTGT
ATCAGCTAGTGGTGCAAAGATAGGCATTGATAATACCGCTAAGCCAGAAGATGATGGCAC
GATAAAACCTAAACAGAAGAATATAAATAGTAATACGATGATAAATAATGGTCCACTCAT
ATGTTGAACTAAAGATGATGAAAAGTGTAAGATCGTATCTGAAATCATACCTTCATTCAA
CACTAAATTAATACCTCGAGCTAAGCCAATAATTAAAGATACACCTACTAAACTTGATGC
GCCATTGACAAATGCATCTACAGTTCCTTTTTCTCCCAATCCAGATTTACCTGTCCCAGC
AATAAACATTATTATAATTGTAAATATTAAAAATGCTGAAGCCATAACTGGGAACCACCA
ACCTTGCGTCATAACTCCCCATACCATAATTGGAAATGGTAGTACAAATAATGTAAGGAT
TATCTTCTTACGCAAAGTAAAATGGGCACTATCGTCATCTTTTAATACAGACCATTGCTG
TTCAAAAGCATCTTTGTCTTCATAAGAATATGATGCTTTAGGATCTTTTTTAATTTTTTT
ACAGTACCAATATAAATAACTAATAACAAAAATCGCACCGACAATACAAGCACCTATTCT
CCAATACAACCCATCCGTAAAAGTTGTACCAGCAGCATTAGAGGCAATTACAACCGAGAA
CGGGTTAATAGTTGAAAATGTACTACCGACAGAGCTGGCAAGGAATATGGCACCAACTGA
AACGATAGAATCGTATCCTAACGCTATAAATATAGGGACTAAAATCGGATAGAATGCTAC
AGCTTCTTCTTCAATACCACACAACGTCCCGCCGATAATCATTAGTATTGATACAAACAC
AATTAGCATAAATTCATGCCCTTTTGTTTTCTTAGTTAAAGCTAGCAATCCCGATTCAAA
AGAACCACTGGCTTGAACTACGCCAATAAGTCCCCCTAATACAAGAATGAATACCATGAT
ATCGACCGCTTCTATCGTACCTTCAACCATGCTACTTGTTATTTGTTCTGGTCCAGCTGG
ATGTTGCTTTAATCTTTCATAAGTATCCGGAATTGATACCGGCTTATTAATTGCACCTGA
TTTAAATTGTTCAATCTTAATTTTAACCCCCATTTTGTCTAATTCCTGTTGCGTACCTGG
AACCTTTTTCACTTGGTTATGAGGGTTAACTATCTTTAGTTCTTGGGATGAAGGTTCGTA
AGAAAGTTTAGAATATGCACCAGCAGGAATAATCCATGTTGCTATAACTGCAACAACCGT
TAAAATGAATAAAATCATAAATGCACCTGGCATTTTTAATTTAAATCGCTTTTTCTTTTC
ACTTTCATTAATTGTATTTTCCACGGTTTCATCTCCTTCGACATTTAACCTAGCATTTCT
ACCTTAAAGATTTTATAAATATAAATTAAGAAAGTGCACCCCGCATCAAAATAGAGGCAT
TATTTTCAGGGGTGCACATAAATAATAAAAATCATGCATTTGACATATAGTAATTGAAAA
GCGTTTCAATTCAATTACTTTTTAATCACAGTACCTACTTTACCCTCTAAGGCAGCATCT
AATTCATTTAATGATGTTATAAGCACACTTCCTTTTGGATTGTTTTCAATAAATGATATG
GCTGCTTCAATTTTTGGTAACATACTTCCTTTTGCAAATTGATTTTCGTCTATATATCGT
TTTAATTCATCAACATTTGTTGTTTTCAAAGGCTGTTGGTTTTCAGTGTTAAAATTAATA
TATACATAATCAATTGCTGTTAAAATAATCAATTGATCGCATTGAATATTAGCGCCCAAC
AACGCACTTGTTTTATCTTTGTCTATAACTGCATCAATACCTTTAAAACCATCATGTTGC
TCTCTAATTACTGGTATCCCTCCACCACCAGCAGCAATAACGAGTGTATCATTTTTAATA
AGTGTTTTAATACTCTCTAATTCAATAATAGAGATGGGTTGTGGTGAAGGAACAACACGT
CTATACCCTCTTCCAGCATCTTCAACAAATGTAAATCCTTTTTCTTTTTGAATTTGTTCA
GCTTCTTCTTTGTTGTAAAATAACCCAATTGGTTTTGAAGGATTGTTAAATGCCGGATCA
TTTTCATCAACTTCAACTTGTGTCACTAGCGTTACCACTTGTTTATCCATTCCAATAGAA
TGCAATTCGTTTTGTAAGCTTTCTTGTAATTGATAGCCGATGTAAGCTTGACTCATTGCG
CCACATTCAGCAAATGGAAATGCCGGACCTTGGTTGTGTTCTGCAGCATAGTTAAGTCCC
AAATTAATGCTTCCAACCTGTGGCCCATTACCATGACTAATAACAATCTCATGTCCTTTT
GTTATTAATCCTACTAATGATTTCGCAGTATTTTTAACAAGCTCGAGTTGTTCTTGAGGT
GATTTACCTAAAGCATTACCACCTAATGCTACTACTATTTTCGCCATCATATTCACTTCC
TTATATCATTTAAAATTCACCCAATGTAGCAACCATGACTGCTTTGATTGTATGCATTCT
GTTCTCAGCTTCTTGGAATACAACTGAAGCTTTACTTTCGAATACTTCATCTGTAACTTC
CATTTCTCGAATACCATATTTTTCAAAAATTTGTTGTCCAATTTTCGTATCAGCATTGTG
GAAAGATGGTAAGCAATGCTCAAAAATAACATTTGGATTACCAGTTTTATCCATCATTTC
TTTATTTACTTGATAAGGTTTCAATAATTCAAGTCGTTCTTTCCATACTTCATCAGGTTC
ACCCATTGATACCCAAACGTCAGTGTAAATTACATCCGAACCCTTTACACCTTGGTCAAT
ATCATCTGTGATTAATATGTTGCCACCATTTTCAGCGGCAATATTTTTACAGCGATTTAA
TAATTCATCTGTTGGATTTAATTCTTTTGGACAAACTAAATGGAAGTTCATACCCATAAT
GGCAGCACCTTGCATTAATGCATTTGCAACGTTATTACGTCCATCTCCAACATATGTAAA
GTTAATATCTGCATAATCTTTTTTTAAAACTTCTTTTGCTGTTAAGAAATCAGCAAGAAC
TTGAGTAGGATGATCTTCATCAGTTAAACCATTCCACACTGGTACGCCTGAATATTCAGC
TAAAGTTTCTACTGTTCTTTGTGAAAAACCACGGTATTCAATGCCATCATACATTCCACC
AAGCACACGTGCAGTATCTTTAGTTGTTTCTTTTTTACCCATTTGTGATCCAGTTGGGCC
TAAATAAGTTACATTAGCACCTTGATCATGCGCTGCAACTTCAAATGCACATCGCGTTCT
TGTAGAATCTTTTTCAAATAACAGTGCAATATTTTTATTTTTTAACATAGGCTTTTCAGT
GCCAATATATTTAGCACGTTTTAAATCCTCGGAGAGTGTTAATAAGAATTCTACCTCTTG
TCGTGAAAAGTCTAATAAAGTTAAAAAACTTCTGTTTCGTAAATTTTTCATTAATAACAA
CTCCTTTTATTTTAGTTACACCTAAATTGTAAGCGCATACAAAATAAACACAACCTACTA
TTAAAATTTGTAATATTTTATCAATAATTAAATGAACATTTTATTAATATTAAATTTAAG
TAGTAGGAAATTATTAAAATAAGTACTACATTTAAAGTATAACTATTTTTCAAGTAGTTA
GAAAATTCAATTATCAAACAATTTAATGCAATTGATTATGGAATAATTCTAACGTGTCGT
TTTTAATATATAACTCCCGCCTACTTTATTAGGTACTGTTTCTGTCCAAAACTTAAAAAT
GATAAGTTTTGCTTAAATAACACTACTAGCCGTTTAAGTTTATTTAACATAGTTTTAGCT
TTTATTTAATTCCGAATCGGTGTGATAGCTTATATACTTTGGGTAATTCACGCAAAGGAG
ATTTTCATATGAAAAAGAACATCATGAATAAATTAGTTTTATCAACAGCATTGTTACTTT
TAGGAACTACATCAACACAACTTCCTAAAACACCAATCAGTTTTTCATCTGAAGCAAAAG
CCTATAATATTAGTGAAAACGAGACTAATATCAATGAGTTAATAAAGTATTATACACAGC
CTCATTTATCACTATCCGGAAAATGGTTGTGGCAAAAACCTAATGGTACCATTCATGCAA
CATTACAAACGTGGGTTTGGTATACGCATATTCAAGTATTCGGCCCTGAAAGTTGGGGAA
ACATTAATCAATTAAGAGATAAATATGTAGATATATTTGGAACTAAAGACGAGGATACAG
TGGAAGGTTATTGGACTTATGATGAAACATTTACTGGTGGTGTTACACCAGCCGCCACTT
CATCTGATAAGCATTATAAATTATCTTTAAAATATAGAGATAAACTACAAACTATGATTG
GTGGACTTGAGTTTTACCAAGGTAACAAACCAGTAATAACTTTAAAAGAACTGGATTTCC
GCGTTCGTCAAACTTTAATTAAGAACAAAAAACTATATAACGGAGAATTTAATAAAGGTC
AAATTAAAATTACAGGTGGTGGTAATAATTATACGATCGATTTAAGTAAGAAATTAAAAT
TAACTGACACAAATCGTTATGTTAAAAATCCTCGAAATACAGAAATTGAAGTCATTCTTG
AAAAATCTCGTTAGTATCATTCATTGAGTGAATACAAATAGACTGAATGATTTAATTGAT
TTCTCTCTTTTTATAAACTTATTATTCCTCGTATATAACATTCCTCGTAAAGGAGATTTT
CTAATGAAAAACAACCTCACAAAAAAAATCATTTTATCAATAGCATTGACTATGATAGGC
ACAGCTACAATTCAATCCCCACACTCACCTATTAGTATGTCATCTAATGCAAAAGCTTAT
TATATTGACCAAGAGGAAACAAATGTAAGTGAATTGACTAAATATTACACACAACGCCAT
TTAACTTTTTCAAATAAATGGTTGTGGCAAAAGGAAAATGGTACAATCCATGCAACATTG
TTACAGTTATCATGGTTTAGTCATATTCAAGTGTTCGGTCCTGAAAGTTGGGGTAATATT
AATCAATTAAGAAATAAATATGTAGATATTTTTGCTTTAAAAGATTATGAAACTTGGCAC
ACTTATATGTTAGCTCAAGAAACATTTACTGGTGGTGTTACACCAGCAGCGAAACCTAGC
GATAAACATTATAAATTGAACCTAACATATAAAGATAAATCAGGAACATTTATTGGCGAA
CATCCATTTTACACAGGTAATAAACCCGTATTAACTTTAAAAGAAGTTGATTTCCGAATC
CGTCAAACATTAATTAAAAACAAAAAATTATATCATGGTAATTATAATAAAGGCCACATT
AAGATTACAGGTGGCAGCAACAACTATACAATAGATTTAAACAAAAGATTAAAATCAACT
GATGCAAATAGATATGTTAAAAACCCTCAAACTGCACACATCGAAATCCTCCTTGAAAAA
TCTAACTAACATCGAAATCGGAGCAAACAGAAATAAGCACTATGGTTACATTGACACCGT
TCATTTTTATATTTGTTAATCCTCATATTGATGAATACGCAGAAAGGAGAAGTTCGAATG
AGAAAGAGCAATATTAAAAAACTAATTTTAATGACAACATTGTTATTATTAGGAACAACA
GCTACACAAATCCCTAATTCGCCACTAAATGTTTCTACTGACGCTAAAGCTTATTATATT
GACCAAAACGAAACGAACATCAATGAGTTAATTAAATATTACACACAAAAGCCTCTGACA
TTTTCAAATAGATGGTTATACCAATATGATGACGGCAACATTTATGTTGAATTTAAGCGT
TATTCTTGGTCAGCTCATATACGATTATGGGGTGCCGAAAGTTGGGGCAACATTAATCAA
TTAAGAGACCGCTATGTAGACGTATTTGGTTTAAAAGACGAAGACACTAGCCAGTTATGG
TGGGTATATCGTGATACATTTACAGGTGGTGTAACACCTGCTGCATCATCTTCTGATAAA
CCATATAGTCTTTTTGTCCAATACAAAGATAAACTACAAACAATTATTGGTGCACATAAG
ATGTACCAAGGTAATAAACCAATATTAACGTTGAAAGAAATTGATTTTCGAGCACGAGAA
GCGCTAATTAAAAATAAAATATTATATCATGAAAATCGCAATAAAGGTAAGCTTAAAATT
ACCGGTGGCGGCAATGACTATACAATTGATTTGAGCAAAAGATTACATTCTGATCTTGCA
AATGTTTATGTTAAAAATCCTCAAAAAATAACAGTCGAGGTCCTCATCGATTAAATGATA
TTGCATGACTTGTATTGCAAATTCCAAGGATAAACAATATAGTAATGATACTTCGACATG
TATCAACAATATATACGCAATAAAAAATTAGTCTACAAAATATAAAATGGCATTTGGAGT
CAATCAGAAATGCCAAATCATTCTCTGTGTTGGGGCCCCGCCCCAACTCTCACATTATTG
TAAGCTGACTTTTCGTCAGC
>NODE_8_length_33914_cov_18.698208
CGGGGCCCCAACATAGAGAAATTGGAACCCCAATTTCAACAGGCAATGCAAGTTGGGGAC
AACGAAATTAATTTTGTAAAAATATCATTTCTGTCTCACCCCTATGCATGAGTCTAATTA
TGTATTCCTATTTTAAGTACATAATAGTGGTGGCTAATGTGGAAGAACCATTACATAATA
AACCGTTAATGGTTCTTTAGCATTTCCATTCCATTCCCGCTTTTTCATGAATGAAGATGA
TATTAGATTATATTTTATTCGTTGTTAAGTGATTCGAGACATACAATTTATCAAGATGTT
ATAATTGATGAGAAATGAGGTTCGTAAATGATAGATCAACAAACAATTTATCAATACATA
CAAAATGGAAAAATAGAAGAAGCGTTACAAGCATTGTTCGGAAATATCGAAGAAGATCCT
ACAATTATTGAAAATTATATTAATGCCGGTATCGTACTTGCTGATGCGAATGAGATTGAA
AAGGCAGAGCGTTTTTTCCAAAAAGCTTTAACAATAGATCCGAAGAATGGCGTCGTATTT
TATAATCTAGCAAATGTATATTATAATCAGCAACGTTATCAAGAATCTATTAAATTATAT
CAACAAGCATTACAAACAGAGATTGAACAAGTTGATTGTAATTATATGATCGGTATGGCG
TTTAATCAGTTAGAATCATTTAAGCTGGCATTGCCGTATTTAATGACTGCTGCGGAACTA
GATAAAGACAAAGATGCAGAAGTTCAATTTCAATATGGTCTTGTATTATGTCAATTAGAG
ATGTTTAATGAAGCCATAACTCAACTTAAACATGTATTAATGATTGATAAAAATCATGTT
GATGCAAGATACAATTTAGGTTTAGCGTTATTTATGAAAAATGAAGATATTGATGAAGCC
ATAACTCATTTTAAAGAAGCTGTGACTATCGACCCTAAACACTTATTAAGTCAGCATGCG
CTGAAAACATTCACTAAAATGAAAGAGGAGGAGTAACATGTCAGACCCTACACTATTTGA
TTATTCAATGATCAAAGGTACTGTTGAAGCGATATTGTTTCAAAACAGTGATAATTTTTA
TACAGTGCTTAAAGTAGATACTATTGAAACAAATGAAGACTTTGATACAATGCCAACTGT
TGTAGGGTTTCTTCCGAATATTGTTGAAGGCGATGTCTACACATTTAAAGGGCAAGTTGT
TGATCATCCACGTTATGGTAAACAATTAAAAGCAGAGACTTTTGAAAAAGAAATGCCACA
AACGAAAGAAGCAATTATAAGTTATTTATCAAGTGATTTGTTTAAAGGTGTAGGTAAAAA
GACAGCTCAAAATATTGTTAATACATTAGGTGACAATGCGATAAATGATATATTAGATGA
CCATTCAGTGCTAGAAAAAGTTTCGGGATTATCTAAAAAGAAACAGAAACAAATTGCAGA
ACAAATTTCAGCAAATCAAGAATCTGAAAAAATAATGATTCGTTTACATGATTTAGGGTT
TGGTCCTAAACTTTCAATGGCAATTTATCAGTTTTATCTCGGTGATACACTGACTATTTT
AGATCGAAATCCATATCAATTGATTTATGATATTAAAGGTATTGGTTTTAATAAAGCAGA
TCAACTTGCTAGAAATATTGGTATCGCTTATAACGATAATGAACGATTAAAAGCTGCGTT
GCTCTATACGTTAGAAGAAGAATGTATTAAACAGGGACATACATATTTGCCTATCAATGT
TGTTATAGACTTAACAGTTGATGTATTAAATTATCAAGATGAAGAGGTCATTGAACCTGA
AAAATTAGACGAAATGTTGCAATACTTAAATGAGGAAAAACGACTAATTATTGACAATGA
ACAAGTTGCAATTCCAAGTTTGTATTATTCTGAAATCAAAAGTGTTCAAAACTTATTCAG
AATAAAGACGCATACAAATAAACTTACGGAAATTGAACAGTCAGATTTACAAATGCATAT
TGGTGAAATAGAAGATACGAATCAAGTGAACTATGCAGCTTCACAAAAAGAAGCTTTGCA
AACGGCTATCAATTCTAAGGTGATGCTATTAACCGGTGGACCGGGAACAGGAAAGACGAC
AGTAATTAAAGGCATTGTAGAATTATATGCTGAGATTCATGGCTTATCATTAGATTATGA
TGATTATGTTAATGATGATTATCCAGTTGTATTAGCAGCGCCAACAGGAAGAGCGTCCAA
GAGACTACAAGAGTCAACTGGATTAGAAGCTATGACGATTCATCGTTTAATAGGTTGGAA
TCAAGACACAAAGCCAGAGGATATATTAGAAAATGAAATAAACGCACGACTCATAATCAT
TGATGAGATGTCTATGGTAGATACTTGGTTGTTCCACCAATTTTTAAGTGCAGTTCCTTT
AGATGCACAATTGATATTTGTAGGTGATGAGGACCAATTGCCTTCTGTAGGTCCTGGTCA
AGTATTTAAAGATTTAATTGAATCGAAAGCTATACCACGAGTTAATCTGACTGAAGTATA
TCGTCAACAAGATGGTTCAAGCATTATAGAATTAGCACATCGAATGAAGTTGGGTCAGAA
AATTGATATTACACAGCGTTTTCATGATAGAAGTTTTATTAACTGTCAGGCAAACCAAAT
ACCAACAGTTGTTGAGAAGGTAGTTACTAGTGCTGTTAATAAAGGGTATACTATGGCTGA
TATTCAAGTGCTTGCACCAATGTATAAAGGAAATGCCGGTATTAAACGTTTAAATCAAGT
TTTACAAGATATTTTAAACCCTAAAAAGAAAGACACACGAGAAATTGAGTTTGGTGATGT
AGTTTTTAGAAAAGGTGACAAAGTATTACAACTTGTTAATAGGCCAAATGATAACATATT
CAATGGTGACATAGGAGTTATTGTTGGTATTTTTTGGGCGAAAGAAAATGCTCTTAATAA
AGATGTACTTGTTGTGGATTTTGAAGGTAATGAAATTACATTTACGAAACAAGATATGAT
GGAATTAACGCATGCATATTGTACATCAATCCATAAATCACAAGGTTCAGAATTTCCTAT
TGTTATCATGCCAATTGTTAAACAGTATTTTAGAATGTTACAAAGACCGATATTATATAC
TGGTTTAACTAGAGCGAAAACGAGTTTAGTTTTACTTGGTGATCCAGAAGCATTTGATAT
TGGATTAAAAACAAATGGTCAAGCGCGTTTAACACAATTATGTACATTGTTGAAAAATTA
TTTTAATTCAGAAGATGAAGAAATACTGGAAAATACAGCAACTAATGATACAGGAGCTTC
ACAAACGACAATAAATGATCAAGTAGAAGCGCCAATTTCATCGAATGATAGTGAAGAAGT
TACGTCTGATTCAATAAAAACAGATACAAATGTATTAACGGAAGCTACAATGTTTAAAAT
TGATCCAATGATTAATATGGGAGAAATCACGCCGTATGACTTTATAGAACGTTGACAACA
AGCGTAAATGTAACTAAAATAGAATTAAATTCGTATAAAGATGAGTAGTTAATGATTTGT
TTATCAGAGATGTACTGGTTGGTGAAAAGTACAACAAACATTAGTGAACGCTACTTTATG
CACAACTGTATAGTCGATTTAAAGTGATAAATGTGTTGAATTGCATTTATAACTAGGGTG
GTACCGCGATAACGTTCGTCCCTTTTGAGGATGGGCGTTTTTTATTTTTTAATAATTAAA
AATGATATTGATTTATACTAGTTTTTCAAATCGACTATCTGTGTCATCAATTTTTATGGA
ATGGTAATTTAAAAACAGTAAATAGGATGTGTAAATGATGAAAAAGTTAAAAGCGAGTGA
AATTAGACAAAAATATCTAGATTTCTTTGTTGAAAAAGGACATATGGTTGAACCTTCTGC
ACCATTAGTGCCAATTGATGATGATACCTTATTATGGATTAATTCAGGTGTAGCAACATT
AAAGAAATATTTTGATGGACGTGAAACACCTAAAAAGCCAAGAATTGTAAACTCTCAAAA
AGCTATTCGTACAAATGATATTGAAAATGTTGGTTTCACAGCGCGTCACCATACATTCTT
TGAAATGTTAGGTAACTTCTCAATTGGTGATTACTTTAAACAAGAAGCGATTGAATTTGC
TTGGGAATTTTTAACGAGTGATAAATGGATGGGTATGGAGCCAGATAAATTGTACGTTAC
GATTCATCCGGAAGATATGGAAGCATACAACATTTGGCATAAAGATATTGGGCTTGAAGA
AAGTCGTATTATTCGCATTGAAGGTAACTTCTGGGATATTGGTGAAGGACCTTCAGGACC
GAACACTGAGATTTTCTATGATCGCGGAGAAGCATATGGACAAGACGATCCGGCAGAAGA
AATGTATCCAGGTGGAGAAAATGAACGCTATCTTGAAGTGTGGAATTTAGTGTTTAGTGA
ATTCAATCATAATAAAGATCATAGTTACACACCATTACCTAATAAAAATATTGATACCGG
CATGGGGCTTGAGCGTATGGCCTCAGTTTCTCAAAATGTACGTACTAACTATGAAACAGA
TTTATTTATGCCTATAATGAATGAAATCGAAAAAGTATCAGGTAAACAATATTTAGTAAA
CAACGAACAAGATGTGGCATTTAAAGTAATTGCTGACCACATTCGTACGATTGCATTTGC
AATTTCTGATGGTGCATTACCTGCCAATGAAGGTAGAGGATATGTATTACGTCGATTGTT
ACGTCGTGCCGTTCGTTTTAGTCAAACGTTAGGAATCAATGAGCCATTTATGTACAAACT
TGTTGATATTGTTGCAGATATTATGGAACCATATTATCCAAATGTTAAGGAAAAAGCAGA
TTTCATTAAGCGTGTTATAAAATCTGAAGAAGAACGATTCCATGAAACATTAGAAGATGG
TTTAGCGATTTTAAATGAATTAATTAAAAAAGCTAAAGCGACAACAAATGAAATTAATGG
GAAAGATGCATTTAAATTGTATGATACGTACGGGTTCCCAATTGAATTAACTGAAGAAAT
AGCAGTGCAAGCAGGATTGAAAGTTGATATGACAACATTCGAGTCAGAAATGCAACAACA
ACGTGATCGTGCACGTCAAGCACGTCAAAATTCTCAATCAATGCAAGTTCAAAGTGAAGT
ATTGAAAAATATTACATCTGCAAGTACTTTTGTTGGTTATGATACTGCGACAGCTCAAAC
AACACTAACACACTTGATATATAATGGTGAAGAAGTTTCACAAGTTGAAGCGGGTGAAAC
AGTATACTTCATGTTAACGGAAACACCATTTTATGCAGTCAGTGGTGGACAAGTTGCGGA
TACAGGTATTGTTTATAATGACAATTTTGAAATTGCTGTTAGTGAAGTAACCAAAGCACC
AAATGGTCAAAACTTGCATAAAGGAGTAGTACAATTTGGCCAAGTAAATGTTGGCGCTAC
AGTGTCTGCTGAAGTGAACCAAAATGATCGACGTGACATTCAAAAGAACCATAGTGCAAC
ACATTTATTACATGCAGCGTTGAAATCAGTACTGGGTGATCATGTTAACCAAGCTGGTTC
ACTAGTAGAAGCAGATCGTTTACGTTTTGATTTCTCTCATTTTGGTCCAATGACTAATGA
TGAAATTGATCAAGTTGAACGCTTAGTAAATGAAGAGATTTGGAAAGGTATTGACGTTAA
CATTCAAGAAATGGATATTGCTTCAGCTAAAGAAATGGGCGCAATGGCTTTATTCGGTGA
AAAATATGGTGATGTTGTGCGTGTAGTAAATATGGCACCATTTTCAATTGAATTATGTGG
TGGTATTCATGTCCGCAATACTTCTGAAATTGGCTTATTCAAAATAGTAAGTGAGTCAGG
TACAGGAGCTGGTGTGCGTCGTATTGAAGCATTAACAGGTAAAGCAGCTTTCTTATATTT
AGAAGATATTCAAGAGAAATTTAATACGATGAAATCACAGCTGAAAGTGAAATCTAATGA
TCAAGTAGTTGATAAGTTAACACAATTACAAGATGAAGAAAAAGCATTATTAAAACAATT
AGAGCAACGTGACAAAGAAATTACATCACTTAAAATGGGTAATATTGAAGATCAAGTTGA
AGAAATCAATGGCTATAAAGTATTGGTTACTGAAGTGGATGTACCAAATGCGAAAGCAAT
TCGCTCGACAATGGACGATTTTAAATCTAAACTACAAGATACAATTATCATTCTTGCAAG
TAATGTTGATGATAAAGTATCGATGGTTGCAACTGTCCCTAAATCTTTAACAAATAACGT
TAAAGCCGGTGATCTTATCAAACAAATGGCACCAATCGTTGGTGGTAAAGGTGGCGGTCG
TCCAGATATGGCTCAAGGTGGCGGTACACAACCTGAAAATATCTCAAAATCATTAAGCTT
TATTAAAGATTACATTAAAAATCTATAATTTAAAGCCATAATATTGTATGATGATAGTGA
GTTATATTTGTAATTAAAGGAGTGTCGCAAATGGAAAACTTTGATAAAACAATGAAATTC
GACTATGAAGAACTTCCAACACAAGATGTAAGAGATGTTTTAAATAATGTTTATCGAACA
TTAGATGAACGAGGATATAATGCCGTAAACCAAATTGTAGGTTATTTATTATCAGGTGAC
CCTGCGTATATTCCACGCCAAAATGAAGCAAGAAATCAAATTCGTCATATTGATAGAGAT
GTTATTATGGAAGAGCTTGTTTCTTACTATTTAAAAGAGCAAAATAAATAATTTATGTTA
CAACATAAAATTTTAGGACTCGATGTCGGTAGTAGAACGGTAGGAATTGCAATTAGTGAT
ATAATGGGTTGGACGGCACAAGGATTAGACACACTCCGAATCAATGAAGAAAATAATGAA
TTAGGTATTGACCAATTAGTAGACATTATTAAAAAACATAATGTGGGTACAGTCGTAATA
GGACTACCTAAAAACATGAATAATTCAATAGGGTTTCGAGGCGAAGCTTCGTTAACATAT
AAAGAAAAATTATTAGAAGCTTATCCTTCTATTGAGATTGTGATGTGGGATGAAAGATTA
AGCACAATGGCTGCTGAACGATCATTATTAGAAGCAGATGTTTCAAGACAAAAAAGAAAA
CAAGTGATTGATAAAATGGCAGCAGTATTTATTTTACAAGGCTATTTAGATTCACTACAT
TAAAAGGAGATTTTACTATGACTGAACATAATCATGATTCACAACTAGAAATTAATAACG
AAGAAGAATTATTAACTTTATTCGATGAAGAGGGAAATGAAGTTTTATACCGAAAAGTTT
TAGAATTTTATCATCCTGAATTCAAAAAAGAGTATGTTATCTTAGCTGAAGAAGGTGCTC
AATCAGATGAAGATGATATGATTGAGCTTGTACCAATGATCAATGAACCAGATGAGTCAG
GTGACGGTGGTAAGTTAGTACCAATCGAAACTGATGAAGAATGGGACATGATTGAAGAAG
TTGTAAATACTGAAATGGAAGAATAATTAAAAAGATTATACTCTTGCTAACCTTAAGATG
GGGAGGCAAGAGTATTTTTTTAGGTCAAGCAATGTATAAATAATTAACGCTTATAATTTT
ATTGAAAATATGGTAAAATATCTAAAGTTAAATTTTATATGAATGATTCGCTTCTATAAA
TAAAATAGCTTTGCGTCTAACACGAAATCAGTCATTTAATTGGTTGGCAAAATTATAATC
AATTGTGAAGGCTGATTTATTTTATTGTCATAATCATATTGACTTATTTTACATAAAGGA
AGTTTAAAACATGGATGACCTAAATAAAAAATATTTAATAGATTTACATCAACATCAAAA
TAGTTCAATCGAAGTTTTGCGTGAATTTGCCGAAGTAAATGAAGTACCAATCGTAGATCG
TTTGACTTTAGATTTAATTAAGCAATTAATTCGTATGAATAATGTTAAAAATATTTTAGA
AATTGGGACAGCAATCGGCTATAGTTCTATGCAATTCGCTTCTATATCTGATGACATTCA
TGTCACAACGATAGAGCGTAATGAAACGATGATTCAATATGCTAAACAAAATTTAGCTAC
TTATCATTTTGAAAACCAGGTTCGAATTATTGAAGGTAATGCTTTAGAGCAATTTGAAAA
TGTAAATGACAAAGTTTATGATATGATATTTATTGATGCAGCAAAAGCGCAATCAAAGAA
ATTTTTTGAAATATATACACCACTTTTAAAGCACCAAGGTCTCGTAATTACTGATAATGT
TTTATATCACGGTTTTGTATCGGATATTGGGATTGTTAGATCGAGAAATGTAAGACAAAT
GGTTAAAAAGGTTCAAGATTATAATGAGTGGTTAATAAAGCAACCAGGATATACAACGAA
TTTTTTAAATATAGACGATGGATTAGCGATTTCAATTAAAGGAGAATGACTATGACAGAA
TTACTTGTCACACCCAAGTCATTAAGCCATATGGAAACACTTATTGATTTAGGTGCAGAT
GCTTTTGTAATTGGCGAGCAAAAGTTTGGTTTAAGACTTCCAGGGGAATTCAATAGACAA
CAAATGACAGAGGCTGTCGCATTAGCTCACAAAAACGATAAAAAAGTATATGCGGCGGTG
AATGGATTATTTCATAATTATCATTTAGATGCTGTAGAAGATTATATTAATTTTTTACAT
GAAATACGAGTTGACAGAATTATTTTCGGGGATCCAGCAGTAGTAATGTATGTGAAGGCG
CAAGAGAATCCAATACCACTTCATTGGAATGCAGAGACGTTAGTAACTAATCATTTTCAA
TGTAATTACTGGGGTAAAAGAGGCGCATCAAGAGCTGTCTTAGCACGTGAGCTGAATTTG
GATGAAATTATTAATATAAAAGAAAATTCAAATGTGGAAATTGAGGTGCAAGTTCAAGGA
ATGACTTGTATGTTCCAATCAAAGCGTATGCTACTAGGCAATTATTATACGTTCCAAGAT
CGCCAAATGAAAATTGAACGTCGCAATGATGAACAATCTTTATTACTTTATGATGAAGAA
AGACAAAATAATTACCCAGTTTACGAAGATTACAATGGTACGCACATTATGTCACCAAAC
GACATTTGTTTAATTGAAGAATTAGCACCATTTTTTGAGGCGGGAATAGATTCATTTAAA
ATCGATGGTATTCTACAAACGGAAGAATATATTAATGTGGTAACGGAACAGTATCGTCAA
GCGATAGATTTGTACAATGAAGATCCTGAAATCTATGAAGATGAGAAATTTATGTTGATG
GACCCAATTGAAGAAATTCAACCTGATCATCGACCATTTGACGAAGGTTTCTTATATAAA
CAAACAGTATATTAAGGAGGTTAATCATGAAGACAATAGAAGAGATTAAATCAACTCCTA
AAACAGTTATGAAGAAACCAGAATTATTAGCACCTGCTGGAAACTTAGAAAAGTTAAAAA
TAGCAGTACATTATGGCGCTGATGCCGTATTTTTAGGTGGTCAAGAATATGGATTACGTT
CAAATGCTGATAATTTCACGATGGAAGAAATAGCTGAAGGTGTTGAATTTGCGAACCGTT
ACGGTGCCAAAATTTATGTTACGACAAATATTATTGCACATGATGAGAATATTGAAGGTC
TAGAATCATATTTGCGTAATTTGGAAAAGACTGGTGCGACAGGTATCATTGTTGCAGATC
CTTTAATTATTGAAACATGTAAAGAAGTTGCGCCAAAACTTGAAATTCATTTATCTACTC
AACAATCACTTTCTAATTACAAAGCTGTAGAATATTGGAAAGAAGAAGGATTGGATCGTG
TTGTATTAGCACGTGAGACCGGCGCGATGGAAATGCGTGAAATGAAGGAAAAAGTAGATA
TTGAAATCGAAGCATTTATTCATGGTGCTATGTGTATCGCCTATTCAGGTAGATGTACAT
TAAGTAATCATATGACCGCAAGGGATTCCAACAGAGGTGGTTGCTGTCAAAGTTGTCGTT
GGGATTATGAATTATTAGAAGTTGATGATAATGGTGAACTTGATGTATTTTATAATCAAG
GTGAAGTTACACCGTTTGCGATGAGTCCTAAAGATTTAAAATTAATCGAATCTATTCCTC
AAATGATGGATATTGGTGTGGACTCATTAAAAATTGAAGGACGTATGAAGTCAATTCATT
ATATTGCAACAGTTGTTTCAGTATATCGTAAAGTCATTGATGCGTATGCGGCAGATCCAG
ACAACTTTAAGATTAATCCGGAATGGTTAATTGAGTTAGATAAATGTGCAAATAGGGACA
CTGCACCAGCATTCTTTGAGGGTACACCTGGTTATGAAGAACAGATGTTTGGTCAACAAC
AATCTAAAAAATCACCATTTGATTTTTGTGGTTTGGTATTAGATTATAATGAAGATACAA
AAATTGCGACTATTCAACAACGAAATAACTTTAAACCGGGTCAAGAAATAGAATTCTTTG
GTCCAGAAATTGAAACATTTACACAAGTAGTAGAAGCAATTTATGATGAAGAAGGTAACA
GCTTAGACGCGGCGCGCCATCCATTACAAATCGTTCAAATTAAAGTGGATCGCCCGATAT
ATCCAAACAACATGATGAGAAAGGAAATTGGCTAATGAAAGCTACTACAATCATTGGCAT
AGCTGGTGGATCTGGCTCAGGAAAAACAACTGTAACTAACGAAATTATGAAAAACTTAGA
AGGTCATAGTGTCGCTTTACTTGCTCAAGATTACTATTATAAAGATCAAAAGCACTTGAC
TTTCGACGAGCGCCTAGAAACCAATTATGACCATCCATTTGCATTCGATAATGATTTATT
AATTGAAAATCTTAAAGACTTGAAAAATGGTAAAGCAGTAGAAGTACCGACATATGATTA
TGCTAGTCATACAAGAAGTGATATTACCATTGATTTTAAACCTAAAGATGTTATTATCGT
AGAAGGTATTTTCGCTTTAGAAAATAAGGTATTACGTGATATGATGGATGTTAAAATATA
TGTTGATACAGATGCAGACTTGAGAATATTACGCCGTTTAACACGAGATACTAAAGAGCG
TGGGCGTTCAATGGACTCTGTTATCAATCAATATTTAAGTGTTGTTAGACCTATGCATGA
CCAATTTATTGAACCGACTAAGAAATATGCTGATATAATTATTCCTGAAGGTGGGAGCAA
TAAAGTTGCAATAGATATTATGACAACAAAAATTCAGTCTTTAGTTAGCAAGCAATAGTA
TAATTCAGTAAAGGAAGATGACAATATGGAAAATCAAAAGCAATATCCAATGACTCAAGA
AGGTTTTGAAAAATTAGAGCGTGAACTTGAAGAATTAAAAACAGTTAAGCGTCCTCGTCC
TGAAGTTGTAGAGAAAATTAAAGTTGCACGTTCATTTGGTGACTTATCAGAGAACTCTGA
GTATGATGCGGCAAAAGATGAACAAGGATTCATCGAACAAGATATTCAAAGAATTGAGCA
TATGTTAAGAAACGCATTAATCATTGAAGATACTGGAGATAACAACGTTGTTAAAATTGG
TAAAACAGTAACGTTTGTAGAATTACCAGGTGATGAAGAGGAAAGTTATCAAATCGTTGG
TTCAGCTGAATCAGATGCATTTAATGGAAAGATTTCAAATGAATCACCAATGGCTAAAGC
GTTAATTGGTAAAGGTTTAGATGATGAAGTTCGTGTTCCACTACCAAATGGTGGCGAAAT
GAACGTAAAAATTGTTAATATCCAATAAATGATTAAATAGATTTTTTAATTGCGCGATTG
AAGTGTGTTAATGATACTTCGGTCGTGCTTTTTTATATTCAAAATCAAAAAATCGGACAG
ATGAAAAGTAAAAATTTTCCATCAGACCGATTGATAGCAGAACCTAAATTAGTGTAAGAG
CTTCAATATTAACTACTCCATTTTAAAAAAAGCAAAATATTTCCAAGAAAACAAATTGAT
TATCATTTGTTATTGTATACGATTTGAATTACTTATTAAACAACTTGTGCTTCTCAATGA
TACAATGAAAAGGTATTCAATACTGGTTTATTGCAATACAAAGGGGGATTTAGAGTGGAT
GTAAGATTTATTAACGAGCAGACAATTATGATTTATTTTGAAAATAAAATATCCGAAGAG
ACATATCGAAATGTCACAGCAATGGTACGGTGGATACGAGAAAAAGAAATATTAGAAATT
CAAGATATTGTCCCTTCGTATCGAGCAGTTCTAATATATTTTGATGAACAAGCTATAACA
CCTTCTAAATTAATTGAAAATTTAGAACTTAACAAATTTAATGAAAAAAATGTTCATGCT
GTGAATCAAACCAATCGTATTATTAAAATACCTGTTCAATATGGTGGTACATATGGACCT
GATATTGAAGAAGTAGCAAAGCATAATCGAATAACTGTTGAGCAAGTTATTGAAAAACAT
ACAAGTAAACCTTATTTAATATATATGCTAGGATTTATGCCTGGATTTCCATACTTAGGC
GGACTTGATGAACAACTACATACACCTAGACGTAATCAGCCAAGGTTAAAAATTCATGCA
GGTTCTGTAGGTATTGCGAATAATCAAACAGGACTATATCCAACAGATTCTCCAGGCGGA
TGGCAAATTATTGGACGCACACCGTTAAAAGTATTTAGCAGCGAGCGTGAACCAATGTCA
ATGTACGAAGCAGGAGATTGGATACAATTTTATGCAATAGATGAACAGCAATTTATACAA
ATCGAAAGAGATATATCAGATGGCAAATTTAATGTTGATGACTGGGTGGTGATTGAAAAT
GTCAATTAAGATTTTACAACCAGGTCTCTTTTCAACGGTACAAGATCTTGGAAGAAAAGG
TTATGAACATATTGGATTTTCAGGCGCAGGTGCCATGGATCAATTTAGTTTTAAGGTTGC
GCAGTCATTAATTAACAATGATGGTCCAGCGATTGAATATACTTTGATTGGTCCTACCAT
TCAATTCAATACGCAAAATACATTTGTTATAACCGGTGGTAGTGTTAATGCCTCGCTAAA
TAATAAAACTATATCAATGAATTCTGTCATATTAGCTGAGAAAGGTGACATTTTAAAAAT
AGGTGCTATAACTAAAGGTGCACGCGGTTATCTTACTTTTGGTCATACTATCAACGTACC
TCCTATTGCTGAAAGTTATGCAACACATACCCGGAGCAGTATAGGAGGATTCAAAGGTAG
AAAGTTATTAGCTAATGATGTAATAACAGTGAAAATAAATAATGACTTTAAAGAAAACAT
TGGAAAGACTATTCATTTACAGGACGATTTATTGCCAGAAAATAATATTATACACATTCT
TCAAGGACCTCAATTCGAGGCATTTTCTGAAGAGGCTAGAGCGAAAATTGTAAATCATCC
ATATTTAATTACTGAACAATCAGACCGTATGGGATATCGTTTGGAAGGTGACAGCGTTGC
ACCAATTAATCAAGCAGATATCATTTCTGAACCGGTTGCTCTAGGCAGTGTTCAAGTACC
AAATGATGGTCAACCTATTATTCTGCTTAATGATAAGCAAACGATAGGTGGTTATACCAA
AATTGCAACTGTATGCAAATTTGATCTGCCAAAGTTAGCACAGATGAAACCACAAGATAC
AATTCAATTTAAATGGATATCAATCCAAGAAGCTGTAGATAAGAATCGTGAACAAATGTT
TCTGTTTAATGAAATTCTTAAGAGTCATCAAAAGGCTCCAATTTTTGATACAACTAGCAT
GCGACATACTTCGAAAAAATTAGCAACAATTTTAAAAGGGGATTTGTAAAATGAATATTG
AAAAAATCGAACAAATAATCAAATTAGTGAAGGAAAATGATGTTAAGAAATTTAAATATA
AAAATTTTGAAGATGAAATAGAAATTGACTTCACTGACTCGAATCATTTGGCTGCACACA
GTAATCAATCAAATCAAAGTATGAACAATAATGATTTGACAGCTTCAAAAGCGCATGATA
ACTCCGATGTTTCGACAAATGATTATCATGACATTAAATCACCAATGGTAGGTACATTCT
TTTTACAAGACAGTAAAGAATTAACTGAACCAATTGTGAAAGTCGGGGACAAAGTTAACA
AAGGAGATATTATAGGATATGTTGAAGCGATGAAAGTATTAAACGAGGTAACAACAGATG
TTGCTGGAGAAATCACTGAAATAGTAGCTGATCATGGCACAAATGTTGAATACGACCAAG
CTTTGGTACGTATTAAGTAAAGGGGGTAAGTAAATGCTTCGTTGTTTAATTGCGAACAGA
GGTGAAATTGCTGTAAGGATTATAAGAGCTTGCAGAGAATATGGGATTGAAACTGTAGCA
GTTTATGCAAAAGGGGACGAGCAAAGCTTGCATGTACATTTAGCAGATCAAGCTATATGT
ATTGGAGAAGCTAATGCTTTAGATAGTTATTTAAATATTGACCACATCATATCTGCTGCA
CAAATCACTGGTGCTAATGCAATTCACCCAGGATATGGCTTTTTATCAGAATCAACAAAA
TTTGCTCAAATCGTTGAGGAACAAGGCATAGCGTTTATAGGGCCTACTAAAAAAACGATG
GAAATGATGGGGGATAAAATAACAGCAAGACAAACAGTTCATCATGCAGGTGTTCCTGTG
ATTCCAGGATCAAATGATGCTGTGAATCATGTGTCTGAAATTGAGAAGCTTGCCAAAGAC
ATCGGTTATCCAGTTGTTATCAAAGCTGCCAGTGGCGGTGGTGGTAAAGGTATACGTATT
GTAAAGAAAGCTGAAGATTTAGAAAAGGCATTTAAAGAAGCTAAAAGTGAAGGAAAAAAA
TACTTTGATGATGATCGTGTTTATGTTGAGGCTTTTATACCTGTTGCAAAACATGTTGAA
GTTCAAGTTATGGGGGATGGGCAGGATAATTATGTACATTTAGGGGAACGTGATTGTTCT
GTACAACGTAAAAATCAAAAATTAATCGAAGAATCTCCTTGTGCAGCATTAACTGAAGAA
AGACGACAACAAATATGTAACGATGCTGTTAAAGTTGCACGTGCAGCAAATTATAGAAGT
GCAGGTACGATTGAATTTTTAGTAACTGATAACGCACATTACTTTATTGAAATGAATGCT
CGAATTCAAGTTGAACATACTGTTACAGAGATGCGAGCAGAACGTGATTTGGTTGCAGCA
CAATTGTATTTATTGGAACATAATCATTTACCATTTTCACAAAGCGATATTCAATTTAAT
GGTCATGTGATAGAAGCGAGAATAAATGCCGAAAATCCTGAAAAGAAATTTCAACCAACA
CCAGGTAAAGTGACAGCGTTACATTTACCACAAGGCTTTAATGTGCGAGTCGATTCTTTA
CTATATCACGGTTATCAAGTTTCACCATATTATGATTCTTTAGTAGCTAAAGTGATTGTA
AAATCTCATGATAGAGCTTCAGCAATTGATAAATTGAAAGCCACCTTAGATGAAATGGTG
ATAGATGGATTTTCTACAACTGCCGATTTTTTATATGCAGTTTTAAATTATCCACTATAT
CGTGATGGAGATGCAAAAGATGTTGATATTAAATTTTTAGAAAAACATCAAATTGTTAAA
GGGGTGGAATTATAATGCGAGTTGATTTGAATTGTGATTTAGGAGAAGCATTTGGAAATT
ATTCCTTTGGTGTGATCATCAAATTATTCCGTTAATTACTAGTGCGAATGTTGCTTGTGG
TTTTCACGCTGGTGATGAAAATGTAATGAATGAAACGGTAAAACTTGCCAAAGCACATAA
TGTTGCAGTAGGTGCACATCCTGGTTTACCTGATTTGAAAGGCTTTGGCAGACGAAATAT
AGATATCTCTAACGAGGAAATTTATAATTTGATGATTTATCAATTAGGTGCATTACAAGG
GTTTTGTCGCATTCATCAAGTTAAAATTAATCATGTTAAACCGCATGGTGCATTGTATCA
GATGGGTGCAAAAGACAGAGAAATAGCAAGCGTTATAGCACAAGCTGTTTATGACTTTGA
TCCATCACTAGTGTTAGTAGGATTAGCAAATTCATATCTAATTTCAGAAGCAAAGAATGT
CGGATTAATTACAGCTTCTGAAGTGTTTGCTGATAGACGATACGAAGATGATGGGCAGCT
CGTTAGTAGAAAAGAAAGTGATGCTGTGATTACTGATACTGACGAAGCACTTAAGCAGGT
TTTGAAGATGGTGAAGGAAAATAAAGTTATTTCAAAAAACAATAAGGAAGTAACGTTACA
AGCAGATACAATTTGTGTGCATGGTGATGGAGAACATGCATTATTATTTGTTTCGAAAAT
TAGAGAAATTTTAATGAAAGAAGGCATTGATATTCAATCCTTATAGGGGGCTAAAAAATG
GGGAGAAATTTAAAGCTTAAACATCGTGAAACTGATTTCGAATTTACTAAAAACCATAAG
AGATTATTGTTAGGTTCTGTATTTCTAATGGCAACCTCTGCAATAGGACCAGCATTTTTA
ACACAAACGGCAGTATTTACATCGCAATTTTTGGCGAGTTTTGCATTCGCAATTTTACTA
TCTATCATTATTGATATTGGTGCACAAATTAATATATGGCGCATATTGGTTGTCACTGGC
TTAAGAGGTCAAGAAATATCAAATAAAGTTGTTCCTGGGCTAGGTACTGTAATTTCAATA
TTAATCGCATTTGGCGGACTTGCCTTTAATATTGGTAATATTGCTGGTGCCGGTTTAGGT
TTAAATGCAATTTTTGGATTAGATGTAAAATGGGGCGCAACTATTACTGCAATCTTTGCA
ATATTAATCTTTGTAAGTAAAAGTGGCCAAAAAATTATGGACGTTGTTTCAATGATTCTT
GGTATTGTGATGATTTTAGTTGTGGCATATGTGATGTTTGTTTCTAATCCACCTTATGGT
GATGCTTTTGTGCATACATTTGCGCCAGAACATCCAATGAAATTAGTCTTGCCAATCATT
ACGTTAGTTGGTGGAACTGTAGGTGGTTATATTACCTTTGCAGGTGCACATCGTATATTA
GACTCTGGCATTAAAGGTAAGCAATATTTACCATTTGTAAATCAATCAGCAATTGCTGGT
ATTTTAACTACAGGTATTATGAGAACGTTACTATTCCTAGCGGTATTAGGAGTTGTTGTA
ACAGGTGTGACACTAAGTTCTGAAAATCCACCAGCGTCAGTTTTTGAACACGCAATTGGA
CCAATTGGAAAGAATATTTTTGGTATTGTGTTATTTGCTGCAGCTATGTCATCAGTAATT
GGCTCAGCATACACAAGCGCAACATTTTTAAAAACACTTCATAAATCACTTAACGAAAGA
AGTGATTTAATTGTGATTGTGTTTATCGTTATTTCAACAATGATTTTCTTAATTATTGGA
AAACCAATCAGCCTTTTAATTATAGCAGGCGCGATAAATGGATGGATTTTACCTATTACG
TTAGGTGCAATTTTGATTGCAAGTAAAAAGAAATCAATTGTCGGTGATTATAAACACCCA
AATTGGATGTTCATCTTTGGTATCGTTGCAGTACTTGTTACAATATTGACAGGTATATTC
TCATTCAAAGAAGTACTTCAGTTATTTTAAAAGACATTTCGACTAATAGCATCACTGTAA
ATGTTGTTAGTATTAGGCCGAAATGTGTTTTGATTTCCGGTGATTCATTTATACAGCATA
ATTAGATATATTTTAAGGAAGAGTGGTGCATGACAAATGTACAGCTCTTTTTTTGTTATG
ATGAAACTTCTGTTTCTGTTGTTTGGATAAATAGATATTTATATAGTTTTTAAAGAAAAA
AGTGATAATATTTAGCTAATCTAATGAAAATGGATTTATTGGACTAAAAATACATTTTAA
ATAAGTAGAGGAGGTTGCAAATGGGTTACAGAACTTTAAAAACTATTTTTCATGAGCATA
ACGAAAGTAAAATGAAAGACGAGTATACTAAAAGATTTAATTCTTTAACTTCTTTCAATA
CTAATATTAATATCATACCTATGGGAAATGGAAAAAAGTTAATGATTTGGAATATCCTCT
ATTCTTTATGGTGACTAAAAATCTATCAAAAAAACAAGAATTAATATCAATTAATAGTAG
AAAAATTGATAGAGCACTTAATTCTTTACCATATGCAGCTAGAGAACAATATTTTAATGA
TTTATTAATCGATGAATTACAAAGTACTAATGAAATTGAAAATGTATTTAGTACTAAACA
AGAGATTGCACATGCGTTAAATAACCAATCATCAGACTTTCTTAAGTTCAGGGGCCTCGT
GGATCAATATAAAGAGATAGAACTTAATAAAAAAATTAAAGTTGATAATGTAAGAGACAT
TAGAGCGATTTATGATAAATTAGTTTCAAATGAAATTAACGAACAAGATAAGTTAGATGG
AGAGCTATTTCGTAAAAATTTTGTCGGTGTGCATGATGGGTCAACGAATAAATATATACA
TGTTGGGTTACAACCTGAAACCAAAATTGTTGAATATATAGGTGAAATGCTAACATTTTT
AAAATATTTTGATGCGCCTCAGCCGTTCAAAATCATGGCTAGTCATTATCTGTTTGAATA
TATACATCCTTTTTATGATGGCAATGGTAGAGTTGGAAGATTTATAATTGCCAAGCTCTT
GAGTGATTATTATGATAATTATACTGCTTTGACATTTTCATATGTTATAAATAGGAATAA
ATCGAAATATTACAAGGCGTTTATGACTGCTTCAAATCATTTGAATTGTGGTGATTTGAC
GGAATTTATTGACACAATGCTTGATTTATTGATAGCAGGACAAGAAAGAATACTTGATGA
GTTAATACCAAAAATGGATGCGACTGAAAAATTAACGGTTTATTTAACTAGTCATTATAA
AAAGATAGATTATGAATTTTTGTATCTCCTTTCAATGGATAAATTGTTTGGCAATAAAAG
AAATAGATTAACATTAATTGATTTAGAAAACATATTGGGAGTAGGAAGAGTAAAAATTAA
TAATACAATTAAAAAATATGGTAACTACTTAGTTAAAATTAAAAGTAGACCAACAATTTA
TGAGATAAGTGATGAATTTCTAAATTCAATTATAAAATAAATGTAATATGTGATTCAGCT
ATACTTATAGTATTTGTAAGATCGCGTAATTGCTTCATTGAAAAAATATATTTTTTGAGA
GTGGTGCATGACAAATGTACTGCTCTTTTTGTTGTGTATCAGTATTGTGATGTTTTAATG
CGAATATTTTATGAATCATTATGAAATTTAATAAAAATAATTGAAATAATTATCATTTTT
TTCTGATATACTGTTAAACGGTTTGGAATTTTTACGCTACACTGTATTGGTTGATATAAC
TCAACTAATAATTGCGAACAGGGTATTTCAAATTGAAAAGTATTATGAGCGTGATACATA
ATCAAAATTGTAGGCTCAAGAACCACTACATAATAAACCATAAGTGGTTCTTTATCATTT
ATGTCTCGCTCTCAAATGTAAATTAATAATTGTTTTGGGGGAGTTTGAAGTTAAATATTT
AACAGGATTTATTTTAATATTATTGTTAGAAGGAATTTTTACAAATTCAGCAAGTGCAAT
CGAATATTCAGACTTACATCATAAAAGTAAACTTGATTCAAAGCGTCTATATAATGCTAA
GGTGTCATTTGCTAATCCAACTGATCTTGAAAATAAAAAAACAAACGATAGACTGTTGAA
GCATGATTTGTTATTTCATGACATGTTCGTAAATGATGATTGGAAAAAAGATTTTAAAGT
TGAATTCGAAAATGAGGCACTTTCAAAGAAATTTATAAATAAGGATATCGATATATTTGC
TGGAAATTATGGATACGGATGTCATGGGGGAGAAACCAATAAAACGCAATGTAGTTATGG
AGGGGTTACTTTAAGTGACAATAATAAGTACGATAATGATAAGAATATACCTTGTAATTT
ATGGATTGACGGACATCAAACAGAAATAGAACTAACTGCAGTAAAAACGAAAAAGAAAAT
TGTTACCATTCAAGAATTAGATGTTCAATTAAGAAATTATTTGAATGAGAAGTATAAGTT
GTACGAACAAGGTGGCGACATTGTTAAAGGGTATGTTAAATATCATAATGATGATGAAAA
AAATGTAGAATATGATTTTTATAATTTAAATGGTGAGTATGGTCATGAGGTATTAAAAAT
GTATGCTGATAATAAAACTATCAATAGTGACAAATTGCATTTAGATATCTATTTATTCAA
ATCATAATTTAAGTGAGTTAATCATTAATGATCTTTGTCAGTGAAATATAAAGTACCTGT
CATTATATTGTTACAAATAAAAACAGCAGTAAGGAGGCTATTACTCAGAAAAGTCTTACT
GCTGTTTTCTATTAGAATAATCTTTAATGCACACAGGAATTCGATACGAAACAAATATGA
TTAACTGTGTAATTACAAAATAAAACTACTAAAGTAAAAAGAAGATAAAGACGATGATAA
TAAATGCATCGAATATAATTTTCTTGATGTTTTTATCAACAACATCAGGTAAGGACATAA
GTATAAATCCTAGAATTAGAGTGTAGCGACATATGTTCATAATTGTTGCTGTAAACTCGA
TATTAAATGAAAACTTTAAAAATATACTTATAAATAAAATGACAAACGACGCAATTGCAA
TAAAACTGCCGTATGTAGCTATCTTTGTTACGAGACTATTTTGATTATTTTCAGCCATTG
TAAAATCCTCTTATTTCATCATTATTATTTTAAACATAGCATTTTCTCGTTATTTAATAA
AGTTTCTTGACACCATTGGTTGATGTAATTGATATGATTAGTTTTTGAAAAATACACAAA
TTAGAAGCATCGATTTCACTGTTATGAGTTCAAAAATAATTATTTATGATACCACGTTAT
TGTGAAAGCTTTTTATAAAAATAAAGCAAAAGTTTTATACAGTAACGAAAATTATGATAC
TTGTCGTTGTAGTGATTAAAATGTGATAAAATAACAAATGCTAGGATTTTTTAAAAGAGG
TGAATCAAAGGATGATTGGTATAATTGGTGCCATGGAAGAAGAAGTAACAATATTAAAAA
ATAAATTAACACAATTAAGCGAAATTTCAGTTGCACATGTTAAATTTTATACTGGCATTT
TAAAAGATAGAGAAGTAGTGATTACCCAAAGCGGCATTGGAAAAGTTAATGCTGCAATTT
CTACGACATTATTAATTAATAAGTTTAAACCGGACATCATTATTAATACAGGTTCTGCTG
GAGCTTTAGATGAAAGTTTAAATGTAGGTGACGTTCTTATAAGTGATGATGTAAAATATC
ATGATGCGGATGCAACAGCATTTGGTTATGAATATGGACAAGTACCACAGATGCCGGTAG
CATTTCAATCAAGTAAACCTTTAATAGAAAAAGTATCTCAAGTTGTACAACAACAACAAT
TAACAGCTAAAGTAGGCTTAATTGTAAGTGGTGATAGCTTTATCGGTAGTGTTGAACAAC
GCCAAAAAATTAAAAAAGCATTTCCAAATGCGATGGCGGTTGAAATGGAAGCAACTGCAA
TTGCACAAACGTGTTATCAATTTAATGTACCATTTGTTGTAGTTCGTGCAGTTTCAGACT
TAGCAAATGGAGAAGCGGAAATGAGCTTCGAAGCATTTTTAGAAAAAGCAGCTGTATCAT
CAAGTCAAACTGTTGAAGCATTAGTGTCTCAATTATAAAAAGGTAAAGGTGAGTTAAATG
GGTTTAGTTCGCAAGTTTTTTATGCCGAATTCATATGTTCAATCAATATTTCAAATTGAT
TTAGACAAGTTAGTGGACAAAGGCGTTAAAGGTATTATTACAGATTTAGATAATACGCTA
GTAGGTTGGGATGTTAAGGAACCTACAGAACGTGTTAAAGCATGGTTTAAGGAAGCTAAT
GAAAAAGGAATCACAATTACAATCGTGTCTAATAATAATGAGTCTCGTGTTGCTAGTTTT
AGTCAGCATCTAGACATCGATTTTATTTTTAAAGCGAGAAAGCCAATGGGAAAAGCGTTT
GATAAAGCAATAACTAAGATGAATATCAGACCTGATCAAACTGTTGTTATAGGTGACCAA
ATGCTTACTGATGTATTTGGTGGTAATCGTCGAGGTTTATATACAATTATGGTCGTTCCA
GTTAAACGAACGGATGGCTTTATTACTAAGTTTAATAGATTAATTGAAAGACGATTATTA
CGTCATTTCAGTAAAAAAGGTTATATCACATGGGAGGAAAATTGATTGTCTGACATTTTA
AAATGTATCGGTTGTGGTGCGCCACTTCAATCTGAAGATAAAAATAAACCTGGTTTTGTA
CCAGAGCATAATATGTTTCGTGATGACGTGATTTGCAGACGTTGTTTCCGCTTGAAAAAT
TATAACGAAGTTCAAGATGTAGGATTAGAAAGTGAAGACTTTTTAAAATTATTATCAGGA
CTTGCGGATAAAAAGGGTATTGTCGTCAATGTTGTGGATGTATTTGACTTTGAAGGATCA
TTTATTAATGCAGTTAAACGTATTGTCGGAAACAAAAAAATCATTTTAGCAGCAAATAAA
TTGGATTTATTGCCGAAACAAATTAATAAACGTCGAGTTAAAGAATGGTTAAAACGAACA
GCAAGAAAATATGGTTTGGAAGCTGACGATGTCGTATTAATTTCAGCTGAAAAAGGCTGG
GGCATAGACGACTTATTATCATCAATTGCGAATATTCGAGAAAATGAAGATGTGTATATT
GTAGGGACAACGAATGTTGGGAAATCTACATTGATTAATAAACTGATTGAAGCTAGTGTT
GGTGAAAAAGATGTAGTAACAACTTCAAGATTCCCTGGAACAACTTTAGATATGATAGAT
ATTCCATTAGATGAAACATCATTTATGTATGATACACCAGGTATTATTCAAGAGCATCAA
ATGACGCATTTAGTTAGTGAAAAAGAATTGAAAATTATTATGCCTAAGAAAGAAATAAAA
CAACGCGTATATCAATTAAACGAGGCGCAAACATTATTCTTCGGCGGTCTAGCGCGCATA
GATTATGTATCAGGTGGTAAACGTCCGTTAGTTTGTTTCTTTTCTAATGACTTGAATATA
CATCGTACTAAAACGGAGAAGGCCAATGATTTATGGCGTAATCAACTTGGCGATTTATTA
ACGCCACCTGGAAATCCACAAAATTTTGATCTTAATGAGGTAAAGGCTGTTAGACTTGAA
ACAGGCAAAGAGAAACGTGATGTTATGATCTCTGGTCTAGGCTTTATAACTATAGGACCA
GGAGCTAAAGTAATCGTTCGTGTTCCTAAAAATGTTGATGTTGTATTAAGAAATTCTATT
TTATAAGGTGATTTAAAAAATGAAATTTGCAGTTATCGGAAATCCTATTTCACATTCCTT
GTCGCCCGTTATGCATAGAGCAAATTTTAATTCTTTGGGATTAGATGATACTTATGAAGC
TTTAAATATTCCAATTGAAGATTTTCATTTAATTAAAGAAATTATTTCAAAAAAAGAATT
AGATGGCTTTAATATCACAATTCCTCATAAAGAGCGTATCATACCGTATTTAGATCATGT
TGATGAACAAGCGATTAATGCAGGTGCAGTTAATACTGTTTTGATAAAAGATGGCAAGTG
GATAGGGTATAATACAGATGGTATTGGTTATGTAAAAGGATTGCACAGCGTTTATCCAGA
TTTAGAAAATGCATACATTTTAATTTTGGGAGCAGGTGGTGCAAGTAAAGGTATTGCTTA
TGAATTAGCAAAATTTGTAAAGCCCAAATTAACTGTTGCGAATAGAACGATGGCTCGTTT
TGAATCTTGGAATTTAAATATAAACCAAATTTCATTGGCAGATGCTGAAAAGTATTTAGC
TGAATTCGATATCGTTATTAATACAACACCAGCGGGTATGGCTGGAAATAACGAAAGTAT
TATTAATTTAAAGCATCTTTCTCCCAATACTTTAATGAGTGATATTGTTTATATACCGTA
TAAAACACCTATTTTAGAGGAAGCAGAGCGCAAGGGAAACCATATTTATAATGGCTTAGA
TATGTTTGTTTACCAAGGTGCGGAAAGCTTTAAAATTTGGACTAATAAAGATGCTGATAT
TAATTCTATGAAAACAGCAGTTTTACAACAATTAAAAGGAGAATAACATATGCTTACTGG
CAAACAAAAAAGATACTTAAGAAGTTTAGCACACAACATTGATCCGATTTTTCAAATTGG
AAAAGGCGGTATCAACGAAAACATGATTAAACAAATAGATGATACGTTAGAAAACAGAGA
ATTGATTAAAGTACATGTACTACAAAATAACTTTGATGATAAAAAAGAATTAGCTGAAAC
ATTAAGCGAAGCTACGCGTAGTGAATTAGTGCAAGTGATTGGATCTATGATCGTGATTTA
TAGAGAATCTAAAGATAATAAAGAAATTGAATTGCCATAATAATGAAAAAGATAGTACTT
TACGGCGGTCAGTTTAACCCTATCCATACTGCACATATGATAGTAGCTAGCGAAGTATTT
CATGAATTACAGCCAGATGAATTTTATTTTTTACCTAGTTTTATGTCTCCATTGAAAAAG
CACCATGATTTTATAGACGTTCAGCACAGATTAACAATGATACAGATGATTATCGACGAG
CTTGGTTTTGGAAATATTTGCGACGATGAAATTAAACGTGGTGGTCAAAGCTATACCTAT
GACACAATCAAGACTTTCAAGGAGCAGCACAAAGACAGTGAGTTGTACTTTGTTATTGGG
ACGGATCAGTATAACCAACTAGAGAAATGGTATCAAATTGAATACTTAAAAGAAATGGTT
ACTTTTGTAGTTGTAAATCGAGACAAAAATAGTCAAAATGTTGAAAATGGTATGATTGCA
ATTCAGATACCTAGGGTAGATATAAGTTCGACAATGATTCGACAAAGAGTTAGTGAAGGG
AAGTCTATCCAAGTTCTTGTTCCTAAATCCGTTGAAAACTATATTAAGGGGGAAGGATTA
TATGAACATTGATAAAGCAAAACGGCTTGCAAAAGAGAAACTGCCAGAGAAACGTTATAA
TCATTCTTTAAGAGTTGCAGAAACAGCGATTAAATTAGCAGAAATTTATGATGGAGACAC
TAGTAAAGTAGAATTAGCAGGTGTATTACATGATTTCTGTAAATATGATGATTTAGGTAA
AATGTATCAAATTGTTCGACAATACGAATTAGGTAATGATCTACTGAGTTATGGTAGTGA
AATATTACATGGCCCAGTGTGTGCAGCAATCATGGAACATGAATATGGTATCAATGATGA
GGAAGTATTAATGGCTATCAAATACCATACTACGGGACGTCAACAAATGACAAAAACTGA
AAAACTGATTTTTATTGCAGATTACATCGAACCTGGTAGAACAATCCCAGGAGTTGATGA
TATTCGAGATATGGCATACAATCAAGATAGTTTAGATAAGACAATTTATGAAATTTCTAA
ACGCACAGTACTATTTTTAATACAGAAAGATATTACGGTATATAATAAGACAATTGACTG
TTTAAATTATTATAACTATAGTGACGAAAGAATAAAGGATGATTAAATGAATTCACAAGA
ATTATTAGCAATTGCTGTGGATGCAATTGACAATAAAAAAGGCGAAGATACGATTTCTTT
AGAAATGAAAGGTATCAGCGATATGACAGATTATTTTGTTGTAACGCACGGAAATAATGA
ACGACAAGTTCAAGCGATTGCTAGAGCGGTGAAAGAAGTAGCCAATGAACAAAATATAGA
AGTAAAACGTATGGAAGGATACAATGAAGCACGTTGGATATTAATTGACTTAGCTGATGT
TGTGGTTCATGTTTTCCATAAAGACGAAAGAAATTATTATAATATTGAAAAGTTATATCA
AGATGCACCATTAGAATCATATGGTCAGGTTGCGTATTAATTATGTCGCAATATGCAGAA
ATGAGCCTAGTGTACGATCAATTGACTCAAGATCAACCATATGAAAAATGGTTTGAAATT
GTAAAAAATCACTGCAAAGATGAATCAAATATTTTAGATGTTGGATGCGGTACTGGTAGT
TTAACAGTTCAATTAGAAGCTTTAGGTAATGTTACTGGTATGGATTTAAGTGTTGATATG
TTGACTGTTGCAGCTCAAAAATCAGCAAATGTAAATTGGCTTGAAGGAGATATGACATCT
TTTGATTTGCAACAACAATTTGATATCATCACTATTTTTTGTGACTCTCTAAATTATTTG
CAAGATGAAACTGCAGTTATTGAAACATTCATCAACGTTTATCATCATCTGACTGATTCA
GGTGTATTTATTTTTGATGTACATACTGTTTATAAAATGATGACTTTGTTTAATAATCAA
AGTTATATTGATGATAAAGGGGACATTTTTTTAGCATGGGATGCTGTGCAAGGAGATCTA
CCTTTAAGTGTTTATCATGATATGACATTTTTCATTCGACATGAAGATGAAACATATTCA
AGATTTGATGAGTCTCATTTTCAGAGAACATTTGATGAAAAGACATATTTGTCTTGGTTA
GCTCAAGTTGGTTTTAAACATGTTGAAACATTTACTGATTTTAATATAGATGAACATAAT
GAAGATGCAGAAAGATTGTTTTTCATTGCGAAAAAATAAAAGTAAAACCACTCGCTCAGA
CGTGTATAAAGTTGAGGAGTGGTTTTATTGTATCAATTTTTATTACGCTATAAAGATTTT
TTAACTCAATGGAAGTTATATATTATAAGTGCTGTTGTTTTAATTATGGTATTAATTGGT
TTTATATTCTGGAGACAAGATGATTATACTTCAAGAGATTTTGAAAATAAAGATACTGCT
CTGAAACAAAGCACTAGTGAAAATAGTAGTTTGTCCAAATTAGAAGATGTCCAGGCCAAA
GATGGAGATAATTCCAAAAATAAAGGTCCTGTATATGTCGATATAAAAGGTGCTGTTAAA
CACCCTAATGTTTATAAAATGACATCTAAGGATAGAGTAGTTGATTTACTTGATAAAGCA
CAATTATTGGATGATGCAGATGTAAGTCAAATTAATTTGTCTGAAAAATTAACAGATCAA
AAAATGATTTTCATTCCTCATAAAGGACAAAAGAATGTTGAACCACAATTTGGAGAAAAC
AGTGTGCACGTAAAAAATGGGAACACAAATAATACTAAAGTAAATTTAAATACGGCATCT
GTATCAGAATTGATGTCTGTTCCTGGAGTAGGGCAAGCTAAAGCTAATGCAATTGTTGAA
TATCGCAACCAACAAGGTGCATTTCAAGAAATTGACGATTTGAAAAAAGTAAAAGGTTTT
GGAAGTAAAACTTTTGATAAACTGAAATCTTATTTCACGACATAATGGATTATTTTAATT
GCAAATTTTATTTTTTGTGATTAACCTTATATTATTAGAAAATGTTACTAAATTTTAAGT
ATGGAAGGTGAACATCTTGGAAAGAATCAAATGGGAAGAATATTTTATGGCACAAAGTCA
TTTGCTAGCATTACGTTCAACTTGTCAAAGATTATCTGTAGGTGCAACGATTGTTAAGGA
TAATCGTATTATTGCTGGTGGTTATAATGGCTCTGTAGCTGGCGAGGTGCATTGTATAGA
TGAAGGATGTTTAATTGAAGATGGACATTGTATCAGAACGATACATGCAGAAATGAATGC
TTTATTACAATGTGCAAAACAAGGTGTATCTACTGAAGGTGCAACAATCTATGTTACTCA
TTTTCCATGCCTAAATTGTACAAAGTCAATTATTCAAGCAGGTATAAAGCGTATCTACTA
TGCAGAAGATTATCATAACCATGAATATGCAACTAAATTACTCAAACAATCTGGTATTGA
ATTTAAAAAAATTCCATTTTCACCAGAATATGTTGCTAAATATCTGACTAAAGGTTAATG
TTTTGCTGTATGTCGCGTTATCAATGATTGTAGGAGTACTTTGGAATTCTAGCAAAGTGC
TCTCTACATTTCTTTTCATTTTACTTTTGTATATTGCTTATCGTAAAAATAAAATCGTTT
ATGCCCCTATTTCTCTCTTTTTAATCATTTTCTCCTCATGGTATTTACATTATTCACAAC
AAGCAATATTTAATTATATCAATTATATTGAACGTAATTCTCAGTTTAATGAGCGTGCTC
AAGTAATCCAAATTCAACGTCAAGGTAGTGACACATATAAAGGTAGATTAAGTTTAAAAA
ATGAAATATATCCTTTCTTTTTAACAAATAAAAAGAATTTTGATTTAAAGAAAATTGAAA
GTCGTAATTGTATTGTTAAAGGACAATTCAAAGTTAATGACAATAAGTTTGTAACTCTTA
AATTACAAAGTATAGTTGTACAAAGCTGCCTAGAATCGAACCGGTCTAATTTAATTGAGA
AACATAAACAGTTTATAATGAATCGAATTTATGATTCGGGTATTAAGTTTCCGGATCGTA
TTATGGCATTGATTACTGGTGACGTAAAAGAAATTAATGAGCAATTTAAGGAACGTGTTA
AAGAAATAGGTATATATCATTTGCTGGCAGTTAGTGGCTCGCATATAGCTGCAATTGTAT
TATTAATTTACCAACCTTTAAAACGATTAAATTTACCTTTATTTGTCATTAAAGGAATTA
CAATCATTGTATTAGCTTTATTTGCTCAATACACAAATTATGCACCTAGTGCTGTAAGAG
CTATAATAATGACAACGCTTGTACTGCTTATTACTAAGCAAATTAAAATAAAGGGTATTC
AACTATTAGCATTTGCATTTATAATTATGTTTATTTTAAATCCGCTAGTTGTTTATGATA
TTGGATTTCAATTTTCATTCATCATTTCATTTTTTATTATGCTGCTTTTCCCTTTTTTAC
AGCAATTGTCAAAGTTACAATCATTATTCATAATTACGTTTATTGCACAATTAGCTTCAT
TTATCGTTGCCATTCCAAACTTTCATCAACTTCAATGGGTGGGATTTTTATCTAATTTGA
TTTTTGTACCGTACTATTCGATTATATTGTTTCCGCTATCTATTTTATTCTTTATTACAA
GTCATTTTATTGTGGGATTAACGCCGCTAAATTACTTGGTTGACCTAAGTTTTAATTTTC
ATGACTGGTTACTAGACTTATTCACAAGAATCAAGCAATCACATTTTTCTGTTCCCAAGT
TTAATGATTGGATATTTATAATATTTATAATTTCTGTTTATTACATATTTTGGTTATTGG
CTAAACGTAAATATATATTGGTTACGTTTTGGACTATAATTATTCTGACATTATTAATAA
CGCTTCCAACAAATTCACATCACAAAATTACAATGTTAAATGTGGGACAAGGAGACAGTA
TTTTATATGAAGGTGGTAAGAACCAAAATGTATTGATTGATACAGGTGGGAAAGTGTTTG
ATGATACTAAACAACCTAGTTATTCAATTTCTAAATATCATATTTTACCAACGTTAAATG
AAAGAGGGATAAATGAATTAGAGTACCTAATTTTAACACATCCACACAATGACCATATTG
GCGAAGTGGAATATATTATTAGTCATATTAAAATTAAACATATAGTGATATACAATAAAG
GATATAGTAGTAATACATTGATGTTATTATCGAAATTAAGCCATAAGTACAACATTAAAC
TTATGGATGTAAGACAAGTTAGTAGTTTTAAACTTGGAGATAGTAGTTTTCTATTTTTTG
ATAGTTTTATTCCAAATAGCCGAGATAAAAATGAATATTCGATTATTACTATGATTACAT
ATCAAAATAAAAAAGTTTTATTAATGGGCGATGCTAGTAAAAATAATGAATATTTACTAC
TAAAAAAATATAACTTGCCGGAGATTGATATTTTAAAAGTAGGACATCATGGGAGCAAGA
CAAGTAGTTCTAAAGAATTTATAGAGATGATTAAGCCTAAAATAAGTTTGATTTCTTCTG
GGAAGAACAATATGTATCATCTTCCTAACATAGAAGTTGTTAAACGATTGCAAAGGATTC
GCAGTCGCATTTACAATAGTCAACAAAACGGTCAAGTTACAATTGACTTAGATGATAATT
TAAAAGTTGATTCAAACTCTTATAGAAATGCAAGTGGTTTATAGATACAGAAACATGATA
TAATCTATTGATGTGTTAAACGAATGAAAGGGTGTACTGAATGAGCGACAATATTGTAGC
TATTTATGGAGATGTGCCTGAATTGGTTGAAAAACAAAGTGCAGAAATCATATCACAATT
TTTGAAAAGTGATAGAGATGACTTTAACTTTGTGAAATATAATTTATACGAAACAGAGAT
TGCACCAATTGTTGAAGAAACATTAACATTGCCTTTCTTTTCAGATAAAAAAGCAATTTT
GGTTAAAAATGCATATATATTTACAGGTGAAAAATCACCAAAAGATATGGCTCACAATGT
AGATCAATTAATAGAATTTATTGAAAAATATGATGGCGAAAATTTGATTGTCTTTGAGAT
ATATCAAAATAAACTTGATGAAAGAAAAAAGTTAACTAAAACTCTAAAAAAGCATGCAAG
ACTTAAAAAAATAGAGCAAATGTCTGAAGAAGAAATAAAAAAATGGATTCAAAGTAAATT
AAATGAGAATTTCAAAGATATCAAAAGAGATGCATTAGATTTATTTATTGAGTTGACAGG
TATTAACTTTAATATTGTCTCACAAGAGATAGAAAAGTTGATTTTATTTTTAGGCGATAG
ACCAACAATCAATAAGCAGGATGTTAACCAAATTATTAATAGAAGTTTAGAACAAAATGT
ATTTTTACTGACTGAATACATTCAGAAAAGAAATAAAGAACAAGCAATTCATTTAGTAAA
AGATTTAATAACTATGAAAGAAGAACCTATTAAATTACTTGCACTAATTACAAGTAATTA
CCGATTATTTTATCAATGTAAGATTCTGAGTCAAAAAGGATATAGTGGACAGCAAATTGC
TAAAACAATAGGCGTACATCCATACAGAGTAAAATTAGCGTTAGGACAAGTAAGACATTA
TCAACTTGATGAATTATTGAATATTATAGATGCTTGTGCGGAAACTGATTATAAACTTAA
ATCATCATATATGGATAAACAGTTAATACTGGAATTATTCATTCTATCTTTATAAAAAAT
AAAAGTTCAAGCATGCGCTTGAACTTTTATTTAAAAAGATTATTTATTTGCAGTCATTAA
TTGTGATTTAATACGGTCAGCTTTGTTTGAATGTATTAAATTACTTTGAGCAGCTTTGTC
TACTAACTTAACTGCTAAGCTTACTAATTCATTTTTATTATCAGCGTTATTTGAAACAGC
TGTTTTAGCGTTTTTAACTGCTGTACGCATTGCACTCTTTTGTGAAATGTTGCGTGCTTC
AGCTTTTTCAGTTGTTTTTACACGTTTAATTGCAGATTTGATATTTGCCATTTCTGTCAC
CTCCTAAAAGTGAGTTCATCTTATCAAAATTTTATTTGATTACAACAAGAAATATTTTAA
CAAAAGTCTAACCGTTGTGCAATCATTTATTTGATGGGGTTAGCTTAAAATTTTGCAGAT
TTAATAAATTGTGTTGGAAACACAATCAATACGTTTTATAATTATAAGTACGTAATTAAC
ATATTAACATATCGCAAGTATGTATTTAAATAAAGATTGTTATAATTTCAAAGTTCATCC
AAGATTATGGCGTTTGCATTTACCTATTAAAAACGTTATTATATCAAAGATGCGAAAGAT
AATACGGGTTTATTTTATGAAAGTGAGAAGGATAAAATGGATAATGAGCAACGCTTAAAA
AGAAGAGAGAATATAAGGAATTTCTCGATTATAGCACATATTGACCACGGAAAATCTACA
TTGGCTGATAGAATTTTAGAAAATACCAAATCAGTTGAAACAAGAGATATGCAAGATCAG
TTACTAGATTCAATGGATTTAGAAAGAGAACGTGGTATTACAATCAAATTAAACGCAGTA
CGTTTAAAGTACGAAGCTAAAGATGGAAATACTTATACATTCCATTTAATCGATACGCCT
GGACACGTCGATTTTACATATGAAGTGTCACGTTCTTTGGCAGCTTGTGAGGGCGCGATT
TTAGTAGTAGATGCGGCTCAAGGTATCGAAGCACAAACATTAGCAAATGTTTATTTGGCA
TTAGATAATGAGTTAGAGTTATTGCCTGTTATTAACAAAATTGATTTACCTGCTGCAGAA
CCTGAACGCGTGAAACAAGAAATTGAAGATATGATAGGTTTAGACCAAGATGATGTTGTT
TTAGCAAGTGCTAAATCTAACATTGGAATTGAAGAGATACTTGAGAAAATAGTTGAAGTT
GTGCCAGCTCCAGATGGTGACCCAGAAGCACCACTAAAAGCGTTAATTTTTGATTCTGAG
TATGATCCATATAGAGGGGTAATTTCATCGATAAGAATTGTAGACGGTGTTGTTAAAGCC
GGAGATAAAATTCGAATGATGGCCACTGGTAAAGAGTTCGAAGTAACAGAAGTTGGAATT
AATACACCTAAGCAGCTTCCAGTTGATGAATTAACAGTTGGTGATGTTGGTTATATTATT
GCAAGTATTAAAAATGTTGATGATTCTAGGGTTGGTGACACAATCACATTAGCTAGTAGA
CCTGCATCAGAACCATTGCAAGGTTATAAGAAAATGAATCCAATGGTATATTGCGGACTG
TTCCCGATAGATAACAAAAATTATAATGATTTAAGAGAAGCATTAGAAAAATTACAATTG
AATGATGCATCGTTAGAATTCGAGCCTGAATCATCACAAGCATTAGGTTTTGGTTATAGA
ACTGGTTTCTTAGGTATGTTACACATGGAAATAATTCAAGAAAGAATTGAAAGAGAATTT
GGCATTGAATTAATTGCAACCGCACCATCTGTAATTTATCAATGTATTTTAAGGGACGGT
TCAGAAGTGACGGTTGATAACCCAGCACAAATGCCAGATCGTGATAAAATTGATAAAATA
TTTGAGCCATATGTTCGTGCAACTATGATGGTTCCAAATGACTATGTAGGTGCAGTAATG
GAATTATGTCAACGTAAACGTGGACAATTTATAAATATGGACTATTTAGATGATATTCGT
GTAAATATTGTTTATGAATTACCTTTAGCTGAAGTTGTATTTGATTTCTTCGATCAACTT
AAATCTAATACCAAAGGATATGCATCATTTGATTATGAGTTCATCGAAAATAAAGAAAGT
AATTTAGTGAAGATGGATATTTTATTAAACGGTGATAAAGTGGATGCGCTAAGCTTCATA
GTTCATAGAGATTTTGCATATGAACGTGGTAAAGCATTAGTTGAAAAACTTAAAACGTTA
ATTCCAAGACAGCAATTTGAAGTGCCTGTACAGGCTGCAATAGGACAAAAAATTGTAGCA
CGTACAAATATTAAATCAATGGGTAAAAATGTTTTAGCTAAATGTTATGGCGGTGACATA
AGCCGTAAACGTAAATTACTTGAAAAACAAAAAGCAGGTAAAGCTAAGATGAAAGCAGTT
GGTAATGTTGAAATTCCACAGGATGCTTTCTTAGCTGTATTGAAAATGGATGACGAATAA
TTTTTAAAAAATCTATTAACAATTTACAATGAATAAAGTTTAATAACTAAAAAGAGGGAG
CCTAGGATAAATTAACGTCCTGGGCTTTACAATGTTATATTGGCAGTCATCGACAGAGTT
AAAATGAGCTTATAACAATGGGGCCCCAACACAGAGAATTTCGA
>NODE_9_length_11280_cov_20.534662
AATTTCTTTTCGAAATTCTCTATGTTGGGGACCACCCCAACTTGCATTGCTTGTAAGCTG
ACTTACCGTCAGCTTCTATGTTGGGGCCCCGCTATAATTGAAAAATGTTTGTTATAAGTG
TATTTTCTTTTGGTTAACTGTTGGTAATATAATATTGTAGATTTTAGGATGTTGATTTAT
GGTTTAATCATTGTCTGCTTATGTAAAATGTCTCATCTAGTAAAACAGGGTTTTTGTAAT
CATTATATTAAGCTAGTTTAAATTTTTTGTGATTTATGTTTTATTCATACCAATTTTGTG
AAATGATACAGTGACAGATGTTTATTGATTTTAAAGGGTGATGATGATGGCTATTGTAAA
TAAAGTGATAATTGTTGAAGGAAAATCTGATAAAAAAAGGGTGCAACAGGTTATTGCAGA
ACCAGTCAATATTATTTGTACTCATGGAACAATGAGTATAGATAAGCTTGATGATATGAT
AGAATCACTATATGATAAACAAGTTTTTGTATTAGCCGATTCTGATGACGAAGGAGATCG
AATTAGAAATTGGTTTAAACGTTATTTGAGTGAAAGTGAACATATATTTATTGATAAAAC
TTACTGCCAAGTTGCGAATTGCCCCAAACAATATTTGGCGTATGTACTTTCAAAACATGG
CTTTACTTGTAAGAAAGAAACACCTTTCTTACCGAATATAAATAATGAAAGGTTAGTTTT
AGTAAATGAATAATTCATTAGACATCAAAGATGTAACTACATTTTATGAGGAAGACAAAC
ATTTAATCTTTGGTTATACACCAACTTGTGGTACTTGTAAGGTTTCAGAAAGAATGTTAG
ACATTGCTAATGAAATATTGCAGTTGCCATTATTGAAAATAGACTTAAACTTTTATCCTC
AGTTTTGTAAAGATATGCAAATCATGTCTACGCCGATTTTATTGTTGATGAATAAAGATA
AAGAAGTAAAACGAATTTATGCATTTCAATCGGTGACTGATTTGTTAGAAAATTTAAAAT
AGTTATTGACGAAATTTTACTAAGGTGTTAGGATTAATACAAATTAAATGATGCGTAAAC
TCTTATCGAGAGTGGTGGAGGGATGTGCCCTACGAAGCCCGGCAACCGTCTTATATAGAA
ATGGTGCCAATTCACATAAAGTTTTAACTTTTGAAGATGAGAGAAACAATACTACTATTG
CTTTCTCAATTTTTCTATCGATATTGAGAAAGCATTTTTTATTTTATTAAGCAACACAGG
GAGGAATCAACGTGATTGAATTAAAAGAAGTTGTTAAAGAATATCGGACTAAAAATAAAG
AAGTCCTTGCTGTAGATCACGTTAATTTATCGATTCAAGCAGGATCGATTTATGGCGTCA
TTGGTTTTTCTGGAGCAGGAAAAAGTACTTTGATTCGAATGTTTAATCATTTAGAAGCGC
CTACATCAGGTGAAGTTATTATAGATGGAGACCATATAGGCCAATTGTCCAAAAATGGAT
TAAGAGCAAAAAGACAAAAAGTAAGTATGATCTTCCAACATTTTAATTTGTTATGGTCAA
GGACTGTGTTAAAAAATATTATGTTTCCGCTTGAAATTGCAGGTGTCCCTAGAAGGAGAG
CAAAGCAAAAAGCATTAGAACTTGTCGAACTCGTCGGTTTAAAAGGTAGAGAAAAGGCTT
ATCCATCAGAGTTATCAGGTGGACAAAAGCAACGTGTTGGGATTGCACGAGCGTTAGCTA
ATGATCCAACGGTCTTGCTTTGTGATGAGGCAACAAGTGCACTTGATCCGCAAACAACAG
ATGAAATTTTAGATCTACTACTAAAAATTAGAGAACAACAAAATTTAACAATTGTACTAA
TTACGCATGAAATGCATGTCATTCGTCGTATTTGTGATGAAGTTGCAGTTATGGAAAGTG
GTAAAGTGATAGAACATGGGCCGGTGACACAGGTTTTTGAAAATCCTCAACACACTGTGA
CAAAACGATTTGTGAAAGAAGATTTAAATGATGATTTCGAAACATCTTTAACAGAATTAG
AGCCATTAGAAAAAGATGCTTATATCGTTAGATTAGTTTTCGCTGGTTCAACAACAACCG
AGCCTATTGTATCTAGTCTATCAACTGCCTATGATATTAAAATTAATATTTTAGAAGCAA
ATATTAAAAATACAAAAAATGGAACAGTCGGCTTTTTAGTTCTGCATATTCCATATATTT
CAAGTGTAGATTTCGGAAAATTCGAAAAAGATTTAATTGAGCGACAAGTTAAAATGGAGG
TGTTAAGACATGGGTAAATCATTTAGTGAAATTATAAATGAAATGATTACAATGCCTAAT
ATTCAGTGGCCAGAAGTTTGGACTGCAATAGTCGAAACACTATACATGACGGTCGTCTCA
ACTATATTTGCATTTATACTCGGTCTTATTTTAGGTGTGTTATTATTCTTGTCTGCTAAA
GGTAAGTCTATTGGCGCAAGGCTATTTTATTCTATTGTTTCTTTCATTGTTAACTTATTT
AGAGCGATACCATTTATTATTTTAATTTTATTATTAATTCCATTTACAAGTTTGATACTT
GGAACGATAAGTGGTCCGACAGGTGCGTTACCAGCCTTGATCATTGGCGCAGCGCCGTTT
TATGCAAGGCTTGTAGAAATTGCTTTTAAAGAAATTGATAAAGGTGTCATCGAAGCGGCC
TGGTCAATGGGTGCTAATACTTGGACAGTAATTCGTAAAGTCCTCTTACCTGAAGCCATG
CCAGCATTAGTTTCTGGTATTACAGTAACTGCTATCGCTTTAGTTGGATCAACAGCGGTT
GCAGGTGTCATAGGTGCAGGTGGTTTAGGGAACTTGGCTTATTTAACAGGTTTTACTCGG
AATCAAAATGATGTGATTTTAGTATCAACAGTCTTTATTTTAATTATTGTATTTATAATC
CAATTCATTGGTGATTGGCTTACAAATAAACTTGATAAACGATAAATTGGGGGTTTCATT
TTATGAAAAAATTATTTGGTTTTATTTTAGTATTAACATTTGCAGTTGTATTAGCAGCTT
GTGGTAATGGAGACAAAGGTGGTAGTGATGATAAGAAAATTACTGTAGGCGCATCACCAG
CGCCGCATGCTGAAATTTTAGAAAAAGCAAAACCATTATTAGAGAAAAAAGGTTACAAAC
TTGAAATTAAAACAATTAACGATTATACAACGCCTAATAAGTTACTAGATAAAGGTGAAA
TTGATGCAAACTTTTTCCAACATACACCTTATTTAAATACAGAGAAAAAGGATAAAGGTT
ATAAAATTGTTAGTGCCGGCAATGTTCATTTAGAACCTATGGCTGTGTATTCTAAAAAAT
ATAAAAGCTTAAAAGAATTACCAAAAGGCGCAACAGTCTACGTATCTAATAATCCAGCTG
AACAAGGTCGTTTCTTAAAATTCTTCGTTGATGCAGGTTTAATTAAAATCAAAAAAGGCG
TAAAAATTGAAGATGCTAAGTTTAGTGATATTACAGAGAATAAAAAAGATATTAAGTTTA
ATAATAAACAATCAGCAGAATTCTTACCTAAAATCTATCAAAATGAAGACGCGGATGCTG
TTATCATTAATTCAAACTTTGCAATCGAACAAAAATTAAATCCTAAAAAAGATTCTATTG
CTGTAGAAAGTGCGAAAGATAATCCTTATGCAAACTTAATTGCTGTTAAAGAAGGACATC
AAGATGATAAGAAAATCAAAGCATTAATTGAAGTATTACAATCTAAAGATATTCAAGACT
TCATTAATGAAAAATACAACGGTGCAGTTATTCCTGCTAAATAATTATTAATGGCTCAGT
AACGTGGTGTTGCTGGGCTTTTTAATTTAAACAGGTATTTATATGAAATTTAGGAATGAG
ATGCTATTACGGATAAAGTAAAATCCTATATGCATGCGTGCTACTCATTTATTCTTATTT
TTAATTTCACATGGATAGTGACTACTACATCATAAATCATTAGTGATTCTTTATTATTTC
TGTCCCACTCCCTCAAGTTAATGATGAATCTATTTCGCTAGTTATAAAATGACGTCAAAT
CAATATCAAAATTTATTTAAGTAAAATGTTTAGATAATTTTTCAGTGGGTAAGTATTATA
TATAACATTTAATTATTCCGAGGAGGCATTTATTATGGCAGACGAAAGTAAATTCGAACA
AGCAAAAGGTAATGTTAAAGAAACAGTAGGTAATGTTACTGATAATAAAAATTTAGAAAA
CGAAGGTAAAGAAGATAAAGCTTCTGGTAAAGCGAAAGAATTCGTTGAAAATGCAAAAGA
AAAAGCAACTGATTTTATTGATAAAGTAAAAGGTAACAAAGGAGAGTAATTTTACTTTTT
ATTCCTAATACACTGCACATGCCACTTAGTCGGTATAACCATCGGCTAGGTGGTTTTTTG
TATTATAAAAGTGGATACCAAAATTTATTAATAATTATTTTAATGTTAGAAAAAAACTAA
ATAAAAACTCGCTAATGATATCCAATAATATGTATACAAAACAAGACATATATTGCATAT
GATTAACGAGCAACTGAATATATTTTAGCACCCCTAAAATGATTATTCATTTTCAGCGGT
AATTCGACCTAAAGTCAAACTTACAATAAAACCGATGATAAATACTACTAATGAAACGAA
CCACATCACGATATTAGTTGGTAAACCTGGAAATACTGCAAAGAGGGAGCCAACAACAAA
ACCAATGATTAATGCAAAAGTCATTAGTTTATGATGTGTTAGGAAATACTGGATAATTTT
GCTTGAAATAATGAATCCAGCAAGCACGCCAAATCCGACTGCAAGTAATATAGGAAGACC
GGTAAAGTTAAGTTTAACAACTTCAGATATGGCTAGCATGACTGTGCCATAGACGCCAAA
TACTAATAACATAAATGACCCTGAAATACCTGGGAGTAACATAGCACTTGATGCACACAT
ACCTGCAATAAAGTATTTAATAATAAGACCAGTTGATAGAGTAAGTGTTTCTCCAGCATG
TTTATCGCCATTATTCATTAATGTAATAACAATTAAGATAGCGATACCAGCTATAACCAT
CATGTAATGTTTAGTTGTAAATGACGTTTTATAGTTAGAAATTTTCAATAAATATGGAAG
GATACCAATGATTAATCCACCAAAGAAAAACATAGTTGGAATATGGTGTTGGCTTAATAA
ATAATTAAAGAGATTACTTAGTGATCCCATTGCCAGTAACATTCCAATTATAATGGGGAT
TAAAAAAGTAAAACTTGGCCAAAAACGTCGGGAGAAAATGCCGCTAATTGAAGCGATAAA
TTGATTGTATATACCTAACAACAATGCGATAGTACCACCGCTAACACCAGGTACCAAGTC
ACTCGTTCCCATAGCAAAACCTTTTAGAATATTAATCCATTTAAATTGTTGCATGAATAA
CTCCTTTCAAACGATTGGAATAAAATCATAAATAGCATCATACCATATTACAAATGTCCT
AGTGAAATGATAACATATTTTAAATTCATAAAATCCATTGAGAAATTATGTGCACTTATT
ATCATTTATATTTTTAAAGAGAGCGGATTAGAGTTGTACTTTAGAGTTATTAAAAATAAT
AAAAAGGGTTTAAGTTGTTTATATTAAGGTATAAGTAAGTTATAATTAACTGAACGCATT
ATTACAAAGTCTTTTTGACTACAAATTAAAATTATTATAAACTAGTTAAGAAAACTTTAT
ATTTTACGGAGGGAATATAAAATGGCATCAACATTAGAAATCAAAGACCTACATGTGTCT
ATTGAGGATAAAGAAATCTTAAAAGGTGTTAACTTGACAATTAACACTGATGAAATACAT
GCGATTATGGGACCAAACGGGACAGGTAAATCAACTTTATCATCTGCAATTATGGGACAC
CCAAGCTATGAAGTAACTAAAGGAGAAGTACTTTTAGACGGTGTAAATATTTTAGAATTA
GAAGTTGATGAAAGAGCAAAAGCAGGATTATTCTTGGCAATGCAATATCCATCAGAAATT
ACAGGTGTTACAAATGCTGATTTCATGCGTTCAGCAATCAATGCGAAACGTGAAGAAGGA
CAAGAAATCAACTTAATGCAATTTATTAAAAAATTAGATAAAAATATGGATTTTCTAGAC
ATAGATAAAGACATGGCACAACGTTATTTAAATGAAGGTTTCTCAGGTGGAGAGAAGAAA
CGTAACGAAATCTTACAATTAATGATGTTAGAACCTAAGTTTGCAATCTTAGATGAAATC
GATTCAGGGTTAGACATCGATGCATTAAAAGTTGTATCTAAAGGTATTAACCAAATGCGT
GGGGAAAACTTTGGTGCATTAATGATTACACACTATCAACGATTATTAAATTACATTACT
CCTGATAAAGTACATGTAATGTATGCTGGTAAAGTCGTTAAATCTGGTGGTCCAGAATTA
GCAAAACGTCTTGAAGAAGAAGGATATGAATGGGTTAAAGAAGAGTTCGGTTCAGCTGAA
TAATCTTATTAATACAGTATCCATGAGATGTTCATCTATATATGATGAAAATGAACATTT
ATACGAAATAGTAAATTTCATCAAGTAGGAGGAAAAAGTTATGACAACTGATATTTTGAA
CATTTCTGAAGAACAACTTGTTGATTATTCTAAAGCCCACAATGAACCTTCTTGGATGAC
AGAATTACGTAAAAAAGCTTTGAAATTAACAGAAACTTTAGAAATGCCAAAACCTGATAA
AACAAAATTAAGAAAATGGGATTTTGATTCTTTTAAACAACACGATGTAAAAGGTGATGT
TTATCAATCTTTATCACAATTACCTGAGTCAGTAAGAGAAATTATTGACGTAGATCATTC
TAAAAACTTAGTAATTCAACATAATAATACGATTGCGTACACACAAGTTGATGATAATGC
ATCGAAAGATGGCGTTATCGTTGAAGGTTTAGCAGACGCTCTTATGAACCATAGTGATTT
AGTACAAAAGTACTTTATGAAAGATGCAGTAACAGTAGATGAACATCGTATCACAGCGCT
ACACACGGCATTAGTTAATGGTGGCGTATTTGTTTATGTTCCTAAAAATGTAGTTGTAGA
ACATCCAGTACAATACGTTGTGTTGCACGACGACGAAAATGCAAGTTTTTATAACCATGT
CATCATCGTTACTGAAGAAAGCGCCGAAGTCACATATGTTGAAAATTACTTATCAAATGC
ATCTGGTGAAGGAAATCAATTAAATATTATTTCTGAAGTGATTGCTGGTGCAAATTCAAA
TATCACATATGGCTCAGTGGACTATATGGATAAAGGCTTTACAGGCCATATCATTCGACG
TGGTATTACTGAAGCGGATGCCTCAATTAATTGGGCACTAGGTTTAATGAATGAGGGTAG
CCAAATTATTGATAATACAACCAATTTATTTGGTGATCGTTCAACAAGTTCACTTAAATC
AGTAGTTGTAGGTACAGGCGAACAAAAAATTAATCTAACATCTAAAATCGTACAATATGG
TAAAGAAACAGATGGTTATATCCTTAAACATGGTGTTATGAAAGAACATGCATCATCTGT
ATTTAATGGTATCGGCTACATTAAGCATGGTGGAACTAAATCAATTGCTAATCAGGAATC
ACGTGTATTAATGTTATCTGAACATGCTCGTGGTGACGCGAATCCAATTTTATTAATTGA
TGAAGATGATGTACAAGCTGGTCATGCTGCATCAGTAGGTCGTGTTGATCCAGATCAACT
TTACTATTTAATGAGTCGTGGTATTTCTCAAAGAGAAGCGGAACGTCTTGTTATACATGG
TTTCTTAGATCCAGTAGTACGTGAATTACCTATCGAAGACGTTAAACGTCAATTGAGAGA
AGTAATTGAACGTAAAGTTTCTAAATAATATTTTGAAAATAAAAGTTTGTAATAGATATA
GACTGTCGATATTGGTATAAGACTAATACAACGTCAGTATTTAAATGATTAGGATTTTTA
TTTAAGAAAGGTCGTGAATGAAGTGGCCGAACACTCATTTGACGTTAATGAAGTAATCAA
GGATTTTCCGATATTAGATCAAAAAGTCAATGGCAAACGTTTAGCATATCTTGATTCAAC
AGCGACAAGTCAAACGCCTGTGCAAGTGTTAAATGTTTTAGAGGATTACTACAAGCGTTA
TAATTCAAACGTTCATCGTGGTGTTCATACATTAGGATCATTGGCAACTGATGGGTATGA
AAATGCCCGTGAAACCGTTCGTCGTTTTATTAATGCGAAGTATTTTGAAGAAATCATTTT
TACACGCGGAACAACTGCGTCGATTAACCTTGTAGCACATAGCTATGGTGATGCAAATGT
TGAAGAGGGCGATGAAATTGTTGTCACTGAAATGGAACATCATGCCAATATTGTTCCTTG
GCAACAGTTAGCAAAACGTAAAAATGCGACATTGAAATTTATACCAATGACAGCTGACGG
TGAATTAAACATCGAAGATATTAAGCAAACGATTAATGATAAAACAAAGATCGTAGCTAT
TGCACATATTTCTAATGTACTCGGTACAATTAATGATGTTAAAACCATTGCAGAAATAGC
TCATCAACATGGTGCAATTATCAGTGTCGATGGGGCACAAGCAGCACCACATATGAAACT
TGATATGCAAGAAATGAATGCTGATTTTTATAGTTTTAGTGGTCATAAAATGCTTGGACC
AACAGGTATTGGCGTATTATTTGGTAAACGTGAGTTACTACAAAAAATGGAACCGATTGA
GTTCGGTGGCGACATGATTGATTTTGTAAGTAAGTATGATGCAACATGGGCTGATTTACC
TACTAAATTTGAGGCGGGTACTCCATTAATTGCTCAAGCAATTGGGCTTGCAGAAGCTAT
TCGCTATTTAGAACGCATAGGTTTTGATGCAATTCATAATTATGAACAAGAATTAACGAT
ATATGCTTATGAGCAAATGTCTGCAATTGAAGGAATTGAAATTTATGGCCCGCCAAAGAA
TCGTCGTGCAGGTGTAATAACGTTTAATTTACAAGATGTACATCCACACGATGTTGCTAC
AGCCGTAGATACAGAAGGTGTAGCAGTTAGAGCTGGGCATCATTGTGCGCAACCGTTAAT
GAAATGGTTAAATGTGTCTTCAACAGCTAGAGCGAGTTTTTATATATACAACACGAAAGA
AGACATTGATCAGTTAATAAATGCCTTGAAACAAACGAAGGAGTTTTTCTCTTATGAATT
TTAATAATCTAGATCAATTATATAGATCTGTCATTATGGATCATTATAAAAATCCTAGAA
ATAAAGGTGTATTAGATAACGGGTCTATGACAGTAGATATGAATAACCCGACATGCGGTG
ACCGTATACGACTAACATTTGATATAGAAGATGGCATTATAAAAGATGCTAAGTTTGAAG
GTGAAGGTTGTTCGATTTCAATGGCAAGTGCATCGATGATGACACAAGCTGTTAAAGGTC
ATTCACTTGGAGAAGCAATGCAAATGAGCCAAGAATTTACGAAAATGATGCTTGGTGAAG
ACTATGTGATTACAGAAGAAATGGGAGATATTGAAGCATTGCAAGGTGTATCTCAATTCC
CAGCTCGTATTAAATGTGCCACATTAGCTTGGAAAGCATTGGAAAAAGGTACTGTTGCTA
AAGAAGGTAAAGCAGAAGGTACGACTGAAGAAGAATAGAATGCTGTTAATCATAGATGAT
TTTGATATTAGACATATAAAAGTATAAAAATTTTTATAAGATGTCATGTCATTGTTATAA
TATGGTTTACATCATGAATTAAAAACTTACGCACGCCGTTGTAAATATATTTTTAAGGAG
TGATTGAAATGGCTAAAAAAGCACCTGATGTTGGGGATTATAAATATGGATTCCACGACG
ATGATGTGTCCATTTTCAGATCAGAACGTGGTTTAACTGAGAATATCGTTAGAGAAATTT
CTAACATGAAAAATGAGCCGGAATGGATGTTAGATTTCCGTCTTAAATCATTAAAATTGT
TTTATAAAATGCCAATGCCTCAATGGGGTGGCGACTTATCAGAATTGAATTTCGATGACA
TTACTTACTATGTAAAGCCTTCAGAACAAGCTGAACGTTCATGGGATGAAGTGCCAGAAG
AAATTAAAAGAACTTTCGATAAATTAGGAATTCCTGAAGCTGAACAAAAATATTTAGCTG
GCGTTTCTGCTCAATATGAATCTGAAGTTGTTTACCATAATATGGAAAAAGAACTTGAAG
AAAAAGGTATTATCTTTAAAGATACAGATAGTGCTTTACAAGAAAATGAAGAATTATTCA
AAAAATACTTTGCTTCTGTAGTACCTGCAGCAGATAACAAATTTGCGGCGTTAAACTCAG
CAGTATGGTCAGGTGGTTCGTTCATTTATGTACCTAAAAATATCAAACTAGATACGCCAC
TACAAGCTTATTTCCGTATTAACTCTGAGAACATGGGTCAATTTGAACGTACATTAATCA
TTGCTGATGAAGGTGCTTCTGTACATTACGTAGAAGGTTGTACTGCACCAGTTTATACAA
CTAGTTCTTTACACTCTGCTGTTGTGGAAATCATTGTGCATAAAGATGCGCACGTTCGTT
ATACTACGATTCAAAACTGGGCGAACAATGTATACAACTTAGTTACGAAACGTACTTTTG
TTTATGAAAACGGAAATATGGAATGGGTAGATGGTAACTTAGGTTCTAAGTTAACGATGA
AATATCCAAACTGTGTTCTTTTAGGTGAAGGTGCAAAAGGTAGTACATTATCTATTGCAT
TTGCTGGTAAAGGACAAGTTCAAGATGCCGGTGCTAAAATGATTCATAAAGCGCCAAATA
CATCTTCAACGATTGTTTCTAAATCTATTTCTAAAAATGGTGGTAAAGTTATTTATCGTG
GTATTGTACATTTTGGACGTAAAGCAAAAGGCGCTCGTTCAAATATTGAGTGTGATACAT
TAATCTTAGATAACGAATCAACATCAGATACAATTCCATATAACGAAGTATTCAACGATC
AAATATCATTAGAACATGAAGCGAAGGTTTCAAAAGTTTCTGAAGAACAATTATTCTATC
TAATGAGTCGTGGTATTTCTGAAGAAGAAGCAACAGAAATGATTGTTATGGGATTCATCG
AACCATTCACAAAAGAACTTCCAATGGAATACGCGGTCGAAATGAACCGTTTAATCAAGT
TCGAAATGGAAGGTAGTATTGGATAGCTTT
>NODE_10_length_13261_cov_26.123898
TCCTGCTGCACCTTCTAAAAATGCGTTGAAACAAAATCCAATTAATAATAGTTGGATTCT
TTGGTCCTCTGAAATACTTGCAATACTATCTTGAATAATAGAAAATTGTCCTGTTTTAAT
AGAAACTTTATATAACCAAACTGCCATTAAAACGATATATCCTATTGGGAAAATACCGGC
AACAACGCCTTCTGTAATCGCACCTGCTGATACACGCGCTGGTAATTCAAATACAAATAA
AGCCACAATCAATGTAACAACCAAAGTTGTCAATGCTGCATAAATGCCTTTCATTTTAAA
AACGGTTAAGCATAATAAAAATAAAATAATAGGTACTGCTGCAACTAAGGCTGATAATCC
AACATTATCGAATGGATTTACAGTAAGTAGTGTCATAATGACTCCCTCTCTTTATATAAA
ATATTTATCATCCTGATTAATCTACAACCTATTTCAACTTATATTTTGCGATGATCACAT
ATTTAAAATGTAACACTCCTATATGTGACAGGCAATCGAATTTTTACAAAAAGTTCACAA
AATATACACAATATTTAACTATAATAAATAATATATCATTTTAATTATAAATACTAGATA
TTATTTATAATAATCTCACGAATCCGCTTCAAAACTGCATCATGACAGTTTATATTTTTA
TTGAGAATCTCTCATTTTATGAATTGTCGGAAGTAAACAAAATATGACAAGCGTCAAACC
AATGATAATGATAAATATCATATTAAACCATAGTAAATTGAATTGATGATGGTGTTGTAT
TTGCCAAATTTCTAATACTGTGAAGATAGACATATAGCTCATAATCTCTAAATTTAACGT
ACTTAAAAATAATTTAATCGCTCGAATTTCACGTGGTGTATGATTATAATGTGACCATTT
GGCAAATCGTTCATAGTATCTACCTGCAATGAAAAATATAAGCCAAATCACTATAAATGC
GCTATTAATCAAAAGCAGCACCCATTTATCAGCAAAGTTATCAGCATTCCCTGCTAAATT
ATAGTGAATAGGTACTTTGGTTGGTAATTTTGAATAGGTCACTACTGTATAGCACATCAT
AGCTAAGTAAATAAGTAGACTTAATATTGTAAAAGACCTGATTTTAGACATTCTATCCCC
TCTTTCTTTACATTTTATGTATAACACTCTGCCTATTTTACCTTTTAATTACATTACCCC
AAACGATTAAACAATATGTAATGATACTATAATTGCGTCAGGAGTATCCGCTTGTTAAAT
GTGCATAGCTTATATTTAGCTGTTTAACATGCCACATAATGATTCGAATTATTGTTTTAA
TTAAACCTTTTTCACATATGTATAAATTTTATAGAGCGCATGCTTAATATTTTCATTTGA
TTCAAAGGCAAAAGATAGCCTTATACTCTTTTCTTTACTGCCATAAATGTAACCCGGATT
GATTAGTATTTTTTCTTTACTTAACAATTCGTAGAATAAATATTTAATATCTATATCTAT
TTTAAAGACTAACCATACAAAATAACCTCCACTTGGAACTTCCCAATGTGCTATATCCTT
AAATAAATTATTGAGGATGTTTAACATAAAGTCTCGTTTATCTTTTAAAACATACCTTAA
CTTTACTAAGTGTTTATCATAAGACTTATTTTTCAACATCTCATATACAACCATTTGTGA
CAAAATACTGGATCCATAGTCAATTTGCATTCTTACATCTGCCAATTGCTCTATTATTTT
TTCAGAAGCAACAATCCAACCTATTCTTATTGCTGGTGCAATCGTTTTTGAAAAACTGCT
TATATGTATAACTTTTCCCAATTTATCATAAGTTTTGATAGCAGGAGTTGGATTGCTAAA
GAAAATATCTCTAAAGATATCATCTTCAATGATAGGTATATTATGTCTTTCGCTATAAGT
AATTATATTTTGCTTTTGCTCATTCGTTAAAGAACAACCTGTCGGGTTATTAAACCTAGG
TTCTATGTAAATCGCTTTATTTTTAAAATTAATAAATCTATCAATGATGGTATTAATTTC
ATTAATTTGATTATAAGGAACATCAATATGTCTAAAATTCAATTGCTCAAAAACATTGGT
AGAGTGAATATATGATGGTGTATTTGAAATTATTATGGCATCTTGACCTAAAAACCCAAT
AGATAAAAGTTGAATGGCATGTAAAGCGCCTGAAGTGATCATTACATTTTCTCTACCTAC
ATTTATACCTTGCTTTGACATTCGTTCAACGATGATATCTCTTAACTTGATATAACCATA
GCCGTTATTATAACCAAAAGATAAGTCTTCAATATGACTGGCTGTATTAGACATGGCTTT
TTTCAATTGAATATGTGGCATTAATGGTTGACCCAATTCACCTTTACTTATATGTATATA
CGTGTCATCTGTCTCAATTTTATTAATTAATTGCACCGTATACTGACTTCTTTGTCGAGA
GGACCATAACATCATTTCAGACCATTTATTTGTAATATGTGCTTCGTTCAAATAGTCATT
AACATATGTTCCACTCCCCACCTTAGTATAGATAAATCCTTCAGCCTCTAATAACTCAAT
ACTTTTAATAATCGTCACTCTATTTACGTTGTATTGTATCGCCAACTGCCTCTGTGAAGG
TATCTTCATTCCATAAAACCAATCCCCTGCGATTATTTTATCTCTGATGTCACTAGCAAT
ATCTTTATATTTCGTCATCTTCTCCCCCCTTTTTATAAATTGGATAGGTAAATCCAATCA
AAATTGGTTGTACTCATTTTAAATCATATTTTTTAATATAGAAACACTTAATTAAAGGAG
TGATGATATTAATGAATAAACTTCGAGACACTACTTTTCTATCATATTTATTTACTATCA
TATTGTGGGGATCTGCATTTCCAATGATAAAGATTGCGTTAAATGATTTTAGTGCAGAAT
CATTGTCGGCATTTCGTTTAATTTTAGCAACAATAATTCTCTTGCCGTTCGTAATTATAA
AGAAATTACCTACCCCAGAACTAAGAGATATCCCTGTTATTTTTATTTTAGGATTTTGTG
GATTTGTGATATATCACACAGCTTTAAATTTTGGTGAAACTTTGATTAGTGCAGGTATAT
CTGGAATTCTAGTCTCTACAACGCCTATTTTTTCTAGTGCTTTAGCTTATATATTTTTAA
AAGAGCATTTTTCAAAATGGAATTGGTTAAGTTCACTCGTCGCATTTATAGGAATATCCA
TTATTTCAATAAGTAAAGATGATTACACAACTATTAATGTATTAGGTGTTTTTATTATTT
TACTTGCATCTTTTAGTGAAAGTTTGTATTTTACTTTCCAGAAAAAATACATAGAAAAAT
ACGGCTTCATCGCTTTTACACTATATACAATAATGGCAAGCTCACCATTTATGCTTATTT
TTATTCCTGAAATCATCAACGATATACACGGCGCCACTTTTACATCAATAGTATCGGTAC
TTTATTTAGCTATATTCCCTACTATAATTCCATACGTTTTGCTTGCTTATATCGTGAAGT
CAGTTGGTGTCTCTGATGCAACAATGTCTCTTTATTTAACACCTATCGTTTCTTTATTAT
TATCTTATCTATTATTAGACGAACTACCAACAACCCTTGCTATTATAGGCGGACTTATCA
CTCTACTAGGCGTTAGTTTAAGTAACTTCTTTCAAAATACATAATTATTCCAAGTCCCGC
ACCTCAGAATCCAAAAACATTCGAGTGATAAAATTTTAAAAATCAAAAATATAAAAATGA
TCTAATTTCGTCAAATTCACCAATATAAATACTAATATTTGCAATTCACAAAGGGGTATA
GTCTGAGTGTATTCTAATACGAAAGGACTTGGTGGATATGTATTACAGTTATGGAAATTA
TGAAGCATTTGCGCGCCCTAAAAAACCTGAAAATGTAGAAAACAAATCTGCTTACTTAAT
CGGGTCTGGGTTAGCTTCACTTGCGGCAGCTTGTTTCTTAATTAGGGATGGTCAAATGGA
AGGTTCTAAGATTCATATTTTAGAAGAGTTACCCAAAGCGGGCGGCAGTCTTGATGGTGA
AAATATGCCTTTAAAAGGCTATGTTGTCCGAGGTGGTCGTGAAATGGAGAACCACTTTGA
ATGTTTGTGGGATTTATTCAGATCTATCCCTTCGCTTGAAATTGATCATGCGTCAGTATT
AGATGAATTCTATTGGTTAAACAAAGAAGACCCTAACTATTCTCGTTGTCGTGTTATTGA
GAAACAGGGTCAACGTTTAGTCACAGATGGAGACTTCACTTTGACTAAAACGGCAATTAA
AGAAATTTTAGATTTATGCTTAACGAATGAAGAAGATTTAGATGATGTCAAAATAACAGA
TGTATTTTCCGATGACTTCTTTAATTCAAACTTTTGGATTTACTGGAAAACGATGTTTGC
ATTTGAACCGTGGCATTCTGCTATGGAAATGCGTCGCTATCTAATGCGATTCGTTCATCA
TATTGGTGGTCTCGCAGACTTTTCAGCTTTAAAATTCACTAAATATAATCAATATGAATC
TTTAGTATTACCTATGGTTGAATATTTAAAATCGCATGGGGTTCAATTTGAATACGATGT
AAAAGTAGAAGATATTAAAGTAGATGTTACGACAAGTCAAAAAATTGCCCGAGAAATATT
AATTCACCGACATGGCAAAGCAGAGTCAATTAAACTGACTGTAGATGATCTTGTCTTTGT
GACAAACGGTAGTATTACGGAAAGCTCTACGTATGGTGATAATGATACACCAGCACCACC
AACTGACGAATTAGGTGGTAGTTGGACACTATGGAAAAATTTAGCGCGACAAAGTCCTGA
ATTTGGTAATCCTGATAAGTTTTGCCAAAATATTCCTCAAAAGAGTTGGTTTGTTTCTGC
AACATCGACAACAAACAATAAAGATATTATCGATACAATAGAAAGCATTTGTAAACGTGA
CCCTCTTGCAGGCAAAACGGTTACTGGCGGAATTATTACAATCAATGATTCTGCATGGCA
AATCAGTTTTACAATCAATCGTCAGCAACAGTTTAAAGACCAACCTAAAAATGAAATATC
TACATGGATTTATGCCTTATATTCAGATGTAAACGGCGATTATATTAAAAAGCCAATCAC
AGAATGTAGTGGTAATGAAATATGTCAAGAATGGCTGTATCACTTAGGTGTACCAACTGA
CAAAATTGAAGACTTAGCAAAACATGCATCTAATACGATTCCTGTTTATATGCCATATAT
TACCTCTTATTTCATGACGCGTGCTATCGGCGACAGACCTTTAGTCGTCCCGCATCAATC
ACAAAATTTAGCATTTATTGGTAACTTTGCAGAAACAGAGCGAGATACTGTATTTACAAC
AGAATATTCGGTTCGTACTGCCATGGAAGCTGTTTATCAATTACTAAATATAGATCGTGG
TATTCCAGAGGTCATCAATAGTACATTTGATCTTCGCGTCTTAATGGATGCCATATACGA
ACTGAATGACCATCAAGATTTGCGCGAGATTACTAAAGATTCGAAAATACAAAAACTCGC
ATTAGCAGGATTCCTTAAAAAGATAAAAGGTACGTACATTGAGTCATTATTAAAAGAACA
CAAATTGTTATAACGAAAACCATTAATAGATTTTTATTTGGTGATTTCAAATCATGGAGT
GGGATAGAAGTGATATGTTCACAAACTTTATTTCGTTATCCCACTCATATGATTTTTTTG
ATGACACATAATTACATGATTGATTGCATCATTTTGTTAAACAAGTGATTGCAAACCTGC
CATTTCACACTGAAAATTTACATAATAAGTGACGATATTTTACAAGTCATATACAAATAA
CATATATTGTTAAATAATTTTACCTAATCTTAACATTAAATTTACAATTATAAGCGATAA
TCTAAATATAAAGCTTATTTGAGGTGAAATAATGGAAATGTCGGTTACAGAAGTCATTTT
CTCCTTTTTAGGTGGTTTAGGTATTTTCCTTTACGGCTTAAAAATCATGGGAGACGGGCT
TCAAGCATCAGCAGGAGACAGGCTACGAGATATTTTAAACAAATTTACATCAAATCCAGT
ATTAGGTGTTATTGCAGGTATCGTTGTAACTATTTTAATACAAAGTAGTTCAGGTACGAC
AGTTATCACAATCGGACTGGTAACAGCTGGATTTATGACATTGAAACAAGCCATTGGAGT
GATAATGGGTGCTAATATCGGAACAACGGTAACTGCATTTATTATCGGTATAGATTTAGG
CGAATATGCAATGCCAATTTTAGCATTAGGTGCATTTTTAATCTTTTTCTTTAAACGCTC
TAAAATCAATAACATTGGCCGCATACTATTCGGTTTCGGTTCTCTATTCTTCGGTCTAGA
ATTTATGGGCGATGCCGTTAAACCTTTAGCATCATTAGATGGATTTAAGCAATTAATGCT
TGATATGTCTACAAATCCAATACTTGCTGTCATTGTCGGCGCAGGGTTAACAGCACTAGT
TCAAAGTTCAAGTGCGACGATTGGTATTTTACAAGAATTTTATCAACAAGATTTAATTAG
CTTAAACGCAGCAATCCCTGTGTTACTAGGCGATAATATTGGTACAACGATTACAGCTAT
CTTAGCTAGTTTAGCCGGCTCAATCGCTGCAAAACGTGCGGCGCTTGTACACGTCATCTT
TAACTTAATCGGGGTAATTATCTTCACAATTTTCTTGCCAGTTGTGATTCATTTGATTAG
TTTGTTACAAGATGTATGGCACTTAAAACCAGCGATGACGATTGCAGTATCACATGGTAT
CTTCAACATAACAAATACTTTGATTCAATTACCATTTGTAGCAGGTTTAGCATGGATAGT
TACAAAGCTTGTCCCAGGTAAAGATATTGCTGATGACTATAAACCTCAGCACTTAAACAA
AGATCTTGTTTATCACGCACCTGGTGTTGCATTACAAGAAACTCAAAAAGAATTACAAAA
TGTGGGTCAGATTGTCTTATCAATGTTTGAAGACATTCGCGAAATTACAAAAGACGATAA
AAAATTGATCAAAAAGCTTGAACAAAAGCATCAAGCTGTTGAAACAATCAATGATAGTAT
TCGAAATTATTTAGTTAGAATTTCTACAAAAGCCATTACGAAAGCAGACGTTGAGCGTTT
AGCAGTTATGTTTGATGTCAATCGCTCTATTTTAAAAGTAGCAGAGCTAACAGAAGAGTA
TGTCGCTCAATTAAAACGCCAACATGATGAAGATATTCGCATTACAGAAGATGCACAACG
CGGTATGGATAAATTATTCAACCATGTTGCTGAGTCATTTGATAAAGCCATCGACATGTT
AGATGTTTATGACAAAACGAAAAAAGATGAAATTGTAGAACGTAGTAGAGAATCATTTAA
TATTGAACATAAACTACGCAAAGGTCATATTAAACGCCTTAATCGTGGTGAATGTACAAC
AAAAGGTGGATTACTATATATCGATATGATTGGTGTTCTTGAACGTATCGGTTATCATTC
ACGAAATGTTTCTGAAGCACTTGTTGGTCTTAACGATGATGTACCTACAGATGAAGAAAT
TGCAACAACTGAAATTTAATTTTTAATGTCTTATTTATATTCATATTTTTTAAAATTAGA
ACTTAATATGCTTATACAAAGCCAATCCAACATTCATGGGTTGGCTTTTCTGTTTAGCAA
ACTTTATTATCTTAAATCAGCTATAAACGCTGATATAATAATGCTTCATTAGTATGCGGT
AAGCATGACGGACACTGTTCTCGGAGTCTGACCTCGAATCATTTAATATACACTTTTACA
CGTCGCCTTCATTGAAGCGAATTGCCATAACCTTCACATTATATATAGTTCTTTCCATAA
AAGTGTCCAAATTTTTAGAACAACGCAATAAATAACCATCCACCTAACTTATCAAAAGTT
TAAGTGGATGGTTTTTCATTTATATTTATATTAGTGTCAATCCAATCATAGATTTATCTA
TATGCACTGCTCTATACATTTCCTCATTTAATTTGCTTTACTTTCATTTATATCATTATC
AAAACACTGGGCGTGTCATCGTTATTATTCCGCATCTTTGACACGTTTATCATCATTAGG
AATCGCGAATAAAATTGCGATAAATGCCATGATTCCCATTAATACGTTAACCCAAAGTGC
AATCATCGCACCTGTATGAATGCTCGTTGCAGCAACTGCACCGGCATATACTGCACCACT
AATTGCGACACCGAATGCACCACCAAGTGATGAAGCCATTTTATAAATACCTGAAGCAAC
GCCAACTTTATCTAACGGTGCATTTGAAATAGCTGTATCTGTAGAAGGTGTTGCATAAAT
ACCTAAGCCTAGTCCGAAACATAAATATCCTACGACACAACTGATAACATAAAATATGCC
TGGTAAGAATACTAATGAAATAAGTGCAATACCAATGATCACAATGAATGTACCTAATAA
CATTGGTCGCTTAGAACCCATTTTTTGTAATAATTTTTCACCAACTCTAATCATCAATAA
CACCATGATTAAATAAGTGATTGATAAGTATCCTGCCTGCAATGCTGTATAACCTAAACC
TTGTTGCACGAATGTATTCGCTACAATTAATGTACCTGCAACACCGTTTAATAAGAAGTT
CGAAATCGTTGCACCTGTATATGGTTTATTTTCAAATAATTTAAAGTCAATAAGCGGATT
ATCTACTTTTTTCTCAACATTTAAGAAAATAAAGAATGCTACAACAACGACCGCAATCAA
ACCAAAGAACCATAATGATGTATAACCAAGTGCTGCACCTTTAGTAATGACAACGTTTAA
ACTTAGCAACATAACTACTAGAACAATTAGACCTGCAACGTCAAATTTATGTGTATTGGT
AACTTCTGATTTCGTTTCAGGCGTCCCTTTGATGAGTAACATTGAAAGTACGGCAACGAT
AATTGAGAAGATGAAAATCCATCTCCAACCCATAGTTGTCGCAACTGCACCACCGAAGAG
TGAACAGATACCACTTCCACCCCAAGAACCGATAGACCAGTAGCTTAAGGCACGCTGACG
TTCAGCTCCCTCATAATAAGTTTTCATAATGGCCAATGTGGAAGGCATAATACACGCTGC
TGATACGCCTTGTATAATACGACCTAAGATTAACAATGCTGGTAAATTTGTAATAATAAT
TAATGCTGAACCAATAATACTTAATAATAAGCCGATATTCGTCATTTTCACGCGTCCAAT
TTTATCTGCTAGGCCGCCTGCTCCAACAACAAACATGCCTGAAAATAGTGCGGTTAGACT
TACCGCAATACTAATTGTTCCCATGTCTGCACCAAAACTTTGTTGTAAATTTGGTACAAC
ATTTACAAGTGATTGTGCAAACAACCAAAATGTAATAACACCTAATACAATACCTAAGAT
TAACTTGTTGCCCCCGCGATACGTTTCATTCATGTTAGTTATCTCCTTTAAGGTAATCTA
AAACAACTGTCCCTACAGCTTCTGCCGAAATAAGTAATGATTTTTCTGAAATGTTAAATT
TAGGATGATGATGTGGGTAAATTTCACCATTTTCCACAGCTGCACCTGTATAAATAAAGG
CACTTGGTCGTTCCTTAGCATAGTATGCAAAGTCTTCTGAAGGTGGTTGTGGTTCACATA
TTTCGACACCAAATTCAAGGTCTGCTTCTTTTAGCGTCTTAGCCACGTACTCAGTAAACT
CTGGATCATTATATAATGCAGGATAATCATCGTTATATTCTAATGTGCAAGTTACACCAT
ACAATGCTTCTAATCCTTTTGATAAACGTTTAATTTCTTTTTCAATTGTTGCTTTTGTAG
CATCTGTTAATCCACGTACATCACCTTCAATTTCAACAACATCTTTAATGACATTGAATT
GACCTTTACCGTCAAATGAACCGATTGTGACAACACCGGTTTCAAATGGACTTAGTCGTC
TAGATACAACTGTTTGTAAAGCTGTGACGAAGTAGCTACCTGCAACAATGGCATCATTGG
CCATATGTGGTGATGAACCATGACCACCTTTACCTTGAACTTTCAATTTGAAGAATGCGC
GTCCTGTTTGAACATATCCAGGTCTGTAATACATATTACCTGTTTTCATTGTGCTCATGA
CGTGTACACCTAATACATGATCAACACCGTCTAATACACCATTTTCAATCATTGCTTTAG
CACCACCTGGTGGTACTTCTTCAGCTGGTTGATGTATCACAACGACTTTTCCTGTAAAAC
TATCTTTCATTTCAGCAAGCGTCTCTGCTAATACAAGCATGTATGCTGTATGTGCATCGT
GACCACATGCGTGCATAACACCTTTATTTTGTGATGCAAAAGATAGGCCTGTATCTTCGG
TAATGGGTAATGCATCAAAGTCTGCACGGATTGCTAATGTTTTACCAGGTTTCCCTGAAT
CAATCGTTACTTTAATCCCACGTGGTCCGACATTCGTTTCTACTTCTACATCTTTACCTT
TGTAAAATTCAGCGATGTATTTCGCCGTTTCATCCTCATGAAAAGATAATTCTGGATGCT
GATGTAAATAACGTCTGATCTCAATCATTTTGTCTTCTTTTGATTTTAAAGTTTCAATTA
ATTGTTGATTCATATCCTTCATCTCCTTAGTTACATCATAAATGATTAATCATTATTTAT
ATTGCCAACAACAGAGATGTTAACCATTAATTTTTTGCAATTTTAACTTTGAATACAAAA
AATCACAAATTATGTGTATCAAAATTTGTGATTTGTGATCATTTTATGAACTTGGGTAAC
GTTTTACTTCAATTAAGTGAATCCCATTCGTAATCATTTTAATGTTTAATGTCAGCGTAT
CCGTCACATCTATATCGTACACTTCTAATTTTGGAAAACTCATTCGATTAACGTAATCTA
TAGAGTCCTTGTCCATACCATGTATCGTATGATGTTTGCGCCAAAGATTAAATAATGCAC
CATTTTCTTTATCTAAGGTAAAATGTTTAATCTTATACATACCGTCTTCCAGGGCATTAA
TGTTCAAATGAATCATTTCCGTTGCACGCATATTCATTTGATTGTCCAACGCTAAGTACG
GATTAAAATGCTTTGCATCATATAACAATATTTGAAAATTTGAATCAGTTCCCGTGACAA
TACATGTATCATCAGAATATAAAATATTGCTTGTTAATTTATTAAATAGCAATGCCGTGA
AATAGACCGGACGTTTTCCATTATATTGATGAAACAGTTCAATAGAATTCATATAATCCC
GTTCATTTCTACAATGACTGACGTGCAAATCATAATTCAACCAATACCCTATGCCTTCTA
CCTTTGAGCTTAACTTTAATAATTGCTCAATGATGATACCACCTCTAAAATATTCGCCGT
TTGTAATAAATGTATCACCCGTCAATGTATTCCAATTGAGTAAAATGAGTGGACGCTTTA
GGTGATGACGATGCATTAAGTCGATAAGGTAATTCGTTTTATTAATAATCATTTGACTTG
CGGTTTTAAATTCATCATCATTCATTTTATTAAAATCAACAGCATCATTTGAATTAGCAT
CAAATACAAAATGGTCGATGTGTGGCTCAAGTCGTTTCAACAATGGTAGCTGTCTTTCCG
TAGCTTGATCTAAGTGGATGTACAAGCCACCATTAGGGAATAATGCTTTAAAATAATCAA
TCATTTCAATCAAAGAATTGTGCAATGTCGTCACATACAAGTTGAACTTCAAATCTTTTC
TATGACTGACATGCAGGGCAACGTGATGGATAAAAATTTTAAATGCATCGATATAATCAC
GTGAGTCATAATGATCCAAATGCATGGTCAAACTAAAGTTATTATCTAATAAAAAGTCTA
AACACAAATCGATATCATAAAATATATTCGAAATTTCTGCATCATACGTGAATGGCGCAT
TGAGCTTTTTCATGATATATGGCATCACATCATATGCTAATACTTCATTGACTTGAAAAT
CATGATGACATGTAAGCAACTGTGATTGATACTGTGTATTGAGCAAATTCCTCAAATAGC
CTACTTGAATAATATGATTAAATTGATTTAGTTGGTGATTGGTTGGTTGAAAGGCAATCT
CTTTATAGTTCATCTTTTCAATATCTTCAATAAAATGATTCATTTCTTCAATGTAGTCAT
TTAAAAGTAATATCAATTCACGGTCGTGATAATTATGTTGTGCCGATTGTTGATTTTCAG
TGATTGCTGGACGATCACCTCGATATTGTTTAGGCGTTTGATGCGTAAAGTGTTTAAATG
TTCTCGCAAAGCTCGCTGCACTTGAAAAGCCATTTTGCAATGCAATATCAGTAATCGTTT
CATCTGTGTATGTCAAATCGAGTTTCGCATGCTCAATTCGCGTCGTATTTAAGAAATGCT
GGAATCCTACACCTAGCGATTCTGCAAACTTTTTAGACAGATGGCTCTCTGACCACCCAA
CATATTCGCTTAATTCCGAAAGGCTTAAGTCTTCATGAAAATGTAACTCGATATAGTCGC
ATACTTGATTCACTTTATCATCATTTAAGATACTTTGGTTCGAATGATATGTACGCGGGA
CATAATGAATCATATGCATAAGCAACTGAATCACAAGTTGTTGCTCAGTCAATTTAGACA
ACTCATTATGTCGAATATGTGTTGAAACCAGTCTTGCCATTATATTTCTCAGTTGATGTA
TATTTTTTGTTGTGGTCGCATCTGTTAAGTGAAAATATAGACAATGCACATCATCAAACT
TGTCTGCTAAATATTTCATTTGGAATTGGATATAACATATGATGCCATCTTGTTGAAGTT
GAAATCGATACAAGTCGCGGTGGTTAATGATGAAAATGTCGCCACTGTTGCATTGCGTCA
TATTATTTTCATCATAAATATGTGCCTCACCTTTAATAACAAAACCAATCATTAAACCAT
TGAGCCTTTTGAAATCTGACATACTCTCAGTTTCTACTCGAATTAAATAATCACGTTGCA
TACTATCCCTCAATTCAGTAATATGAATACGTTTATTTTACATTATTTTACAGCAACATA
TTTGAATTTCATATTGAATCGTGTGCGTGGATGATTATTTATCCTCACTCGGTTCAAGAT
GTAGGCTATCACTAAAGTAAATATTTTCTCCTTTTTTCTCTACAAACGTAAATTCAATAT
CTTTATATCCAACTGATGAGCCTTTTAAATT
>NODE_11_length_18831_cov_19.636450
AACTGCATAAAAGCGTCTAATCGCTAAAGCGAAAAGTGGGATTAAAAAGGAGATGTGATA
GTGTGAAGAAATCGTTAATTGCTTTTATTTTAATTTTTATGCTTGTTCTGAGTGGCTGTG
GTATGAAAGATAATGATAAACAAGGTAGCGATGATAATGGCTCGTCTAAAACGCCGTACC
ATAGAATTGATTCGTTAATGCCTAGTAATACTGAAATTTTATATGAATTAGGATTAGGTA
AATACATAGTTGGTGTTTCAACGGTTGATGATTATCCAAAAGATGTGAAAAAGGGTAAGA
AACAATTTGATGCTTTGAATCTAAATAAAGAGGAACTTTTAAAGGCAAAGCCAGATCTAA
TTCTTGCGCATGAGTCGCAAAAGGCAACTGCTAATAAAGTATTGTCATCATTAGAGAAAC
AAGGCATCAAAGTTGTGTATGTTAAAGATGCACAATCAATTGATGAAACTTACAACACAT
TTAAGCAAATTGGGAAATTAACGCATCATGAAAAGCAGGCTGAACAACTTGTTGAAGAAA
CTAAAGATAATATCGATAAAGTCATAGATTCAATTCCTGCTCATCATAAAAAATCAAAAG
TATTTATTGAGGTTTCATCAAAGCCTGAAATATATACAGCAGGGAAGCATACATTCTTCA
ATGATATGTTAGAAAAATTAGAAGCCCAAAATGTTTATAGTGACATTAATGGTTGGAACC
CTGTAACGAAGGAAAGTATTATTAAAAAGAACCCAGATATATTAATTTCGACGGAAGCTA
AGACAAGATCAGATTATATGGATATCATCAAAAAAAGAGGTGGATTCAATAAAATTAATG
CTGTCAAGAATACACGTATTGAAGTTGTAAATGGTGATGAAGTATCAAGACCGGGTCCAC
GTATTGATGAAGGATTAAAAGAATTAAGAGATGCAATTTACAGAAAATAAACCATTCTAA
TTATGCCCCTTATTGCTACATGTAAAAAAATACATGTTTGAGATAAGGGGTTTTTAAAAT
ATATTTAGTGAATGATAGCAACGCGAGTATGTGATTGCTATAATGAATGTAATTATCGAT
GAAAGAAAAGTGAATACTATGACATTTAATAAAGTATTATTGAGCTGGATAGTCATATTG
ATTATAACAACTAGCATATATCTATTTTGGCAGTTGGGGGATATCAATGATGTATTTAAC
CAGTCTATTTTAATCAATGTTAGATTACCGAGATTATTAGAAGCATTGTTGACAGGTATG
ATATTAACTGTTGCAGGTCTTATATTTCAAACAGTTTTAAATAATGCATTGGCAGATAGC
TTTACATTAGGATTGGCAAGCGGTGCTACATTTGGTTCAGGATTAGCATTATTTTTAGGA
TTAACAACGTTATGGATTCCAGTATTTTCAATAACATTTAGTTTAATAACATTAATAACT
GTATTAGTCATTACGTCGGTATTGAGCCAAGGCTATCCAGTTAGAATCTTAATATTAAGT
GGTTTAATGATTGGTGCATTATTCAATTCACTTCTATATTTTTTGATTTTATTAAAACCT
CGCAAATTAAATACAATTGCCAATTATCTGTTTGGTGGTTTTGCTGATGCAGAATACTCA
AATGTATCCATAATAGCAATCACATTTATCATTGCACTGTTTGGTATATTTATCATTCTT
AATCAACTAAAGTTATTGCAATTAGGAGAACTAAAAAGTCAGTCACTAGGCTTAAATGTT
CAAATAATTACATATATCGCGTTATGTATAGCTTCTATGATAACGGCGATAAATGTCGCA
TATGTTGGCATCATTGGATTCATTGGTATGGTGATACCACAACTCATTAGAAAATGGCAG
TGGAAACAATCGTTAGGAAGACAATTGGCTTTGAATATTGTAATTGGAGGACAAATAATG
GTTATGGCAGATTTTATTGGTAGCCATATATTGTCACCAGTACAAATACCGGCAAGTATT
ATCATTGCATTAATTGGTATACCAGTGTTATTTTACATGCTAATATCTCAGTCGAAACGG
TTACACTAGCACATGACATTTGCTAAAATAAAAATAACTATAAACATAAAGAGGGCATAA
GCGATGGATTTGAATCAAATTAAAGCAGTTGTATTTGATTTAGAAGGTACGTTGTTGGAC
AGAGTTAAATCTCGAGAGAAATTTATCGAAGAGCAATATGAACGATTTCATGACTACTTA
ATTCATGTTCAACTGGCAGATTTTAAAAAAGCATTTATTGAGCTAGATGACGATGAAGAT
AATGATAAACCTGATTTATATAAAGAAATCATTAAACGTTTCCATGTAGATAGGTTAACT
TGGAAAGACTTATTTAACGATTTTGAAATGCATTTTTATCGTTATGTATTTCCTTATTAC
GATACTTTGTATACACTAGAAAAGCTATCGCAAAAAGGCTTTCAAATTGGTGTTATCGCA
AATGGTAAATCTAAGATTAAACAATTCCGATTACATTCACTTGGTTTGATGCATGTTATT
AATTATTTATCAACATCAGAAACAGTTGGCTTTCGTAAACCACATCCTAAAATTTTTGAA
GATATGATTGATCAACTAGGGGTATTACCTGAGCAAATTATGTATGTTGGCGATGATGCG
TTAAATGATGTAGCTCCAGCACGAGCTATGGGCATGGTTAGTGTATGGTATAAACAAGAA
GATGCAGAAATAGAACCGCTCGAAGAAGAAGTTGATTTTACAATTACAACAGTGGAAGAA
TTATTAACCATTTTACCAATAAAAATTGATAATAAAGGAGAAAATTATGGATCTATTTAC
TAGAAAAGATGGAACATCGATACATTACAGTACATTAGGTGAAGGCTATCCTATCGTATT
GATTCATACTGTACTTGATAATTATTCTGTGTTTAATAAATTAGCAGCAGAATTAGCAAA
ATCATTTCAAGTTGTGTTAATTGATTTACGTGGACATGGCTATTCTGATAAACCTCGTCA
CATTGAAATAAAAGATTTTTCTGATGACATTGTTGAATTACTTAAATATCTATACATTGA
AGAAGTTGCATTTGTATGCCATGAAATGGGTGGAATTATTGGTGCGGATATTTCAGTACG
TTATCCTGAATTTACATCATCACTTATGTTGGTAAATCCAACATCTATTGAAGGTGAATT
ACCGGAAGAACGTTTATTTAGAAAATATGCTCATATTATTCGAAACTGGGATCCTGAAAA
ACAAGATAAATTTTTAAATAAGCGTAAGTATTATCGTCCGAGAAAAATGAATCGATTCCT
CAAACATGTCGTAGATACAAATGAAATATCAACTAAAGAAGAAATTCAAGCAGTTAAAGA
GGTATTCAAAAACGCTGATATTTCTCAAACTTATAGACATGTCGTAGTACCGACAAAAAT
TATTGCAGGAGAATTCGGTGAAAGAACAACAAGATTAGAAGCTAAAGAAGTAGCTGATTT
AATCCAAAATGCAGACTTTGAAGTATATCAAGAATCAAGTGCATTCCCATTTGTTGAAGA
GCAAGAAAGATTCGTCGAAGATACAGCTTCATTTATCAACAAACATCACGATGAAAAGCA
TGTTTAATTTTAAGTGATAAGTGAAATATAAAAGTAGTAATTATTATTTGTAATATAATT
GTAATATGGCTGTTGTTTTAGAAATGATTGTTGTATAATGGTTGTGAGCACAAGACGATA
TAAATAAAAGGAGAGAGTGCTTATGAAAAAGCTACTAACGGCAAGTATAATTGCATGTTC
TGTTGTAATGGGAGTAGGCTTAGTGAACACTAGTGCCGAAGCAGCAAGTGGCAACTCTAT
TGATACTGTTAAACAATTAATTAAGGGTGATCAGTCATTAGAAAATGTGAAAATTGGCGA
ATCTATTAAAGATGTTTTAACTAAGTACAAAAATCCGATGTATTCTTACAATGAAAATGG
AACTGAACATTATTACGAATTCCATACTAAAAAAGGTATGTTATTAGTAACTACTGATGG
TAAGAAAAACAATGGTAAAGTAACTCATATTTCAATGATGTATAATGATGCTAATGGTCC
AACATATCAAGCTGTTAAAAATTATGTTGGCAAAGCAGTAACACATACGGAATATAGCAA
AGTTGCTGGTAATTTTGGATATATTGAAAAAGGCAAAACGACTTATCAATTTGCCTCAGC
ACCAAAAGATAAAAACATAAAATTATATCGTATTGATTTGGAAAAATAATAATTAAATTA
ATCGTGCTTAACCGACAAGTTAAATCGCAATACTTGTCGGTTATTTTATTACATGGCATA
ATACAGTGAATATTAATTTTTATGATTTGCGAAGGGGATATTAAACCAATACAATAAATA
AAGATGTTTCATTTTAAAGGAGTACTACCAATGCGTATTAACGATAAAATTTTACTAGAA
AATATAGAAGATTACTTTAATCATAAAGGTTTATCACCGCATTTGATTGATGATATTAAA
GAGAAAGTAATTACTGATATAAAAAATTCTGAAAAGAAAGATCAAGATTATATTGAATAT
AAAAGAAAATCTCCAGCACAAATCATATTAATGATTCAAAGGAATTTGTTTGCTTTACAA
ATGAATCCAGTTATTTTCTTTATTTTAAATTTCATTCTCATATCCTATTTATATGATAAA
CAGTATGTTCAGTTTCAAGCTATTACTGGAATGAGTCTATTTTATTGTTTAGTGATTTTT
CCAATGACTATTGTTGTATACCTAAGGGTGTCTCAAAAGAATTACTTGCGTAGTAATAAA
ATAGAAATGATTATGGGTACAATTATCGCTATCATATCCCTGTTATTAATTATATTACAA
GCATTTAATATTACATGGGGCGTTATACCAATTACAAATTTTGGACATCAATTTTTTTTT
TCATTGGTATTATTTTAGTAATTGCCGGCATTTTTTATAAGCGACTTGAGTTTTCGGGAA
TTGGCTTATTATTTTGTCAAAAAACCGTAGATGCAATGATTCATAATCCACAATCAGCCC
AGACTTTTTCATTAATTATATGGATATTATTAGTAGTTCTAGTTATATATTTCACAATTA
GATTATCTTCACGTACAAGATTATAAATATGATAAAACTATTCACTTGATTAATTGTATT
AATTGAGATGAATAGTTTTTTTATTGTTGGAATAACTTTTGGTAATTTATAAATAATTTA
AAAAAATTGTTTATAAAATGGAAGCGTACATAGAATGAAGGTTGGGTATATAGTTTATTG
AGGGAGGTGTCACAATGAATAAAGTCACAATTAATCCTCAAATCCAATTAACTTATCAAA
TTGAAGGTAAAGGGGATCCTATAATATTACTTCATGGATTGGATGGTAATTTAGCTGGAT
TTGAAGATTTGCAACATCAACTAGCATCATCATATAAAGTACTTACTTACGATTTAAGAG
GTCATGGCAAGTCTTCTAAAAGTGAATCATACGATTTAAACGATCACGTTGAGGATTTAA
AAATTCTAATGGAGAAGTTAAATATTCATGAGGCACATATTCTAGGACATGATTTAGGTG
GGGTAGTTGCTAAGTTATTTACAGATAAATATGCTTATCGTGTAAAATCATTAACTACCA
TTGCATCGAAGAAAGATGACTTAATACACAGCTTTACTCAATTGTTAATACAATATCAAG
ATGATATAGCGGGTTTTAATAAGTCTGAAGCGTATATTCTTTTATTTTCTAAATTGTTTA
GAAATCAAGAGAAGACGATGAAATGGTATCAAAAACAAAGAATATATAGCATTAAGTCTG
AGGATGATAGTGCGGTGGCAATTCGTTCATTAATTTTGCATAAAGATGAACCTATGTATT
TAAAAAAACGTACATGTGTACCTACTTTGTTAATTAATGGGGAACATGATCCTTTGATTA
AAGATAAGAATCATTTTAAATTAGAATCGCATTTTTTAAATGTAACGAAAAAAATCTTCG
AACATTCAGGACATGCACCGCATATTGAAGAACCAGAAGCATTTCTAAGTTATTATCTAA
ATTTCTTAAAAAGCGTATCATAATATGTGATATATCAACCTAGGGCATAAAGTCCTTAGG
CAATGTGAAAAAGCTGATTACTACTCATTATTTGATAGAAATCAGCTTTTTTTGAAATGT
ATTTGATATATACTGCTCGTTATACGGCTATCTTCCTTATATTAAGTGCTATTAGTGCAA
AACCGCTTAACAATTAGGTAAAAAAAGACATAAAAAAAGGAAGTTTAATAGAATGTATCA
TCTATCAAACTTCACCAAATTGCGCTAAACAAAATTATAGTTCAATTTCGTTGTTTGCTT
CAGTGATTCGTTTATTTACTCGACTCAATAATGATTCGATTTTTTTACGTTGTTGTGCAT
TAACAAGAATTAATACAGTTCTTTCATCATGCTCATTACGTTTTTTATCGAAGTAATCTT
CTTGAGATAAAATTTTAACTGCTTTAACAACTTGTGGTTGTTTGTAGTTTAAATGATTAA
TAATATCTTTAAGATAGTATTCTTTCTCTTTGTTTTCGCTGATGTATGTCAATACAGCGA
ATTCTTCAAAGCTAATTGAAAATTCCTTTTTAATTAAACTTTTTAATTTGTCAGCATAAG
TGACCATTGATAACAACTCAAAGCAATCATTGATTTTTGTAATTGCCATGTTTAAAACCT
CCCTATTTGATGCATCTTGCTCGATACATTTGCCCGATAATATATTGATATCTAATCTTT
ATTTATTATAGATATGTTAGTCATAATTTTGCATTAAATAAGTTTTATTAAATATATTTA
ATGCTCTATTATTTAGTTAATTATAACTAATTAAAAATGAGAAGTAAACAAAAAAGTGTT
TATAAAACAAATTATTCATTAGACACAGTGATTGTATTTCTGGGTTAGCATTTGGATTAG
TCAAAAAGATCAGCATTTTTTATAATTTACCTTAATTTAATCGTCAGTACAAGGTAATTT
ATTTAATGAAACGATTTAGCGCAATTAAATGTTTCAATATTCAATGTGTATCTAAAGTGA
TTCATTGTCATAGCTTAACGCTTTTAAGTTAACTTCTTCTAATATTTATACCCATTTTTC
GAACTTTTATCACTAAAAAAGAAAAATTTTTATAATTTTTTTAATTTAGTAATTCTCAGT
GCAGTTTTAATGATAAGAAAAACACACTTTTTTAATGACAAAAGTAAAACTATAGCACTT
TAAAGTAAATGTATAGTAATCCGATTGATAACAAGTAATCAATATTAGAAAGTACGATTA
TGGTTCATAATTTAAAGCATCTTCAATCTTTAAAGTCGACTCAATGAATGAATTAAAGTT
GTACATTTTGACTTATTTTTAATTAATTGAATAACCAACTATGAAATATTAGCACGAATA
ACATAATTTTTGCTATTAATTTGGTGTAAATTATTAAAAAATAACATTAATTTAGGTCTT
AAGAATGAGTTGACTATCGAATTTGCTAAATTAAAATTTGTTGTGTCAAAGCATACTACC
CATATTAGTACTTATTAAAACTAATTTAGACTGCAAAAAAATAGCTTATCACTTTTAAAA
ATAATTACAAGTTAAAATGATAAGCTAAAAGTTAATTTAAAATAATCTTAAAAGTATAAT
CCCTGTCAAAATACATAATAGACCAATAGTTTTTCTGGATGTCATTGCTATTTTAGGTGA
ACCAAATAATCCAAAGTGATCTATCAATATGCCCATTAGAATCTGGCCAAACATCCCAAT
AAGTGTTGTTAATGCTGCACCCATATGAGGCATTAAGATAATGTTAGCTGTTACAAAAGC
CATGCCAAGTATACCGCCAGTAAAATAGATAGGTTTTAATTTACCGAATTTTAAATGACT
TGTTTTTAGTTTTAAAGAACGATTAAAAATAGCGGTTAAAATCAACAACGTTATTGACCC
AATTGTAAATGATACTAATGATGCAAAGGCTGGTGAATGAGTATGACTTGCTAAAGCACT
ATTAATTGTCGTTTGAATAGGTGGAAAGAAACCAAATATAAATCCTAAGAGAAGCCAAAA
CAATAAATACTTTTGATCAGTTAGTAATAAATTATTCTTGTTAAATTGATTCATTATGAC
GATACCGATAATGAGTAACAATACTCCAATTGCTTTAATTAAATTAAAATCATGAATTGT
AGCACCAAATAAGCCAAATGTATCAATAATGACACCCATAATAATTTGACCCGCAACTGT
TGCAATTACAGTTAATGTTGCACCTAATTTTGGCAATAACAATAAATTTCCAGTTAAAAA
GCTAACCCCAAGCAAACCACCGACTATCCATGTGTAGTTAAATGATTGATTATTGTAAAA
GTGAATAGTAAATACTTCTGGATTGATAATGATGTTTAAAATAATTAAACAAATTGTTCC
AACTGAAAATGAAATGAATGAAGTATAGAAAGGTGATTTAGTATACAGTGATAGTCTTGA
ATTGACAGATGTTTGGATAGGAATAAGCATTCCAACTAGGACACCAATGATATAGAAAAG
AAGCATATGAATAAAGTCTCACTTTCCAAAGTTAATAATAAAAATCATATGTATACATTA
TCATTATAGAGAAAATATACAACTCATTTTTAATAATGTTGAAAAAAACAGGACATTGAC
ACAACAAAATCACCCTAGACAATCATGATGAAAGTCTAGGGTGTTAGTATTTATACTAAA
TTAATTACGCTTTCTTTATATCTATTTCTTATCTTCAAATAAAACGGTCGTCGTTTTATC
AATAATTTGAGCAGAATGTACTTTGGTGATAGCGCCACTATTAGACTTTAAAATATTTAA
ATCTACTAATGCATTCATACTATCACGTGCAACTTGCTCGGTTATGATGTTGTTTAATTG
TGGTAATTGCAATTTGACAGGTTTGTCTAATGAAGATTTAAAACTTAATTCAAGTGTTTT
GGTCATGAAAGTGTCCTCCTGATTAAATTGATACAGATTTGATGACTTCGATGTTATTGT
ATGTTTCTCCAGTAAGTCGCTCGATAAGTTTGCTAAATGTTTTAATTTGGTCGTTTGATA
CTTCAGGATTAATATTGGCGAATCGACGTTTAAATTCTGTTTGTTTACCATTTGTATCTA
GTTTTGTAAATGATAATACAATTGTAATGTGATTTGTTTTACTCATATTTTAAAACCTCC
TTTCACACTATATATCGAAAGAAAAAAATAATTGGGTTAATTTTATTATTCTTGTTTAAA
TTCTATAAAAAAGGTTATAATTATATGTGACTTAAATACTTAATGTTTATGATTAAGACA
CTTAAAGCAAGGAGGGACATATGAACAAGGTAGAAGTAATTAAATGCAATGATGATATTA
ATAAAATGTATGACGCGCTCAAAGCTCGATCTGATAGGGATTATTTGTTTTTTAAATTAG
CTATACATAGTGGTATGAAAATTACAGAATTATTAACAATTACCGTTGAAGATACTAAAC
GACTGATTGAAAAGGGGACACTAAGCGAATTGTGTAAAGCCCATTATCACTCATTGATTA
AAATTAGATTGCCAGAAACATTATCTAATGAGTTACTTCATTATATTGAAAACAAAAGTC
TGTCAAATGAAGATGTATTATTTCAATCATTGAGAACTAATCAAGTATTATCTAGGCAAC
AAGCCTATCGTATTATTCATCAAGCAGCAATTAAGGCTGGCATAGAGAATGTAGGACTAA
CGACATTGCGTAAGACATTTGCGTATCATGCATATCAAAAGGGCATACCTATTCCTGTCA
TTCAAAAGTATTTAGGGCATCAATCAGCTATAGAAACATTGAATTTTATCGGTTTAGAAA
ATGAATGTGAACACAGTATTTATATTTCATTACAATTATAACGACAAAGGAGGCTAATAA
TGAGTTTGGTTTATCTATTAATTGCCATACTAGTAATTATGGCGATGATATTATTAACAT
CTAAACGTAGAGCAATGGCTAAATATGCAGGATACATAGCGCTGACTGCACCTGTAATAG
CATCTATTTATTTTTTGTTACAAGTTCCATCAGTAATTAAACAGCATTATTTGTCTGTTT
CCATTCCGTGGATGACCTCATTAGATATTAATGTAGATTTACGTTTAGATGGTTTGAGTT
TAATGTTTTCCCTTATTATTTCCCTTATTGGAATCGCTGTATTCTTCTATGCAACACAAT
ATTTATCCTCTCGTAAAGATAATTTACCAAGGTTTTACTTATACTTAACGCTATTTATGT
TTAGCATGCTCGGTATTGTATTAGCTGATAATACAATATTAATGTATGTGTTTTGGGAAC
TAACTAGCGTATCATCATTTCTATTAATTTCATATTGGTATAACAACGGAGATAGTCAAT
TTGGTGCGATGCAATCATTTATGATTACAGTATTTGGTGGTTTAGCATTATTAGTTGGTT
TTATCATGTTGTATATCATGACAGGAACGAATAACATCACAGAGATATTAGGACAAGCAG
ATCTTATTAAGAACCATGCTTTATTTATCCCTATGATTATCATGTTTTTATTAGGTGCAT
TTACAAAGTCTGCACAATTCCCATTTCATATTTGGTTACCAAGGGCAATGGCAGCGCCTA
CACCTGTAAGTGCATATTTACATTCAGCCACGATGGTAAAAGCTGGTATCTTTTTATTAC
TTCGATTTACACCATTATTAGGTCTTAGCAATATGTACATATATATCGTCACGTTTGTTG
GTTTAATAACTATGTTATTTGGCTCAATCACAGCTTTAAAACAATGGGATTTAAAAGGAA
TCCTAGCATACTCTACAATCAGTCAACTTGGGATGATTATGGCTATGGTGGGTATAGGTG
GCGGATATGCTCAACACCAACAAGACGCAATAGCATCTATTTATGTATTTGTGTTATTTG
CAGCATTGTTCCATCTTATGAATCATGCTATTTTCAAGTGTGCGCTTTTCATGGGTGTAG
GGATTTTAGATCATGAAGCAGGTTCAAGGGACATACGAATTTTAAGTGGCATGCGCCAAT
TATTTCCAAAAATGAATCTAGTCATGACGATAGCGGCTCTATCTATGGCTGGAATACCAT
TTTTAAATGGATTTTTAAGTAAAGAAATGTTCCTAGATGCATTAACACAAACTGGACAAT
TATCCCAATTTAGTTTGATTTCAATGATAGCTATCGTGTTTGTTGGTGTTATTGCGAGTG
TTTTTACATTCACATATGCACTTTACATGGTTAAAGAAGTATTTTGGACAAAATATGATT
CTAAGGTTTTTACTAAAAAAAATATCCACGAACCATGGTTGTTTAGTTTACCATCTCTTT
TATTAATGGGATTGATACCAATCATCTTTTTCGTGCCAAATATACTTGGGAAAGGGATTA
TTGTTCCTGCGTTAAGAGCTGTATCAGGTGGTAATCATCAAATTGATCAATTGGCACCAC
ATGTTTCGCAATGGCATGGATTTAACATACCGCTTCTTTTAACCATCATCATTATTTTAT
TGGGTAGTGTACTAGCAATCAAAGTAGATTGGAAAAAAGTGTTCACGGGTAAAATCAGAC
AGATTTCAGTTTCAAAAGGGTACGAAATGGTTTACCGACAATTTGAAAAGTTTGCTACGA
AGCGATTTAAACGTGTTATGCAAGATCGTTTAAACCAATACATTATTATGACTTTAGGCA
TATTTATGATTATCATTGGATATGGTTATATTCGAATTGGACTTCCTAAAGTACATCAGT
TACATGTTTCTGAATTTGGGGCATTAGAAATTATATTAGCAATCGTAACTGTCACAATTG
GTATTTCTTTAATTTTTATACGTCAACGACTGACAATGGTCATTTTAAATGGAGTCATCG
GTTTTGTTGTGACTTTATTCTTTATAGCAATGAAAGCACCTGATTTAGCATTGACACAAC
TTGTGGTTGAAACCATTACGACGATTTTATTTATTGTTAGCTTTTCAAGATTACCCAACG
TACCAAGGTCTAAAGTTAATAAAAAACGAGAAATAATTAAAATTTCAGTATCTCTTATGA
TGGCGCTGATTGTTGTGTCACTTATTTTCATCGCGCAACAAGCAGATGGATTGGCATTGA
TTTCTAATTTTTATCTTAGAGCGGATAAATTAACAGGTGGCAAAAACATTGTGAATGCGA
TTTTAGGAGACTTTAGAGCATTAGATACATTGTTTGAAGGTTTAGTATTAATTATTACTG
GATTAGGTATTTACACATTATTAAATTACCAAGATAGGAGGGGACAAGATGAAAGAGAAT
GATGTCGTTTTAAGAACGGTCACGAAACTCGTTGTATTTATTTTATTGACTTTCGGATTC
TACGTCTTCTTCGCTGGCCACAATAACCCAGGTGGTGGCTTTATAGGTGGTTTAATATTT
AGTTCCGCGTTTATTTTAATGTTTCTAGCTTTTAATGTTGAAGAAGTATTAGAAAGCTTA
CCGATAGATTTTAGAATTTTAATGATTATTGGTGCATTAGTTTCATCAATTACTGCGATA
ATGCCAACATTTTTTGGAAAACCTTTTTTGTCGCAATATGAAACAACATTGACACTACCA
ATTTTAGGGCACATTCACGTAACGACAATAACACTGTTTGAATTGGGCATTTTGTTCTCG
GTTGTCGGGGTTATTGTAACGGTGATGCTGTCTCTTAGTGGAGGTCGATCATGAATTTAA
TTTTATTACTAGTTATAGGATTTTTAGTATTTATAGGGACATATATGATATTATCTATAA
ATTTAATTCGTATTGTCATAGGTATTTCAATTTATACACATGCTGGTAACCTTATTATCA
TGAGTATGGGCACTTACGGCTCTAATAAATCAGAACCGCTGATTACAGGTGGAAATCAAT
TGTTTGTCGACCCACTGTTGCAAGCTATTGTATTAACTGCAATAGTTATAGGTTTTGGGA
TGACTGCGTTTTTACTTGTCCTCGTTTATAGAACTTATAAAGTAACTAAAGAAGACGAAA
TTGAAGGCTTAAGGGGGGAAGATGATGCTAAGTAACTTATTGATTTTACCAATGTTATTA
CCATTCCTTTGTGCCTTAATCCTAGTATTTCTAAAAAATAATGACCGTATTTCTAAATAT
TTATACTTAGGCACAATGACTATCACCACAATTATTTCATTAATGCTTTTAATTTATGTT
CAGCGTCATCGTCCAATTACATTGGATTTTGGTGGTTGGACTGCACCATTTGGAATACAG
TTTTTAGGAGATTCGTTAAGTTTAATCATGGTTACAACCGCTTCGTTTGTGATTACTTTA
ATTATGGCATATGGATTTGGGCGTGGCGAACATAAAGCAAATCGTTATCATTTACCTTCA
TTTATATTATTTTTAAGTGTTGGTGTGATAGGCTCTTTTCTAACATCAGATTTATTTAAT
TTATACGTCATGTTTGAAATTATGTTACTAGCGTCATTTGTACTCATTACACTTGGACAA
TCTGTAGAACAATTACGTGCTGCAATTATTTATGTTGTCTTGAATATTATTGGTTCATGG
CTATTCTTATTAGGTATAGGTTTACTTTATAAAACAGTAGGTACATTAAACTTTTCACAT
ATTGCAATGCGTTTGAATGACATGGGAGATAATCGCACTGTTACAATGATTTCATTAATC
TTCTTAGTCGCATTTAGTGCGAAAGCAGCGCTGGTCCTTTTTATGTGGCTACCGAAAGCC
TACGCTGTGTTAAATACTGAACTTGCGGCATTATTTGCAGCGTTAATGACCAAAGTGGGC
GCTTATGCATTGATTCGCTTCTTTACATTATTATTTGACCAACATAATGATCTTATACAT
CCATTGCTAGCAACAATGGCAGCTTTAACAATGGTCATCGGCGCTATAGGTGTCATTGCT
TATAAAGATATTAAAAAGATTGCAGCTTACCAAGTCATAATCTCAATAGGATTTATCATT
TTAGGTTTAGGAACAAACACGTTTGCAGGTATTAATGGTGCAATATTTTATTTAGTAAAT
GATATTGTTGTGAAAACATTGCTATTCTTTATTATTGGTAGTTTAGTTTATATTACTGGT
TATCGACAATATCAATATTTAAATGGTTTAGCGAAAAAAGAACCATTCTTTGGTGTTGCA
TTTATTATAATGATTTTTGCTATTGGGGGCGTACCACCATTTAGTGGTTTTCCAGGAAAA
GTACTTATTTTCCAAGGTGCATTACAAAACGGTAATTATATAGGACTCACGTTAATAATC
ATTACTAGTTTAATTGCTATGTACAGCTTGTTTAGAATACTTTTCTATATGTATTTTGGA
GATAAAGATGGCGAAGAAGTTCATTTTAAGAAAATCCCACAATATCGTAAAGGTATTTTA
AGTATTTTAGTAGTTGTGGTTATCGCAATCGGGATTGCAGCGCCTGTGCTGTTAAAAATA
ACTAATGATGCAACAGAGCTTAATACGAACGATCAATTATATCAAAAGCTTGTTAATCCA
CATTTGAAAGGAGAGGAATAAATGAATCAAATTGTTTTAAATATTATCATTGCATTCTTA
TGGGTTTTATTTCAAGATGAAGATCATTTTAAATTCTCGACTTTCTTTTCTGGATATCTA
ATTGGTTTAATTGTCATTTATATATTACACAGGTTTTTCAGCGATGATTTTTATGTTAGA
AAAATTTGGGTAGCTATTAAATTTTTAGGCGTTTATTTATATCAATTAATAACATCTAGC
ATTAGCACGATTAATTATATTCTTTTTAAAACAAAAGATATGAACCCTGGATTACTTTCA
TATGAAACAAGACTAACAAGTGACTGGGCAATAACATTTTTAACAATTTTAATTATTATA
ACTCCAGGGTCTACAGTAATACGAATTTCTCAAGACTCAAAAAAGTTTTTTATTCATAGT
ATCGACGTGTCTGAAAAAGAAAAAGATAGTTTGTTAAGAAGTATTAAGCATTATGAAGAC
TTAATATTGGAGGTGTCGCGATGATACAAACAATCACACATATTATGATTATTAGTTCAC
TCATTATTTTTGGAATTGCATTAATCATCTGTTTATTTAGATTAATCAAGGGACCTACAA
CAGCAGATCGTGTCGTTACATTTGATACAACAAGTGCTGTTGTCATGTCTATTGTGGGTG
TCTTAAGTGTACTAATGGGCACCGTTTCTTTCTTAGATTCAATCATGCTCATTGCCATTA
TATCTTTTGTAAGTTCTGTATCGATTTCAAGATTTATTGGTGGGGGGTATGTGTTTAATG
GAAATAACAAAAGAAATCTTTAGTCTTATTGCTGCTGTGATGTTGTTGTTAGGTAGTTTT
ATTGCTCTTATTAGTGCAATAGGTATCGTGAAATTCCAAGATGTTTTCTTAAGAAGTCAT
GCTGCGACAAAAAGTTCAACTTTATCCGTGTTATTAACTTTAATCGGTGTATTAATTTAT
TTTATTGTGAATACAGGATTTTTCAGTGTGCGTTTATTACTGTCACTTGTTTTTATTAAT
TTAACTTCACCCGTCGGCATGCACTTAGTCGCTCGCGCTGCTTATCGCAACGGCGCTTAT
ATGTATCGAAAAAATGATGATCACACACATGCATCAATATTATTAAGTTCAAATGAACAA
AACTCTACAGAAGCATTACAATTACGTGCTAAAAAACGAGAAGAGCATCGTAAGAAATGG
TATCAAAACGATTGAAGTGTTGGCTAAATTGTTAAGCATAACAATGCTGTTGAAGATTTG
TTTTCAAATTTAATCATTAAAAGAGTACTTTGAAATTGGTTAGTCGATTTTAAGGTGCTC
ATTTTTTGTATTATAAGTTAATGTTGTTATGTGAAAGCAAGTTGTTTATTTATACAAACA
ATTAGTGATAAAATAAAATTAAATAATTGCAAATTTAAGTACTGCAATCGTAGACATATA
TCTATATTAAAGTGCTTTTGTGGTCGCTAACTCAATTTATCCTCTAAAGTATAATTACAA
CGAGATGTGATACTTAATTTTCAATTAAACAATACTTTATAGAGAGGTGAAAGTTTGGAA
ATATTTGAAACAATTCTTATATTTATAGCTGTTGTGATACTAAGTTCGTTTGTCCATACT
TTCATACCCAAAGTACCCCTAGCATTTATACAAATTTTCTTGGGCATGTTACTATTTATT
ACCCCAATCCCTGTTCAATTTAATTTTGATTCTGAATTGTTTATGGTAACAATGATTGCG
CCTTTGTTATTTGTAGAAGGTGTTAATGTTTCTAGAGTCCATTTAAGGAAATATATTAAG
CCAGTGATGATGATGGCATTAGGATTAGTCATTACTACTGTGATAGGTGTAGGTTTATTT
ATTCATTGGATTTGGCCAGATTTACCTATTGGAGCAGCATTTGCAATTGCTGCCATTCTT
TGTCCTACTGATGCAGTAGCAGTGCAAGCAATCACTAAAGGAAAGGTCTTGCCAAAAGGA
GCAATGACAATTCTTGAAGGTGAGTCATTATTGAATGATGCTGCTGGTATTATTTCATTT
AAAATAGCTGTTGGAGTATTAGTTACAGGTGCTTTTTCACTTGTTGATGCTGTTCAGTTG
TTTTTAATTGCATCAATTGGTGGCGCAGTGGTTGGTTTACTTATAGGTATGGCATTAGTA
AGGTTCCGATTAACATTGATGCGTCGAGGATATGAAAACATTAATATGTTTACAATTATT
CAATTGGTAACACCATTTGTTACGTATTTAATTGCTGAATTGTTTCACGCATCAGGAATC
ATTGCAGCAGTAGTTGCAGGACTTGTACATGGTTTCGAACGTGACAGAATTATGCAAGTA
CGTACACAACTGCAAATGAGTTACAATCATACATGGAATATACTAGGTTATGTTTTAAAT
GGCTTTGTTTTTTCAATATTAGGATTTTTAGTACCTGAAGTTATTATTAAAATTATCAAA
ACAGAACCGCACAATTTAATCTTTTTAATAGGCATCACTATTGTTGTTGCTTTAGCTGTC
TATCTATTTAGATTTGTTTGGGTTTATGTGTTATATCCTTATTTTTATTTAGCCATCAGT
CCATTCCAAAAAATGATGACTAAAAATGATGATGATAATCCAACGACTGAGAAACCACCA
AAGCGAAGTTTATACGCTTTAATTATGACGTTATGTGGTGTGCATGGAACAATTTCTTTA
GCAATCGCATTAACGTTACCGTATTTTTTAGCAGGGCATCATGCTTTTACGTATAGAAAC
GACTTATTATTTATTGCATCTGGTATGGTTATTATTAGTTTGGTAGTTGCGCAAGTATTA
TTGCCATTATTAACGAAACCTGCACCTAAAACAGTAATTGGCAATATGTCGTTTAAAGTT
GCTAGAATTTATATATTAGAACAAGTTATTGATTATCTAAATCAAAAATCTACTTTCGAA
ACAAGTTTTAAATATGGTAATGTGATTAAAGAATATCATGATAAATTAGCATTTTTAAAA
ACTGTAGAGAAAGATGATGAAAACTCTAAAGAATTAGAACGTCTACAAAAAATAGCTTTT
AATGTAGAAACAAAAACATTAGAGTCTTTAGTAGATGAAGGACAAATAACGAATAGTGTA
CTTGAAAACTATATGCGTTATGCTGAAAGAACACAAGTATATAGACAAGCATCATTAATA
AGAAGAATGATTGTATTATTACGAGGTGCTTTATTAAAACGAAGAGTACAAACGAGAGTG
AACTCGGCATCTTCACTTAGTGTTACGGATAACTTAATGGAATTAAATAAAATTAATAAA
TTAGTCCATTATAATGTGGTTAGTCGTTTGTCTAAGGAAACAACAAAAGATAATACACTT
GAAGTTGGAATGGTTTGTGACGGTTATTTAATGCGAATTGAAAACTTAACACCGTCTAAT
TTCTTCAATTCAGCAAGTGAAGATACGATTACTAAAATTAAATTAAATGCATTGAGAGAA
CAACGTCGCATTTTACGTGAGTTGATTGATACAGATGAAGTATCAGAAGGTACAGCGTTA
AAACTAAGAGAAGCAATCAATTATGATGAAATGGTTATTGTAGATAGTATGACGTAGTTC
GTAATTATGCTAAAAGGGATTGATGAAAAACTGAATGGCTTTTCATCAATCCCTTTTATT
TTAGAGAAATTGAATAGATAGTTTTAAACTATACGAATTATTAACATTTGAGATTTAATT
GAAATAAGTTTTAAAAATTGGAGGAGATAGATTAATCGAAGTCATTTAAAGATGAAGATA
AGTGCATTCACAAAAAATAGCCACACTCATATGACATCGGATGAGTGTGGCTTAAGGATC
TATGGGGGGAGGAAACCATAGATATTTACTTTGATAGGCCAGATTAAATATCAAAGTATG
CGATTATTTATAGCTTGATGCAAAAGTGGTATGCCTATTAAAAGTTACTGCACATAGCTT
TTTATATTCCGTTCAAAGGAAAGGGGCATACAATTGAACAATCTGTAATAGTACTTTTAA
CCAGCTATGCTAAAAGTCTAGTAGGGAGAACAGTTGTCCAATCACATAAGAACCTCTAAC
TTCGTTAGTACGATTAAGAAAAGCTTTTTAGTTAGTATGTAATACAATTTATTGACGCGC
GTGAATCTCTTTTATAAGAGTGTGTAGGGAATGGCGTTGTATAAATTGTATTAGAAGAAC
TTCTAACGCATCTCTGTGGTTAAAAGAGATGAAGGGAACGTCAGTTTAATCAAAACCACA
TAAAGCTTTTAACTTTGCTCT
>NODE_12_length_16250_cov_20.613232
TTCTACAAGCAATGCGCGTTGGGGTACGGGCCCCAACATAGGAAAGATTAACTCACAATA
ATGTGCAAGATGGCGGTGCCCAACATAGAGAAATTGTATTTCAATTTCTACAGGCAATGA
AATACATATTAATTTAAAATTGACTCCAATATTTAAACCCCCATAAGCACAATGCCTATG
AGGGTTTAAATATATTTATATATTATAAAATAGAAAGACCTGAAGATTGAATATCTTTCG
CAAAGCCTTTAACTGTATCTACTGATAATTCGTTAATATCGCGACCTAAGTTTGTATTCA
CTTTTTTCACAACATCTGCTGGGCATGTAATAATATCTGCACCAATTTCATCAGCTTGAA
TCACATTGAATAATTCGCGGCAACTTGCCCATAATAATTTAACGCCGTCTTTACTATGCG
TAACTTTTACAGCCTCTTTCATTAATGGTAATGGATCTACGCCTGTATCTGCAATACGTC
CTGCAAATACTGAAACATATGTTGGCACACCTTCAGTTACTGCTTCAGTTATTTCTTTAA
CTTGTTCAATTGTATAAACAGCCGTAACGTTTAATCTCACATTGTCAGCTGAAAGTTTTT
TAATTAAAGGAATCGTTGATTCACCTTTTGTATTTACAATAGGAATTTTAACAAATACAT
TTTCGCCATATTGTTTTAAAATTGCTGCTTCTTTTTCCATAGTTTCTAAATCGTCTGCAA
ATACTTCAAATGAAATTGAAGCATCTGGAATTTCTTTCACAGCTTCTTCAGCAAAAGCTT
TGTAATCTGTTACGCCCGCTTTCGCCATTAAACTAGGATTTGTTGTAAAACCATCCACTT
GTTTGTTTTTATAAGCTGCTTTCATTTCTTCAATATCTGCACCATCCGCAAATACTTCTA
CATTTAGTTTAGCCATATAATATAGCCTCCTTGATTCTTATTAAAATTTTAACAACATCT
GCATGTCTTTTTCTTACAACCATTTGTAAAAAATGATTTTTATTTCTTTGTTATATAAAA
CATTTATATCACGCTTTTATAATATATAGCTAATTTTTTGCCTATATTTCTTAAAAATGA
CTTTAGCAACATTGTGTCAACAAGGTAATTAAACTATTGTTTTATGATTGTTTATGATAC
GATATGTAAATGATAACCATCCAGGAGGTCTAGCATGTCTCGTTCAAAAAAATACTTTTA
CTTATCTAGCTTAATGATTATTTTAAGCTTTTTCTTTAATACAAATAACGTTTTCCTAAG
TGGGCTTTTTAATTCTTTTATTAAATTAATACTTTTCTGCAGTGTTATTAACTCAATTAT
ACTAATATTGTCTATAATTTTTGCAGATCGTTCAATTAAATCACTAAAGCCTGATGCAGA
TTGGATTAGAATTGCGAGTAAAAGTTTGCCTTGGATTATTCTAATCGTTATTTTAGTACA
TATCTTTTCGATTGTTCACACATTCGGTTTTATTTAAAAAAGATAAAATGTCAATGTAGC
CTTAATACAAAACAATACAATGTATCATACTAAAATGAGTAAATCCATTTGATGACGTTG
TTGCGTATAAAAAATATTAGATTTTCGAAATCATAACTATGCATCTAATCGCTATAGTTA
TACAACAAGATATAACATATAATGAGGTTTGATAATGCATCGACAATTTTTGTCGTCGCG
TTGCCAAAACCTCTTTTTTAAATTCAAACTATTTCTTTTCGAGGTGAACCAAATGCAATA
TGTATATATTTTTATCGGTGGTGCTTTAGGCGCTTTATTACGTTACCTCATTTCTTTTCT
GAATACTGACGGAGGTTTTCCAATCGGAACACTGATAGCAAATTTGACTGGTGCCTTTGT
AATGGGATTGCTAACAGCCTTAACAATTGAATTTTTTTCAAACCATCCAACCCTAAAAAA
AGCTATTACGACTGGTTTTCTTGGTGCTTTAACGACTTTTTCAACATTTCAATTAGAATT
AATACACATGTTTGATCATCAACAATTTATAACTTTACTACTATATGCTGTAACAAGTTA
TGTCTTTGGTATTTTGTTATGTTACGTCGGTATAAAACTAGGTGGTGGTTTATCATGATA
TCAATCATTTTAGTCATAATTGGCGGCGGTTTGGGTGCAATAGCTAGAAGTGCCGTTACT
GATTATTTTAATCATATATTTACTTCCAAGTTACCTATCGCAACATTGATAGTAAATCTT
GTTGGTAGTTTTTTAATTGGATTAACTATAGGCTTATCAATTTCAATCTCATGGTTCCCT
GCGTTCTTTGTTACCGGTTTTTTAGGTGGCTTAACAACTTTCTCAACGTTAGCCAAGGAA
CTTACATTAATGATGACACCAAAATTTAATATTAACCTTTTTCTCAATTATTCACTTTTA
CAATTCATCATTGGATTTATAGCTTGTTATATTGGCTATCATATTTAAAAATAAAATGCT
TCATTCAGCAAATAGGTAAATAATGACACCTTCCTGAACGAAGCATTTTTTAATTTTCAT
GCAAATTTTTTAACACCATATAATGCCTATCAAAATAAAACAATCTTTGTTGCCGTTTAA
ATAATGTGAATGTCAATAAATTCCCCAAACTAGTCGAAAATAAAACGTTAAGCAATATGT
CTATTACCTAACGTTGACAATTTATCTGACCATATCAAAAATTCACCGATTTGTTTCCTA
GCCTTCAAAAGTTTTTGGATCAGGTCCAATTCTCTTATCTTGATTTAAACCATCAATTCG
CGTCATTTGTTCATCTGATAATTCGAAATCAAATATTCGGAAGTTTTCAGAGATTCTGTT
TGGTGTCACCGATTTAGGGATTGTAACCACTCCATGCTGCACATTCCATCTTAAAACAAC
TTGGGCAGGTGACTTTCCTAATTCTTGAGCAATGTCTTTAATTGTCTCATCATTTAAAAT
TTGTGCATTCATCAATGGTGACCAAGATTCCATCACGATATGTTGTGCTGCCAAATATAA
TTTCAATTTATGTTGCGTTAAATATGGATGATATTCAACCTGATTAATTACAGGTTTAAT
TGACACTTGTGCCAACAAAGCTTCCAAATGTTCAGGTTCAAAATTGCTGACACCTATATT
TTTAACTTTATTATTTTTATATAAATCTTCCATACCTTTCCATGTATCAACCATTACGGC
TTCGTTCGTACCTGGCCAATGTACTAGATACAAATCTAAGTATTTTAAACCTAATCTAGA
TAAACTAGCTTCGTAAGCAGCTGCTACATTTTCACGACCAAAATCCTCAAAATATAATTT
TGAAGTAATAAATAAGTCTTCTCTAGCAATACCAGTTGATTCCAATCCGGCACGAATACC
AGTACCAACTTGTTCTTCATTCCCATAAACTTTTGCGGTATCAATACTACGATATCCTTG
TTCAATGGCATACTTAACACTTTCCATGCAATTTTCATCATTTTCCACACGAAATGTCCC
TAAACCAATTTGTGGCATCGTGTTTCCATTATAAAATGTTTTAACCTCCATAAATATCGC
CTCACCTTTTTGATGTATTATACCCTGTTATCATAACAAATCTGAGTTGAATACATGATA
AAAAACACTTACAGCAATCAACCACTAAAATGCTAGTAATATCTTTCAAATATTAATCAA
AATGTTAAAGAAATTCTGTTTAATTTATGACAAACTAAAAAAGCCGAAGTAACAACATAT
AGTCATCACTTCAGCCTAACATTTAATTGAATGATTCAATTTTATCCATCATTTGTTGTA
AGTCTTCCACGTTGTATTGAATACGACCATGGAATACAAATTTGTTAAAGAATTCGTCTA
ATTGTTCAGCGCCCACAAGTACTTTGACTGCACTATTTTGATTGTAATTTGAAATCGTTA
CATCGCCTTCATTTTTAGGATTAAAGTATAAAATTGAAGTCGGTGTATATTTAGCACCTA
AATGTTTTTGTAAGTCTTCAGCCAATTGTTTAATCGCCTCAATTTGATCTGAATAATTTA
CAAATGATAATGAACGTTTGTCATCATTTTGATCCATCACAATAGTTTGCGGTCTAGATT
TATCTAAATCTAATGTATCAAATACTTGTTCCATTGGTGGTAAATCTTTAAATTGACCGC
CACTAATACCATTATAAACATGACCTTTTAACAATTGAGAATCAATAATATAAAGACCAG
TTCTTGTTAATACTAAATGACTAATACGTTCAATATTATTAAAGCCATCCTTTGGTAAAA
AGATATTTGCCATAATGTGCATATCTTCTGGTCGAATTCGTTTTTCTTTAACTAATCTTT
CACGAATACCAATTAATCTCATGTCCGTTACATATTCACTATGATTTTTCGAGAACAATT
TTAATGCGTCAATCTCACGATCTTTTGTACTAACCATGTGATTATAATCTTCTTGTTGTT
TTGTAATTGTCTTTTTATTTTGAATACGCTCTTTCTCTAAAGCTTCTTCATGAGACTTTT
TAATGTTTTGTTCTTGTTGTTCATACTTTTCTTCTGTTTGTCGCTTAACTTTTTTCTTAC
TACCTAAGGCAACTAAGAAAAGGACAAAAAAGATTAATGCAATGACTACTGCAATAATGA
GTCCAATGACTACCGGTGAAGATAAATCCATCACAACAACGCTCCTTTTTAATATATGAA
TAACTTTAATTATAATAGAAAAGCTAAAGATTTTCGATACATATTATCATTTATATACCG
AAAATCTTTTATTTAGCTATATTCAATTCATCTTATTATTTTACTGCGTCTTTTAATTCT
TCCACTTTGTCTAATTTTTCCCATGGGAATAAGACATCTGTACGTCCAAAATGACCATAA
GCAGCAGTTTGTTTGTAAATCGGTTGTTTCAAATCAAGCATTTTAATAATACCTGCAGGT
CTTAGGTCAAAGTGTTTTCTAACTGCTTCGACAAGTTGCCCTTCAGAAACTTTACCTGTT
CCAAATGTATCAATTGCAATTGACACTGGTTCTGCAACACCAATCGCATATGCCAATTGT
ACTTCACATTGATCTGCTAAACCTGCTGCAACAATATTTTTAGCCACATAACGTGCAGCA
TATGCAGCTGAACGGTCTACTTTTGTAGGATCCTTACCACTGAAGCATCCGCCACCATGA
CGTGCATAGCCACCGTACGTATCAACAATGATTTTACGTCCTGTTAATCCTGCATCACCT
TGAGGTCCACCGATTACAAAGCGTCCTGTAGGATTGATGTAAAATTTAGTTTGGTCATTA
ATCAAGTTTTCAGGAACAGTTGGATAAATGACATGCGCTTTAATGTCTTCTTGAATTTGT
TCAAGTGTCACATCCTCAGCATGTTGTGTTGATACGACAATCGTATCAATACGTACAGGG
TTATCATTTTCATCATATTCAACAGTGACCTGAACTTTACCGTCTGGTCGTAAATAATTT
AACGTACCATCTTTACGCACATCTGATAAACGTTTTGCCAATTGATGTGATAAATAAATT
GCTAGAGGCATATACGTCTCTGTTTCATTCGTTGCGTAACCAAACATTAAACCTTGGTCA
CCTGCACCTGTTGCTTCAATTTCTTCTTCGCTATCTTTATCACGATACTCTAATGCTTTA
TCCACGCCTTGTGCAATGTCAGGTGATTGTTCATCAATCGCAGTTAAAATTGCCATTGTT
TCATAATCATAGCCATATTTTGCTCTTGTGTATCCAATTTCTTTGATTGTTTCTCTTACA
ACTTTCGGAATATCAACATATGTTGTTGTAGAAATTTCGCCGGCGATCAATGCCATACCT
GTTGTAACAGTTGTTTCACAAGCTACACGAGCATTTGGATCGTCTTTTAAAATAGCATCT
AATATTGCATCTGACACTTGGTCAGCGATTTTATCTGGGTGTCCTTCTGTAACAGACTCT
GAAGTAAATAATCGTTTGTTATTTAACATAGTTTGCTCCTTTAAATTTATATTACGAAAA
TTCTCTCTCTGTGAGCTAAATAAAAAAGACCTTCTAACTATTAATATAGAGAGAAGGCCT
AATACGTCCATTCGCTCTTATCGTTCAGACCTATTTGTCTGCAAACGGTTTGGCACCTTT
CTTTTATAAAAAAAGAGGTTGCTGGGTTTCATTGGGTCCATGTCCCTCCACCACTCAGGA
TAAGAGAATCCGTTAAAAATAATAGTACCTAATTAATGAATTAATGTCAATTTTTCATAA
ATAAATTTCCAGTAAAATATTGTAGATTAATTATGTTAATGTGTTATACTAATTAAATGT
AAAGGCTTACATTTAAATTATCGCTTTGGAGGGATTTAGGATGTCAGTAGACACATACAC
TGAAACAACTAAAATTGACAAATTACTGAAAAAACCAACGTCACATTTTCAACTTTCGAC
GACACAACTTTATAATAAAATCTTAGACAATAACGAAGGGGTATTAACAGAACTTGGTGC
TGTTAATGCAAGTACTGGAAAATATACTGGTCGTTCGCCTAAAGACAAATTTTTTGTCTC
TGAACCTTCATATAGAGATAACATTGACTGGGGAGAAATTAATCAACCTATCGATGAAGA
AACTTTCTTGAAGTTATACCATAAAGTACTAGACTATTTAGATAAAAAAGATGAATTATA
CGTATTTAAAGGCTACGCTGGTAGCGATAAAGATACAATGTTAAAACTTACAGTCATCAA
TGAATTAGCATGGCATAATTTATTTGCTAAAAATATGTTTATTAGACCTGAATCAAAAGA
AGAAGCTACAAAGATTAAACCTAACTTCACTATCGTTTCTGCCCCACATTTTAAAGCAGA
TCCAGAAGTTGATGGTACTAAATCTGAAACCTTTGTCATTATTTCATTTAAACACAAAGT
CATTTTAATCGGCGGTACTGAATACGCTGGTGAAATGAAAAAAGGTATCTTCTCTGTAAT
GAATTATCTATTACCGATGCAAGATATTATGAGCATGCATTGCTCTGCAAACGTTGGTGA
AAAAGGCGATGTCGCATTATTCTTTGGTCTATCTGGCACAGGTAAAACAACCTTATCGGC
TGACCCACACCGTAAACTAATCGGTGATGATGAACACGGCTGGAATAAAAACGGGGTCTT
CAATATCGAAGGTGGCTGCTATGCGAAAGCAATCAATCTTTCCAAAGAAAAAGAACCACA
AATCTTTGACGCAATCAAATATGGTGCAATCCTAGAAAACACGGTTGTTTCAGAAGATGG
TTCAGTGGACTTTGAAGACAATCGTTATACAGAAAACACGCGTGCCGCTTATCCAATTAA
TCACATTGACAATATTGTAGTACCATCAAAAGCAGCACATCCAAATACAATTATTTTCTT
AACTGCGGATGCATTTGGTGTTATTCCACCGATTTCAAAGTTAAATAAAGACCAAGCAAT
GTATCATTTCTTGAGTGGTTTCACTTCTAAATTAGCTGGTACGGAGCGTGGTGTGACAGA
ACCTGAACCATCATTCTCAACATGTTTCGGAGCACCTTTCTTCCCGTTACACCCTACTGT
TTACGCTGATTTATTAGGTGAACTTATCGATTTACATGATGTTGATGTTTATCTTGTTAA
TACTGGATGGACTGGCGGAAAATATGGTGTAGGACGAAGAATCAGCTTACATTACACACG
TCAAATGGTAAACCAAGCGATTTCTGGTAAATTGAAAAATGCAGAATATACAAAAGATAG
TACGTTTGGTTTAAGCATTCCTGTAGAAATTGAAGATGTACCGAAAACTATTTTAAATCC
AATTAATGCTTGGAGCGACAAAGAGAAATATAAAGCACAAGCAGAAGATTTAATTCAACG
TTTTGAAAAGAACTTCGAAAAATTTGGTGAAAAAGTTGAACATATTGCTGAAAAAGGTAG
TTTCAACAAATAAATTTGCATACTAATTAAAGAGCCAACCGTTGTTATAGTCTAACAATG
GTTGGCTCCTCTTATTTTATATGGTAAAAATTTATAGGCAATTTTATTACAACAATCACA
TTTAAGGTGACCTTCATGCCAAACTCACATCACTCATTCAATGGAAGCACCACGTCTTCA
CATAAAGTACCGATCCTTTACGCTATGCATGTTGCCCCGCTTTGCATAAAGTACTTATCG
TTAACTCAACGCAAGTTGTTCCTATTCACAAAAAGCACATACAGTTATCTGCATGGAGCA
CATTTTCATTGAAAGCGCGTACCGCTCATTCAACGCATGTAGCACCACATCTTCAAAGAT
TGATAGTTCCCATGCGCACACCAAATTTTATACTAGCTATGCAACTCAACTTGGTTCATA
AATTCTTTAATATAAGTCAATGTTTCAACCATCGCTGGTGGTCTTGGCACATGTCCTTCT
GCCATTTGATAAAATCTTTCATGCGTGGCACCTTTTAACTCTAGTTGGTCCGCTAAATAA
TACGCATGATGAATACCAACTTGTTGGTCTTTCCCTCCATGTACAATTAATATCGGCGGA
CTGTTTTCATTAATGTTTGGAATCGCTTGGCGTGCCTCATATGCCGCTCGATCTTTTTTC
GGATGACCAATCATTCTTCGTAGCATGCCTCTTAAATCGACACGTTCTTCATACATTAAA
TCAATATCTGAGACACCACCCCAGATTGTATAACTTGTTACTGGTAAGTCTTGAAATGTC
AACAATCCTTGTAGTCCACCTCTTGAGAAACCAACCATATGAATAAAAGCTTGCGGATAT
TTATCATGTAGCAACCTTAATAATTCAGTCACATCATTTAAATCGCCACGATAAAATTCA
TCTTTACCTTCACTCCCATTGTTACCTCGGTAGTATGGCCCAATCACTAAAGTTTGACTA
TCTGAAAATTGCATTAATCTACCTGCGCGCACACGTCCTACTTGGCCTTTGCCACCTCGC
AAATATACTACAATGCGTTTTACTTCATGAAGTGGTGTCATCATTAAAGCTTTGACTTGT
AAATCATCTGACAAATATGTAATTTCTTCGAATTGATGCGTAACAGATTCAATTGGCATT
CGTTTACGTTTGATAAAATCCAAGTGATTGCACCCTCTCTACGCATTTTAAAATGGTACT
ATCTTGTAGTAAGAAACTCCGTTGTGCGAGTTCAATATCATTGATACAGTTAAACAACAC
TGGCCCTGCTGTTTCTAAATAATCATTCTTGCTTACCAATGATTCAACTTCGATAAAATA
TACATCTTTTACAAAATCAGTTTGATCATGTGTTTCAATGGTATATTGCGCTATGTAATG
AATATTTTTAACTTTGGCGCCTGTTTCTTCATATAATTCACGGGTAACTGCTTCAGCACT
ACTTTCCCCGCGTTCCCTTTTACCACCAGGAAATTCAATACCCCGTAAATTATGTTTGGT
AAAAAGCAATTGATTTTTAAACGTTGGAATAGCTAGCACATGATTACCATCTGCTATCTC
ATTATCCTTTTTAAATGTCAAATTAACTTGACGATTATCTTTATCCCTAAACTTCACGCG
CATCACATCCCTACATTGTATGTTAATATAATAGTTAATCACTATTGTTGGAGGCATTAA
TTATGAAAAAGATATTCTTGGCGATGATTCATTTATATCAACGTTTCATTTCGCCACTCA
CTCCACCAACTTGTCGTTTTTATCCAACATGTTCAGAGTACACTAGAGAAGCGATTCAAT
ACCACGGTGCTTTCAAAGGCCTTTATTTAGGTATCCGTCGTATTTTAAAATGTCACCCGT
TTCATAAAGGTGGCTTTGACCCTGTTCCATTAAAAAAAGACAAGTCAGCAAGCAAGCATT
CACATAAACATAACCATTAATATGGTTGTAATTGAGTTATATCTACTAAAGGGGGGCGAA
ATTCGAGTCGTCCCTCTTTTAATATGCCTGAATGCGCCACCACATCTTGTTCAAAATAAT
AACCTGCTGGTGTAACATCTCCTGGATAATCACCTTTACGAGCAAGCATCGCTGTAAAAT
AACGGCTTAAACCATATTCATACATGCCGCCAATAACCACTTTTACACCATGACTTTTCA
AAGTATCAATTGCCGTTTGCACTTTATCAATGCCACCTAGACGAAATGGTTTTAATACAA
CAACTTTCACATTGTATAATTCTATTAAATTAATAATGTTCGACAACGACGTCGCCTTTT
CATCAAGAGCTATTGGAGGTATTGTTCCATCCACTACTTCATCAAGCATTGAGATATCTT
TAAATGGCTCTTCGATATAAAGAACCTGTTCACTCGCTAATAACTGTAACTGTGTGAAAT
CTTGACGAATCAAGGACTCATTTGCATCTATAACCAATTGAAAGTGAAAGTCTAATTCCC
GTAACACTCTAATTTGATGCATGATTTGAGGTGTCCATTTTAATTTAATTCTGGTCGGCT
TTGTTGCTTTCAATGACTCTAATTGTTTATTTGATAAGCCGCTCGCTGTCGCTCCATATG
CTACTGAAAATGAAGGCAGTACATGAAACATTTGATACAATGCCATGACAATAGTTGCCC
TTGCAGCAGGCGTATTTTCCAATGAATCTACTAGTTTTAGTGCAGCTTCATACGTTTCAA
ATGATTTATTTCTATTATCTTCGAACCATTGCTCAATTACATGTTTCACTGAAGCAATTG
TTTCATGATCATACCAATCTGTTTGAAAAGCGTTACATTCCCCGAAATATGCATTTCCTT
TATCATCAATCAATTCGATAAACAAACAATCACGATGCGTTAAAGTGACTTTCGGTGTTA
CAATTTGTGACTTAAATGGCTCACTATATTTATAAAAATGCAAAGCTGTCAACTTCATCA
AATCATCCTCTATACAACTTATTTCTTTGTAATTTACCTGTTGATGTATAAGGTAAAGTA
TCAACCTTTTCAAAGTGTTTCGGTACTTTATATTTCGCTAAATGTTGTGATAAATATGCA
ATCAATTGTGCCTTTGAAATGTCGCTTTCACTGACAAAATATAATTTAGGCACTTGGCCC
CAAGTATCATCAGGATGCCCTATACATACTGCGTCACTGATACCTGGAAATTGCTTCGCT
ACCGTTTCAATTTGATATGGATAAATATTTTCACCGCCACTAATAATTAAATCTTTACGT
CGGTCATAAATCATGACATAACCTTCATGATCTATTTCAGCAATGTCACCCGTATTAAAA
TAACCATTTTCAAACGTATCCGTTAAATCTGTTGGATACAAATATCCATTCATCACATTG
GCACCTTTAATCATTAATTCTCCATGACCTTCTTTATTAGGATTTTTAACTTTTACGTCA
ACATTGGCACTTGGCATGCCAACGGTATCAGGACGTTCATGCAACATTTGCGGTGTTGCA
GTTAAAAATTGTGAACATGTCTCAGTCATACCAAATGAATTATAAATTGGCAGGTTATAT
TGTAATGCCGTCTCTATCATAGTGGCAGATAATTTCGCACCGCCGAGTAATATTTTTTGT
AAATCATGAGGTTCATGTAAACCTTGTTGCATAAGCCAATTTAAAGTTTGTGGCACAAGC
GAAATGTGCGTGATGCGTTCATTTTTTATCATCGTTAAAATTTGTTCGGCATTAAATTTA
TCAACAATGCGCACAGTAAACCCTTCAATAACTGCTCTTAAAAGTACACTGAGACCCGAA
ATATGATAAATCGGCAAGACAGATAGCCAATTAGTATCATGATCAAATCCCAAGCTCTCT
TTACATCCGATTGCACTGGCATAATGATTACGAAACGTTTGTGGCACCGCTTTTTGAGGG
CCAGTTGTCCCTGATGTAAACATAATCGATGCAATGTCATCTATATTAAATGATGTATTT
AATATGTTGGACGGCGAATCTTTCGGCACCACAGTTTCATTCAATGTATCATATTGGATG
TCCAATGTGTTGTCCATTAAATCGTTCATTGTAATATCCGTTCCAGCGAATTCAATATCA
TCCAGCGATACAATTTGAAACCCTCGCAATTCCAGTGGCAAGGTACAAAAAATCAATTGT
ACATCGATTGATCTCATCTGATTCTTCATCTCATTAGGTGTCAACCTTGTATTAATCATC
GCAATTTCAATATTTGCCAACCAACATGCATGTATTAAAATAATCGATTGAATCGAATTA
TCTATGTATAGCCCAACACGAGATTGTTGATAAGCCTTGAGTCTTCTAGCCAATAGACTC
GCTTCACAGTATAAATTTTGATAAGTATAAGATTCTTGACCATCTGTTATCGCAATATGA
TGTCCATTTTGTTGTGCTTGTTTATATAACCAAAAGTCCATGCGCTATTCCTCCAAAATC
ATTTACATTATAATTATAACGATTTTATGACATTCTAGCAGTGGTTATGTTTAAAAATAT
AAAAAAGTAGACGAATTGATTCATTGATATGATTGTTATAATGCTCAATACATATCGTTA
TATCACTCGTCTACTATTATCAGTTATTTTTATTTAATTTTAGTGTAAGTCTGTCATTCT
GATGTGGTGATTTACCCATTGTTGCCACATCATCTGCAATGTCAATTGGTATACGATTCA
TGTCTTGTAATGCACTTAAATGGAATACTTCATCATCTAAATTTTCAATGAGATATACAT
AATATGTTACCTTGTCCTTTTTATATTTTAACGTTTTCCAAAATTCCGGCTTGCAATTCA
ATACATTGTCCGGAATATATTCAATAAATAAGTAACGTTTGCTGCCTACTTTGTCTACGA
AATATTTTGCAGTGCCTTTTTCTATACCTCTTATATGTGCATAGTCTGCTGAAAAGTAAA
TACTACCTATTGTTTCATTATGTTGTTGTATTTCAAATCGTTGGCCTACTATTTTATTAT
TTGTGCCACAACTACTTAAAAAAATCAGTAGATATAGCATTAAACATATTTTCATCCCCT
TGAATTTTAAAAACTTTTTCAAAAGCAACACCTCTAAATATAAATACAATATATTATATC
AAATAGAAATTATTATTTTGTTAAATTATGTTGTCATGTTCGTGTCATTTTGAGTCGTAA
TACAACTTTAAAATTATTAAATTAACACTTCTGCAATCCAAAAATATTTTTAAAGTTTTG
AAAAAAATTAAAGTATTTCCACTACTAATTTGGTAAAATATGATTATGTGATATAGTGAA
AGCGTTTTACACTTAATAACTCCCTCTTAAATGCATCCAGGTTTTATGTAGTAAATCATG
AAAATAACATATAAATATAGAGGAGATTTACCTTTGAATACAGAGAACAACAAGAATCAA
AACCAATCTGCTAAAAATTCTGAAAGACGTGGCATGTTAAAAGGATGCGGCGGTTGCCTT
ATTTCTTTTATTATATTAATTATCTTATTATCAGCCTGTTCAATGATGTTTAGTAATAAT
GACAATTCCACTAGTAATCAATCATCAAAAACGCAATTAACTCAAAAAGACGAAGATAAA
AGTGAAAATATGCCTGAAGAAAAATCAGAATCAGAAACAGATAAGGATTTACAATCAACC
GAAGAAGTACCCGCAAATGAAAATACTGAAAAGAATCAACATGAAATTGATGAAACAACA
ACAAAAGATCAATCAGATGATGAAATTAACACACCAAACGTTGCAGAAGATAAATCACAA
GACGACTTGAAAGATGATTTAAATGAAAAGCAACAACCAAGTGACCATCATCAATCCACT
CAACCTAAGACTTCACCATCAACTGAAACAAACAAGCAACAATCATTTGCTAATTGTAAG
CAACTTAGACAAGTTTATCCGAATGGTGTCACTGCCGATCATCCAGCATATCGACCACAT
TTAGATAGAGATAAAGATAAACGTGCATGTGAACCTGATAAATATTAAACAACAAGCGAA
TTGAATTCAAATTGTATTTAGCTTTATGCACTAATCACATAGTAAAAAATGAGGGAGATT
TTTTAGGCATGAGCAATCAATTTAAAAGCGAAGAAGAGCGAAGACAATGGGAACAATTCC
AAGCTTTCCAAAATCAACAAAACCAACAGTACCAGCAATACGGACAAAAGAAATCTAAAA
AAGGATGGTTCTGGGGCTGTGGTGGTTGTCTAGTATTATTTATTTTAATTATCATCGGTA
TTTCAGCTTGTACAGCTGGTATTACAGGTAACCTTGGCGGAAATAGTTCTAAAGAAACGA
ACAAAACCCATAAAATTGGAGAGACTGTAAAAAATGGTGATCTTGAAGTCACAGTTAATT
CAGTTGAAACTATGAAATCAGTTGGTCCATCTATCGCGCCAACAAATGCTAAAGGTACAT
TTGTCGTTGCTGATGTGACGATTAAAAACAAAGGTAAAGAAGCGTTAACAATTGATAGTT
CAATGTTTAAGCTAAAATCCGGTGATAAAACATTTGAAGCAGATAATACAGGTTCAATGT
CTGCTAATCAAAATGACAATGGTAGTATAGAAAATTCATTTTTCTTACAGCGTATAAATC
CAGATAGCACTGCTCAAGGTAAAATTGTTTTCGATGTGTCAGAAAACATAGCCAACGCAA
AAGATAAAAAATTAGAAGTTATTTCTAGTTTATTTAGCGTCAAGAAGATTACATTTGATT
TATCCGATGCTAAAAAAACATCAAAAGCTAAAAAAGACAAGCAAGATACAGAAGTAGCTG
TTACGAGTTCAAATAGCGATAATGTAAATTATGAAGCTTCGGCTACTACACCTGCTACAA
CTTCTAGTGCGGATACTGATTCTGAAGATAGCGAAAAGTCTAGTAAAGATGAGGATAAGC
AGAATGCGTCTAAAAGTGATAAATCTAGTGTAGAAAAAAGTGAATCTAATGAGGAAACTG
CTCCTGTAGAGCCCATGCCCCATAGCAAACCTACCACTAGTGAAGCACCACCTAGTCAAA
ATATTCACAATGAAAATAGTATGTACGACGCTTCAACAGAATAAAATTTCAGGGTAGCTC
GGCTACCCTTCTTTTACGGAAAAATTAATTATACATAATCAAATCAAGGAGATAAAAAAA
TGAAATTCAAAGCTATCGTTGCAATCACATTATCATTGTCACTATTAACTGCCTGTGGTG
CTAATCAACATAAAGAAAATAGTAGTAAATCAAATGACATTAATAAAAAGACGCAACAAA
CTGACAACACTACACAGTCAAATACAGAAAAGCAAATGACACCACAAGAAGCCGAAGATA
TCGTTCGAAACGATTACAAAGCAAGAGGTGCTAACGAAAATCAAACATTAAATTATAAAA
CAAATCTTGAACGAAGTAATGAATATGAATATTATGTTGAACATCTAGTCCGCGATGCAG
TTGGCACACCATTAAAACGTTGTGCTATTGTTAATCGACACAATGGTACGATTATTAATA
TTTTTGATGATATGTCAGAAAAAGATAAAGAAGAATTTGAAGCATTTAAAAAGAGAAGCC
CTAAATACAACCCAGGTATGAGTGATCATGATGAAACAGATGGTGAGTCAGAAGACATTC
AACATCATGATATTGACAATAACAAAGCCATTCAAAATGATACACCAGATCAAAAAGTCG
ATGATAAAAGTGATAAAAATGCTGTTAATAAAGAAGAAAAACACGATAACCGTACAAATA
ATTCTGAAGAAACTAAAGTTAAATAATGGCATACTTTGATTAATTGTAATTTTTAGGAGA
ACCGCTATGATAACATTTGAAAATATACAACAACTTGAAAAATACACCTTAATGACTATG
CATGGTCTTTTTAATCAACTTAAACTCGGTATTATTTCAATCGACAATGCAGAGCATTTG
CTCTTTACACCTTATATGATGGAAACACTCTCTTCCCTAGGTGTGAAACCAGACATTATC
GATTTAATTCACAAAGGGACAGAGTTAGAAGACTTTGCAGCATTTAATTTATCAATTGAT
GATACAGTTACAGTCTGTTTACAAAGATCTGAAGAACTATTAAAACAATACAAAAGTGTA
GAATTCAATGACAAAATATTAATCAATTGGCGCGTTATACAAAAGTAATAGACATATAAA
AGTCGAACGTAACTAAGTGGGTATTGATTTTATTCTTTCTAAGTTACAAGTATTTCATTT
TATAAAGTTTGAAAAGAGGTTTATTGAAATGGAGAAAAACGAATATACAGCTAAATATAA
TGAATATAGTCAATTATTAGACGCTACTTACTCGCAAGCTGTAGCATACCTTGGTATGTC
AACAATTTTTTAGACAGTTT
>NODE_13_length_56347_cov_22.807604
ATCAAATAATTAATAGAAATCAGCTTTTTTTCATTGCCTAAAAACTTAATATCCCGACCT
CTTTATCTACGCATAAATACTTATTACTGATATAACGAAAGAAACAAAATTATTTGCTAT
ATGTAATGCAATTGTTGAACCTAGGTTTCTTCCAGATTTTAAATAAGTGAAAACTAATAT
GATGGATAGTATGAGATATGGACCAAACTCAAACGGCGACTTTGCATCAGTCACATGAAT
AAATGCAAATAAGAACACCGAAACAATACTCATAGCTATAAAATTAAACTTCTTACCTAA
TTCTCCAATTAAAATATGTCTAAATACGATTTCTTCAACTATTGGACCTACAATCACAAT
TAATAAGAATGCTACAGGTAAAAATGCAGGCACTTCAAACATTTTATTTAGCTCAAGTTC
ATTGGCTGTTTCACTATATTGCAAATGTTTAGGTAGAAACTGTGTCATATATTCATATGT
ATAAATTAAGATGAGAGCAATAATATACGTTATTGACAATCTAAGCCAATATTTTTTGAT
ATACGCAAAACCAGCTCGAAGCCTTGATGGCATCACTTTTAAATGAAATAAATAAAATGC
GCCAATCCCAATCGTATATGCTAAAGCTTGTGTGATAGTCGATACAAATATCAGATTACT
ATCGATTTCATAATAATTGAACAAAATTGGTCCTATGTAAGCTGCAATTGTGAGTGCAAA
TGATAATACACCTATAATTGGAATTATAAGCAAATCTCTCCATGCTATATCTTTAAACGT
GTATTTCTTTTTTTCATTTTCCACTGTTATATCCTTTCCTGTTTAATAATTGATATTTGG
AGGTACTTCTACATGATAAACGAAACTAAGTATATGAGACAACAAATTACTAATTTGATT
CAAATCATTGATACGATTAAATATAATACTTTAATGACAGATTGGAACATTCAAACGCAT
ATTTATAAATTTAACCAAATAGTTACTAATGAATTGAATAAGTTCAAAGGCTTTGAAACA
TCATATATAATAAACGAAAATCAAGTTTTCTATTATGAAATTATAACACTACTTAATAAA
CGTCCCCTCCGACAAGTCGACTATGGTAACAAAATTCAATATCTTAATTTTTATCATACA
GAACTATCTAACGCATTATTTGCAATTAAATTTGCCCATTAACCTATTTTTCATAAAATG
TCATTTAAACAAGTTATTTATTAAAATTCACTTTATTACATAAATTATACAATTAAAAAG
TTTCTTCAAATTGTAAAGATGCATTAATCGAGTTATAATCATAATGATTAAGATGGTAGA
TTTAGTCTTATATAACTACATTTACTAAGATTTAAATAGATGAGTACATAATGTATAAAT
TGGGAATATACAGTATGACTTACGGTAATATATCAATATATTGATATATTATTTGCACAT
GGGAGTATGCTATTTTTTATCTATACATCTTAAAAAAATTTACAGTTTTATAATTCAATA
TCATTAAACAAACAACATATTCAGCTTATTTTTCATTCTCTTACGTTACAAGTTGTAAAT
ACCATCGCGTTAAACAACAATAGCCAACGCTAATAAAATATATTGCGTTAAAGTGGAGTG
ATTAATATGTCAAACGTACTAACAGAAATAGATAGTCAATATCCATATATGACTAAAAAT
GAAAAAAAGATAGCTAAATTTATACTAAATTCACCTCAAAAGGTGATTAAAATGAGGTCT
CAAGACTTAGCAAGCTTATTAGATATTAGTACATCATCAGTCATTCGATTCAGCAAGAAA
ATTACTGATGGCGGTTTTCACGACTTGAAAATAAATATATCTAAGTATGTTCCTAAAGCA
TCATCAATTTACAATGTTGAATTAATGAATAACGAAAGCACAGAATCTTTAAGAACTAAA
CTCCATACACGTACTACACGCGCACTTAATCATGCAAATAACGAATTAAATGATAAAACT
ATTGATCAAATATGTCATTGTTTAAAACGTTCTGAGACGATTTTTATATATGGTTTTGGC
GCATCTTTTGTAGTTGCTACCGACTTATACCAAAAGTTATCAAGAATAGGTCTTAATATT
CAACTTGTTCAAGAAACACATATTTTTGCAACATTATTAGCAACTCACAATTCGAACGAC
AGTGTTATTCTTATTACTAACAATGGTACGCAAAGTGAAATGCAATCAATGGTTAAAGTT
ATTGATGACTACCATATACCTATAATTACAATTACTAGTACAAGGGATAATCCCGTAGCA
CAGGCATCAAATATTGTTTTAACTTATGGGAAAACTGATGAAAATGAGATGCATATGGGA
GCAACAACTTCATTATTTGCTCAAATGTTCACTATTGATATATTATATTATCGTTATGTT
TCATTAAATTATCACGCATCATTAGATTTCATAACACAATCTAAAATGGCTTTAGATAAC
TATCGTAAACATTTATCAAATATTAACTTTAAACATTAACAGTCTTATATAAATTCTTTA
ATCATGTCATATAATAATTTATGCATCATTTTCAAAGCTTACATGTCTTTTATCTTGTAT
AACATACGCATATGACCAATGATTTGATAAGGCCATTCTATTTCTTATATTAAAAACAAA
CGCAGTTGATTAACGGATTTATTCCATATATCAATTGCGTTTGTTATTTTAATAATGCTA
TTTTTTATTTTAAAGCCCACAGTAAAAACTATCGATAGTATTGCCACTTATAAGTTTTTC
ATACTACATCTTTGATTTAAGCTAAATTTATAAAAAAATGCGCCTACTCATAACACTTCT
TTGGCTATTTAACTTTAATAAGCTAGGGCCAAGTTTGTCATAAAATAAGCGCACATTATA
ATCATACTATTTTGCTTTTACATTATTTTTATTATATCTAATAAAATAATAAATCGTTAC
AATCGTTAAGAAGATGACACCAATAAGCACTGATATTCTAGTTTCAACATTAAATACCAT
ACCAACCAATACTAATATTAAGAATAAGATTGTTAAATAGTTACTTACTGCGCCACCAGG
CATTTTGAATGGGTGACCTTCCACTTCTTCAGGGTGTAATTTTCTAAAACGTAAGTGACT
GAATAAAATCATAAACCAAGGAATCATACCTGGTAAAATAGACGCACTATATACGTATAC
GAAAATACTCTTCGCTCCATCGATATATAAAGGTAAAATTACATTTAATAAAGCACCAAT
TAAAATACCAAGAGATACTGCAACAACAGTGTACAATGGCACACCATTTCTCATGATTTT
AGTAAATATTTTCGGCATTTCACCTTTATGAGCAAGTGTATAAATCATACGACTCGCACT
GAAAATACCTGAGTTACATCCAGACATTGCTGCAGTTAATACGACAAAGTTAATTAATCC
AGCTGCAAATGTAATACCGATTTTAGCGAATGTTGCAACAAACGGACTTCCAATGTCTCC
TAATTGATTCCAAGGATACACTGAAACAATAACAAAAATAGCACCTAAATAGAAAATTAA
AATTCTCCAAATAACACCATTCACTGCTTTAACAATATTTTTCTGAGGATCTTTAGTTTC
ACCTGCAGTAATACCTATCAGTTCCACACCTTGGTATGAACCAATTACAATTGATAATGC
AAAGAAGAAACCAACAATACCATTTGGCATAAATCCGCCATTTGTCCATAAATTAGAAAT
ACCTACCGCATGGCCACCATTTCCAAAACCAAAGAAAATAAGACCAAAACCAGCAATAAT
CATTAAAATAATTGTTACAACTTTAATTAAAGCAAACCAAAATTCAAATTCTCCAAACGC
TTTTACCGAGAATAAATTCGCTGCCATTAATAATAAAATAGCAATAATACCAGGAATCCA
AGTTGGCAATTCCGGGAACCAAAACTTCATATATTCTCCTACTGCGATGACCTCACTCAT
ACCAACAACAATCCATTGGAATATATTACTCCATGCTGTCATATAACCTGCTGCAGGATG
TATATAATCACTTGCAAATGTTGCAAATGATCCTGTTGTAGGGTTTAAATAAATCATTTC
CCCCATTGCTCTCATGATTAAAAATAAAAAGATACCCGCAATTAAATATGCAAGGATAAC
TGATGGGCCTGTCCATTTAATTGTACTTGTGGCACCCATGAAAAGCCCCACGCCAATCGT
ACCACCAAGTGCAATCATTTGAATTTGACGGGCACTCAATCCCCTTTGTAGTTCATTGTT
CTCCATAACTTCTTACCCCATCTCTGATTGATACTAAATAAATCCATAAAAAAACTTATT
GCCGTAATTATACTATAAATTACCGATTTTGGTACATTAATATTTGCATACCATGCAATC
GTTTACAGAACTACTATAGCAGGCTTTTGCAACTTTGCAAACAATTATTTTGTGATTTTT
CTAAAAAATTAAAAAAGTTGTCCGTGAACTGTTGCGTCACATACAACTTCAGCTATTCTC
GGTAATTATGATATAATTTTAATAATATTAAAAAGGAGTATATCAATGTTAAAACAAATA
CTGCCACGTGCTACAAAAATATCGGTAATCTTTGCTGTAGCATTTTTCATCATAAATTAT
ATCGGTATGGAAAAACCTGACATCCTATATTTAGTTGGAAGAACTATTATTGCAACACTT
GCTTTCATACTCATTTGTCTTACAGTATTTACTATTATTAATTCTCCAGAGCGCAAGATT
AAACTCGGTACGACTTTACCGATTGCATTAATTATTGGTATCATTTTCGGCGCCATATTT
TTAACGGTACAAATCGGTGTCATCACTGGGTTAATCATCGGTGTGATTGCTACGTTTATT
TGGGAATTGATTGAAAAAAATAAAGGAGGTCGTTCATCATGACAACAGCATTAATTGGTG
TAATTGTATTAATCTTACTAATTATTAGCGTTGTGCCAAACTACCGTGCTATGAAATCAG
CAAAAGAACAAGGAAGTAATGCAACAAGAGCTACAATTATGGTAGGCATAGATATTATCT
TAATTGTACTTATCATCGTGACGTTATTATTAAAATATATGTAACTATTTAAACCACCCT
ATCTCATACATAAACATGAACGTTCTACCATTTTACATACATATGGTCGTCCATTTAATG
AGGTAAGGTGGTTTTCTCGTTAAAGTTTACCTTGTAATAGTAAAAAATAGCCAATTGTTG
CAAGTATTAAGTAAATCATTGAACCAACAACAAAAGATCTTACTTGCACGTGAAATGGTG
TCTGTTTGTTAAATATAGGACCAATCACCAAATTTCCAACGCCTAAAATTACTGGACCAG
CTAGAAAAAACAATATAATGTAACCCATCATGATACGCCTCCTATTTCGTAAAGAAACGC
GCTACAATTTGATCGTAATCAATATCTTTTGCTACATAATCTACATTAGAAAAGTCCTGT
GCGCTTGTCATTTTATTCGTATTAACAATAACATCTAATCCAGCTGCAATCGCGGCTGTT
GCACCATTTACAGAATCTTCTATAGCCAAACATTGTGTCGGCATATAATTTAATTGTTGT
ACTGCAGATAAATATAATTCAGGGTCAGGTTTAACTTGTTCAACATCTTCTCTACCGATA
ACTACCTCTATATAATCGTCTAGACCTAATGCTTTAAAGGTAGGCATTATTTCCGATTTA
ACACTACTTGTGGCAATCGCCATAGGAATGTGACGTTGCTTTAAAAATGCCATCAATGAT
TTAATCGTATCAATCATCGGTAATGTCGTACTAGTAAGATGATGTTCTTCATAAAGTTTA
TCTTTATTTTCCGAACCAATCGCTTTAATTAAATGGTCATGCAAATCTGTAGCTGCTCCC
CCAATAGAAGAACGATAAAAATCAATGCTTATAGGATCGGCATTATGCATCTCTAAATGT
TTATTAATAACATTAAATAAATGTTGTTCCGTATCTATTATTGTTCCATCGAAATCAAAT
ATAACTGCTCTATACATATATTTACTCCTCTATTTTTTCTCTTTATCAAAGCTTAACACA
GTCCGATGACCACTTCATTCTATTAGTGCAATTATAACTTTTTTGACCAATACTTTGCTA
AAATAGGCCCTGTTATATTATGAATGAAACTAAACACTGCGCCTGGTACTGCTGCAATTG
GATTAAAATGCAATGCTGCTAATGACACAGCTAAACCAGAGTTCTGCATTCCAACTTCAA
TACTGACTGCTTTTTGATCTTGTCGATCTAATTTTAAAAGACGAGCTAACCAATATCCAA
TCGTATACCCTAATACGTTATGTAACATAACTACTAAAAATATTAATAATCCTGTAGTTA
AGATTTGGTGCTTACTGCCACCTACAACTATTGCTAAAATTAATGAAATAGCAACAACTG
ATATAATCGGCAAAGCTGTAGAAGCTTTTTCAGCAATTTTACGATTAATAATTTGCAAAA
CAATACCTAAAGCAATTGGAATTAATACAACTTGAACAACTGACCACAACATACTCAGGA
AAGATACTTCCAACCATTCATTTGCAAATAGATATATTAACGCAGGTGTAACGAACGGCG
CTAGCAACGTAGAGACCGTCGTAATAGAAACAGAAAGTGCTACGTTAGCTTTGACTAAAT
AACTCATTACATTACTTGATGTCCCACCCGGACAACATCCAACTAATATTACGCCAACAG
CAATATCAGGTGGTAAATGAAAAGACTTTGCAATTATAAATGCTAATGTGGGCATAATAC
TGAATTGTAGACAGACACCAATAATTACTGCTCTAGGTGCTTTAAAGGCCATTTTGAAAT
CATTAGGTGTAATTGTTAATCCCATACCTAACATAACAATACCAAGTAAATAAGGTACCC
ACTTACCTAATGTCGCAACATGTTGTGGGAAAATAAATCCAATAACAGCTGCTACTAACA
TCCATACCAAAAAACTCTTCGTGGCAAATATACTCAATTTTTGAAACATTGTTAACACAT
CCTCGTCGATAATATTGAAAAATATTACCATAAGACCAGTAAGGTTACAATTACTTTTCT
GAAAATTAAGATTATTTAGCTATTTTTTTCTTATTGCAAATATTTTATCACTGATAAGCA
ATTATTTTAAACTTCATTCAAAAGTCTTAGTGAATAAAGAAAAAAAGCGTGGTAAAATCA
ACTTGAACAAAATTAAGTCACCTTTATAAATATTAAACGTGTATTTAATGCCATGTATTC
CTCGGGAGGTCCTCACATGTTAATTGATAAATTCGAAACATACATCATCAACATCGCCGG
TTTAAATGACCGTACTACTAGAAAAAAATTAAGTAAGTTATGCAAAAGTGTACAATTTTG
TGATGCGTTGCAATTCTCAATAAACAAACAGTTTAATCAGTATATATTAGAAATTAGCTT
ACCAAAGCAACAACTTCCATACTTCATTTCATTTTTAAGTTTTCATCAGTATAGTATTTT
CCAAGTACTTTCACCAAAGAAAATAAATGAATTACTTGATTCTGATAATTTATATCAATC
TGCAAAGCGTTTCGATATCAATATTGATGGCTTGCAAGATGCTTTCATTAAAGACAAAGT
CATCGATATTATGAACATGTTCCAAAATCACACTGATATCACTTATACGTTGAATAAGTC
TCATGCGCATATTATATGTACGCCAGAAATATTCGCTAAATTGTTACATACGATTGCAAC
TAGAAATATCGACATTCTATCTGCCAATTATAGATCGTCATCTATGAGCAAAGCTCGTAT
ATCATAATAAAAGACACATCTATACGATGATCATTTACAATGATTGCGTATAGTGATGTG
TCTTTTTTTGTATTATTTATCTTCGGACGATTGATCCTCAACCATTTGTTCAAATGCTTC
ACGAACTTGTGGTACTGTCATACCTACTACAACTTGGATACTCTTACCACTCTTTACTAA
TCCGTGTGCCATTTGTTGATGCGTGAAATATTCCGTATCCGCAACTTTATTTTCATCATA
AACAGTTAAGCGTAATCTTGTTGTACAGTTAGTAACATCTTTGATATTTTCTTTGCCGCC
TAAACCGTCTAGGTAATACGCAGCTTTGTCTTCGTATTCATTACCAGTTGAAGCACGTTT
TGAATCCGTATCTTCGCCTTTTTTATTTTTATAATCTTGTTTAGAGAATAACTTAACTTC
CTCTTCTGTTTTCTTACGTCCAGGTAATGGAATATCAAATTTCAAAATTAAGAATCTGAA
TAAGAAGAAGTAAATCGCTACAAATATTAAGCCTATAACAACTTGTGCTACATAAGTGCC
CCAATGTTCTTTCCCAAGTGGTAACCAGTTTGTTGAAATAAAGTCTAACAAGCCACCCCC
CATGTTACCTACAACACCAAATGCGTACATTAAAGTATCCATTGATGCTGCTAAAACTGC
ATGTAAAACAAATAAGTATGGCGCGATGAATAAGAATGTAAATTCTAATGGCTCAGTAAT
ACCTACAACTACTGCTGTTAATGTGGCAGGAATAAGTAGTGCCGCCACCTTTTTACGATT
TTCTTTAGGTGTCGTAGCATACATTGCTAAGGCAATACCTAAACATCCAAATACTTTCCC
ATTTCCTTGAAGCATGAAGCCATAAGGGAATTGCTCTTTTAATGGCTTACTGCTCTTAGC
AAACTCATTTAAGTGTTGTAACCATTCAGCTTTCAAGCCGTGATTAACTACCACTGGACC
AACTTCAATTGGTGCATAAATAAAGTGATGTAATCCTGTTGGTATTAATACACGTTCTAA
GAAGTGATACAACCATACACCGATATAGCCTGAAGCAATGATAAAGTGTTGCATTGAGCC
AATACCGTGCTGAACAGTTGGCCAAATAACACAAGTAATTGCTGCTAATGGTAACATCAC
AAAAAATGAAATCGTAACAACAAATGTTAAACCTTGGAATACACCAACCATTTCTGGTAA
TCGTTTACTATAGTATCTATTGTGAATCCAAGTAATAATAGCTGAAATAATAATACCACC
TAGAATATTCGTATCCAATGTGGCAATACCTGCAATTGATTTTAAACCAGGTACATTTTC
AACGCCTTTTTCTAAATTAGCGCCAAACGTATGTGGCCATTGCGTTAAAATGGCATTTAT
AAATGTATTAAACATTAAGTAACCCATCAATGCTGCAAGTGCTGCATGACCTGGTGCTTT
TTTAGCTAAAGAAAGTGGTAAACCTACAACAAATACAACTTCCATATGCGTAAAAATAAC
CCAGCCACCAGATTCTATCACTGACCAAAATTTAAACCAAAACGTATGTTGATCTGCTAA
ACTCCCCATGATTGTAGGATTTTTAAATAATGTCGCAAAGCCAAGCACTATCCCAAAGAA
AGCGAACATTAATACTGGTACAATCATTGCACTACCGAAACGCTTTATCGCATTCATCTT
CTATTCCCTCCATATCATCTTTCCTAACAATACATCTAATTAGATTCATTTATAAATAGA
TGCCTTACTATTTAAATATAATATATAGTAAACGCTTACACACCTACAACGACATTGACG
TATTTTGAAAGTATTTTGTATAATCAGATTATCTTTTCATATAGTGAAAAAATTTTCACG
ACCTTATATATGACATCGTTGTATTTGTAATACATTCGTTTTAAACGCATAATCAAACCT
ATATCAATACACAAATATACATAATGACATACAAGGTTTTAATGTAATAACGATCTATCA
CAAATTTATTTTCCAAGGAGGTTGAATATGTTTTTAGACGAACACATTAATAGAAACTTT
GACAAACTGAATGATAATGATTTACATATCGCTCACTTTATCAATACACATATAGATGAA
TGTAAAAATATGAAAATACAAGATTTAGCGCAATTCACACATGCCTCGAATGCAACCATT
CACAGATTTACACGCAAATTAGGTTTTGACGGTTATAGTGATTTTAAATCGTACCTTAAA
TTTGAAAGTAATAAGACACACCAATTACCATCTAACTCTATCGATAGTTTCAAACAAGAA
ATCGATAGTACATTCAGTTATTTAGAACGCGTTGATTACCAGCTTCTTACTGAAAAAATG
CATACAGCTTCAACAATATATTTGTATGGTACCGGGCGTGCACAGTTAAACGTTGCTTCA
GAGGCACAGCGTATATTGTTAACATTACATAATCATGTCATTGTACTTCATGATGAACAT
GAACTTAAAATGATTTTGAATAAGAGTGAACCTAATGATTTATTCTTTATTATTTCATTA
TCAGGTGAAACACATGAATTATTAGAAGTAACAAACTTGCTTCAACTTAGACAAAAATAC
TTTATTTCTGTTACTACAATGAAAGATAATACCCTTGCTCAAAAAGCAAATTACAACGTC
TATGTATCCAGTAACACATTCTACTTAACTGATGGTACAGACTATTCTAGCTTCATCAGT
TATCATATATTCTTTGAAACACTTGTAAGAAAATATAATGAGTATTTACTACATCATGAT
ATTTCAAATTAGAAAAAAGGAAGTTATGATTTAATGGCCTTGAGCCTATCATAACTTCCT
TTTATCATTTTATTGTTGTGTTGATGTTTCGATAACGTGGTACATCTTATCAAACATCAA
TTCGAAACCATGCACCATGGCATCATGATATTCTTTTTTCTTTTGCTTGTATTCTAAATT
AGTAAATCGTCTTTCTTTTTCAACTAATGAACGATAATAAAATAGCATTTGGGTGCCACC
TGTTTCACGTTCAAAAAATTCTACCTCAATGACATCTTGTGTTTCACTTAGTCCAGGCAT
ACCGATAGTCATCTTAACGTATTCATCCATAACTAAAGATTCATAAATACCTTCAATCAC
ATTTACTTTGCCATTACGTTGTTGATCTACAATACGATATTTACCGCCTTCTTTAACATC
CGCTTCAATCTCTTTATTCGTTCTGGCTGATGTCATAAACCATTGTTTCAACAAATCTTT
CTTTGTCCAAGCTTCGTATACTAACTCTGGAGAAAATTTATAAAGCTTTTCAATTTCAAC
TTCGACATGTTCATTCTCTACATTAAATTTTGCCACTGTTGTCCACCCACTTTCGCTCTT
ACTTTTATTTTAACGTATTTTTGCTCAGTTCCAAACATAGATGATCATCATTTTTAAAAG
ATTAGCGTTATACGGTGAGTACAACATGATCTGTTAATATAACAAGCCACCTTACTTGGC
TACATCGATATATTGTTAAGCATTAATGTTTCATTTCTTGACTAGTGTTCTTTTTTTAGC
TTTGGAAAATTAAATAAAATCGCAATAAGTCCGCATACACCTAATAATATAGGATAAATG
CTGTATGGGAATAACATTAACGGTGAAATACCAGCTACACCAGCCGCTGAAATGACTTGC
GGGCTATATGGTAATAAACCTTGGAAGCAGCCTCCAAATATATCAAGAATACTTGCTGAT
TTCCTTGAATCTACATCATATTCATCTGCAATATTTTTAGCTAAAGGACCTGACATAATA
ATAGAGATGGTGTTGTTTGCCGTGGCAATATCTGCGACACTTACCAAACTCGCAATTCCT
AATTCTGCGCCACGCTTTGATTTCACTTTAGAGCGAACAAATTGCAACAACCATTCAATA
CCACCATTGTGTTGAATAATACCGACTAAACCACCAATTAGCAACGCAATCATAGCAATA
TCTTCCATGCTTATAATACCTTTGGACACTGCATCTAGTAGCCCCATCCAACCGAATGAA
CCATCTATGAGACCAATGATTCCGGCTAATAATGTTCCGCCAATCAATACGATAATGACA
TTTACACCTAATAATGCTAATACCAATACTAAAATATACGGTACAACTTTAATTAGATTA
TAATCATAGTTTTTAGCATGATTTAAAGAAATGCCATTCGTTAAGAAATACAGAATAATA
ATCGTTAAAATAGCACCTGGCAATACAATTTTAAAGTTTACTCTGAATTTATCTTTCATT
TTCGTATGTTGTGTTCTAACCGCAGCAATTGTTGTATCTGAAATCATTGATAGATTATCG
CCGAACATTGCACCTCCAACAACTGTAGCCATTGCTAGCGCAGTTGGTACATCTGTCGCT
TGTGCAAACCCGTAACCAACAGGTGCTATTGCAGCAACAGTCCCTACTGACGTTCCCATA
GATATAGAAACAAACATACAAATCACAAACAATCCTACAATAATTAAATTTTCTGGGATT
AATGATAGTCCTAAATTAACTGTCGACTTTACGCCACCCATTTTTTCAGCTGTATTTGAA
AATGCACCTGCTAAAATAAAAATCAACATCATTAAAATAATGTTTGAATGGCCTGCACCT
TTCGTGAAGACCTCAACTTTTTTAGCAAATGATTCTTTTCGATTCATTAATAACGCCACT
ATTACCGTTATCGTAATTGCAACATTTAATGGCATTGAAGTAAAATCACCTGTGATAATA
CCTACGCCTAAAAACAACGCCACAAATAATAACAAGGGGAATAATGCCCAAGCATTGCTC
TTTTTATGTACTTCCATCCTTTTTACCTGCTTTCCAATTAAAAATACCTCTTTCTCACAA
ACGATGAAGAAAGAGGTTTTCATGTGCTTTACCTGCTTATCTTCAAACCATTACGGTTAC
TGGAATTGGCACATTCGAGATGTTGCCGAGGCTTCATAGGGCCAGTCCCTCCACCTCTCT
AGATAAGTGATGCTTATTTACGTTTACGTTACAAGATAATCCTTAGTACGTCAATCATAA
ATTAATCAGGAGTCGTATAATATTTTTGATAAACAATCATTGCTACTGTAATAATAATCA
AAACAATAATGCTAATAACAAGTAAAAGCCACCATTTAAGCATTAATGCAATAAAAATGA
ACACGATAGATACACTTACTAATATTAATGATATGACTTTAAATTGCTGTGCGCTTTGTT
CAGAAATAACTTTCAGCTGTTTGTTTGATGGACGCGTATTTCTTATACTGATTCCCAGTA
TATTTTCTAATATTTGAACCAATACGATAGTTATTGCAAATATAATAATTGGTAAAACAT
CATAGCTCCCTATAGTTAATGTATAAATTACAAATCCAATGTAAAGTAACCCTGAGACAA
AGGCTAAAAAGTATGCGACGTATTTGTTAAACTTAATGATATGCTTTTTAATATTTTGAT
GGGTAAACCATACATTCATAATAATCGCAACTGCTACAAATAATGTGAATACTATATATA
ATGGTAATTTTTGTTCAGGAAAAACAGTCGCTATTCCAAAAGCTAATGCTAAAATCAAAA
ATAATATAGCTCTAGATACTATTAATGCCATAATAACAACCCCTTTGTTTAATATCGAGT
TTGCAAATTTACGTTTATCAGCATTTCTATGATCAGTACTTCTAAGGGCAGCGTTTCTAT
GTAATTTACATCATCTTAACATATAAATACTTCGCTATATAATTAAAAACATATCCTATT
ATTCTTTGTCCGTTCTGACGTCTAATATCTAACCTTAGGCATTTCACTTGTTAATGAATT
TAACTTTCTTCCACTAACCGTCCCTAAACCCAATCCCGCAATAGATTTTAACTTTTTCGT
TGTTGTCCTGACATCCTCATTAAGAAAGTTTATTCTGCTTAAAACTTATAATCCACACCC
TGAGCAAACGCTCCTTATGACAGAGTATTAAAATAAGCCGATAAAGATACACACCTTTAC
CGACTATTTAAAATACACTTCACCAATTCATTTTAATTTACTTGATTGAAGTAGCTAAAT
TAATATTATGTTGTTCAATTAAAAGCTTCATACAAACCTAATCTATTTGCACTCCACCGC
TAACACCGAACACTTGTCCAGTTGTATAACTTGATTCTTCTGACGCTAATAGCACATAAG
TTCCACATAACTCAACAGGTTGACCTGCACGACCTAAAGGTGTTTTTTGACCAAATGTTG
GAATTTTACTTTGAGGTTGTCCACCAGAAATTTGTAATGGTGACCAGAATGGACCAGGCG
CTACACAGTTCACTCTAATTCCTTTTGGTCCTAATTCTTCTGAAAAACTTTTAGTTAGTG
AAATAATTGCTGCTTTTGAAGCGGCATAATCATGAAGAATAGGACTAGGATTATAACCTT
GTACAGATGATGTCGTCGTAATTGACGCACCCGGTTTTAAATATTCCAATGCTTTTTGAA
CTGTCCAAAATAGCGGATAGACATTCGTTTCAAATGTTTCTGTAAATGCCTCAGTTGTAA
ATCCATGAATATCATCATGATACTGTTGATGTCCAGCAACTAAAGTAACATTATCTAAGC
CACCTAATTGTTGATATGCTTGTTCAACAAGGTCATAGTTGAACTGCTCATCTCTTATAT
CACCAGGAATTAGCACTGCCTTTTGACCACTTTCTTCAATCACTTGGCGTACTTCTTGTG
CATCTTGTTCTTCACTCGGAAGATAGTTAATCGCTACATCTGCACCTTCTTTAGCATACG
CAATCGCTGCTGCACGCCCTATTGCTGAGTCACCACCTGTAACTAACATTTTATAGCCTT
GTAAGCGTTGATGACCTTGGTAAGACGTTTCGCCACAATCAGGTGCTGGCGTCATTTCAG
ATTGTAAACCCGGTACCTCTTGTTCTTGTTTTTCATAATCCGTTGTTTTAAATTTTGTTC
TAGGATCTTGAGCTGCCATTTTTTAACATCTCCTTATTCGCTTAATGGTTATTATTTACC
CAATCTTCCTAGGAACTTAATCATGATTACACTAAAAATTACTTTTTTCTTTATAAAAAC
AAGCTCGAATTACTCATGCAATAGTCTCTTTACAAATTCAACAAAATACTCAGGTACTTT
TTCCATAATCCTTTCATCCGGTTTATATTGAGGATGATGTAAATCATATTCACTATGAGA
ACCAATTAACGCAAATACACTTGGAAAATGTTGACTATAACCTGAAAAATCTTCTCCAAT
CGTAAGCGGCTGTTCCATCATTTCCACCTTATATCCAACATGTTGGGCTACTGAAATTGC
TTTATGCGTCAATGCCTCATCATTCATCACAGCGCCAGGTAAATGTGTATAATTTAAATT
AATTTTCATATTATATGCTTGAGCTAACCCGTCCGCAATATCTTGTAATCGTGTTTCTAC
AAGCTTTCGCACCACAGGATCAAAACTACGCACTGTGCCTTGTACATACGCATGATCAGC
AATGACATTCCAAGTATTACCACATGATATTTGTCCTATTGTTACTACCGCTTCATCAAA
CGCAGATAGATTTCTACTAACTATGGATTGAATACTATTAATCAATTGCGCCAACACAAT
AACTGGATCGTTGCATTGTTCTGGCTTTGCAGCATGACCACCCACGCCTTTAATATGAAA
CTCAAAACGATCTACTGCTGATGTAATTGCCTCTGTTTTGATTGCAAATGTACCTACCGA
ACGCGATGGGTCATTATGAAAACCCAATACTGCTTGTACATCTTGTAATGCATGTGTTTC
AATAATTTTAAAAGCGCCATGTCCTAGTTCTTCTGCTGGTTGAAAAATGAATTTAACACG
CCCAGTAAGAGTGCCCTCAATTTCTTTTAACTTTACAGCTGTAGCCAAAATACTAGCCAT
GTGAATATCATGACCACACGCATGCATCACACCTTCATTTTCAGATTTAAAATCCTGTTC
AACAAGCTCTTGAATTGGTAAAGCATCAATGTCAGCCCGAACAGCTATACAACTCAGACC
TTGCCCCACTTCAGCAACAAGCCCAGTCGCAAGTGGTAAGTCTAATATTCTAATATTATA
TTCTGTTAAAATATCTTTAATTTTTTGTGTAGTCTTAAATTCTTTATCGGATAGTTCTGG
AAATTGATGAAAATACCTTCTCCAGGCAACAGCTTGATCTTTTAATCCCATCGGTCATTC
CCCTTCCTTAAGTCAATGATATGTTGTCTACCCTACGATGATCGTCTTTAACTATTAAAC
GATGATTTCACAACAATGTACTCTTGTTAATTACTTTCGCTAATGATAGACAATTGTTTA
ATAATATCGTAACACTATTGTCAAACTATTCTAACTTTTATAATTAAGAATCTATATAAA
AACGTGTTCTCGGATAAAGTTGTTTTCACAAATCACAAAAAGCTCTAAACATTAGTGTAA
ATCAATGCTTAGAGCTTTCTAATTATTTTATGCTTTAAAAGATAATGTGTTATCTACGAT
GACCTTACCGTCTTTAATAACTTTTTCTGCGTGATTGATACCAAAATGATATGGAATATA
TTCATGATTTGGTGCATCCCAAATTACTAAATTAGCCTTATCACCTGTGTTAATTGTACC
CGCGTTAATGTCTATTGCTTTAGCAGCATTGACCGTAACAGCATTCCAAACTTCATTAGG
TGATAGCTTTAATTTCAAGGCTGCAATCGCCATAACAAGTTGTAAGTTGTTTGTGACACT
ACTACCAGGGTTATAATCAGTTGCTAATGCAATCGCACCGTTATTGTCAAGCATGCCTCT
TGCATCTGCATAATCTTCTTTACCTAAATAGAACGTCGTTGCAGGTAAGAGGACAGCTAC
AGTATCACTATTTCGCAACTTTTCTTTTCCTTTATCACTTGAAGCTACTAAGTGGTCTGC
TGATATTGCTTGTTCATCAATTGCTAATTCCAGTCCGCCTAACGGATCAATTTCATCCGC
ATGTATTTTCACTTTAAAACCTGCTTCTTTTGCTTTTTGCATATAATGTTGCGATTGTTC
TATTGTAAATACACCTGTTTCACAGAAAATATCCGCAAAGTCTGCATATTGTTTTACTTC
CGGAAGTAACGCAATCATTTCTTCTAAAAATGTCTCATTTGAACTTGCCTCTTTAGGTAC
AGCATGAGGCCCTAGGAAAGTATGTTTCATGTCTAAATCATATTTCTCAGCTAAACGATT
AGACACTTTCAATTGCTTCAGTTCATTTTCTCTATCTAATCCATAACCACTCTTACTTTC
AACTGCAAGCACGCCGTGTTTAATCATAGTAAGCAAATCATGCTCTGCTTTTTTAAACAA
GTCATCTTCGGATGTTTCTCTAGTAGCATTAACGGTAGATAATATGCCACCACCCATTTC
TAATATTTCAAGGTAAGACTTACCTTGACGTTTTAATGACATCTCATGTTCTCGAGATCC
ACCAAATGTTAAATGTGTATGTGCATCTACTAATGCTGGGGACACTACCTTCCCACTAGC
ATCAATCGTCTCAGTCGCATCGTAGTCATCTGTATGTGTTCCAGCATATACAATTTTGCC
ATCTTTAATGACAACTGTTCCATTTTTCACAACATTTAATTCATCTAATTCCTTACCCTT
CAAAGGTTTATCTGTTGATCTCGGTAAAATTAATTCTGCTATATGATTAATTATTAAATC
ATTCATTACTTATCACCTGCTTTATCAATCATTGGAATATGAATACCTTTTTCTTTAGCT
GTTTGAATAGCGATGTCATAGCCAGCATCAATATGTCGGGCAACACCCATACCTGGATCA
GTCGTCAATACGCGTTCCAATCTTCTTTCAGCACGCTCTGATCCATCTGCTACAACCACC
ATACCCGCATGAAGTGAATATCCCATGCCAACACCGCCACCGTGATGGAATGAAATCCAT
GAACCACCTGCAGCTGTGTTAATTAGTGCATTCAATACAGCCCAATCACCAACCGCGTCA
CTACCATCTTTCATACTTTCTGTTTCACGGTTAGGACTAGCAACTGAACCAGCATCTAAA
TGGTCTCGTCCAATCACAATTGGCGCTGAAATTTCACCATCGCGTACAAGACGATTTAAA
GCTAAGCCCATTTTCGCTCTTTCTCCATAGCCTAACCAAGCAATACGTGATGGTAGTCCT
TGATATGAGATTTTTTCTTCAGCTAAATCAAGCCATCTTAATAACTTTTCATTTTCCGGG
AAAAGTTTGCGCATTTCTTCATCCGCACGCTCGATATCTTTTGGATCACCACTCAACGCA
GCAAAGCGGAATGGCCCTTTACCTTCACAGAATAATGGTCTAATGTAAGCTGGTACAAAG
CCTGGGAAGTCAAAAGCATTTTTCACTCCGTTATTGAAGGCTACTTGACGAATATTGTTA
CCATAATCAAATGCTACAGCGCCACGTTTTTGGAATTCAAGCATTAATTCAACATGCTTT
GCCATTGAAGCTTGTGAGAGTTCAACATATTTTTTCGGATCTTTTTCACGTAATACTTTC
GCTTCTTCTACAGAGTATCCTTGTGGCACATATCCATTTAGCGGGTCATGTGCACTTGTT
TGGTCAGTAATAATATCAATTTCAAACCCTTTTTCTAGAATCGCTTGATGGATGTCTACA
GCATTTCCAACTAACCCGATTGACAATCCTTCTCCACGTTCTTTCGCCTCTTCTGCTAAT
TTTAATGCTTCATCTAAATCAGCTGTTTTAACATCACAGTATTTCGTATCAATTCGCTTA
TCAACACGTGTTTCATCAACATCCACGCAAATTGCTACCCCATGATTCATAGTAATTGCT
AACGGTTGCGCACCACCCATACCACCTAAACCTGCTGTTAGTGTAACAGTGCCTGCTAAA
TCTCCATTAAAGTGTTGATTACCTAGCTCGGCAAATGTCTCATAAGTACCTTGCACAATA
CCTTGAGAACCAATATAAATCCAACTACCGGCTGTCATCTGCCCATACATGATTAAACCT
TTTTTATCTAATTCATTAAAATGATCCCAGTTTGCCCATTCAGGCACTAATACTGAATTT
GAAATTAATACACGTGGCGCTTCTTCATGTGTTTTAAATACAGCAACTGGCTTTCCTGAT
TGTACTAACATTGTCTCATCTGATTCTAATTCTCGTAACGTTTTCTCTATTGCTTCAAAA
GCTTCCCAATTACGAGCTGCTTTTCCAATACCACCATAAACAACTAAATCTTCTGGTCTT
TCAGCAACTTCTGGGTCTAAATTGTTGTATAACATTCTAAGTACTGCTTCTTGTTCCCAA
CCTTTACACTCAATACTCAAACCTTTTTTTGCTTGAATTTTTCTCATAAAATTCGCTCCT
GTTCTTTTTAGAAGTTAATTCCACTGAATTTAAAACGCTTACATCATTATCTTCAATATT
CATTATAGTATGTTAAAATATAGCCAACAAATATAAATAAACTAATTATCCATAGCTTGA
ATCTATAAATAAAAGGAGCAAAATACATGAAAATTATTCAGTTAGAATACTTCTTGGCTA
TCGTGAAATATAATAGTTTTACTAAAGCTGCACAATTTTTACATATTAGCCAGCCATCTT
TAACTGCTACGATTAAAAAAATGGAAGCAGATTTAGGTTATGACTTATTTACACGTTCAA
CAAAAGACATCAAGATTACCGAAAAAGGAATACAGTTTTATCGTTATGCGAGCGAATTAG
TTCAACAATATCGATCCACGATGGAAAAAATGTATGATTTAAGCGTTACATCAGAACCAA
GGATAAAAATTGGGACTCTTGAATCTACGAATCAATGGATTGCGAATTTAATTCGAAAGC
ACCATTCCGACTACCCTGAACAGCAATATCGTTTATATGAAATACATGACAAACACCAAT
CTATAGAGCAATTACTGAATTTTAATATTCATTTAGCTATAACAAATGAAAAAATAACCC
ACGAAGATATAAGATCCATTCCTTTATATGAGGAATCTTACATTTTATTAGCACCCAAAG
AAACATTTAAAAATCAAAATTGGGTAGATGTTGAAAATTTGCCACTCATATTGCCAAACA
AAAATTCTCAAGTGCGCAAACACTTAGATGACTATTTTAATAGAAGAAATATTCGTCCAA
ATGTCGTTGTAGAAACAGATCGATTCGAATCAGCAGTTGGATTTGTTCATCTTGGCTTAG
GTTACGCTATCATTCCGAGATTTTATTACCAATCATTTCACACGTCCAATTTAGAATATA
AAAAAATTCGTCCAAACTTAGGCCGAAAAATTTATATCAATTATCATAAAAAGCGTAAAC
ACTCCGAACAAGTACATACATTCGTACAACAATGCCAAGATTATTTATATGGACTTTTAG
AGGCTCTTTAACTTAAGTTATTAGAGCCTCTTATGCAGTTGCGCAGTCAACTGTATAATA
ATTTCATAACCAATTTTATGATTTCCATGTATAAATCATTAAATTCAGACCAGCAAACAT
AAATAAGCAGTAAGATGACTACAACTTAAGAGTCTTCTTACTGCAATTATCTTTCAAATA
TATCAACGTTAATATAACTTCTATTACGAAATACTCACATTCTGCCCTTCAATGCAAATT
TCGTCACATATAAATATTTTTAATTATTTTAAAAAATGATGCACTAAATTAGCAACAAGC
TTTGCAGTTCTATTGTCAGCGTCATATGTTGGATTCATCTCAGCAATACTAACTGAAGAC
ACCTTATCACTTGGAATAATACGTTTTGCCAATTCAAGAACAGTATGTGGATACAAACCT
AACACTGCCGGCGCACTTACCCCAGGCGCAAACGCACTATCAATGACATCCATACAAATC
GTAAACATAATGACATCATGTTCATGTACAAAACGTTCAATCATATCTTTAATTGTTGGT
GATACGTGACTCAATAATTCATCTGCAAAGACATAATCAATCTTTTTCTCTTTAGCATAA
TCAAATAAACTTTGCGTATTACCCCCTTGCGAAATACCAAGCACTAGATAATCTGTATTA
TCATCTTCTTCTAAAATTTGTCTAAAGCTCGTTCCAGATGTAGATTGTTGTTCAGCACGT
GTATCAAAATGCGCATCAATATTTATCACACCAATAGATTGTGTTGGATAGACTTTACGT
GTTGCTAAATATTGAGCATACGCAATATCATGTCCACCACCTAATAAAAACGTTTGTCTA
TGATTAACAATTGACTTCGCTGCAAGTGTTGCAAATTCTTTTTGAGTATCAATTAATTCC
TCATGATCATGATAAACATTTCCGTAATCGACTAAAGTTTCACATTGATTCAAATCCGGC
AAACCTGCAAATGCTTGTTTAATCGCATCTGGTCCTTCTTTTGCACCAATGCGCCCCTTG
TTTAAAGCAACACCTTTGTCAACAGCATAGCCTAATATACCAACCCCTGATGGTGTACTA
CTTTTTTCCAATTTCGACAAATCTTCAAATGTCACTGTTTGAAAATGCCTGAATTTTTTC
GGGTCTGTTTCACTATCTAACCTTCCAGTCCATAAATTTGGTTCACCTTGCTTGTACACA
GCATTTCCCCCTCTTATTTATGTGGCTTTTTAACAATTAAAGTATAACGTACTACAAATT
TTGAATTCAATTCATAATTAAAAAGTACTTATCTATATACCTTTTACCCCTATTTTCTAT
TCACTAACGAACACGAAAGCGATTTATGTTAATAAAATACGTCAAGACTATTACATTTTC
ATTAATATTAGCACAGACAATTTAACTCACGGCTTGTAATATGTATAATTGTTACAAAAT
GATATTTTGCTTGTTACCTAATGGAGGTTACATATAATGAAAAACAATAAAATTTCTGGT
TTTCAATGGGCAATGACGATCTTCGTCTTTTTCGTTATTACAATGGCGTTATCCATTATG
CTTAGAGATTTCCAGTCTGTCATTGGTGTCAAACACTTTATATTTGAAGTTACAGATTTA
GCACCATTAATAGCTGCAATCATTTGTATAGTTATTTTCAAATATAAAAAGGTTCAGCTT
GCTGGTTTAAAGTTCTCAATCAGCTTAAAAGTCATCGAACGTATTTTACTCGCTCTGATT
TTACCTTTAATCATTTTAATTATAGGTATGTACAGCTTTAATACATTTGCTGATAGTTTT
ATCTTATTACAATCAACGGGCTTATCAGTACCCATTACACATATCTTAATTGGTCATATT
TTAATGGCATTCGTCGTAGAATTTGGTTTCCGTTCATATTTACAAAACATTGTCGAAACG
AAAATGAATACGTTCTTCGCAAGCATAGTTGTTGGTTTAATGTACTCTGTATTTTCAGCA
AATACAACTTACGGTACAGAATTTGCAGCTTATAATTTCCTTTACACATTCTCATTCTCA
ATGATTCTAGGTGAGTTAATTAGAGCTACAAAAGGACGTACGATTTACATCGCAACAACA
TTCCATGCTTCAATGACATTTGGCCTTATTTTCTTGTTTAGCGAAGAAATCGGCGATCTA
TTTTCAATCAAAGTCATCGCCATTTCAACAGCAATCGTTGCAGTAGGATACATTGGTTTA
AGCTTAATTATTCGAGGTATTGCTTATTTAACAACTAGACGAAACCTTGAAGAACTTGAG
CCTAATAATTATTTAGACCATGTCAATGACGATGAAGAAACTAATCATACTGAGGCTGAA
AAATCTTCTTCAAATATTAAAGATGTTGAAAAAACAGGTGTAGCTACTGCATCAACGATC
GGTATTGCTAAAAATGATACTGAAAATACAGTGGCTGACGAACCAAGCATTCATGAAGGT
ACTGAAAAAACAGAATCTCAACATCACATAGATAATCAAACTGAATCTAATCATGATGAA
GATCATGACATCACTTCGGAGTCAGTAGAATCAGTAGAATCAGTTAAACATGCACCACAA
AGTGACGATTTAACAAACGATTCAAACGAAGATGAAACAGAGCAATCATTAAAAGAACCT
GCGACTTATAAAGAAGACAGACGTTCATCAGTTGTAATCGATGCAGAAAAACATATCGAA
AAAACTGAAGAACAATCTTCAGATAAAAACAAATAATAACAAAGCGCTTGCTAGCACCTC
TTAAGAAGATGATGCTAGCAAGCGCTTTTCTATACTATATATTATTTTTCTAAAATTTTA
ACACCCTCTTGAGTGCCTACAATAACTTGATCTGCCATATCTAAGAAGTATCCTGTCTCA
AACACACCTGTCAGATGAATTAAATACTCATGGAACTTATATGGGTCAATTCCTTTTGGT
AACTTACAATCTAAAATATAATTGCCATTATCAGTTATAAATGCGACATCTTCGTTTACA
CGGCGTTCTACTTTTATATCAGCGTATGATTCAATTTTACGTAATATGTGATACCAGTTA
AATTTATCCACCTCTACTGGTAACTTAAACGTCTCACCTAAGTATTGAACCATTTTCGTT
TCATCGACAACCACAACAAAACGCGATGCCATTTCATCTATCACTTTCTCTCTGAACAGC
GCACCACCGCCACCTTTAATTATATTTAAAGATGGATCTACTTCATCAGCACCATCAATG
GCTAAGTCGATATGATCAACATCATTGATTTCGCATATTTTAATACCTAGTTCTTTTGCT
AAAAATGCAATTTTATTTGACGTACATACACCTGTAATATTGTAACCACGTTCTTTTATT
AGTTGCGCCATTTGAGGTAAGAGTAATTCCATTGTACTTCCTGTACCAATTCCCAGCGTC
ATGTCACCATTGATTTGACTTAAAACATCATTTAATGTCATTAACTTGAGTGCTTTGACA
TCTTTCATGAAGGTAGCCTCCCATATTTATGTAATCTATTCAATTCATATTTTACATGAC
TCGTATAAATTAACATACCCTTATTTCTAACATTTTTTTAAACATATCAATCAGAATTTA
CAATTCTAAAAATTTTTTATAGTACAATATACTTTAACTTAACGTTAAGGAGAATGATAT
GATATCAATTCACGCAATTTCGACAGGAAAAATCCAAGATTTGCCTTATAGCTCGAAAAG
ACCGATGCGCTCTGCTTTAGATAAAACTAAGATTTCACAAACAACATGGTTATCTTCAAC
TGGTTTCACTGGTGATGAACAGGCTTATAAAGATCATGGTGGGCCACATAAAGCAGTTTG
TGGGTTTAGTAAACATAACTATGCACTGTATCAAGATGATTTACCTTCACTACCTACTCA
TGCGATGTTTGGAGAGAATTTAACATTTGATTATTTAGACGAATCTGATGTTTACTTTGG
TAATCAATATCGTTTAGGTGAAGCGTTAATTGAGGTTTCTGAAATTAGAGAACCATGCTG
GAAAATTCAAGCAAAATATAATATTCCTGATTTAGTGAAGCGCATGTCTACATCTGGTAA
AACAGGTTTCTATTTCCGGGTATTAAAACAAGGCTATGTATCTCCAAATGATCAGCTTTA
CTTAATACAAGAAGCACCAATCGAACATCGTTTATCTGTACAACAGCTTAATGACCTATA
TTATAATGATAGACAAAATCAAGATATGTTACGATATGCACTAAACAATCCATTTCTGTC
ACCAACAAGACGCGATAAACTTCAAAAAATGTATAACAGAACATTGAAATAATTACCTTT
CATTATAAGTGTTAAATGAACTTTTCAAAACAAAAAGGAATCAACTTACACATCGTTTGT
ATAATAGTCTTATCTATAACTACTGATGCTATTGATTCCTTTTTTATGTTATATATTTTC
TTTATTTCAAACTGTATATTAATGATGTCACTTCATTTGATACGATTCTTGATAACCTAT
TCAAAATTCCGCCAAATAACATAAATATTATATAAATGCCGATACTTTTAATCATTTTCT
ACTTTTTCTTCGATACGGAAACTTGTTTTCGAATTGAACACTTCACCAGCTTTTAAAATT
GACGGTGCTTTTTCACCATATAAATTAATATCATTTGGTAAAAATTGTGTTTCTAATGTA
AAACCAGAATGTGGTTTATAAATATTAAATGGACTATCCCACTCATCAGGCTGATTAAAA
GTAAAGAATACAACATGAGGCATATCTGTATCGACCTCTAACATAAATTCATGATTTTCA
ACATACATTTTATGTTCACCAACTGTAAATGGGTGATCGAGACCACCAAAACGTGTCATT
TGTTGGCTTAATTGCGCATGTTGTGATGTAAAAATATCACTCAATTTTATCTTGTTATCT
TCAAACACTTCATGTAAATCTAGAATATCACCTGTAACAATATTTCGCTCATCTAATACA
TACATATCTAATTGATTACTTGAAATGCGATGATTATCAACGACATTATTATCTCGATTC
AAATTGAAGTACACATGATTCGTAGGACTAAACAATGTGTCTTCTGATGCAACTGCTTCG
TATTCAATCGACCATTGGTGATCCGCATCATAAATATGTGTAATCGTCACATCGATATCA
CCCGGGAAATGATCATCAGCTGATTTCAACACCGTCTTAAATATCACTTTAATTTGAGCA
ATTTCATTTCTAATTTCATAATCAAATAACTTATTGTCCAAACCATGACATCCACCATGT
AAATGATGTTCGCCGTTGTTTTTTTCTAACTGATATTCTTTACCTTTCAACTTAAATTTA
GCATTATCAATTCTACCGCTATATCTTCCTATAGAAGCACCAAATTTAAAAGGATTACTA
TGATAAAATTCATCCGCTTCAACAACATTTCCAAGAACAATATTATTATCATGATATTTC
CAAGACACTACTCTTGCTCCATAATTCGTAAAAATAATTTTAGTTTCATCATTATCAATT
TTGATTAAATCTACACCTTGTCTTTGGTGCTCAACTTCAACTATCATTTTTACTTCTCCC
TTCTAACCACAAGTGTTCAAGCTCTGCTGGGCAGCAACATTACTAAAACACCTACAATAC
AAATGATTGCACCGATAACATCATATTTATCTGGCATTTGTTTATCTACGACCATCGCAA
AAATCAAACTCATGATGATAAATACGCCACCATATGCTGCATATACTCTTCCGAATGATG
GAAATGATTGAAATGTCACAATGACTCCATATAACATGAGTATCACACCGCCTATTAGCC
CAACAAGTGAAGACTGTCCTTCCCTAAGCCACAGCCAAATCAGGTATCCCCCACCTATTT
CACATAAGCCAGCTAATATAAATATAAAAATCGGATATAACATGAAATCACTCCATCACA
CATTTGCTACCAATAATCTTTCGGCTACATATCATTTGTTTACATTTCTTCTTACTTCAC
ATTCCCATTTTAAAAAGTTCGTTTTCACATTCATATTGTACACTTTTTTAGACATTATTC
TATAGCTAAATATAAAAAAATAAGAGTAACACGCTTTCATCATCATTTTATATGATAAAT
GTGTGTCACTCTCATCAATTTTATTTTTTAAATACACGTTTCATTGAATTAAATAAGCCA
CGTTCAAATGTAAGTACTGAATCTTTATATGTTTTAATTGCAATCCATATCAAGACAGCT
ACCATTACAATTGAGATTAATGAACTTAAGATGACTTCATGTATTTGAAGCCCTGAAGTT
TGAGCGCGTACAACTAATTGAAATGGCGCTAAAAACGGAACATAACTTGTGATTAAAGCA
AGTTGCCCATCAGGATTATTTATCGTGAATATCGCGATATAAAATGCAATCATACCAAGT
AATGTCAGTGGCATCAAAGATTGATTTAAATCTTCTATTCTAGATGTTAATGATCCGAGA
ATGGCTGCAAGTAATACATACGCCATAATTCCAACAATACTACTTATAATTCCGACAATA
ATAATTTGCCAAGACAATTGATTCATTTCCACGTTAAAACCTTGTAGCAAGTCTTTTAAG
TCAAAGGCAAAAATGCATATAACTGCCATCAATACAATTAAAATAATCTGAGTCACGGCA
ACTGCTATAACGCCTAAAATTTTAGCGAAAATATGTTGGATTGGTGAAATACTTGTAATA
ATCATTTCAATGACACGTGATGTTTTCTCACTAGCAATTTCCATAGCTATTTGAGATGCA
TAATTTAAAACAATAAAGAACATTAGAAAGATAATGCCATAAGCTAAAGCATAGTTGAAA
ATCTTTTGTCCTTCTGATACTTTATCGACTTCATCATTAGAAATCACCTTATTATCAACT
TTACTTTGTGCTTGTAATTTTTGTAAGTCTTCTTTGTTGATATTTAATTCCCCGGCTACC
ATATTTGTTTGAATAGCTGTAAGCAGTGCTTGTACTTTTTGTAAATCTTCATGACTTACT
CGCTTCTCACTAATGATTGTCCCTTGTAACGAGCGATTTTGATTCACCTTGATAATATAA
GCTTTATCAAGTTTATGTTTTTTTACTTCTTTTTCAGCATCTTCTATAGAAACTTTAGTA
AACTTAGCATCACTATGAAATGTATTCGCCTGTTGCTTGAAAACCTTATATATTTGTTCA
TTCGGTGCCGCTACACCAATTTTATCTGGACCATCATCAAACATGTTAATAATCTTATCA
ATGTTAGATAGGCCAATCATTAAGGCAGCAATGATAATCATAAAAATTACAAATGATTTA
GCTTTAATTTTTTTGATATATGTCAAAGTAAATGTCGCCCAAAACTTATGCATCCTTGCC
ACCAACCTTCTCAATGAATATATCTTGTAATGATGGTTCTACAACTTGGAATCGTTTAAC
ATAACCTTGATGTGCCACAACTTGATAAATATCTTTGGCTACGTCTTCATTCTCAATCGT
CAATTGAAGACCTTGCTTCATGTTTTCACTATGAATGATGCCTCTAATGTGTGTTAAATC
TGGTAGTGTTGTTTCTGATTCAATGACAACTTTCTTGTTACCATTAGATGCACGTACATG
ATTGATATCACCAGAAACAACAAGTTGACCTTTATCTAAAATACAAACATCATCACATAA
TTCTTCAACATGTTCCATACGGTGAGAACTATAAACGATTGTACTGCCCCAATCATTTAA
GTCTTTAACTGCTTCTTTTAATAACTCAACATTAACTGGGTCTAGACCACTGAAAGGCTC
ATCTAATATTAGTAATTCTGGTTTATGTAACATACTTGCTAACAGCTGAATTTTTTGTTG
ATTCCCTTTTGATAGACTATCAATTCGTTTTTTACGGTTTTCAGTAATATCAAAACGCTC
AAGCCAATACCATATTTGCTGTTGTATTTCTGTTTTTGACATTCCCTTTAAAGTTGCCAA
ATATTTCAATTCTTCTTCAACTGTCAATTTCCCATGTAAACCGCGTTCTTCCGGTAAATA
ACCAATACGATTGTACATTGTTTTATCTAGTTTTTTACCGTTATACGTAATGTGTCCTTC
AGTTGGTTCACTTAAGCCTAAAATCATACGAAATGTCGTTGTTTTACCTGCACCATTTCT
TCCTAGAAAACCTAACATTTTGCCTGATTCTAACTCTAATGACATATCATTTACTGCCGT
CATCTTACCAAAACGTTTCGTAACATGCTCAATTACAAGTCCCATCTTTTGCCTCCTAAA
ACAATATGTATTTATCTTAATATAACATTTCTATTCTCTATAAATACAATATTTTTAAAG
TGAATTTATTTTTAAAATTTCTGAAATTGAAATATTTAAATAGTATCTTCTTTGCATGTT
AAGTATCATGAGCGCTAGATATGCTTTTTTCCATGCCTTTATTGCCTTATTGGTAAAAAA
AATATCCCAGCAACAATCTGCTGAGATATCTATATCATTACAATTGATTATCTGTTTCTT
CCGGTTTTTTCGGTGTTTCAGATGTCACTGGTTGATTTTTAATTGAAGATGGGTATTTTG
GGCTTTCGCCATATTTATTTGCCGGCTTACTGTCAAAGCATAGGAATACTATCATTGTAA
CTGTAAGTCCAAAATAAATAAGATATAGAAGTACTAACAAAATAACAATTCCAATTGGCA
TAAACATAAAATCATTATCATAATATGATTCGATAAACTGCACCACTATAGAGAATACAA
TACTATATGCACACATTATAATAGGCAATACCATTGTTCTTGATATATCGTGGAATCTTC
GGACGCTTAATGCCAAATTGGGAATAAAGGTTGCTAAAGAATAAAGAAGCATATATATAA
CTGTAAGTATTAATATCATCACACCAAACATAGATAATACTTTAGCATCTATTTCATCAC
CTATACCCACAAATACTGCTCCCATAAAGAACACGAAGAAAGCAGGAAGTATAAATATTA
AATGCCACAACATCATATACCAATATTCACTACGTCTTGATCTCCCCTTAAAATTTACAT
AATTTTTCCAAAATAATACGAATGATTTCATAAAACCTACTTGAGGTAATTGTTCCATTG
TAATCTCCCTTTCGTTAATCATATTTATATTTTTAATTATTATTACCGTTATAATTTACA
AGATTCATTATCAAGCCACTTCATTTCAATCGTCATTCACTTTGGAAAATGAACTTTATA
TTTCATCACTAGTTAAATGAAAACCCGCTACAAGTACGCATCTATATGGAGACTCATTTG
AAAGTCAACGCTTCGTTAACTATACTAAAAATATGTCACACTGTAATGTTCACGTTTAGA
AGAGTCTCAATCTATGCAAATAAAATATTCCATAACAAAGTATATACTTTACATTTTTAT
AATTCTTAACAATACTATTTTAACAAACATTTACCACAATAAAAATATCTTTTTCATTTT
TATTTAAATTAATCATATAATTGTGAGGAGAATATTATGGATTTCGTTAATAATGATACA
AGACAAATTGCTAAAAACTTATTAGGTGTCAAAGTGATTTATCAGGATACCACTCAAACG
TATACAGGCTACATCGTGGAAACGGAAGCATACTTAGGTTTGAATGATCGTGCGGCTCAT
GGCTATGGTGGTAAAATAACACCTAAAGTTACGTCATTATATAAACGTGGTGGTACAATT
TATGCACATGTCATGCATACGCATTTACTCATTAATTTTGTAACAAAATCTGAAGGTATA
CCTGAAGGCGTACTTATCCGTGCAATTGAACCAGAAGACGGTTTATCCGCTATGTTCCGT
AACAGAGGTAAGAAAGGCTACGAGGTAACGAATGGCCCAGGAAAATGGACTAAGGCATTT
AACATTCCACGGGCTATCGATGGCGCTACGTTAAATGACTGTAGATTGTCTATTGATACT
AAGAATCGTAAATATCCTAAAGATATTATTGCTAGTCCACGAATCGGTATTCCAAATAAA
GGTGATTGGACACATAAATCTTTACGTTACACAGTGAAAGGTAATCCATTTGTGTCTCGC
ATGCGTAAATCAGATTGTATGTTTCCCGAAGATACTTGGAAATAAATGTCATCTTTCATT
GATTACTATCATGAAAATGAAATCTATCTCCTTATAAGTCAATCAATCGTGCCGTCAACA
TGCGGATGGGTTGATTGTTTTTCTTTGTATCCATCATACTTTTTGATTCATCTCCTCTTT
TTGAACTTGTTCTTAATTTTAAAATATAACAATAGAATTATTTATAATTATTAAATTTAG
ATACATTAATATTATTGATATTATTTTCAAAAACTAGAAATATTGATTTATTGCATGTAT
AATGTTAAAAGTGCCCTTTTATAACGCTTACATATAAAAGCTTATTTAGGGAGAGGGATA
TTCAACAAGGGGGATTTGAAAATGATAGAACTTAATGCAATTACAACATTATGTTTAGCC
TGTATACTTTACTTACTTGGTAAAGCTATCGTTAATCACGTTAATTTTTTAAAACGCATT
TGTATACCAGCACCAGTGATTGGCGGCTTAATCTTTGCTATTTTAGTTGCGGCTTTGGAT
TCATTTGGCATGGTTAAGATTAAATTAGATGCTTCATTCATTCAAGATTTCTTCATGTTA
GCATTCTTTACGACAATCGGTCTTGGTGCATCATTGAAATTATTTAAATTAGGTGGCAAA
GTCTTGCTATTATACTTTATGTTTTGTGCTATCATTTCAGTTATTCAAAACATAGTTGGT
GTATCACTAGCAAAAGTATTAAATATTAAACCGTTACTAGGATTAACAGCTGGTTCTATG
TCTATGGAAGGTGGTCACGGTAATGCTGCCGCTTATGGTAAGACAATTCAAGATTTAGGT
ATTGATTCAGCACTGACAGCGGCTCTTGCAGCTGCAACTTTAGGTCTTGTATTTGGAGGG
CTTATCGGCGGACCAGTTGTAAAATTTTTGATCAAACGTTATAACTTAAAGCCTCAACAT
AGTGACGATACATTTAAAGATTATAGCCAAGTAGCATATAACGAACATTTACATAGTAAA
TTTAATGCCACTGAAGTATTCTTCATTCAATTTACAATCGTTGTATTCTGTATGGCAGTT
GGAAGTTATTTCAGTCATTTGTTTACAGCTCAAACAGGGATTAATGTTCCAATTTACGTT
GGCTCATTATTTGTAGCTGTTATTGTCCGAAATATCTCTGAAAGTTTTAATTTTAATATT
GTAGATTTAAAAATTACTAATCAAATTGGCGATGTCGCATTAGGTATTTTCTTATCTCTT
GCGCTAATGAGCATTCAATTAATCGAAATTTATAAACTTGCTATACCTCTTATTATTATC
GTTTTAGTTCAAGTTGTCGTTATGATTTTATTTGCTGTTTTAATTTTATTTAGAGGTTTA
GGAAAAGATTATGATGCTGCAGTAATGGTAGGTGGTTTTATCGGGCATGGGCTTGGTGCA
ACGCCAAATGCCATGGCAAATTTAGATGTTATCACTAAAAAATATGGAAACTCACCTAAA
GCATATTTAGTTGTACCTATTGTTGGTGCATTCTTAATCGATTTAATAGGTGTTATAGTC
ATTATGGGATTCATTCAATGGTTTAGTTAAACACCCAACTCATAAATAAAAGAGGAGGCT
TTCGCCTCCTCTTTTATTTATCCTCGATGTATATTCAAGTTACGTTGTTCTATCCATGAC
AATATTTCCGGACTAAATACGATTTGTTTTTGTGTTAAGTCGTCAATATTTTTAGCATCT
AACATCGTCATTATTGATTTCATGTGTTCAATAAATGATTCTACATAAGCTACTGTATGT
GCAATGCCATTATTTTCAACTTGATTTAAAAACGGACGTGACATACCAGTTGCCTTTGCA
CCAAGTGCTAAACTTTTAATTGCATCGAGTGGTGTACGTAAACCACCACTCGCGAAAACT
GAAATTTCGCTTTGATAAGCCGTTGTTTCAAGTAATGACTCAACTGTAGACTGTCCCCAT
GATGATAAGTAATCCATATCTTTATTTGCACGACGTTCATTTTCAATATCTACAAAGTTA
GTACCACCTTTGCCACTAACATCGACATACTTAACGCCTATTTGTTGTAAGTCATGCATT
AATTCTTTACTCATACCAAATCCAACTTCTTTTATAATGACTGGAACAGACACTCGTGAT
ACAATCGACGCTATATTATCTAACCAAGTCACAAATTCACGATTCCCTTCAGGCATAACT
AATTCTTGAGGAGAATTAACATGGATTTGTAACGCTTGTGCCTCAAGTAATTCAACTGCT
TCCAAAGCCTTTTCTACTGGTACGTCCGCACCAACATTGCTAAAAATCATGCCTTCAGGA
TTCATTTTTCGCGCAATCGTAAATGTCTCAGCCATGCGTGGATTTCTCAATGCCGCATGT
GTTGATCCAACTGCCATCGCTAAGCCAGTTTCTCTTGCAACTACAGCTAGCTTTTCATTG
ATGTTTTTCGTCCACTCGCTACCACCCGTCATTGCATTAATATAAACCGGATATGCCATC
GTTAAGTCAGATGTCTGTGATGTCAAATCGATATCATTTACATTAATTGATGGGATAGAA
TGATGCACAAAACGCATCTTATCAAAATCTGAATCCATTGCGTCAGATTGGGCCATTGCT
ATTTCAACATGTTCATTTTTTCTCTGTTCTCTTTGAAAATCACTCATGATTAAACCTACC
TTTTCGTCATTTCTAATTTAAAACCATTTTTTACGTCTGAAAAAGATGATTAATACGACA
GCTATAACAAACATTACAGCTAAGCAAATATAATATCCATAATGTAAATGTAATGCCGGC
ATATTTACAAAGTTCATACCATAAATCCCAGCTATGAATGTTAACGGTGAAAATATAACT
GATACTAACGTTAATACTTGCATAATACTATTCATTCTAAATGATGTGTATGACTCAAAG
TTTTCTCGTATTTCGTTTGTCATTTCTTGAGCAGTACGAATGATATTACGTTGCTTAATC
AAGTGGTCATCGATATGTTGAATGTATAGCGAATGTTTATTATCTATAATCAAATCACCA
TTTTGTTTCATTGTATCAATTAGCTCTTGCATAGGAAACAGTACACGTTTTACTTTAATC
AAATCCGAACGTAACTTAAAAACACTATCCATGACCATTTTATTAAAGCGATCATCTACA
TGGCGGTCTTCAAAATGATAAACACTATCTTCAAGTGCATATACAAAGTTGAAATATTTA
TCAACCATCATATCTAAAATTAATATGACGACATCTGCACAATCTAATTCTGCATCTAAT
GTATTCATATACTTATAGACTACTTTATTTAATGATTCCAACGTTTGATGATGATATGTT
ACTAATACATTGTCTTGTATAAAAATATTTAGTGCTATTGGTGAATAGTTTGACCCCATA
ATACTATGGAATACTAAGTATTGATAATCTTTATAAGATTTATATTTAGCTCGTGGCATA
CCGTTAATTGCATCATCCACTTCTAAATCATTAAAACTAAAATGTGCTTTAAACCATTCA
TTTTCTTGTTCATTCGGTTCATCAAAATCATACCAAACAATAGTCGCATCTTTTGGTATA
TCTTTGATATCATCAACTACTTTAAACGGTTCGTATGTAGTTTGATACCGTATCGTTAAA
GCCATCGATACTCCCCCTAAATAACAAATTCTCTATTATTTTATCATGAATTAAATAACG
TGTATGTCTTAATTTATTTTAGTATGATAGTTACTAAGGAGATGGTTATTATCAAACAAC
TTTTTACACATACTCAAACCGTAACATCTGAATTCATTGACCATAACAATCATATGCATG
ATGCAAATTATAATATCATTTTTAGTGACGTTGTGAATCGTTTTAATTACAGCCACGGTC
TTTCTTTAAAAGAACGCGAAAATTTAGCATATACGCTATTTACACTAGAAGAACATACGA
CATACCTCTCAGAATTGTCTCTTGGCGATGTATTTACTGTTACTTTATATATTTATGATT
ACGATTATAAGCGGTTGCATTTATTTTTAACATTAACTAAAGAAGATGGTACACTAGCAT
CAACAAATGAAGTAATGATGATGGGAATTAATCAGCACACACGTCGTTCTGATGCTTTTC
CTGAATCATTTTCAACACAAATAGCACACTATTATAAAAATCAACCAACTATCACTTGGC
CTGAACAATTAGGACATAAAATAGCAATTCCACACAAAGGAGCATTAAAATGACAGATGC
ATTACAACAAAAGATTCATATCGAATTACTAGATTTATTAGATGATGTTAAGTTTGAATT
AACAGAATTAAATGCACAAAAAGGGTTATACATTAACGGACCAGCAAATCAGCTACTTAA
GCGTGGCGTACATATGGCTTATGTTCAAGGACAAAAGCAAGCTATCGATAATATTATGAC
TATTGTGGAACAACAGCTTGAAGATCAACATTTCCTAGAACATTATGATAAATTTCAAAA
TGAGGTTGCTCATCGCAATTATGATAAAACAGCTAACTTTGCAGAACTTAGTGATATTCC
ACGTCAATTCGATAATTTTTTAGATCAGTTTTATCAAATTAAAGGGCAATACTTTATCAT
CACACATATCAATACACTTATTGGTGATTTTCACTCAGAAGCTCATTAACAATTAGTCTA
TATAATCCTTGCTATATTTTCAAAAACAAAACCCAGTTGCGTTTTCATGTCAAATATCTT
CTTCCATGAAATCGTAACTGGGTCAATTGTACGTTATTAGTTATTTTGTGTTACATCCTC
ATCTATCGATTTGGCAATTTGTTTAATAGCTTTATGTGATTGTCTAATTGGATAAATTGG
AAAATCATGTACCATCTTAGGATAATCATAAAACTCAATGTATTGATGATGTTGCAACAT
CATTTGTTCGAATAGCTTCATATCAGGATGTGTCATTTCACGTCCACCACCAAACATATA
AACTGGTGGTAATCCTTCTATTGTGCCATTAATCGGCGATATGCGCTTATCTGTTAATGG
TAGGCCATTCGCCCACTTTTTCATAATCTCATTGACACCAAACTGACTTAGAACCGCATC
[truncated: 2,394,683 more chars]
