# Supplementary material for: DecGPU: distributed error correction on massively parallel graphics processing units using CUDA and MPI
Source: BMC Bioinformatics. 2011 Mar 29;12:85. doi: 10.1186/1471-2105-12-85 (PMC3072957; doi:10.1186/1471-2105-12-85)
Supplement: Additional file 1 — Assembled sequences of different assemblers. This file contains the assembled sequences (contigs or scaffolds) for the assemblers Velvet, ABySS, DecGPU-Velvet and DecGPU-ABySS for the three real datasets. [file 1471-2105-12-85-S1.ZIP › DecGPU_Additional_file_1/Outcome(II)/DecGPU-ABySS/SRR006331-contigs.fa]

>0 86 1289
ATTAACATTCACTGAACTAAAGAAGACTTAAACAGATGGGCTAACAAAGTTTTAAAAGACAATTGAGACTTAAATAAAGGCACATT
>1 28 52
GTTCATCTTTTGTGGCTTTTTTTTTTTT
>2 24 17
TAAAAAAAAAAAAAAAAAAAAATT
>3 24 85
TAAAAAAAAAAAAAAAAAAAAAAT
>4 24 90
TAAAAAAAAAAAAAAAAAAATAAA
>5 24 14102
TAAAAAAAAAAAAAAAAAAAAAAA
>6 24 42
TAAAAAAAAAAAAAAAAAAAACAA
>7 24 13
TAAAAAAAAAAAAAAAAAAATAAT
>8 24 93
TAAAAAAAAAAAAAAAAAAAAATA
>9 24 53
TAAAAAAAAAAAAAAAAAAAATAA
>10 24 17
TAAAAAAAAAAAAAAAAAAAAAGA
>11 24 29
TAAAAAAAAAAAAAAAAAAATATA
>12 24 13
TAAAAAAAAAAAAAAAAAAAATTA
>13 24 9
TAAAAAAAAAAAAAAAAAAATACA
>14 24 11
TAAAAAAAAAAAAAAAAAAACAAC
>15 24 16
TAAAAAAAAAAAAAAAAAAAATAT
>16 24 8
TAAAAAAAAAAAAAAAAAAAAATC
>17 24 63
TAAAAAAAAAAAAAAAAAAAAACA
>18 24 7
TAAAAAAAAAAAAAAAAAAAAAGC
>19 24 13
TAAAAAAAAAAAAAAAAAAAAAAG
>20 24 11
TAAAAAAAAAAAAAAAAAAAACAC
>21 24 17
TAAAAAAAAAAAAAAAAAAAAACC
>22 24 7
TAAAAAAAAAAAAAAAAAAAATGA
>23 24 8
TAAAAAAAAAAAAAAAAAAACAAT
>24 2448 45708
TTCTAAGGCTGTTTTATAGGCTTCAGTATTAATTTCTTCTGGTTTAGAAAATTCTAAATTAGCATAAGTAAATATTTTAGAAATTACAGGTGCAAAGTCAACTTTTTTATAAGCTTGTTGCTTGGTTTTGAATTTATTTGAAAAGTATAAAGAAAGTATGTATGAACCAGCAAGCATAAAAATTATTATTAAAGCAAAAAGAGCTCAACTTATGTTTTTTACTGTATCAGAAACAGGTGCTACTTTCGAAGCTTCAGCCGCATTTTTTACTGCTCAAGGATCTAATTTATTAAAAAGTATTAAAAGTATTAAAAGTAAAAGTGCTATAGATAATAGTGAGATAGATAGAATAAAGAAAATGAAAGTTTTTTTAGCTTCAATTGTTGTTTTTTCTTTAAGCATCTTTTTGAACTCATCTTTAGACAATGTGTTAAGTTCTTTTGAAATTTCATCATACTTATGATGCATATTTGCAGTTATTGATGTCATTTAAGCCTCCTTTTTTATTTAGCTTATTTGTATGCGTTAATAATATATGAATTTTAACAATTTTTAGTTTTTATATGCTAATTTTGTTGCTATATATTGCTTAAAATTTTAAATATTGCACACTAAACTAATACGGTGTTTCAAGTAATTCAGCTTGCTGAGCCATTTCGAAAAATTTATGCTCAATTTTTCTGCTTCAGCTTAGTTTTGTTTGGTCAATTTTTTCTAATTTTTTAAACACAAATCAGTATGAAAAGCCCATTAAAAATAGTGATGATAATAAGCAGTTAAAAACAAAAGCACCTACAATAATTCAGTTGACAATTTCTTTGTTTCCGGTTGTTTTATAGACACCGTAGGCAATTCCATAAGATATTGGAATAACAATAATAAATGAAATAAAGTTTTCAAATGCTGATGAAAATATAGTTTTTTCAACATCATTAGCTCCTTGGAAGGCAAGCAGGGAATTAATAACTAATGAGACAGCAAGAATTCTAAGCGAAATAATTCTAATAAATGTCGCAGTTCCTTCAACTTTATCACTGTCAACATTTAAAATTCATACCCATATATTATTGGCAGTTGCAGCAACAAACACATAAACAATTATTGAATAAAGCAAGGCAATAAGCATTGTTCATAAGTACACTTTTTTGCATCTATCAAATTTTCTTAGTGTGTAATTGTATGAAAATAAGCTTCTAGCTCCATCATTAATTCCAAAAATTGAGATCAAGAACAAACTTACGATTGGCTGTCCTTTTGCTCAGAAAAATTGGAAATATTCGGGCATTGCAAAGTGAGAATTTGCAATCAACAGGTTCATAACAATAAATGAAAATCCGATACCAAATGTTCTTAAAAAGCCGCCTAAACCAAGTGAAAAAATTGGCCCAAGTAATTTTTTGTTGAATTTAAACTTAAATAAACTCTTGATAGAAAGTCACGTTTTCTGCTTTCTATCTTTTACAACTATATAAATAATGTAGGCAAATGTGTTGAAAAATCAGCCAATAACTGTGGCAACAACTCCACCGAGCACACCCATTTTAAAAACGATTATAAATAAAGCATCTAGAGCAATGTTTATAAGGTTAGCTGCAATACCGCATGCCATTACATATGTGTTGTAGCCTTCAGAACGAATAAAGTATGACAAATAAAGCGTTAAGCACTGTAAAACAGTCGCGCTGGCATAAATATAAATGTACTGTTTTGCTCATTCAACACTTAATTTATGTGCTGCATTATAAAAGTCTTGTAACCTTTCAACATTAACATTTGCACTACGTGCAATTGCTGGATCAATTGTAGTAACTCCTGCAATTTTGTCTATTAAGCCTGTTCATATTGCTGTAAAAGTGACAAGAGATGAAAAACAGAGAGCATAACACTAACTCAAAACATAGTTGCTCACAAGTTTTTACCTGTTTTTTCTAGCTTTTTACCTATACATTTTGTATAGTAAATTGATGAACCAACAGGAACTAAATAGACAATTGCATTGGAAAAAATAATTAATGGGGTAAATGAAGCAGTTGTGGTTGAAACTATAGTATTTGAATTTATAACAGTTAATTTTGATACATTTGCAATAGCAGCTTGCTCGTTATAGGCACTAAACATCTGATTATAGCTTTTAAATATATCATTGGCGCCTACATTATGAAGGCCAAGATTTAAATATTTAACTATTTCACTATCAGCATTACCAAAAACATTGCTGTATTTAGGCACAAATTGCAATATGAAAATTTGATCTATAAATGAATATAGACCAACCATCATAGATGCTAATAAACTAGGAATGGCAACTATTCATATAGCCTTAGAAATAGGCATTTCACCGAATAATTTTCTGGCTCTTTCCTGTTTTTCACTAACTGACTTATGAATAACAGCCTCCTATTGTTTAAGAACAATTTACTTATAAGCCTATAAAACAGGCAAATTATT
>25 27 313
AAAGAATAAAAAAAAAAAAAAAAAAAA
>26 27 64
AAAGAATAAAAAAAAAAAAAAAATAAA
>27 74 596
TTTTCTGCTAATGATTCAATTTTAGAAATAAAATCATCGACAAGATTTATTCCTATTTGATTAATTTGCTCAAT
>28 24 7
AATGAAAAAAAAAAAAAAAAAAAC
>29 25 433
AATGAAAAAAAAAAAAAAAAAAAAA
>30 52 997
AATGTGTTTTTGATATTTTTAAGACTGTTAAGCTTACGCTGATGAAGGGTGA
>31 24 101
TGTTTTTTTTTTTTTTGTTTTTTT
>32 26 51
TTATTTGTTTTTTTTTTTTTTTTATT
>33 105 1387
CTAATACTTTATAAGTTTTTGTGCGAAAAGCAAACTGATTATTTAATTAAAAATTGAATATCTAAAGATCAGCTTAAATATTTTGATAGCAAATATTTAGACAAC
>34 105 1101
CTAATACTTTATAAGTTTTTGTGTGAAAAACAAAGCAATTATTTAATTAAAAATTGGGTAACTAAAGAACAACTTAAATATCTTGATAGCAAATATTTAGACAAC
>35 24 47
TTTATTTTTTTTTTTTTTTTTTAT
>36 102 1661
TTTGTGCTTAATTTTTTCATATCCTTCAATTGAAAATTTTTTACTTGACATAAAGTCTTGTTCTTCTTTTGATGCTTGCTTTAAATTTCTAAAAGCATAGTA
>37 24 321
TGTTTTTGTTTTTTTTTTTTTTTT
>38 68 816
ATGTTAATGTCTAAACCAGAAGCTGAATTGTTATAGATTTTTGAGCTAATTTCTTTATCTCTTTTAGC
>39 2836 54489
GAGCTGCTTTTTTTATTTTCTTTAAATATAAAAAGCAGAAACTCAAAAAAATAAAAAGGAAGCAAAAGCTACCTAATAATTTTTAATTTTTGCTCATTTTCAAGGCCAGCCTCTAGGAGTTGGCTTTGTTTTTTTAACTAATACTAATGAAGAGCGCTCGTTATTAATTTTATCTTCATATTCAAAGAATGTGATGTTGCCTTTTTCTAAGTTAAATTTAGCTTGAAACTCAGTAACTTCATCTTGATATTTTTTTCCCTTAGGCAGTATAAAACAGCCATTTTGGGCAAGGTGATGATTTGCCATTAAATATATTTTGACAACAGATCCTAGTGCTCTAGCGCATACATAATCAAAGTAAGAATTATAGCTATTTACATTCTCAGCTCTGTCATTAATTATTGTTAAATTAAGCTTAAACTCAGCCTTAATGGTTTCTAAAAATGCGCATCTTTTGGCTATGCTCTCAATAATAACTAACTCAAATTCATTATCTAGTGCAATTAATAAAGGTACTGAAGGGAATCCCGCTCCAGCCCCAATATCTAGAATTTTTTTGCCCTTAAAATCAAAGTTATATTCACTAATTGCGTTTTCAAAAACTAAAATTGAGCCTAAAATGCCTTGATTAAATATTTCATCAATGTTATCAAAACCACAAATATTCATTACCTTATTTTGCTCATAAATCATTTGTGCATATTTATAAAGCAATGGAATTTGCTTGCTATATTTATTTAATAAATAGTCTTTATTTTTGTAATTCATTCTCTTTTATTTCTTTTGCAAATTTATCATAAAGCATAGAGATAGATTTGCCATTAATTGAACAATCAATAACGCTTCCTAAAAATCTGTCTAAACTAACAATTTCTAATTTTTTATACTTATTTAATAACTCATCATTATCTATTGAATCAGTAATAATAACTTTTTCAACAGCAGGATTATTTTCAAAAATGTCAAATCCTTTGCTAAAAATACCATGTGTAGCTGCTATAACAATTTTTTTAGCACCATATTGTTTTAGTGTTTCAGCAGCTTTAATAATTGTCCCACCAGTGTCGATAATATCATCAATAATAACTGCATTTTGGTCTTTAACATCACCAATTAAGCCCATAACTTCAGTTTGGTTAACACCTGTTCTACGTTTATCAATGATGCTGATTTTAATATCGTTTGAAATTAATTCAGCTAAACTTCTAGCTCTTACAGTCCCACCATGGTCAGGACTTACTACTGTAAATTTTTCATGGCTTCTCTTAATTGCTTTTGCCAAAGTAAATGAAGCTTTTAAGTCATCAATTGGGATATTGAAAAAACCTTGAATTGCTGAGTTATGTAAGTCAACAGTTATAATTTTTGATGCACCAGCAGTTTCTAAAAAGTCTGCAACTAATTTAGCACCAATAGGTTGTCTACCACTAGCTTTTCTATCTTGACGGGCATAACCATAGTAGGCTAATGCTATATTTATAGACTTAGCGCTAGCTCTTTTTAGTGAGTCAATGAATAAGTATAAAATCATTAAATTATCATTCACTGGTCTTGATGTGCTAGCAATGATGTAAACATCCTTACCCCTTACAGCTTCATCACTAACTGGCATTGTTTCGCCATCAGCAAATTTAGTTAATGTTAGTGTTGAAAGCGGAATGTTTATCATTTTTGATATTCTTTCAGCTAGCTTTATGCAATTTGGCATACCAAAAAGCAATGCATTATTGTTGTTCATAAATTTTATTTCTCCTTGCTTAATTTTAAGCTATATCAATATTATAATGCAATACTTATATATACCCCTATAAATAAGCATAATTGAGAAAAGTATGCAATACATATGTGAGCTAACTTTATTTGTCATAAACATATTTTTTTCAAGTTATAAAAAAATTCTAAAAACACTATAAAACAGTGTTTTTAGAGATAGTGACATTTTTATGGTGTTGCTTAGTCAGAAAGATCTATTATTTGTTCATAAACCTTTGAGCCAAAGTGTCCATCTTCTTTTACTAAACGTCATTTAAATAAGTATTTCTTACTATTAATTTCACCATGGCGTTCAACTTTTATGCCAAATTCGCCACTTCCACTAAAGAATCCAATTGGTGATGATTGATTATGCGTGCTGATTTGATTCTTTGTTTCGGGCTTTATAGATTTGTTTATTGATAGTCCAGTAAGCGGTGAATTATTGTGTTTACTAAAGAATGAACCACCTACTAATGCTATAGCGCCAGATTTGTGGGTAATAGCATCATCAAGCTTCTTGGCCAACTCAGTCTTGTTAGTATCTTCATCAACATCAATTAAATCATAAGGATATGCAGTTAGTTCATTTAGTTTACACCCTTTTTCTTTAATTTTGCGTTCAATAGAGTGTTCACTATTTGCTTTTTCAGGTTCTGATGAAGCAGGAGAATCGCTTTGAGTTCCAGAATCTGTGCGAGATGTGCTTGATGAGTTTGAATTATCATCAGTGTTTGTTTCTGCATCTTTCATAATAGGTTTTTCGTGATTAATAGGGGGAATTAGTCCAGGATTTATAATGATATTTTCATTTATCAATGAATCTTTAAATCCTGTAACTACAACTTTGTTCGGCAATGATTTACTTTTATCTTTATTTATAATTCTATATTCAACTTCTAGGCTATTGTTTCTTTGAGTAACTGACACAAATTCAAGTTTTATGTGTTCAGGTTTAGAAACTTTAGCATGCTTTTCTATATTGTGTATTGTAACATCACTTGATAGTAAAGAGCTTTTGTTTTCTATATCAAGTAGTATATTATATTTGTCTTTGTTTGGCGAGTAACAACTAGCTGAAATA
>40 32 123
CCCCCCCCACCCCCCCCCCCCCCACCCCCCCC
>41 7903 130405
ATATAATTAAAATAATAAAATTTTTTGATTGAGGTTATAAAAATGTCTATAACATGGTTTGGCACTCAAATAATAGATAGCAATGATGGACAAATAATAAAATATAAATCTAAAAATTGAGTTGGAATAATTTATAAAATAACTAAGAATAAACTTTCTAGTTTATTAGCAAAACAGCAAGATTTTTTAAACCATGCAGGGGTATATTTTCTAGTTAAACAAAATAATAGTAACTATAGTGTCTATGTTGGCCAATCAAATATAAAAAACGATAATAAAGGAGTGTTATATAGAGTATTTCAACATCTAAGCTCAGAAAAAAGAAGTGATTTTGATTATGTTTATATAATTGTAGATTCTCAAAGTAATATTGGAGCAACTGAACTAAACTATTTAGAGCACTCTTTCATAAGGCTATTTACAGATAATAGCAATATTGAGTTATTAAATGACAATTGCGCTAACAAGGGAAATATTTCTAGTGAAGATGAAGCAGAATGAAATGCTTTTATAGAAAATGCTAAAACTATATTAAAAAATGTTGGTTTTGATGTTTTTGGTAAAAAACAAAATTTAGGCCAACAAAAAGAAATTCAAGCCCTAAAACATGATGAACAAAAGCACACACAATCTTATGCAAATGATAATGAAGTTAAATACTATACTTTAAGGCAAAAATCAAAAGAAACAGAAAAAACCACCATTGCTTTATTGCATTAACAAAGACGACAAATATATAGTATTAAAAGGTTCTCAAATTAGATTACATCAAAATGAACCAGAGTATTTTGCAAATCTATTTAAAACGATTAAAGAAAAAAGAGATAAATTAATTTTAGAAAATAAGATTATTGATGGAATTTTGCAAGAAAATCAAGAATTTAATTCAAAATCTTATGCAGCTGTTTTTGTTTTAGGAAATTCATCAGATGGCAGGATTTGAGTTGAATCTAATAATATTGATGATTTGTATGAAAAACAAAAAAGTTTAAAAATTAATAACAAATATAAAGAAACTATATTTTCATTGTCTAAAAATAGTAGGCTTGATAAAAACAAAAAAATAATTGCAACATTAAAGCAAGTTGAAGACAAAAGATTTATTTTGCTATCAGGTTCATCCATTGAACTTGCTGAAGCTCAACACTTTAAAGAACAAATGAAATACAATAGCATAAAAGAATTACGAGCTGAGTGCTTTGCAAAACAAATCATTAGAGATGGTGTTTTACAACAAGATCTTGAATTTAAAAGTTTATCATCTGCTGCTGAATTTGTCTTAGCTAGATCGTCTAATGGTCACGTAGATTGAATTAAAAAATAAAGGCCTCATTTACACCGCTTTGTGTAGATTTGAGGTTTTTATTTATGCATTGTTTTAATTGCATTTAAGTTTAAATAGAAAATAAAAAATACTGAATTTTATATAACTAAGCTAAACTACTGTATGCAAAAATTAGATAAAATAAAAATAGATAACTTGTGTAAAAAGCTTTTTGAATAATAAATATAGAGCGAATTTTATTAATAATTTTAGGAAAAGTTATGAAATCTTTTATAGGTTATATAAAAGAATTTACTTACAATACAGATAAAGACTGAGCTGTTGCTAATTTTTATGTTTTAGATACCGAGAAAATCATTAAAATTAGTGGTAATATTAATAGCTTGCCTATTGAAGTTTTATATGAAATTCAAACAGATGAAAACCCAGAAGAAAAATATAATTCTGAAATTTATAATTGCAAGTCATATAAGTTATTCACAGCTAGCGACAACCAAATATTTTTTGAATATTTGAAATCGGATGTGTTTAATAAAACTATTGGTGATGATTTTATTAAAAAATTAGAGTCATACTACCAATCAGATAATATTTGACAAGAAATACTTTCTAATAAAGAAAAATTTCTAAACATGAAGCAAGTACGAAAACCAGTTTTAAATAGCGTTTTTAACAAGCTTACTTTTAGTAATTTTAAACTAGCATTTCTTACTAATGACCTTGATTTAAATGTACTTGATAAACTAATAGAGCTTTATGCAGGCTCATTTGATCTAATACAAGAAGCAATTAAAAATAGTTTGTATGAGATTAATTTTCAATACAAAATAACTAGCCTAGAATCTATTGATAAAATCTTTTTGCTTTTTAATAAAGATGAAAATATTGTTGCACGAATTGCTCATTATTTACATAATTATTGTAATGAAATTCTAAATAACAAATCTAGTTCTTATACATATTTAGAAAATATAAAAAGATACTTTGACTATCAAGAGAAGTTTTTTATTCCAGTGGAGTTAAAAAAAAGTCATTAATAATGTAATAAGATATGCAAAAACCAAAAAACTTCTCATTATTAAAAAAGATAGAGTTTATACAGCCCAAACATATAATGATGAAATGACTATTGCTTCATTTTTAGCTAATAAAAACAGAGTCAAAAAAATTAGGTATTCCAAATTTAAACAATATATAAAAGAAATTCAAAAAGAGTCTGCAAAAGAAGCAGACATAGACAACTTTAAATATGATGAAAGTCAAATTAACGCACTAAGAAAGTTTATTGATAATAAATTTGTAGTAATTACTGGTGGCCCTGGAACTGGTAAGACCACTTTAATAAAAGGCATAGTAAAACTATTTAAAAAAGTTTATCCAAATGAAAGTTTTAAAATAGCAACTCCGACAGGAAGAGCAGCAGCAAGAATTAAGGAAAGTTTTGAAGAATCCGACGCTACAACTATTCATAAATTACTGCAATATGATCCTTCAACTGATAAGTTTAGAAAAAATATGTTTAATCCGCTAGATGATGGTTTATTAATTATTGATGAAACATCAATGGTTGACAACAATTTATTTAGTAGCTTTATTTCATCTATTGGAAATGCAAAAAGAATCGTTTTTGTTGGCGATGTGGAACAGTTGCCAAGCATTGGAATTGGTAATGCGTTTGAAGATATTATTAAATCTAAAAAAATAACAACTGTCGAATTAAAAAGTACACACCGACAACAAGACCAAAGCAAAATTACTGATCTAGCTTATATGATCAGAAATAATAATTTTGACATCACAAAGCTTCAAGAAACAGCAGAAAAAAGCGATTTGAAAACTATTTTTATTGATGATCAAAGTAAATACTTAGAGGAGATTATCAATAATTATAATTTTCGTAATAAGAATGGTTTTTATATTCCAAATCAAATTCAAATTATTTCTCCCTTCAACAAAGGAGCATTAGGAATAGAGGAAATAAATAGAAAGATCCAAGAGAAATTTAATAGAAATAAAAACAAAGACGAAGACGAAAAATTAAATGCAAATGGTTACAGCTTTTATAAAGAAGATAAAATAATGTATCTAAAAAATCAAAATGATTTATCTAATGGCGATATTGGAGTTGTCGATATTATAAATAAAGACAACAAACAAATGACTGCAACTTTTAATAATGATAATAAAAAAGTTGAATTATATAGCTCGGATCTAACTAATTTAGCTTTGTGTTATGCTTGTACAGTTCATAAAACTCAAGGCAGCGAATTTCAAAAAGTGATTTTAGTGTTAGACCCAGAAAAAGGTAATTCCTTTATTAATAAAAAGTTAGTCTATACAGCTATAACTAGGGCTAAAGATGAACTAGTTATTATTACCAGCAGACAATATTTTAATAAAAGTGTTAATCAAAGACCTGCTCAAAGAGATACAAGTTTAGCTAAACATATAAAAATAATGCATTGGAAAAAGAAATGAAGTCTTTTTAGAAAAAGACAATATTGTCACTAAAATATATTTCTAATATAAAAAAGTGTGTGCTCTCACCACATTTTTATTATCAAAAAATGTAAAGTTAAGCAACTAATATCTATTTAATCCCTAAAATGCTATTAATTCTTGCTTTGGTTGGATTTGAAACAATAAAAGTACCGGCTACACAAGCATCAGCACCTGCTTTAAAACATTCAGGGCCAGTTACATCATTTATGCCACCATCAACTTGTATTAAATAGTCATAAGCATGCTTTATTCTTAATTGTTTAAGTAATTTTATTTTATCAATTGCAGAAGGAATGAACTTTTGACCGCCTTTTCCTGGTTCAACAGACATAACTAACACTAATTGAATATAAGGTAAAAATTTCTTAATTTCTTCAACTTCAGTACTTGGTTTAATTGCAATTCCAAGCCTATAATCATGATGTTTTTGTTTCAAAAACTTAAGCAATTTCTCTGATTCTACCGCTTCATAATGAAAAGTCACAATATCAACTACATCTTTATATAAGTCTATATAATCCAAAGGATTTTCAACCATTAAGTGAGCATCTTTAAAGTGCTTTAGTCCTTTTTCATGAATGTTTTTAATTTCATCCAATTCAATTGCTAAATTTGGTACAAATTTGCCATCCATTACATCATAATGAATTCATTTTATGCCTTCATTAACTAAAATATTAGCCATATTTAGCCTATTTTCAGGCTCAACATTTAATAATGATGGAGTAACATACTTATTATTTTTGTTCATTTTCAACCTCTTGCAACAACTTTAGATAATTATTATATCTAAATTGGGGAATAATATTGTCCTTAACAGCTTGTTTTATATTACAAAAGTTCTCAGGCTCATTTTGGTGAAAGCAAGTTTTAAACTTGCAAAATTTGCCTAGTTCTTTAAACTGCTTATATGAATAGGCTAACTGTTGCTTTGTTAAGTTTATATCTAAACTAGAAAAGCCTGGAGTATCAATTAATTCTCCATTATCGAAAACATTAACAATTTGCACAATTCTAGTTGTATGCTTGCCTCTGTTTGCAAATTTTGAAATTGCTTGGACAGCAAAATTACTGCCTGTAATTTTGTTAACTAAAGTAGTTTTTCCAACGCCGCTTTGCCCCATTAAAACATTAGTTTTATTAGTGAATAATTTCGCAATATTTTTTACTCATTCATCTGTTTTATAGGATATTTCGTAAACTTTGTATCCTAAACTTTCATATTCATTTTTATATTTGCTTGTGCCTAAATCAGCTTTAGTATTAAATAAAACTGGCTCAATATTTGCACTCTCAATAAAAGCCATATATTTATCAACTAAAAAGCTTTGAAACTCAGGCTCATGAATTGACATTACAATGATGATATGATCAATATTAGCTACTTTCGGTCTTATAAATTCATTTTGCCTTTCATATATTTTAGTTATGTACTTTTCTTTTTCAAATTCGACATAATCGCCAACTAAAGGCACTATGTTTTTATGTCTAAAAACACCTAGAGCAGGCAAATTATGAAAATTGTTATTTTCATCTTTAATTGAATAAATTCCAGAATTTATTGAGTAAATTTTTCCCTTCAAGTTTACTTCCCTATACTGATAAAACTATAATTGCAACTATGACAGCTAAAATAATTAAGCTGAAAATAACAAGCATAGCAATCAAAAAACCTTTGCTGTTTACTATCTCCGTAATCGTTTTTTTAGGTTTCATTTTCTTAGCGTCAATTGGCTTTTCAAATATTCTTTTTTCTGAAAGTGCTGTTTTTAAATCTTCTGCCATTTCTCATGCGCTTGAGTATCTATGAAATGGATCTTTTGCAGTTGCTTTAATAATTACATTTTCTAGTGCTTGCGTAGTTGCGATTTTATCAGTTAGCTTAGGCATTGGCATTGTTTTTTGCAATATTAAGGTTTCATCAGCTTTCTTGCCTTCAATTGGATATTTGCCAGTTAGCATTTCATAAAGTAAGATTCCGATTGCATAAATATCTGTTTTTTTAGTAGGCTCATTATCAGGACGGCAGAGCTCAGGTGCCATATAATAAACTGAACCTACAACTTTTGAAGCTTGTGTAAATCTTTGACTATCAGGATCTAGTGAAAGACCAAAATCTAGTATTTTTACATGACTATTGCTAGTTATAATGATATTGTTGCTCTTAATATCACGATGAATAATATTATTTGAGTGCAACTCTTGCATAGCTTCACATATTTGTCTTACATAATTTATTGAACTATGGGGATTAAGCACGCCATTTTTTTTAATTAATTCTCTTAAGCTTTTGCCTTCAACATATTCCATTACTAAATACTGCTCATCATCACCAACATATGATTCAACATAGTAAGGAAAATAATCAGACTTAACTTTTTGCAAAATTGCAATTTCTTGCTTAAAACGACTAATTGTCACATTTTTGTCGCTATCAGGCTTAATTACAAAATATTTAAGTGCATAAACTTCTTTAACAACTGAATCAGAATTTAATAATTCGACTTTAAAGACTTTGCTAAAGCCTCCTTCGCCAATTTTTGTAAGCACTTTGTACTTTTTAAAGACTCTGCTATTTGATGGAATCATTCTAATGCCTCCTGATTTTTACTTTAATTTAATGTAACCATAATGCATGATGCATTATCATTTGAATTATTTTTTAAAGCAAAGTCGACAATGTTATCACATCACTCCTGTGCATTTTTAAACCTTAGTGCCATGTTTTCCATTACATTTCGCGATGCAAAATTATGTGTGCCATCACTAGTTGCAATAACAGCACTAACACGTTTATAATCATTAGGAAAAACTGTTGAGATATCTAATCTAGTTTTTTTAGTTGGCCCTAAAGCTGATGTTAATGATGCACGGTTAATGCTTTTTTTAGCTTCATGCTCAGGAACACCATTAGAAATTAGCTGATTTAAGTAATTATGATCAACAGTTACTTGCGTAATTTGGTTTGAATTATCTAATATATAAGTACGTGAATCGCCTATGTTGAAAATGAGAATAAACTTTTCTTTAGAATTGACTAAAGCCCCTGTAACTGTGGTTCCCATGTCTAATTTAGCTTCATCACGATCGCCAATTTTAATCATCTCTTTTTTGCAAGCCTTAATTGTTTCTCTTATTCATTTTATGTATGAATCAATGGCGCTATCATCAGAATTAGGAAAATTATTATCAAAATACTGCTTAAATACTTTAATAGTTGTGCTTGAGGCAATTGCGCCGCCATAATGGCCACCCATGCCATCACATAAAAGTAAAACTGTGCAATTTTCATTAGTTAAAATTGCAACAGCATCTTGATTTTCGAGTCGTTTTGTTCCTTTTTCACTAACTCTGCCAAAATCCATAAATTTTATATTTCTTCCTTTATTATTTGAGTTACTCTCTTGGCAGCTAATTCAGCATCATCATTGACAATTTTGTACTTAAATAAATGCTGATCATTAATTTCGTCTATAGCTTTTTGCATTCTGATATTTATAGCTTCTTTATTTTCAGTATTTCTGTTTAAGATTCTATTTTTTAATTCAGTAACTGAAGGAGGTAGAATGAAAAAAGTAATTACTTTGTATCTATCATTAACCTCTTTTTTACTTAGTATTTGCTTTGCCCCATTTGTTTCTATTTCTAAAAATGGAACTTTATTTAAATTATGAATTCTGTCGATTTCAGCATACAAGGTGCCATAGTAATTTTCAAAGTGATAACTGTATTCTAAAAAGGCATTTTCACTAATTTTTTTCTCAAAGTCTTCTTTACTAATGAAAAAATAATGCACTCCTTCTACTTCTCCAGCTCTAGGCTTTCTGGTTGTAGCAGAACAAGCTAAGTGCAATCTTAGCTCTTTGTTATCAAATAAATACTTTTCAATAGTACCTTTACCGACACCACTAGGCCCTGCAAAGATAATAATTGGCTTCTTGTTTACGCTTTCTGTCATAGTTATATTTATTATATTAATTTATTGAAAATATATTAGCATTAATTTGGAAACTAAACTAGGAAAATGAAATCTAGTGTACTTGAGTAAATGATATTTGATGACTAATTTTCCAAAAACTTTGTTTCATAGGCTTTTTGGAAAATATAGGTGCTATA
>42 24 109
AAAAAAAAAAAAAAATTAAAAAAA
>43 24 7
AAAAAAAAAAAAAAATTAAAAAAC
>44 24 16
TAAAAAAATTAAAAAAAAAAAAAA
>45 40 202
CAATTTATGCCTGGAAGTGGCGGGGGGTTTTTTTTTTTTT
>46 25 14
ATAAAAAAAAAGAAAAAAAAAAAAA
>47 26 49
TTGTTTTGTTTTTGTTTTTTTTTTTT
>48 24 382
TTTTTTTTTTTTTTTTCTTTTTTT
>49 36 199
AAAAAAAAAAAAAAATAAAAATAGCCACAGACGTCA
>50 24 828
AAAAAAAAAAAAAAATAAAAAAAA
>51 26 44
AAAAAAAAAAAAAAATAAAAATATAA
>52 35 278
AAAAAAAAAAAAAAATAAAAAAATAAAAAAAAAAA
>53 28 115
AAAAAAAAAAAAAAATAAAAAAACAAAA
>54 27 124
AAAAAAAAAAAAAAATAAAAAATAAAA
>55 26 64
AAAAAAAAAAAAAAATAAAAAAAGCC
>56 25 29
AAAAAAAAAAAAAAATAAAAAATTA
>57 24 65
AAAACACAAAAAAAAAAAAAAAAA
>58 27 43
AAAACACAAAAAAAAAAAAAAAACAAA
>59 36 263
AATTCGTTCTTTACGGCTGTTTTTTTTTTTTTTTTT
>60 9416 154589
TTAAAAATTATTATTACATTTAGCTATATATTTTAGTAAAAAAAATTCATATTTTTTAAGACACTCTAGCAGCAGAATAGGATTTATTAATTCACTAAGGAGAATTATGTTTAACAGGGTAAAAGGCACTAAAGATTATGAATCAAATGACATTGAAATACGTAATGAAATTTTAGATGAATTTTTGCATCTTGCTGAAGTAAATTGCTTTAATTTGATCGAAACTCCAATTTTAGAATCGGCTGATTTATATAAAAGAAGTGTGGCAGGAAGCGACATTGTTAATAAAGAAATGTATGAATTTACTGACAAAGGAGATCGTAAACTTAGCTTAAGACCTGAAGGCACAGCGGGATTTATTAGGGCATTAATTGAAAACAAATGATATGTTACTAATGAAGAGTTTTGGCCAACAACTACTAAATTTGTTTATTATGGGCCAATGTTTAGATATGAGCAGCCACAAAAAGGTAGAATGAGACAGTTTTATCAAGCTGGAGCTGAAATAATTGATAGCAAAAGCAGTGAATTAAATGCCTTTCAAGATGCTGAACTTATTCAAATGGCAAGCAATTTGCTTTCTGAATTAAATGTTAATTTTGTTCTAAAAATTAATTCAATTGGTGATAATAAGTCAAGAGAAAAATACCAAGAAGATCTTAGAAAATACTTAGAAAATTATAAAGATGAGCTAACCGAAATAAGTCAAGAACGCCTTAAAAACAATGTTTTTCGTATTTTAGATGACAAAATTGATTCGCAAAAGCCTTTTATGAAAAATGCTCCAGTGCTTAGAGATTACTTATCTTCTGAAAGTGAAGAACACTTCAAAAAGACATTGCATCTTTTAGATATTTTGGGCATTGAATATGAAGTTGATCATTCACTAGTTAGAGGACTAGACTACTATGATGAAGTAGTGTATGAATTTATGTCTTTAGATAAAAATGCTGGCGCACAAGCTACGATAATAGGTGGTGGAAGATATTCAAATTTAGTTAAAGATCTTGGCGGCCCTGATTTACGTGCTGCTGGCTGAGGACTAGGAATTGATAGGTTGATAGATCTACTAAAATTACAAAAAGGTGAAGAATATAGTGAGTTAGTTGAACAAAATATTGATGTTTTAATTGGTACAAGCTCTAATGAATGCAAAGAAGAATTATTTGCAATTGCTTCTTATTTAAGAGGATTAGATCTAAATACTCATTTTGTTTATGAGCTTGCAAAAAATAAAAAAATATATGAAAAAGCACAAAAAATTAAGGCAAGATTTTTAATACTAAATGATGAAAAGGCTCTTAATAATTACTGCTTTATAAAAGATTTTGAAACTAATAAAAAAATTAAATTTGATCCAAAAGATTTAGATAATTTTGAAAAAATACTGGACTTTATTGAACAATTAGATGAGTCATCAGAAATTGATAATGATTAATTAAAAAATTAAACTAAAGCTATTCTAACTTTAGTAAAAAATAAGAAAACTTTTAAAAATTATTCAAAGGAACTTATGAAAAGTAAATATATTAAAAATGGACTTTTGACTAAGAAAAATGTAGGCGAAAAAGTTTATTTATATGGCTGAGTTTCAAATAAAAGAAGATTTGGCCCACTGACTTTTATTGACTTACGTGACAGATACGGAATTGTCCAATGTGTCTTTGAAAAAGACGTTAACGTCACAAAAGAAAGCGTAATGTATGTTGAAGGGCTAGTCGTTAAAAGGCTTAATCCTAACAAAGAAATTCCTACTGGAGATATTGAAATAAAGGTTTCTAAATACAATATTTTATCTCAGTCTGTTAATGAATTACCTTTTGCAATAAGAGATGATATTGAAGTAAGAGAAGAGATAAAATTGAAGTATCGTTACTTGGACTTACGCCGCCCTGAGATGCAAAAAACAATTTTGTTTAGAGCAAAAGTAATGCATGAAATTCGCAATTTTCTTTATGAAAATGATTTTGTTGAAATCGAAACTCCTACTTTAGCAAAAAGCACCCCTGAAGGAGCACGTGATTTTTTAGTTGGCACAAGAAACAAAGGCCAATTTTGAGCTCTACCTCAAAGTCCACAGTTATTCAAGCAATTATTAATGATTTCAGGTTTTGAAAAATATTATCAAATTGCTAGATGCTATCGTGATGAAGATAGCCGTAAGGATCGTCAACCTGAATTTGTGCAACTTGATATTGAAACTTCATTTTTAAAGGTTGAGGATTTTCATAAAACTATTGAAAAATTAGTTAAAAGAATAATGCTTTCAGCAGGAGTTAATGTGAAAATTCCTTTTCAAAAAATAAAGTATGCTGATGCAATTAAAGACTATGGCAGTGATAAACCTGATTTAAGATATGAATATAAAATTACTGACATAGATAACTTTTGTGCCGACACTGATTTTGCCATTATAAAAGATGCTAAAAGTAAAAGAATACTTTTTGTTGATTCAGTTATTAGTAAAAAGGAATTTAGTATTCTTGAAGAGATTGCTAAGAAAAACAAAGCAAACATATTGTTCTATTTTACAGTAGTAAATGGCGAAATTTCACAAACAAATTTTGCTAAAAAAGTACCCTTGGAAGCTAAGAAGCTCATTAATGAAAATGACAATAAAGACGGTACATATTTTATTGTTGCTAATAGCTATGAAAATGCTTCACAAGCATTAGGTGCAGTTAGAGTTGAGCTAAATAATATGTTTAATTATGCAAAAGATGAATACCGTTTTGCATGAATAGTTGACTGACCAATGTTTGAATTTAATGAAGATGAAAACAAATGAGACGCAGCTCATCATCCTTTTACCAGATTCGCCCATAATTTAGACGAATTGGACAAATTGCCTATTGATAAAATTAATGCTGTAGCATATGACTTAGTGCTTAACGGTTTTGAAATTGCTGGTGGAAGTGCCAGAATTTATGACAAAGAAATGCAAGAGAAAATGTTTAATTTAATAGGCTTAACAAAAGCACAACAAGAGTCAAAATTTGGATGATTTTTAAAGGCTTTTGATTATGGCGTTCCTCCACACTGCGGAATTGCTTTTGGATTAGATAGATTAATAATGCTTTTAACTAAACAAAAATCAATTAGAGATGTTATTCCTTTCCCTAAAAATTCGAAAAATCAAGATCTTTTAATGGATGCTCCTAGTGATGTAACTAATGATCAGTTGGCTGAATTAGGACTAGCATTATTAAAAGAATAAAGCAAAACTAAAACACCAAAAAAATACAAAAAAGTGACTTATGAATCGAAAGTCACTTTTTGTTTATGAATTTAAGTTTTTTGTCTAAAAGTACTAGAAAATAGCTGTTTGCAGTGCAAATCTAGCGATCAAACCAACAACTACAGATGTTAATAATGGGCCAACAATTGGAATTCATGAATATTGTCAGTCAGAGCTTCCTTTATTAGCTACTCTCATGATTTGGTGAACAATTCTAGGAGATAAGTCCCTAGCTGGGTTAATTGCATATCCTGTTGTACCACCTAGTGATATACCAATCACTGCAACAGTTAAACCTACTACTATAGGTTGCACAAATGGAATAGTTACAAAATGTCCTACCGCAACAATAGCAAATAATAATACTAATGTACCCACAACTTCCATGCTGAAGTTAAAGATAACATTTCTGTTTGATGGACCAGTAGAGTGCATAGCTAAGAATTTATTTTTAAACTCTTCAGGTTCATTTTGACTTGTTTCTTTAACGTGTTTTCAATATAAAAAGTCTACTAAAAATGAACCAAGTGCTGCACCAATAAATTGCATTATTAATACAATAATGAAAAGTCCATAAGTAGGTAAAAATGTGTGACTAATTCCTTCAAATCCTCAGTCACGGTTAGCAATAGCTGATATAATTGTAACTGCTGGATTAAGGTGTGCTACACCGCCAAGACCTGCTGATATTAAGGCAGCAACTAATACTGCAAAACCTCAGCCAAAAGTTATAGTAATTCAGCCAGCATTTTGGCCTTTTGTGCCTTTTAATAAGACATTGGCGACAACTCCATTACCCAAAAGGATTAATAAAGCTGTGCCAAATAATTCAGTTAAAATAATTGGTAAAACTTGCATAAATTTCCTATTCTATATCCTTAGTTCAGTTAAATGTTCTTTTTACAGCAACATCTCAACCCTTAATTAATTTATTAGCTTCAGTAGTAGAAATTTCAGGAGTAATTTCAAAATGTACTTTGTATGTTTGTTTGATTTCATCAATGCTGTTTCAGTAACCAGTAGCTAAACCAGCCATAAAAGCAGCCCCCATAGCAGTAGTTTCAATGTTTACTGGCTTAATTACTTTTGATTGTGAAATATTAGATTGAAATTGCATCATAAATTTATTATTTGAAGCACCACCGTCAACTTTAAATAACTTAACAGGATCATTCATATCCTTGCCCATAGCGCTAACAACATCATTAGCTTGGTAGGCAATGGCTTCTAGTGTTGCTCTAACAATATGTTCTCTTTTAGTTCCTCTATCAAGGCCAAAAATTGCACCACGTGAATATGAATCTCAGTATGGAGAACCTAAACCTGTAAATGAAGGCACCACATAAACTCTTCTATCATCATTAACTTGCCCTGCATATCATTCAGTTTCTAAAGCACTATAAACAATTTTTAAATTGTCTCTAAGTCATTGCACCGCTGCACCTGCTATCATCACAGAGCCTTCTAGTGCATAGTGGATTTTGTCTTTGAATGAATAAGCAATTGTTGTTAGTAACCCGTGTGTAGATTTTACAATTGATTCGCCTGTATTAGTAAGAATGAAGCAACCTGTACCGTATGTAATTTTTGATTGGCCTTTTTCTAAGCATAACTGGCCAAATAGTGCACTTTGTTGATCGCCTATTGAAGAAGTAATTCTAATTTGACTTTCATTATCTCTTGAAAATAAGTGTGGGAAAGTTAGACCGTATTCCTCGCTGCATGATTTAATTTCCGGAAGTATGCTTTTAGGAATGTCGAATAATTTTAATAACTCATCATCTCAATTGTTAGTGTGAATGTTATACAAAAGCGTTCTTTGTGCATTAGTGTGATCTGTCGCAAAGACTTTTCCACCAGTAAGCCTATAAATTAGTCATGTATTGATAGTTCCAAACATTAATTTGCCTTCTGAAGCTAATTCTCTTACATTAGGAACATTGTCTAATATTCATTTTACTTTTGTCCCTGAAAAATAGGGGTTAATGATTAATCCAGTCTTTTCTTTTACTAATTCAACTTGCTCTTTTGTAAACGACTGACAATATTCAGCTGTTCTTTGATCTTGTCAAACAATAGCATTATAAATAGGTAATCCAGTTTCCTTATTTCAGATAACTACTGTCTCTCTTTGATTAGTTATGCCAATAGAATCGATTTGTTCAGGACTAATTTTTGATTTATTAAGCACCTGAACTAATGTTGAGCGTTGAGTATTTCATATTTCAATTGCATCATGCTCAACTCATCCTTCTTTTGGAAAGTGTTGTGTAAATTCGGCTTGCTCAACAGCAATAATCTCACCTTTTTTATTAACTATTAATGCTCTAGCACTGGTTGTGCCTTCATCTAAAGTTAATATGTATTTTTCCATATAGTTAATTCTCCTAGAGTTTTATGTGTATGAATATAAACTTTTGCTTAAAGCATCACATTAATATTTTCTACTATCTTGGTTTGAATTATCCTTTCAAATTTAATGCTTAAAATATTAAATAAGCATAACTAAATTATATAGATTGCCATTTTTATGTAATTTTATGAAAAAGTTTTACATAAAACATTTTGTGACATTCAAATATGCTAATTCACTAAAATGCCTGTTTTATAGTAACAAAAATAGAGCAAGCGCTCTATTTAGTATTTAAATAACATTATTTTCTGGCTTTGGGCCTTCTTGGTATTTACTGTTTTTAACAATTTTTAAAATTTCTTCATATAGGTTATAAACATTGCCATAACCAAGTTTATCTAATCATCCACCATATTCAGCATTGCCAGGGATAAGAACATAAACTTGTTTTCAAGGATTATCTACTTTTTCCAAAGTATATTTATTGTCTTTTTTGACAGTATGTTTAACATCAGCACCATCAATATTGAAATATTTATTAATTTCTAGGTTTTTGTCTCTGAATGAATTTACTCTTTCACTATTAGTTTTACCTTTAGAAATTCTGTCAAAAAAGTCATTGTAGTTATCACCGATTTTCATTATGGTTTTCAATGGAACTTTTTTGTCCCCCATTAATTTGAAACCAGCAGTATTTTTATCCATTGCTTCCATTCTGTCTGTTTTATAGACCTTTTTGCCAAGTCTGTAAGCTGCAGATGAATTGGTTCATGTAATTCAAGGTTGCTCTCTATAATTAGTTGTAAATTTTAATCTATCAGCTAATTTTTTAAGTTCATCATCTGACAATCCCTTTGTTTTGTCATCACTAATTTCACTTTCATTTTCAGCTTTATAAGGCATTGAGCCACGCATTCAGAATTGGAAATCTTGAACAAATTTAACACCAACTTTTTTAAGATTTTCTTTTACAGCATCTCTAACTGCTGTTGATTGGTTCATATCTGAGTTATAAAATACTAAACCACCATTTTCATGTACATAATTTATAAATTCAACAGCACCTAGAATTGCAAATCTGTTAGCTTTAAGATCATTTTTCTCTTTTTCAGTTCCGCTGTAGCCACCATTAATCATTGCAGACGCTTCAGTTAGGTCATTTTGAAGCACAGTTTCATCTATGTCCATAAATACTACTGGTAGGCTTTTGTTGTTTTCTACTTCAATTTTGCTTGTTGATGCTTCAAATTTCTTACCAAAATCAAACTTATCTTTATTAGATTCCTTCAATTTATTAAATGCTAATTTAGCAAATTCATATGATTGTACTTTACCAATAAGTGATTCAACCGAAGTAATGTATCAAACAACTGCACCAAAGGTTCCAACATCTTTATTTAGTTGGCTAATTAAGAAGTGTATTTGGTCTTCAGTCAATTTAACATCGCTTTTCATAGCCTTTGCAAGTGATTTAATTGCATTTTCTTTTTCATTATTATCTTTTAGTGTGTTTCAAGTTGTTTTTAGTGAAGCAATCACATCATCAATTTTGCCATTTTGACTGTCATTTGAATTGTCATTTTTTGTAGCTGGATCTTGACATGTAGCAGCTATTGTTGGTAATAAAATAACAGGCGCTGAGCCAATTAAAATACCTTTTAAAAATCTTTTATTAATCATAATTAATAACTCCTTATAGGATCTGTTTTTCTATTTTTTTAAAAACATTTTTGTGTGTAACAAAATTATACAAAATAACAATTTAGCCTTTTAATAGTGGAATTTTTAGCTAAAAAAAGTGGAACAGTCCACTTTATTTTATTTAACTTGGTCTTGGTTACCAAATTTTTCTCATCTTTCAACTTCAGCATTGCAGTCTTTAATTACTTCAGGCACTAAATCAAATGAATCAAGAATTGATCCTGAAGCTCTTTCATGACCGCCTCCACCTCACTTAACTGCAACATTTCTTACACATGGGCCATTTGAACGGTATTCTACTCTAATTTTTCCATTTTCTTCTTCGTTGAAAAATACTCAAAATGGATATCCTTTTAGATTAGAAATAGAATTTGGCCTACAAGCTTGGTTAGGGGTTTTGCCTAGCTTAATTGTTTCATCATAAGTTAGTGTAGTGTAAGCAACTTTGCCAACTGTTTTAAGATTTTCATAAATTTTATTAGTTAGTTTAATATCTTGTAAGTCAGTTTGAGCTAAACCGGTAAACACTTTGTCAGCATCAAAGCCAGTTTTGTATAAAAAGGCTGCTAATTCATGTGTTCTTGCTGATGTATCGGAAAATTGGAATCTTCCGCTGTCAGTTACCACACCTAAAAAGATATATTCAGCGGTCTTAGGACTAACTTTTCAGCCTGATTTATAGGCTAATTCGGCAATCATTTCAGCCGCTGCTATTCTAGATGATTCCACTCATCTAGTACACTTATCTAAATCATCATCATTAGGATGATGGTCAATTCTTAATGTTTCGGCAAATAAATTTTTGTCTAAATATTGTCTTAAATAAATTCTTTCTTTGAAGTTAGCATCAACAATTACTCCTAGCGATTTTGCTAGTAATTCATCACTTGGCTCATTGTCAAAGTCAAAGTTTAAAAATGAAAATGAACCATTATTATCGCCTATTGCATAAACTTTTTTATTAGGATAGTTATCTTTTATTAATTCTCTTAGGCCAAATTGGCTACCCAAGCAGTCGCCATCAGGGCGTGTGTGATGAAAAATAATAATTGAATCGTATTTTTCAATTAAATTTTTAGCATCGTTAAATGAACCTATTTCCATATGCTTAGCCATACTTACTTAGCCTCTCATTCAACAATTGCTTGATTTAAATCATTAATTACATCACTAACTTGGCTTCATTTTGTTAATGTAATACCAGCAGCATTATCATGGCCGCCACCACTATATTTATTTGCCACTTTATTGACCAATGGTCCATTTGAACGAAGACGGCCTCTAATCTTGCCATCTTCAAGCTGGATAAAGAAAGCTCAGCATGAATTGTCTTCAATATCAGCTAATTCATTGACGAATGTAGCTGCTTTAAGGCTGTCTAGGCCAAATTTATCTAACACTTCATTAGTAACTTCGTAATATAAAACTCTGCCTTGTTTTTTAAAGTTTGAAAGTATTTCGCCAGAGAACTTGATATCATCCATTGTTCTTTTGCTTAGTTCATTAAATATAAATTTAGGTTCTAGGCCACCTTTTTCATATAAAAATGAAACTAATTGATGCGTTCTTGCTGAAGTATCTGGATATAAGAATCTGCCGCTGTCTGTCACTATACCTAAAAATACATGCTCTGCAGCTTTTTTGGTAACTATTCAGTTAGCTTTATAAGCAATTTTTGCAATCATTTCAGCAGCAGCAACATAACGCTCATCTACTCATAAATATTTATATTCAATGTCACTATCATTAGGATGATGATCTATTCTTAAGGCAGCAGTAAATTTTTTATCTAATAATAATTCAGCACGCTCAATTCTATTTGAACTTGAAGCATCGACTACAATACCAAGAGAGTCTGTAAAATCAATTGTTTCAATTGGATCATATTTATAGTTCATAAAGTCAAATACGCCTACATTATCTCCAACTGTATAAACCCTTTTTTCAGGATAGTTAGTTCTAATTAATTCAGCTAGCCCAGCCTGTGATCCTAAACAGTCACCATCAGGGCGAATGTGGTGAAAAATGATTATATTTTTGTACTTTTTTATGGCGTCAATAGCCACTTTTGCATTACCTATTTTCATTTTGCCTCCTAATAAAATTTATATTTTTATAATTATA
>61 24 47
ATTTTTTTTTTTTTTTGTTTTTTT
>62 26 36
AACAAAAAAAAAAAAACAAAAAACAA
>63 26 138
AACAAAAAAAAAAAAACAAAAAAAAA
>64 34 132
AAAAAAAAAACAAAAAACAAAAACAAAAAAAAAA
>65 26 217
AAAAAAAAAACAAAAAACAAAAAAAA
>66 39 202
CCCCCCCCCCCCCCCACCCCCCCACCCCCCCCCCCCCCC
>67 2793 38023
TATATACAAAAATCAAAAAACAAAAAATAAAAGCAGATAGTGGGTTCTCTGCTTTTGATTTTCTTTTGAATTTTATTTAGAGCAACAAAACCGAAAAATATATAAATTAAAATACAACTATTTTTTTTGCTTTGTATACATATTATAAGCTTCAGTTAATTTTGCTTTTACCTTTGCAAACTTATCAAGAAATTCCTTGCTATTTGTTTTAGGTTCAGAAGAACTTGTTAAATTTGTAACATCATCAAAAATATCACTAAGGTCATTTATATCTTCTTCTTCATAGCCAAATTTTTTCAAGAAATCCTCAACACCTTTATTGAAGTTCTTAATAGTTTTGTTGGATGTAGAATCGAATTCATTTTTTAATATTTTAAGACTGTCTTCAGTTTTTAGTTTCTCTTCAATATTTCCACACCCATTAAAAAAAGTGTATAAAACTTCCAATTTCTTTTCTGGCTCAGATTCAACAGCCTCTGTTTCATTATTTGCAGTACCAGGATCATCTCCCATAGGTTGTTCTCCACTATTAGTGCTATCTCCATTTCTAGGTGTAGTTCCTTCAGTTCCGCTTCCTTGAGTGCCATTGTCTCCATTGTCTGCTGGTTGAGTACTTTCAGGTGATCTAGAGCCTTCAGTTGTTTCGGGAGCGCTAGGGGTCTCATGTTCTGTTGGCATATCAGAAGGAGCAGTTTCATCATTCATCGGAGGCATTTCTTCTCTAGGGCTATTGCCCCCCTGCTTTCATTAGAGCTTCCGTCTTCACTATTTGGAGTAGCTTCACTATTATTTGATTCTTCCCCACTTCCTTGATTTCCTTGGTTATTTTCTGATTGTATTGAACTTCCGTCTTGATTGTCGTCTCTGTTTACAGAATTAGTGTTGGTATTATTATTTATATCTGGTTTATTTTTGTTTTCATCTTTGTTGTTTTTGTCATCTTCTTTATTATTAGTTGATGACGAATCTGTAATATCACATTTTGCAGCAACAAATGGCAAAACACTAAAAGATGCCATTGCTCCCAAAATTGTTAAAAATTTATTAATTTTTTTTCATAATGAGAAAGTATATAGTTTTTGATATCTTTAATACTATTTTCATAAATTAATACTATGGATTCTTAATTTAAAATTAGTTTTATTCAAAAATATGAAAAGTAATTGTTCAAGAAGCTTATGAAGTTTTTGAATGTGAATGAGCAAACAAAATTACTTTTTAAAAGTTTAGCTGATAATTGTGAAGGTAAAATGAAATTAAAATGCTATTTATGATATATCAAAAATTAGTCAAAGATAAGTACAAAACCATTAGGTTAAACAGTAAGATTTTAAAAAGAAAGTAAAAAATGCAGAAACTAAAGCTGCATTTTTTAATTATTTATATAAAAAATAAGAGGGAACTATCTTGAAAGATGATCTTCAGTTGTACCTCATGCTGAAGCCCATCTCTTTTTTAATTCACTTTTAATACTTGAATTTTTAAATATACCTTTAATAACGTTTTTATTAGTAATATTTCAACCATTTATGTCCTGATTAAATTTTGAAACATTGTAAAACGCTTCACTTGTTGTCTTCAAATTCTTTGTATTTCATTTTTCAAGATTATCAATCTTATCTGACTTAAGATTGTGGAATGTTAAATATAATGAATCAATTTTTAGAGGTAAATGTTCAGGAACTTTTGTTGTGTGATGCGGAAGCCCAGTTGCTCTAATTTTTCCATTTTCAAGAAAATAGCCTAATTGAGTTGCTACAAGTTTTTTATTTCTGCCATTTACAGGACTTCAGTTTTTATTTATTTTATTGTCTGAAAGGTTAGATATTATTTTATTTGGCTCTTCTTCAAAATAATATTTTGTCAGAACTTGATCTTTTAATACTTTTCTTAAAGTAACGTTGAAGCTTTGTGTTCCTAGCTTTAAGTTAATTTTATTTTTTCCGCCTTGAACATCAACTTCAAGTTTACTATTTTTATCACTTGGATTTTGAAGGACAATGTTATTTATATTTTTTTCTCTAGCATATAATGCAATTTGATCAAGAAATTCACCTTGAGTGTGGAATGAACCAAAAGCATCTTCATGTATTTTAACTATACTCTTAACAGTTTCAACATCTTTTTTATCTTTTGCTTCTTGTGCTTCTTTTTGTTTCCTTGTAGCTTCTTCTTGCTTTCTTTTTTTCTTCTTGTTGTTTTCTTTCTTCTTCTTTTGCTTTAGTGGCCTCTTCTTGTATTCTTTTTGCTTCCTCTAATGTATGCGGCATAGCATATGTGCCACCATTATTTTCTGAATTATCTGGTTGATCCCCTTGCTCACTATTAGAATGAGTAGTCGAATCACTCATACTATCCATATTATTATCATTATTATTTAGGGGGGGGGTGTCATTTTTAGGATTTGTATTTTCTTCAGTTATAGCACCAGTCATTTCACTCTTATTTTCATCTCTTTTTTTACATGAGGCTGCAATTAAAGGTAGTGAAACTAGAGAAAGTGACAAGCTAGTTAGAATTTTTGTTTTCTTTTTCATGTTTTAAATTTTCCTTTCATTGATTATCACTTACACTTAAGTAAGCAAAAGTAATTGCCATTCTTGATTAATTGTATAAATTTAATAAATAATAAATTAAGATAGCAAAAATATAGTGTCTTTAATTCAAGAAAGAATATTACTAAAAAAATTTATTTTTGAAGCAAGAATTTAAAAATAAAATAGATAGCGTCTATTCTATCTATTACTTAAATGTCTATAAAACAATGCTTTTGGCTGTTTTTTTTTTTTTTTT
>68 24 40
ATGGCTTTTTTTTTTTTTTTTTTT
>69 491 10006
TAAAATTAGAATAGTGATTTTATCTTTCAAGATCTGTACTCTATACATTAAATAAAGAAAGCTTGGTAAATAAAATGAATAAGATGACAACTAATGTAATTATTAATGCAGATTGCATTGAAGCTTTGAAAGTGCTTCCTGATAACAGCATAGATTTAATTTTTGCTGATCCACCATATTGAATGAGAACAAGCAAAACCTTATTCAGAGTTGAAGGTACAAAATTTAATGGCGTTGAAGATGAATGAGACAAATTCGATTCTAATGATGATTATGTACAGTTTACTAAAAAATGATTAAGTGAATGTCATAGAGTCTTGAAGCCTAATGGCTCATTTTGAGTTATCGGCGGGATGCAATGCATTTACACAATAGGTGGGCTGATGCAAGATTTAGGATTTTGAATCATAAATGATGTTATATGACATAAAACTAATCCTACGCCAAATTTTAAAGGAACTAGACTCCAAAACAGCCATGAAACTTTAATC
>70 29 51
AAAAATTAAAAAAAAAAAAAAAATAAAAA
>71 25 130
AAAAATTAAAAAAAAAAAAAAAAAA
>72 26 43
AACAAAAAAAAAAAAAAAATAAATAA
>73 26 129
AACAAAAAAAAAAAAAAAATAAAAAA
>74 800 16576
AAAACAGCCATATACGATAATTCTATATTAGTTAGTCAAAATGTTTTAGAGGCTTTAACTAAAACAAAAAATCCTGAAGGAATTGTTGCCTTATGTCGCAAAAAGCCAAATTTTGAGCAATTAGGAAATAAAGTTGTTTTCTTAGACAATGTTCAAGATCCAGGCAATGTTGGCACAATAATAAGAGTAGCTAAATCATTTGGTTTTGATACAGTTGTATCTAATGTAAATTTTTATAATGATAAAGTCATTCGTTCTAGCCAGGGAGCCTTATTTACAGTTAATTTGGTAAATTACAATTATGATAATTTAACCAATATACTCCTAAAATATAAGCAAAATGGCTTTAAAATTTACGCTACTAGTTTAGATAAAAGCAGTGTTGAAATTGAAAAAGTAAAATTTGAAAGTGACAAAGCGGTAATTGTTTTTGGCAATGAAGGTTCGGGAATAAGCAGTGCTTTAGCTGACATAGCTGACATGCTAATTTATGTACCAATTAATTTCGAGAGTCTAAATGTAGCGATTTGCGCAGGAATAGTTCTTTATGAAGCTAATAAAGCAAAAAAGTAGGATAAAATGCAAAAAAAATTGAATGAAAGTTACCAAACTAAAAAATTTTCTAGAGAGCTAAATGGCTATTCAGTCACTGAAGTGAATACATATATAAACACACTTTGAGACAAAATAAATAATTTAGAATCAGAAATTGAGTTATATAAAGCCAAACAACAAGAAATAGCTTCTAAACACCAAAATGAAATAACAGAATTAGAATCTGAAATATCTTTATTAAAAAA
>75 24 10
CTTTTTTATTTTTTTTTTTTTTTT
>76 25 81
ATTTATAAAAAAAAAAAAAAAAAAA
>77 3746 82007
AGCCTGTTTTATAGGCTTTTTGGAAAATTTGATTAAAGTAAGTTAACGCCTTGTTTTTCAAATGATTCTTTGTGTTCATCTGGTCAAACGCTTGCTTGAACTTCACCAATATGTTTCTTTTCTAATAAAAACATACTTAGTCTGCTTTGTCCAATTCCACCACCGATTGTGTAAGGTAATTTTTGAGTAAGTATAGCTCTATGATATTCACCCATATCGTTATCAGTTTTATTGCAAATTTTTGCTTGTTTTGTTAATGAATCAGCATCAACTCTAATACCCATTGATGAAATTTCTAATGCTGCATCATTAACAGCATCATAGAAAACTAAATCACCATTTAAATTTCAGTCATCATAATCAAACGCTCTTTTTGAATGTGGCAATCCATCAGGCAAAGTGTGACCAATTTTATAAATAAAGACTGCTCCATATTTTCTTGCTACTATATTTTCTCTTTCTTCAGGACTGACACTTGGATACTCTCTATATAGCTGTTCAGAGCTAATAAATGTTAAGTTCACTGGAAGTTTTTGAGATAAAGCAGGGTATTTAAAGTTGACTTTGTTTTCGACGTATCTAATTGATTTATAGATAGTTTCGACAATTTTCTTAAGGAAATTAATATTCCTATCCTCTTTGTTTATGATTAATTCTCAATCTCACTGATCCACATATAATGAATGCTTATAATCAACTTCATCATCCTTGCGAATTGCATTCATATCTGTTCATAGCCCTTCGCCTGGTAAAAATTTATATCTTGATAAAGCCGATCTTTTTCACTTAGCTAATGAATGAACAATTTCAATGTTCTCGCTTCATTTATTTGGTGAAAAAATAACAGGAATATCCCCGTTTAATCCGTCGTTAATTTTTGAGTTTGATGTAACAAATAAGGGGGCAGACACTCTTGTTAAGTTTAACTCTTGGTTAAGCTTTTTGGTAAATGCAAATTTAAGATCCTGGATGGCTTGTTGTGTTTCTTTGAGTGTTAACTTTGATTTATACATAAATTTCTCCATTGGTAGTATTAGTTTTCTTTTTGTCAATTTTGACTTGCAGATTCATTTTTATTAGTAAAAATGAATATAGTAAAAGAGATAAAATTTGTCATATTAGGGCACTAATTAATTGCGGCGCTATGCCAGCATTAATAATAAAAAATACTCAATATGAGGTTCAAAATATATTGGCTAAAATGAATGTTCATACCATTGAAACAGACATTCCAGAATAGTCTCTAGTATCTATAGCCTTAAGCACTTGGGGCAAGAAAGCAAAAGTTGTAATTATTGGTACTATTTGTGCTATGCTCATTTGCGCAATTTGTGGCAATTTTCATTTTAAAATAAGTGCTGAGATAGCTAAACAAATAACAAAAATTGATAATGCCAAGGATGTAGTTAATACAATTCACTGATTTTTTTGCGTTTTAAATCACTTGAATATCTGTATGTTAATCATAATGTGATTACATAAATTAATGAGCAAATGCAATTTGAAATAACTATAGCAAACATCTTTTGTACAGGATCAAAAGCTCCTAAAAAGATTCATGATAATATACCTATTAAAAACATTCAGTATGAATAATATTTAACATTGCCTGTTTGCTTAAACCTATATAAATGTATGGCTTGTGGAAGACCTAAAATAAGGGTCATTGACATTCCTAAGAGGCCAAAAATTATTACAAATCAGGCAGAAACATAGTTGCTTCCATTAACAAAAAAAGCATCATAAATTGCATTAATATTCAGAATATTAATAAAAAAATAAAGCAAGAAAATTGAACATATTTTCTGCTTTTTTTGGCTGTTTTACAGCATTATTTGGCTTTTAAGGTTTGCGCAATGTTGCTTACTATTTCATTTACTTTATTAGCTTTTTGAAAAAACACAGCATGGCCGCATTCTTCTAAGGCAAAAGGAGTTATGGTTGGGATATCATCAATTAACCTAAGCATTTCTTCTTCAGTAGTAAATAAGTCATTTTTAGCATAGATTAATGTGTATGGTTTTTTAGCATTTTGATACAGCGGTTTTAATACATTTTCTAAGTATGATTTATTAAAAAACTGATTATCAACAATGTAAGAAAACATAGCTTTTGTTTTTTCTTTATTCTGAATATCTTGCATTGCAAAAGCTTGTATGCCTTTTATATAAAATATATTTGGATTATAAACTAAAGCTTTATATGCTTCAACTGCATCTTCAATGCTTTCAGGAAGCATTCATCTTTTTCCTTGCTCATAGTCAGCATTAAGTCCTGCATAGTAATTAAACGGCGCAACTAAAACTAACTCTTTTACATTAGCAATATCAAAACACATTAGTGATACTGCTGCGCCCATTGAGTGGCCCATAAGTATTACTTTTTTACCTGGTAATACTTTGTTTATAAATTCTCTTACAACTTCTGCATAAAATTCAATTGAATAACTGCCCAAATTACTTGATGATTCTCCGCATCCTGGCAAGTCTAGAGCATAAATAGAGTAATTTCTGTCTTTTATACTTAAAAGCGGCTGAATTGTTTTAGATCTGTCTTTGAACCCATGAATAAATAAAAGTACTGGTGTACCTTCAGGAGCGTCTTCATAAATGTAATGAATTTGCTCATTTTTAATTGGAACTGTTGCTTTCACTACTAACCTAAAATGATTTTAACTATTTCATCAACTGTCAAAGTTCCAAAGTAGTTTTCTAAATCAATTTTTGCAAGAACTTCTCTAACTGATTTTTCATCATAACGAATGCCCTTGAATAATGGTTCAACTTCACGGATATCTTTTTTACTTAAAAAGTCACCCGCAAAAATAATGTCTTTAATAATTGAGTTTTCAATTGTTCCATAAACTGTAACAAGACCGCCAGGGAATTTTTCAGTTTTTGTATAAGTAAAGTTTGCAGAACGGTCATATATTCATTTTTCAGAGCTAAATAATTTTCTTAGCTCTTCAAATTTTGGAGCATACTTTTCATATGGAATTTCTTCAAGTGTGCTATCTTCGTTTTCAACAAAATATTTTACTAAAGCGTCTCTAAATTCATCAACTGTCATCTTTTTAGGCAATAAATCATTAATATTTGCAACTCTAGAACGGATTGATTTGATGCCTTTTGATTCAAATTTTATCTTGTTTGGATTAAGTGCTTTAGATAATATTGTCATGTCAACGTCAAAAAGTAATGTTCCGTGTGAAACAATTCTGTGGCCGCTTATGTATTGACCATTACCGCTAATTTTGCATCCATTTGCATGAATGTCATTTCTGCCGTGAAACTCTGACTGTAAACCAATTGAGTTTAAGAAATTAAGAATTGGTCTAAGAAACTTTTGATAACTGTTATTGTCTGACTTATCAGAAATAAAACTAAAGTTTAAGTTACCTAAATCATGGTAAACAGCACCACCACCTGATTTTCTTCTTGCTAGTGCAATTTTATGATCTCTAACATATTCACGATTAATTTCTTCATAAGCATTTTGGTTATTACCAATAATTATTGCATTTGCATGTTGATAAAGCACTAAAACATCACCTGTAATAGTTGGATCCTCCATTATTATGTTTTCATATGCTAATGTTTCATATGGTGAAGTGCTTTTAACAATATAAATTTTCATAAAACTCCTTTTTGTTTTAAGTTATATATTAATTTTAATACTTTATGTTATTTTATTAATAATAAAGTAATAAAGCAATAAAACTTTAGTGCTTCTTTTGTGGCTTTTTT
>78 25 29
AAAATAATTTTTTTTTTTTTTTTTT
>79 31 229
TTTTTTTTTTTTTTTTTTTTATCTTTTTTTT
>80 42 267
TAGCAAAGTTATTATTGGCTGTTTTTTTTTTTTATTTTTTTT
>81 6528 117195
TTGCTAAATGTTTTGTTGTAATAGTCAACAAAAGGTGTTAGCGCACCAGCAAGTGGTCAATCCTTACTATGCGCTATTTGAAAAATTATACTTTTTCCGTTATTTTCGTTTTTATCTCCACAAGAAACAGCAGCTAGTGGTGCTAAGGCGGCTAATGGTGCTATTCCTCATAGTAATTTTTTTGCTTTCATTTAAAACCTCATTATAAGAAAATGAAATAATTAGTAACTAATTATCTAAATATATATTTTAAAACTAATGCAAAATTAAGTATTCGAATGTGGAATTATTCATATTTTAGGCTGATTTTGGGCTATTTATAGCACTTTTTGTAAAGTTGGCTAAATTTATAACAAAAGCAAAATAAAAAAGGCCTAAGCCTTATTTTGTTGTGCATTGCTTGCTTGATTAGCGGCATTAGCTTGCTCTAAGACAACTGGATCAACCAATAGTTCGCTAATCATATTTTCTTCATATAAGTCTTCTTTATTTGGCAATAAAAAAGTTTTAACTAACATAACAATAGCCATCAAGATTGCTGCACCAACAATGTATGTATCAGCAAAATTGAATGTACCTAGTTCTCTGTTTGTTCACTTTTCGATAAATGGAGAAAATATAATGTCTTTAACTGTGTTATTAAATCTCATTCTATCAATGAAATTACCAATATCACCAGCTGCAACTGTTGCGCATAGAATAATCATTAGATTTGACTTTACAAAAAGCGGCACTGTTAGCAAGAAAAGGAATAAAAGTATGCTAGTAAAGTGAATAAAATTAAATGCAGCTGTTGATAACTGACCAAATCTTGAAAAAATAGTAACGCCATGATGGGCAACTGACCTAAAGCCAATTATTCCATAGTCAAATACTATTGATCTGTCTCCTTGAAAACCAGAAGAAGAACTAGGATCAGGAATTGAATAAAAATAGATTTCTTTAGTTACTTGATCAATGGTTAGTAAAATTGCGAAGGTCACTATAAATATGGCATATTTGAGTAATATTGTCAAATAATTTGTCTTGATATATACTTGCCAATACTTAAAGTGATTTTTCATTCTTTCGACAAAATTTTCTTTATTTTCCTTTTTGTGTCTCATATTACTTTCCGTTTACTTTTTGCACTATTTTATAGCATAATGGGCATAAATTGTCTTTAATTTGAGCAGGTGAAAAATGGTTCCAACATCTATTACATTTTTCAGACATAAATGATTCTACTTTTGATACATTGCCAAATTCAATTGCGCCTACCATTAATAACTGCTTAAGATCATATCCTTTAATTACTTCACTAGGATTTTTAATTGTCACTTTAGCTTCGTTAGTTCTTTTAATTAAGCCACTTTTAATAGCATTTTCTAATAGCAAGTTAACTTCGTCTTTAAGACTAAAGAACTCTTCTCACTCTTTTAAAACATTAGAATCATATGGCTTAACTATATCAAAATTCTCTAAGTGAATGCTTTCTAATTTATTTTTTTTATAAAAGTGCATATAAGCATCTTCGGCAGTAGTTGGAATAATAGGGGCAATCGCTTTAATTAAAAAGTTAGTTATATCATAAAAGTTTGCTAGTGTCATCATTCTTTCATTCGAATCAAATTCATGCACATATAAAATGTCTTTGGTTATGTTTAAATAAAAGCTTGATAACTCAACAACATATTTATTTATTGTTTTTATAACACTAGAAAAATTATATTCATCATAAGCTTTATATACTTTTTCTTTAATTGATTCTAACTCATTATATATATATTGATGCACACCAGTTCTTTTGACCGATTCATCATATTCATAGCCATTTAGGTTGCCTAATAAGAACTTAATTGTGTTTCTAATCTTACGGTAAATTTCACTGTTTTGGTTAATTATTTCATCGCTTATATTAACATCATTTGTATATTCAGCATTAGCAACTCATAATCTTAAAATGTCAGCACCATATTTTTTAATAACTTTAAGTGGATCAACAACATTGCCTTTAGATTTAGACATTTTTTCGCCTTTTGAATCTAAAACAAAGCCGTGACTAACAATTTGTTTATATGGGCTTTTGTGTGTATAAGCAACTGAATTTATTAATGATGAATTGAATCAACCGCGATACTGGTCACTGCCTTCTAAATATAAATCATATGGGGGCTTTAGTTTTTCATCAATTTCAACTGCAAGTGAAGTAGTGCCTGAATCGAATCAAACGTCCATAATGTCCATTTCTTTAGTATAACCATTGCTTCTAAACTCTTCAGGTAATAATTCATCAGCCTCTTTTTCTCATCATATGTCAGTGCCATATTTTTCCACTAAGTCTATAACATAGTCAAATATGGCTGAATTAATAACTGGTTTACCATCTTTATCATAAAAAATTATAATAGGTACACCTCATGTTCTCTGACGGCTGATTGTTCAATCTTTTCTCTCACTTATCATGTTAACTAAACGTTTTTTAGCTCATTCAGGATAAGTGTTTATGCTTTCTAATTCATTAAGTAATTGTTGTCTAATTTTATCAATTGAAACAAATCACTGTGGAGTGCCACGGAATAAAATGGGTTTGTGAGTTCTTCAGTCATGTGGATATGAGTGTCTGATTGTTCCTTTGGCTAATAAGGCTGATTTACTAGTTAATTTGTCAAAAATTTGTGCATTAGCTTTTTCATAAAATATGCCTTTATATTTACCGGCTGCATCATTAAGTACACCATCATCTTCAACATGCATTATCATTTCTAATGAATTAGCTGTTCCTATTTGAAAGTCATCTTCACCAAATAAAGGCGCAATGTGAACTAATCCAGTTCCACTTTCAAGGCTAACATGATGTCCAATAACAACAGGACAAACTAAATCATTTAACACACTTTTGTACTTAATGCCTATTAATTCATTAGCGTTAAAATCAACACTAATTTGTGCATTATCAAGTTTGCTTATTTCAATAAATTTATTAGCTAATTCTTTAGCAACAATATATCCTTGGTTATTGTGCTCAACTCTACAATAAACAAAATTCTCACCAATTGCAACTGCTGCATTAGCTAATAAAGTTCATGGAGTTGTGGTTCAAATAACTAACTTATCGCCGTTTTTGACTTTTTGAGAGCCATTTTGGTCAATTATTTCTAAAGCAACATAAATTGAAGGACTATCAACATCATGGTATTCAACTTCAGCTTCAGCTAAAGCAGTTTGGCTTGATGGTGATCAATAAACTGGTTTAAGACCTTTATAAACTAAGCCATCTAAAACCATTTTTTTGAATAATTTTAACTGAGCAGCTTCAAATTTAGGTTCTTTAGTTTTATAAATTTTCTTAAAGTCAGTTAATAATTGCAAGCTTTTAAACTGTGATATTTGGTTTTCAATTTGAATATCAGCATATTCTGACGCTCTTTTTCTTAATTCAATAGGTGAAATAACTTTGTAATTAATTTTGGCATCAGTAAGCATTTTTAATTCAATCGGCAAGCCATGTGTGTCTCAACCAGGAACATATGGAGAATAAAAACCACACATTGATTTATAACGAACAATAATGTCTTTTAAAATCTTATTCAACGCATGACCAATGTGAATGCTACCATTTGCATATGGAGGGCCATCATGAAGCACAAATGGAGTATTATTTTTGTTTTTTTCTAAAACCCTAGCATACAAATTGTCTTTTTCTCACTTTTCTCTAAATAAAGGCTCCTTAGTAGTAAGATTTGCACGCATTTCAAAATCAGTTTTAGGCATGTTTAGCGTTTCTTTGTAATCTATCTCTGACATATTGCTCCTAGAATAAATATAAGTTTGATTATTATAATAAAACTAATTTATAAACTTATAATAAGTTTATGTATTATATAAAAAATTCATTTTATGGCGATTTAAATTCTGTTTGCTTGTGCTTTATAAAAATACTAATATTTACTGATATGGCTGTTTTATAGTATTAAAGTACTAAATTGATTATTTGTATTTTTTACACATAAAAACAAAAGCACACTAGTAAGTGAGCTTAGTTAATATTTATTTGTTTTGCTTATTTTCTCAGGTTTTTGCTAAAAATGTGTCAAACAAAGGGTTTGATCTAAGTACTTGAGTTGTAAATTCAGGATGGTATTGTACACCTAAATAAAATGGATGATTTTTAACTTCGCATATTTCAGCAACGTTTAATTCAGGATGAGTTCCTGAAAAAACAAAGCCTTTATCTTCTAAAAGCACTCTGTATTTATCAGTTGCTTCATATCTGTGACGGTGGCGCTCATAAAATACATTCGAGCCATAAATTTTTTGTGCAAGTGTGTCATCTTTTGCTTTAATCTTATCTTCACCTAGTCTTAAAGTTCCGCCAATATTCATTAAATCGCCATTTTCATAAAACGGAGTAAGTACAAATTCTTGTTCTTTTGATTGGTCTGCAAATTCCTTGCTAGTAGCATTTAAAATACCCATCATTCTAGCTTGTGCAACTGTCATTGCTTGAAAACCTAAGCAAATTCCTAAAGTAGGAATTTTATTATTGCGTGTATATTTTGCTAAATTAACTTTTGCTTCAAATCCTCTTAGTCCAAAGCCAGGTAGAATAACTACGCCGTCATAGCCCTTTAATTCTGAAGCAATATTCTTGTCAGTTATCTTTTCCGAATCGACTAATTTATAGGTTAATTCGATATTTTGATGAGCAGCAGCAATCTTTAGTGATGAAATAATTGATAAGTATGCATCTTCTAAACTAGTGTATTTGCCAACTAATAAAATATTAAGTGGCTTGCATCTTTTTGAAACATATTTATTAGCAAATTCTTTTCAAGAGGCATTAGCTTCATAGTTAATAGGCTTATCTATTTTAAAGTGTTTATAAATTATTTGCAATATGCCGCTTGATTCTAAAAATAAAGGAATTTCATAAATGTTTGCTTTGTCAGGAATGTTAATTACATTTTCAGGCTTCATAAAAGCATTAGCACTAACTTTTTGAATAATTGATGTGTCAATGCCTTCTTGTGAACGAAGCAATAATAAATTAGGATTAATTCCAAATGATCTTAGTGTTGAAATTGAAACTTGACTAGGTTTAGATTTATATTCGTTTGATGCTGAAAGATAAGGCACAAAAGCTAAGTGAGAAAACATAACATTTTCTGGATATAAGCTAGCAAATTTTGAAATTGCATAAATGTATGGACTAGATTCTAAGTCGCCAACAGTTCCGCCAATTTCAATAAGCATAAAATCAGGATCTTTTTGCTTAGCTAAATTTAAAATAATTGAAATAATTTCATCAATTACGTGAGGCACTATTTGCACGGTTTTACCATTATAGTCGCCTCTACGCTCTTTTTCTAAAATTCTTGTAAAAATTCTACCTGTAGTAAAGTTAGATTCTTTAGTTAACTTTATGCCAATAAATCTTTCATAGTGACCTAAGTCTAAATCAGTTTCTCCCCCGTCACTAGTAACATAAACTTCGCCATGCTCCAAAGGATTCATAACACCTGGGTCAATATTCAAATATGGATCTAGTTTAAGTACAAAAATATTAAATCCTTGTGCTTTTAAAAGATTACCAACACTGGCAGCAGTTACACCTTTACCAAGTCCACTTAATACACCACCAGTTGTAAAAATAAATTTAGTTTTCATATACACCTCAATAAATATATATAGTATTTTACTTAAAAATGTGTATTTTTGGGCTAAAAAAGCAATAAAAAAAGCCCTTGGGGCATATTTGATATGGTGGCTCCGGCAGGAATCGAACCAGCGACACACGGAGCTTCAATCCGTTGCTCTACCTACTGAGCTACAGAGCCATTATGGCGGTCCAGACGGGAATTGAACCCGCGATCTCCTCCGTGACAGGGAGGCGTATTAAACCACTTTACCACTGGACCATATTGGTGGCGGAGGCTGGATTCGAACCAGCGATTTCAAGGTTATGAGCCTTGCGAGATGCCAACTTCTCCACTCCGCGATATAAAAGTTTTAGTTAAAAAGAACAAATGGCGGGTGATGAGGGATTCGAACCCCCGCGGGCCGTGAAGCCCCTGCTAGTTTTCAAGACTAGTCCCTTCAGCCAGACTTGGGTAATCACCCATGGTGGACCTAACTGGATTCGAACCAGTAGCCAACCGGTTATGAGCCGGTTGCTCTAACCGTTGAGCTATAGGTCCTTCAGTTAGATACTTTTTCCATATAATGGTAGCGTCGAAGAGAGTCGAACTCTTGACCTTTCGGGTATGAACCGAATGCTCTAACCAACTGAGCTACAACGCCATAAAAATGGTGGAGGATATGGGATTCGAACCCACCACCTCCTGCGTGCAAGGCAGGCGCTCTAGCCAAATGAGCTAATCCCCCATGGTGAAGAAGACAGGATTTGAACCTGCGACCACTACGTCCCAAACGTAGCGCTCTGCCAAGCTGAGCTACTTCTCCGCTTTTTTGGCTAGTGTTTAAAAAGCAATATTATTATACATTAGAAAAAATAAACCAAAAGCAGATTTTTATTTTTTTAAATAC
>82 25 275
AAAAAAAAAAAAAAAAACAACACAA
>83 24 404
AAAAAAAAAAAAAAAAACAAAACA
>84 24 2387
AAAAAAAAAAAAAAAAACAAAAAA
>85 24 180
AAAAAAAAAAAAAAAAACAAACAC
>86 26 171
AAAAAAAAAAAAAAAAACAAAACCAA
>87 41 407
AAAAAAAAAAAAAAAAACAACAACAAAAAAAAAAAAAAAAA
>88 24 321
AAAAAAAAAAAAAAAAACAACAAA
>89 38 182
AAAAAAAAAAAAAAAAACAACCACAAAATTACAATGTG
>90 24 70
AAAAAAAAAAAAAAAAACAACACC
>91 25 17
AAAAAAAAAAAAAAAAACAATAACA
>92 37 301
AAAAAAAAAAAAAAAAACAATAAAAAAAAAAAAAAAA
>93 26 32
AAAAAAAAAAAAAAAAACAAAACGAC
>94 27 97
AAAAAAAAAAAAAAAAACAAAAAGAAA
>95 26 29
AAAAAAAAAAAAAAAAACAAACATAA
>96 41 280
AAAAAAAAAAAAAAAAACAACCAAAAAAAAAAAAAAAAAAA
>97 26 32
AAAAAAAAAAAAAAAAACAACAATAA
>98 25 14
ACAAAAAAAAAAAAAAAAATAAATA
>99 25 59
ACAAAAAAAAAAAAAAAAATAAAAA
>100 24 114
AAAAAAAAAAAAACACAAAAAAAA
>101 27 103
AAAAAAAAAAAAACACAAAAAAACAAC
>102 8089 149375
GTTTTGGTTATTGATGGCTCGTTGCTATTCTTCTCTGGATTGTTTTTGATTTCAACTTCTAATTGTAAAGTGCCTGCACTATCGTCATATCCAGCTGCAACAATCTTGTCAATATACTCTTCTCTTAAATTCTCGTTATATGTAAAAAATGCTTCTTTAGTTCCAGGACCAAATGGTGTAGTGTTAGTACTAAAATATTTACCATTAGCATTTAATAATGCTTCATAATTCACTTTATTATTACTTGTAATATCCTTATATCTTTCTGGATTATCAACATATAAAAGCATTCTCGCAATTAATGATGGGAATAAACCCTTAATTTTTTCATCAGGCTCTTTAGCACTTATGTAATTCTCTTTCTTGTTCGAGCTATTGCTATTTTGTTCTTTCTTTTTGAATCCAGCAATTGTAAAATCAAATGTTTTTGTAACATTTTTCTTTGTAAAACTAATAGCGAGATTAATTAATAAGCCTTCATCAAAGTCATACTTAACTGATTCTGAGCTAATTTTTAGATTATATAACTCTAAGACTTTTTCGCCGAAAACATCTTTAAAAAAGATACTTTCGTCTTTTAATATCTCGCTTAAGGCCGTCTTAGGATCTAGTTTACTGTATGAATAATTTGTTATTTTTAAACTTTTGCTTAATGATTCTATATCGCTAAAATTAACATCATTATTATTGGTAGTGTCATCTGGCTTTGATGGCTCAGGTTGCGATTCGCCTGGTTTTTTAGGCAACACAGGATCGCTTGGTTTTGCTGCAGGTGGTTTTTTATTGCTGCTATTATTTTCTTTATCCTCACATTTTGCTGCTAAAGCAGTGCTTAGTAGTGGAACAAAAGCAGTAGTTAATAAAATCTTTTTACTTCTCTTCATAAATAACCTCTAACAAAAATAATTTTATATTTTTAATACTGAATGTACCAAATAATTATGCTGTTATTCTGATGAGACTGTTTTATAGTCTCTTTAGGAAAATTTCATATTTTCAAACCTAAGTAAATTAAAATAATTCTGATTTATGCAAATCAACAAAATTATTTATTTTTAATAAATAATCCTCCCTGATGCTTTCTGTAATTGCTTAATAAAATATAATAATCATATGAATGAATTTATAGACTTATATAACACTACTGAATATTCATTTTTAGAATCATTAATTAAAGTAAAAGATTTAGTTAGACTATCTAAAGAAAATGGCAAAAGGGCTGTTGTTTTAAGTGACCATAATAACATGTTTGCTTTAGGTGAATTTTTAAAACAATGTGCAGCTTATGAAATTAAACCTATTATTGGAGTTGATTTAGATGTTGAAGAATCTAGATTTATTTTGCTTGCTAAAAATTATGAAGGTTTTAAGCTAATTAACTCACTTATTTTAAAAAAATCTAGAGAAGAAATTAAGCTCAGTGACATTATTAGTGACAACCTTTTCATTATTGACCACCCATCAAATGGACTGTATGCAAAAAATGAACATCATAAGCTTTCTGATAATAAAAATTACTACATTTCTTCGCCTGATTCTTCAATTCCAAACTCAATTTATGTAAAAGAAAACAAATTAATTGATGTTGAGGACAACGAAACACTTAATATTCTCTTAAAGCTAGGAAACAATAAAGAAGCTAATTATAATTTTAGTTATTTTGAAGACTATACAACTGATTCCGACTTTTTAGCTAGAATTAATTTTATTGTTGATAATTGCAATGTGACTTTTCCTAAAAAAGAACTTAAATTAGCTTCTTTTTGTGAAAGTGAAGAAAAAAACTATGAGCTTTTTATTGAAAAAATAAAGCAAGGACTTGCGAAACACAAAAAAGCTTTATTACCCTATAAAACAGCTGTTAACGACAGAATAAATTATGAATGTTCAGTGATTAAAAAACTAGTTTTTATTAACTATTTTTTAATAATTTCAGATATGATCGAGTATGCTGATAATAATGGCATATCAATTGGACCAGGTAGAGGTAGTGCTGCTGGTTCATTGATTAGCTATTTACTAGGCATTACAAAAATTAATCCTCTAAAATACAATCTTTTGTTTGAAAGATTTTTAAATATTGATAAAGTTTCATGACCTGACATTGATATTGATATTCAAGATGACAGACGTGATGAAATTTTTGCCTATTTACAAAATAAATATGGCAAAAGTAAAGTAGCTGTTATTTCAACTTTTCAAACAATGGGAACAAAACAAGCTATAAGAGATGTAGGAAGAATGCTTGATATACCTCTTTCTGATGTTAATAGAATAAGTAAGTCTATAAATGCTTTTGCAAATTATTCATCTATTGAAGAAGAATTTGCAAAAAATCTAACTTTTAATAAAGAAGTATCATCATTAAAAGACTATGAAAAGTTTATAAATCATGTTTCAAAATTGCAAGGACTTCCTCGTCAATATGGAATTCATGCAGCTGGTTTAATTATTTCTGATAAAGATCTAAATGAATATGTTCCAGTGTTTGAAAATGCTTATTCATTCTTGCAAGTGCAAGTGCCGATGGAATTTGTAGAAGACTTTGGCTTGCTAAAAATTGACTTACTAGGGCTTAAGACTTTAACAGAAATCAAGCATATTGAAAAAAGAATTAGCAAGCTAAAGCTTTTTGACGAATTAGTCTATGAAAATGACTTAGAGTTGCAAGACCCAATGGCCATAAACTTACTTAATAATGGCAACACTGAAGGACTTTTTCAAATTGAATCTTCTGGCATGAAAAGCACAATTAAAAAAGTTGGCATCCAGAGTTTTGAAGACCTTTTTGCTATTATTTCTCTTTATAGACCTGGGCCAAAGGAATATATTAAAGACTATGCAAATAATAGAAAAAATCCAAAATTAATTGAAAAAATAGATCCAGTCTATGATGAAATTGTTGCCCCAACATACGGTATTATCATTTATCAAGAGCAAATAATGGAAATAGCTCAAGCTGTTGCAAAAATGTCTTTTGCACAAGCTGATTTACTAAGAAGAGCAATAAGCAAGAAAAATGAAGCAGAGCTACATAAATATAGAAACACTTTTTTTGAAGGCGGACTTAGAAATAATTTCAGTATTGAATCATTAACTAAAATTTATGACAAAATTGAGAAGTTTGCTCAATATGGATTTAATAAATCGCATGCTGTATCATATGCTTACTTAACAATGAAAATGGCTTACTATAAAGCCAGATATCCACAGGTTTACTTTAGTGCACTTATTTCTAACTCATATGGTGATCAAAATAAGATTGCTTCGTTTGTTAATGAATTAAAAAACATGAATTTTAGTGTTTACTCACCAAGCATTATTCATTTTACTAACTCAGCCATAGTTGATAATGGTGATATTTATCTTCCTTTTAATATGATCAAAGGTTTAGGAGCTGAGAGCATTAAAAAAATTGCTCTAGATATTAAAGAAAATGGACAATATAAAGATTTATCACTTTTTGAAATCTTGCTACGCCTAAGATTTGCGGGCATAAAAAATTCGATGATAAGCACACTAATTAGAGCAAATGTATTTCGTAGTTTTGGTTACCAAGACTATATTGGTGGCGTAGATTTGCTTATGCAAGAGGAATACAACCTGCTTAGCAAGGGTGCTAATTCATTTGCTGACATAGCTAACAATTTAGACTTTGAAGGCTATAAAAAAGCTTCAGAGAACATTGAGATGCAATCTAAATTTAATTTAGAAGAAGAATCAAGAAATGAAATTGAACTGCTTGGAAATATCTATAATGCCTATAAAACAGTGCAATACGAAAAAAAATATAAATATAGACTATCTGACTTACTAAAAATGCAGGGTAGCTTTAGTACTGCTATTGAGATAATAATTAAAAAAGAGCCTAAAGACAAGCCATATGCAATTATTGAAGTATGTGACCGCACTTTAAATTACACATTTTTTGTTAACAAAAACAATTTAACTAAATATAGAGCCTTAAACAAAGGCGATATTATTGAAGCTCATATTCGTTCAAATGGCAATAAAATGTATCTAGATTCATGACAAGGAATTGAATAGTATGAATAGTGAAAATAAACTTATGCTTTTAGTAGATGGCAACTTCTTGATTTTTCAATCATTTTATGCCTCATATAATAAATATAATCCTAATAGTGTTCTAGTTGCTAAGGACGGCACAACAACTAATGGTGTCCATGTGTTTTTCCAAACTTTATTTAAGCTAATTAAATTTTATAATCCAACGCATTTGTTTATTGCTTTTGATGCTAAAGGCAAGACTAAAAGACATGAAGAGTATGATGATTATAAGGCTGGCAGGGAAAAGGCACCTGAAATAATTTTTGAACAGTTTGATTTGGCTAAAAAAATTCTTAGTGCAATGAATATAAAGTGATTTGAAAAAGTGGGCTATGAAGCAGATGACTTAATAGCAACAATTGCAAAACATAATTCTCAATTTAATAACTATATTTATTCTAAAGATAAAGATTTGCTTCAATTGGTTAATCAAAACAATAGCATAATAAAAGTAGTTAAAAAAGTTGGAAATTTTACTGAATATAAACTAGAAACCGTCAATGAGTTTGCTGATATATATGGCATTAATCCTAATCAAATTCCTGACTATAAAGGTTTAGCTGGTGATTCATCAGATAAACTAAAGGGTGTTGCTGGAATTGGGCCTAAAAAGGCTATAAGTTTGCTAAACGAATTCGGCACATTGGAAGCAATTTATGAAAATATAAATAAAATCACTGGCAAAACTAAAGAATATTTAGAAAATGATTGTGAATCGGCTCATTTTTGCAAAAGATTAGCTATATTAAATTCATATGTTGAAATGGACACTAATATTGAAGATTATAAAATAATGCTTAATCAAGATAAAGCAATATCAATACTAAAAGAATTTGGATTTGACAGTATTCTAGATACATATGTTAATGTGCTTTTACCTAAGTATAAATTGACTTAAAGAGCTATAAAACAGGGTTTTTTATAACACACCTTAATGCAATTTTGCTACGCTCATGAAATTAAGCCAGCTTTTTTATTTATGTATACTAGTTAATAAGTAGTTTTTTCTAGGTAAAGATTATTAAAAAATGGATAAAGCTTAAATGCTCATCCATTTTTTAATATTTATGGACCATATATTAACTACTAACATTTACCATTAGCACTATAAATAAGGCAAATTACACTCTTTTTCTGAATTTAAATGCAACTATTGCAAGCACAACAAAAATAACTGATACTGCTAATGATATTAAAATAAACACTCAAATAGGTGAATCAAATAATAATGGCAGTGACTTATTCCAGCCATAATTAATTGTGGCAACTGGATAGCTAAAAGGAAGACACATTGCAATTATTTTCAAAACAGAAGATTTTGTAATTACACTAATAGGTAGATACATGCCTGATACTCATGCGGGAGGCAAGTAAAATAACATTGAAAGTGCATTAGCCATTTTATAGTCTCTAGCAATTACAGCAACTATAACTCCTAGTGATGAGCATATTACTGAAAGAAAAATCATTCCTAGAATAATATAACCAAAATTAATGTTGCCTAAGGCTATTTTTGAGTGTCAAAAAGTTAAGGAAAATATGAACACTCAAAGTGCACTTATTCAAATTAATATTGTGTAAAACGATATTATGCTGGCTACAAAAATTCATGGTTTTAAGGGCAAAACGGATATTCTTTTATAAATAATTGTTTCCTTAAGATCACTAAAAGACATCGAAAGCGAAACAATTCCCACAACAGGACAAGCAGAAGCAATAATTCCAGGGATTAAATCATTAACTTCAAAAGTGGGAATTGCACTTAAAATAAGCAAAAACATTACTGGAAAAACAAAAGCAAAAAATACATTATGAAACGACTTTTTTCAATAATTAAATAATAAAGCATACATTGCTTTAAATTGCTTATGCATTGTTGCCTTCTTTCTTGTTATTTGATATCTTTACCAAATAATAATCTAGCAATGTTTTATGATTTTCTAAAATTTTGTCAATTTGTGTATCTTCAATTATTAAGCCTTTATCAATAAAAATTATTCTTTCACATAACTCTTTTATTTCATTTAGATTGTGACTTACTAAAATCAAAGTCATACCTTTGTCCTTGATTTCTTGTTTTAGTAAGTTAATCATCTCTAGTTGACTCTCAATATCAAGTCCTGTTGTTATTTCATCACCAATATAAATATCGGGCTTGTTGAATAGTGAAACAAATAAATTCACTCTTTGGCGCTGTCCGCCTGAAAGTGTGTTAACTTTTTGTTTATATAATTCCTTTAGCTTGAACTTATCAATCATTATCTCAAAGTATTCTTTGTCCAAAATGCCTGTGTATAAGGTTTTATAGAAATTTATTAACTCTTTAACATTAATAAAATTTGGATATACTTGCGATTGGAAGTTTATGCCTATTTTATAGGGTATTTGGCTTTTTTCAAAGCCATACTCAACCTCGCCTGAACTTTGCTTTTTAGTATTAGCAATAATTTCACATAAAGTAGATTTTCCGGCGCCATTAGCACCAAATATTGCAACACTAGTGCCTTTTTCAATTTTTAAATTTATAGGCCCTAATACGACTTTGTTGCCATATTTTTTAGTTACATTTTTAATTTCTATTAAACTCATAATATTAACAACCTTTGTCTATGTTTATATATTTTAGTACTATTAGAAGCTATTGTTAGAACAAATTTATGAAAATAAAAGTAGGTCTTAAATTTTACTTTTATACAAAGTAATTTAATTTGATAATTTATGTAATCAAAGCATGCATATTTTTAATTTAGTATGCATAAAGGTTTATAACTATCTTAAACATCATATTGTGTGAATACATTTTTGCATTCTTATTCATTATTTCCAGAATTTGCCATAAGCACTAAATTAAATATAATTTTGTTAGTATGAAGAGATTGAATACATTAATTTTAACCCCTATACTTTTTGCACCATTTTTTTCTGTTTCGGCAGTGCTTCCAGCAACAAATAACCAAGTTAAATTAAACAAAGACAGTTCAGAATTGATCAATTGAGACGACTATAAGCGCTTAGTTAAGATGTATACTCCATATTACAGCAAACTAGGAGTATGAGATAGAGAGAGAGTGAGTACCAACAAGCTACTCATCCAGCAAATATGATAAAGTTGGAATTATTGAAGTTGATGATTTTGATAGCAATTATCTGCTTTCACAAAATAGCGACTTTTTGTTCAAAAAGACAAATAGCAATAGTACATATAAAAAAGGTAATCATGGGTATGCAGTTACTTCCATAATAGGAACAGATTTTGGCATCAACCCTAATGCTTCAATATACTATGAAACATCCGAAAACTTAATTAAAAGTGTAAAAAATTTGCACAACAATTATGGCATTAAGCTAATAAATATGAGTCTAGGGCCAGTTGATCCCTACTACCAAGTTAAAAAGGCTGTTCAGAATTTGAATAGTAGTGGCATTGGTATTAAATATTATGATTTTGATGAGAAAATTATGATTTCTCATCAAAATATAAAAGAATTGCTTCATTCATTCAAAATTTTAGCAAAGGCAATCATTTATTATACATATAGGGATAATAAGCAAATTTATAGAGCTTCAGACACTCAAAATTTTTACAAAGCTATTGGTGAATATGCCCTCGAAAATGACATAAAAATAATTCAGTCAAGTGGCAACAGCAATGATGAAGTAAGCGAATATATGACAAATAATGATTTTTTAAATAAGCCGCAATTTCTTGAAGATGGCAGAATATCAAAAAATAAAATTTACAGAGCCTTTAAATCTTTCTTTAATTTAGCTCAAAATTGACAATCTGATTTATGACCTAATGAAGATGAAAGAAACAGTAATATTAACTTGATATATGTGATAAGAGTGATTTTAGACAAAACATTTGATGACATAAGATGAATATACAAAGGTGAAAACACAAACTGATTAAGACCTTTTAATTTTGATTCTTTTTTGGATGTTAATAATAAAAAAAGAATTTATTTGATGCTATAACAGATTGACAAAGTACGCGTTATCATGATGGAATTATTTCAGT
>103 24 112
TTAGAAAAAAAAAAAAAAAAAAAA
>104 134 3055
ATTGGCTGTATAAACAAATGATACTCATAATATGCCCATCTATAAGCGTCTCTAAAGTCAGTTTTAACTTCTTTATTTAAATCAGTAGGGAATAAGTATAAATTATTAGATTCATCATCAGTAAAGCCGACTAA
>105 25 17
TATTTTTATTTTTTTTTTTTTTTAT
>106 908 14744
CACAGCCATTGAATGATGACTAAAAATTAGATTAGAGAGCGTACCAGAAGATAATATAGACAGCACTCCACAAAATGAACCAATAAATAAACTTCCAATTAGTTCTGAAACGCCAACTGTAAAGTATGAACGAAAAATTAAAGAAAGTGGCTACAGATTGGATCTACTTACTGCATATAATTATGATTTAATTGAGCTTGATGACAATATAAATAAGGAAGAACTTGTTAAAAAGCTGAATGATGCAATTGATAAAAAATCTACATCAAATTCATCAGCTGCTATTGCTTTATTAAACGGAGTATTTTTTACTAAAACTCATAATTTAAAGTTGGAAGGGTTATCAATAAACAACTCTGTAAATAAGGATATTAAAGATAAAATCAATACTCATGGTTCAAATCCAACAATTGGCTACTTCTTTAATTCTTCTGAAAGCGGAATTAGTGTTGAACATCACGGCAATAAGGAAAATAAAAAATATTTATTTAAATGAATTCTTGTTAAACAAGATGGAACTCCAGGCAAAAGAGTCTACGAACAAATAATCGATCTTTCGTAGATAAAAGTATAAAATGATTATTAAAAAACAAGAGCACACAAAAATTTGTGTGCTTTTTGTTAAAAAACTAAAATCATTAGTTCTTGAAATGCGTAAAAATTATTTTACCAATAATCCTGTTTTATAAGCACAAACGGGAAAAAAATTGAAATTATTTATGCAAAATTGTTAATTTTCTTGCTTTTATTAATGCATTTGCATTATAAACTCTCCTTGAAATATAATATGCGCAAACAAGCAAATTGTTTTATTAATATTTTTAAAAAGGAAAGCTTAACTATGAAAAGATCAATTACAAAAATTCCCCTGCTTAGCAAATTAGTCCTTAAAACAGGTATATTTATAA
>107 24 7
TAAAAAAAAAAAAAAAAAATTTAT
>108 24 64
TAAAAAAAAAAAAAAAAAATAAAA
>109 24 11
TAAAAAAAAAAAAAAAAAATATAT
>110 24 17
TAAAAAAAAAAAAAAAAAATATAA
>111 24 8
TAAAAAAAAAAAAAAAAAATAATT
>112 24 14
TAAAAAAAAAAAAAAAAAATAAAT
>113 24 8
TAAAAAAAAAAAAAAAAAATACAA
>114 24 12
TAAAAAAAAAAAAAAAAAATAATA
>115 24 9
TAAAAAAAAAAAAAAAAAATTTAA
>116 25 14
ATAAAAAAAAAAAAAAAAAATTATT
>117 25 90
AAACAAAAAAAAAAAACAAAAAAAA
>118 24 16
AAAAAAAAAAAAAAAAAATACAAC
>119 24 1078
AAAAAAAAAAAAAAAAAATAAAAA
>120 25 134
AAAAAAAAAAAAAAAAAATAAAATA
>121 25 34
AAAAAAAAAAAAAAAAAATAATTAA
>122 25 78
AAAAAAAAAAAAAAAAAATAATATA
>123 29 106
AAAAAAAAAAAAAAAAAATAAATTAAAAA
>124 24 46
AAAAAAAAAAAAAAAAAATATATA
>125 24 64
AAAAAAAAAAAAAAAAAATACAAA
>126 24 147
AAAAAAAAAAAAAAAAAATATAAA
>127 24 84
AAAAAAAAAAAAAAAAAATAATAA
>128 24 120
AAAAAAAAAAAAAAAAAATAAATA
>129 25 46
AAAAAAAAAAAAAAAAAATATAATA
>130 27 70
AAAAAAAAAAAAAAAAAATAATTTAAA
>131 25 29
AAAAAAAAAAAAAAAAAATAATACA
>132 24 10
AAAAAAAAAAAAAAAAAATACAAT
>133 25 21
AAAAAAAAAAAAAAAAAATAAATCA
>134 27 39
AAAAAAAAAAAAAAAAAATAAAAGAAA
>135 33 108
AAAAAAAAATAAAAAAAAAAAAATAAAAAAAAA
>136 24 500
AAAAAAAAATAAAAAAAAAAAAAA
>137 29 73
TCTTCATCTTTAGTACCACCACACTTAGC
>138 24 9
TTTTTTTTTTTTTATTTTTTTTTC
>139 24 64
ACAAAAAAAAAAAAAAACAAAAAA
>140 25 27
ACAAAAAAAAAAAAAAACAAAAACA
>141 348 8135
AATCGAAAGAAAAGCAAGAGCTGTTGAAGCCAGAGAAGCAGTCAAGGTTGATGCTGAAATCTGATTAACTGAACATTTGATTTCAGCTTCTGATATTACAGGTGAATTATTTGCTTTATTGACTAAAGAAATTAACAAAGCAAGTATTGAAAAAGCAAAAAAAGCTGACTTGGATAAACAGCAAGAGTGAGTTGATGCCTTGCTTAAGGAAATTAAAGACTTAAATGAACAAGTAGCATCAGAAATGAATGCTTATTCTATTGCTAAAAAAGAAGAGTATGCGTCGAGAGTAACTGGTGAATTATTTAGCAATGATCATCTTAAGGAAATTGAAAAAGCTAAAAGAGA
>142 83 5068
TCTTTTTTGTCTTTATCTTCTTTAGAAACTTGTACTTTTCCTAAGTTGTTATTAGCAATAGTTTTTAGCGCGTCACTAAGTTT
>143 219 5484
GTTAGTAAATTCCTTGAATCTGATCTTAGGAACCAATAATTTTTCACTCATAATTTACTTACCACCTAAAATCTTAATAAGTTCATCAATGGCTTTCATATCGCTTTCTTCGCCTTTAAGATCTTTTAATAATTCAACTAATTCACGCTCGCTTGCTACTATTTGGTCATTAATATCTTCTAATGTGTCGCTGTATTTTTCTGCTAATGATTCAATTTT
>144 27 67
TTTTTTTTTTTTTTTTTTCTTTATTTT
>145 4521 76600
TAGTGATGTAGATGGCACAATTTACTCACGTGATAACTATGTATCTAACTTCAATTTAGATATTATTAAGTCATATCAAATAAGCTTCAATATAGCAACAGGGAATCCTATTTGCCCTAGAATGCTAAAATTAGCAAAACTTACCGACGCTGACTATATTATAGGCTCATCGGGCGCACAAATTTATGATTATAAGAATGCAAAATTTGTAAAAGAAGACTACATTGATGCTGATGTAGTTAAAAAAATTTTTAAGCTTTTTTACGAGCAAAACATTCCAGCAGCTGCTTGATCTAGTCATATTTTTTATGCTTTTAGGGAAAATGAAAAAGAGTTTTTAAACAAAATTTATTACAGATATGAAAGCTTTGATCAATTCACAATGTACAAGGGCGAGGATGATATAAAACCTATTGCAAAAATGGAAGTGTACTTTGAAGATTTTGATAAAGTTGATGAGCTAATGGCTGAGTTATCTAAACTTAAGTGTAAGCTAATCAAAACACATATGAATTTAGAAATACTGCCAGTAAAAGAATCTAAAGGAAATGCTATTATCTGGATGCTTGAAAATGTATTAGAAGGATATAGCAAGGATGAAGTTATGGTAATTGGCGACAGTGAAAATGACTTTAGTATGTTTAAAAAATTCAACTATTCATATGTTATGGATAATGCAAATGATGAAGTTAAGAAAAGAGCAAACTTTGTCACAAAAGATGTGCAAGAGCACGGCTTAGGACATGCAATTTTAGACTATGTTGAAAAATTTCATGAAAGCTTAAGTAAAAAAGGTGAATAACAAAATGCCATTTTTGCCTTATTTATAAAGCAATATGGCTTTTTTATAATTTTCAAAATATTAATATTAGTAATATTTTGCTAAAATTTTGAAAGTAATAAGGTGGTATTTATGGCTAAATTTATTGATGAAATTAAATTAACACTAATAGCTGGCAAAGGTGGGGATGGCATTATTTCCTTTAGAAGAGAAGCACACGTTGATAAAGGTGGGCCTGATGGCGGTGATGGTGGAAAAGGCGGAAACATCTATTTTGTAGGCGATAAAGGCAAAAATACTTTGCTTTCTTTATATGGAAATAAACAAATTAGTGCTGAAGATGGCATTAATGGAGGGCCTAAAAATCTTTATGGAGCCACCGGTAAAAGTACTTATGTCAAAGTTCCTATTGGTACAATGGTGTTTAAAAATGATAAATTAGTTGCAGATATCATTGAAGAAAAAGAGTATTTAGTAGCCCAAGGAGGAATTGGGGGCAGAGGTAATGCTAAGTTTAAGAGCAACAGAAACACTGCACCAAGAATTTGTGAAAACGGTACCCCTGGCGAAAAATATTTAGCTCATATAGTGCTTAAAGTTATGTCAGATGTTGGAATTATTGGTAAGCCTAGTGCTGGAAAAAGCACACTACTAAGCGCTATTTCTAATGCTAAAGCCAAGATTGCTGAATATGAATTTACTACTTTAGTGCCACAATTGGGGCTAGTTAAATATCACGATCACTCATTTACAGTAGCTGACTTACCTGGATTAATTAAGGGCGCTTCTGAAGGAAAAGGGTTAGGAATTCAATTCTTAAGGCATATTGAAAGATGTAGGGTTGTTGTTCAAATAATTGACTTTGGTTCTGAAGAAAAAAATCCAATTGAAGACTTTGAAATAATTAATAAAGAGCTTGAAGAATATAGCAAAAAATTAGCAAGCAAGCCTAAGGTTGTTGTTGCCAACAAGTCTGATTTACAGGGATTTAAGGAAAGAGTTAATATTTTTAAGGCTAAATATCCTGATGTAGAAATTGTTGAAATTAGTGCAATTGAAAGACAGAATTTAGAAGAGTTAAAAGGCAAGATTTGAAAGATACTTGAAGAAGCTAAATTACTTCCAGCTGATGAAGAGGAAGAAACAGAAGAAAATGTTGAAATTAAGCTTGAAGATGACTACAAAATAAGTAATCCATATGCAGGCTTTTTTGAAATAACTGGACCAAAAATTGAACAAATATATCATAAAATACCATTAGTAAGTTATGACAATTTGATTCGTTTTAACACAATGCTTAAAAAAATAGGCGTTTGAGACGATTTACTTAAATATGATATTAAACCAGGTGATACAGTCAGAATATTAGATTATGAATTCGAATGAGACGGTGAGTTCTAATCAATCAATATGTTTGTTTTATAGGCATAAAAGAAAAAGCAACAAGAATTAATGCTTGTTGCTTTTGCTTGCTAATTTTTAGCTTAATTTAGCGATTTTTTGACCTAAATTCATGTGTCCTAAGAACTTTTTAACTACTTCAAGCTGATTAGCTTTTTCTTTATTAAATGACTCTTCAGCAATCTTTTGAGAATCTTCTTTTTCTTTAATTTTAGTTTCTAATTCTTTTTTGCTTGCTTCATCTGAAGCCGATTCTAATTGTTTTTTAAGTTCAGCAATTTCAGTTTTTAGCTCATTAATTTTTGTAACCGAAGGTTTTAGTCTATCATAATCAGTTACTTCTTCATAGTTAGAAATATCTTCAAGATTTTTAATTTCTTCTACTCATTTATCAAATTGAGTAGGTAAGTATGATTCTTGTGGGCTAACCGTTACTTTTTTATCAGGATTATCTAAATCTAGATCTTTGATAATATCATACGTTTTGTAGCTTTCCTTTTTATTAGGTTCAGCTGGGTTTTCTAACACTTCTAAAAAGTATTTAAAGTCATACTTTTTAGTTTGCTCATTTTTGACTAATCTAGCTGAAATATAGGTAGGAAAGCGTCAACCATTAATGAATAATATGTCTTGAACTAGCTTAACAATTTGAATTGATGTAGTGCCATAATTTTTCATTGTGTCATAGTACTTTTCAAATCTTTCTTTGTCATTATCTATTCTAAAGTCATCATCAGTCATTTCCGATAATAAGTCTTGATTTTTTTCTAAAAATTCAGAAGTGTTAGCAATGAACTCATTTCATTTTTCGCTGTCTTGCTTAATTTCATGTTTGAATAAAGGCACAGGAGCTAATATTTTTTCATTATATGAAAGGTCATAGTTGCTTAAGAAATTAACAGGTGGAAGAGCTAAAAGGTAGCCATTTTCATAGTTCTCCTTGTTAATTCTTATTTTATTATCTTTGTAGAACTGAAGCACATGTTGAATAACTTCAGCAGGTTTAGTTTTATTCTTTTCAGCTTCTTCTACATACGATAAGAATTTTTCTGAATAGTAATTTGATGTTTGTGAATAAGGCTTAACTCAAGAGTTAAATTCTGAAAGCGAGCTACCATAAGCATTAGCGCTATTCTTTCTAACTAATTTATTTTCCATTTCTAAGAATGTTGATAAATATGGTGTGCCATCAAAATAGCCTCTTAAAATTGCCTTTAAATCTTCATGGTGTACTTTAGAGCCGACAATAGAAGAAAGTTTTTTAAAGGTAATAGTTATTGCCTTAAGGTCGTTAGCAAAATATAAATATTTAGTTTCTTTAATTTCTTTGTGTAATTGATCTTTAACGCTTTCAATGTTAGCAGCTCTAGTTTCATATTCAGCTTTTTTGTTTAAGTCTTTTTCTTTAGAAGCCAATTCTTTTAAGTGTGTAATACGTAAGTCTATGTTCTTTTTATTATCATCTTTAGATACAGGGTTAGTTTTTAAAAACTCTTTAGCAAGTAAAATGCTAGGGCTTAGTTTGTGAATGCAACTAGCTGAAACGATAGGCAAGGCTGGGGCTGAAAACGAAGAAGAAATTAGCAGTGTTTTTTTAATATTTTTTTTCATTATACTCCTATAAAATAGCCTTGTAGTTTCAACTTTTGATGCCAGCATATGCAATAAAAATCCCAATTAAGAAGATGATTACTGAAATAGAAATACCGGCGATTGAATAAGCCATTTGGTATCTAGCTTGGCTTATCACAGTTGTATCTAAAGAGACAAAATTGTTTATATCGATTATAAATAAAGCATTATGAATAATTATTGAGCAATAGATAATGAGCACTAAAGCAATTAATGCAAGAATTGATCATACAATTGTCAGGCTTTTAATCTTAACTTTTTTCATGACTATATCCTTCCATTAACCTTTAATAGCACTACCTTGTCTAGAAATAGATGACATAATTCTTTTTCTAAAGATAAAGTAGAACACAAACATTGGCAGTATAACTAGCACAGCACCAGCCATTTTTATATTTTGGTGAATTCTAGTTACATTATCAATATTTTCACGTCCAACTTCAAATAGTCAAACTGACATAATTTCATAACCTTTGCCTGTGAAAAGTAATGCAGGTCATAAATATGAGTTTCATGAAGCAAGAGTTGTTAGAATAACAACTGTTAAAGTTGTAGGTTGAACCATTGGCATAGCTATTTTGAATAAATATTTAGCATTAACAGCACCATCAACCATTGCAACTTCTTTAATTCTGCCTGGAATTGCTTCAAAAGCATTTCTAAACATTAAAGCATTAAAGATTGAAGCCACAAATGGCAAGGCAATC
>146 27 38
TTTTTTTTTTTTTTTTTTTCATTCTTT
>147 24 63
AAAAACACAAAAAAAAAAAAAAAA
>148 6021 149862
TTTGCTTAACTGAGTGGCTGTTTATATTGGTAGTTTTATATTTGGTTCTAAATCACCATTTAACAACAGCTTTGTGTTTAAAAACGCATCAACTGGTTCAGCCCCTATTAACATTTCAGGTGGATTTTTTGACAAAAGTTCATTCTGAATTTTTGGAATAGTACTAGTAGCATTTGTTTCATTAACTTTATATATGATTTTTGCATTTACCTCTTTAGGTTACAAAATCAAAATGAACGGACTTAATAAAGACGCTAGTTCATATGCTGGTGTTAACCAAAAATTAACAACTGTTTTATCAATGGGCTTTTCTGGCGCATTAGCTGGACTTGCTGGATTTATCCACTTTGTCTTTAAAGCTAAGCAGTATGATGTAATTACGCTTTCCAGTCCGCTGCCACTAGGTTTTGACACGATAGCTATATCATTAATTGGTATTAACTCGCCAATAGGAATTCTTTTCTCATCTGTTTTCTACACGATGCTAGAGTTTTCTAGAATTGAATTGATTAGTTTTTACTCAACAAGCGGTGTTAAAGAAGGTGGTATTGATCTAGTTGTTGGTGTTATTATATTCACAACAGCACTTGCCTTAATGTTTACTAATTTTAGGCCTATTCGGAAATTTAGGTTATGAATTTCCTTGCTGACTCAAAAAGAGTACAAAGGGCATTATCAAACCTATAAAGAAAAAGTTAAAGCAGTTAAAGAAAACACTAAATTACTTCTTATTGAAGCTCATAAAGTGTATACAGAAAATAAACTAAAATACAAAGAAATTAAGAGCAAAATTAGAGAGATAGAAAATGAAGCTTTAATTAAAATTAAACAAGGAACTGACAAAAAGCTAGATAAGAAACTATCAAACAACGAGATAGAGAAAATTTTCCAAAAGTTAGCTAAAGATAAAGTTGTACTTAATCAAGAATTAACAAGATATGGTTACTTTGACATTAAAGACATCAAGAATCTTAAAAACGTTAAGCTAACTCAATTGAAAATTGAACTTAAAAAGATACAAGAAGAATTGTTAGATAATTATTTATTTATTGAATTAAGATTAATTTTTGCTCAAGGATCATATGACCAAAAGCACTATAAAATAGTCAAAGAACATAATTTAGAGCAATTCAAAAACGAGCTATTTTATCTATATGAAGATAAAAAACAAATGATTAAGGATCTTAACAAACAACTAAAAAGTGCTCAAGTACAAAATGATGCTGAATTAGTTAATAAATTAACTGCTGAGCTAGCAAAGTCGCAAGAAGAACTTGCTCAAATTAAAACCAGTTATGCTGCTTACAAAAAAGACTTATTAGCTTCATATAAAGGTATTGAAGTTAAAAACGATTCTGGTGATGAAAATTCAAGCATCAGCATAAATCAAGACTTGTTCCATCAATATAAAGAAAAAATTAAAGCAATAGAAGCTGTAGTAACAGGAGGTAATTAATGGAAAGTATAGCATTTATAACTAACGAAACATTATTCTTCGCCTGTGTTCTTGGACTAGCAGCTATTGCCGGAATATTTGCTGAAAGATCAGGAACAGTTAATATTGCAATCGAAGGTACAATGTCAGTCGGCGCACTTGGATACTGTATTACTTCAGCCCTTTTTACAAGTGGCGGAAGAATTAGTGGTCTTAATTTAGATGTGCCCGGTCTTGAGATAATCTCACTTATATTTGCTGCTTTATTTGGCTCACTATTTTCACTATTGCTAGGTTTAGCAACAATAAAACTAAAAGCTGAACACACAATTACTGGTGTTGCGTTGAACCTTTTATCAGTTGGTATTTGTGCTGCTATCATGAACCCTTCTCTTTTAGGTAATGCTCACAAACAAATTGATCATACTGTTAAAGAACTTGCATTAAGCACTAACTACAACAATTTTGGAAACATTTTAAGCTTTAAATTATTCTTACTAATTGCTGTTGTAGTTATTTCATGGTTTGCTTTAAACAAAACAAAATGAGGTTTACGTTTCAAAGCAGTTGGTGAAAATCCACAAGCTGTTGACGTAGCCGGTATTAATGTTTACAAATACAAATGAACAGGAATTGTTATTTCTGGATGTATAGCAGGAATGGCAGGGGGTGTATTTGCCCAAAAATTACCATTTACTGGTCAAACTAACGGTTTTGGTTTCCTTGCCTTAGCAATTATGATTATGTCTCACTGAAATGTCTTAATTGTTCCTGTTTGTGCCTTATTCTTTGGATTCTTCCAACAAATGGGTGCATGATTACTTAGTGTTGAATTCGACAAGGTTGTTACTGTTGAAACAAAAGACAAAGTACAAAAATTTGGTGAACTAATCAAAGCTATTCCATATGTTCTTACACTTATTTCGATTATGGCCTTTAGTGGTCTGGCTCCTGGCCCAGCTGCTTCTGGTATAAATTATGATAAGTCTAAGAGATAATTAACCGCAAATTATTATCAGCTCAGAGAAAAAACTGAGCTGATTTTATTTAATCCTTGCAGTGCTATAAAACAGGCATTATGGACTTTAAACAAAGATATTTAACAAGGGGGTAATTATGCATTTTACAACTTATACAAAACAACCAAAAAACTTGTTTTACAGCGATATAAAACCAAAAATGAAAAAGTTTTTTTCTTTTTCTATACCGGTTCTGATACTTTAATTTTTTGGCTTTTTTAAGTACTTAAAATATGTAAAATAATTATGTTTTTTAAAATTACAAGGAGAATGATATGCTAATAGGAATAAGCGGAATGATAAGCAGTGGCAAAAGCACACTAACAGCAAAATTACACAAGCATTTTAATACTTCATTAATGCTTAAAGAATATGATGAAGATAGCGAAGTGTTTAATACTTTTTTAAAATGACTATATGAAAAACAACCGAACTTAACTATTGGCTTTCAATCATATGTTGTGGAAAACCACACAACTAAATTAAGCGAATTAATCGATGAGTTTAACAAGCTAAATAAAAATTGACAAACAGATCATATATTTTTAGATCGTTTTAGCATTGAGCACTACATATTTGCAAATGTAAATTTAAGACCTAAGGGTCAAAATTACTTAGACGGATATGATGCCTTGTTTACTCACTTAATTACTAAAGATGAAACCCCTGATATTGCCATATATTTAGATATGAGTTGAGAAACGTTCCTTAAAAGAATTTTTGAACGTGGAAGACAAGTTGAAATAGACAATTTTTATGCCAATGAAGAATATTTCAAGACTTTGTATAATTTATACAAAGACTTGTTCATCAAGCAAGCTGAAAAGTTTAAGCTAGAGTACAAAATCATTGAAACCGATAATCTCACTGAAGATGAAGTGTTTGAAAAAGCTTTAGAAATTATTGCAAATCACAAAAGTACTTTCAGAAGGGGTTAGGATGATAATCGGCATAAGCGGAATGATAAGTAGTGGCAAGAGCACACTTGTTAAAAAACTCAGCAATTATTATCCAAATTCAGCATACATTGAAGAATTTAGTGAGAATGATCCAGTTTTTAACACTTTTCTAAGATGATGTTATGAAAAGCAACCTAATACTGATATTGCTTTCCAATCATTTTTGGTTGAATCATTAACTGATTCATTTCATGAGCAAAAAGAAAAATTTCAAAAGACAAATAGCAACCAAAATGGTCATATGTTTTTAGACAGATTCATTTTAGAGCACTACATTTTTGCTGCGGCAACTTTGAGCAAGAAGAAAAATAAGTATTTTGAAGCTTTTGATAAGTTATTCAGTCACATATATGATTCTAACTGCAACCCTGACTTTGCTCTTTTTATTGATATAAATTGAGAAACATTTAAATCAAGAATTTTTCAAAGAGGCAGGAAAGTTGAAATAGATAATTTTAATGAAAATGAAGAGTACTTTAAATATTTACATAAAATTTATAAAGAAACATTCATTGATTTAGCCGCAAAATACAACATTCCATATGAAATAATTGATTCAAATGATAAGTCTGATACTGATGTATTTATTGAAGCAGTGTCAAAAATTGAGAAACATATTAAAGAAGCAAAATAAAATCAGGCAGCTAGTCCTGATTTTCTTATAAGCCTATAAAACAAGATCATAAGTTAGTTTTTGTTTACTATTTCTTGTATGTATGAAACATCAAACAACTTGCTGTAGTCGTTTGAGCCATCAGAATTTTTTGGAAATTCTATATCTGGATCTACTCCATATTCATAGCTTTCAAAGTTTTTATTAGCAAAAACGTTATTACTGCTTAAAACTGCAATATTGCCTGTTGGCAAGACAGACATTTTTAAATAAGAAGCTCCGCCCTGTGTTTTATAACCTATTATTTTTGCTAAATTGTTGTCCTTAACAATACCTGCAAATAAGTTTCCTGATGAATAAGTTACTGGCGAAGTTAAAAGATAAAATTTAAAATCCTTTTTATTTGTTTTTGACTTAACTTTCATTCCATTTTTTGAGCCTGATTGAGGGTTTATTAGATTGTAGCTAAACTCTTTGTCAGTTATAAAACCTAACAATTCATAAACTGCATAAAGCGAGCCACCTAGCATATTAGAAAAATCTAATAAAATATTTTTTACATCTTTTGATTTATGTTCCTCGAACACAGACTCCAAAACACTTGTTATGCCATCAATTAGAGCATCAAAACGCACAATCAACGTTTTACTATCCGGAGTTAAAGTCGTTTTAACAAAGTTATTGTCATTTCTTGGAGACATTTTTTGAAAACTAAAATAAAGCTTTCAATATTCCTTAATTCGTTTGGTATCATCAAAACTGTTATTTAAATCATCATATTGCTTTTCATCCTGATTATATCCATTCATAAACAGTTTGGTATGTAAATCATCCAAGCCATTTATTACTGAGTGGACTGTTTTATAGTGCTTTTCGTCATAATCCAACAAGCCTTATTTATATTTATTTAAGAAGTTTAAAAACCAATTAGGGTCTTTATTTTTTATGCCATAAAAATTATCCAGAAGAAAGTGAAAGAATTGAAATTGATATTCCTTTAAGTCTTCACTTATTACTTTTTTATTTAAGTTAGTGCTGCTTAGCATTTGTCTATAGTCAAGATTTTCGGGATTATGTAATTCATAAAAATTAAAAAATAAGCACTTTATCATTATTAAAATAAAACTGATTTACAGATTCACTTAATAGAACTTGATTTATGACATTAAAAGGAATTAAAATTTTACCTTCATGTTTTATCATTTCAAGTCCATATTTTCTAAAATCAATAACAACTGGCTTATCCTCACTGATTTTTTCATCTTTAATTTCAAATAGCAAGCTTTGTTGATGCTCTCTTGGTAATATCGAGTTTAAAAACTCATAGCTAGATAAAACTATTTGTTGATTTTGATAATCAAACTTAAGTGCATAGTTTTGTTCAAATGAATTATTGCCATTTGATGAATTAAACTTATTTATAGAGTTAATGGTAAAAGTATCATTATCATAGAAAGAGCTAATTTTCTTTTGCAAATCATATGATTTAGATTGATAACTTACATCATAGTAATTTTGTTCAAATTCAAGAATACCATCAGAGATTTTTAAAAAATCATTAACAGAAATGTAATTTATATCATTCAACTCATAAAAATCTACACTGTTAGTGGCAGGGAGAATAGTTTTAGTTATAGAGCTTAACCTATATGTTGACTTAGTAAAGTTAGGTATATATTTTAGATAAATATTCAGATCTGAATCAGCAATATAATCATTTGGAATTGGTGATTTAAAATCTTTATCAAAAAAATAACCAGCAAATTTATATCCTGGCTTTTGAATAGTTTCAAAATCAATAGCTGAATTGGTTTTCACTTCAATTTTCTTAACAGGTTTATTATCTACAAAGTAAGTGATATTTGTATGTTTAGTTAGTTGGGTACTTTCATTATTAATAATTTTATTCACATGGGAACTGTTCTGAACATTACATCCAACTATTGGCAAAGATAATGATAGAGAAGTCAACAAGCCAATATACTTTTTCATTTT
>149 24 17
ATTAAAAAAAAAAAAAAAAAAAAT
>150 24 553
ATTAAAAAAAAAAAAAAAAAAAAA
>151 25 23
ATTAAAAAAAAAAAAAAAAAATATA
>152 24 14
ATTAAAAAAAAAAAAAAAAAATAA
>153 24 11
ATTAAAAAAAAAAAAAAAAATAAA
>154 25 23
ACAAAAAAAAAAAAAAAAACACACA
>155 24 21
ACAAAAAAAAAAAAAAAAACACAA
>156 24 79
ACAAAAAAAAAAAAAAAAACAAAA
>157 24 8
ACAAAAAAAAAAAAAAAAACAAAT
>158 25 39
ACAAAAAAAAAAAAAAAAACAAACA
>159 312 5326
AAACAATGAACCATTTTTCCAAGCAGGACTAGGCCCAGGACTAAATCCTGATCATAATGAAGGTAATAATAGTTATCCAATGGGCATTGATTTTTCTAGAATAGAAGAGATTAAATCACTAAGAAACTTAGTGTTTAATTACGTAGTTAATCCAAATAATACCCCTAGAAAAATCAGAAGGCTGACTTTATTTAATAATAATTCTTCATTTGAAATTTCTTCAGATGAACTAACTCATGCAAGTTTTGAACACTTTGCAACTGATGCTATGGATCAGTACTCTAAGCCAAAAATTATGTTTAGTAATGGCGA
>160 8750 140340
AAACAATGAACCATTTTTCCAAGGAAGACATGGTTCAGGGCTTGAACCTGATACTGCAGAAGGCGGAAATAGCTATCCAACAGGTTTAGACTTTTCTCGAGTGCCAAATATAAAATCATTAAGAGGTTTAGTATTCCATGACATTGAAAAACCTAATAATGGTTCTAGAAAAATTAAGAGATTAACTTTAGCTAATACAAGTGAATCATTCGAAATTTCTTCAGATGAATTAAGTGCAGCTGGACTTGAAAACTTAGCAATTGGTGAACCTGAGCCACCTAAAATTTTCTTTAGTAATGGAAGCAGTACTAAATCAATCAAGATTAAGTTAAAAGATGGGACTAGACAGCTAGATGGCAGTGCTATAGAAAATCTTCGTAAATTCTATGCTTATAGTGATTCGTTAAAAGCAGGAAACAAATCAATCAAGGTTGATTCTAATGCTACTGAATTAAAACAACAGTTAGCGGGCTTAGGCTACAGTGTTGAAGAAGATAGTGGATTGCAATATACCTAATTTACCTATAAAACAGTGAGAAACATACTATGAATAAAAACAAAAAAATTTTATTAATTACTTCTGCAAGCATACTAACTCCTGCTTCAGTAGTTGTTGCTGCCCAGTGCAACACAAGCCAGAATAAATCACAAACTGTAGCTAGAGTTAAAGACTTAAGCAGTGAAGAGTTTCAAAAATTAATAGCTCAAACTGGTGATTATTCACAATTAGTTAAATTAGTTTTTGGCTCACCTGAGAACAGCAGACCACTAAGTGAATTTTTGCCTTCACAAATTGAAGATAATTATCATAACTTAAGTGCAGTTGTTAATGAAAAGTATGCTGATATCATTGATGCTAATGTAGTTAATGCTTCAACTGAAAAACAGTTGCCAACTATTATCTCTAATGCTAAAGGTGAATTAAATGTTTTTATTAATTTCAAGAACAAAAAAACAAATGAAACAGCAGAAAAAGCATTTAGGGTCACAGGGCTAAAATCTAATAATGGTTTACACCATTCAGGTGTACTTCAAAGATATCCTAATGATGCTCTTAAAGGTGCTGGTGGTTTTAAAACTTATTTAGGCTGAGACCAAAAGAAGCGTTTTGATTATGATAATAAGCTTTATGTTGATAGTATCAAGGGCTGATGAGGTGGCGGTGATATATTAGCAAAGCGTGAGCTTGATAAGACAACTGCTGATCAAAAGAAAAAATTTGATGAATTAGCTAAAAGTGTTGGTTTTGATAGCTATGAAAATGCAGCAGTAAAAGGATTTTCTCTTCCTGTTTATGGTACTGATGGTAATGTAACTGGTCTTAAATTATTTAATAATGAAGTAGGTAAATCAGCTTCTCATATTGATACTTTAGGTAGAGAATTACCTAAAACAAATGGACTTGCTAGAACAATTCCTAATAAAACTTATCAAACAATTGCAAAGCAAACTTACCAAATAACATTCAATTTCAAAAAAGATTTCAAAAAAGAGTTAGCTGAAATTGAAAAGAATATTAAGTTTTTTGAAAGCAAAGATGAGAAGCAAATTAAAGATTATCTAGAAACACAAATCAATGTCTTAACAAATAATCATAATTTCGCTCTTAGAGAAATAGAAAAAAAATGAGCATCGCTTTCCGAAGAAGCTAAAAAAGGTTTAGAAGATGCTCACAAAAGAGAAATTGAAGAAGAAAACAGGCAATATGAAGAGGAAAAAAATAAATATTCTTCTTGAAAAAAACAAGATTTAATTAATTGACAGAATGAAGAAAAGAAAAAAATAGAAGAGAAGAAAAATTCAGACCAATTCGGTGACAGAGTTTCTGGAACAATTTGAATTATGGACTACCAACTTCCTGATTCTGGCAAACAAGCTACAAAATTTTATTTTGGAACTAACTCTCACGTAGCGAAAATATTAAAAGAACATGAATTAACAGGTTTTTCTCTTTCTAGAGTTGATGGTAATGTTGGTGTTCATTCAACGTTTAAATTTAATGACTTAGACCCAAACTTCAAGAGGTTTAGCTTTACTAAACCTAATGGAATGATAAATAATGTCTTTGATGCTGTTGACTTTTTAAATACAAGTCCAAAAGATTATATTGATGATAGTCAAAAAGAAGACTTCAAAGACGTAGAAGAGTACATTGACTTTGCAGTAATTGAAATTGACTTTGAAAAAATGAATCCTTCTGAAGTAATTGTTTGAAGCGAAAACACAGATGTAAGCAACAAAATACCAAACAAAGATAACAAAGATGAACTTATTAAGGTAATCACAAATGATTATCAAAATGACACTAAAAATCACATTAAATTCAAATCTAAATCTTATCTAGAAAATTACAATGACATTGATGTTCCTTTAGCTATCAATGACAAGAATCCAGAAGATATTAAAAAGTGAAATGAAAAAGAAGGCTTATTCATCTTAGGTTATCCTCGTGCTGATAAAGACTTCTATCTAGATAGATATATTGATGAAGATCAAATCAAAGTTGCTAAAGAAAATTACTCATTATGAGTTAATGGTGATCATAAATGATATAAGCAACTAGCTACACCAGAAGGACAAAAGCCCGCTTTTCCCGAATATTCAGTTAATAATGGTGGCAGATTATCATATCAAATAGGTTATAGAACTTTTACTGATAAACCTGGCTTAACTGATGGCTTTCTAGCAGCTCCTACAATTGGTGGTGAGTTCTATTCAATAACTGACAAAAGTGACAGTAAAACAAAGAAATACGTCAATTATGGACTTCACTTAATGCCTAGATTCTATGCTCCTAATGGTGGTGCGTCTGGTTCTAGTGTTAGAAATAAAAACAATGAATTAATTGCTGTATATCATGCATCAAACGACAGTGCAAAAACTGGTCTAGCAGCTATATTTAGATCTCCTGGTAAAGATTATAAAAATCTTTTTGGTGGCTACAACCTACCACAATATGACTTAATTTATGGTGGTGGCAAAGAGCAAAAGAACTCTTATAGACAAGCATTAAAAGAAAAATATAATAAAAACGGAACACAATTTAAAACTAAATTATTCAGCGATGGATTAGAAGACAACAACATTCCTAGTGAATTCAAATTTAATAATTAAGCCAGATAATCCTACAAAATAGAGTTATTAGTAAACTAATAAATTAATAATAAAGGAGTAATATGCATTCAAAATCAATTAATATTGAAGAAAAAAGAATATATGATGATAGCCAAAGCTTAGCTAATAAGCAAAGAAAAAGCTTTATTGTTATTCTATATAAATCATTGCTTTTATCATATTTCTTTATTTCAATGCTATGCTTACTATTTTTAATGCCTTATGGATTATTTAGTAAAAAAATAATTGGCTCATATAATTTCATATTTGACTTTTCAATTCTAACCACTTTAGATGCTAATTGAATATTTATTTTTAGACTGTGCCTGTTTGGATTTATATATTTTTATGGATTATTAAAAGCCTATTTAAACATCAATAAAAACAAAGAGCACATAAAAATATATGCACTGTGATTCAGCATCTACTGAGCCTTGTCACTTACAGGATTTCTATTATTCTTTACCCTACACATAATTGATGTTAAAAAACTAGTTTATGTATTATTTGTTCTAGTTATATACTTAGTTACTGACATTTCATTTACTTTATTTAACTTTAAAACCAAAAAGAAAACTGAACCAGTTATTTATTCAAGTAAGATTCCATTATTAATTGATTTAGCTTCAAGAATCTTACTTACAGCAATTACACTAGCAGTCTTTTTTGCTTGAACATATACATATACAGGTGCTCCAAATACTTTTGTTAGAATGTTTGCTTTATTTAATGAAAGAAATCAAAACATTCCATACAATGCTTTTTATAATGCTGCTTTTAAGTTATTTAAAGTTAAAAGTGTGCTTAATTTCATTATTGTAATTTTAATGTCATTAGTAATAGGTTTATTAATGCTGGGGCTTAAAATTTACTCAATATGATCATTAGCATATAAGCAAGTAAGATCACAGATTTTTAAAGATAGATTACAGCTTTACTTAGTAGGAATCTTAGCCTCAGCCATTTGATTACTTAGCTTATTTAAACTAAAATATCCACCGACACATGAATTATTTGGTCAAGCTGAATCATTGCAATATTTAAATATTCTTTTTGGAATATTTAATGTGGCAGTAGCATCAAGTTTTATTGCTTTATTATTTACAAGAAAAATTAAGCTTAACAGTATCTTAATTAAAACTACAATTATGGCGCTATTTCAATGAGTAATTTGAATAAGCTATATGATTGCTAACTTTATTAATAAACAACCAACAATTGCTTTAATTAATTTATTGCTTACAACTTTATCATCATTAATTATTTTCTACTTTTACTTTAGAAAAAGCAAGCTTAGTGCAATTTCAAACTCACTTGCAATTAGCTTAAACACCATTTTATTATTCATCCTAATTTTAGTATTTGGCTTTAATCAAGTGCTTTTGGCCGAAAATAATAAAAGTTTAATCATACTAAGCACAAACTTATCAGTAGCGCAAGTAATTTCAATTGTTATTGTCTTATTCCAAATGATTTATTTAACATACTCACTTACTCAATTAATATTAGTTATTAAAAAAACTTCAGTGCTTAATCAAGAAGTTACAGAAAAGAGAAGCTATGAAAACGCATAAAAATGAAAACAATTTAATGTTCAATATTTATAATCAATATGAAGAAGCTAAAGCAAACGTTGCTTTTGTTGATTACAACAAATTAATGGCACAAGTGTTGCTAGAGTGCAATCTTGGTTTTAGCTCAGATGAGTATGTTAAATTTGGCAAAATGTTTGATGAAGCATTTGCTAAAAAATATGACATTGTTTTAGAAAAGTTTGTAATTAGCTTCAATGTTAATCTTAAGTTTAGCGCTGATGCCTTAGTGCCTGTATTAAAAGCTAATGAAGATTCTAATACTGAAGCATTTAATTTTAAAAGTGCTAATGATGAAAAATTTAATAAGTTACTAAACTTTTATAACAAGTTAGTTAATGATTTAATTTTAGCTGATAAATATGTTGAATTATTTCCTAATATCATTGTTTTTAGGGCTAAAAACACTAAATCACTTAAAGTTCTTTTTGATGCAAAAAGTGCATTATTCAGAGGTGAATAATGGATTTAAAAAAGTTAGAAAATAAATTAGACAATCTAAAAAGAATTGAGCAAAAGGTTAATAATGATAAGAATATTTTGCTTATTGACATAATGAAGCAAAATAGACTACTTTCATTTTATGTAAAAAATGCTAGACATAATAAAAATATGATTTTAGCCTTAAGAAATGAATATTCATTTAAAAGCTTGCTAGTTTCAAAAGATGATTATCCTTTTAAATCACTAGCTATTATCAAAAAAATAAGAAATTTATTCATTAAACCCAAAGAATTATGAATTTATTTAACTGAAGAGCAAAAATATGCAACGGATTCATATTCAAGATATGAAAATAATATTTTGAGTAACACTAAAAAAGTTAGTGCTGACTTTATTACAATTGGTAAAAGAGCGCAAGAGTTTTGTGAAGCTAATAATTTAAATATTATCTATGAAATCGATAATTCAGATATTTATTCAGACTTATCATGAAGACTATGTCAAATTATTAAATTTTTATTTGCTCAAGAGAATTATGAATCATTACACTTTGTGATAAATTCAAACAAAAACATAAATGGCAATTTTACCATTTTGCCTGTAAATGAGCTTAATATAGATATCTTGAGTGAATCAACTTATGATTCTGAAGAAGTTAATATTAGGAATTTTAAAATTTTCCCAAATATTGACCAATACATTAGCAGCCAAATAAATTCATTTATAGAAAACTCAGTACAATCACTTTTAGTTGAATCATCATTTTATAAGTCAAAAATTGGTTTAGTTTCAACAAACAAAATCATCAATGAAATTGATGAAGAAATGAAGAAAATAGGCAAGAAAATAATTAGAATTAGACGTGAAAATGAAATTGAAGAAATTGTTTTACTAACTAGCAATAACAAAAAATTTCTTTCTAGAGAGGGTAATAACTAATGAGTCAAAAAGGTTTTAATGTTGTTATCAACTTTATAGGAAATAAGGAAGCAGTTTTCAATAATGCATTAGTTTATTTTAATGCTGATGAAGAAGGGGACTGAGTTCAGCTAGTTGATAATTCAATTTTAGGCTATGAAATTATCTTGCTTAAAATAGTTGACTTAAATACTGATATTAGTAAATATATATTTGCAAAAAATACAAATATTACAGTTTCAAACAACACAATTAACATTTATACATTTTCTGAATTAGCCTTTTTTATAGAGACAAAAGTAAAAAAACAATACAGTGAACAATATAAAGAAGTAAACAAAAAAGTTGTTGCCTTGGAAGCTATGCAACAATTAGGAATGAGCATTGACCAATTATTAGAGTTTAATAAATTAAAAGAAGAAAAATACATTTTAAAAATGAAAAATATACATAAGTTAAAGGAAGAGGGGCTGTATGAAGATTAAAAAAATACTTCTATTTGCTAAAACAATTAGCCCAGCACTTACTGCTCCTGTTGCTTTAGCTTCTGTAAGCGCTAGAGAAAATTTAGAAAAGCGTTTAGATGGTGCTGAGGGCAGTGGAAACGGAAATTCAGGCTCTAACTCAAGCAATAATTCTGGTGGCTCTAATGGTGGCAATAATGGCTCAAATGGTGCAAGCAGTTCATCATCCGGAAAAAAAGGAGTAAGTCCTCAATTTGGCTCTTTTGCTGATAAAGCTAAAAAAGCTGTTGATACAGCATTAAAAGAAGCTGTTGAAAAAGTTATTAAATTTACTGAAGCTGAACTTAAGAAAATTGACTTATCAAAACCACAAGATGGGAGCCAAGGAAGCAAAGAAACTTATTTAGAAAAATTGGAGAAGCAAGTGTACTTAAAGGCTTTAAATAAGCTCTTTAAGGAAAAAAAGGACACTCTAAAAGAAGCTAAAGACTATGCAGAATTAGGACTTCCAGTAACTTTCCCATTTGTTATTTCTAAAGATAAAAAATATGATGTTGGTACTGTAACTTATAATGGTAAAGAATATAAAGATATAAAAATTGGTAAAGAATCTGATCGTGACTATTCTAAAGTTATTGAGACTAATAATAAAGACAGCATAACTAAATCAGGCGAAGAAGACAACATTGCCTCAAATCCACAATTTGAAGCTGCTTTAAATAAATATACTCAAGACTTAAATAAATCAATTTTGGAAATGGTTTACAATCCTAAAGAAATTCCAAAATTTGGTAAAGATATATTTTTAGAAGATGCTACTTTCAATGCTAAAGAAGGTTTTACAGTTAAGCATCCGCAAAATAGCAAAAGCTGAGATGATTACATTGTAAAAAGCATTAAGCCTAAATTTGTTGATTTTGACTTAAAGCAAAATCAAGAGTTTAAAGTGATAGATGAAACTCAGCCTTCACCTAAAGTTAATCCACCTAACTTGCCTGATATTAATAATAAGTTTTTAGTTCCTGGCAAACCTCCTACCAATAATGAGACCGCTAACCCTTTAGAACAGTCAGAAACACTATTATATTTAGAACCATATGCTAATTATAGATATTCAAGTAGTTCAACTAGCGCTTTAGCTAACTTACTTAGAAATTCTAGTGGCTCTGATAAAGAAAAAATATTTTTCTTCAACAATCCTATAAATACAAGATTTAAATATACTGTTAATGATATTGATAGCTCTGGTGTTGCAACTGTTAAAATCACCGATACAGCAAAGCAAAATAGCTCAAGAACATACAAGATTCAAAAAAATAACTTTAGTTCAGATCCAAGATATATGTTTTTATTCCAAAAACAATCTGAAACTCTAAGCGCAAAATTTACACAGCTATATAAGGCCTTGATGCTAGATGAAAAAATTGACTATGCAAAGCTAGCTCATAATGAATTGCAGCTATCACTTTTTGGTATGGTTAATACAGCAACTAAGATAGTAACTGATCAAAAATTTGTGGATCTATGAAACAGTATTATTGTTAAATATGCTGAAAGAATTGATACCCCACAAAGCGATGATGATTATAAAAGTGTTGTGTCTGCTTCAAGTGAAGTTGTAATTGCTGAATTAATTCAAGCTCTAAGCGCTTCTGAATTAAACAATCAGCCATTTTGGAATTCATTAGTTAATGCGCTTTTAGTAGTTGAAAGTGATTTAAGAGAAATAGCTAATCATAAAGAAACTAGAGCAAAAATAATAAATAAGTTTCAAGCCCTTAAATTAGACTTTAAAGTATTAGATAACACATTTAATTTATTAAATGATTCGTTGCTAAAACTAAGAGCATCAGCTAATAACTGAGCTAAAAGTTTTCAATATAGCAAATGATTTGATGAATATACAGCAAATGTAGCTGATGTAAGAGAAAATATTGAATTTTTAAGAGACTTTTTAGAACCTGCAGTGCCTGCTGAGAAGTCTGAAGAGCTTAAAAAATTACAAGATAGTTATACTAAAGCTATTAATAAAATAAAAAGTAATAAAAGCAGTGTTAACAGAGCATATTATGCTATTGGTGGCACGCTATTAATAATAGGACTAATTCTATCACTAACAAATATCTTAATATTTACACTTAAGTATAAAAACAAATTAAATAAAGCAATTAAAGGTGCCTTTGGTATTTCAATTTCAGTTTCAGCTATAGTGGCTCTT
>161 26 42
GGAGGGGGAGGGGGGGGGGGGGGGGG
>162 25 68
AAAAAAAAAAAAAAAAAGCCACAAA
>163 158 2888
TGTGTAACAACAATAATACTTAAATTAAATTCCTTTTTGATCTTGATTAATCACTCAATTGTTGATTCCTTGATTTTGGCATCAAGGGCTGAAAAAGGTTCATCCATTAGTACCAAATTAGTCTTTTTTATAATGCCTTTGGCAAAAGCTACTCTTTG
>164 24 10
CAAAAAAAAAAAAAACAAAAAAAC
>165 24 53
CAAAAAAAAAAAAAACAAAAAAAA
>166 26 38
TAAATATATTTTTTTTTTTTTTTTTT
>167 191 3223
ATTTTTGTTTCTTTTTTTTTACTGTTTTCTTGATTTTCTCTTCTATGTCAGTTAATATTTTGTGGAACTCTTCTTTAAAATCTTTCAAGTCCTCATCATTAATTTTGTCATATCATCTGCCAATGTCATAACCTGATGCATCAACATTATTAACATGTCTTCTATCTAAATTTGACATTGTTGGCTGTTTT
>168 3532 64299
GAGGGGCTAAAACTAGTGTTTCGCTCATTAATCCTGACGTAGCTTTTGCAATTGATACAGGAGCTTCGCATGATACAACAGGATGCATCAAAGGTGTGCCATCATTGGGTAAAGGTGTAGCATTATTAATTCAAGATGCTGCTGTTATGACTGATCCAAAATTAGTTAATATGCTAACAGAAATTGCTAAAGAAAACAATATTCCAGTTTATAAATACATAGCTGAAGGTGGCGGAACTGATGGTGCCGTTTTACAATATGGTATTGGTGGTGTTCCTACTATAACTTTAAGCATTCCACAAAGATATTTACATTCGCCTATTGGCGTATGTTCTTTAGTTGATATTCAAGCAACTTTAGACTTAATTACCGAATTTGTAAAAGCTTTTGATAGCAAGAAAAGCTTAGAGCTTAAAGCAAACTAATATCCCTGTTTTATAGAGCTAAAAGGGCAAATTAAAAGCGAGAAGTTCTCGCTTTTTTATTGCTATTCTGGGAGAATTTTAATAGGAACAATTATATTTTTGCTCTTATCACTATGTAAGTGCAAAAAGACACCATTAAACTGACTTGGATTATTTGAAGTAGTAAAAAGAACTTTTTCTTCAAAACGCATATGACGATAAACTTCTTCAAAATTAGCACCAATAGCTGAATTATATGGTCCAGTCATACCTGCATCAGTAATAAAACAAGTACCATTAGGCAATATATGAGCATCATTTGTTTGCACATGCGTATGTGTGCCACAAACAGCATCTACTAAGCCATCTAAATATAAACCTAATACATATTTTTCGCTTGTTGTTTCTGCATGAAAGTCAATAAAGTGAAAGTCTGCTCTTTGCTGATATTGTCTAATTGAATCGATTGTATCGAAGAAGCTATTGGCTATTTCTTGTGTTCAAGGTTTAAGAAGCTTATTAAAAGTTATACCCATTAATGAAGTAACACGTAAAGTTATGCCATTTTTGAGTGTATATAATTGTGTCCCTTTCCCTGGATAACCTGCATCAATATTGGCTGGCCTTACTAAATCAGGGTTATTGATGATGTTCAATATATCACTCTTAGCTCATACATGATTGCCTAAAGTTATAATATCTACCCCGGCTTTTTTAAGTCTTAAATAATCTTTTTGTTCTAGCCCTTTTCTACCAGAAACATTTTCTCCTTGGGCTATAACAATATCTGCATCATAATCCGACTTTAACTTTGATAAATGTTTTTCAACCATTTCAATGCCTGGTGTGCCAAAAATATCACCAATAAATAAGATCTTAAGCTCTTTATTTTCCATTAAACGCTTCTCCAATAGCAAATTAGCAAAATACACTTACATTATTTTAACACTTAGTAAGACTATGCCTTTGTTTATTGTTTATTTATAGCACTAATTTTTCTATTTCTTGTTTAAATTCTAAGTTGTTTTCTAAAAATTCTTTAAGAGCTCTTTTGCCTTGAGTGATGTTCTTGCCTTGATATGCATATCAAGCACCCTTTTTGTCAAATATGCCTTTTTCACAGGCTAATTCTATTAATTCACCTGTAGCATCAATACCTTTAGAGAATAAAATTTCGGTAGTAAAACTCTTATATGGAGCACTTAATTTATTTTTAACCACTTTAATTTTTATTTCATTACCTGTGATATCTTTTCCTTCAGTAATAGAAGTAGTTTTTCTTACTTCGAGTCTTATTGAAGCATAAAACTTAAGCGCTCTACCTCCCGTTGTTGTTTCGGGATTGCCAAACATAACACCAATTTTTTCTCTTATTTGGTTAACAAAAATAACCGTTGTTTTATTTTTATGCAAGTTGCCTGTAATTTTTCTTAAAGCTTTTGACATTAATCTAGCTTGCACACCAACTTGCATATCTCTCATTTCGCCTTCTAATTCAGCAATAGGCACAAGTGCAGCTACACTATCAACTACAATTAAATCAACAGCGCCTGATTTAGCTAAAATATCAACTATTTCCATAGCCTGCTCGCCACTATCAGGTTGACTTAAAATAAGTGTGTTTAAATCAATACCCAAATTTCGTGCATAAAGCGGATCAATTGCATGCTCAGCATCAATAAAAGCTGCTATGCCACCTTGCTTTTGCACTTCTGCAATTGCATGAAGGCAAAGAGTGGTTTTACCACTACTTTCAGGGCCATAAATTTCGACTATTCTGCCTTTAGGATAGCCTCCAATGCCAAGTGCACTATTTAATAAATAACTACCAGATGAAAAGGTTTCTACTTGCTCATCAATTGAATCTTGATTAAACATCATAATAGCTTCTTGCCCAAATTTTCTTGTGATTTCATTTAATGTTCTTTTTATTAAATCCATTTGTTTATTGTTTTCGTTATTTTCATTTTTCATGTATTAATTTATTAATTCCTTTCATAATAACAATTTGCAAAATGGACTACTATAAGCAAACTAGGAAAAAAATGGGAAAAAGGGTACTTTTTTCCCGTTTTTGTTCACTTTTATATAGAGACTATCAAAGATTAGATATAAAAGTATGTACAAAAACAGAGGTATGCTATTAGAAACTATTATTAACCAAACAATTGATTACTATACTTATAATCATATAGCTTTTATTGAGAAAAAAGGCTTGCCAATTAAATTTAGCAACATAACTAACTCTGAAAATAAATTACTGCTTTCTAATGCTTTTGTTTATAAAAAATCAACCGTTGATTATATAGGGTGCTATAAAGGGAGATTTTTGGCATTTGAAAGCCAAGAGCACAAATGAATCATTTTTAGCAAGAAGTAATATAAAAGAGCATCAAAAAAAGTATCTTAAAGAGATACATAAAAATGGCGGACTGGCCTTTTTGATAGTGTTTTTCGGCTTATATGATGAGTTTTATTTACTCTCATATGAGAATTTTATGACAATTGAAAATAAAAACCAATATAGGTATAAATGAATAAAAAAAATAGGCAAAAGAATTCCGCTCACTTATCCTGGAATAATAGACTTTTTGCCCTATATTTATTCTTAATATTAATTTAAATAGCTATTAAAATTAGAAGTTAACTAGCTCTCTTAGATATTTAGAAGGAGTAAATTTAATAACACGTTTTTCAGGCACTGATAACTCACTCATTGTAAAAGGATTTATAGTATCACGACCCCTTCTAATTTTTGTTTCAAAAATACCTAAAGATGAAAGTTGTACTTTGCTTTCGGCAATTAATTCTTCCTTAAGTACGAATACAAAAGCGTCAAAAAATTGATCTGCCCTTTTTACTGAAACTTCCATTTTATTAGCGATTGCCTTGACAAATTCTTTTTTAGTCATTTGATTTTCCCTTCTGAATAATCACAGCAAGATATTTATTTATCCTATTTATATATTACTAAATTTATAGCCAAATTTTATATTTTCATACCTATTGCCCTATAAATAAAGGATAAAATAAAATTCCACTGGTTTATTTGTATTATAAACACATAGATATATCAAAGTATTTTTGAAACAAAAGCTTTATTTTTATTTTTTCTTACAATTTACATA
>169 24 9
GTTAAAAAAAAAAAAAAAAAAATA
>170 10370 233102
CACATTGTAATTTTGTGGTTGTTATAAGATAATACATTTGCCAATCCGCTAGCTCACGCCCCTGTGCCTATTATAGTAACTTTTTTAGACATAATTTTCTCCTCGCTCTATTTTGTTTCTAGCTCAACATATAATTGCCTTATAGTTTCTAAGTCTAGCTGTTGAATTCTGATGTTTTCACTTATATTCAACAGGCTGTAAGCATTTAGTATTTTTTCTTGCGAATAAACCTGTTTTAAAGACCAAATCAGTTTTTTTCTTCTTGCACTGAAGCAAAGTTTGAAAAAGTCTTTTAATTGTTCGTAATTGTCGTTATGATTTTGATAAAAATCAAATGTAACAATTGCTGAATCTACCTTTGGAATAGGGCTAAAGTTATTTTTGCTTACAAACAACTCTTTTTTAACTTTAGCCACATATTGACAAGTTATACTCAATTTAGAATATTCATAGCTATTAGGCGCTGCAACTATTCTGTCAGCTACTTCCTTCTGAACTAACAGTGTTGCCCGCTTGAACAAAAATCTATTCTCAATTAATTTAAATATTATCTCACTAGTAATATAGTAAGGAATGTTGCCTACCACTTCAAAATAGACATATTGGTCTAAATTAGCATTTAAAAAGTCATCATGAACAAGCATATTATTTTCTGAATTAAAATAATTTTGCTGGTTTAAAAACTCGATCATATCTGGGTCAATTTCAAAGGCAACTAACTTTGAGCATTTATTTACAAGGTGTTTGGTCAAAGCCCCAGTTCCTGGGCCAATTTCAATAATTTGCTTGCCTTCAGGGCTAATAATATCAACTATTTTTTTAATAACTGAGTCACTATGCAAGAAATTTTGTCCAAATTTCTTCTTAGCTTTTGGTTGAAGATGATCATTAGACATTGATTTTAAATAACCTCTTTGCATTTTTTAATACTTTGTCAGTAAATTTCTCAATTGATAAACCTTTAACGCCTGCGATATAGTTTGCTGTATGCTTAACGTAATTTGGATAATTTAGCATCCCTCGCTTACTTGCTGGTGGTAAGTATGGAGCATCAGTCTCAGTGAGTATTTTATCAACAGGAAGATATTGCAAAACTTCTAATAAAGACGAATTATTTTTGTAAGTTGCAATTGCACTAAAACTGAAGTAACAACCTAAATCATTAAATTTTTTTGCTCAATATAAATTCCCACTAAATGTATGAATCATAAACTTAACATCATTAAATTGACTAAGTATTTCATACAAATCTTCATAAGAGTCTTTCATATGTACAACAACAGGCAAATTATGTCTCTGAGCGACTTTAATTTGGGCAATAAATGATTCTTTTTGAACATCTTTTTTGGTATCTGGATAGTGATAGTCTAGTCCAATTTCACCAATAGCAACAACATCTTTAGTTAGCTGACTCTCAACAATCTCACCATCAATTGCTCCAGTTGAATTATTTGGATGCACACCAATTACTGGAAAAGTGTAGTCAAAGTGTGAGCAAATGTTTAATACTTCAAGGTTTTCTTTAGGATCACACCCAGTTATAAGCATAGCCGCTACACCTTTAAAATAGGCCTTTTCAATCACTTGGAAATTATCTTTATAATACTCTTTAATTGAATGAGTATGACAATCAATATATTTTATGCTCATATTTTTACCTACTTTCCAAGACAGAAGTTTTTAAACATCTCATCAAGCAGTAATTCATTGTCTGCACGACCAGTTATATCAGTCAAGTGACTTCAAGCCTGTCTAAGATCAATAATCACAACATCAGGATCATAACCTAGTTTTATTGACTTTATAGCATCTTCAAGCGACTTATGAGCCTGTTTTATAAGTGCTAACTGTCTAGAATTATTAACGTACTGATCATTGTTTAAGTCGACATTTTTAAAAACAGACACTAATTTTTCTTTTAGCGGATCTAAATCATTCAGCTTTGCACTTACATAAAGAAATTCATCGTTTGTTGTTTCAAGCAAATCCTTTTTGTTTATAACTGGAACATAAATTTTATTTAATGAATGTGCCTTATTTTTAATTTGCGAATCAAACTCATTATCATTTTGACTTGGATCATATATATGTAAGACAACATCTGCTTTTTCGATTTGTTCAAATGATTTATCAATGCCAATTTTTTCAATTTTTTCTTTAGTGTCTCTAATACCTGCTGTATCTATGAATTTAAATAAAAGTCCTTTATATTGTCACATAGCTTCAACTATGTCTCTAGTTGTGCCAGCAATATCTGTTACTATTGCTTTATCTTCTTCCAATATTGCGTTTAAAATAGAACTTTTTCCAACATTAGGCTTTCCCAAAATGGCTATTTTAATGCCTTCGAAGATCATTCTCGATGTTTGACTTAATTCAATAGTTTTGCTAATTTTGTTTCTAATAGATTCTAATCGTGATATTAGTTTGTCAGTAAAGGGGTTGTCAAAATCATATTCAGGATAGTCAATTGAAACTTCCATTTCACCTATCAAATAGGCTAATTCGTCTTTTAGATCCTGAATATACATTGATGTTTTTCCGTCAAATTTCTTAATGGCTAATTTAGTTTGACTAACTGTGCTAGCATGAATTAGATCATTAATTGCTTCAGCTTTAATAAGATCCATTTTGCCATTTAAAAAACTTCTTCTACTAAACTCACCAGGTTCAGCCAACCTTGCGCCATTAGCTAGTAATAATTCTAAAATACTATTAGTAATTACTACACCGCCATGACAGTTTATTTCAACTGTATCTTCGCCAACAAAATTATTTGTGCCTAAAAATCACATGCACAAAACTTCATCAATCACTTCGTTGCCATTCAAATTGTCAACAATGTTGCCAAAAGTAATTGTGTGACTAGTGCCCACCTTACCAGTAAAAATTTTCTTAACAACGTTGACACTATCTGGTCCGCTTACTCTAATGATTGAAATAGCTTGATTGATTTTTCCGCCTGATGAAATTGCTGTAATCGTGTCATTTATCATATTTCTAATTTTACAATAATATAAAACTAGTGAACTGGATTAAAGTGAACAAAAAAAGGAAAAACAGGCCATTTTTCCCGATTTTTTACTTCTTTTGATAATTGATATAAAAGTCTACTTATTAAGTTATGGAAAATGAAAATAAGTTTTGTAACACCTTTGCCAACTATGCAATGTTTCTAAATAGTGTCAAGTCGATATCATTACTAAAGAAAAATAATATAAGTGATCTAAAACTAAGAATAATTATTAATAATAAATTTTTAATTCATTCATTAGGTCTTAACTATTGCAAAACATTTTTTAGGAAGTATAGAAAAGATATTAGTGCTCTCATTAAGGATATTTTAACTAAAAGACTAACCGAAGAGCAAATTCTGCTTGATATTCCAAAAAGCAAGCGAAAATATTTTGAGAAAAAATTGGAGTCAATAAAAATACTGACCAATAATTTTGCTTATCCTTTGCTTAAGGACAACTATACTAATATTTTTGAATATTTTAAGATCAAACCTGAAACTAATAATGACACAACATATAACCATTGTCAGCTAATTGTAGTAAGTAAGCCGGATAATAAAAACAAAAGGTTAATTTTATATGGTATATCAAGCTCATTGTATGAATTTAAACATATTCAAAGCAGCAAATATTTTTATAACGAAAACAGATCGTATATAAATTGTGTATTTTTACCAATAAGCCTAAAATATAGGAGTATAAGTAAAAGCGAACTAAATCAGAAATACACTAAAATTGACCAATCGTTTTTAAATAAACGTAACTTAAAATATTAAAAGCTCCAATGAAGGAGCTTTAGGACAGTAATTACTTAGTTAACTTTGCAAAATAAGTTAGTGTTCTTATTAATTGAGCTGTATAAGACATTTCATTGTCATATCATGCAAAAATTTTATAAATTCTGTAGCCATTTGATTCTTTGATTTTTGTTAATGTTGAATCAAATATTGAACCATAGTGTGAACCTATCAGGTCTGAGGAAACAATAGGATCTGTTTCGTATTTAAGTGATAAGCTTGCTGCTTTTTCAAATGCTGCATTGACTTCCTCAACAGAAGGTTGCTTAGTTAATTGAACTGATAAGTCAACAAATGAACCAGTGATTGTTGGTACACGAAGTGCAAAACCATCAAGTTTACCGTCAGCTTCAGGAACAACAAGTCCGATTGCCTTAGCTGCCCCAGTTGAAGAAGGAACAATGTTATGTCCAGCAGCACGAGCACGGCGCAAGTCACCCTTACGGTGTGGACCATCTTGAAGCATTTGATCACCTGTAAATGAGTGAACTGTGGTCATGAATCCATTTTCAATACCAAAGTTATCTACTAAAACCTTAACTACAGGAGCTAAACAGTTTGTTGTACATGAAGCACCTGAGATAATTTCATCATCAGCAGATAGAATTTCATGGTTTACACCATAAACAACAGTTTTTACATCTTTACCAGCAGGAGCTGAAATAATAACTTTCTTAGCACCAGCATCTATGTGTTTGTGAGCAAGATCTTTTTTAACAAAAAAACCTGTACATTCTAAAACAATATCAATATTAAGTTCTTTTCAAGGCAGTAAGGCAGGATCTTTTTCAGAAAATACCTTGATTTCTTTGCCATTTACAATAAAAGCATCATCCTTAACAACTACATCAGCCTTTAATGGGCCAAAAGCAGTGTCATATTTTAATAAGTGCGCAAGCATTTTTGGTTCAGTTAAGTCATTAACTGCAACAATTTCTACTTCTTTATTATTTGTATCTAAAAGGTAACGAAGGGCGAGACGACCTATACGTCCAAAACCATTGATAGCGACTCTTTTCATATTTTCCCCCAAATTTTATTTTCTATTAAAATTATAGTTTAAACATTTTGCTTTTTGCACGGCGAAACAAGGTAGGAGAGTAAATATATGGCAATTTTTCCACTATTTTTGTGAAAAAAAATAAAACAGTGCATATGCTTTTAACACTGTTTTATAAATTAATAAGCAATTTTGTCGCTTCCAAAGTAAGGAATTAATTTTTTAGGAATTGAAACTGTTCCATCAGAATTTTGATAATTTTCTAAGATGGCTGCAATTAAACGATCTATTGCAAGACCAGAACCATTCATTGTGTGGGTGAATTTAACCTCATTGTTATCATCTCTGTATCTTATCATTGCCCTTCGTGCTTGGAAATCACCCATGTAAGAAACAGAACTAATTTCTCTATATTTTAATTCTGAAGGCAACCACACTTCTAAATCAACTGTTGTTCTAGACGAAAAACCAAGGTCTCCAGTGCAAAGTTGAAGCTCTCTATAAGGAAGTTCTAATTCTTCCAAGACTAATTTAGCTTGCTCCAACATTTGTTTAAATTCAAACTCTCAGTCTTCTTCAGAAGTAATTTTCACTAATTCAACTTTCTTAAATTGGTGACTTCTTATAATGCCTTTCATATCTTTGCCACCAGAACCCGCTTCTGATCTAAAGCATTCAGTGAATCCGGTCAATCTAACAGGCTGGCTAAGATCAATGATCTCATTATTATATAAATTAGTTAAAGGAACTTCGGCTGTAGGAATAAGATACATATTTGTTTGCTCCATAAAGAACAAATCATCCTTAAATTTTGGCAATTGCCCTGTACCAAAAAGTATTTCAGGTTTTACTAAAACAGGAACTGAATATTCCTTATAACCATTTGCAGTGTGTAAATCAAGCATAAAATTTTGCAGTGCACGAGCTAATTTGGCACCAGCACCTTTAAAAACAACAAATCTTGATCCTGATAATTTCACTGCTCTTTCAAAATCAAAAATATCTAATTTATTACCTATTTCATAATGCGGTAAAACATTTGAAACTAATTTTCTGCCTAAATTATCATGAGTATTTATTACCTGATTATCATTTTCATCTTTACCAACAGGAACTGAATCTAATGATATATTTGGTATGGATATTATTATTTCATAGGCTTTCTGGTCAAATTCATCAGCATTTTTTTCTAATTCAACAACATCCTTTTTTAAATTAGCAGCCTGCAACTTTAATTCATTCATTTTTGCTTTATCATCTTTAAAAGAACCAATTTGCCTACTTAATTTTGACAATTCTGATCTCTTAATTTGAGCATCATGCATAGCAGCTCCTCTTTTGTCAAGATAAGACAAAAGAGTGTCAAAAACAGAAACATCAAAGTTCCTATTTTCTAGTGCTTTTCTCACATAATCACGGTTATCATTTATAAATTTAATACTTAACATAAGACCTCTAATTTTGTTTATATTATTTTACAACTTAAAGTGCTTTATTGACAACTTATAAATCATTAGTGACCATAATGATAAATTTGAAGGCACAGCAATATTAATATCATTGTTTTTTATAAACTCTTTAAGCATTAAAGAACAAATTTGCTGCATTTTTGTCCTACATTCGCGTTTTTGAATCATGCAAAGCAAGTAACAAAGCGATAACAACTGCACAAACAAGCCCTTTTTTAATGATTTCAATAACTTGTCATCTTCAACTAACTTTAGGTTAGAAAAATCATCAAAAACGCTTTGGTATGAGGAAAAAAGTAATTTGAGCTTATCAGATCAAGCGCTTAAATTAGTAGCTGACGAATTTTTACGAATTTGGTATGTGTAAACTTTCTTTTTTATTCTTTTAAACTTAACATTTGTAAAGAAAAGCATATGCATAAAGCGAATATCTTCATATATTCCATCAGAAAACTTTTTATTATATTTTTTAACAATTTGAAAGTAAAAATCCCTTTTAATTAGCTTTCCTCAACAAACTGAAACATTATTATAGTAGTGCTCGATGGGAGAGTTAATATCATAATTAAGAAAGTGAGGCACCTCAGGCACCGAAATTCTTAAGTTTTTTGCATATTCATAATTATATAAAGCTTCAGCAACTAATAGGTCATAGTCATCATCCAAATTGTCCACAAAAGTTTTTATAGCATTTCTGTGTAATTTGTCATCGTCATCAACAAAAATAAAATATTTGCCAGTCGCCTTCTCAATCAGAAAGTGTCTGTTAAAACCTATACCTACATGTTCGTGGTAATCTTTTAAATCATAGACTTTAATTCTTGAATCTTTAACAGCATATTCGTTAATTATTTGCAGTGTGTTATCTGTTGAGTAGTCATTTAACAATACAATTTCTAAATTTTTATACGAGCTTTTTAAAACACTTTCTAAGGAAAAATAAGAGTTGTTTTCTATATTATGGCAAGGAATTAATACGCTAATTTTAGGATTAGCGTTATTGTTTTTTCTCGATTTATGCTTACTGCTCTTATTCATAGCTTAATTATACCAATATAGCCAGTTATAAATTGCTCTTTAGTTCCATTGTTTAGTGATGCTGTCATAATTTTAGTGTGATGCTTAAAACTTTTATGATTTAAACAACTTTTTGTGAAGCATTAAAATTAAAAAAGTCTAATTAAAAATTTTAGATGCTAGTTAAATTTATTTAATCAAAATCCCAGAATGACTGTTTTATAGTATTCTAAGCAAATGTAAACACAGTTTTTTGCTGCCTCAAAATTGTTAATTTATGATTTAGAATTTCAAAGTTTTATATATAATATTAACCATTACTAATTCAACATATATTTTTAACAGGAGGCAATATGAGTTTAAGAACATATCAACCTAAGAAAAGACAAAGAGCTAAAGTTCATGGCTTTCGTGCTAGAATGGCTACTGAAAATGGTAGAAAAGTTTTAGCAGCTAGAAGAGCTAAAGGAAGAAAAAGACTAACTGTTTCTGACGACAAGTAATTTTTAACACCTTATGAAAAAAGAATTTAGACTTCAAAAAAGTTGAGAATTTGATGAAATAATAAAGTCTAAAAAACAGTTCGCAAATAATTTTTTGGTTTTATACTACAAGCAAGCTAATAGTTTTAAGTTAGGTATTACAGTTCCTAAAAAGTTCTGTAATGCAGTTCTAAGAAATTATTATAAAAGGCAAGTCAAGGCAATTATTCATAAATTGAATGTCTATGATTTTAAATTCCACTGTGTTTTAATTTTACGAAAAGAGTTTTTGAATGAGAAATTTGATGCTAAATTTAGCGCTACACAAAAACTTTTTAACAAATTAAGAATAAATTAAGAGGAAGCTTACAAATGAAAGAATATAGATCAAGCAACTTCAATTATTTCTCTAACGAGGACAGACAAAAAGAAAAGAAAAAAAGCGCTTGAAAAAAAGTGTGATTTTGAATAAAAATTGTCTTTTATGTCCTTCTTTTTGGTATTGCAATGACAGGTTGCGTTCAGAGTTGCGTGGTTAAATCATCTAACTACACAGGAAATGGTATTGAATTTTATACCAGCAAAGAAAATGTCAGCCCACACATCACAACTTTTGACGCCACACATAAACTAACAAAAGAAGAAAGCACTCATTTACACGAAAATAAAGTTGATATAGGTCTTGGCGAAAAGGATCAATTATACTTTGATAAAAATGATGGTGCCAATTTCCATTTATCGCACAAAAATTACAAAGAAATTATTGACAATCTTAGAAGCACACACCAAGGCAGCTATGGTGCTTATAAAAATTGAAATACAGCCATTCAGTTAAGAGATTACGATAAAAAATTATGAAACAACAGACCTATTATCACAGGCACTGGTGAAAACTCAAATAATTATCTTTTTGCAGTTCAACCAGTGGAAGATGATAATGCTAAAGGCAGTTATAAAACCATTTATAATCCAAATGAATATAAAGAATGATTAGTAATAGACCCAACATTTAATTTTGATAGCAATTTTGTCTATGACAAAGAAAAAAATGTATTCAAAATAAATCCTGAAAATTCTAAATTAATAAATGAAGGCAAGTTTACAAGTAAATTAGAAGTAAACAATAACAGAAATAGCACACCATTTCTTTTTGATAAAGAACTTTCATACTTGTCATTTTCAAGCAAAAATGACTTCACTGGTTTTGCAAAATTCAGGAGAGACATTTTGGAAACATTAGCAACAAACACTTTCTATTCTGATAAATCTTCATACTATTTGAAAGCCTTATCACAAGTTGAAAGCAAGTTAAAAGAAGCAAATTATTCAGTTGACTATAATGGTTTTAACAAATATTTAGTAGATAAAATCAAGAATAAAAAAGCAAATGAATTAGAGTTTGCGCCAAATGTGTTTTATGCCCTTAAGTACTATAATAAAGCCCTAAACAAATATGCTAGTGAGTTGAATTTTAGTGCTTTAAACCAGATTTCACCTGTTAAAAATTCAGTTATTGAAGAAATTAATAACTTAAGCAATGACTATAATAAAATAAATGATAAAAACAGCAAAGAAGCTGTTGAATTAAAGAAAAAAATTACATCTTTAAACGAACAGTTAAGAAACACAAGTAGATTACTTTCTCCAGCTCCATATTCAACTATGACAGTTAAATTAACTGATGCAGTTAATATTCCTTATTCTGGAGATGAACCTCAAAGAGTTATACATAACTGATCTGATGCATGAAAATTAGGACCATTCTATGGATTACTAGTTTTCCCAACTGCTTGATTATCTGCTCATTTATCAACTAGCCTATCGCATTTAGGCGGATGAGGCACAATTATAGTAATATTGGTACTAACAATTATTTTACGTAGTGCTATGTTAGCTGTAACATTCAAACAAACTGTTAACCAGTCTAAGCAAGAAGAACTAAAATCTAAAAAAGCAAAAATTGATGCTAAATATGCAGATTTTAAAAACAACAAACAAATGAAGGCTAGACAACAACAAGAAGTTGCTGAGCTATACAAAAAGCATGGAATTAATCCGCTAGATGCCTTTGTGACAATGATAATCTCCTTGCCTGTGTTCATTATGATGTGAAGGGTTATCCAATCCTTACCTGAATTTAAATCAACGGTATGGTTAGGACTTTCATTTGCTGAAACGTCCTGAAGAAGATTATTCTTCTCTGGCGAATGGCAATATTTAGGACTTTTAGTTGTGGTTGCTGCTGTACAAGGTGTTGCGCAGTTCTTACCACAGATACTGAATAGAAAGAAATTTAAAGAGCGGACTAGCTTAGAAGAAGAAAAAGCACTCAAGAAAGCTAATAGAACTCAAAGAATTATGACTATTGTCTTCTTCTTTATAACATTAATATTCTCTGCTGGTCTTCAAGTTTATTGAATAATTTCTGGTATCTGAACTATTATCCAAACCTTAAGTATTCACAAATTTAAGAAATCAGCTTACTATAGAAGAAAGTATTTAGATAAGCACAAAGCTTAAAACAAAAATTCCTTGCATGCGCTTGGAATTTTTGTTTATCCCTATAAAAAAGCCACAAAAGAAGCACT
>171 24 86
CCCCTCCCCCCCCCCCCCCCCCCC
>172 28 68
CCCCTCCCCCCCCCCCCCCCCCCTCCCC
>173 26 150
CCAACTGAAATAATTCCATCATGATA
>174 25 16
TTTCATTTTTTTTTTTTTTTTTTAT
>175 1387 22913
TCCACTTTATTACTTTTGCGGTTTTTTATTCCGCCAAAAATAGCTAAAGCAACTAAAGAAAAGCATCCTAAAGCATTTCAATTAGCCATTAGATCAGCAAATGAATATAACTTAGCCATCGCCATTGTATTATCATAAACTGGCCCATAATTTGAAGTGTCAATATATCCTAGCGCACCAATTAGAGTAAAAATAACTATAAAAGGAACTGAAATAGTAACTGAATAAATTATTCCAACTACTGGTTTATGCGGATTAACTTTTGGTGCAAGTTTTTCTCAAAATGGTAAGTCGCCTTTAACTATAAGATCTTCAATATATCTAGGCATTCACATTGCAAAGCCATTTGCTATTCCTAAAACACCGATTGCAATAAAAATATTCATTATGCCAAAGATAATATTTGTAGCTTTTAGACCCATTAAGTTGACTGAATAAGCATGTATTTTGGTAAATGAGCCACCATTAATAGACATTGAAATTGCAATTATTAAATAAATTAGTGTTGTTAGTGAAAGGCCAAAAAACAGTGCCATTGGTGTTTTGCTTGGCTCTTTCATTTCGGATTGAATACCTGCTGAAACATAAAAACCATCATAAGCGTAAAAAATTGAAGAAATAGCTAAAAACATTCCTAATCCAGCACCAATATGGTTAAATTCTTGAATGCCTTTGCCTTGTTTAATTAACTCAGCATAGCTTTGATGCTTTTGAACCAATCACGAAACTTCTGATGCCCCACCTTTATTTGTGCCAACTAAAATAAAACCTAAAAATGTAATAAAGATAAGTGGCGCTAACTTGATTGCTAAACTTATAATATTTTGAATATCCCCAACTTTAGAATAAAGTGCAGGAACAGTTAATAAATAAACCGTAAGAGCTAGTGAAATAAACATTCAGATAACTCAATCATGATTAGTTCCAAAGCCAGTTTTATTTGTTAAAAATTTAAGGCCATCCTGCAAGGAAATGAAGCTATAAAGCGGAATAAAGAAAAAAACAAGTGGCAAGCACACATAAGTATTAAAGTCCTTGGAAACGTTGTAAACAAACCTGCTATTAAATGTTTTGTTTCAGCTTGTTAAAGACAAATTATCACTTTTAGTTGATGAAATTTCAACTAGTGCTAGAGCAATACAAATAACAGCGACTGATGCTATAATTCAGGCAAATATGGCCAAAATTAAGCTGCCATGTGAGCTATCTAAAACACTTTTTGACTTAAAAAAATACCTGCTCCAAAAGAGCTTCCAACTGTTATAAGCATTGCAGAAATAAAAGAAATTTTTTTCTATTATTTCCAATGTTTTCTTCTGATTTTTTGCTCATTTCACTCCTTTATGCTTAAAAAAGGACATAATTTATGTATATGCCTATAAAACAG
>176 28 238
CAATTCCATTTGTAGCAGCTAAATGTGG
>177 25 32
AAAAAAAAAAAAAAAAAATCAAATA
>178 27 176
AAAAAAAAAAAAAAAAAATCAAAAAAA
>179 26 31
TGGCTTTTTTTTTTTTTTTTTTTATT
>180 24 160
CCACCCCCCCCCCCCCCCCCCCCC
>181 24 10
CCACCCCCCCCCCCCCCCCCCCCA
>182 24 154
TTTTAAAAAAAAAAAAAAAAAAAA
>183 47 585
GGCAAACTTTTCCTGTTCTCAAGTGTTAGTAAATTCCTTGAATCTGA
>184 180 2294
GGCAAACTTTTCCTGTTCTCAAGCGTTAGTATTTTTTTTAATTTTAGGCTTAAAAATTGAGATCATTCACCACAAAAATCTTGTTAATTAGCATACATAAGATTGTGTAAAACCATTAAACATAATTTATTTACTACTATTAAATCCTCATCATTAATTTTGACAGAACAAGATATAAAA
>185 83 1156
TATTCAATATATCTAGGGTCTAATGTATGCTTTTCTGCATTTCATTTTTGAGAATAAGGAGGATTTGAAACAACAGCATCAAC
>186 24 254
GATAAAAAAAAAAAAAAAAAAAAA
>187 24 9
GATAAAAAAAAAAAAAAAAAATAA
>188 24 7
GATAAAAAAAAAAAAAAAAAAAAT
>189 25 95
AGTGAAAAAAAAAAAAAAAAAAAAA
>190 25 26
TAATTTTTTTTTTTTTTATTTTTTT
>191 28 143
TTTTATTTTTTTTTTTTTTTTTTGTTTT
>192 24 42
ACCACCCCCCCCCCCCCCCCCCCC
>193 29 355
AAAAAAAAAAAAAATTAAAAAAAAAAAAA
>194 1922 35300
AAAAAAAAAAAAAATTAAAAAAATCATAAGCTATTAGAATATAAAAAGGCCAAGAAAAGCAAAAGTAATATATAATATAAAATAATTTATTTTAAACCAGGAGAATAAGAAAATGGATGTTAAAGCAATTTTGTCAATTATCTTAGTCATTATTTCAGCTGGTATTTTAGTAATTTCACTGCTTATGTCGCCAGATTCTAATGCTTTTTCTGGTGCTTTAGTTGGCTCAGGTGACTTAGAGTTATTTAAAACTTCAAAAGAGAGAGGATTTAAGAAAGTTCTCAAATGATCAATGGTTTCTTTAGGGCTTATCCTCTTAGTGATTTCGATTGTTTGTTGAGCTTTAGTTAAATAAATATGATTAATGAAACAGTAGTAATAAATACAATCAAAGAAAACCCACACATAAATACAAACACTTTGTTAAGGAAGCTAAATATTAGCCCCAGACACAGTAAGATTTTGACCAATATGCTTATAAATCTGTCTTCTAGGGATTTAATTGCTTTTGACAAAAGAGATTCATCATATGTAGCATTAAGAAAAATAAACACAATTCAAGGGCCGATTCATTTTGCTTCTGAGGGCAAGTGTGCTTTTGTTGATGTTGAAGAATTAAGCAAAAATGGAACCAAAAGTTCTTATTTTGTTTCCAGCAATAATTTTAATACAGCACTTAATAATGACATTGTGGAAGCTGATGTTTTTGAGCCTATAAGCCCTGACAACAATAGAACTTTTGCTAAAGTTAAAAAAATCATAGAGCGTCGTTGTAAAACATTAATTGGTGTTTTAGACAATGTTAATGGTTTTGTTACATTCAAGCCAATTGAGCCAATTTATAAAAATACTAGTTTTAGAATAAAAAATATTGCTAGTGAAGCTAGGGTTTTAGATGTTGTAGTTGCTGAAATTATTAACTATGAAAACAGAAATAAAGAAATAAACATAATCAAAAGAATAACAGATGTTAATGATCCTATGGCTTATGTTAAGTCATTAGAAGAAGCTAGAAATGTGCCAAGGGAATTTCCTGCTGAAGTTAATGAATATATTCAAAAATTTATTCCTGAAAATATAAAAAATGAAGACTTAAGCATGCGTACTGACTTAAGAAATGACCTAGTTGTAACTATTGACGGTTCTAGTACAAAAGACTTTGACGATGCTATAAGCGTAGTAAAAATTGACGAAAACACCTATGAATTAGGAGTGCACATTGCAGATGTTGCTTACTATGTTAAAGAAAATACTCCTTTGGATGATGAAGCTTTAAAAAGAGGAACAAGTATTTATCTTTTAAATGAAGTTGTACCAATGCTTCCTTTTAAATTATCTAATGGCATATGTTCATTGAATCCAAATGAAGAAAGATTAACTATTAGCTGCATAACTAAAATTAATAAACTAGGTCAAAGCATAGAAACTAAAATTGTGCCTTCAGTTATAAAGTCTAAATATAGACTTACTTATGAAAGAGTCAATGAATTTATTAACGAATCTAAAGACTTTGAAGATAAAGAGCTTAATAAAATGCTTAAAAATGCCTATGAGCTTTCACAAATTATAAGAGAGTTTAAAAACAAGCAAGGATACATTGATTTTGAAATTCAAGAGCCACATATTGAGCTTGATTCTGATGGTCGTGTTTTAGACATCAGTGTCGAAAAAACAGGCGAATCGGAAAAAATGATTGAAGACTTCATGGTTAGAGCTAATGAGGAAGTTGCTAAGTTTATAACTAACTCTAAGCTGCCTATGATGTATCGGATTCATGAAGTGCCTAGTGAAGAGAAAATAGAATACTTTTTAGAAGTTTTAAAGTCACTTAAAATTAATGTTTCATTAAACAGAAAGCATATTACTCCTTTAACATTTCAAAAAATTATAAATCAAATCAACAGCCAGCGCAATGATGAATT
>195 30 107
TTAAAAGAATTAAAAAAAAAAAAAAAAAAA
>196 987 23113
AAATAGCCACAGACGTCAAAATTACAAAAGATAATTTGTTTGATATTTTGGATCAAAATAGCAAGAAGAAAAACATTATTGTTCCTAGAAAAATAAGATCAATTTTGAATAAAATAAACAGCAGAAAAAGAAAAAATGATGACGGATTTTATACAAAAAATACTCCTGGACTTGTAATTGAGGTTAAAAATGCAAGTAAATATTACGTTAATGACAACATTGTGACCAGAGTATTAAAAAATGTCTCGATGGATGTTAGACAAGGTGAATTAATGTTAATTTATGGCATCTCTGGTGGAGGGAAAAGTACACTATTAAACCTTATTAGTGGTTTAGACAGGCCAAGTAAAGGCGATGTCATAGTTTGTGACGAAAACTTACCGTATTTGTCAAATAACAAGCTGACTTTATTTAGAAGAAAACATGTTAGTTTTATATTTCAAAACTATAATTTATTAGCTAATTTAAATGCTTATGACAATGTTGAAACTAGTGGATATTTGCAAACAGATAAAAACAAGAAACTAGACATTGTTGGAATGTTTAAAAAGTTTGAAATGGAAGAAGAAATGCACAAGTTTCCTTCACAAATGTCAGGGGGACAGCAACAAAGAGTTTCAATAATGAGAGCGCTGTCGAAAAATTCTGAAATTATTTTTGCTGACGAACCTACCGGAGCGCTTGATGAAAGCACAACTAAAATTGTGTTAAGACTTTTATATGAGATAAACAAGCAAAATAAAACAACTGTTGTTATGGTCTCACATAACCCAGTAATGGCGGCGATGGCGGACAGAATCGTTCATGTTGTTGAAGGAAGAATTTCAAAAATTGAAGTTAATAAAAACCCTATTCATCCTGACCAAATTGACTTATTTAAAGGCGAATAAGTAAAAAAGCACACACCCGTGCTTTTTTTGTTTTTTAAACAAGTTTATTTAAGAGAAGTTGCAAAAGCAAATAATACATTATAATTTTTTAATATTA
>197 313 4184
TATTATTTAATATTAACAATTTTATTATAAAAACATAGATTATTTACAAAAAGTGGCTTAAGAATTAAAAAAAGGAGACTGCTCTCCTTTTTTTAATTCATAAGACAATTCAAACTAAAAAGCTTCCGCGCACAGAACTTTATATATTATTATGGGAAAGGAGTATATACTCTTAAGCAACTGTTCCTGTGGAGACAGTACTCATTCACTAAGGAATGCATCAGCACTATTATAGACTAAAAAACCTGTATGTCAAATATTTTTTTCAAAAAATTTTTAAAAATTTAAATTTTAAATTCTCAACCAAAATTAT
>198 24 99
TTTTTTTTTTTTTTTATTTTTTTA
>199 24 94
CCCCCCCCCCCCCCCCCCTCCCCC
>200 27 53
CCCCCCCCCCCCCCCCCCTCCCCTCCC
>201 25 114
AATAGAAAAAAAAAAAAAAAAAAAA
>202 27 62
GGTGTTGAAGATATTACTGGCGGTTTT
>203 67 830
ATAAAGGCACATTGGACAAAATTAAAGCTGCAGATATTACAGGAAAAATTTTTGATGACACTTATAC
>204 44 198
TCAAGAGAATAGCTATGGCTATTTTTTCATTTTTTTTTTTTTTT
>205 24 153
TTTTTGTTTGTTTTTTTTTTTTTT
>206 32 96
TAGAAATTATTTGAATATGGCTTTTTTTTTTT
>207 28 58
CTGGCTGTTGTTTTTTTTTTTTTTTTTT
>208 634 10075
ACTGCTAAGCCAATTATTTATGTAGCTAATTTATCAACTGAACAAATAAGTAATTATGCTAATGACAAATTATTTAATGAGCTTAAAAACTCATTAGCTCATGATGAAAAAATTATCCCTATATCTGTGCAATTAGAATCAGAACTAGCACAAGTTGATGAAGCTGAGGCAAATGAGTGACTTAGTTCATACAATATAAGTCTTAGCGGACTAGATATCTTAACTAAAGAATCATTTGACTTATTAAAATTAAAAACTTATTTTACATCTGGACCAATGGAAGTTAAAGCCTGAACATTTAAAGACGGCATGCTAGCACCACAATGTGCAGGCCTTATTCATAGTGATTTTGAGAAAAAATTCATTAAAGCTGACATTATTAGTTACGAAAATTATATACAATATAATGGTGAGCAAGGTGCCCGTAATGCCGGCAAAATTAGAAGCGAAGGCAAAAACTACATTATGCAAGATGGAGATATTTGCCACTTTAAATTTGGTAAGTAAAATCTTACTTATGGGAGTTTAGTATAATGGTAGTACTGCAGTCTCCAAAACTGCTTGCAAGGGTTCGATTCCTTTAACTCCCGCCATATGTTATTAATACCAATAAGCCTATAAAACAGGCTTTTTT
>209 26 46
ATTTCTTTGATTGCATCAGTATAAGT
>210 27 188
TTTCCACTGTTCTCAAGCGTTAGTAAA
>211 114 1301
TAAATCTGAATAGTCTATAAAATAGCCATTTTCGTCAATACACTCTTTTTTTGCGTCCTTAAAGATTTCATAGTCACTTTCTAAATTATTGCCAGTATAAAAAGCACTAAAATT
>212 25 74
ACAAAAAAAAAAACAAAAAAAAAAA
>213 25 18
ACAAAAAAAAAAACAAAAAAAAACA
>214 25 19
AAGTTTTTTTTTTTTTTTTTTTATT
>215 29 74
TTTTTCTTTTTTTTTTTTTTTTTATTTTT
>216 25 33
AGAAAAATAAAAAAAAAAAAAAAAA
>217 24 73
CAAGAAAAAAAAAAAAAAAAAAAA
>218 411 7394
TTAACCTGTTTTATAGGCTTATAAGCTTAATGATTTGTGCTATAAAATTGCAAATTAGTTGGTTTTTCAGCTGTCATGAGAGCTTTCAGACAGTGCATATGCAATTATTAAAAATATTCCACCTATTATGCCAGCAAAAAATATATTGATAATGCCTGTTATTAAAATAAATGTTCTATCATACTTTCTTGCTCCTAGACACATAACAGAAAGAACGATGCTAACAATGCCTACCCCCACTAAAGCAAACAGTGCGCCGCCAACTATTCCTAAAGTAGCACCAACAATGACAAATGTCTCATATTCTTTTTTATTCATACGTAATATTATTTTACTAAAAAGGTAACTTGTGCTTGCCTGTTACCAAATAATTTAATAATAAATTAACTACTTTTGATATTTATTAATAGA
>219 24 663
CTAAAAAAAAAAAAAAAAAAAAAA
>220 24 7
CTAAAAAAAAAAAAAAAAAAAATA
>221 24 10
CTAAAAAAAAAAAAAAAAAAAAAT
>222 24 9
CTAAAAAAAAAAAAAAAAAAATAA
>223 45 542
TTTAAGTCAAATTATTAACATTAGAATATCAATTTCTAAGAAATA
>224 27 41
AAAAAAAAAAAAAAAATTAAAAATAAA
>225 24 76
AAAAAAAAAAAAAAAATTAAAAAA
>226 24 85
TTTGTTTTTTTTTTTTTTGTTTTT
>227 24 63
ACACCCCCCCCCCCCCCCCCCCCC
>228 1672 28669
AAAAAAATAACAAAAAAAGCAAAGAAACCTTTGCCTTTTCTTGTTTTTATAGGTTAAGTAAGCATATTATATGATTTACAAAATTGACTTATGTGCCTATAAAATAGCCTAATTTATTATGTAAATAAATTATTTAAGAATTTTGGTTACAGAACCATAACCAACTGTTCTACCGCCTTCACGGATTGAGAACTTTGTTCCTTCTTCAACTGCGATAGGTGCAATAAGTTTAACTTTTAAGTTAACGTTTTCACCTGGTTGAACGAATTCACGGCCTTTTTCAAATTCTAGACCACCTGTAACGTCTGTTGTACGGAAGTAGAATTGTGGTTTATAGTTAACAAAGAATGGAGTGTGACGGCCACCTTCTTCTTTTGTAAGTGCATAAATAGCAGCTTCGAATTCAGCGTGAGGAACAATAGAACCTGGTTTAGCAAGAACTTGTCCACGTTCAATAGCTGATCTTTCAACACCACGAAGTAATAAACCTGCGTTGTCACCAGCTTGAGCTTCTTTTAAGTTCTTTCTGAACATTTCAATACCTGTAACAACAGTTTTCTTTGTTGGTTTAAGACCTACGATTTCAACTTCTTCGTTTAAGCTTAATCTACCACGTTCAACACGACCTGTAGCAACTGTTCCACGACCTGAAATTGTGAAAACGTCTTCAACTGCCATTAAGAATGGTTTTTCAAAGTCTTTAACAGGTGTTTCGATTCATGTGTCAACTGCATTCATTAATTCAAGAATGTTTTCTTCGTATTCTGGTTTACCTTGTAAAGCTTGTAAAGCTGAACCACGTACGAATGGAGTGTTGTCACCATCAAAGCCATATTTTGTAAGTAATTCACGAACTTCCATTTCAACAAGATCGATCATTTCTGCATCTTCAGGCTTGATCATGTCACATTTGTTTAAGAAAACAACCATTTTTGGAACACCAACTTGTTTTGCAAGTAGAACGTGTTCTTTTGTTTGAGGCATTGCACCGTCTGTTGCAGCAACAACAAGGATTGAACCATCCATTTGAGCAGCACCAGTAATCATGTTCTTAATGTAGTCAGCGTGACCAGGACAGTCAACGTGTGCATAGTGACGTTTTTCTGTATTATATTCGATGTGTGATGTATTAATTGTTATACCACGAGCTTTTTCTTCAGGTGCATTGTCAATTGCATCATATGATTTAGCTTCTGATAAACCTTTTTTTGCTAATACTGTCGCAATAGCAGCAGTTAAAGTTGTTTTACCATGGTCAACGTGGCCAATGGTTCCAATATTAACGTGTTCTTTGCTACGGTCAAAATCTAGTTTTGCCATATTAAAATCCTTTCGTAAAAATATTGAGTAATTTTAGCGCTAAAACCTACCTCAGCATGGCCTTTCATCCATGTCCTATCCAAACTTTTAATGCTAATACATAATAAAATAGTATTGAAATTTTAGCAAAAAATAACAAAATTTTAAAAATATTGCAAGGCGCCAAAATCATATTTGAGCATTAAAAATAATACTATTAAAACCTCTTGCTCATTAGTAATCCAATTCTTTTTATAACCAATTTTACCTATAACCCTGTTTTATAGCTGTTTTGATGATTATTCACCCTGTTTTATATATGTTTATATTTCCATATTTATGATTTAGTGCTATCTTGGCATAAATTAATGCT
>229 28 54
TTTTATTTCATTTTTTTTTTTTTTTTTT
>230 4601 93953
TAAATTTATAGGCTGTGTTTTTTATATTAGTTCAAAAGAAGATGTTAAAAAGTATGAACTTATGCTTAGAAAAGAGCATAAAAAAAGCACGCATATTTGCCACGCATACTCATTTTATAGTACTCAAAGTCATAATTTAGGATTTAGTGATGACGGCGAACCAAGTGGTACAGCTGGAAGACCAATTGCTCGAGCTATTGAATTAAAAAAGCTTGAAAACGTTGTCGTATTTGTCATACGATATTATGGTGGAATTAAATTAGGCGGTGGAGGACTAATCAGAGCCTATAATAAGTGTGCTAATATGGCAATTGATGAATATATTAAAGTTAAAAGAGGCTAAAAATGATAGCAATAATTGGGAAAATTGGAGTTGGGAAAACCACATTTAGCAAAAAGCTCATTGAGCGTGGTTTTTCAGTATTTAATTGCGATGAATTTGTCCAAAAAAGCTATCAAAAAGGCAACGAAGGCTATGAAGCTATAAAGAATCAAATAGGTGATTTTTTATGTGATGAAAATGGGGTTTCTAAAAGAAAAATAAAGTCATGAATTTCCCAAAATCCTTATAATATTGACCTTTTGGAAAAGGCAATTTTTCCAATAGTTGATAAAGCCATAAAAATGGGGAAATTTGATTTCGTAGAAATACCAAAATTAATTGGAAAAAATTATGATTTTAGCAAACTTTTTGATATTATTTTATGCCTCGAAACTCCAGAGAAAATAAGGGGTAAAAATATGACTAAACGAGGTGTGGATAACCTCACAAAAATGGCAATAAGTGAAAAAAATGCCCCAAAATTGATGAAAAATGCTATTTTTGGTCAAATTCCAATTGTGAATATCTTTGCCAATAACTTGTGTGATGATGCATTATTTGAATTAATTTTGACAATACTATTTGCAAATAGTTAAAATACATTTAGAAGATTATTTTTATTAATATTTGCAAGGAGTTTTAAGTATGTTAAAAACATTACAATATCCATATTTTACTATTCAAAACTCGTTGCAAATTAGCAGCACAGATCTTAAAAATCTGCGTAAGTTTTATGCGCCTATTTTGTGCAGTGAATCTATACTGCTTTATGAGTACTTAAGAGACCTAACACACATTGATTCTAATGAATATGGCATATTTGATTTTGAAAGCTTGACTTATTTATTAAATATGGACATAAAAACCTTAAATAAGGCTAGAATTATGCTTGAATCAGTTGCTCTTTTATCTACTTTAATAGACGAGTTTAATCGCAAAACTGTTTTTGTTTTAGAAAAGCCGTTAGACAGCTCTGGTTTTAGAAAAAATTTGCTGTTAGCTAATAAATTAATCAAAACAATGGGCAAGCAAAATTTTGAAAGGTTGATGGGCAAAGAGAAAAATATTTTTCTTTCGAAAGCTAAATACTTATTAGATGCATCAGCAAAGTTTGATGAAGTTTTTGCACCGGATCAGTCAGTGGAAAATGATGATAAACTAAATGATTCTGCTTTATCATATGAATTAGATTCATCAGATGTAAGCACAAAAGAAATCAATTTGTTTATTCAGGAAAAACTTGATTTAAACACTTTTGAGTATCCTAATCCTTATGAGGCTATTTTAAAGACTGATTCAAGATTTTTCTTTTCACAAGTTTCAGGACAAATTCCAACTGAAAGCATAGTTAATTTAATTAAGTTTTCTAAAAATAATAATTTAAGTGATTCATGTATTAATTTAGTTTTTTATTATGCTTATGATGTTAATGGTAGAATTAACTATACTTATGTTAAGAAAATCATTACAGATTTAATAAATAAGAAAATGTTTTCTTTTGCACAAGTGGAAAAACACTTAGACAACTTGCAAGGATTCAAAAATAAAGGCACTATATCTAAAAAAGAATTGTATAAGGCAACTTACTTAAAATCAATAACAATGCATAAAGATGCATACGAAAGCGCTGAGTCCTTAATTGAAGATTAGGAGAATGAATGAAAGATCGTGATTGAATTAACAACCTTGAAGGTCTTGTTGATGGAAGTTATGACGAGATTGAAGCTAAGGTTATGAATTTAATTAAATCTAATCCTAAAATCGTCAAATGTATTGAGCAGTTAAATATCACTGATAGCGAGTTAAAAGACAATTTAATTGAGTTTTTAAATATTAAAGAATCGCTAGATAATAGTGATATATATCCTTGAGTTTATAATGTTATGCGTAAAAATGGTGCACTGGTTATAAAAAGATCAGCCGCAAAAAATAATTATGCAAAAAATATAACAAGAAAGCTAAATATCATTTTAACTGAAGTTAGTGAAACTAATCCTGATTATAAACTTTCAAAATTTCATATACCTGCAAGCAGACGCAAGGAACTTATAACTAAAATTAATTATGTAAGAAATATACTTGAAAAATGAAAACCTTTAGAAAACAACCAAAATATCTATATTTATGGATCAAACGGCACAGGCAAAACTTATATTGCTAATGCTATGGTCAACAGTTTTGCTTCTAGAGGTATTTCGTCAGCCTATATAAAGCTCAATGATCTTTTTAATTATTTGAAGAAGAAAATGTCAAATAGTATTTCATTGAATGAAATAAAAAGCTCGCTCAAAAATGTGTCCTTGCTCGTGATTGATGATTTAGGTTTTGAAAAGCATAATGAGTGATTCAAATATGATTTTGTTTACGAAATTTTGCAACAAAGAAATGCCAACAATAAATTTACAGTTTTATGTTCTTTGCTTAAGCCAGAAGATTTAGCTAGCTATTACAGGCATATTGAAACAAACCCTAGTTTTTCTTTTAAAGTGGAGTCATTAATCCATGAAATTTTGCAACATTTCACTCCTTATAACATTGATTCGAATCCTTTAATTTAAGCTATATGCTTATTAAAGGATTTTTATTTAATAAAATTGAATTATGAAGCTTCAAAATAATACTGTTGTAAAAAATGTAATTGCTGTGGATCATTCCTATGAAGGACTAGGCACAGTTAAAACTGATGATTATCCTATTTTTGTTGAAAACTTATTACCTGGCGAGAGAGCTGATATTTTGATCAAAAAAGCAAATTCCAAATTTGCTTTTGCTAAAGTTATCAAAAGATACAATGAGTCAACAAAAAGAATTAAGGTTGTAAATGAGAAGCTAATGGAAAGTGGTTCAGCACCGCTTGCAAATATTTCATATAGTAATCAGCTAGAATTTAAAGAGAATTTTGTTAAGCAATTATTTAAGAGAAATATTCACTACACTGACATATTGCCAATATTAAAAAGTGACTATGAATGAAGGTATAGAAACAAATTATTACTGTTTACTAAAAATGTCCAAAATACCATTAAAATAGGGCTGTACGAAAAAAATAGTCACAATTTAATTGAACAGGATTCATATGATTTGGTTTCTAATGAAGCTGAAAATGTTTTAATTTGGCTCAGCAAAAACATTAACAAATATGATTGTTTTAAAAATGTTAAAAATGCGCTGACCAGCATCACTTTAAGAGAGAGCTATGTAAATAAAAAAATAATGCTTTATTTTACCGCATCAAAAGCATTTGATTTATCGAAACAATTTGTTAATGATATTGCAAAAGAATTTGAAAATATAGAGACCATTATGGTTATTGTTAATGATAAAGTTGTTTATTCATATTTAAGCGAAAAGTCCTATTTAATAGACAAAATAGGAAAATTTAGCTTTAAATATAACTGAAATAGTTTCTTTCAAATTAATTCGAATCAAACAGAAAAACTGTATTTGCTTTTATTAGATAATCTAAATTTAGATAAGAGCAAAGTGGTCTTGGATGCATATTGTGGCATTGGCACAATATCATTATTTTTAGCTCAAAAGGCTAAAAAAGTCTATGGACTAGAAATAGTAAAAGAAGCTGTTATAAATGCTAAGGAAAATGCGTTGGATAATAGCATTTATAATACTGAATTTATTTCTGGTGACGTTATTAAAACAATCGATTCAATAAATGAAAAGATTGATACAGTAGTAGTTGATCCGCCAAGAAGTGGACTAAGTAGTGAATTTTTGAATAAAATAATAGATATAAAGCCTGAAGAAATAGGTTATATAAGTTGTAATCCACACACAATGTGCAGAGACATTGATCAGTTAATTAAAGCAGGATATGAATTAAGTTTTTTAAGGCCTTGCGATATGTTTAGTCAAACTTATCATATTGAGATGGTGGCTGTACTTAAGCTAAAAGATGCTAAAAGAACTATAAGAAAGGATCATTAGTCAATTTTACTGATTAATAAAGGAGATATTTATGAGAATGAATTATGTGAATTTTAAGGATCAAAAGATGTCTGTGTATTCTAAAAATAACAAATATGACACAACTATTTTATTTTTACATGGCTTGAATTCAAACAGTTCTTTCATTGATAATTTGCTTGAATACGACAATAAATTTAATATTGTTTCAGTTAACTTTCCTGGTAGTAAATATGCTCCTGATATTGATCCTGAAGACATTATTCTAGATGATTGGATTGAGCTGGCCAAGGCTGTTTTAAAGGGCATTAAGTCAAAACACATTCACATTTTAGCCCACTCAATGGCTGGTGGTGTT
>231 28 98
AACAGCTGCTAAAAAACCAGCAGCTAAA
>232 192 2282
ACTTAATTAATATAATTAAAATAATACAAGTTTTAACATTTTAATTTCATCGTTTTTATATCTAAAGGGGGAGTATATGGGCAACAAAATAACCAAAGAAAAATTGGGCTCTAAAATTTGAGCAGCTGCTAATCATTTAAGAGATAAATTGGAGGCTTATGAATACAAGGACTATGTTTTAGGGCTAATACT
>233 932 15428
CTCTTTCTAATAATTGTGAGTGAGCAAAGAACATATCGCCAGGCATAGCTTCTTTTCCAACTGGTTTATTGCTTAATAAGGCAATTTCTCTAAAAATATTAGCATGCTTTGTTAAGTCATCAAAAATAACTAGTGCATCATCAGTTGCAGAAATATTTTCAGCATGAGCCATACCAACATAAGGTGCTAAATATTGTTCATAAGCACTATTAGCAGGAGCATCAATAATAATTGTGTTTTTTAGTGCATTGTGTTGATTTAAAGTATTATAAATTCTAGAAATGCTTTCTCTTTTTTGTCCAATTGCTACATAAATACACTTAGTTCCCTTAGCAGCTTGGTTAATAATTGCATTAAGTGCTATATGTGTTTTACCTGTTTGTCTATCACCAATAATTAATTCTCTTTGACCTTTGCCAATAGGAATTAATAAATCAATTGCATTAATTCCTGTATATAGTTGCTCATTTAATCTTTGCACTTTCATTAAATCATGTGCTAGTTTAAAGATTTCTGATGAAACAGCAGAATCATCTTTTTGAATTGCTTGTGCAACTGGCAAAATGGCATTGCCATAAATATCAATAACTTTGCCAAAGTGTTCCTTTGAGGTAAATACTTCATTTGTTTCATTTAGTAAAACTATTTGGTCATTTATAGCTAATTTTCTGCCTTCTTCATTACTTAATAAATAAGCTGTGTCAGAAAAAGCACTAATTAAAAATAGTCTTGCATTTTTGTTTTTGCTAGAAGTGAAAACTTGTTGTTGTCTATAGTTAAATTTTCCCTTTACTTCTATAATATAGTCAAATACAGCACTTATTCTAGGCATATCATTAGAAGCTGATTTGACATTTGTAATAATGTTTATATTATCATTTGCTTTCATTTATTATCCTTTAAGTCCTAGTAATATTAAAATTATTCCAACA
>234 24 10
TTTTTTTTTTTTTTATTATTTTTC
>235 61 798
CACCTTCAGTTCCTGGATTTTGATTTCCTCCGGGATTATTTTGACCTCTACCTTGTGTATC
>236 24 19
CAACAAAAAAAAAAAAAAAACAAA
>237 24 167
CAACAAAAAAAAAAAAAAAAAAAA
>238 24 11
CAACAAAAAAAAAAAAAAAAAAAC
>239 24 45
GAAAAAAAAAAAAAAAAAAAAATA
>240 24 6617
GAAAAAAAAAAAAAAAAAAAAAAA
>241 24 33
GAAAAAAAAAAAAAAAAAAAATAA
>242 24 12
GAAAAAAAAAAAAAAAAAAAAATT
>243 24 38
GAAAAAAAAAAAAAAAAAAATAAA
>244 24 30
GAAAAAAAAAAAAAAAAAAAAAAC
>245 24 37
GAAAAAAAAAAAAAAAAAAAAAAT
>246 24 7
GAAAAAAAAAAAAAAAAAAAAATC
>247 24 7
GAAAAAAAAAAAAAAAAAAACAAC
>248 24 7
GAAAAAAAAAAAAAAAAAAAACAC
>249 37 157
AAAAAAAAAAAAAAAACACCACCAGCCATTGAGTGGG
>250 40 282
AAAAAAAAAAAAAAAACACCACCCCCCCCCCCCCCCCCCC
>251 6192 121725
TCAAAATCAGGCTTAGATATTAACATCCATCCAACAAGAGAAGAACTTGATGAAATGGTAAAGAAAATTTTATCTAAGAATCTCAAAGATAATAAGGTAGCTTGACTTATGGGTCTAGCAGCAAGGGATACTGGGAAAATATTTGATGATACTTACACAGATGCAATAAAAGATGCAATAAAACGTGCTAAGGAACATGAACAATGACTTAAGCAATTTAAAGAACCAGTTGTCTTTGATTCAAGAAGCTGAGACTGATTTGTAAAGGATCCAGAGTTGGATAAATACTGATTGCCAAAAGTAAGAACATATCTAAAACGTAAAGTGTTATTACAGGTAAACAAAGATATTGATAAAAAGATAGCAAATGAAATTATCAAAGGGCTTAACGATATAGTAGATAATAATTCTGGTATTTTGGAAATTAAGGACGGTAATGTTTGATCAGTGGACAAAAAATGATATTCTTACTTAGGCTTAGATGGCACTCATTACATTATCCCAGGTTTAACACTTAATCATTCTATAAGCAATGTCTTAAGAAGATATATCACAACTGGAGGAGATAAAGATAAAAACCATCCTACTATCGGAGGATTTGGTGTTGGCCAAAACAGATTATTTGTAAAGAGACTTAGTGCTGGAGTATTTTCAATAGATGCTAGAATAGCACTTAAAGATGGAACATACTCTAACACTATTTACAATCAAATTATCGATTTATCCAAATATCTAAAATAACTTTTTGATTTTTCATACAAAAGTAAGAAATACCTGCATTTGAATATCAGGTATTTTTTTGATTAAATTGTTTCAACCGCGATTGAATTTCCATCAATAGTAGTTTTTAAACACTAAGGCACAAAATTAGGAATATTTTTTTGATAATTATAAGGCGTTAAATTTGCTTATTGTTATAATTTAGAATAATAATTAGGCTAAGAGTTATAAAGGGGGTATAAACATGCTGAAAATGGTGAAAATACTGCCTTCTAAAATTAAGTGAGTTTTTATTATTGGCTCGTTTTTAACACTTATTTATGCTTTGCTTAATGTTATGCTACCGCTTTTGATTAAAAAGTATATTGACTTAATTCTTACAGAAGACAGACAAGCTCCTTATCGTATGGACTTTTTAAATGGCAGAATCGATTTTGGTTTTGTTAGCTATAATGAAGCTTTTAAATGGCTTACTATTGTTGTATTGTTGCAAACGATATTAACTGCTTCCTTAGCCTTTCTTTCTACTTTAGTAATTGTTTTAGCTGCCGAAAGAAGTAGTTACTTTTACCGTAATACGCTTTATAAAAAAATACAAAGCTATTCGCTCAAAAACATTGCTGATTTAAAGGCTGAATCAATTATTACTAGAATTTCAAATGATATAGCCATCTTTTGAGAGTTTTTGGTTAACGGTACTTCAGTTATGATTAAGGGAATATTCTTAATTATTGGCGGTCTAACTGTTGCTTCTTTAGTTGATTGAAAAATGTCATTAAGCATTATAGCTATCATTCCAATTGTTATAGTAATGGGAACAATCATAAGCTTAAAAACTGGCCCGTTATTAAAGCAAACTCAAAAAGCTGTTGATGCTGTAACAAAAGTAGTTGATGAAAATATTTCAGGAATAAGAGTTATAAAAACTTTTAATTTAGAAACTAAAAGACTTGATCTTTTAAAAGACATCAACAATGCTTGATATGATAGTCAATATAAATCAGCAATGATTTTTTCAACAGCATACCCTGTTTTCCAAATGCTTATTAACTGATTAATGATAGGTATATATTCAGTTGCTGGTTACTATGCTACTATTAGTCAAATTAATAAAGACATTTTGACCAACATTCACTTATTTATAGACTTATTGTGACAAGTTGCTGTCGGTATATTATTAATGCTTTTATTCCTTAGCTCTTTATTTAGAGCAAGAGTGGCTGCAACTAGAATTATTGAAGCCTATGACTATGAAACTGACAACTTACGTGTTGAAAAAGGCGAAATAATAGATGAATATGATGTGGAAATCAAAAACTTATCATTTAAATATTATGATGCTTCACCAAACTTTGCAATAGCTAATGTTGATATTAGTTTGCCATATAGAAAAAGTCTTGGCATAATTGGCCCAATGGGTAGTGGTAAGAGTACTATTGTTAACCTTTTAGTGAATAATTACAAGTATAAAGAAGGCTCTATTAAAATTGGCAATAAAGAAGTTAGCCTAGTTAATTCAAAAAACTTGCATGAAACTGTGGGAATTGTGCACCAAGAAGCCTTACTTTATACTGGAACTATTAGAAGCAATATGCTTTGAGCTAAAGATGATGCTAGTGATGAAGAAATAATGCAAGCACTTAAAGATGCCTGCGCTGATGATTTTGTAAGTAAATTTGAAGACGGGCTAGACCATCCTGTTTATCAAGGAGGAAAAAACCTTTCAGGCGGGCAAAAGCAAAGACTTTCGATTGCTAGAGCCTTATTACGTAAGCCAAAAATTTTGATTCTAGATGATTCAACTAGTGCATTAGATAACATAACTGCTTCAAAAGTGATTGACAACATTAAAGAAAAATACGAATGCAGCACAATTATTATTAGCCAAAAAATTAGCAACATTAAAAACGCTGATGAAATAATTGTAATGTCAACTAACGGCTTTATTATCAGCAGAGGCACACACAATCATTTAGCACACTCATGTGAGTTTTATAAACAAATATACGAAACTCAATTAGAACAGTAAAGGAGGCAATTATGATTAAAGTTAAAAAATCTAAAAAAGAAAAAGTCACAACTGTCTCTACTATTGGCCTTTTAAAAGCGTCATTAAAATTTATGTCTGCTAATGAAAAAAAGTCCTTAATTTATGGACTTGTGCTTTCGTTTTTTGAGGCACTTTTATATACATTTGGTACAGCCATGACCGGATTTATAATTGGCTGATTTTTTACTAAAGATGTAATTGCTAACAAAGCTCCTTTTAATACGCCAATGTTTATTGTCTCAATGGCAGGCTTGGCTTTATCCTTTGGGCTTTATTTAGTAACTAGAATGATTCAAAACAAATTGCTCTTATCTGCAAGTTTTAGAACCACTGCAAAAATGAGAGAAGTAGCATCTAAGAATTTGCTTTATATGCCTATTTCATACCACGATAAGAACAAAGTGGGTGATCAAATTTCTACTCTTACTAATGATATAAATAATATAGCCTTAACAATGACACAGCTATTTAACGAAACATCGGGAAAGATTTTTAAAGTATTATTTGCTGTGATCTTTATGCTTTGTTACTCAATTACTTTATCGGCAATTGTATTGCCTGTGACATTTGCTTTTTGTGCTTTAAGCTGATTATTATTAGCTAAAGCTAGAGTGCCTTACATCAAGATGACTGATTATTTTGGTGACATGAATGCATATGTTGAAGAGATGCTAAAAAACACAAAAGTAACTCAATCTTTTGACAAAGAAAATGAATCATTTAACAATTTTGAAATAATAGCAAGAAATGTTAAAAAACAGTCATTTATCGGTGACGTGTATTCAAAATTCTTTGACCCATGATTTGTTGTTTTCTCAAACTTTTTGGTTTTAATAATTTTAGCAATTTCACTGCTTTTCAAAATAAACAACATTAATTTTGTCGGCGTTGTTGGCCAAGATGTTACTGCTTTAATTATTGGTTACATTAACTTAATGTTTACTTTTACAAGCACTGTGCAAATATTTTTTAACATAGTGTTCTCAACTCAAATTGGGGTAGCTTCAACTAACAGAATTTTTAAATTAGTTGGCTTAGAATTGCCTGCTGATATTGAAAATCCAATGTATTTAAAAGCTTCAACAATGCGTGGGCATGTTGAATTTGATAATGTTTCATTTAGATACAACAAAAATTCAAATAAATACCAACTAAAGAATGCTTCATTTTATGCTAAACCTGGCAAAGTTATTGCAATTGTTGGCCCTACAGGCGCAGGTAAGACAACAATTATTAACTTACTTAGCAAGTTCTATGACTATGAAGCTGGCTCAATCAAAATTGATGGCTTAGAGCTTAAACAAATCCCAAAAGATAACTTGCTTGAACTAATGACAGTTGTCTTGCAAGATTCATTTATGTTTAATGACACAATTATGAACAATTTAAAGGTTGCTAATCCAAATGCAACTGACCAAGAAGTAATTGAAGCTGCTAATATAACTAGCGCTCATCACTTTATCCAAAGTTACAAAAATGGCTATCAAACAGTCATAGAAAACAACGGAGCTAACCTATCTCAAGGCGAAAGACAGCTTCTTTCTATAACAAGAGCAATTTTAGGCGATAAAAAGATTTTGGTACTAGATGAAGCTACTTCAAATGTTGATTCAAATACAGAAAAAATTGTGCAAGATGCATTGCAAAATTCAATAATGAAAAACAAAACGTCATTTGTTATTGCGCATAGACTAAGCACTATCAGAGATGCTGATTTAATTCTGGTTGTTAATGACGGCCAAATTATTGAAAAAGGTAATCATAAAGAGCTAATGGCAGCACAAGGGTTTTACTACAACCTCCATCAATCTCAATTTAAGTAATAAGCTTCGGCTTATTTTTTATTGACTTTACTGATTTAAAAGCAATCAAAAAAAACAAGCTTTTTAAGCCTGTTTTATAGTCACTTTCGTGAAATGGTACGCCCGAGAGGACTCGAACCTCTGACCCAATGGTTAAAAGCCATTTGCTCTACCGCCTGAGCTACGGGCGCATTTATGCCCTCTAATTAAAGCGGACATCTGGTACCCAGAACTGGACTTGAACCAGCACGAACTAACGTTCGAGGGATTTTAAGTCCCTTGCGTCTACCTATTCCGCCACCTGGGCATCTTTTAAAATGCATTAATATTATATAGTATAAACAAAATATAGAAACAATTTTTTTAGGTTAATTTCTAAATTTTTGCTTACTTAATTCATAACAAATTACAGGCTAAAGAAGTAATTACAACAAATTAATTTTTATGTAAAATCAGAGTAACTTATTAAGCTAACATTATTCCTAAGATACTCCAGATATTTATTAACAATTTGACTTACATATTTTTTGTAAGGAGCAATAATAGGTGAATATGTTTCATAATAATATTTATTTGAATTATTTATTGTAATATCTAGATTATTGCTTTTGATAATGTAATCTCAAAAGATGTGTAGAAGTATATTTAACTCTTCAAGTGTAATATATATTTTGTAATTTTGCGCTAATTCTGGATAACGGTTAAAGTAGCGAATTCTTTGCACACTTGTATTATATTCATTACTATATATGGTAGCAGAATAATCGGCGGGTGTTTTATCATGTTTTAAACTCATTTTGGCCTCTATTGAATATAAAGGTATTTGATCAATTCATCAGTCATTGTGTAATACAGTCTTTTTTCTAATAGCGCTATAAAACAGTTTAATTCACTGATTTTCAGCTAAAGAATTGTTTGCATAATTATCAGGATAATTCAGTTTTAAATAGTCACTGAATGACATTTTGTAATCTCACACAAAAGTTGAATTAAGTTGTTTTGACATTTTTGGTATAGAAGCTTCATAATAAAATTGTTTAGCTGGATAACTGCTAATATCATTGTTAAAAATATTATGAATTTTAGTTTTTCTTATTTTCTGACTCTTTCAAATATTTTCCATTTTGAAATATTTGGGAACTCCGAAACCAGTTTTATTTTTTGATCAATTTTTTCTTCAATATTCATGCTCTGAAGATAGTTCATCAAAAGAAAATTTAGTATTTTTAGATGCATTTGTCTTTGAATAGGTAGCTGAACTAGTTAGCAATAGCTTAACTTCTGAAATTGACAATTCTCTATTTAGTTTATGTTGTAGTCTTGAAATAAGTCCGGTTATTAATGGCGCCGATTTACTTGTTCCTATGAACTCAAGTAAATATTTTATTTTTTTTCTTAATTTTGATGAACTGCTTTGTGCATCTATGTAACTTTTTATATTATCATAAATACTTTTGTATTTGTTTTCAATGATTATAGATTCTTTATCATTTTTATATGAGTTTCCATAAGTGGAAATTAAAGGGTATGTGCCCGTATTTTTTTGGTAAAGGAACTAAAAGGACTTGCTATATTGCTTCAATTAACAGAGCCTACAGAAATAATTCCATCATGATAGTG
>252 24 68
AAAAAAAAAACAAACAAAAAAAAA
>253 34 138
AAAAAAAAAACAAACAAAAAAAACAAAAAAAAAA
>254 25 15
ACATTTTTTATTGTTTTATAATTTA
>255 920 22163
TTACTTTACTTAAATCATCAACATTAAACAATTTTTTGACAACTAAATCCTTAAATTCAAAAATATCCATATTTTTGTATGGCTCATCAAAATAGTCACTTAATGGTGCAATTCTTTGTCTTACTGATTTAATTCCCTTAGCTTCAATTTTCTTTCTATTTGGCTTTAGTACCTGTGACATTGCATCATAATCGATTTTATAAATATAAGTATTTCCACCATAAATTGTGTCACCAATTAGTGCCATCGCCGCACCGCTGACTTTAAATCCATCAATTGTTAAGTCATTTTTACCTGACTGAACAACATTTTTAGCGCCTAATTCCTTAACGATTTTTATGGCTGGCTCTAGGAATTTTTCATAATTTCCTAAAATACTTTCATTATCTTTATACGGAATTAAATAACAAACTCCCATTTGATTACTATCAATATAAATAGCTCCGCCACCAGTGTCCCTGCGAACTATTGGAATGTTATGTTCTTTTAAGTATTTAAAATTCACTTCAACTTCAGGATTTTGAAAATATCCTATTTGCACATAAGGATCTAAAACTGCGGGAAAAGCAACAATTTTATCAAATTTTAAATGACTTAATGCTCAGATTTGTGTAGCAAGATAATACGCACCATCTTTTATATATTTTCCATTTCTAATAGGTTCAACTAAAATCATATATACCCCTATAAAATAGCCATATTCAAAAATATTGATTTATGAAAGAAACATAAATCAATACCATTTTTATTCTTCGTCTAATATTATTTTTGCAACTTCTTCAGCATTTATTTCATTAAAGAAATAACTTTGTAAGTCAGCATCTTTGAAAGCCTTAACCAAGTCTTCATATGTCATTTTTGTGCCAACTAGCGCTTTTTCTAATTCAGTTATATCTTTTTTAGCAAAAAAGTCACCACTG
>256 28 437
AATTTATGAAAAAATCAAAGTTTTTATT
>257 12090 185672
AAGCCATATTCAAAACTTAGTGATACTGGCATTGTGAATGTCACAACAGATGAAGAAGGAAACATTAACAATCCGTTATTTATTAAACATTTAAAAAGTGCTAAAAAAGTGGATTTTATTCTTAAGGATGGAATACATTTTGTTGACAAAAATGGCAATAAAACAGGGATATTAGTCAAAAATGAGCATTACTGAAGCTCTTATAATTATAAAAATAATTTCGGTGAGTTGCAAAACATTACAAGTGAATATGGAATAGAACAACTTAAAGCTGATGCACCACTTACATTTGTAAAATCTAATAATGCTAATGGCAAGATGGATCATTTTGTAACAAAAGTATTAACTAACAATATGATTTTTATGCCGCTATTTTCAGCTGATGCAAATGATAATAGCGCCTTATTTGCCAGCCCATATGTAGTAAATAGCTTTGGAATAGATAAAGCAGTTTATATAAAAAATAATTTTTATGCCAAGCAATCATTTGTTAAGGATGAAAAAACTTTAAAAAAAGTAATACTAAAGTTCAATCCAGTTCCGATCGATGAGCCAACTTATAGGCTGCAAACCTATAATGCTTATAGACAAAACCTTATTTCAGAAGCTAGTTACAATTTATTTAATGATACTCAAAAAGAAGACATTGAAAATAACCCTAAAATTTACGGACTTTCATTTGCTTTTACTAAAAAAAGCAATGAGAATGTCAACAAATACTTCTATAACTACAACCTAAACAAAGATTTTATGGCTAATGATGCATTTTCTAAACTTGTTTTTAATACCTATAAAACAGGCTTAAACAGAAACAGCTTTATAAATCTTTATTCTCCTAGATCATTGACATTTTTAAGCATTATTAATAATTTAATGAATCAATATACAGCAACTAAACTGCTAGGAAATAATACTTATTGAAACTCATTTATGCCTCAGTCGCTATATTTTGACACTGAAAGTAACAGTGGTGATTACTTGTTTAATTTAATTAATGACATCAATAGAATAAGATTTAACTATTATAGTGATGGTGAGTTTAAAACAAAAACAATTGAATTTTCTGATTTTTTAAACAATAACTTTGATCTAAAAAATGATTCATACAATGGAAGCAAAATATTAGATATTAATGAGCAACTTAAAACCAGCAATTGAAGCTTGTTTAAAGATTTGATGAAGAAACTATTGGATAAATTTTATGAAGAAAATAGGGAACTTCAGAATCAAAAAATTGAATGAGTGATACCTGTTTTTAGTCAAAAATCACTCAGAATAGATAATTATTATCAAAAATTAATTTCATTTATAAAAGCATTAGATAGTAGGCTAAACCCATCATATAAATATTTGAGCTCAGATGAATCAAACTATCTTTATTCATATAATTCTTATGCACTGGTAAATAATTCTTATGCAGAAAATTTGTTTGCTTTGCTGAATCTAGAAAACTCATCAATTTTGACTAATATTGCTGTTTTACAGCATTATTATTACAAAAAGATGAATAAACCTCCTTTTTATGATGAGATATTAAAAATTGACAAAATTTTAAAAGAGTTGATAAGCCAAAATTGAGCAGCTAGCATATTAAGTAGTGATAAATCCCTTAATTTAAGCTCTCTACTAAATACTTATTCTAAAGATATAAATACATTTAAATCAGAATTTATTAACAAAATAAATTCACAGTTTAATAAAACTGAACAATTTGCTTTACTTAGATCAGTTGACGATCTTTTGATTGTAAGGCAAAATGAAACAAATTATCTTTTTACAAATGATTATGAAAAGATAATTGTTCAATATTTCTACACAAAACCACTTAACGATGCTGGTTTTACATATTATCAAGACATTATTGTTTTTTAACTAAAAGGCTGATTTATAGCCTGAAAGGATAAAATGGCTGTTGGCATAGTTGTTGAATATAATCCTTTTCACAATGGTCATATTAGGCAAATTAAGTGAATAAAGAATAAATTCCCAAATGAAAAAATTATTGTAGTAATGAGTGATAAATTTACCCAAAGAGGAGAGCTAGCAGTAGCTTCATTTTCAAAGCGTGCTAGAATTGCTAAAAAATATGGAGTCGACAAAGTGCTAAAGCTTAGCTTTAAAGAAACAGTGCAAGCTGCTCATGTATTTGCTCATAATGCAGTTATGAAACTGTATAAAAAAGGGGAAATTGACAAGTTAGTTTTTGGCTCAGAGTCAAATAATGTCGAATTAATGATTGCAGTTGCTAAAGGACTAAAAGAAAAAGAAAAAGAATTTTATCAATTAGTTAAAACACTGCAAAAAAAGGAAAAAATTAGTTTTCCTAAAGCTTCTTCAATGGCAATAAACATATTGTTTGGCCATAATTTTATTATGCCAAACGACATTTTGTCTTTTGAATATATCAAAACAATTATTAACAATAATTTGCCTATTATTCCGTATTCAATAGAAAGAAATGTTGGTTTTCATTCTGAACAAACTAATGACATATATGCTTCAGCATCATCGTTGAGAAAAATGATTTTTGAAAGAAAAGATATATCTAATTTTTCGCCAATGAAGTTTAAGAGAACTCCTAAATCAGTTGCATCTTTATACAAAACATTTCAAACAAAAGTGTTAAATAACAAAGAAAAAATCAAAGACTTTCCCGTTGTTTCTGAAGGGCTAGAAAACTTAATAATAAAAAATATAGAACAGCCTGACTATGATTCTTTTGTTGAAAAGTGCACTTCAAAACGGTATACATCCTCAAGAATCAAAAGAATTATTGCTTGAGTACTGCATGAATTATAAAAACCAATAGCCTTGTTTTATAGCGCTATTGGTTTTTAGATTATTTATGCCTTGATTAATGTTAAAAGTGATCCTCAGTTTTCACTTGTTAAAATTTTTTCATATGCAGAGACTTTATCGCCTTCGCCCTTAAGATTTGCTTTTAATTCCTTAATTGCATCATCTAACTTTTTAATTTGCTTAGCATGTGCTTTTTGTTTGGCTTCATTTTTTGAAATTTCATTAAATTTTTGTTCAAAAATTTTGAAGATGTTTTCAAGAATAACTAATTTTACTATGCTAAATTCTTTATCAAAGGCTTTGACTTCTTTTTTATGTTCATCTTGAGCCTTTTTTTCTAGTTTAGCAAGTTTTTTCTTATCAATGTTTTTAGGCTCTTTAATATTTTTTTTCTTAAATTCATTCAAGGATTCTGAATTTAAAATAAAAACATTTGATATTTCAGATTTAATTTCAAAATCCACTTTGTCATTTCCGAAAATTCATTTGTTAGTATCGTCTTCAAATTTAAGCATTTGACTAAGCGAGTATGCATGCTTTTCTTTATCAAAAATACTATTAATTTTGGCAATAGCTTTATTTCTGAATCCTTTATTAAACTTTGCTGCATCTTCAGATTTAAATTCATTTAATTTTCCACATTGTGCAGAAGCAAAAACTAATGAAATTGATAAACCACCAGCTATAAATGAATTGACTAATTTTCTATTCATAAAAGCTCCTTTTTTTCCTATGATTAAGTATCATATACCAAATTCTACAATTCTTATATTTTATTACAAAATTTAATGCTTGTTAGTTTTAAGCAGCTTATTATACACTCTTTAATTAAGACTTAAGATGTAGTTTTATGACGGTAATTTAGCTAAGAAAAAATCTGTTATTTTGCTATCAAAAATTATGATGTTTATGTTAAAATACTATAGCAATATTTAATTGCAGAAGTAGATTAAATTCTCACCTGATGGCCATAGCCTTGGGTTCTAGCTACAATTAAAAATATCAATGATGTTTTTTGTAGATAGAAGTGATGAGAATCACTTTATTTTTATGTTTAATTTTTATCAAAAAACTAAGGAGTTATTATACAAAATTTCAAGAAAATAAAGAAGCCTGAACAAGAACACATGATTAATGAAAACATACCTTTTCAAAAAGTGTTCTTAATCGGTGCTGATGGTGAAAAAATAGGCGTTAAAAATACCTTTGAAGCCATTGAAATAGCCAAAGACAGCAAAATGGATTTAGTTTTAATTGCTGTTGAGCCAAAGCCAATTGCCAGAATTTTAGACTATGGTAAGTTTAAATATGAACGTAAAAAGAAGCAAAAGGCTGCTAAAGAAAAACAAACAATAATTCAAAATCGTCAAATTAGATTAACAGCTATGACTGGTGATCATGATTTAAAAACTAAAGCTAGAAAAGCATTTGAGTTCTTATTAGATGGCGACAGAATCAAGGTTAGTTTGAAATTTAGAGGTCGTGAAATAACTAGACCTGAATTAGGCTACACTATGATGAATAAATTTTATGAATTAGTAGAGGCTGTAGCTGAAAAAACAAAGGAACCTGAAATAATTGGCGAGCGTTTTCTTGATATGTATCTCCAACCTAATAAGGTCAAAGTTAATAAATACAAAAGAGAACATAACATAGTTGAAAATAAATCATCTGATTCAAATTCAAAAGATTCTGATGATGATAAAGGAGCAAAAGATGCCAAAGATGAAGACTAAAAGCGCTCTTAAAAAAAGAATTAAAGTAACAGCAACTGGTAAAGTTATCCGTGAGCAAGCTTATCGTTCACATTTAGCCCAAAATAAAACCACAAAACAAAAACGTCAATCTCGTAAATCTGCGCAAATGCACAGTTCTGATCTAAAGAGATTCAAGGCATTAATTTAATAATTTTTTATTAAGAAGGTAATATTATGAGAGTAAAAGGTGGAACAGTTACAAGAGCTAGAAGAAAGAAATGAATAAAACTAGCTAAGGGTTATTTTGGACACAAATCAATCGGATATAAAGTTGCTAAACAAGCTGTTGTTAAGTCTTGAACATACGCTTTTAGAGACCGTAAACAAGTTAAAAGAGACTATAGAAAATTATGAATTTCTCGTATAAGTGCTGCTGTTAGATTAGAAGGCTTATCTTATTCAAAATTTATTAATGGTCTTAAAAAATCAAACATTACTATTAACCGTAAAATGTTATCAGAACTAGCTATTAATGAACCTCAAGTGTTTTCACAACTAATTGCTATTGCAAGAGATTCTGAATAATTAAAGAAGTAGATAGATTACTATCTGCTTTTTTAATTTATGTAACAAAAAAAGCAAGATTTTATTCTCTTGCTTTTTTTAATCTTTTAAGTCAATAATTGCGGTATTAATTATTGTTTCTCTGCTTAAAATTTGCTCTCATTTCTTAACATTTTCTTCAAATGATTCATTGTTTGCCAATTTATCTTTATTATCTAAATAGTCATTTGAAAGTTCTGATGATTCTAGGCTTATATTGCTTGTATTATTATTTTGGGGTATCTGTTCTGCTTCTAATGTATGAGTTTGACTAACATAATTATTTAAGTTATTAGAACTATCAAATTCGCTTTTTTATAGGATTTTTCGTCAGATAGTTCATTATCATAATTATCTGTAAATTCATTATTATTAACAACACTGTTTTCAATATAGTTAATTATTTCATCATAGATTTTATCTTTAGTTGTAGCTCAGCTCAAGCTATTAACTAAATAGATATTATATTTTTTGCTCTTTATAAATTTATATAAGTCTTTTTGCAAGATATACTTTTCTATATCGTTTTGATACTCGTAATTATCAATTATGAAGCACATTATATTTTTGTTATTGTGCTTTAAAATGTAATCAATTTTGAGTGTTCCAATAGACTCATTGCTTGCAAGAGTCATACTATCATAGTCTTTAATTAACTCATTGATTGAGTTTTCTAGTTGAATTTGAAACTCTGGTTTTTCAACTTCTATACCTATATTTAGCTCACTTTGGGCAAAATTGTCATTAGATACAAATTCTTGCTTTTCTTTAGAATCTAACTCCAAAAACTCTAGTCATTTTTTAAAAACATAAACATCTTCATTGCCAGTTAACACACTAACATCACTAGAATTAAGACTTTTGAGCACTATCATCTTATCCTTAGCTCTTGATATTGCAACATTTAATGCATTTTTACCGCCAGGACGTCCAACATATGTTGAGTGAAATAAAACACTGCTATCATACGCTATAGAAGCTATAACTAAGTCTGCTTCATCACCTTGAATATTTTCAATATTTCTTAAAAGTAGCTTACCTTCAATTATTGCATTTTCCAAATTTGACTCTTGTTTAAAAATTTTGGTAGTTATATAATCTTGCTGTTTGGCATTAAAACATAATAAAATTATTTTCTCATATTTATCCAAGTTTTCTTTGGCAATTTTAATTGCTAAATTAGCTTCAATTTCATTTTTATTATCTTCTCAAGCACCATTAGCGTCAATAACTTCAATTGATTGATAATTTTTATTATTTAAATTAGTATCAATTACATCAAGCGAGCTGTTATAAAAATATTTACTACTAAAAGTCATTAAGGATGCATAATTTGACCGGTAGTTTTTATCTAATAGGATATTATAAACCCCTACACCTTTAGCAAAATCAAGCATTGAATCAACTTTGCCAAAAATAGTTTCTTCGTCGCTTACTCTAACACCAAATCAATTACTTGGTTTCATTTGCTGATCATCGCCGGCCAACACTTTTATTTTTGACAAATATAATACTGGTAAGCCTTTTTCAATAAAAATTTGGCTAGATTCATCCAGTATGCCATAGTCTAATTCTCCTTTATTTCAGGCAGATAAGTCAGCTTCAGGTGTAACAATTATTATTGGAAAAAGCTTTTTGATCATATTCGGAAAGCGTTTCATAAACTTATATGGCTCAATAATAGCAAGCCTTGCAGTAGCAGCAAATTCAGTATATTCAGCCTTTTCATCATCATTAAATTGCATAATTGAATTAATGATGTTTTTAGTTATAAAGCGTTTAAGCTCATTTTGGTCACTAGTTTGCTCATTATCATAATTAGGCAATATGATTGCAAGACTCTTTATGTAATCAAAATCAGATGGTGTTAAATTTTTCTTAAGCCTTACAATTTCATCCAAATTGCCTGTAAAATTGTTGAATTCGTCAAATAATTGTCTTGATAGTTTGCTAATTAATCAATAATTTTTCTTGTGTATTTTAAAGCTTAAGTTATTGTCTTTTAGCATAAATTTTCTTAGCTCTCAAGCACTAGAAAATTTAAATTTCATTGGATATTTAATACTATCAGGCAAATTAATAATTTTTTCTCATAGTTCATTAGTTAAACTTGAACCTGCTTTATGAATAGGATTAATTAATCTGAGCGCATGATTAAATCTCTTGTCATTCGAAATCATTTGGATGTCATTAACAAAATTTATTTCATCATTTGTAATGATTCTTAGTGGTTTTAAATTATCAACTTCTTCGTAATTTTCTAAGTAGTCTAGATATTCTTTAATAGGCTCATAAAATGACTTTTTGTTCATATTTTTAGAATTAAGCATAAACAAGCAAAAGATTTTTAGTATTCCCATTCTGTTTCTAATAACTTCTAAAGCTGCCTTTTTTTGTGAACAAACTATTGCTGTTTTTGAATATACTAAAACATTAGTTAGAATGTTAACTATTGTTTGACTTTTACCAGTTCCTGGAGGCCCTCAAATAATTGTGTTTTGGTTAAGTGAACTTGCAATAGCTCTATCTTGTGAATAATTAGTGGCTGCTATTTTAAAAAGGCTTGTTTTAGGATTAAACAAAATGTCGTTTATCCTTTTTTTATAGATGTTTTTGTTAAATTCAACTTGCAAAATTTTGTTAAGCTCGTTGTTATTGATTATTTCAAGCATTCTGTTTCTAATATAGCCACCAGAAGGCTGAAAAAGTCCTAGAACTACTCCGCCAGCAAATTGTAATGATTCATTAATGATTTCTTCAGCACTTAAGGAATTAAATGAAGAATTTAAATTCACTTTAAGCTCATAAATTTGCCCTCAGAGCTCATGCAAATTTTTTATTAATTCTTTTATGCTTCAGTCACCATAATTGTCAGTCACTTCTAGGTCAAAACCTGCATTATTAAGTAAAAATAAAAGCTTTTCATTAGGCTTAATGTCGCCATTAGAAATCAAAAATGGTCTAGCATTTCTAATTTCTAAATACACTTCTTTAAAAAACAAAGGAGCATAAACGCTCTTGCCATCAATAGAAACTTGTACAAATAAAAAACCTAGATGCATAGGTCAAATGTTTGTTTCAGCGTTTATTTCGTTAGCTTTATTTAAAAATAACTTTCATTTGAGTGATTGTCGTTGAAAATTAGCCCTAATTTCATTGATTATTTTGTTTTTTGTAAAATGAAAATCTTTTTTAAGCTGGTTAAGCCTTTGCGTACTTAATTCATAGTTATTTTCTTCTAATATTGCAATGGTTTCGTCATAATCATTAGACTTTTCTAAAAGCTGACAAACTCTGATTAAATTAACTTCCAAAATAGGAATATCAAAATTCTTATTCGAATAAATTAAATCAAAAGCTTCTGGACCAAAAAGGGAATAAAAATCAAAACAATACTTGTTATTTACCTTAGTAAAAATTGCTTGATCAGATGGATTTACATCTAAAAGATTATTTAAAATGCTTTGGTATTGTTTAGTTTTATTATTTTTATTTTCCATAGTTTGTCCTTAATAATTTATTAATAGTGATATTATATATTTCTAAAAAAGCAATTATTCAATTTTGCTAATATTAATTGATTTTTGGATGATTATTTGGTTGCAGTATTAATGAGTTAAAGGTGTATAAAATTTACCAAAACGCCTGTTTTATAGGAAAATAAAAACAAAACCTGAGTTTTGTTTCTTTATTTTATATTAGTTTCATAGTGTTGTGAATGCAAAACTATTGCATTTCTAAAGTTTGCGCCCTAATGCTCCTGTTAACTCTTTTAACAGTAGCTAATTCAATGCAAACTAGAATTAGTTGTGCTACAAGAATACCTGATAGTATTCAAATTAATCATTTGTTTATAAAAATAACTAAGTTACTGTTTGCAGCTGATTTGATTACATTTTTAATCATAAAAGGCTCGAAGTATAATAATGCATATAATGCTGTTGCACCTGCAAATAGTAGCAGTGAAAATAAAGCGTATAGAATAAATGATTTGCCTTTGAATAAATTAAAAATTCCGTAGGCAATAAGCACATGTAATAATCAAATTATTGACAAAATCAAGAAAAGCTGAGAACCAGCAAATGCTAATATTATCAAAAGAATGTCAGCAATACCAAGATTAGATCATTTAGAAGCTAAAACTTGGAAGTATGCTTTATAAAAATGAACAAAAAATCCACCAGTTCCGTCCTCGGCTGTTGCAAAATTCATCTTAATGTTTGTTGCTGTTAGTTTTACATATCTAACAATTCATACAGTTGATTCAGATGAATTTGGTGCAAGAAAAACATTAGCCATTAATGGAGAGGCTGCCATTAGTAAAAATATAGTAAGTACTATAAATCCTTTTACTCTAAATCTAACTTCTTTTTTCTTACTCATATTCCCTCAATTATACTAATAACTAGTAATGTGTTTGTTGATAAATTAATTTAAGAAAATTAAAAACCTCTAAGTTGGCTTAATTCTTTGTCATATTTATAAAGTCTTTCTTCATAAATTTTAGTTGAAAAAGGTACTGTCTCTTGTGCGTAAGCTCATAAAATAACTAAATAATTAACAAGCATTTTGTGTCTGAGCAAAAATAATTCATCATATTCGCCATATGAATCCAAAAATAACTTCTCTTGCTCTTTATTTAAGTTTGCACTTTCGATAAAGTAAGCTAATTCAAAATTTGAATCACCCATAGTTGCATACTCTCAGTCGCAAATAAAGATTTTTTCTGTTTGATCCTGTAAAACAAGGTTAAAAGTTCATAAATCATTATGGCATGGAACATTTTTATTCATGTTGCTTAAAGTTTTATTAATGTTACGGTAAAAATCATTTAAAGCTTTAATGTTTACGTTTTTTTCTTTTAAAACTTTACGATAATGCTTAACTCTAGCAGCATGATTTGATGGTGGAAAATTAAGCTTTGAATTATGAACAATATATAAAAGTTTAGCAATTTTTACTATATTTTCATTAGTTAATTCTGGTTCAGTGCCCTTAATAAATTCTCACTCTGTTTTTTCCTTATTCTCGTTTAATAATTTAGGTACAAAATCAAAATTAGCTAGTATTTTATAGTCAATTTTGTGATTAAACCCTGTATATACTTTTTCTTGTACAAAAATTCCATTAAGCAAATATGAGACATTAGTATGCCCCTTAGTAATAAATTGTTTTTCCTTAAAGCTTTCTTGATAATCCATAATTTATAACTATACTATATAATTAATTTATTTAAAAATATTTTATTTTTCTACATTTACAAAATGACGGTAACAATATGGACAAGAGCAAGATTAGAAATTTTTCAATAATAGCACACATAGATCATGGTAAAAGTACACTTGCTGACAGAATTTTAGAATTAACAAATACAGTGGCTGCTAGAGATTTAGAGGAGCAGTTTTTAGACCAAATGGATTTAGAAAGAGAAAGAGGAATCACAATTAAGCTTAATGCTGTTCAAATTAAGTATAAGGATTACACTTTCCATCTAATTGATACTCCTGGACATGTCGACTTTACTTATGAAGTTTCTAGATCATTAGCTGCTTCTGAAGGTGCTTTGTTACTAGTTGATGCTACTCAAGGCATTGAAGCTCAGACTCTTGCCAATGTTTATCTAGCTTTAGAAAATAATTTAGAAATTATTCCAATAATTAATAAAATTGATCTCCCTTCTGCTAATGTTGAAAAAACAAAAGAGGAAATTGAAAATGTTATTGGCATTCCAGCTGATAATGCCGTGTGTGTCAGTGCAAAAACTGGGCTAAACTGCGAAAAAGTTTTAGACGCAATAGTTGATTATGTTCCTGCGCCAAAAGATGCTGATGATAATAAACCACTAAAAGCATTGATTTTTGATTCATATTTTGATGAATACCGTGGTGTTATTATGCTTATTAGAGTTTTTCAAGGCAAGCTAAAAGTTGGCGATGATTTTAAGTTTATGTCAAATAATGCTAACTATCATGTTATTGAGCTAGGTGTAAGAAATCCTAAAGAAACTAAAAAAGAATATTTAGAAGCTGGCGAAGTAGGTTATGTTGCTGCCACAATTAGAGATGCTAAAGAAGTACATGTTGGTGATACTATTACTTTAGTTGAAAATCCTGCACTAGAACCTCTACCAGGCTATAAACGTAAAAAGCCTGTGCTTTTTACAGGATTTTATCCTATTGATACAAGAGACTATGCCGAACTTAAAAAGAGCTTAGATAAAATTTCACTAAGCGATAGCTCACTAACTTGAGAGCAAGAAACCTCTAAAGCTCTAGGCTTTGGCTTTAGAGTTGGTTTTCTAGGTATGCTCCATATGGATGTTATTCAAGAGAGACTAAGCAGAGAATACAAAGTGGGAATTATTGCTACTAGTCCTAGTGTTGAATATAAAGTTGTTAAAACTAATGGCACATTTGAAATGATTTCTAACCCATCATTAATGCCAGATAGAACATACATAGATCATATTGAAGAGCCTTATATTGAAGCTACAATAATCTTGCCTAATGAATACATCGGTAACATTATGGACTTGTGCCAAAATAAACGTGGAATTTATAAGTCTTTAGACTACATTGACGATTCTAGAAGCAGATTAATTTATGAAATGCCTTTAGGTGAAATTGTTTTTGATTTCTTTGATAAAATGAAGAGCTTAAGTAAGGGATATGCTTCATTTGAATATGACCTAATAGGCTATAAAACAAGCGATTTAGTAAAAGTAGACATACTATTAAACGGCGACAAAATAGATGCTTTTTCAATCATTACTCATAAAGATTCAGCTTATGAAAAGTCTAGAGATCTAACCAAAAGATTAAAAGATGCTATCCCTAGACAAAATTTTGAAGTGCCTGTGCAAGCTACAATTGGCGGAAAAATTATTGCTCGTGAAACAATTAAAGCTTTTAGAAAAGATGTTACTCACAAATTGCATGCTTCAGACATAAGTAGATACAAAAAGCTTTTGGAAAAACAAAAAGCCGGTAAG
>258 25 38
GGTAATAAAAAAAAAAAAAAAAAAA
>259 24 7
TAATAAAAAAAAAAAAAAAAAATT
>260 24 11
TAATAAAAAAAAAAAAAAAAAATA
>261 24 17
TAATAAAAAAAAAAAAAAAAAAAT
>262 24 7
TAATAAAAAAAAAAAAAAAAAAAG
>263 38 420
GACTATGTTTTAGGGCTAATACTTTATAAGTTTTTGTG
>264 2347 48163
TAGTATAAAAAATTATAATGTAAATTAAGGCGTTTTAAGTCTGGCTAAAAAAATAAAAAGTTTAATATGGAAATAATGCCTTTTTTCTTAAAATTGGTTTCAAAAAACGGCCTGATGCCGTCTTTTTGATTTTTATGCCATAAAGTTTGCATTTGCGCGTTCTTTTATTTCTTGGCTTACTGAAAATGGAACTCTTGTTGTATATCCTTCTTTAGAAGCAACCGTTGCTTTAGTTGGTCATTCAAAAATTGCTTTGTTTCATATAGCAACAGTATCATTATAAAGTTCTCTCGCTGCTGTAATTTCTGCTTGACTTCTTCTGTTTTCATCCATAACTCTGTGAAGTAATTCATGAGCTTTTAATTCTGGATATCTTTCAAATTGTACGTTGACATTTCTTAAGCCTTGAAGAGTTGAAGCAACAGAATTAAATGTTTTATCAATATCTTCAGCTACTTGTGCCCTGTTAGCATCAGTAATATTTACTCCGCTTCTATATGCAGTGATTTTTTCTAAAACTTCAGTCTCAAATCTAACTGCCTCTTTAGCAATAGACACAGCATTATTCATTATATTAACTCTATTTAATAAGTAGGCATCTATTGTTGAAGACTTAGCTTGGATTTCTTGTTCTAATTTTTGTAAGTAGTTTTTAGCCTTAACTTTTTTAAATAGAAAAATTATTCCAGGGATTATTAATAGTAGTCATAATATAACTTCAAACAAAGTTGAACGTCATGTTACTTTAGCAGGAATTTGCTTATGTATAACATTAACATCTCTTCCTTGAGGATTAACTGGGTCAGTTAATTCATCTAATTGATTTGCCATATTTCTCCTTTAAACAGTTATTTTTATGTTTAAAATTATATATTAAATTTTCTTATTTATCTGTGTACAGCTAGTTGTTAACTTATACAAAAATAGCAATTTAGTTTAGCTCTTTATGGAACACTCTTACATAACTAGAAAGAGTTTCACCTTTAGCTAATGATTGGCTTTCATCAGCAAATTCATTTAATACTTCATTTAATTCATCAAGATATGAATCATTGCTTTCAAATTCATTAATTTTGCCAACTTGAATTACAAATTCACGGTGCTCAGGAGTATATAAGGTTCAATGAACTGGAATGGTATGAAGCTCACCATCAGATCCCATTTTAGTTACATAATCTGTTTCAATTGATGTTGAAAAACCTTGAGCTTGGACACTAAATTCTTCAAAATTAGAATCTGACTTATGCACGTCCGAGATGTTAACTACAAATTCAGTGTCTGTTCAACCATTTTTGCCTGATTTATTTATTGTGCTGTGTGCAAGCTTTTCTAATTCTAAATATGAAAGACTCCTGTCATTAGTTTTATTTAGTAGTTTTTCAATAGATGATATATAGTTAGGAATGCATAATAATGGAGCTATGCTGAAATAAAATTCTTTGAAAAACAAGGCCATTTTTTGGTTAAACTTGTTGAAAATTTCATTATATGAGTATGAATTGCAATCAATTATTTCTTTAAATATTTCATTATCTTCATATTCCAATTGAGTGTTCTCAATTAAATTGACATTACCATTTTTAGAGAATTTAAAATTATCACCATAACCGTTTTTCTTATCTAAAAGCAAATTTGTCATATTCTTCTGTGCCAAAGGGGTAAAGAGCTCACGATATTCTCTTTCATTATCTCTATTAGTTGCATCAAATAAAGCTTCAAATTTAGTGTTGCTCATTACTCTAAATGATGAATTCTTAGCAATAGATTTCTCGGTAAGCTTAGTTAGTTCGTCACCTCTTTTTCTTAAAAACTTTTCTATTTCCCGCTCATTCATTACATTAACTTTTGTTGGTTTTCTAAAGAAGCTAAGTTTTGTTCCTTCATTTGAACCAAAAAGCAAGTAATTATCATCGCTAAATTCAGGCGCTGGTTTTGTTACAGTAGCTACAAGTACTTCTGATCTTTCTCTGCTTCTAGCTTCATTATTAACATAGTATGTCTCTGTTCATGTTATGGTTATAGAGCCACTGTAATCAACATCAACATATCTTCAACCTCTTTTATTAACAAAAATAAAAGGAGAAGTAAATAAAGTTCCACTTAAGATTGATTTGCAATATGTATTTTCACTCTTACCTAAAAGTTTCTGTGCTCCGTATTCACTTACAAAGCTGTTATATCATTCATTCATTAAGTACTTATTAAACTTAATTTCTGGCATTGTTTTTTGCAAAATTTCTTCTTTGATGCCATGTCTTTCTAAAAGTGAAAGTAGTGGCTCTATTGCACTTGAAACTTTTTTGTATGCTTCTCCTTTGGCTATTATGTCTTTAATTAATTGCTTTTT
>265 26 88
TTTTTTTTTTTTTTTTTTTTTGACAT
>266 26 249
TTTTTTTTTTTTTTTTTTTTTGAATA
>267 24 8
AAAAAAAAAAAAAAAATAACAAAT
>268 24 9
AAAAAAAAAAAAAAAATAACAAAC
>269 24 11
GTTTGATTTTTTTTTTTTTTTTTT
>270 83 1101
GTTGATGCTGTTGTTTCAAATCCGCCTTATTCTCAAAACTGAAATGCAGAAAAACATACTTTAGACCCTAGATATATTGAATA
>271 24 129
TCCCCCCCCCCCCCCCCCCCCCCC
>272 24 15
TCCCCCCCCCCCCCCCCCCCCCCT
>273 24 215
ATAATAAAAAAAAAAAAAAAAAAA
>274 24 8
ATAATAAAAAAAAAAAAAAAAAAT
>275 27 82
TGGCGGGGGGTTTTTTTTTTTTTTTTT
>276 44 888
TTTTGACCTCTACCTTGTGTATCAGCTGGCTTCTTCTCTTCATC
>277 24 9
CTTTTTTCTTTTTTTTTTTTTTTT
>278 27 31
CCCACCCCCCCCCCCCCCCCCCCACCC
>279 25 37
GGTGGGGGGGGGGGGGGGGGGGGTG
>280 1412 26957
AATAATTAAATGCTTAAAATGTCAATTTGCCATTAGACTTGTTTTCTAAAATGCCTGTAAATTAAGCATATTGGAAAAATTAAGTCATTAAGTAATCTTAACTTGAATAATCTATATAGCTGTGTGGATATTTTTTACAACCGGCTTTAACATATTTTCTTACTCAGTGTTTTGCTTTTATTTCATCATCTTTATCTATAGCAATTATTGTTTTGTGCAAATAAACTTTTATTACTATAAATCAGAGCGATAAGCTTATAATAAGTGGAAATAAAACATTGACAACAACTAATGAAATGATATTAGAAACATTCATTTCAAGTCTTGCAATAATAACATCTGACCAAATCATTAAACCTAAAAGCACTAAAATGATTGGGAAAATGCTCCGATATGACATATGAACATCTCTTTTCATTGTAAGCTTATTAACTTTAATAACATCATATCAGACATTTATTTTCTCTTCAAGTGTGTATTTTTTCATAATTTATCTTTCGATTAACAAAATAAAAGTTAATCAAATGTTACTCCTTTTAGGTTTCTAACTCAGTTTATAAAATGAGAATAAACTTTATTAAAATCATGTTTATTATTTTTTGTATAACCCTTTAAAACAGCAATTTTGGTCAAAATATTGTATGTTTTTACTTCATCTAAATTATTTAATTTTTCATCACTTAAATTAAACTCATTTTTAAGTAACTGTGGATAATAATCAGCCATTACTTTCAAAAAATTAGTAAAAATAAACTTTTGAGGAAAAATACTTGTTTCTATCGAACCAATCATTGCTAATTTAGTTGCAGCATATTGATTAGTTAATTTTGGAAGCAAAATACCAGGAGTGTCCATAAAAAAGAAATTGTCTACAACAACTCATTTTTTTGCTCTAGTTACTCCAGGATAGTTAGCAACTTGAAGACTTTTTTTGCTAGATAACAAGTTAATTAAGGTACTCTTTCCAGCATTTGGTATGCCCATAACAAAAGCTTTGATCCTTGAATTTATAAGTCCTTTGGCTTTATCTTTTGCAACTTTATCTGCAGTTATTTTTTTAAGCTTGTTTATTATGATATTTTTGCTCTTTGGATTTCTTAAATCTAATCATAATATCATTGAAGATCCAAATCTTTTTTCTATTGCGCTTTTTTTAGAAACATCCATTAAGTCACTTTTAGTAACTATAAATAATCTTGGTTTATTGGGCGAAATGGAATCAAAATCTTCATTGTAACTACTAATTGGACACCTAGCATCTAAAACAATAATAAAAACATCAGCTAGTGACGCGTTTTCTTTAATTTCACGCATTCCTTTAGCCATATGTCCAGGATATCAGTTTATTAATTGTTGGTTGTCAGTATCAATATTCATTATTTACTTTCGTTTTTTAATAAAGATATTTCAGA
>281 715 12844
TGCCTAATATATTAAAAAGTTTAGAAAAGTCTTCATCATAGTTTAATGCAATATCTATAATGCAGCAATTTTATTTATACCCTTGTTTTATAGTAATTTTGGAAAAAAAAATACAAAAATTGAGCCCTTGCTCAATTTTTTGTCTGTTTCTGGCTTATTTTTTAAACGTAAACTGATCGATGTTTGCTTCTGTAAAAACAGGGATCAATATCTGCTTGTTATTTGAATTAGAATAATCCTTGAGATCTCCAATTCCTTGTGCAAAAACTGGCAACTTAATATTAAATGAAAGCTTTAGTTTACCTGTATCACCAGTTACTAATTCTAGTTTTAAATCAAATATAGATTCAGTGCCTATCCAAGTAAAAAATGGATATAGTACAAAACTGTTTCCTAATGAAGGCAAATCTAACACTTTTGCAGATTGGCTAAAGCCATCTTGATAAGCTTTATTGCTATCACTTATATAGACATTAAGCTCGCTTACTATTTTTTGTTTTAAGAATTTTTGTTGATTTTCATCAACATCTTTTAATATATTTTCTCCTGCTTTAATGCTTTCCTTAGTCCTTTTAGATAAAATGCTTTTAACGATTTGCAAATTTTTAAATGACATAGGCGTTAATGAAAAACCAATTACATTGTTAGTTGGATTTTGCAAATCTGCCTTTTTTAAGCCTGCAAAAGAAAAAGTTTTGGTTATTGATGGCTCGTT
>282 41 192
CCCCCCCCCCCCCCCCCACCCCCACCCCCCCCCCCCCCCCC
>283 29 406
AAAAAAGCAAAAAAAAAAAAAAAAAAAAA
>284 2307 33277
ATCTGCCTGTTTTTTAGGTATATTCGACAAAATAGAAAAGTTATATAAATATTGATAAACACTTAATTCTTTTGGAAAAATTGCATTTTCAGGCACATAGCCAATAATCGACTTAACGCTAGCATCTTTTATGTTTTTGCCATAAATTAATATTTGGCCTGAATAATTTGGATATGCTCCGATTATTGATTTAATTGTGGTTGTTTTACCAGCGCCATTTTCGCCAATAAATGCATGAAAGTCGCCAGAGTTTACAGTTATATTAACGTTTTTAATGCCTCTTTTAGTTTTGCTAAAGACTTTAGTCAAATCAATTACTTCTAAAACTTTATCCATAATTATTTGTACTCCTTCTTTCTATACAAGGCAAAAACTGAAGCAAATAGAACTCCGTTTAAAATAATTCAAATTGGAATATAGGCATTTTTATTAACAATTTGGCTACTTCTGTTTATCGCAAAAACCTTATCTGCTGATTGGAAAAGATAATTATTTTCACTAGGATCTAGTTCATATCTTATTTTTATTTTGGCATTTTCAATGCCGCCATTAGCACCTTTTTTTCCAACAGGGACAACTGTTTTAACAAATATTTTGAATCCACCTATTTTATAGTCTTGTCCGAGAATATTAATTGTGTATTGGAAGTCTCCAAAAGATTCTTTAGTATCAGGGTTTTTTAGCATTGCTTCATATATTTTGGTTTCTGGATAATTAAAATATATGTAGTTTAAAAGAGCTACTGTGAAGTAAATTCTTTTTTCAAAAATAGATTTTATTTTATTTTGTTTCAATGCATTTTCATCAAAAATTGTTACATTGGCATTATTGTATTTATTAATTCCACTGGCATTATCAATATCATCATTATTGATGTATTTGCTAATTTCAGTCATTAATAACTTATTTATTTCAACTAAATTGTCATTTTGAACAATTTTTGCTTTGAATTTTTCAACAAAGTTTTTAGCTATTAGATTAAATCTTTCATCTCTAAGAGCTTCATAAATATATTTTCACTTAATTCTGCCAACTAAATTGCTTCCCTCATCACTGAAATTAGCATCATCTTCAAAAAATTCAATATTTGGATCATCAGAACCGACACGAGCATAAAGAATGTCATGGTTAACAACTTCAATATTGCTTCCATATGCATCTTTTAAACTATTATTAGACTTTAGCACACCAGGGACAATGTATTTAGGCGTATTATTTTTATCAGAAGTAATATATTTCTTTAAATTGACATTTGTGTCTAATTTATAGTTATATGTGACATCATCAAGCTCATTGTAATACACATAATTATCTAAGTTAGAAAACTTTTTGACTGATGCTGATTCAAAAACGTTTTTGTTTTTGAAGTTGAAGATATCAATTAATTGATATGGTACTGAAAGTCATGAATATGCTTGTCATTCAGCGCTAGATTTATTAGAAAGTTTCATAACTTCCTGCAAATATTTAACTTGCTCTTCTGAAAAGCCTTTATTATCAGCTCCGTTTGAAATAAGCAAAAGTTCATCTTTTTTATTATTTAAATAAAAAGGTTCTATATTTGCCTCATTGCCAGAAGCGTGATATTGATATGGTCTATTAATAAAGTGCGCTGCATTATTAATATTTGAAGCAGAGTTAGCTGAAATTAATGAACCGCCTAATGCTAAAGGAATAAAGAGCGCAATAGGAATAGTCATTGCAATTTTTTGGCTTAATTTATAGCAAATTAAGGCTGTAAATAGACCAAAAAGTAAATATGTCATTAAGCTAACAAAGAAAAATAATAATGAAGCTAAAAAGAATTGTTTAATTTCATAAACTGCATAAAGACCAAATAGTGCAGCAACAAACATTATTAATGATCATAGAAGACCAAAATAAATTAATGCTAGCAGTTTGCCTAAAATTAAATTATTTCTAGAAATAGGCTTAGATAAAGTGATTATTTCTAGTCCTTCACTATCAAAGTCTTTGAAGATATTTAAAGCTTTAATAGATGAAAAAATAACTGTTGCTGATGCACTTATGAAAATAAATATATAGGCTGAAAGTAAATGGTAGTTTTCGCCTACTGCAAATTTATAAACTAATCCAATAATTAGTGAAAATACCAAAATTAGTATAGGCAAAATGAATGTACTAATTTTTCTAAAGACAATGTTAAAAGCAAACCTGGAGTATTTAAAAGCAGATGTGCTCATTATTTCTCCTTATGTTTAATAAATTAAACATAGTTATAAAATAAATTCATAACCTGTTTTTTAATTGATTTTATTATTGTGTGAATTGCCTATATGAATAAAA
>285 26 24
CCACCCCCCCCACCCCCCCCCCCCCC
>286 27 130
TTTCTTTTTTTTTTTTTTTTATTTTTT
>287 45 337
TAATGTTAATAATTTGACTTAAAAACGTTATACAATGCAATATCC
>288 24 71
AAAAAAAAACAAAAAAAACAAAAA
>289 30 82
AAAAAAAAACAAAAAAAACAAAACAAAAAA
>290 2410 32140
GTGGAAATAATAAATAAGAAAAAATATTTCTTGCCTACTGCATGAATTTCAATCACCTTTGTTGCTTTGGCTATATTTGTCAGTGTACTTGTGCCAATAATAAATCTATTTTTATTAATTGGAGTTGATAGATCATTAATTCAAGACACTGAATTCACACAGCTATTAGTCGGCAGATTGATGTTAATTATTGTTTTAATACTTTTTATAAGTCTTACTATTATTCCAACACTTATATTGAACAAAATACGAGCTAAAAAATTTGGCTCTTTAGCAAAATATTATGAATATACCAAAAGCAAAATTAAACTATTAAAATTAAACTCTAATACTATAAAATAAGCGCAAAAGCATACTTATACATAAGGTTTTACGGGAGTTAATCATATGAACTTCAAAGATATTTTTATTTGTACAACTGACACAGTCACAGGCATAGGTGGACCAGTTAATGACAATACATTAAAGAGCATTTATTACCTTAAAAACAGGCCTATTAGTAAAAAAATCATTATTTTAGTTGGCTCAGTTGAGCAAGCTAGAGAATTTAAGGAATGAAATCATGAAGCTGATGAATTTGCATCGAAATATTGACCTGGTGCATACTCAGTTATTGTAAATAATCAAGGTTTTAGAATGCCTAATAACTTAAAATTGTGCCAATTTTTACTAAAAAATGGCCCAATGTATGTTACTAGTGCTAATATTTCAGGCCAAGAACCAATTGAGATATCAGAGGCCTCAAAATACTTTCCATTAGTTAAAAATGTTTATGACTTTGGCAAAGGAAATAATAAAGCTAGCCAAATTTATAATCTTGATGAAAAAAAATGAATAAGATAATCATAAATTAAAATAAATATGCGCAGTTCAAAATATTAAAATATATACTTTTAATATAGAAGGCTAGAGGTTTATTATGACACTAAATGAGAAAATTAAATACATTAATGACAATAATTTTATAAAGGAAAAACTGAATTTACACTACTTTTTGCTTTCTCTTTATTCATTATTTTTTACTGCCTTTCTAGTCTTAATAATTTTCTTTTCTAGCCGATGAGATTATTCATTAGGACTTATGACAAGAATTAGCGAAAAAAATCCTTTAGGTTATTTAATCTCTTTCTTAGTGTTTTTTGTTATTGGACTAGTGACTTTTGGAATTTTATTTATAAACTGCTTAATGCTTATACTAGTTAATAAAATGATTAATTACAATATGTTCAGAGCACTAAGATGCTTAAAAATCAAATTGTTTTTTAGTGCAAAATTTCAAATTTTACTGAAGCTAAACAAGGGTGAAGATGACCTAAAACCCTATGAATTAGACTTTTTGGCTTGAGTTAAAAACAAAGGATTTGTCTTGAGCGATTCAAAAGCAATTTCATATTTATATGGAAACTATTGAAGAAGACCAAAAGTATGAACTTTTGTGGCTAATAGCTCTAGGGCAACATTAAAAGACTATGAAATTTATGCTGGTGGTACTATTTTTTCTAAAGAACCAACTAGATTAAAAGTTAAAGTAAATAACCAAGAAATGCATTTTTCATTAGTAAAACTAATACCTGATAAATATATTAAAAACAAATTAGTAGCTAAAGTTCCAAATTCATCATGAATATTAGCCTCTTTAACTTTTAAGCTTATGAATACATTTTTAAGACTTAAAAAAGATAAGCATTCTGAAGAATTAATTAATATGGTTGAAAGACTTTTTAATGATTTAACCTACATTTTCAACAAAAAAATAATTTTTAGACCCAAAAATCATTTAGATGTGTTTAAATCAAACTATATATTTTGGTTTTTTGATTCATATTTTAGTAATTCTGAATTATTCAACTTTTGCGATGATGAGCAAAAGGATGAATTTTTAGAGTTTTTGAACAAATTCACAAATAGATTTGAATATCATAACGAAGTGATTAATTACTTTAAAGCCCTTTTTATAGGCATAAACAGTAATGAAGAGTTCAGAATTATTGTTGATACTGCTATTAAATTAAATAGTCAAAATAAACACTTAAATCTAACTAAACGTTTTAGAAGTGTTGATGGCAAAATCAACTTTATGCGTGATAATTATCCAGAACCAATTACTAATGAATTAATAAAAATTCATATGTATGACTTCTGAAAAGAAGGCCAAAAAAATAACGAAATAGATAGCAGAATTATTTTGCTTAAAGAATTTAATAAATCATTAGAAAACAACAAAACAGTAAAAACACCGGCTAAATAATTGCCTGCTGTTCCTGTTTTATAGGCTTATGTTTCAAATTATTATTAAGCTAAATTCAATGTATTATAAAAGTAGCTTCCAAAAATATGAGCTGCTTTTATTTTTTTAAAATCAAACTTCTAGTAAATTAAAGCAGATTAATACCATTTAAATTGCTAAAAA
>291 24 7
ATGTTTTTTTTTTTTTTTTTTTTG
>292 24 9
AAAAAAAAAAAAAAATAAATAAAC
>293 27 59
AAAAAAAAAAAAAAATAAATAAATAAA
>294 27 249
AAAAAAAAAAAAAAATAAATAAAAAAA
>295 73 894
TTGCATTTATTTTGAATAATTTGTCTTTTAAGCCTGTAAATAAGCCGAAAAAGTTATCAAGCTTTGCTAACTC
>296 1388 30421
AAACAGACACATAATTTGGTTTGTATATATTTATTATTAAGATTTTTTTCAAGCTTATCTGCTGAAACACAGCATATACTTGCTAATTTTTTTACATCTACCTTAGGAGCTCTAATAAACATATTGTCTGTTTCGACATTAGAATTTAGTTTTCATTTACTTAAGTCACGACTAAAATTCTCTGCATCCCCAAACATTAAATACATCTTATTTACATTTGAGACGTTTCAATCATCAATATTTCCATTAAATAATGTTGCATCTTGAAACATAGATTCCATATCTTGAACATTAGATGTGTTTCATAAATTTAAATCTTGGTTAAAAGATGTTGCTCCTGCAAAAAAGCTAGACATTTGTGTAACACTTGAGACGTTTCAATTGTTTAACGGACTATTAAATTTAGCTGCTCCATCAAAAACACCTGAAATATTTCTTACTTTTGAAGTGTCTCATTTTGAAATGTCTTGGTTAAATTCTGCAGCATGTGAAAATGCTTCAGAAATATTAGTTACATTTATTAAATTTCATTTTTCAATATTACTAATTCTTGATGATTTAGAACCATGAAAAACCTTAAATAAAGACTGAATTTTAAGTGGTAGGTTTTTTAGAACTTCAACGGTGTTTATTGGCATTGTGGCAATAGTAACAATATTAGAATTAACATTATTAATTAGTGAATAGCCAATCTGCTTAATGAATATTTTCTTGCCATTCTTATTTAGCTCTTCAAATTTGTTGTCATTGCTGATCTTTAAGTCTAAATCATCACCTTCTATTGTGTATTTAGTTACAACTTTGTCTTTAAAAACAGTTCCAAGCGTAACATCAAACAAAGTTGAACCTAAATTTAATTTAATCTTGTTTTTGCCACCTTTTGTATCTTCAAGCAGAAGTTTATTTTTGTTAGTTTCAGCTAGTTCCAAGTTGTTGATTTTTTCATCTTTTGCATAAACATTAATTTGATCATAAAAATCTTGTAGTGAGTGAAAAGTAGCAAAAGCATCTTTTAGCTCGCCAACAATTTTTTTCACCTTTTCAGCATTTTCCTTGTTAGCCTTCTTTTCATCTTCAGTTTCCACTTTGTCTTTGTTTATAGGTTTATCCCCTGTATTCCCATTTGGTTGATCACCTTGCTCCGTTTTTGAATGGGGGGGTATATTTTTATTATCTCCATTACCACCATCCATATGATCAGTTTGTGGTTTAGTAATTATTTCAGCACTGTTATTGCTTTTATTATCACACGATGCAGCAATCAAAGGAATTGTTGTGATTGACAAAAAAGCACCACTTAAAAATTTAATTTTCTTGTTCATATTACCCTTACTTTTTTTACTTTGCTGTTTGTTGTACTAAATTTGCATAATTTAAACTATTTTTTT
>297 161 2689
TCTAGTACTGATTGATATGTATCTCCTTCCTTGAATGAGTTTTGTAAACGGTCTTCAAATTTTGGAGCTAAGCCTCAAATTGAATTTATTTTATCTTTTAAAACTTTAACATTTATTTCGCTCCCTTGTTGATCGCTACCACCTTCAGTTCCTGGATTTTG
>298 24 65
AACCAAAAAAAAAAAAAAAAAAAA
>299 26 29
AACCAAAAAAAAAAAAAAAAAAACAA
>300 24 69
AAAAACAAAAAAAAAAAAACAAAA
>301 29 93
AAAAACAAAAAAAAAAAAACAAACAAAAA
>302 40 148
CATGACTAAAGCGTTTATGGCGGGGGGTTTTTTTTTTTTT
>303 28 322
AAAAAAAAAAAAAAAAACACAACAAAAA
>304 24 133
AAAAAAAAAAAAAAAAACACAAAC
>305 24 98
AAAAAAAAAAAAAAAAACACACAA
>306 25 192
AAAAAAAAAAAAAAAAACACACACA
>307 25 66
AAAAAAAAAAAAAAAAACACAACCA
>308 24 276
AAAAAAAAAAAAAAAAACACAAAA
>309 28 107
AAAAAAAAAAAAAAAAACACCAACAAAA
>310 26 85
AAAAAAAAAAAAAAAAACACCAAAAC
>311 25 16
AAAAAAAAAAAAAAAAACACAAAGA
>312 27 43
AAAAAAAAAAAAAAAAACACAAATAAA
>313 24 35
TACTTTTGATATTTATTAATAGAT
>314 1530 31345
TTATTTATAAAATATAAATACAATACATAAAGACAGTAACTGCCTAGCTTAATATGTTACCGAGTGTATATCTTAGTTTTTTCTTATAACTAATATTGTCTATTGTATTGGAACTCTTTATTTATTATGAAAGGGGGAAATTTGATGCATACAGTCAAAGAAACAGCAAACAGATTAGCAAAAGTTGAAACAGTTGAAGAAATTAGCCAAAAAATTGCTGCAGCTAAAGGATTTATTGTTGCTGAATACCGTGGTCTAACTGTTGCTGACCTTAAAAACTTACGTGTTAGTGCCAAAAAATTAGGCATTGAAGTTAAAGTTTACAAAAATAGATTGTTTAAGTTAGCAGCTAAGAAAGCTGGTTATGACCTTGATGAACATTTAGTTGGTCCTAACTTATTTGCATTTAGCAATCTAGAAGACAATGCAGCTGCTAAAGTATTAGTTAAATTTGCAAAAGAAAACAAATTATTAGTACCTAAAGCTGGTGTATTTGAAAATAATGTTATTGATGCAAAAGGTGTTGCTGAAGTTGCTTCATTACCAAACTATGAAGAAGCATTATCAATTCTTGCACGTTCACTTATTGCTCCATTACAACAACTCTCTCTTTCTTTAAAGCTATATAGTGAAAAAGAAAGCGAATAATACTTTTAAAAGAAAGGATTAATATCATGGCAAAATTAACAAAAGAATCATTTATTTCTTCATTAAAAGAAATGTCAATTAAAGAAGTTATGGAATTAGTTGAAGCAATGAAAGAAGAATTTGGTATCGACCCTTCAGCTGTTGCTGTTGCAGCTGCTGCACCTGCTGCTGAAGCTGAAGAAAAGAAATCAACTCTTTCAGTTATTCTTAAGTCTGACAATGGTAAAAAACTTGCTATTGTTAAAGCAGTTAAAGAACTTCTTAACCTTGCATTAATGGATGCAAACAAATTAGTTTCAACACTTCCTGCTACATTAAAAGAAAACATTCCTGCTGCTGAAGCTGAAGCTTTAAAAGCTAAATTAGTTGAAGCTGGCGCAGATGTTGAATTAAAATAATAAAAACAAGTACTTAAAAATCTAGCCTCGTGGTTAGATTTTTTGTACAAATTACACTGCAATTTACCTATCTTAAAAACTATTGAAGTTTTTCAAATTTAGATTTAACAGTTGAGTTGTGATTGTTAACAAATTCTTTTAGTATGCCTAATAAGTAACCAGGATCATTATCGCTTTTTGATTGCTCCATAAATTGTGTGTATTGATTGTATCCACTTGCATAAAAGAAACTTTCATATTTAGTCTTTATGGTTTCATATTCAGGCCCAGTTAATCTGCTTTTTACTTCATCATATTCTTTTTTAATTTTTTCTAATTCTTTAAACAGCTTCCTAAATTCCTCTACATTTTTCTTGGCTTTCTCTGCTTCAGCTTCCTTTCTCTTTCTCTCTTCTTCTTCCTGTTTCTTTTTCTCATCAGCTTCTTTTTTTCTTTCTTCTTCTTGCTTTCTCTTAGCTTCTTCCTCTTCTTTTTTCTTTTTTTC
>315 38 273
TTTTTTTTTTTTTTATTTTTGTTTTTTTTTTTTTTTTT
>316 24 16
AAAAAAAAAAAAAGCCACAAAAGA
>317 24 14
CAAAAAAAAAAAAAAAACAAACAA
>318 24 13
CAAAAAAAAAAAAAAAACAAAAAC
>319 24 75
CAAAAAAAAAAAAAAAACAAAAAA
>320 24 10
CAAAAAAAAAAAAAAAACAAACAC
>321 102 909
CTGCTGGTTTTTTAGCAGCTGTTGTAGATGTTGTTGTAGAAGTTTTCTTTGTACTTGAAGTTTCTTTAGCAGTAGTTGCTTTTTTAGCTGCTGGTTTTTTAG
>322 130 955
TAGTCTTTATTTGATATATTATTGAAAAATTTTTTTACATCTTAATTACAAATAAAGGAACAACAAAATATGAATAAGAAAAAATTAATATTAATTAGGGGGGGTTACTTTTTGCTAGTTCACTTCCTTT
>323 31 283
AAAAAAAAAAAAAACCAAAAAAAAAAAAAAA
>324 38 159
AAAAAAAAAAAAAACCAAAAAAACAAAAAAAAAAAAAA
>325 36 283
TTTTTTTTTTTTTTTTGTTATTTTTTTTTTTTTTTT
>326 26 37
TTTTGACGTCTGTGGCTATTTTTATT
>327 104 1694
AATTCGCCAGTAATATCTGAAGCAGAAACTTTATGGTTGATTCTTTCTATTTCTTTATCTACTTTAGCAGCTTCTTTAGCTTCTTCAGCTCTTGCTTTTCTTTC
>328 25 25
AATAAAAAAAAAAAAAAAAAATTTA
>329 24 57
AATAAAAAAAAAAAAAAAAAAACA
>330 24 1772
AATAAAAAAAAAAAAAAAAAAAAA
>331 24 67
AATAAAAAAAAAAAAAAAAAAATA
>332 26 73
AATAAAAAAAAAAAAAAAAACAAAAA
>333 24 30
AATAAAAAAAAAAAAAAAAAATTA
>334 25 26
AATAAAAAAAAAAAAAAAAAATATA
>335 26 120
AATAAAAAAAAAAAAAAAAAAAGAAA
>336 24 40
AATAAAAAAAAAAAAAAAAAATAA
>337 24 44
AATAAAAAAAAAAAAAAAAATAAA
>338 26 24
AATAAAAAAAAAAAAAAAAATAACAA
>339 26 30
AATAAAAAAAAAAAAAAAAACAACAA
>340 24 49
AATAAAAAAAAAAAAAAAAAAAAT
>341 64 884
TATGAAAAAATTAAGCACAAATTCGGAACAATGTATATGTCTCAGATCAAGATATCACTTGTGA
>342 65 1101
TATGAAAAAATTAAGCACAAATTTGGAACAATTGTATATGTATCAGATCAAGATATCACTTGTGA
>343 84 1028
CTTAATTATTTCTTTTGCTTTTTCTAAAGCTTCTTCTTTACTTAAAATTCTAGGCTTATCAACTTTATCAGCTACTCTTATATT
>344 26 25
AATAAAAAAAAAAAAAAAAGAAATAA
>345 24 189
AAAAAAAAAAAAAAACAACAAAAA
>346 24 50
AAAAAAAAAAAAAAACAACAAAAC
>347 39 273
AAAAAAAAAAAAAAACAACACAAAAAAAAAAAAAAAAAA
>348 27 149
TTTTTTTTTTTTTTTTTTTTTAGGTTT
>349 26 25
GGTGGGGGGGGTGGGGGGGGGGGGGG
>350 24 38
CAAAAAAAAAAAAAAAAAAATAAA
>351 24 7252
CAAAAAAAAAAAAAAAAAAAAAAA
>352 24 70
CAAAAAAAAAAAAAAAAAAAAACA
>353 24 52
CAAAAAAAAAAAAAAAAAAAAATA
>354 24 73
CAAAAAAAAAAAAAAAAAAAAAAC
>355 24 75
CAAAAAAAAAAAAAAAAAAAACAA
>356 24 7
CAAAAAAAAAAAAAAAAAAAAGAA
>357 24 12
CAAAAAAAAAAAAAAAAAAAAAAG
>358 24 42
CAAAAAAAAAAAAAAAAAAAAAAT
>359 24 17
CAAAAAAAAAAAAAAAAAAACAAC
>360 24 8
CAAAAAAAAAAAAAAAAAAATAAT
>361 24 569
TCAAAAAAAAAAAAAAAAAAAAAA
>362 24 15
TCAAAAAAAAAAAAAAAAAAAAAT
>363 36 134
AAAAAAAAAAAAAAATTTAAAAAAAAAAAAAAAAAA
>364 24 7
TAAAAAAAAAAAAAAAAACAATAA
>365 35 186
AAAAAAAAAAAAAAAATAATTAAAAAAAAAAAAAA
>366 25 20
TTATTATTTTTTTTTTTTTTTTTAT
>367 27 155
AAACAAAAAAAAAACAAAAAAAAAAAA
>368 24 8
AAACAAAAAAAAAACAAAAAAAAC
>369 50 983
TTTAAATTTCTAAAAGCATAGTAATAAAGACCATTGTGAAATATCTTCTT
>370 35 217
AAAAAAAAAAAAAATCAAAAAAAAAAAAAAAAAAA
>371 24 82
GGGGGGGGGGGGGGGGTGGGGGGG
>372 554 25037
AAAATAAAAATGGCGGCGAATCAAGTAATGTAGAGGGAAATTTGCCTAACACTGATTTATCTGAAAAATCAGATACAATGAATAAAGAATTCAAACTTGAAGAAAAAGATATTAATAATGAACTTAATAATTCAGAAATACCTAGCGATCAACCTATAGAAAGCAATAATTCAAGAGCAACTTATTCTGATGATGAAGTTAGACGAAATGCTGAAGCAGAAGCAAGAAAATTAGAAGAGGCAAAGAAAAAACAACAAGAAGAAGAGAGAAAGTTAAAAGAAGCAGAAGATAAAAAGAATGTTGTTGAAATTCAAAAGATAGTCGAAGAGCAAAAAGACGCTTTTGGATCATTTCATTCACAAAAAGATTTTGTAGATCAAATAAACGTTTATGCAAAGGATAAAAAAATTAGTGGACTAACTTTACAAAATGAGGAAGATGGTAACAAGAGTTTAGCTGTTGATACAGATGGTGGTAAGAAAAATAAAATCAAATTACAGTTAGGATCTCAAAAATTTGAAGTAAATTTAGGCATTGTGTTAAAAGATGCTGTA
>373 26 43
AACAAAAAAAACAAAAAAAACAAAAA
>374 24 37
AACAAAAAAAACAAAAAAAAAAAA
>375 26 29
AACAAAAAAAACAAAAAAAAAAACAA
>376 24 97
AAAAAAAACAAAAAAAAAAAAACA
>377 24 100
AAAAAAAACAAAAAAAAAAAAAAC
>378 24 88
AAAAAAAACAAAAAAAAAAACAAA
>379 25 32
AAAAAAAACAAAAAAAAAAACAACA
>380 24 92
AAAAAAAACAAAAAAAAAAAACAA
>381 24 10
AAAAAAAACAAAAAAAAAAAAACC
>382 32 162
AAAAAAAACAAAAAAAAAAAACACAAAAAAAA
>383 32 107
AAAAAAAACAAAAAAAAAAAAAATAAAAAAAA
>384 25 29
TGAAAATAATAAAAAAAAAAAAAAA
>385 3288 66596
GCAAAAGCTACTCTTTGCTTTTGACCGCCAGATAACTTATCAACTCTTTGGTTTAATAAATGATCTATTTCTAATTTCTTTGCAACATCAGTAATCTCATTTTTAAATAAGTTTCTTAAGTGTAGCTAATTTAGAATTTTGAACTTATTTTTAATATTTTTGTTGCCTAAGCAACTAAATACTAAAGCTAAGTAAGCAATCTTCTTCTTTCAAATTGACTGCTTTTTGCTTGTTAGAATCTGCTTGTAGTCTTCAAATTTTGAAAACATTTTTTTATTGCTTTCAGCACTAGCATCAAGCTTGCTTAAAAGGTTTTCAAAATATTTTAATCTTGCTGAATCTACTCACTTACTATAGTTTTTTGCGTTTAAGTACACATTGTTAAAAACAGTTGTGTCTTCATAAGTTGAGTTTTCTTGCATTATGTAAGCTATTTCGTAAATTACGGGTTTATGCTTAATTTCAATAGATCCTTCATTTGGTTCTAAATATCCTAAAATCAAATTTAATAATGTAGTCTTTCCACTTCCTGAAGGGCCTAGTAAAGAAACAATCTCATTTTCCTGAATTACCAGCTTATCAATATCGACGTTGTACTCCTTCTGTTTTTTATGATATTTAAATTTCAAATCATTGATTTTTATTAATGTATCTTTATTATTTAATGTTTCCATACAAGAATAATTTTACTATCATAATTGACAAAAGTATGTATAAATTAGCGTTATCAGTCACTTTTGAATACTTTTTGTATTTTTTCACTTTTTTAACAGTAAAATGAATTTTAAAAAAAGATTAAGATAAATCCTAACCCTTTATTTTTTTAAAGTTTGCTTGCTAAATAACCAAAATATTGATTAATTGACTTTCTTATTTTTATTCTTCTTAATAAAAATTGCTGATAAAACTAAAGCAACAGTTATTCCAACAGCTGATGCAGTAACTGATGAAGCGATTATGACAGTTGACTTTCTCTTATTACTGTTTTCAACTGGCTTGATATTATAATTTGAAAGATCAATTTCTAAAAGCTCTTTGGAATTATGATTTTTATCATCTTTATACTTAAAATAAACTATTGGACTGCTAGCTGAAAGCAATTGATTAGATGATTTATATTCATTAAAGTTAAGCTTATCAAATGAATACAATACTTCGTCATCAAATTTCAGAATGCTCTTATCTATAATTGAATTTTTAGAAATTACTTTAGGCAAAATTTCTCACTCATATACTAGTTCGTTTTTACCTTCTGCAAATGAGTAATTTTTGTTTTTAATTTTAATTGAACTTTGATATTTGCTACTATCAATGTGTTTTAAATCATTTACCAAAACATCTGTTTTAAAGGAAAATTTGTCCAATCCTAGGTTATGTTCATGGCCATCATATACAAATTTATTTTCAAAATTTTTAGGAGCATCAATTATTAGCTTTTCAACATTTATTGAATGTTCATAGACATATTTTTTACCATTGAACTCATACTCTAATACAATTTTTGAATCGCCATAATTGATATGTTGACTGCTTTGATAATTAACTTTTGTTGGCTTAACAAACTCTATATTGCCGTTGTTTTCAACTGATATATTAACATCTTGTAGATTAATTGTCTCCAAAGCTTTATAAGAACTTTTAAGATTAGAACCAACAATTTTAGCTTCCTTTTTTGTATCAAAAATTGCTTTAACTATTATCGGATTTGCATATGTTTGGTTGTTCCCTTTTTGCCTGTTTCCAATATAGTTAAACTCTAAAACGTTAGTCTTTAAATCTTTAATATGATTATAAGTAACATAATATTTGTTTTTGTAGGTATCAAATGGCAAATCTGACTCAACACCATTTTTATTAATGTAGGTATACTTCAAAAATTCTGAATTATCCTTCTTCAAATTAGGTAAATAATGCTTACTAAGTGCTCCACTTTCTGAAAAAGGAACTTCTGTAACTAAGCTGTCAGTTTTTGCACCATCTAAATCAAAATATAGTTTTGTAAAAGTATATTTAGCTTTTTCATCCAATCTATAAAAACGATATTTTCTTTTTGAAGCTAAGGAGTTGCCAAAAAATGCAGAAACATCAGCCTCAAAACTATCATCCTTATATTTTGCTAAAAAACTATTAACTTTTGAATCTTGTAACTTGTCATCATTGACTTTAAAATAGGTGTTTTCTTCATTTTTACTATTTGTGTAAAGCAATCTATTATTGAAATTAACTTCATTACTTTTACTTGCCAAAATAACTGGTGTATGGTTATTTAAAACATAGCTATTATTAGCATGAAAAACAATGTGCGAATTGTTACTAATTGTTCAGTATGAATTAGCCTGAATAGCTTCAGTACCGTCTAAAACATATATTTGCCTTGTTTGAGAATCACTATGGTGCTCATTGCCATTAATTAAGTTGTAATCATAAATCAACTTAACAGAATAAGTGCCTGATTTTAGTGGTGATTTGCTGTGTAATTTCACACCTTCATTTTTGACGTATTCAATATTAAAATAGGCTGAAACGTCTACTCCATCTTGATATACTTTAGCAAAGATACTATTAAGCTTTGCAACATTTTGATTGATTTTATATTCTATTTTTACGCCTTGTGTAGACTTAAAAATATTTCTGTTTTTGGCAAAAGTATTTTTACTTTTAGTACCATAATTAGCACTGTTGTAATAGTTGCTAAATTCATTTTCATAGTTAGCATTGCTTTCAGAAATTAATATGTTTTTGCCAACATATTTATATCCATTAAAATCATTGATTACTGCGCTTGAATTATAAGGAAGGAAATTTACTCCATCTCTGTTGCTATAGAGATTATCACTATTTAAAATAATTCAAGCTCCTGTACTGCCATCAGTTGCTTTATAATTATCGTCTCATCCGATAATTGAAACAGCATGAGTGTTTTCTCTTCCTGTCCCAACTAGTTCATGCACTTTAATTTTTGAATTAGACTTAGTTGTTACTTCATTATAATATTTGTCATTTGAGACTGTTTTATAGCCTTTTATGGCAACGAACAGCGAGCCATTTTTTACTATATGTTTTTTGATATTTTCATAATCATAGCGATTAAAGTCGACTCTTTCAACTGCTTTTCTAAAATTTTTATGTATATGCTTGTTAAACAAATCTCTTAACTTTTGATGATATATTCCTTTATTTGGAACATAATATAAATCACCAAATTTAAAGTCTGATTCATATGAAATACCATATCTTGAAATAAGCCTGTCATAATCATCAAATCAAGAACCACCACCAACATTATTA
>386 24 78
GGGGGGGGTGGGGGGGGGGGGGGG
>387 938 15226
AGCAATATAAAAAAATACAAATGCCATATAAAAATGACATTTGGTATGAAACAGAACTCCCAAAAAAGAGTATGGAGCTCATTGAAAAATCTTGTATAGTTAATTTTTCGGGAAACTTTTATAAGCTCAAAAAAGCTTATTCAGAAAGAATCAAATTCTTATCAGAAAACCAAATCAATAATAATCAACCTGATGCAGTAAATACAGCACAGTAAAAATATAGAAGTAACTGCATATTTTAAAATTTTAATTTTTATAATTATTTATGAGCCTATAAAGGCTCTTTTATTTTTTTAGTAAATTGTTTTTAGGTTGCCTAAAGAGCCTATAAAATAGCCTTTTACAACATATCCTATTATGTTTGATAAACGTATTTTTGAATATAAAGCACAGTATAAGCTATGTAAATTTCAGCACTTGTATAATTATGTTTTTTAGTAAAATTATGTAAATCAGATAAATTCATTAGAATGAATTTGTGACATATGTTAAAACAGGCAGCTTATTTAATAAAGTTAAATTAAAGTCTTGTTTTCGTTTTACTTATATAAAAAAATATTTTATTATTTTTACAAAATTATAGAATGAGGCAATATATATGACAAGATTGAAAAAATTAATGCTTATGTTCAGCTCTGTTGTTACTTTATCAACCCTACCTATTGTTGCTGCTAAATGTGGTGATACTGATAGCAATGCTAAAACTGATGATCCATCTAAGAAAATAGATGATCCAAACAATAATAAAGAAAGTGGAGATCAAAAAAATCCTAATAAAAACCCTAACAACACAGAAAATCCAGATCATAATAATACAGCTGGCAAGACTGATAATGGCAGCAAAGATGACAAAAATAATATGACTCCGAGTGATGACCTTAATGCTCTAAATAAAGACACAGACGAAGAAGAGAAGAGAAAACAAGAAGCCGAAAAAA
>388 2577 35341
AGCAATATAAAAAAATACAAATGTCATATAAAAATGACATTTCGTATGAAACTGAGCTCCCAAAAAAGAGTATGGAACTAATTAAAAAAATCTTATATAGTTATTTTTTTAGGAAACTTCTACCTATATTTATGAATTTAGGTGCCAATTTATTATCTTCATTTGCAAAACCAGAATTTGTAGAGAAATGGTTGTGATTTTCAACTGATTTTACATTTCAATTTGAAATATCTTGATTAAATTTTCTAGCACCAAAAAACATAAATTTCATATCCTTTACTTTTGAAACGTCTCAGTTAAGACTTTTATTCGCATTGTTAAATTCCTTGGCATCAGCAAACATACTTTGCATATTTGTTATATTTGATGTCTTTCAGTTACTTAGATCTCTATCAAATTTTGATGCATCGTTAAACATTGAGCTCATTGTTTCTACATTTGATGTGTCTCATTTTGATATATTGCCATTAAAATTTTTAGCACCTCAAAATACACCTGACATATCAGTAACATTTTTAGTGTCTCAATTTTCAATTCCTATAATATCATCACTTATGTTGTCTTTAAAAGCATTTTTTAAACTATCTATATATTCTGGTAGTGCAGGAACTTTATTTACGCTTTGTGGTATTTGTTCAATTTGAATATCAAAATCTTTGTCTATAAATCATCCAATTACCTTTAATTCTGTTTTACTTTCATTATATTTTGGTTCTACTGCATAACCTCAATATGAAGTTAATTTCTCTCGAATTAATTCTCAATCATTTTCCAATTTGACTGTTTTATAACTTAGTTCATCAAGTATATTTTGTTTTTCTAATAAAAGATTATTTAAATTTTGCAATGACATCAATTGTGATTTTGAAACTAAGTTAGAAACATTGCTTAATTTATTTTCTAATTCTGTATGAACTTTATTGTTTGTTTTTATTGGCAATTCCTTTAATTTAGCTTTATGCCTATATGCCTCTGCAAGTTTATATCTTTTTTCTACTTTTACTAGTTTGTCTTTATGCTTTTCAATTTTATTAAGCTTTGCAACATAAAAATTATTATTTTTCTGCTGAGAATTTATTTTTATATTAAGCACATTATTCTTTTTTTCAATTTTTTTTATTTCATTCAAAATACTGTTACTTATTTCTAATACTGGCATTTACATTTTGTAAATTTAACGGTCATTTTGATTTTTCTTTTTCTATTAAAGTTCTTTTATTTCAGTCATCATATCCAGTTTTATCACCTTGGAATTTTTCTAACCTAGTAATGTTAATATCTCATTTTGATAGATCTTGGTTAAATGATTTAGCTCCATATAGTACTCTACTAAATCTAGCAACATTGCTTACATCTCAATTACTAATATCTTGATTGAATTTTTCAGCTCTTGAAAATGTGCGATACAAATATTTTAAGCTTTTAGTTTGTCATTTGCTTATATCCTGATTAAATGACTTGGCGCCATTAAACATATCATGCATATTTGTAACATTTGAAACATCCCATTTTGAAATGTTGCCATCAAATAATTGTGCATTATTAAATAAGCCTTTTGTATTCATTATATTTTTTGTGTTCCAAGATTCAATTCCTTCTATTTTTGCATTGGTATTACCACTAAAAACTTCAATTAATGCCGTGATTTCTTCTGGTAGTAATGATGGAACTTTGTTGACGCTTTTAGGTAACTTGACCATCTGAATGTAATTATATTTAACCCCGTGTTTGGTTAGGTAATTGTTTCATTCATCATCATAAAATCCAATTTGTGTGATTTCTTTTACATTTTCAAATTGCTTAAGCTTGCTTAAATCTTTTTCTAGCGTCTCTTTAATTTCACCAGTATTTGGATCTTTATATTTAGTTGCTTGCTGACCATAAGCAACCTTACCTGCTTCGAGTAATAAGTCATTGTCATTAACTTTTAAAGCTAACTTTTGAGTTAATTTCACTTCAATATCTTTAGAAAATCGTTTCTTTAAATCATTTTGGTTTGCTAATGATATTTTCAAATCTTTGTTACCATTAAGTAATTTGATTAGTTTATTTAATATTATTTCATAACTTTGTGCACTATCTAATTTATCTTTGAAATTTTCATTTCAAACTTTTAAAACAGCAATCTCGTTTGATTTATTTTTGTCCTGATTTAATTTTTCAGGATTTTTCTTTTCATTATTATTCGTCTGATTTTGAGTGTTATTGCATAAAGCTGCAATAACAGGAAGCGAAATTAAAACCCCCCCCATAAAGAAAATTTCTTTATCATTAATACCCCTATTTTTTAATTAATTAGTTAGTAGATATTTTATTGTTAACATAATTGACATTTAAAATAATTGATTATTGTGAAAGAATTTAATAACATTTATGAAAAAGATTTTAATATAAAAAATATTTTGATAATATAAGACCATAAAACCTATAAAATAGGGATATTTGACTAAATAATTTAAAAATTTATAATTAGTAGTTGACAATAATTCTCTGGTTTAATTTTCAAAAAAACAATATATGTTTTTAATAAAAAAGAACTATTAGTTTATTCAATGATTTTTTATTTTACTAATTAAT
>389 121 4726
TTCTTGATTTCACCTAATTGTTGCCCTTGATTAGAAATTAATGCTGGTAAACTTCTCTTCTCAGTTGTAATTTCGCCACCACTATTTTCAGGTGTTCTAGAAGCATTTAAAGTGAATGAAA
>390 25 15
TGTTGTTTTTTTTTTTTTTTTTTAT
>391 24 8
GTTGTTTTTTTTTTTTTTTTGTTG
>392 42 1234
GATACATATCAATCAGTACTAGACAAGATTGCATCAAAACTA
>393 29 55
AGTGCTTCTTTTGTGGCTTTTTTTTTTTT
>394 24 871
AAGAAAAAAAAAAAAAAAAAAAAA
>395 26 32
AAGAAAAAAAAAAAAAAAAAAATTTA
>396 25 45
AAGAAAAAAAAAAAAAAAAAAAACA
>397 26 55
AAGAAAAAAAAAAAAAAAAAAAAGAA
>398 35 97
AAAAAAAAAAATAAATAAAAAAATAAAAAAAAAAA
>399 31 200
AAAAAAAAAAATAAATAAAAAAAAAAAAAAA
>400 26 31
AAGAACCACCACCAACATTATTAGTA
>401 26 57
AAACAACAAAAAAAAAAAAAAAACAA
>402 24 75
AAACAACAAAAAAAAAAAAAAAAA
>403 24 8
AAACAACAAAAAAAAAAAAAAAAT
>404 31 109
AAAAAAACAAAAAAAAAACAAAACAAAAAAA
>405 24 69
AAAAAAACAAAAAAAAAACAAAAA
>406 28 105
TTTTGTTTTCTTTTTTTTTTTTTTTTTT
>407 29 235
CCTTTGGCAAAAGCTACTCTTTGCTTTTG
>408 24 62
ATTTTTTTTTTTTTTTTTTCTTTT
>409 24 8
ATTTTTTTTTTTTTTTTTTCTATT
>410 24 19
TTGAATTTTCTTAATAGTGGCTTT
>411 25 48
TTCCAATTTCACTTTCTAAAAGATT
>412 42 475
TTTTTTTTTTTTTTTTTTGTTTTATTTTTTTTTTTTTTTTTT
>413 798 13735
AAATATTTAGCATAAAGACTTTAGAATGCTGATTAAGTTTGGGTGTAAAAAGTATATAAATTAGCAAAAAGAATAAACAAAAATAGTCCTAGTGAATAAGACTATTTGTTAGTTATATAGTAACTTATTTTTGTTCCATTTTTTGTTCCATCATTGATGGTGATTTTTGTCATGGGAATGTTTTAGCATCATCACGAGGTTCTTTAAGCAATGCAACACCACCAAGGGCAATTAATGTTGTCACAACAATAATTATTGTTTGAATTAATCCAACTGTTTGTTTTGATAATGTGCCACTCAATGGAACTACAGAAATAATAATGAATACTATTGTGTAGAAAATGTAACCGAATCCTCAAATTAAGCTGAACATTCAGCCAATTGTCTTAGGGTCTCTGTCTGCGTATTCATGTGGCAAGTTAAGCATAACACCTTGAATACCTCAAGTACATAAACCTGTTAAGAAACCAAAAATGTATAGAAATACTAATGAAACATAGTACTTGCTGCCAGCTGATGCTTTACCATCTGATAATGCTGCAATTGCTGCATTTTCGCCATTGCCACCAGCAACACCATATACAAAGACAACTGTAGATAAGATAAAGAAGATAACTGCAAGAGTAATAATTGCACCAACAAATCATCTTCTCTTTAAGTTAAATCTTGATCATAGACCAATTGAGATAGGTCCAACAAATACCGCAGCTAAGAAAATAACTTGTCAAATCTTAGCAATCTTTTGGAATTGTGGCAACACTGCAGCATCTGTAATACCAGCCATATTTGGTCAGATAA
>414 24 9
TAAATAATAAAAAAAAAAAAAAAA
>415 24 19
CAAAAATAAAAAAAAAAAAAAAAA
>416 1842 34037
TATAAGCGGCTTTGTTTTTTTTAAAATCTATTTCGTCAAGAATTGAGATGAGCGGAATTAATTGATTATTTTCATTATAGATTGAAGAGTCATATGTTTTTTTATTAAGTTTAAATACTAGTGTAACTGCATCTCTAAAAATATTTAAGCTTGAGTTAGTAAATTCAATCCTAGTAGAGACATTTGTATCAGGTTCTTTAAAAGTGTATGCTTTTGTTTCTATTCCATCAGGACTTTTATAAATTTCGCACTCAGCATCAATTTCAGTTTCAATCTTTACATTTTCAGTATTTGGTTGCTTGACTAGTGAAGTAAATATTAATTTCATTGTGAAAGTCTTTTTAAAATTATGTCTTTGCCAAATAAATAAATTGATTTAGCTAATTCTGGCCCATGCTCAATGTAAGTTGTTGCAAGTCTAATAGGCATAAACAAATTTTTGCCCTTTTTGCCTGTTTTAAAGGCTACTTGGTCAATTGCTTCTTGAATTTGGCTAATTGTAAAATCCTTATTTTGAAACTCATTTTTAAAAGAAAGCACAACTTCAAGATCAGCTTGAGTTAGACTTGGAGCAGTTTCTGAAGGCTTATCATAATTTTCTTTTTCAACTAATAGTTGCTTAAGCGCAAACACACTTTGTTTAAAAGTATCAACAAATAAATTTGTTCACTCATCATTATTTAAATTTAGCTTATTAATAATTGATTCATTATCCATATTTTTAATATATTGTTTTGAGAATCATTGCATTTTTTTAATGTCAAATTTTGAAGGCGACTTACTTAATCTTGAAGGTTCAAATTTAGCAATAATTTCATCATGAGTCATTACTTCAGAATTATCAGCACTAGTTCAACCTAAAAGTGATAAGAAGTTAAAAATAGCGTGCGGATCATAGCCATCGTTTTTATAATCTTCAATAAATTGTTTTAATGATGTATCCCTTTTTGAAAGTTTTTTACCTTCCATATTGGTTATAACTGTAAGGTGTCCAAATTCAGGAGCCTTTCAGCCAAGTGCATTGTAAATTGAAAGCTGTCTAGGAGTATTAGTAATATGCTCTTCTCCTCTTAAAACATGAGTTATTTCCATATCAAAATCGTCAACTACTACTGCAAAATTATATGTAGGATAACCGTCTGATTTTTGAATAACTCAGTCACCAATATCGTTAGAATCAAAGCTAATTTTACCTCTTACAATGTCATCTCATTCATAAACAACATCTTTGGGCATACTAAATCTTATTGAGTATTCGCCGGCTTTATCTCTTTTTTGTTTTTCTTCTTCGCTTATCTTAAGCCAGTTTTTGTCATATCTAAAAGAAGCTATTCCATTCTTTTCAGCTTCAGAGTGCTGCATTTCTAATTCTTCAGAAGTGTCATAAGATTTGTAGGCAAGGCCTTTTTGTACTAATTCATTCGCAATCTGTCTATATCTTTCTAATTTTTCGCTTTGTCTATATTTTCCATATTTTTCATTAGGATTTAATGGGCTTTCATCAGGAATTATTCCTAATCATTTTAAATTTTCTAACTGACTTCTTTCACCATCAGCCACATTTCTTTTAACATCAGTATCTTCTAGCCTAAAAACAAAAGTACCATTGTAGTGTTTAGCAAATAGATAGCAAAAAAGAGCAGTTCTAGCACCACCTATATGTAAGTATCCAGTTGGACTAGGAGCATATCTAGTTCTAACTTTATTCATAAATAATTCTCCGTTTTGATAAAAATAAACTTGTAAGTTTATAAAGTTGATTTAAAAACTAATTATTAGTTTTGCTAATCCTAAATAATATATTTAATATTATAAGCATTTTAATTTACAGTTTTTAAAATT
>417 24 7
TTAATAAAAAAAAAAAAAAAAAAT
>418 24 107
TTAATAAAAAAAAAAAAAAAAAAA
>419 198 13698
CAACAATTAGGTGAAATCAAGAAGAAAGACAAGGATAGCATTTTAGATGCGTTATTAGCAAAAAATAAAGCACTAAATCTTGACAAATCTCAATTAGATGTTAAAGATATTAAAGATGGGTCAGCAGTTGTTTTTGCTAAAAATGATAGCAAAAAATATAGAGGCCAAATCCTGGTTTCATTCACTTTAAATGCTTCT
>420 27 46
CCCTCCCCTCCCCCCCCCCCCCCCCCC
>421 104 1261
TTTTCTCAAATAAAGTCATAGTAAGGCTTTAATTCTTCTTTCTCGAATGCTTCCTTAGTGCCCCTGCTTAATGCAACATACATTGGCTGTATAAACAAATGATA
>422 26 37
AAGAAAAAAAAAAGAAAAAAAAAAAA
>423 24 121
GGCTGTTTTTTTTTTTTTTTTTTT
>424 25 397
ACATAAAAAAAAAAAAAAAAAAAAA
>425 25 15
ACATAAAAAAAAAAAAAAAAAAACA
>426 24 85
AAAACAACAAAAAAAAAAAAAAAA
>427 26 42
AAAACAACAAAAAAAAAAAAAAACAA
>428 24 25
CGGCTGTTTTTTTTTTTTTTTTTT
>429 33 165
AAAAAAAAACAAAAAAAAAAACACAAAAAAAAA
>430 24 96
AAAAAAAAACAAAAAAAAAAACAA
>431 24 90
AAAAAAAAACAAAAAAAAAAAAAC
>432 26 24
AAAAAAAAACAAAAAAAAAAAACCAC
>433 24 112
AAAAAAAAACAAAAAAAAAAAACA
>434 32 111
AAAAAAAAACAAAAAAAAAAAAATAAAAAAAA
>435 25 15
TTTTTTTTTTTTTCTTTTTTTTTCT
>436 27 41
TTTTTTTTTTTTTTTCTTTTTTTCTTT
>437 38 238
TTTTTTTTTTTTTTGTTTTTGTTGTTTTTTTTTTTTTT
>438 25 173
AGAGAAAAAAAAAAAAAAAAAAAAA
>439 24 65
AAAAAAACAAAAAAAAACAAAAAA
>440 26 137
AATAATTCGCCAGTAATATCTGAAGC
>441 1652 30462
TTTAGCTGCTGGTTTTTTAGCAGTTGAAGTAGATTTCTTGGTTGTTGTTTTCATTTCTTTTTCTAAATCAGCCATTATTTATCTCCTTCAGCAGCTTGTTCTTCTTCAGCTTTGTGAATTAATGGTTCTAATTCAGCCGAAGTCATACCAACTGTAACTTCAATATTGAATTTCTTAGCTTTTTCAATAAGCTCATTCATCTTAACAACTTCTTTAACGTTAACTAACTTGATTGCCTCCTTAGTTGGAAGACCTTTAACAGCTTGCTTAATAATCACAAATGATTTTTTAGCACCTGGAATTGAACCTTTAACTAAAAGTAGGTTGTTCACTGTGTCAACTTTAACAATTTCCAAGTTTTGTACTGTTGTTTTTTCTGAACCTAAGTGACCTGGCATTGTCATACCTTTAACAACACGGTTACCTGATATATCACCAAGAGAGCCAGTTTGTCTAACAGGTTGACTACCACCACCACCACCGTGCGATTTAGGTCCTATGTGTTGGTTTCATCTTTTAATTGTTCCGGCAAATCCTTTACCTTTAGAAATACCGGTAATGTCAACTAGTTCGCCAGCCGAAAAAATGCTTGCATTAACTTCTTGACCTAATTCATAGCCTTCCATGCCACGAATTTCTTTAATGTATTGCTTAGGTGTTGTTTTAGCTTGAATAAATTGACCAGCTAATGGTCTGTTTACTCTCTTAGCTTTTTTCTCAACAGTAGCTAATTGTGTTGCAAAATAACCATTTTTTTCTACTGTTAGAACTTTTGAAACAACATTTGGTTTAACTTCAACAACAGTAACTGGTATTCTTTGACCAAGTTCTGTGTAGATTTGAGTCATTCCAACCTTACGTCCTAAGATTCCTTTCATATTCATCTCCTAATCTAATTTTGATGACCATAGCTTGCATTAAAGCAAGTTGGATTTATTTTTGTGAAACTTGAATTTCAACACCTGAAGGTAATTCAAGTCTTTTAAGTTTGTCAATTGTTTGTTCACTAGGGTTAATGAAAACAATCAATCTTTGGAAAGTTCTACTTTCAAACTGTTCACGTGACTTTTTGTTAATGTGAACTGATCTTAAGATAGTAACCACTTCTCTTTTGGTAGGAAGTGGAACTGGACCACTGAATTTAGTATTGCTTTTGGTTGCTAATTCAATTATTTTTTTAGCCCCAAAATCAGCTAATGAGTGATCAAAACTTTTCACTTTGATATTAACTTTACTCATGTTGCCTCCTTTGTTCATAAATGAACCTTACTCCACAAAAATTTCTTAGTTATCCATAGACAACAAAACGGCTTAACTAACAACCTTTTGCTTCTTAGTAAATGTTGCATTTACAATTATAGTCAAAAAGTATTTATTTGTTAGTTTTTATTTAATAAATTTTTGAAATTAAAATTTTAGATTTAAAATAGGCCAAAAATGCACTAAAATCACGTGTTTTACTCACTAAAATGAGCTGTTTTTAACAGCATCCCAAACTTATTTAAATCTCTGATACACCAAAAAGAGTTGTAAGTTTGCTAAACACTAATTATTTATCTATTTTACACTTAAAAAATCAATTAGGCAGAAACAAATACATAAATAAATATAAAATTAAATACTTAACTATTAATAATATATGTATGTAAATT
>442 26 37
AACAAAAACAAAAAAAAAAAAAACAA
>443 24 47
AACAAAAACAAAAAAAAAAAAAAA
>444 27 428
ACGCTGATGAAGGGTGATTAGGGAGTC
>445 2517 47163
ATTTTTTAATTCTATTATATAGAATAAATTTATCAGCAGTTTTAACTCCATCAAATTTTGAAAAGTTGCTAATATTATCTAATTCAAATGAGTTAACATTTAAAGCTCTAGCTACTTCAGTAATTTTATTAGGCATAACAATTTGCAAGCTTCAAGAAACTGCATAAATGCCATTGAGCAGTCTAACTAAAATGTTTTCTAACTCTTCTTTATGTTCGTGCGCAGTCAAGGTTCAAGGCTTAAGCATATCAATGTATTTATTTAATGCATCAGAAAGATTCATTGAGTACTCAAGTGCTTTATCTAATCTAAATTCATCCATAAGCTCAATGAATTTAGATGAAAATGAGTTAATTTTTTCTTCTATTTCTAAATGTTCAATTTTACTGCTTTGCCTGTAAATTAGCCCTTCTGGGGAAGAATTGCTAATCATTTTGACTGTTCTAGAAACTAAATTGCCATAGTTATTAACTAACTCAGAATTAATAATGTCAATAAGCTTATCTTCGCTAAAATTACCATCTTCACCAAAAGAAATTGCTGAAGCAAAATAATATTTAATCATTTCATCATCATACTTACTAAATAAATATTCAGGCTCAATGACATTGTTTAATGACTTAGACATTTTTCTGCCGTTTTTATCTCTTAAAAGACCATGAGCATAAATTTTGGTAGGGATTCTAATTCCTAAAGCTTTTGTAAAAATAGTTCAGTAAATAAAGTGAAAACGCGAAATTTCCTTACCAATTATGTGTACAATTTCATCACCATTTTGCCAGTACTTTAAATATTCATCACTTGGATTTTCTAAATCAAAACCTAAAGCACTAACATAATTAAAAAGCGCATCTAATCACACATAAAGAGTATGTTTAGGATCCTCATTAGTTTTTATGCCTCAGTTAATATTAGTTCTAGTGACTGAAAGATCTTCAAGTCCTTCTGAAACAAAGTTTGTAATCATTTCATTAGTCATTTTAGCTGGCAAAAGTCATTCAGGATTATTTTCTACTTCCTTTAATCACCAGTTCTGAAACTCTTTCATTTTGAAAAAATAGCTCTCTTCACTCATTAAAACTAATTTATGTCCGCTAACGGGATGATAGTATTCTCCATCTTTTAATACAGCTTGATTTTTGGTTAAAAACTCTTCATCATTAACTGAATATAAGCCATCATATTTACCTTTGTAAATAAAGCCAAGCTCTAAAAATTTACTAAAAATTGCTTGCACCATTTTCATATGTTTAGGATCACTTGTACGACTAAAATAGTCATAATTTATGTTGTATTTTTGTCACATTTTTTTATATGAATCAACTAATTCATCAGCATATGTTTGTGGATCCTTATTAGCAGCAGCAGCTTTTTGCTCTATTTTTTGACCATGCTCGTCACTTCCAGTTAAAAACTTTACGTCAAAACCTAAGATTTTTTTATAGTTAGCAATTATCCAAGTAACTGTGGTGCAGTAAAGATGACCAATGTGTAATGGACCAGATGTGTAGTAAATGGGTGTAGTAATATAAAATGTTTTTTTCATAAATTACTCCATATTAACCTTTATGGGTTTATAAAGATTTTTGATTTCAGGTAAATAATCATGATTAAGTGGATCATTTGGATCATGCAGGTATAAATTTGGTAAAAAATGAGTGCCTCAGCCAGCTTGATATCTAGCTTCGACTAAAACTAACTTAGGCTTATCATAAACCCGCGGTATCATAAATTGCACTCTCTTAGGCTCAAACTTGTACTGACGCATCAAGCAGAAGCAATCAACTAATCTTTCAGCGGGAATAACAAGCGTTAAATAGCCTTTTTGTTCAATAATTTTGGCGCTTCCAGAAATTATTTGTTCTAAGTTTAGCTTAACTTCGTGAGTGGCAATTAAGACCTCCTCACTAATTTTCTTTGATATTTTGCTTTTGTCATAAACATAAAAAGGCGGATTGCACACAATGGCCTCATATTTAGGTTTAACTAGCTTTGTATGTTCTTTGTAAAAATCATTAAAATCAGCTTGAATTACATTAATTTGCTCTTGTTTGTTATTTAAAATAACATTATTCGCTGCTAGCTTGGCAGCTTTTTCCTGAATTTCAATTGCATCAATTTTTAAATTTTTACTTCTTTCAGAAATAAAAATGCTCAGTGCACCATTATTTGTACCTATCTCTAGCATTCTTTTAATTTTGTGATTCAAGAAAACAAAATTGCCAAGCATTATTGTATCGACAGAATAATTAAACATTTTTTTGTCTTGATAAACATATAAATTGCTATCAAAGCCCAATGAATTTTTAACTAATTTAGCTTGTTTATTTTTCATATATGCCTGTTTTATAGTATTTAACGCTTATTGAATCCTTTTTGCTGATTAAAGTTTTTAGAAACTTTGTTTCTTAAATAGGTTTTATAGTCTTGAGCTAAAACACAATCGATTTTACCAGTTGTTTCATCTGCATTTGTTATAACAACTCTGACGGTTTGACCTAATTTATAGGCTTTTTT
>446 25 58
TGTTTTTTTTTTTTTTTTTTTCTTT
>447 24 46
GTTTTTTTTTTTTTTTTTTTATTT
>448 24 62
GTTTTTTTTTTTTTTTTTTTTTTA
>449 24 72
GTTTTTTTTTTTTTTTTTTTTGTT
>450 26 35
TTGTTTTTTTTTTTTTTTTTTTAATT
>451 24 11
GTTTTTTTTTTTTTTTTTTTTATA
>452 24 47
GTTTTTTTTTTTTTTTTTTTTTAT
>453 24 16
GTTTTTTTTTTTTTTTTTTTATTA
>454 25 17
TGTTTTTTTTTTTTTTTTTTTTAAT
>455 24 41
GTTTTTTTTTTTTTTTTTTTTATT
>456 27 253
TAAGTTAAAAAAAAAAAAAAAAAAAAA
>457 24 97
AAAAAAAAAAAACACAAAAAAAAA
>458 36 198
AAAAAAAAAAAACACAAAAAAAACAAAAAAAAAAAA
>459 25 18
TCTTTTTATTTTTTTTTTTTTTTTT
>460 26 119
TTTTTTTTTTTTTTTTTTTATAATTA
>461 35 310
CCCCCCCCTTCTTATTTCAGCTAGTTGTTACTCGC
>462 24 673
AAAAAAATAAAAAAAAAAAAAAAA
>463 30 176
AAAAAAATAAAAAAAAAAAAAATAAAAAAA
>464 24 78
AAAAAAATAAAAAAAAAAAAAAAT
>465 31 143
AAAAAAATAAAAAAAAAAAAAAAGAAAAAAA
>466 32 75
GAAGGACAGTTTGTGGCTTTTTTTTTTTTTTT
>467 24 785
AAAAAAAAAAAAAATAAAAAAAAA
>468 42 183
AAAAAAAAAAAAAATAAAAAAAACAAAGCCGTTAGTAAAATA
>469 31 105
AAAAAAAAAAAAAATAAAAAAAATAAAAAAA
>470 31 112
TTTTTTTTTTTTTTTTTTCTTTTCTTTTTTT
>471 25 25
ACAAAAAACAAAAAAAAAAAAAACA
>472 24 1076
AAACAAAAAAAAAAAAAAAAAAAA
>473 24 83
AAACAAAAAAAAAAAAAAAAACAA
>474 24 91
AAACAAAAAAAAAAAAAAAAAACA
>475 24 42
AAACAAAAAAAAAAAAAAAAAAAT
>476 24 99
AAACAAAAAAAAAAAAAAAACAAA
>477 24 84
AAACAAAAAAAAAAAAAAAAAAAC
>478 24 7
AAACAAAAAAAAAAAAAAAAAACT
>479 24 8
AAACAAAAAAAAAAAAAAAAACAT
>480 24 22
AAACAAAAAAAAAAAAAAAACAAC
>481 26 40
AAACAAAAAAAAAAAAAAAAAACCAA
>482 24 13
GGTTTTTTTTTTTTTTTTTTTTAT
>483 24 10
GGTTTTTTTTTTTTTTTTTTTTTG
>484 25 26
TGGTTTTTTTTTTTTTTTTTTTTGT
>485 24 7
GGTTTTTTTTTTTTTTTTTTTATT
>486 27 39
TTTGGTTTTTTTTTTTTTTTTTTATTT
>487 32 157
AAAAAAAATAAAAAAAAAAAAAACAAAAAAAA
>488 24 651
AAAAAAAATAAAAAAAAAAAAAAA
>489 32 93
AAAAAAAATAAAAAAAAAAAACAAAAAAAAAA
>490 24 35
AAAAAAAATAAAAAAAAAAAAAAT
>491 32 87
AAAAAAAATAAAAAAAAAAAACATCCACAACA
>492 34 142
AAAAAAAAAACAAAAAAACAAAACAAAAAAAAAA
>493 24 84
AAAAAAAAAACAAAAAAACAAAAA
>494 24 328
AAAAAAAAAAAAAAAGAAAAAAAA
>495 28 74
AAAAAAAAAAAAAAAGAAAAAAACAAAA
>496 26 28
AAAAAAAAAAAAAAAGAAAAAAATAA
>497 25 25
TAAATTTTTTTTTTTTTTTTTTTAT
>498 24 111
AAAAAAAAAAAAACAAACAAAAAA
>499 24 257
TACAAAAAAAAAAAAAAAAAAAAA
>500 24 7
TACAAAAAAAAAAAAAAAAAAAAC
>501 26 166
AAATAAGAAAAAAAAAAAAAAAAAAA
>502 27 46
AAATAAGAAAAAAAAAAAAAAAATAAA
>503 102 1153
TACTATGCTTTTAGAAATTTAAAACAAGCATCAAAAGAAGAACATGACTTTATGTCAAGTAAAAAAATTTCAATTGAAAGATATGAAAAAATTAAGCACAAA
>504 24 60
ACAAACAAAAAAAAAAAAAAAAAA
>505 25 20
ACAAACAAAAAAAAAAAAAAAAACA
>506 25 18
ACAAACAAAAAAAAAAAAAACAACA
>507 25 27
ACAAACAAAAAAAAAAAAAACAAAA
>508 26 46
AAAACAAACAAAAAAAAAAAAAACAA
>509 24 54
AAAACAAACAAAAAAAAAAAAAAA
>510 41 324
GATTTAACTAAAGAAGCGCTGACAAGATATAAAAAACATGG
>511 3438 51585
ATATGGTTTTTTTAAAATGTTTACTATTTTAAGTAAGCAAAAACTAAAGATTAAGCTCAAAAAACATATGAATAAAATAAAAATTTCGCTTTTAATTGCCATTTCTCAAGCACCTTTGATAGTTTCTTCAACTGGATGTTTTGTTTCTGATAAAGAATACAAAACATACTTAAAAAATGTCAAAATAATTGATGATTTTGAGCTAACTAGACCAGTTGTTAATGAGCAAAAGTGAGATGAATATAACCGCAGTTATAAAGCTTTTAAAAAATGGATTAAAAAAAGAGTACAAAAAGTACCACAAAATCCTTATGCTACTCAGGCCTTTGCTACAATGAATGTTATTTTAACTAATGCTAATAAAACATATAGTATCTGATATAATGCAGTTTTAAATAATAAAAACATAAGTGATGATGAGAAAATCAAACCTGAATTTTGAGAAATTGATTTAAGTAAAAGAACAATAGGATAAGCACTATTGTTCTTTTACTCATAGTCCTTGTTTTTAATGCTTTTAGCAACATTAAATGGCACAATTTTTGCTAATTCTTCAACTGATGCATCATAAATCTTGGCATAGCTTTTAAAATGATTTAAAAGCTTTTGCTCCATATTGTGTCCTAGGCCTTTAATGTTTCTTAGTTTACCTTCAAGTGAGCTAATTTTTTGTCTATTTCTAAAGTGCGACTTAGCAAATCTATCTACCTCAATTTGAATTTGTGCTAAATAATTATGCAGTTCTAAGTCATTAACATAAATTTCATTTAAGTTCAAATCAATTAATGCTCTTGTTTTATGATATTCATTTTTTACTAGTCCAATTACAGGTATATTGATGCCTAAGACTTTAAGTGTTTTTTTAGCTTCATTAACTTGTTGTAAGCCGCCATCGGTGATAATTAAGTCAAAGTCTTTTGTGTTTTTATCACTGCTAAAAAACTTTGTAATTGATTGTCTAATATAATCAACATCAGCACTACGATAGCTTAGTGCTTCAAGATTGAATTTTCGATATAAACTTTTGTTTTTAATGCCATTAGTATAAACAATTGCTACGCCTACTGGATTTATGTTATTAATATTAGAGTTATCAAAAATCACAATGTTTTTTAATTTAGGCAAGTTTAAATATTTATTTAGTGAACTAAGCATACTATCAGCTTTTTCAAGCTGATTTTGCATAATAAGATGTTCTTTTTCATAATAATCATTTAAATTAAGCAAAGCAAGATCTAAAACCTTTTTGTTTGTACCTATTTTTGGGCTAATAAATTTATAGTCACTAGATAAGTTAAGATCATATTTTAAGATTTCTTCTTGCACAATAAAATTATCAGGCAATATTTTATCTGCATAAAATTGTTCAAAAAATACTCTAATTGATTCATCAATACTTATTCCTAATGGTATTGTTAAATTTACTTTGTTTATTAAAACGCCATAACGGTAAAAAAGTACAGTAGCATAAATTAATTTTTCATCTGTTTTATAGGCGAATACGTCAATATTTTTATATTGACTAAGCTCAATAATTTGGCTCTCTTTAAGCTTTTTTAAGTATGTTAAACCATCACGTAAAAACAGGGCTAGTTCAAATTGCATATTATTAGCAGCAGTATGCATTTTATTAGTTAATTCATTTAAATAATTATTGTTTTTAAAACTTAGTATTTCCTTAATTTTTGCAAACTGATTTACTCAAAAGCTACTATCATTATTTTTTATTAATAATCCACTTTCATATAAAGCTTCATGCTGTAAAAGTTTTAAAATAGGTTTAGCTCCATAACCAGAAGGAAATGGACCATAGTATAATGTGTTTTTGGTATATTTTGTATTAACTTTTCTAGACAAAGTTATAAGCAGCGAATCTTTTAAAAGTTGGACTTTTAAATAAGGATATTTTCTGTCATCTAAAAGCAAGATATTAAATTCAGGGTTGAATCTATCAACCATAGCTTTTTCTAGTAGTAAAGCTTCCTTATTTGTTTTGCAAATATAAACCTCAAAATCAGCGACTAAAGACATTAGTTTACTTGTTTTATATGAATTAATTGCGCCATCAAAATATTGCAGCAATCTCTTACGCAAATTTTTGGCTTTGCCAACATACAAAACATTTTGCTTAGCATCTTTTCATAAATAAACACCGGGGCTTGTTGATGTATTTTTGAGTTTTAAAATAATTTCATTTTTGTCCATAATGCCTAATTTATAGCCTCTTGCAATCAGTCGATAAGTATTTCTTTAGGATATAGGTTATGTCCTAAATTGTAAACTGTGTTGTTCTTTAGTATGCAAAATGTTGGCGTTTCTAAAACTTGGAATCTAGTGTTTGGCACTTGATAAAGCCCTGATTCAACTGCATCTATTTCAATAAATTTTATGATAGTATATTTATTAAAATAATTCTCAACTTTTGAAACAATCTCTTTCATAAGTCTGCTATTTAAGTCATTTTCTAAAACAAACAGTATAAAAAATATACTGTCAGCATTTCTGGGATTTTCATAAAGACTTTTAGCATCTCTTCAAAACATTTTTGTCATATGTTTCCTTAGTAATTATTTATTGTCAGATAAAATTGGGCTTATTCATGAATTTTTATCATCAAAATTTGAGTATTTTTGGCCTTTTTCATCTATTTTATTAACTAATTTTTTATTATTATCATTTTCAAAATCAAAATCAAGAATCAAGCTTGCATTATTAGATGATTTATTATTAAAATTATCCAATTTAATTGTTTTATAGGACTTTTGGTCATTATTATCAATGTATAACTCACTAGTGTTTATAAAAAAGTAAGGCTCATTAGATTCAGGTAAATCACTACTATTAGTTTGGTTAGAAACTAGGTTAGTTTCTTCATTAGCTATGTTATTTTGTGTTGATTCTGGCTGAGCATTATCTAGTTCAAGCTCAACAGTGTCAATGTTAAAATTAGGCTGATTTATAGGGTTATTTGACACAGCTGCCACAGGTTCTTCATTTAAAATTAAGCTCTCATTTAGGTTATTATTATCAAATTCATTAACAGCTTCATGTGTATCAGTTTGGTATAAAAAGCCTAAATCGGTATTTTGATTTATTTCAGTTGTCTGTATTTGAATATCATCAGTGCTAAATTCATTAGTATATGAACTAAATTCTAATTGCTTAGCATCATACTCATTTACATTTTTAGTATTATCAACTAAAAGTGATTCAGGGTTGACTGACGATATTAATAAGTCAGGCTCAATATTGATTTTTTGAAATATTTTAGCTTCAGGTTTTGAATCATTTGATTTTTTAGTGTTATTATCTGAGCCATTATTCTTGTTTATAAATGCAATAAATTCTTCATTTTGAATAATTTCATCTAAATTATTCTCAATTTTATCTAGTAAAACAGAATATTTAGTTTTATAAATCTCTATTTTCAAAATACTA
>512 115 4441
TAGACAAGATTGCATCAAAACTAAGCGATAAAGAAAAACAACTTGTTAAATTAGCTTCTGATGATGATAAAAATAAGAAACTTGGCTTACAAGCACAACAAAAAATAAAAATTAA
>513 25 49
AGAAAAAAAACAAAAAAAAAAAAAA
>514 47 427
CCATTTTTATTTTGGTTCTGATTACTTGATGAATTAGTTGGCCTTGT
>515 27 253
TTTTTTTTTTTTTTTTTTTTTGTCTTT
>516 24 18
CAAAAAAAAGAAAAAAAAAAAAAA
>517 24 21
AAAATAATTAAAAAAAAAAAAAAT
>518 27 127
AAAATAATTAAAAAAAAAAAAAAAAAA
>519 2246 38817
CCAATTTCACTTTCTAAAAGATTACTTTTTCTAGATTTTATTTTCTTTATAAAATTAAAAAATTCCCTAAAGCTCATTAATTTAGGTCTATAGGCAAAATCAATGTCTATATAGTTCAGTAAATCACTAGATTCATTTCCGTTGTATGAAGCAACTACACTAATATCAGCAAAATTATAGAGTTTATTAAATTTGAATGTCAGAGCATTTATTTTTTCAGAATCAATAATAAGAGATTCTTTCTTAACATCAAAAATGCCAAATTTCCTGTGATTATTTATTAGAAAAGTATTATTAATTTTAGGCAACTTTTTAGCGTATTCATATTTATCAATAAAGAAATTTAATGGATCATAATTTCGTGAGCTAAAATCATAGTTTTCATATGTTTCCTCATTGTTGTCCTCTGTATACATAGTATTTCTTATAGTTCTTTCACGCTCTACAAATGTTTCAAGTTTAACTAAATTTTCATAAACATCTTTTGAGAGAAAAGCTGATAAATTTTTAAAATTGTTGGTTCTTAAATTGGTTGAATCATTTTTAAACTTTTCATCTCAAAGGTGCTTCATATATTTAAGTCCTCTAAAATATCGAATGTTGCCTGGTGTTAAAGCTGTGTATGTTTGTTTTTGATTATATTCATTTACAATTTTTGAATCATTAATTTTCTTTGAATAAAATGAGTTGTAACAGTCTATTGTATAAATTAGGTATGAAATGTATTCATTTTCAATATTTGGGATCTCCATATTTGCTGCATAGATATAACTGTTAATTAATTTAACAAAGTTGTAAAAAACATCTGTAAATCTTTTTTTGAATGCAGGATTGTCATCAAAGGTCTTATATTTATTTGTGTGACTTAATAATTTTAAGCTTTCAGTGGATCCTAAAATTTGATTAATTTTAGCTTCATACAATTTAAAGTCAAATAGTTTAAACTGTTTTTCAAATTTTCTTTCAGCATCAGTACTATAGCGTGCACCACATGATGCAGTCGGTAATGAAGAAAGAAGAGCTATAGACATTAATCCCAAGGAGACTAAAACTCTGCTGGTTTTACTTCGTATAAATCTGTGTAACTTTCTAGTCATACATTCTCCTTAAGATGCTCTCAGTATTTTTGTTTAATTTGTGGTATATATTTCTTATATGGCTGCAAAGCAGGATGAGTTGCATCATAATATGAACTATTTGCATCGTTATTATCTAAGGTAATGTTATTTTTGTGTATTATATATTCTCAAAAAAGCTTTAAATATTCTTCTAATTCAGAATATCTTATATAAATTTCATAACTATCAATAGCTATAGGATAAGGTTTAAAAGCAAAGATGCGTTGAACACCAGTATTAGGTTCAGTACTATAAATATATTCTTTCTTTTCAATTTGATTCAAAACCTAAATTTATAAATGATTCTAATTCAGTATCTATGGAATAAAAAGGAGTCTTAATAATATTTCAGCTTGCATCATTTAACTTTTTATATTTTATAGCACCCAATAAATCTGGTAGCCATTTATTTCTAAATCAACTTACGAATGGATTATTATCTAAAATATGTAACTGCCAATATTCAGAAAAAGATTTTTTATGCTTCCAAACAAACGTTGTGGTTCAATATCTTCATTGCACTGGGAAAGTTTCTTTATAGTAAAGTTGTCTTACATTTTTACTTGTTATAAAGTTCTTCCCAAGTTCATGTGGGCGAGTTATTTTAATTTTTTCGCTTTCTTGGATGCTTCTCATTTTAAAATATTTGGGAATCCCAAAACCAGTTTTATTTTTAGACCTATTGGATCTTCAGTATTCATATTCAGAAGACATTTCATCAAAACCAAATTCATTCAATTTTGTTGCCTTGGTGGATGAATAATTAGATGAGCTAGCAAGCAATAACTTAACCTTGGCAATGGATAATTCTTTATTTAATTCACCTTGAAGACGTGATACAAGTCCTGTTATTAATGGAGCAGCCTTACTTGTTCCATTAAAGTTAAATAGATAAGTCATTTTATTTCTAAACTCTTCTGAATCTTTAGTTGATTCAATGTAGTTTTTAATTTTGTAATAATCACGTTTATAATAGTTATTTTTTGTTAGTTCTTCACTATCATTCTTGAGTGTGTCTCCAAATGCAGAAACAAGTGGATAAGTGCCATAATTATCTTTTGCATATGAGCTAAATGTAGTTGCAACATTCCTTCAATTTACTGAACCAACTGAAATAATTCCATCATG
>520 68 594
TCTTCAGCTCTTGCTTTTCTTTCTAACGCTTCTTTGATTGCATCTGTATAAGTGTCATCAAAAATTTT
>521 26 121
AATAAAAGAAAAAAAAAAAAAAAAAA
>522 26 30
AAGTAAAAAAAAAAAAAAAAAATAAA
>523 4844 102098
TTTATTTATGGAGGTCTTAATGAACCATATTAATATATTTGCTCTTGGTGGACTTGATGAAAATGGCAAAAATTGCTACATTTTGGAAACATTTGATGAAAAAGGCGAAAACAAAAAAATATATGTAATTAACTCAGGTGCTAAAGTTCCTATTAATTCAAGCAATAAAATCGACACTTTGATTCCTAATTTCAACTATTTAATTAAAAACAAGGATGCCATACAAGGCGTTTTTGTTACTGATGTTAAAAATGATTCATTTAGTGCACTTCCATGATTATTAATGAAAATGCCAACAGTGCCTGTTTATACATCTAAGTTCAATAAAGTATTAATTATGGAAAGATTGTCTAAGTATAAGTTAGACTTGAAAAAAGTTAAGATTAATATTTTAGACAGGCCTACCAAAGTTGGCGACATTTTTGTTAATCCAATTGAATTAGCAGGCTCAATGCCAGGACACATTGGTCTTGATTTTATTACTCCTAGTGGTGATTATTTGTTTATGTTCAATTTTGTTGAAGCAAATTTAGGTATATATGGAAACTTAGATTTTGATGAAATGCCTAAAAAATTCTTTGCAAAAAGAAAAATTAAGGCATTAATAGTTGATTCAGGAAACTCAAATCAAAATTGTAGAGCAGCTGACAAAATTGTTTTACCAAGAAATGTAAGAGAAGCATTTTTTAGTGCAAGACCTGATCAAAGAATCATTGTTGGTGCTTATGATGAAGAAATGTATTCGATAAGTCAAATTTTAGATTTTGCATATGAAGCAAAAAGACCAGTAATAGCTTATGGAAAAACATATGGACAAGTTTTAAGTTTGATTAAGTCAGTAGTTCCTGATTTGAGATTGCCTAAAGTTTTAGATTATAAGTATGCTAATAAAGTAAAAAATGCAGTTATTTTAGTTACTGGAACTGTCGAAAGATTGCACTCAAGATTTGCAAGAATTACGGACAACAATGATGTTTATTTAAAACTTCAAGAAAATGACACTGTTATAATGATTGCTCCTGCAATCAATGGATTAGAGTCTTTAGAAGCTGTAGTGCTTGATGATATTGCTAGAGTCAGTCCTAAGGTTATGGAGCTTAATAATTTTGAATTTTTCCACCACCATCCAGCTAGAGAAGATCTTGCAAAGTTAATTAATATTTTAAAACCTGAATATGTAATACCTGTTCAAGGGCTATATAGATACTTGCAAGATGCGCAAAGGTACATTGTTAAAAATGTAGGATTTAACTCTAAAAATGTTTTAGTGTTGCAAAATGGTCAAGTTGCGCATTTTGACAATGGTAAACTTGGCTCATACAAGAGAAAAATCAAAGAAGTTGGCGATGTTATTGTTGATGGTTTTGGTGTTGGCGATATAAATACCGAAGTGCTTAATGAACGTGAAGTTTTAGGTCGTGAAGGTGTGGTTTTAGTTGCTATTAGATATAATCCAATTAAGAAAAAAATAGTTGGAAAAGTGCAAATTAATACAGTTGGCGTAATAAGTAAAGAAGAGAAGTCAGAAGCAAATGACTTAATTAAAGCAACACTTTTAAATGTAATTGAGGGCAAAAAGTTTGAAAGTTTAAGAGAGTTTCAAAATGTTTGCAGGCAAGCAATTAGAAAAAGAATCTTTAAAGTCTTTAGCAAGGAGCCTATTGTTGTTTCAGCTGTAAGCACACAGTAAGAAATCAAAAGAGCTATAAAAAAGACAAAAAAGCGAATTATTCGCTTTTTTTCTTTGATCTTTTTTTGTTTTTTGAGGCTCTGAATTTCTTTGCAATGGAACAATCTTTAATGCCTAAATCGATGTAATAGTTAATTATTTCATCATTAAAAAAGTAGCCCTGTCTTTCGTAATGTTGCATAACTTCTTGCGTGCCGTCTCAAACTAATTGTTTAAGCTTATCTGGATATTTATAACGCCGTGAGTTTTCTTTAAACTCTTCGCTATCCACAATAGAGACAGTGTTTGATGGATAAGCTTTTATATCTAGGTCAAAGTCAATAAACTTTATTGTATTATCTTCGTAAATAGGATATGAAGCAACATTAATATATGAATAATTTTGCTTTTTGCTTGGCTTTAAAAGAATGAGAGCATTATACATTGAACGTTTAGGTAAAAATCATAAGACATAGCCTCTGTAGACTCAATTATGATTATTTTGTTCACTAACTCTTGTTTTATACATTAAAAGTACATAGTGTTTACTGGTATTTCTAAGAACTTTAACACCATTTCATTGTCTATATAGTGTGCCATCATATTTATAGGCTTGTACATCTATAATTGATCCTTCAACAGGGAAAGAAATTCTCTTGCCTTTGTTCTGTTCGGCAATCATAGTTCCCCTTTGTGTAGTGAGAATTTATGTATTTATTAATATTTTTATAAATTATTTGTTTTATTTATGCTTATTTAGTTATTAATTAATATTTTAAATTTAGTAAATGTTATTGTATTTTTGGATACATTATTATTATATTGTAAAAGTGCTAAAAGCTAAGAAAGCAAGGAGCAAAAAACTTGTGTAAAATGTGACTTAAAACCATAATAAACATTTGCCTTTGCTATAATTTAATAAGGTAGACAATAACTTGTCTACTTAAGGAGATTTATGTACAAGTATAAAGCTAAATTAATTGTCAACCAAGAGATTATTGCAACTGCAAATAGTTTGGAAGATATTGAAGCTGCTGTACTAGGATATCGTCGTAAGCAAAAAGTAGGCGAACATACTAGCGGTAACGAAAAAGTAGAGATTATTCATGTTGAAAGAGATTCTCTAAAAGGCAAACATAAATCTAAGGAAGTTGTATTAAAAGTTATTTAATATTCATTTAAGCAGTGGGAATTCCGCTGCTTTTTTGATAAAATTATTTATAAATGAGATTGCGCTATGATAAGAATGCTGAAGGCAAGCTAGAAATGTTCAATTACCTTATAAAACAGGGCGATTCGAAAATTTTGCTGGATGATAAAACAGTATTAGAAATTGGTATGGGTAAGGGTGAAATGATAGTTGAATTAGCTAAAGCCCATCCTGAATTAAACTTTATTGGCTTAGAAAAATATCCAACTGTGGCTGCTAAGTGTATAAAAAAAGCAAACGAATATAATCTTTCAAATTTTAAAATTTTGATTGATGATGCTTTTAAAGTTGACGAGATTTTCGAAGGACAGTGCAAAGTTATATGATTAACTTTTAGTGACCCTTGACCTAAAGCTAGACATGAAAAAAGAAGACTTACACATCCATTGTTTTTAGAAAAATATAGAAAAATTCTTGATAAAGACGGCATTTTGAAGTTTAAAAGTGATAATGATGGCCTTTATGAATTTTCACTTTCATCCCTACAAAACAGCAATTGAAGAATTATTGATCATGGAATTGATTTACACAATTCAAAGTACAATGAAAATAATTATCAAACAGGATACGAGAGAAAATGATCAGCAAGAGGCAAGAAAATTAATTACATTTTTGCACAAAAAGGTGAATAAAATATGCACACAGAAGAGTTAGTAAATAGAGTCAAACCATCATTTTGAAAAGTGCTTTGATTCATTATATTCACTTCGTTTATTGGCTTTGGAGGGGGTAATGCTTTATTGCCAATTTTTAAACGATACTCAGTTGATAAATATCGCTGATTGAGCGAAAAAGAGTTTGAAGAGAATGTTATTTTAACCAACGTGCTTCCCGGCGCTTCAGTTATCGAGGCCTTGAGTTATATTGCTTTTAAAACTTTAGGTTTTTGAAAGGCATTAATTGTTATTGTTTTCGGTGTCTTGCCTCATGTAATTTTTGGTTTCTTGATTTTTTACTTTACTCAATATATTCCTTTTAAATATCTTTTTGTGATTGAAGTTGCTGTCTTATCGACAATAATAGGTTCATTGATTGTTTTTGTTTATAACTACGTTAGAAAAGGACTAAAAGCCATTAAACAATGGCTATGATTTTTACTATTTTTAATAACTATTTTGTATGCACTTTTTGTGCCTGCTCCATATAATATGCCAGTTATTATTATGGTTACAATAATGGTTATTTTTACAATTGTTTACTTTTCAAGAAAGAAAATAATTAGAAACAAGAAAAATCATAAGGGTGATTTGATTCTTTCTAGCGAAGATCATTCGAAAGGCGGTAAATAATGACCTTTTTAATGATACTAACTACCATAATTTTCATTATATTTATTAGTTTGTCAGTATTTGGTGGCGGACAGATCTTTATGCCTATATTTAGCTGACTTTGGGAATTTTTGAATAAGCATTTTGCAACCAATATTGATAGCCAAACTGTGTCAAACTTATTTACAATAAGTAATGCAACTCCAGGCGTTTTTTCTACTAAATTAGCCTTTGCCACAGGCTATTTGGTTGCAAATGGCCACTGATGAGGCTTTATATTTACATTCTTTACTTATTTAACATTTGTTCTTGTACCATTTTTAGCAATGTTTTTCTCAATGAAGCTAATGTCAAGCAAAAATAAGTCACCATTTTTGCAAGGGTTAGTAAAAATTATGAATCCAGTAATTGTTGGAATTATTGGCGCGCTAATTATTCAACTCATAATAGGAATAGCATTCCCACAAGTTATTTTTAATAAATCTATTAGCGACTATGCCAAGATTGATAATATGAAAATAAAGGCTCAATATTTTGAAAAAACAGGCATGCCAATTTTATTCATTTATGTCTTGTTTACAGTCATATTCTCATCAATTATGTACAAAAAGAAATTCCCGGTAGTTCTACTTATTTTAATTAATGTTGTGCTTGCTTTTCTTGTATTTTGTCCTTGATTAGTTAGTTAAATTATTTA
>524 28 49
AAAACAAAAAACAAAAAAAAAAACAAAA
>525 25 85
AAAACAAAAAACAAAAAAAAAAAAA
>526 30 83
AAAAAAGAAAAAAAAAAAAAAATTAAAAAA
>527 60 775
CAATTAATTTAATTTCAGCTTCAGCTTTAACAGCTTCTATGGCTTTTTTTTTTTTTTTTT
>528 26 34
AATTTAAAAAAAAAAAAAAAAAATAA
>529 25 215
AATTTAAAAAAAAAAAAAAAAAAAA
>530 24 194
TTTTGTTTGTTTTTTTTTTTTTTT
>531 1264 24461
GAGGGGCTAAAACTAGTGTTTCGTTAATTAATCCTGAATTTGCTATAGCGCTTGATACAACTAGCACTCATGATACAGTTGGTACAATTAAGGGCACAACTGTAATTGGCAAAGGTGCTGCTATAAGAGTAAAAGATGGCGGAATGATGGCTAATCCACAATTGGTTGAATTTATGTGTAAAATAGGCAGAGAAAACAATATTAAGCACTATAAATTTATCTCAATGGGTGGTGGCACTGATGCTGCTGAATTGCAATATGCTAAGGGCGGCGCAATTACTTTAACTATTTCGCTTCCTCAAAGATATTTACACTCACCAATAGGCCTAATATCAATTAATGATTTAATTGATTCAGCTAACTTAATAGCACAGACCATAAAAGCTATTAATGCTGATGTTTATGCTACAATATTTAAATATAAATAAAATTACAAGTTTAGGAGATTTTCATTAAATGGTTTCAACAGGCGCGTGAGTTGGTATAGTTATTGGAGTAGCGCTTTTCCTTGGCATAGTTGGCGGTTTTATTGGCTTTTTTGTAGCAAGAAAGATTTTTGAAAAGCAAATTCGTGAAAATCCCCCAATTACCAGAAATATGATAAAAGCAATGTTTGCACAGATGGGAAGAAAAGCATCTGAGTCACAAATAAATGCTGTCATGCGTTCAATGACTAATGCCAAAAATGCAGAAAAGAAATAATAATTAACATTTTAAGCAGGATAATACCTGCTTTTTTAATTGCTGTTGCTTTAATATTGATTGTTTTTAAGATTTATATTGTTGCAGGAGCTTAATTATAGTTTTCATTGATTAAACAAATAAAAAACCACAAATTTCAAAAATAATATGGAAAATTTGTGGAAAAATAAGCCAAAACAAAAGCTTTTGGGGGGGGGATATTAAAATATATATAAGTTTAAATATTTATATTTGGAGTTCACAGTGAAAAAGAAATGATTACTAAAAGGCGGTTTAATTGCCTTGTTTTCACCATTATTATCTTCAGCCTGTTTTGTGCAAAACAGTGATAAACCAACTGATCCTGCTAACAGGGTGCCTGTAGATGGAGGTACTCCATCTGGCGGGGGAAATAACGGTCAACCTGGCAACAGTACACAGCCTGGTAATGGCGACCAATCTGGCGGTGGAACTAGACCAGGAGATAACAGTCAAGCTAGATTTGTTAATTCATGAGATGAAATTTTTAATGATAGCCCAACTGGTTATGATATTTTCTGACATCCAAGTAAAGATGAGTTAG
>532 24 431
AAAAAAAAAAAATAAAAAAAAAAA
>533 36 203
AAAAAAAAAAAATAAAAAAAAAATAAAAAAAAAAAA
>534 36 161
AAAAAAAAAAAATAAAAAAAAAACAAAAAAAAAAAA
>535 36 121
TTGAAGATATTACTGGCGGTTTTTTTTTTTTTTTTT
>536 2420 34813
ATCGCCTGTTGTCATAACTTAATCCTTATGGAAATATTGTACATTAATATTTGTGTTATTTCTAGCATTGATTTAAAGCATTATTCTAATCTTTTAGCGCATCAATCACCACCGCTAAGTTCAATAATTACATCTATTTCATTATCTTTATAATCTTGATATTGATAAACTTCAGCATCATTTGCTCTAGTATATATTTTTAGATCTCTTATAACTAATGTTTCAAACAAAATGCCGTATAAATTAACATCTTTGGTCAATTTTTTAGCAGCTATATTTAACAAAGCATATGCTAATGATTGGTCGCTAAAATACTTTTTTTCTAATTGTTTAACTCTTAATGATGAACGATAATTAGGAGCAAGTGGTTTTAGGTTGTCAAACAAAAACATTTTATTTAAAAATTCTAAATACATGGATAATGTTGGTTTTGATATATTCTCTGGTTCATTTTGGAAATGTCTGAAATTATTGATCGCTCAGAAACAGTAGTAGAAACATTTTGTGCTAATTATTTTGAAATGAGTTTTATTTTGCCATAGTCAAATTTATTGCCAGATTCATCAACTAATTCCTGACTTAAAATTGCATTAACATATTGCTTAGCAACTAAGTGAGAATCTTTTAAAGGATCATCAATGCCATCTGGCCAGCCACCTCTTATAATTAAATGAGCTAACTTATCAAAACTTAGCTCTTCAACATATTGTGGCTGGAAATTATAATTTTCAGTACATAATTTTTGTAGCGAAACTATGCCAGATGCATATCCCGATTCATAATAAACTCATTGTATTCATTTTAAGTCTACTAATTTTGCCAGCACCACTGTGCAAAACGCCTTTATACTTTGGAGTAGAGGAACCAGTGAGTATAAATAAACCATTTTCACTAATTTCATCAACTTTTGCTCTCGCTGCATCTCAAATAGCAGGCGCTTCCTGTCATTCATCTATCATTCTAGGATTTTCACCTATTAAAACTGATGAAAGGTTTAAATTAGCTAACTGTCTATTTGCAAAATTGTTATATGATCACCTATTAAAAATTCACTTTTAGATGCATATCTAGAAGCTCATGTCTGACCGCACCATTTTGGCTCTTCTATGCAAATTGCATCTGCAATTTTTAAATAGCGAATAGTCACTTTATCAATGATTCTGGGTTTATTATTTTCTTGTTCATAATGCTACATAAAAATCAATGATTTACCAAATTTTGAAATATCCGCTTAAGAAAAAAGTAATTAATAATTATATATTTTATACTGTTTTAGATTGCTAATTTAGATTGCTAAATAATGACACTAAATCAGTTGATGATAAACTATATTGACTCTCTGTGTCAATTACTATTAGCACCATTAAATGCAAATTTGATGAGCTTACTAACTATTTAAAGCATACAATTAATTTACTCTCATCCAAGCCTAAAACAGCACATAAAATCTATGATATAAAGAAATTCATAAGGTTTTATACAACTAATAATAAGTTTATAAATGAGACAATAACAAACAAATACTACACAAGCGGTAATGCTGAAACATTTGTTTCTAAAAAGATATATAGGAAAGAATTTTGAGCTTAAATCAATCGATGCAATCATTAGAACGATAATTTCTGAAACAGACCACAATTTAATAATCATAAATTTGATCAAAAGCACTATAAAACAGTAATAAAAACGCAATATTAAAATATTGTGAATTTTTCTTATGCCAAGAAGTAAAATAGAGTAGAACAAATATTAAAGTAGAATTGAATTACCGTCTTACCCACTTAATACTTTCATTTCCGAAATTTTTCTTTAATTTTTAACTTATCTAGATAATAATTTAATAGTTGCTTACTAGGCAATAATTGTTTTAGGTTAGAAGGAATTTTAGAATTCTCTAGGTAGAATTTAACAGCTAATTTAAGATTATCAATATCATATTTACAATTAGAAATCTGTTTAAGTTTTTCATCGTGATAATAAGTAAAACGAGTTATCTTACCTTCATCATTTTTTGTTTCATACATTGTAATTTTAAGTAAAAAAATACCGCCTAGAGTAATTCATTTTCTAGTTTCTTTTCTAAATATCTTTCAGTTGGGATAAAGGGCTTTTCTTAATGTGTTTCGAAAATACTCTTCTTTATCATTTAACTCTTTTGCTTTGTTTGCATATAACTTATTAGTGGTTTCTAAGATATTATTAAATATATCTACATCTAACTTTTCCATAGCATCTTAATTATATGAAACAATGCATTATTAAAAAACTTAGTATAAAAAATTCACAGGTTATAAGCCTATGAGAGTTGTTAATAAAGTAAAATTATTACTTGTATATTCAAATGGCTCTAGAAGGCTTTATTTGCTTAAATAAAAGCATTCTAGAGCATTAAGCCTGCATCATCTTCTAGAGTGTTAATT
>537 29 92
AAAAATAACTAAAAAAAAAAAAAAAAAAA
>538 24 45
TTTTTTTTTTTTTTCTTTTTTTTC
>539 26 46
TTTTTTTTTTTTTTTTCTTTTTTCTT
>540 24 273
TTTTTTTTTTTTTTCTTTTTTTTT
>541 434 5623
ATTAATGTAATGGATAGAGAACTTTTTGAAAGTTTATTTGAAATAGACAATAAATGAAATGATGTTGAATTGGATGCCAAAATTTATAAAGGTGTAATGTCTAAGTTATACTACACGCTTAATTCTAATAAAGTTCAATTTTATCAAGTAAAAGGTTTTGGCAAATATAAAACTGAATTTATAAAAAAAGATTGATAACGAAATTAAAACTGCTGCAATAAGTTTTATAAAAACATATTATGAATTACGTAAGATTTCTTTATGTGAAATAAATGAAGAATTATCCAAACTGCCAAGTGAATATAGTATTCTTAAGGAACACTTTGTAAACTTAGCTAAGCGCAAAGAAAAAGAAAATATAGCACATACTAGCCAGATTAATTCTACTGAACATAATGAAAATGAAAACGAAATTAACACTCTAGAAGATGATG
>542 107 1369
TCTAAGCCTGATTTTGAGTCTCTATATATCCTTGCTTTAATGTTATTTTTAATTTTATTAACTCATTTTTGATGTTCAATGCTGAATAATTCGCCAGTAATATCTGA
>543 237 2581
AATTAACACTCTAGAAGATGATGAAGGATTAATACTCTAAGATGCTTCATTAAAACAAATAAAACAATATAAAAAATTAAACAAAAACAAAAAATGTGCGCTATAATATTTAAGAGATAAATATCTCTATTATTAGGTAGATTATAGTTTCGAACTACCCTCGGGTGTCTGGTCACTCGGAGAACAAAAGAAACAATTGTAGGTTTAAATACCTACATTTTTTATTGTTTTATAATT
>544 6856 111941
CTTATTAAAAAGCAAAAATCTTAATGTAGGAGAGATGAAAAAGGAGAAAAAATGAATGATTTACTAGTTTACTTTTCGATTTTGTTTAAAGGAAATAACTTTGAAATTTATAAAGCGCTTAAAAATGGATATAAGGTTGATAAATATAAAGTAGATGAAGAGATAAATAAATTAAAAGAAAGCGGCATTTAAAACTATTACAATTTTTGATACTAACTATCCGCAAGGATTAAAAGAATTAAAATATTCCCCATTTGTTTTGTTTTATAAAGGGAATATTGAACTGCTTAATAAAAATATAGTTTGTGCTACTGGCGATGTAGCTAATGAATTTGTTTTACATAATGTTGTGCAAACATGTAATGAATTAGCCAAAAACACCGTTTTATTGACTAATAACTTCAAAAACATTGATCAAAATATTATTGAAATATTTAATAACAATAAACAAGGAATCATATATTTACTAGCTAATGGTATATCTTATAATTGCCCTGATGTAGATTTTAATAAAGATTTATGTATCACTTTTATACCACCAGATTTGCATCCTAAACTTAGATACTTTAAAGAAAGAAATGTTGTAGCTTCAGCACTAGCAAATAATTTAATTATATTTAGTAGCAAGCGAAATTCAGGACTAATTAACTTAGCTAATTGTTTTGCAAATTTAGGCAAAAATGTTTACTGCTATCCAGGGTTAACATATGATGATGGTAATACTTACTTAATTAAATCAGGAGCAAGTTTAATAACACATTTAGCAGAAGTTAACTACTTTTAATTATTTCTTCTAATTTTATGCCAATTGCTCCTGAATTATAGTGTCCTATAATTTCAGTAGCTACTGCCTTAGCATCATCTGTTGCATTCTCCATTGCAAAACCATAATGAGCATTTTGTAATATTTCTACATCATTACTTGAATCACCAAAAGCATAAATTGTGCAATCATGCAAGTTATATATTTTCATAAATTCTTTTATGCCATTTCACTTTGAAATTCCTAAAGGATTAACATCAGTGTATATTCTATTAGTTAAATAGTCAGAGTACTTATCTTTATATAAATTACTAAAGTGTTTTGTTGTTTTGGTAGCTATTTCGTTTGGATTTCTTATTGCAACTTGTGTAATTATTGAGTTTGAATCGCTTGCCACTTTTGACATTGTTTCATAATCAGAAAACTTAATGTGCGCAAAATCCATAATATCTTGCTTCATAATTCATTCTGGAAAATTGCCATCAGCATCTTTATTTACATATGTAGCAGTAAAATCTGCTGTATCAAGTGAAATTATTAAATTATTCTTGTAAGCATATTCAAACATTTTTTCAAAAACATCAGATTCTAATCTGCCTACAACAATATGTTTTTTGTTTTTTACATCATAAATTAATGCACCGTTTGAGCATATAAAATAGTCTATTCCGTCAAATTCATCTAACAAAGGTAGCACTTTTAAAAGGCCTCTTCCAGTGTTTAAAATATTAATTCCGCCTTTTTTGTGAACATCGTGAAATGCTTTTTTAGTTACAGGATGAACCTTATTGTTACTCATTAGTAATGTGCCATCTAAATCATATGAAAAAATCTTTTTCTTCATTTTGCTCTCCTTGCAAAAGTGCCAAAAATGTTGCTAATAATTTAATAATTGTAATTCAATTTCTTAAAATATTTTTTATAATTTTTCATACTATGAGTAGCCCTGTGACTAATTTAAAAATACTTAAAAGAAAAAAAATATTAAGAAAACTACATAGCGAAAATGTCAATAACCTAAAATTAATTGAATTAGATAAAGAAGATATTGACTTAAGAAAATATTTTGGTGATGACTTAATGACTAACTTAAGAATGGCTAATTACTCATATTATTCAGATAGCGCAAATAAAAGAAAAAAGAATGTGAGGAAAAGGACAGCTATTTTATACGCTAAAAGAGTGTTTTTCCTTTTCATAGCTGCTTTAATTTTTAACTTTGGTGTTATTGCATTTTTAAACAGAGGTGATACGCTTCCTAGTGGTTTGTCAGGCTTTCCAATGCTAGCTATGCTTATTGCTAAGGATAAGGGTTACCGTGACTGAGATAAATACTTTGCCTTAATGTTTATTTTGATTAACCTGCCCCTTTTGATAGGCTTTGGTTTCAAGGTAAAGCGGAGTTTTACTATATTAACTGCTGTGTTTATGATTTCTCAATTAATTACTAACGCAATATTTACTTCAATTCCCCAAGTTCATGATTTTATACATAATTACATCAATATTGCTCCTGGTTGACATAAGCTAGTTGAATTTCGGGATAAGGCAGGCAATATTATAGGAACATATGAAAATGCAAGCAGTTGGCCGATAATAATAAATGGTTTCCTTGGTTCTATATGTGCTGGAACATCAATTGCTATTGCCTGAAAAAATGGCGGTTCAACTGGCGGTACTGACATTATTGCTTATTATTTCTCAACTAAAAAACAAAAAAGTGTTGCGGGAATGATGTTTACTGTAAATATTATTGCAACTTCATTCTTCTTACTTGTTTTTGGTATTGCTGCTAAGCATAAAGAAGCTGTTGACTTAGGTGTTATATCATCAAGCAGTAGTGTTGAAAATGTTCTAGAGCAACCTAATTCAATAATAATTACATTAAGAGATGGCTTTAACATTAATTCAATTAAAAAATATGTATCACATAGAACAATTTTTGGATTAAGAGAATTTTCAACTATTCTATACATCATTTTTAACAACATTGTGCTAGGTTTAATGTATCCAAAATACAAAAAAGTAACTCTTTCTATTGCAACTAAATGTCCTGATGCTATCTTGAATTACTTTAAGCATATTAAGTACTGACATGCATATACAATTTTTAAAGGAATTAGTGGTTACTCACAAGAAGAAACATACTTTATTGAAACTACTTTATTAACACTAGAAAGCAAAAACATTGTCTCGGATATTAAAGTTATTGATCCAAAAGCATGAATTTCAATAAGGCCCGTTGAACAAGTTAAAGGCGCCTTTAATACTAAATATGTTGAAGAGTAAAAAAACTTACAAGACTGTTTTATAGCCTTGTAAGTTTTTTAAATGCTCTAATTTTGTGCTTTAGCTGCTCTTGCTGAAATGTAGTCTTCTTGAACATCATCAACTAATTTCTTAGCCTCAGCTAGCTCTAAACTAAAGAATGTTGTTACACCTCTATTTTGCATTGTTGCACCAAATAAGGCATCAACTCTAGACATTGTTCCATGTCTGTGCGTAATCACTAAAAATTGAGTTTTGTTTTTCAATTTTTGTAAATATTCTGCATACCTTACAACGTTTGATTCGTCTAAAGCAGCTTCAACCTCATCTAAAATACATAGTGGAAGTGGACGAGCTTTAAGAATTCCAAATAATAAAGATATGGCAATCAGTGACTTTTCACCACCTGAAAATAACTTAAGATTTTTAATACTTTTGCCAGGTGGCATAGCCTCAATTTCAACACCAGATTCTAAAATATTTTTAGGATCTGAGAAGAATAATCTAGCGCTTCCGCCTCCAAACATTGTGGCAAAAACATCGTTAAATTCAGCATTAACATCGTGAACAATATTAGTTAATCTTGTGATAATAATCTTGTCCATTTGGGCAATAGCTGATTCTAAAACTTGTTTTGCTTGTGTTAATTCTTCTTCGCTTTTTACAAATTTGTTGTATCTTTCTTCTTCTTCAACTAATTGTTCTAATGCTTCCAGGTTAACATTGCCTAGTTTATTAATTTCTTCTCTTATTTCTCTAACAATTTCAGTTGCTTGATCATAAGACATTTCTAATTTATAGCCTTGTGCTTCAGCTGATTCTAATGTTAATTTATATTGTGATGCTAATCTTTCACGTGATTGTTCCAAAAATACTTTGGATTTTTCTTTTTCAGAAAGCTTTTCTGAAAATGATTCTAAAAGTTTTCTTAAAGTGGATTCAAAGTCACTTTTTAGCACTTGTCCTGAATTAATTTCTTGGGCTAGAGCATTAATTCTTTCGTTTTTAGCTCTAAAATCAGCTTCAAGTGCACTTTTTCTAGAAGATAAAACTTCTAAATCAGCTTCAGAACTGTGAATGCTGATGCTTTCAGTTTTTATTTCTAATTCTTTGTTACTAATATTTTTGAGTTTTAAATTTAGCTCATCAAGTATTTTTTGTTCTGCACTTTTTTGTGTAATTATATTAGCTAATTGATTTTTTAGCTGACTTTCTAACTCTAAGCAAATTCTTCTTTCATTGCTAATTTCATTATGCTTAGATCTATCATCAGTTATAGCGATCTGAATACCAGGAATAAGCGATTCTAATTCACTTATTTTTAAATCAATAGTTAATAATGTTTCAGTATTTGACTTAGCACCACCAACTATTACACCACCAGCACGAATTATGTCACCATCTAATGTGACAATCATATATCTGTTGTCCAAAATTTTTGAAATATGGTTAGCATGATGAATTGTTTCAGTAACTATAACATTACCCAATAAAAATTGTGAAAGAATAAGATAAATTGGCTCAACTTCTACTAATTCAGAAGCTACAGCAATAAAACCAGGCTGACCTTGAATAGCCAAAAGATGATCATCTCTAACGCTTTTAGGATGAATAGATGCAAGAGGAATAAATGTAGCTCTTCCGCCATTATTTTGCTTTAAAAACTCAACTGCTTTCACAGCAACTTCTGGTTTATCAACTACTAAGTGTTGTAAAGCATTTGCCAAAACTGCTTCAATTGCCCGTGAATATTCTTTGTTGACTTTAATTAAATCAGCAACAGTTCCTTTTAAGCCTTTTCCAAAAATGGCTTTGTTTTCTAAAATGGTTTTTGTGCCTTTATATAGAAGTGTGTTGCCTTCTTTTTGTTGTTTAAGCAAGTTTAGGTGAGTTTGTATTTTGAAAATATCATTTTCTTTTTTAGTTAGTCTGATGTTTATAAAGTTAAGCTCTTTGTCATGAGCGTCTAAAATTTCACTGTTATCTGAAATTCTTTTGTTAATTAAGTCGTATTCTCTATTGTAGTAAGCAACTCTTTGTGCTGATTTTTCAATTAATGTTTTATAAGCATTAATTTGTTCTGTGGTATCAACTTTTAACTCGCCCTCAACAATTAATCTTTCACGTTCATTTTCTCTAGCTATAGCTATTGAAAGGTTGTTAAGTCTGTCTTTAACAGCTTCTAATTCAATTGAAATTTCTTTTTGTGCAGCTTCAAGATTAGTTTTAAACTCAATATTTTGGCTAATTTTAGCTTCTAAATTCTTTATTCTGTCATTCAAGTCATTTTTAGTTTCTTGAACGCCTTCTAATTCAACAGAAAGCTCATCATATCTTGAACCAAATCTTTTGATATTATCTACTAATAAGCCAACTTCAACAGATCTTAACTCTTCAGTTTTTGCAATAAATATTTTTGCTTTTTCAGCTTGCTTTCTTAATGGATTAAGCTTTCTTTCGATTTCGGCTATAACTAAGGCAATTTGGTCGAGTCCTTCTTGAGTTTTAGCTAATTTTGATAAAGCTTCTTTTTTTCTAAATTTGTATTTAGAAACCCCTGCAGCTTCTTCAAAAATTCCTTTTCTTTCTTCAGCAGATGCTTCGGCAATATCACTAACTGTACCTTGCGAAATAATAGCTAAACTGCTTTTGCCAATTCCACTTTCCATTGCAATTTCTTTAATATCTTTTTGCCTGCAAACTTCGCCGTTAAGATAATATTGGTTAATGCCTGAGCCTCTTTCTAAAACACGAGAAATTGTAATAGTTTCATGATTAATGCTGCTTTGACCGTCTTTATTATCAAAAGTAAGTGTAACTACAGCTTTATCCATAGGCTTTGCAGTCTTAGAACCAGCGAAAATGACATCGTCCATATTATCGCCCCGAAGTTCTTTAGCACTTCTTTCACCTAAAACTCATTTAATAGCATCATTAATATTTGACTTTCCAGAACCATTAGGCCCAACAATACCTGCAACTCCACCGTTAAAATGCAAAGTTATAGGTTCAGCAAATGATTTGAATCCGTGAGCTTCCACTTTAATTAATTTCATTTTACACCTCTTGCAATTTTGAAAATTTTGCTCTTAGTAAATTTTAATAAAAAAAGACTAAAAATACTATGGTTTAGACATTATTAATTTATTTAATGCATCATTAGCAGCATTTTCTTCAGCTTCATGTTTGCTTTTTCCAACACCAGAGCCATAAACATTACCTTCATAGATAGCTTCCGCTTTAAATAAATTATTTTCACTTTGGTATGTTTGATAAAAAACAGTTTTTTTACTAAAAGATTGCATGTGCTCTTGCAGTCTTGTTTTTGAATCTTTAAGCTCAATTTTGCCTTCTTTGTATTGCTTAACTAAAGGCAATAATGTTTTGTCTAAAAAATCTTTAACTTTTGGCAATCCTTGGTCCAAAAATATAGCAGCAACTAATGATTCAAAAATATCAGCACCCACTTTTTTCGAACTAAGTACTTCAGTAGCAACAACGTTGCTTGAAAGTACTAAGAAGTCTTTAAGCTTAAGCAAATCAGCAATTTGGTTAAGCGAATCAGTGCACACTAATTTTGATCTTATTAACGTAAGCTGACCTTGGTTTTTGTCTTTAAAGGAATTAAAAAGTATTGCAGATACATAGAACTGCAATATTGCATCACCTAAAAACTCTAATGTTTGATAATTCTTGCCTTTTGAATTAGCTACAGATGAGCCGTGTGTAAAAGCTTGTCTATAAACAGCTAAGCTTACTGGCTTAATATTAAAATTATTTAAAAAATTTTCAATGCTATTCATGTGGCTTTTTTTTTTTTTTTTT
>545 24 133
ACCAAAAAAAAAAAAAAAAAAAAA
>546 25 28
ACCAAAAAAAAAAAAAAAAAAAACA
>547 87 1911
ATTTTTATAAAAATCGTTAACAAGCTCTATTTCTCACTTTTGCTTGTATAAATTCAATGCATCTTCACAAGTGATATCTTGATCTGA
>548 24 17
CAAATTAAAAAAAAAAAAAAAAAA
>549 1653 32042
ATTGCTGCTTCATGTAAAAATAACGAAACTAAGGAGCCTAAAAAGGCGCCTGAAATGGATGTTCCAATTGCTCCGCCTACTGATCCTGGAAAAACTGAACCTATGCACAGTGATGAACTTAAAGTTTTAAAAACTAATATTTCTGGTTTAAAGCTTGAATTTAGTCCAACAAATAATACGAATAAAAGTGAAGTTTTAGAACTACTAAAAAAACAACCTAAATTAGAGAATTTGACTGAAAGTGATTTTGACTTCAAATTAGAGCAAAAATCTCTATTAAATAGGGAAGGAAGAATAACCATAAAGGCGAATCAAAACTCTGAAATAATTGAAGGTCAATTTGAAATAAAAATTGAAAAGCTTAAGTCTGTTGCAGCAAAGGAACATGTTTATAACAAGGATAAAACCGAAGTTTTAGAAATTGGTTATGACTCTAAAGGAATCATAAAAAGATTTGACACAAAAGTTAAAAAAGTTTCGGCAAAACTGCCAGAAGAGGTTATTAGTTTATATAGAGCTTTTGAAAACAACGAAAATGAGACTATTGAAAATTTAGGTAAATGAGACACTTCAAATATTGAAAATATGAGTCAAGTGTTTTTTAGAGCCAAAAACTTCAACACAGATATATCAAGCTGGAAGACTGATAAAGTAGAAGACATGAGTTATATGTTTTATGCTACTGAAAAGTTCAATATAAATCTAGATAAATGAAACACTGCAAGTGTTAAAAACATGAATAGAATGTTTCAAGAAGCTAAGATGTTCAATGGCAACGTTTCAAGCTGAAAAACACAAAATGTTACAAATATGGAACATATGTTTGAAAAAGCTACTGCTTTCAATCAAGACTTATCATCATGAAATGTTGAGAATGTGTCGAAAATGAAAAATATGTTTAGTGGTGCCAAGGAATTTAATAAACCATTATTTAAGCTAATTAATCCCAAAGTAAGTGATATGTCATATATGTTTTATGGTGCTGAAAAATTTAATGATTCGTCTGTTTCACAGTGAAATACGACAAGGGTCACTAAGATGAATGCAATGTTCAGAGACGCTAAAGCATTTAATCAAAACTTAAGTAACTGAAAAACTGACAATGTAACATTAATGTCTGATATGTTTTCTGGGGCACTAATTTTCAACAGTGATATAAGCAGGTGAAAAACATCTAAAGTTACAGATATGAGACAAATGTTTAAAGATGCTAAAGCATTTAATCAAAATATATCGAATTGAGATGTTAAAAATGTAACCGATGTGTCAAGCATGTTTGCAAATGCTTTCTCTTTCAAACAAGACTTAGATAAATGAACATTCAACAGTGAAGAAGTTAAATATGAAAACTTTAAAAAGGGAGCACATATTAGTAAACTTCCTAATTTTAATAATAAGGCAAAATAGACTAGATTTATTAACACATAACAAAATGCAGATGTGCTACAGATTTTCTGTTGCACTTTTTTATTACATTTTTTATTGACTAAACTCTTATTTTTAGCTATTCTTCATTCTTTTTCCAAACAATCTTTTTTGATATACTAATTAAAAATTTTTACGCATATAAATCAAATAAAGGAATAAAGAGATATGAATAAGAAAAAATTAATGTTAATTAGGGGGGGTTCTTTTTGCTAGTTCACTTCCTTT
>550 24 34
TTGTTTTTTTTTTTTTTTTTTTTC
>551 29 201
AAAAAAAAAAAAAAAAAACCAAACAACCA
>552 25 235
AAAAAAAAAAAAAAAAAACCAAAAA
>553 24 93
AAAAAAAAAAAAAAAAAACCACCA
>554 26 62
AAAAAAAAAAAAAAAAAACCAACCAC
>555 39 292
AAAAAAAAAAAAAAAAAACCAACAAAAAAAAAAAAAAAA
>556 40 692
AAAAAAAAAAAAAAAAAACCACCCCCCCCCCCCCCCCCCC
>557 27 50
CCCTCCCCCTCCCCCCCCCCCCCCCCC
>558 508 16409
CTTGAGAACAGGAAAAGTTTGCCAATATTTACCAATTTGCATCTGAGGGAGGGACTCCCTCTACATCTATAAAAAAGTATTATGAGAACGGGACGATACCATTTATAAAGGTTGAAGACACAGTTAATAAATATATTGAAAATGGTAAATATTTTATAACTGAAAATGGATTAATCAACTCTTCTGCATGACTGGCACCAGAAAACAGCATAATTTTTACAAATGGGGCAACAATTGGCAATGTGGCTATAAATAAGATAAAAACGGCAACTAAGCAAGGAATTTTGGGAATAATACCAAAACAAAAATATGATGTGGAATTTATTTATTATCTATTGTCTTCTAAAAACTTTCAAAATGAAGTAAATAGAAAGATAACAATAGGAACCTTTGCCATGATCACTCTTTCTAATCTAGATAAAATAAAAGTCAATTTACCAAATTATGACATTGAAAGAGCCAAAATATCATCCCTATTTTCTCACCTAGACTCCCTAATCACCCTTCA
>559 4464 62534
AAAATTAAAATATAGATTTAAAGTCAGCTAGGATGGAGAATGTGAGTAAAATTTAATGACTGATACAATCAAGTTGTTGAAGTTCCTAAAATTTTTGGGCTAAATCACATTTTGTTCATTTGTGCCGCTATTGCACTGACAATATTTTTACTATTTGTATTCCAAAGTGCAAGCAGAAATGTTGTTCGTGGTGCAATAATATTTGTGTGGATATTTATTTTCCTTTCAGAACTAATTTTCAGACAATTTGGTCAAATTGCATGAATGAAAGTTCATGATGGTGCAAAATATAATTTAGCATATGTGCCAGTGCAAATTGTTTCATTGTACTTTTGGGTATTACCATTTTATTTCTTTATACCAAATAAAAAATGAGAAGCAGCAATGCTGCCATTTATTGGAATATCAGGTTTAACAATTGGGGCAATTTTATTAGTTTATCCAGCAGTAGTATTTTCAAATAATACACCTAACAATGTTTACTACATGTTCCAATCTGCACTAACATTTTCATTAGGGTGTTATTTAATACTTAAAGGTAAGTTACCATTACGTAGTTGAAGAACTTATGTATATCACATAGTGTTTATGGTTTCTATCTTTGTTGCAGCTGTAATATTAAATGAAGTTGTTTATGCTGCAACTTCAAACGAAGCAGTGCACAGGGGTATAAACTTTATGTACTTATCACACAGAGTAAAACCTTTACCATACTACAAAGATATGGTTGATCTTAAGATAATTACAGACACTAAAGAAAATGCAAGACTATTTGTTACAGCATTTGTCTTAGGTTTAGTAATATTGCCAATCGCACCTTATATGCTATTCTTCATTTTATTTAGACCATTTGTAAAAGCTATAGATGATGTTATTGCAAGCTCAGCTAAGTCTGAAAAAGACAAAGCTAATAGCAAAAATGAAGATGTAGAACTTAAAAAAGCTATGGCATAGGAAATAAACACAAAAACTTAGTTTATTGAGAGAGTTATTTACATTATAAAATCAAGTGCCGCCTAGGAAAATTTTTACCTTAAGGTATTGCACTTGATTTTACATTTATGGAAAACATATTATTTTTTTAATTTTTAAATCAGTAAAACAAAAATAAGTTTGATTAATAGTCTTGATAAGGTTTCTACATCTTTAAATTTTTATGGCTCCAAGCAAAAATAAGAGAAAATAATGAATAATAATAAAAAAATAAGAAGGGATAATGAAATACTAATTTATTATGAAAAAGAGTTTTAAGTTATTATTGGCTGCAACTACAATTTCAGTAACTGCAGCCTCTCTTCTATCAGCCTCTTGCGATACCAATGAATCTGAAAAAAGAAAAATAATCAATAACTTAGTTGATAATCCAGAAAAAGACTTAAACAAAAATATAAATTCAAAACCTGAACCAAAGAATGAGCCACATAAACCTAATGATGATGGCAAGAAAGCAGATGATAATAAAAAGGAAAATGATTCAGAATCATCTAGCAATGAAACAACTGAGAAAGATGAAAAAGTAGATAAAACAAAAGACAAAAACTCCGAAGATCAAAAAAATAAGGATAAAGATTCTCCTGGTTCTCCAAAAGACGAAAAAGATAGAAAAGATGAAAAGAATGAGAATGAATCTAGAAGTGATAACAGATCAGTAACTCCAAGTCCAGAAACTGAAACTCCACCTTCTACACTGCCTGTTCCTGCACTAAAACCAGAACCACAACCAGATATGCCTCCAGCTGATGAGCCTAGGGCAGAAGGAGAAACCGAAGGCAAAAAAGAACTGAGTGAACTTGATAAAATAGCAAAAGATCTTAAAGATATTTTCAAATTTGCTGCATCATCGGAAGACAATGAAGAATTGAAGAAATTCAAAAACAATAGCGGTGATTACTCTCTTTGATATAGCAATAAGGATAGAAGTATTTGAATAACTGAAGGTAAGGAATCACCATTTGACAATAACAAAACAGAAGGTATCAAATTTGTCTTATTTGAACTAGATGAAAAAGCAAGTTCCATTAAAAATGATATTCAGCTTGTTAATGATAAAGATCCATTAATTAAATCAAAAGAAGATGGCTATGATATATCTACATTATCTAACCAATTGAATTTCGAAATACTTAATGGCGGTGGAAGTAACAAATTTAGCCTTAAAGTTAAATACAAAGTGGGTAAATTTTTAAACAGAAGCGAATCAGAAGCATCAGACGTATCTAATGAATCAACAGTTTCAATAACAATACAAACTAAATAATTCCCTAATCATTTTAATAAATAGACAAAATAAGCAACCAAGAATTATAATTTTTAAAATGTATCTTATTTTTCATTCCATAAATTCGCAATAAAAAAATAGAATCAAAAAACGAAATAAGCAAAGTAAAACAATACCTAACTTTTTAATGAATAAAAAAAGCCACCAGATTAAAAAATGGCTTTAACATCATATTTTTACTTTTCCATAGAAATCAATCTATTTGAAAATATTGATTTCAATGTGACGCTGCTACTGTTAAAACTTAATAAAAGCAAAACTAATGACATGCAATATTTTGGTTCAAGTTATAACAATGAAATTAATGACATACTTAATTTAAATGACCTTAATTATAAAAATAGTGGTATAGGTAAACTTAAAGACTTTTTTAAATTATCAATCTTAAGTGACTAAACAATTTTAAGCCTTCAAACTATAACTGTTTGACGGTTTTTTTCATCAAAGTGTATTTATTAATAAATAAGAGTAAAATTAAAGTGTAGAAATTACAAAATAATAAAAATGATAGATAAGGAAGATGAGTTCAAAATTTAAGATGAAAAAGAGTAGTAAGTTTTTATCAGCTTTAGGAATCATTAGTGTTTTAACAACATTGCCATTGATTGCTGCAAAGTGCAATGAACCTGAAGTGAAAAAAGATAAAGATGGTAGTAAAACCGATACACCCGCAACAACAACCACAACTGAAACTACTGATGTAAATTCAATAGTAAAAGATTTAAAAGATGTTCTAACTTTATCTAGTGATAGCAAAAAAGATGACATTCTAAAGAAATTAAAGGAAGACAGCAGTAAATACACCCTTTGATATGACAGAAAAGATCATAACATTGTAATAACAGAAGGAACAAAGGCTCCTTTTGGTAAAGGTTTTAGAGGGAAAAAATGAGTTCTTTTCACACTTAATGACAAAGCAAGTAAAATTACAGGTGATTTTCAATTAGTTAATGACACAAAACCAACATATAGTGAAAATAAATTATCTACCCAATTAAACTTTAGTATTGATGAGAAAAAAGAAAACATTACAATTAAATATAAAGTCGGAGAATTTAAGGGTAAAGATACTGTTCCTGAAATTTCAGAAAAAGCTAACGAATCAACTGTATCGATAAAATAGTAATGGTGCTTGAATAAAAAACAAACTACCTAGGCTTGAAAACCAGGTAGTTTTTTATTTTGTTAGTTAATAAATTGTTTGTATAAAACAACTTTTAAAAGTCTATGTCACTATTTACATTTCTAAATATAAGGCAATAAAAAAATGTAAGCATAATTGCTTACAACTGTTTCTTTTGTTTTTTTAATGACCATGCATTCGACAGTAGTGAAACGAACTACTCATAAACAAGAAACTGTGTTTCTAGGTATAATTTTAGCACATATTTTACTTGTGTTTTATTTTTATTGTTTCTTTGTTTATAAATTGTTCCAATTAATATATATTCCGTAAGGTTAAGTTATATAAAAAAACCATAGACATAATAGTCTATAGTAGTTCTATCTCCTCATTTTGCCATCTCAAATGGTAGTCAGAGTCAGTCAAAACAAGACTGCCAATATAGTTCTTATTAAGAATAGTCATTTGCTATCATAAATTTTTAGAGTTAGTGATATTTCATTATAGTATTTAATTCTGTCTCTTGCTTTTTCTTACATTAACCCAGAAACAAAATCACATAAAGATTTGTTATTTGGATAAGTTATCATAACTTGATCATAGACATATTAACCCTTGTTTTATTTCTAATCTTTCCATAAATCTTTTTAAATGCACAAAACTCTCTATTAAGTAGAAAGATTAACGCACTTATTTTTTACAACTAGTTTAGCTAGTTTAAAATATAAAACTTGCTATTTAATATAGCAAGCTATGCAAAATTTGGAAAAGTCGCAAAAGTTAAATTACTGCTCCGTTTATTTTGCTGTCCTTTTCTCTATGCTTCTTTCGTATAACAACCAGTTTAGGAACGCTTCCTTGATTTGCTAAATTGGCTGTGACTCAGTTAACAATTTTCAATTGATCTTTAAGCGAGACATAAGGCAATCGAGCCATATCTTCTCAGCTAGTTTGAATTTTAGGTATAAGTTCGTCATAATTCATTTTGTAGATAACTGACAGATCAATTGCCTTAGCTAGTAGAACCTTAGCGCTTTTTCCATTTTCAAGTATGCCGTCTTCT
>560 28 45
TTTTATTTTTTTTTTTTCTTTTTTTTTT
>561 24 45
TAAAAAAAAAAAAAAAAAACAAAA
>562 24 14
TAAAAAAAAAAAAAAAAAACAAAC
>563 26 28
AATAATAAAAAAAAAAAAAAAAATAA
>564 24 98
AATAATAAAAAAAAAAAAAAAAAA
>565 37 191
AAAAAAAAAAAAAAAAACAGCCACTCAGTTAAGCAAA
>566 32 124
AAAAAAAACAAAAAAACAAAAAACAAAAAAAA
>567 24 66
AAAAAAAACAAAAAAACAAAAAAA
>568 28 207
TTTTTTTTTTTTTTTTTTTTTCTGTTTT
>569 797 12892
GAAGGACAGTTTGTGGCTTTTTTATAGTAATCTACGTAATTTTTCTCTTCTTTTAAGCTTATAACCTTAGGTATTATTTCGCCTGCTTTTATAATATTAACTTCATCATTAATATTGATGTTCATATCCTTAATAAAATTATGATTATGCAATGTAGCAGCTTTAACTGTAGTTTGATTTAATAACACAGGCAAAATGTTTGCAATATAAGTAATTTTTCCAGTTCTGCCAACCGAAGTTAATATGTCAGTTATTCTACTTGATGCTACTTCAACATCATATTTAAAAGCAATTGAGTGCTTAGGGAACTTGGAAGTTTTGCCTAATTTATCCCACATTTGTAAATCATTAAGCTTAATGACCAATCCATCTGCGTCATAGTCTAATTTGTTTTTTATTTCAGCAAAATCACTAATAGATTCTTCTAATTCTTCAATTTCTACAACTTTTGAAAAAGGATTAGTTGGGAAATCTAAATTTTTCATAAATTCAAGCGCTTCATGTTGATAATAAATACCATGCTTTTCTGGCTCAACTATTTCATATAAAAATGCACTAAGATTTCTTTCTGCAACAATATTAGCATCTAATTGCCTCAAAGTGCCACTAGCAGCGTTTCTTGCATTAGCAAAATTATTGCTTTCATTTATTTTTTTAAAATCATTCTTAGTTATAAAAACTTCGCCACGCACTTCTAGATCATTAAAGTAATTAATAAGCTTAGGAATTGATTTAATTTGGTAAATGTTTTCAGTAACATCTTCTCCTTCAGAGCCATCTCCTCTAGTGGCTGCTTT
>570 24 21
CAAAAAAAAAAAAAAAACACAAAA
>571 24 10
CAAAAAAAAAAAAAAAACACAAAC
>572 25 80
TTTTACTTTACTTAAATCATCAACA
>573 24 111
GGGGGGTGGGGGGGGGGGGGGGGG
>574 24 17
ATTATTATTTTTTTTTTTTTTTTT
>575 39 367
AAAAAAAAAAAAAAACAAACAAACAAAAAAAAAAAAAAA
>576 24 1438
AACAAAAAAAAAAAAAAAAAAAAA
>577 24 84
AACAAAAAAAAAAAAAAAAAACAA
>578 24 88
AACAAAAAAAAAAAAAAAAAAACA
>579 24 33
AACAAAAAAAAAAAAAAAAAAATA
>580 24 82
AACAAAAAAAAAAAAAAAAACAAA
>581 26 30
AACAAAAAAAAAAAAAAAAAAACCAA
>582 25 58
AACAAAAAAAAAAAAAAAAAACACA
>583 26 24
AACAAAAAAAAAAAAAAAAAAATTTA
>584 24 26
AACAAAAAAAAAAAAAAAAACACA
>585 25 30
AACAAAAAAAAAAAAAAAAACAACA
>586 383 6218
ATTGAGCTAATAAGCAAATATTATCAAGAGAGCGAAGATAAAAGTAATGTTTTATCTGAGATTTTAAATGGTGAGATTGAAAAACTTGAAACCAAAAGCAAGAAAAGTGCTACTAAGGGATATAAATCAAATATTTTTGATAATGAACTAATTCAAGAAAAGTTTTTTAGCGACAAATACTGACTAATGCGTGATAAATCTGATGAATCTGAAAGTCTCAAGAATGAATTAGAGGAATTAGAAAAGTCAATTTCTGAAGAAGAAAAAACTGATGAAATTTATGATTTTGAAGCTAATAAATTCAAACATGAAAATATCGAAAAAGCCTATAAATCAATGCTGAAGGACATAGATTCCTTGGATCAAGAAAGCATAGAATTTAA
>587 29 101
AAAAAAAAAGAATAAAAAAAAAAAAAAAA
>588 24 69
AAAAAAAAAAAAAAACCAAAAAAA
>589 25 41
AAAAAAAAAAAAAAACCAAAAAACA
>590 5743 133329
ACTGCCACAAGATGAAAATGATGACAAAAACATCATTGTAGAAATTAGAGGAGCTGCTGGCGGAGACGAAGCTAATATATTTGCTGGCGATTTATTCAGAATGTACAGCAAATTTGCTGATGAACTTGGATTTAGGTTAAAAATTTTATCAACTAACAGCGCTAGTGCAGGTGGGTTTTCACAAATTGTCTTTTCAATAAAAGGTGAGAAAGCATATTCAAAATTTAAGTTTGAATCAGGCGTGCACAGAGTTCAAAGAGTGCCTGTAACTGAGTCACAGGGAAGGATTCACACATCAACAACAACTGTCACAGTTATGCCTGAAATTGATGATTCAGTAGAAATAGAAATTAAACCAAGTGACCTTAAAATAGACGTCTTTCGTTCAAGTGGTGCTGGTGGACAATCAGTTAACACAACTGATTCAGCTGTTAGAATTACACACTTGCCAACTAATATTGTTGTAACTTCTCAGGATGAAAGAAGTCAGATTGCAAACCGTGAAACTGCTTTAACAATTTTAAAATCTAAGCTATATGATTTAGAAATGCAAAAGAAAGCTGAAGAAGAATCAGGATATAGAAAGCTAGCTGGACATGGTGATAGAAGTGAAAAAATAAGAACTTATAACTATCCACAAGATAGAGTTACAGATCATAGAATTAGTTTTTCAACTAGCTTAAAACCAATTATGGAAGGCAAGCTTACACCTATAATTGATGCCCTTTTAGCTGAAGAACAAAATCAAAAAATCAAGGAAAGTGGATTTTAATGCCCGCTATTGATGACTTGCTTTTAGAAAAAAAGCGTTATGGACTTGAATTAAAAGTTAGCTCATTGGAGCTTGAAAAATTAAACCAAGGATATCCCATTCAATACATAATGGGATATGTTGAGTATGTAAATGTTAGAATCAATCTAAATCACAAGGTTTTGATACCGCGATATGAGACCGAAGAGTTAGTTTATATACTTTTAAATGAGCATTTAAAGCCAGGAATGAAGGTTTTAGATTTATGCACCGGTTCAGGTTTTATTGGAATAGCTTTAAAGAAGAATTTAGATTCAATAAATGTCACATTAAGTGACATTGACAATGAAGCAATTATGCAAGCTAATGAAAATGTAGCATTAAATTTTAAAGACACTGAAGGAATAAAAGTTGTCCAAAGTGACTGTTTCAAAGATATAAAAGGCAAATTTGATTTAATTGTATCTAATCCTCCATACTTAGATTATGATGATAAAGATGTAGACGAATCTGTAAAAAAATTTGAACCAGAAATTGCACTGTTTGCTAAAGATTCAGGCTGATATTTTTATGAGAAAATTTTAAATGAAGCAAAAATTTACTTAAATGTAGGTGGGGTTTTGGCTTTTGAAATAAACCCAAAACACATTGATAGATGGAAGCAAATTAATGGGGCAAAAATTGTGAAAGACATGTCATCAAAAGACAGATTTGCATTCATTAGCTATGAAGATTTAAGATAGAAAATAAAGTTATTTTGATAATTAAAATTCTTTTATAATATGCGTATGCAAGAAAAAGATTTAAAAGACATAATGGATAGAATTCAAAAGCTAACCAAAATTAAAATAAATCCTGAATCGACTTTCCAAGAGTTAAAAATTGATTCTTTATCGCTAGCAGAATTAGTTTTTGATTTAGAAGAGAAATATAATGTGATGATCCCTGATGATGATTTAAAAAACATCAAAAAGGTAAAAGACATAGAACAAGTTTTTAATAAGCTTTTAAAATAATTTAAGTATAATTAACATACTTAAATTGTAGGAGTGTAGTTCAACGGCAGAACAACGGGCTTCAACCCCGTGTGTTATGGGTTCGAATCCTGTCACTCCTGCCATTTTTTTATTCCTTTTTTTCGGAATAAAAAATAAGCCTTATAAGCTTATTAATTTACTTAATTAACTGTTTCATAGGCCTAAAAGAGATAATTTTTCTTTTAAGACATCCATTAAGTCGGTTGGGAAAAGCATAAGGCCTAGAACATGAGTTTCTGGGCCAGTATGTATTTCTATTACAGGCGAGAAACTAAAAATCATAGGATCTTTGTTTCAGTATTGGTGTACAAGTTTTTTGTATTCATCTAAGTCACTTTTTGATACACCTTGGTGAATAATAACAGGAGTAAGAGTAAAGCCAGAAGGAACTTTAAAACTTTCGTGTTTTTGAGTAAGGTTTTTTAAAACAGTTTTTTCAAAGTTACGGCCAGTGTTTTCTTTCATTAGTTGGCCATCTTCTCATTTAATAATAGGAACTAATTTAAGCATTCTAGCAACCAGTGCAGCAGCAGGGTGTAACCTACCGCCTTTTACTAAGTATCTGTTGTATTTTGGGATCACAGAAACTGAGTGCGCTCATGATGGGTTTTCTAGGTGATTAATGTACTCTTTGTACTTAGAAGAGTCAGTTTTAAGCATATGGTCGAATCAAATAACGTCTCATAATAGAGGCATCATAACTTGTTTACTTTGAATAACTCTAAGCTTGTCAAAATCTTTTTCCATTGTTTTAAGAGCTTGATATGAGTTTGATAAATGTTGTGAGATTGGATAAACAAAGACCATGTCATATTCTTTAGACAAGTTTGTAAACAAATCTATTGCATATTGCATATTAAACATTGATGATTTAACATCAGATTCTAATGTAAATTTTTCAAACAATGTGTCAGATGTAATATCAATTCCATCTGCATAATTTACGCCGTCAATAACTAAATTAAGGGGCAAAAAGTGTCAACCTAATTTTTCGGTTTGTGCCTTTGTAAGCCCGATTGACGAATCAGTTACTATTGCATATTTCATAGCAACATTATATAAGAAAACATATAAATTAAATAATTTAAAGTTTTTATATAATTATGATATGGCAATTTTATTTAATATAAGTAGCAAATTTGAAAATAATGCTATTGCATTTTTTAATACAACTATAAATGATTCACAAGCTGATTTTTATGATGATATGGTTGTGTTTCATGATGAAGATTTTAATGTATCATCAGTGAACTTATTAAACTATAAAACAGCTGATTTGGGCAAAAATTTTAAGGTTTTGAATGCTAATGAATTTAGTGAGTTAGAAAGCTTAATATTAAGCAAAAATAATAAGTATAAAATTCAAAAAATTAAGCGCTTCGCAATCGGGAAGATTCTTAAAAGAGAAGCACATCCAAAAAGCCAAAAATTATTTGTTTTGGAAGTTGATTTTAAGGATGCTAAAAGGCAAATAATTACTAATACTACATACACAAATGAAGGCAAATATTTTGTGTGATGTTTGCCCGGTTCAATAACTGCAAATGGATTAAAAATAACTGAAGGCGAAATATTAGAAGTTAAAAGTTATGGAATGTTGTGCAGTGCGCAAAGTTTAGGTTTTAATGATGCTGAAGCTAAAAAATTAGATGAATTATTGCAAAAATGTGATGATTCATATTTAGGACAAGAAGTTAGCAACTTGTTGTAACGGGAGAGTTATGAACATACTTAAAGATTTGGAAGAAAGACTAATTTTAAAAGATATTAGCAACAAGGATAAGTTTGCAAATCTTAGTCCAAGCACAACAGGCGTTTATGTAGGTTTTGATCCAACAGCCGAGAGTTTACATTTAGGAAATTATATTTTGATCTCTGTTTTATTGCGCTTTAAGGAATATGGCTTTAAAACTTATGCAGTTTTAGGTGGGGCAACAGGAATGATTGGTGATCCATCTTTTAAGGATTCAGAAAGAGTTTTATTAGACAATGAAAGTGTTAATAAAAACAAGTCAAAAATAAAAGCACAGCTAGAATCATTTGGTTTAGAAGTGATTGATAATTATGATTTTTACAAAGATATGAATGTTTTAGAGTTTCTAAGAAATGTTGGAAAGCTAGTTAATGTTTCATATATGATGGCCAAAGAATCTGTACAAAAAAGAATTCAAAAAGGGCTTTCTTTTACTGAGTTTACTTATCAGCTACTGCAAGGTTTTGACTTTTTAAAAACTTATCAAGAATTAGGAGTTAAAGTTCAGCTAGGTGGCAGTGATCAATGGGGCAATATTGTCACTGGAATTGATATGATTTCCAAAGTTGTTGGCGATAAACATGAAGCAGTTGGAGTGACTGTTAATTTGCTTAGTGATGAAAATGGCAAAAAAATTGGTAAGTCAACAGGCGGCGGAGCCTTATGAATTGATAAAAACATGTGTTCGCCATTTAAAATGTATCAGTATTTACTCTCGCAAAAGGATTCTAGAATTAAAGAGCTTTTATATTGATTTTCTTTTAAAAGTGTTAGTGAAATTAATGAGGTTTTAGAGAAGCATTTTGCTAATCCATCAACACAAGAGGCGCAAAGGTTTTTAGCTAGTGAGGTTGTTGAAAATATTTTTGGTGCTAATGAACTAAAGCAAGCCAAAAATATTACAAAAATTTTGTTTGATAAGTCTTTTGATGCTAGTGTTTTAACGCTCAATGATTTAGAAATTATTGAAAACTATTTGCCCACTTGCCCTATAAGACAAGGTGATTCGGTAATTGAGACTTTAATTAAAAACAAATTTATTGTTTCAAATAGAGAAGCTAGAGAGTTTATACAGGCTAAGGCCTTGAAGATTGATAATAAAGAAATTGAATTTGATTCAATTTATAGTCCGAGTTTGTTTGAAGGCAAATATGCTTTTTTTAAAAAAGGTAAGAAGCAAGTTATCTTATTTAAAACAGTTTAATTATTAAAATATTTACTAAGATATTTAATACAATTATGTACCTTAGTAGTTATGCCAGTTTCGCTTAGTGGTAAAGCAGCTGATTCGTAACCAGCAGCCACGAGTTCGATCCTCGTAACTGGCACCAATAAAGTTAATGAAAATAGCGAAGAGTATTCGCTATTATTTTTTATTCTTCATTTTTTAATGAATTAAGAATTTGATCAATTTCAAAAGCCTTTTTTTCTACTTCATCAATATAGAAATGCAGCTCAGGAACTTTTCTTCAGTTAAGAGTCTTTGAAAGCCTTTTTCTAATGTAACCTGATGCATTTTTAACTGCATCAAGGCCATCATTTTCTTTTGAACTAAAAGCTAAGAAAACCTTAACATGACCTAGATCAGTTGAGAGTACAACGTCAGTTACTGTTGGATTGTAAATGTTAGCATTTGTTAGTTCATTAGTTATTATTGTTGAAATAAAATTTTTAATCTGAGACTCTTTTCGTAGCACGCTTATACTTTTTTTCATAATGATAATTTTATACATTTATTATTAGTTAGAAAAAATAAAAAAGCGGAAGGCCGCTTATATGTAAGTCATTCAAATGAAATGGTGCCAACAACAGGAATCGAACCTGCGACCCCATCCTTACCATGGATGTGCTCTACCTACTGAGCTATGATGGCGCAAATAACATTATAGTTGAAATAAGTCAAATTAATAATAATTTAGCACTCAAAATACAAATATGCTAAAATTTATTTGTTATGGCAAATAAAGATTACTACAAAATACTATGCGTTGATAAAAAAGCTAGCGATCAAGAAATAAAAGCTGCTTATCGTAAGCTCGCAATGAAGTATCATCCTGATAAATTAAAAGATGGCACAAGCGATCAAAAAATGCAAGAAATTAATGAAGCATATGAAGTCTTGTCTGATCCTAAAAAAAGAGATGAATATGACAGATATGGAAGTGTTGGATCAGCCAATAGAGGCTTTAATATGAATGGCGG
>591 305 6246
CTGACAAGATATAAAAAACATGGCGACAAGCATGCATCTGAATCAGCAAAAATGATTGGTGAATTATTTAGTGACTCGTTTAAAAGATCAATAGAAAGCATAAAGACCAAGATCTATAGAGATTCAATTTCTGGTGAAGATATTAAGACTCATTGAACTAGTGATGATATTGAAAGGGCTATAAATAAGGCTTTGAGGGAAAACTTAGATCTTAATTTATCTAAATTAAACGAGTTCAAAGCAGCTAATGATATTGCTAAAATTTTTGATGATACATACATTGATTTAACTAAAGAAGCGCTGAC
>592 25 59
ATTTAGAAAAAAAAAAAAAAAAAAA
>593 7403 188175
AAAAATAACAGCTATAATGCAAGCAGCATAAGAGTGCTAGAAGGCCTAGAAGCTGTTAGAGTCCGTCCTGGGATGTATATTGGTACAATCACTGATAAAGGTCTTCACCATTTAGTTTGAGAAATTGTCGATAACTCTGTTGATGAATGTATGGCTGGCTATGCTAATTTCATTAAAATAACTATTTGCAAGGATGGTTATATTGAAATTGAAGACAATGGTCGTGGTATACCTGTAGCAAAACACCCTCAAACTGGTTTATCAACTGTCGAAACAGTTTTAACTGTTTTACATGCTGGCGGTAAATTTGATTCTGATGCATATAAAGTTTCTGGTGGCTTACATGGTGTAGGGGCTTCAGTTGTAAATGCTTTAAGTTCTAACTTTCATGTGTGAGTTAAAAGAGAAGGTCATACATACTATGCACATTTCCAACATGGCGGACAAACTGTTCAACCACTAACTGTTATAAATAACATAGACCCTAGTGAAACAGGCACAAAAATCAAATTCCATCCTGACTTTACAATCTTGGAAAAGCATCCTTTTTCTGTCGAAGCCATAACTGACCATGCTAAAAGAATTGCATATCTAACTAAAGGTACTCGTTTAGTTGTAGTTGATGAGATCAACAACACTTCAGAAGAATTTTACTATGAAGGAGGTTTAATTGACTATGTTAATGAGCTAAATGAAGGCCAAAAATTAGTACACGATTCTATAATTTATGCTGAAGGCTTATATGATTCTGATAAATCTGGCTCAAAAATAACTGTTGAAGTTGCTCTTCAATACACATCAACCTTCCAACCAAGAATTACTACTTACACAAATAACATTGTGACAATTGAAGGCGGAACACACGAACAAGGTTTTTTTGACGCTCTTTCGAGACTAATTAATTCTTATGCACTTAAAAATGGCTTAATTAAAAACGAAAATGAGAGATTAAACAAAGAAGATACTTCTAAAGGTCTTGTTGCCATTGTGTCTGTAAAACACCCAGATCCGATTTTTGAAGGACAAACTAAAGGTAAACTAAATAACAAGGATGCCCGTACTGCAGTTAGAGAAATCTTAGCTCCTGTATTAGAAAGATACTTCGATGAAAACCCAATTGATGCTAGAGAAATAATTAACAAATGTTTGCAATCTAGAAAATCACGTTTAGCTGCTGAAGCTGCTGCTGAAGCTGTGCAAGCAAATATGGGTAATAACTCAATAGCTTCGCTTCCTGGCAAGCTAGCTAACTGCACAAGCAAGAACGCTGAAATTTGTGAATTGTACATTGTCGAAGGTAACTCTGCTGGTGGCTCAGCAAAAATGGGAAGAGACAGAAATGTTCAAGCAATCCTACCACTAAGAGGTAAGGTTATAAACGCTGAAAAAGTTTCTCCTGAAAGAGTTTTATCAAATGCTGAAATAATTTCGCTTATAACTGCCTTAGGCACAGGCTTAAACGAATCATTCGACATCAACAAGCTTAGATACCACAAAGTCATTATTATGACTGATGCCGACGTCGATGGAGCGCACATTCGAACCCTTCTTTTAACATTCTTCTATCGTTATTTTAGAAAACTTATCGAATACGGCTTTATCTATATTGCTCAACCTCCGCTATATAAAATTCAACAAAATAAATATATTGCATATGCTTACAATGACAGTCAAAAAGATAGTATTCTTCAATCACTAAATCAAGATTCAAAAATTACTATCCAACGTTATAAAGGTCTTGGCGAAATGGATCCAGAACAACTTTGAGAAACCACAATGAATCCTGAAAATAGAAAAATGTATCAAGTTCAAATCGACGATGCAGCTAAAGCAGACTGAGTCTTTACAACACTAATGGGTGATGACGTGCTTCCAAGGCGTGAATTTATTGAAAAAAATGCCAAATTTGTTCAAAATATTGATATTTAGTACATTAAAATAATTTTTCCCAATAATTAGTTTAAAATATCAAAAATATAAAAAATTGCTGTTTTTATACCAAAAAATGCACTTTTTGTATAAAATAACTCAATCGGCAAATAAAGGAGGAGCTATGCTTAAAGAAATTACAGCTCAAGAATACAAAGAAACAATTGAAGATAAAGTAACTGAACCTTATTTACTAGTTTTTCACGCATTATGATGTGGTCCATGTAGAATGTTCAAAGAATCATTATCAGAATTAGCTGAAAAAGACAACGTGTTAGTTTACCGTGTTAATATAGATGAAAATTCAGAACTAGCAAGCCAATTCCAAGTGCGTTCAATCCCAACATGATTTGTTTTCAAAGATGGAAAACAATTAGTGTCTCACAATGGCTTCCTTCCATATGAAGACCTTAAAAATGTTGTTGATTCAATAAGATAAGCCCTTGCGGCTTTTTTCTTAACTTCCTATTATTTTCTTTATAATCTTAATTATGAAAGTAATCAGTGAGAATCGCAAAGGCCTTTATGGCTATAAAATAATTGAAAAGCATGAGGCCGGCATTTCTCTATTAGGTTGAGAAGTTAAAAGTGCTCGTGCTCAAACAGTTAATTTAACTAACTCTTATATTTTCTTTAAAAAAGGTGAACTTTTTCTTTGCAATGCTAATTTTGCTAAATATATGCTGCTTAAAGTAGAAGAAGACAGAGACCGTAAGCTACTAATGCACAAAAAAGAAATAATTCGTTTAAAAAACAAACTAGATCGCTTGTCTTCCACAACAATTAAGCCTACAAAAATCTATTTTAATAACAAATCTAAAATAAAAGTTGAAATAGCTTTAGTCCAAGGCATGAACAGGGCCGATAAGCGTGAAGATTTAAAAAAAAGAGACAACGAAAAATACATGCAAAAAGTCAAGAGCAATTACTTATAATCTCTTGACTTTTTTATACGTAGACAATTGTTTTATAGGTTTCTAAGGCTTTTCAATAATAGAAATATTTTCAAATTTTCTGCTTATTTTTGAATTTGAATAAGATGAATCGGTTAGGATCTTAAACATCTGACATCCTAAAAGATGATAATCAATAAATATCTTGCACTTATAGTTATTTTTTCAGTCATAAATAGACATATAACCTATATCAGTTAGCCTTAAGTTTTTATCCTTAGAGGCAACTAAAGTTATAAATGATTCGTGCGTTGAATTAATTAAGTTAACAATGTTGTTTTTATAAACAAAATTAATAAAATCAACAGTTGCCTTTTCGCTTCTATTATCAACTTCAATTTTAAGTTGATTAATTCCATTTTCACGACAAAATCTTTCAAAGCCATCGCTTCTTTGTTTTTGCTCAGCATCAGAAAGTTTAGAATCAACTACAAAAGCAATCTTTTCATTCTTATCAATATATGATGAGAATTTAGTTGTTAAGTCATAAAATGCTTTTGTATAGTCGATTGCAATATTATTAACTCTTTTGTCTGTTGTTGGATATACCAATGTAGTGCATTCATTCACATTATTGGCTATATAATCAAGGACAGCATTTTGGTTACTATTTGGTAAAAAGAAAATAACAGCTCATGGCTTTCAAGATAATACGTATCTCACAGTTTCAATGTACTTTTCTAAATCACGACCAGCATAAATGGTTAATGTCTTTACATTAAATACTTTAGCTTGCTGACTAATTCCTAAAACAATTGACTGATAATAGTTAGGAGACTGTTCAGGCATAATAATAAATACAGAATTGTCACTGCCACGGATTAAGCGTGCTCCATGATTTGGATAATAATTATATTTAGTAACAATATCCTGAATTCTTGCCTTAGTTTGCTTTGAAACATATCCGCCATTATAAAAACGGCTTACAGTACTAATTGAAACGTGAGCTAATCTAGCTATGTCTTTGTAAGAAAAATTTTTCATAGCACTTATTATAATAAAAAAAATATGGAAACATTGCATAAAACTTTATTATTCGGCTTATTTCGTTTTATTGTTATAATTTAAAAGCTGGTGAAATAGCAACCTTATAACCTGGTCAGGACAGAGATGTAGCAGCCATATTAAGAAGTGTTATGTTCGCCAGCTTTTTAAAAGCATAAGGGGTTATTTATGGATATTAAGACATCTGAAACAGTTAGTTTAACCTTTTTAACTGTCTTTATGCTTATAACTTTTTTAGCCAAAATATTTTACTTTTTTACACTAAAAGAAAAAGAGTGATACAGAAGCCAAAGCCTAATGAGCCTATGATATAGGCACATAAGCGTTTTGGTTATTGTTGTAATAATTTCAACATGTGCTCTATATCCATGACTTATGACTATAACAATGCGTTTATTTTATAGAAATTATTATAAGAGTGCAGATCTGGTCACCTCTAGAGTCTCAATAATTTCATCATTAGTAATTGCCCAATTTATACACCTAAATAACATTATTTTGCTATTTAAATTTGTTGTCTTTAAAAAATATGCAAAACCTAAGGTTAATAATGTGATATCATAATATTACTCCCCAAGTGGTGGAATGGCAGACACCGTAGACTCAAAATCTACTGGAGAAATCCGTGCAGGTTCAAGTCCTGTCTTGGGGACCATTTGATTAAATTCATCAAACAAACAGCAAGCTCTGCTGTTTTTATTTTTGATTTTTTCTAATATACAACTTTTACTGATTAGCCTGTTTTATAGGATATAAAAAAATATCGTAGGCTCGTCTACAATATTTCTTTATATCTCTTTTTGTAAATAATTCTTACAATCATAACTAATGTAATATACAAGATAACTAATGATGCTAACAATAAGTAAAATCAAGGATTTAGCGCTCTTATCCCAAGCAAACTATTTAGTCCTGGTATGTATGGAGTTGCAGTAACTAATGCAACACCACCAAAAGTAGCAAACAATAATGTTCAGGAAGGTCTTGATTGCACAAAAGGTATCTTTTCAGTTCTTATAAAATGAATTACTAAACTTTGCGTTCACATCGAAATTATGAATCAGCCAGTTTGGAATAATGAAATTCATTCAGCTGACTTAGGATCAAGATTTGGATAGAGTTTTGGGATAAATAATCAGTTTAAAATCACAAAAGCTAATATGTCAACTATTGAGCTAGTTGGTCCAAATCACAACATAAATTTGACGATGCTTTTTGTATTGAATTTTCTTGGCTTCTGGATAAATTTAGCATCAACTTTGTCTCAAGGGATAGTTCCACAAATGATGTCATAAATAAGGTTTAAAAATAATATCTGAGTAGCTAATAGTGGCACAAATGGCAATATTATCGCTGCAATTAAGATACTAAATATATTTCCAAAATTGCTACTTAATGTCATCTTAATGTACTTGTTCATATTAGCATATGTTTTACGTCCTTCAACAACTCCTGTTGCTAAAACATTAAGATCTTTTTCTAAAAGAATAATATTTGCACTTTCTTTAGCAATATCGACTGCAGTATCAACTGAAATTGAAACATCTGCTGTTTTCATCGCTGGCGCATCATTAATCCCATCACCCATATAACCAACAACATGTCCATTGGCTCTTAATGCGCCAATAATTGTGGCCTTTTGATCAGGGCTAAGTTTTGCAAAAATATTGTGCTTTTCAACAATTTCTCTAAGTTCTTCATCATTTAAATTTATTAAATCTTTGCCAAGAATGACACCATCAGTCTTCATGCCTACTTTATCACATATTGCCTTAGTAACTCTAACATTATCACCAGTAAGAATTTTGACATCCACGCCATGTTCATAGAGGTTTTTAATTGCAGAAGCAGTTGATTCTTTTGGTGGATCTAAGAAAGCTAGATAACCAATTAATGTCATTTCATGCTCATCAGAAACGCCAAATTGTCCTACTTTATTTGGATTCTTTTTTCTAGCTACAGCTATAACTCTCATTCCTTGATCATTAAGCTTGTCAACTTGCACTAAAACTTTATTAATCATTGCTTGATCTAAAGCAACAACACTGCCATTTAACTCTAAGGTATTGCAAACAGAAAGAATTTCTTCAACAGCCCCTTTTGTTACCATTTCAATGCCAGTATTTTTGTTTTTATTTTTAACCAAAACACTCATTCTTTTTCTGTTAAAATCAAATGGAATCTCATCTATCTTTTCGTATACATTTTCTATATTTCTTAACTCTTCATGTATATCGCTTAATTCATCTGTTTTATTTATTATTGATAAATCAAGTAAGTTTTTTAAACCAGTTTGATAATAACTATTTAAAAATCCATATCTCAAAACTCTTATGTTTTCGTTTCCTAAAACATCAAGATGCATCTCTAATGCAACCTGATCCATTGTTAATGTACCTGTTTTATCAGTACAAAAAACATCCATTGCACCAAAATTTTGAATCGAATTTAAGCTCTTAACAATTGTCTTGCTTTTAGACATCCTAGACGCCCCTTTGGCAAGAGTACTTGTTACAATCATAGGCAACATCTCGGGGGTAAGCCCAACTGCTACTGAAATTGCAAACATTAAAGCTTCTAATCACTTTTGGCCATCTTTAAAATTCTTAACTCCCGCAATCAAGAACACAATTGGCACAACAGTAATCATTATTCTAAAAAGTAATCAAGACATCGAACTTATACTTTTTTCAAAATTTGACTTAACGGGCTTTTCATTAATTTTTTGAGCAACTTGGCCTAAATATGTCTCATCCCCAGTTACTATCACAATAGCTTTAGCGCTTCCAGAAATAATATTTGAGCCCATAAAGGCTAAATTATGCCTGTCTGTGACATTTTGATACTCATGTTCGTAATTAATTGAAACAAACTTTTCAATAGCTTCGCTCTCACCTGTTAATGATGACTGTGACACAAACAAGTCTTTTGCACTAATTATTCTGACATCAGCAGGAATAATATCTCCTGCCGCTAAGTGAATAATATCTCCAACAACCACTTCATCAAGCGGGATTTCATAATTAGTTCCTTGTCTTTCAACCTTTGTAGTTGTCTGTACCATTTTGACTAATTTGGCTGCAGATGAGCTACTTTTGGTATCTTCAACAATGTGCAAAATCCCACTAATTATAACCATTGACATAATTATTATGATAGTAGCAGGCTCTGCGCTTTCTCCCTTTTTTAAAGGCAAAATAATATCAACTACCAATGATATAAGTGAAAGAATAAGCAGAATAATAGAAAAAGGATTGAAAAAGGCATCAACTATTCTTTTTCAAACAGAATTCTTGCTTTTTTTGCTTAAAACATTAGCTCCATATTCACTCTTATTAATTTCAACTTGCTCATCACTTTGCAAGCCATTAATGCTGGAGTTATATTTATTACAAAGTTCATTTACACTCATTTTTGATGCCGCAATAAGATCTTGTTGAGCTCGCGATAAGTTGGTACTCTTATTTTTCTTGCTTTTCAACATATAACTCCTCTCTTTTTTAATATTCTAATATT
>594 38 296
AAAAAAAAAAAAAACAAAACAAACAAAAAAAAAAAAAA
>595 24 152
AAAAAAAAAAAAAACAAAACAAAA
>596 24 7
AAAAAAAAAAAAAACAAAACAAAT
>597 38 251
AAAAAAAAAAAAAACAAAACACAAAAAAAAAAAAAAAA
>598 40 223
AGAGGCTTTAATATGAATGGCGGGTTTTTTTTTTTTTTTT
>599 25 27
TTTATTTTATCTTTCATATTGTATG
>600 378 5293
TTTTTAACAATAAATTACAAAGGAAATATATGAGAAAAACTAAACTTTTATTATTGACTTCACTATCTCCAATTATTTCATTACCATTTATAGCCGCAAAATGTAATACTGATGCAAAGTCTGAAAATATGAATAAAGACAAGTCAAAAAAAGACAAAATGACTAGTGAATTAACAAAAAGTAGTGAATCAAATCAAGATAATAATGATAAAAACACAAATATTGAAGATAATGAAAGAAACAACAATGTTAAAACTAAAAATGATGACAAGAGTAATAAATCATTAAAAGATAACAAAGAAAATGGTGAAATGAGTGAGAAAAACACTAATAGCGAAATGTCTGATATGCCTATAAAACAGCCAACAATGTCAAATT
>601 40 212
GGTGTTGAAGATATTACTGGCGGGTTTTTTTTTTTTTTTT
>602 24 95
GGGGGGGTGGGGGGGGGGGGGGGG
>603 42 857
TGAAGCTGAAATTAAATTAATTGATCATAAAGTTTCAGCTTC
>604 24 11
GAATATAAAAAAAAAAAAAAAAAA
>605 38 182
ATATGACGGTTAAATTGTGGCTGGTTTTTTTTTTTTTT
>606 24 123
AAAAAAAAAAAAACAACAAAAAAA
>607 37 258
AAAAAAAAAAAAACAACAAAAAACAAAAAAAAAAAAA
>608 31 214
GGGGGGGGTTATAAATATACCTGTTTTAAGG
>609 26 140
AAGAAACAATGAACCATTTTTCCAAG
>610 35 155
TTGTTTTTTTTGTTTTTTTTGTTGTTTTTTTTTTT
>611 41 404
ATTGATCATAAAGTTTCAGCTTCAGATATTACTGGCGAATT
>612 24 13
TAAAAAAAATTAAAAAAAAAAAAA
>613 24 8
ATTTTTTTTTTTTTTTTTATTTTA
>614 26 41
AACAAAACAAAAAAAAAAAAAAACAA
>615 24 42
AACAAAACAAAAAAAAAAAAAAAA
>616 25 18
ATTGGCTATTTTTTTTTTTTTTTTT
>617 25 25
TGTTGTTTATTTTTTTTTTTTTTTT
>618 24 115
AAAAAAAAAAAAAAAACACAAACA
>619 31 240
AAAAAAAAAAAAAAAACACAAAACAAAAACA
>620 27 78
AAAAAAAAAAAAAAAACACACAACAAC
>621 24 217
AAAAAAAAAAAAAAAACACAAAAA
>622 24 9
AAAAAAAAAAAAAAAACACAAAAT
>623 25 35
ACCACAAAAAAAAAAAAAAAAAAAA
>624 25 68
GATATGAAAAAATTAAGCACAAATT
>625 2175 40775
AAGCCACTATTAAGAAAATTCAAAAGATCTGACTTTAAAAAGATTTTTAAAGCCAAATGAGACGATTCAAAAACTACTGAAGAAAATTTAAAAGTTATATATAACCCTGTTGTTTTTGAACACATTAAATCGTATGATGCACTATTAGACAATGTGCCTGTTTTTGACGAAAATGGCACAATTGTTCCTAATAAAACACAAAAAGACTTGCCAAATGAAGAAAGACTTCATTTATATGATTATTTCATACCTTACTTTATGCAAGATATGGTTATTGCATACAATCCTCAAAAGCTAGCTAAATATAATAATTTATTCAAGCCATTTCATATGGAAGCTCCTGAAGAGCCAGTTGAAAGTGATGGAGAACAAGCCCAAAAGGACTATGAAATAGCCAAAAAAGAATATGACTCTAAGTATGAAAATTCTATTAGTGACTACTTTGCCGGTGTTCATAATGGCATTGAAAAACAAATTAACTCTAAGCTTATTGAGATAATTAATAATCCAAATAATAAATATAAGGAAAAAGTTGTCGATAAGCAAACTGGACAAGAAAAAATAGAAGAACATAATAATTTACCGATGTCAGAAGCTCTTAAATTGCTTAGAAATCCTTATGGCACTAATTCAGAACAAGATGCTTTTAAATATTATCAATACACTAATGCAGTGCGTGATAATATGATCTACGGCTCATCATATAGATTAGATACTAAAACAGGGAAAAGAGTTTCTCAGCCAACTGGTGAAGCTGTTATAACTGAGGAAACAAATATAACTAATAAAAAAATTAGAACTGAAATCTATAGAGATTTAATTGACCAATTTGTTGCTATGTTTGAAGATTCAACTGGTTTTAAAATTACAGACACTGAAAGAGTTAGAACTAGTGGAAACGGTTTAGACTTGCTTAATACATTAATTGATCCTACAAAGAAATTTAATGTAGCTATTATTTATAATGGTGATGCTGTTGATGCCTTTTATTCATTAGATAATGTCAAAAATTCAGAAGTTCCTGATGGTGTTGTTAGATTTATTCGTCCTTCAGTTAACTTACTTTTAGTTGATGGATTTGTTATTGCCAATCCAACTGAAGAAGATGTTGCATTAGACATGATTGACGCAGTAAATAAAACAGTTTTTGCTGGTTATGACCAACCTGATGAGTTTTGAAACTCAGATGACATTGAAAAAGCTAGAAAAAATGTTGCTGCTGATAAAGATAAAGATGAATGATATGAAAAATATGGTGCTTACTTTGCTTTTGACTATATAAGATATACTCCTGCTATTCAAAGTTTATATAAATATGTTTTAGATAATGAGTTTTCAGAAGACAAGTTCCCTGGTTATGGTAAGGCATTTAATGACTACCAAAAAGACTACCTTCAAAACTTATATAAAATTGAAAGCGAATATACATTTAATGACTTTAAGTCAGATAATCCAAGCAAAAAATTAGATGATTTAAAAGGATTTAAATACCATGTTAAACATATTCCAATTCATCCTGTTACACACGAAGTTCAGACAGAAATAAACATTTACTATGACAACAAATTGAAATCTTAAAAAATTTGGCCACTGTGCTGAATTTTTTATATTGTGGCAATTATGAACTTATAAATAATATTTCAATTGACTAATAAGCCTATAAAACAGGCAAAGAAGTACACATAGCTGTGTTCAGGATAAGCATCATAAAAATTTATTAAATAAATAAAAAAATTTATTTTTTTACTATAATTTAAATACTTATTTTTCAACAACTATTTTTAATAATGAGGAGGGTGCAATGGCTATAGTTCCAAAACGTAAAACATCTAAGCAACGTAAACACAAAAGACGTACTAATGATGCTTTACCAGTGCAAAATTTAATCTCATGCAAAAACTGTTCTAATATGATTCAACAACACCGTGTTTGTGAACACTGTGGCTTTTACAAAGGTAAAAAAGTTGAAGGATATAAAAGTTTAAACTTGCGCGCTCAATAATAATGCTTTAAAACCAATTTTGCTTGGTTTTTTATTTTATCTTTTATTATAATTTTTAATTATATGAATAAAACTTTATCAGTTCCTGAATCTAAAATTGCACTAATATCACTACTTGTTTTTTTAATCATTTGCGCAGTGATTATTTTTATCATTACTTTCTTTTTAATTAG
>626 64 787
TCTTTAGTACCACCACACTTAGCAGCCACAAAAGGAATTGAGGCCATTGAAGCAACTGATCCAA
>627 35 183
TTTTTTTTTTTATTTTTTTTTTTATTTTTTTTTTT
>628 24 118
CTCCCCCCCCCCCCCCCCCCCCCC
>629 25 23
AGAATCAAAAAAAAAAAAAAAAAAA
>630 38 561
TCTTTAGTTCAGTGAATGTTAATGTCTAAACCAGAAGC
>631 25 54
AATTTTGACGTCTGTGGCTATTTTT
>632 56 719
TTTAAATTCTCAACCAAAATTATTTTGATAGTGCTTAATTATTTCTTTTGCTTTTT
>633 2852 61476
AAGCCTATAAAACAGGCTTTTTTGTTTTATTAAGCAACTTTTTAAACAATTTATAACATAAAAATAAAGAAATTAATTTTATATATAGATTTAGTCTTAATATAATATATATATGAGTTCTGTTGGTTATAAAAGATTTGAAGCATTTTGCAAGGCTAACAACATAGAAATTAATAGCGAATTACAAGGAACCGAACTGGTTCTTTTTAATCAAAAATATGATGATAATTCAAATGAGAAGCTCAAAATAGAGTTTCGTTTTAAAAATCCTATTTCATATGAAACTATTAAAAAAATAAAGTCATTTATACGTTTAAACAAGGATAGATTAGACGTATCTTTTGTTGTTTCAAACGATTCATACAATAAAAATAGTATCTTACAATATGTTTATCAAATAATAGACAAAACACGTTTTAAGACTTTGAATCAGATTAATTGGGAAAACAAGTTTTATGTAGATGACAACCATACTGGCCACTTTGAAAACATTGACAGAGACTTTGAAAATCAATATGGGATTTTGTTAAGCAAGTTGCTTAATAAACTCAAAGAATATGGATTTGTTTTGCTCAATTTTTCTTATGACTATATTCAATCTTCTCCAGAAAGCTACTCAAAATCGGAGGAAGCAGCAAAACAAAATGAAAAAATAAAGCAAGAGCTCTTGAAAAAAATGATTGAACTAGATTCATCTTCTGATAAATATGATTCTTATAACTCAAACCCACTTAAAGTAAAAAGAAACTTTAATAAAAGCTATACAACTTATTCAATAAAAGATTTAGCTACTGCCCCAAACAGAATAAATGTTGAGTTTGTGGGGTTATTATTTGCATCTAAAAAAAGTTTTTCTAAAAATAAAAAACTTACCATTCAGTTTAAAGTTAGTGATTTTCAAAGTGCAGTTAACTGCACATGATTTTTAGACACTGACTGACTTAGCAATGAGCAAAAAAACTTAATTAATCCAGATAATCAATCGTGAGTAAAAGTTAAGGGATCAATTCCAAGTGCTGAAAAAATTAAGGGCAACAACTTCTTTATTTATGTTGATTCCCTTGAATTAACTGATTCTCCTTTAAACATTAAAGAGGATATAGTAAGCGAAGATAGGAAGAGAGTTGAGTTTCATATTTCGACAAAAATGAACACAATGGATGGTCTTTTTAATGCTGATGATTTTGTAGAAAGAGCAAAAAGATGAAAAATGCCTGCAGTTGGCATAATGGACACTGATGGTGCTCAAGGATATCCAAAGTTATTTAATAAAGCTAAAAAAGCCGGAATAAAAGCTATTTATGGAACTGCTTTTACTACTATAAATAAGGCAAATGAGGCAATTTTGGGAAATGTTCCAAATGGCAACTTTAAAGACTATTCATATGTGTCATTTGACATTGAAACAACAGGTTTAAGTCCCAAATTTCATGAAATAATTGAATTTGGTGCTGTAGATATTAATCAGGATTTAAAAGTTGGAGAAGTAACTCAATTTTTCATTAAACCGCAAGCAAAAATAGGTGCTTTTACAACTGAGCTTACTGGTATCACTCAACAAATGCTTGATTCTGAAGGATTAAGTATAAAAGATGGCTTACAAAGAATTTATGATTGCTTAGATGGCAAAGTTGCAATTGCACACAATGCAAAGTTTGACTTTAATTTTTTAAAAGAGCAATTTAGACTTAATAATGTACCGTTCCCAAATGTTACAGTTATTGATACTTTAATAGCTTCTAGAATAGGCTTTCCAAATTACAAAAGGCATAAATTAGAAGATGTTACATCCAGACTTGGTGTTGTTTATGATCCAAACGTTGCACACCGTGGGGATTATGATGCTAAAGTTCTTGCAAATGTTTGAGTTAACATAATTTCTGAGCTAAATTCTAAAAATATATTTACTTTTGAAGACTTAGGCAACTTTACTTCTAATGATTTATATGCAAAAATGCACGGCTATGAAGTTTCAACTATTGCTTTAAATAACAAAGGATTAAAAAAGCAATTTGAGCTTATAACAGATTGCTTAACTAAAAAATTTATAAATGGCCCAATAACTTTTAAAGAGGATTTTGTCAACTTAGATAGATCTGACGTTTTAGTAGGATCAGGAACTTTAAAAGGCCTTTTGATTGATAAGTACTTTTACTCTTCGCATGATGATTTTATAAAAGAATTAAAACATTATGACTTTATTGAAATCCCAGCACCGCAATGCTTCGAGCACTGAATAAAATATGGCTTCATAACTACTAAGCAGCTACATGATGGCTTAAGTGAAATTATTTCTGAAGCTAAAAAACATTCAAAAATTTGTATAGCTACTGCTGATGTAAAATACCTAGATCCATGGGATAAAGAAATTTTTATGTCCTTAGTTTATGCTAAAGGTATAAAGAATGCAAGACATTACTTATTTGACTATAAAAAAGCCGAAGAAGGAAAATTAGTTATACCAAATCAAAGGTTTTTAACTACCGATGAAATGTTAGAACAATTTGCTTTTTTAAATGATAAAAAGCTAGCTGAAGAAATTGTTATTGACAATACTCAAAAAATTGCCAATATGGCCGAAAATATTGAAGTAATAAAAACTGGCTTATTTACACCAGAATTCGACGATTCTAAGAAAAAATTACATGATTTAGTTTATAAAAATGCTCATGCAAAATATGGCGAAAACTTGCCTGAATTGATTCAAAAAAGAATTGACTCTGAACTTAATCCCATTATCAAATATGGTTTTGATGTGATTTATTGAATTAGTTATAAATTAGTTAAGCTGTCAATTGACCAAGGTTTTATAGTAGGAAGCCGGGGATCAATTGGTTCATCTTTTGTGGCTT
>634 1216 22993
ATTGCTGCTTCATGTAAAAATAATGAGATTAAGGAACCTAAAAAGGAACCTGAAATGGATGCTCCAATTGCTCCGCCTGTTGATCCTGGAAAAGATAATCCAGAAAAAACTGATCCTAATCAAAATGAAGAAGTTAAGGTTTTAAAAACTGATATTTCAAAATTAAAACTTCAGACTAATCACACAAATAATACAACCAAAAAAGATATATTAAACTTGCTTAAAAAACAAGATAAATTAAACAATTTGACAGAAAGTGATTTTGACTTCAAGTTAGAGAAAAAAGCTCTTTTAAACAGAGAAGGGGAAATTAGCATAACTTCAAAACCAAACTCTAAACTAATTTCTGGAACGCTAAAACTTACAATTGACTATCTTCAAGAAGTGACGCCGAGAAAACATAAATATAGTGCTGATAAGACTGAAGTATTAGAAATTGGCTATGACAAATATGGACAAATTGAGCAGTTTGGTAGAAATGTTAAAAAAGTTCCTGAAGTTCTTCCAGAAGAAGTTATAAGTTTAGAGAGTGCATTTGATAGAAATTGAAGCGGTACTATTCAAGGTTTAGATAAATGAGACACATCAAATGTTGAAAATATGCGTAAACTTTTCTTTGGCGCAGTTAATTTCAACACAGATATTTCTAACTGAAAAACTGATAAAGTAAATGTTATGGATTATATGTTTTCTGGTGCCAAAAAATTTAACAAAGACTTAGCTAGTTGAAATGTTGATAATGTTTCAACAAAGGAAAGAATGTTTGAAAATGCATCGAAATTTAACAGCCCAATATTTAAGTTAGTAAACCCAAATGTTAGAAATATGCAGTATATGTTCTACAATGCAAAGGAATTTAATAATTCAAATATTTCAAATTGAAATACATCATCAGTCACTGATATAAGATCAATGTTTAGAGGGGCAACTGAGTTTAACCAAAATTTAAATTGAAAAACAGAAAATATCACCAATATGTCTAACTTGTTTGCGGAAGCTAGCAAATTTAACGGTGACATAACTAAATGAAACACTGGTAATGTTGTTGATATGAAAGGGATGTTCCAAAAAGCAATTGCTTTTAACAAGGACATATCAGGCTGAAACATTAAAAAAGTTAAAGATGTAAGTTTTATGTTTGATTATGCTTATAAATTTGACCATTCACTAAAGAAATGAGAATTTGAACAAGGAACAGCCAATAATAACTTTGCTA
>635 24 98
TTGTTTTTTTTTTTTTTGTTTTTT
>636 25 281
TGTTTTTTTTTGTTTTTTTTTTTTT
>637 24 120
TTTTTTTTTTTTTTTTTTTAATTT
>638 24 912
TTTTTTTTTTTTTTTTTTTATTTT
>639 152 5578
GGAACTGAAGGTGGCGGTAATCAACAAGGGAGTGAAATAAATGTTAAAGCTTTAAAAGATAAAATAAATACAATTTGAGGCTTAGCTCCAGAATTTAAAGACCGTTTACAAAATTCATTCAAGGAAGGTGATACATATCAATCAGTACTAGA
>640 1265 32188
AAGCCAATATACTTTTTCATTTTTCTCCTTGTTTTATAGTGTTATAAGAAATTTTACACAATAAAAATCAAAGGGGCAAAACTAAAAGTTAGTGCAGTATGTTTTTTGTCTACTTCTGGCTTAATTTTTGAAATCTTTTAGGCTTAACATCTTCTTTTAAGACTGATGATTCATTAGTAAATTTTTCATAGCTAGTATTGCTACGAACTTTTCATGAGCTAATATTTTGATTGAATGACTTTGCTTCACCAAACATTCCAACCATTGTTTTTACTTGTTGTACATCTCATTGACTTATATCTTGATTAAAACTTTCGGCTTCCGAGAACATATTATACATAGACGTAACTTTTGAAACATCTCATTTTCCTATATTAGCATTGAATTTTGTTGTGGCTCAAAACATTTCAGACATTTTAGTCACATTAGAAACATTCCAGGCACTAATATCTTGATTAAAGTTTTCTGACCAGCGAATAACCCATTTATATCTTGAACATTATCAGTTGTTCAGCTCCTTAATGAACCATTGAACTTAGTAGCATTATTAAAAACATAACTCATTGTCTGAATGTTTGCTGTATTTCATTTGTCTAATGCTTGATCAAAGTGTTTAGCACCATCAAGTGTTGATACAGACTTTTAATATTTTTTTAGATCCCAACTATTTAAATTGGCAACTTCTTTCGAAGACAAATCCTTAAATGCTTCATGTAATGAATTAATTTTTAAAGGCGGGTTTTCTGAAACTTCAATTGTGTTTTTAGGAACAGTTACAGTTCTAAAAGTCTGACCATCTGAATGTTTATAATAGCCTAATTGAGTAACTAAGATTTTATCATCACTATCAACTATTAGGTTATTATCATACAATACATAAACTTTGTCAGTTTCCTTTTGCTTTCTATAGATTGTGGGAACACTATCTTTAATATCACCAAAGTGCAACAATATATTTTCACCAGTAAGTTTTATTTCAAATTGTTTATTTGAGTTATCTTTAGCTATAGAGTTATTTGATTTTTCATTGTGAGATAAAGAAACATATTTAGCAATCTTTTCACCTACATAAGCTTTCAACTGCTCCAATGCATCTGCAAAAGTGTGAAATTCAGCAAAAGCATCCTTATGCTTTTTCAGGCATTATTTATCTGTTTTTTGAATTGTTCACCCTCATCTTTTGTAAGTTTTGGCAAACTTTTAGCATTGTTTTCAAAATTAAAAGCTTTGATCAAATATAGGTTTTAATTTCTTTATTGGTGGTT
>641 25 19
ATAACAAAAAAAAAAAAAAAAAACA
>642 24 92
ATAACAAAAAAAAAAAAAAAAAAA
>643 24 72
CAAAAAAAAAAAAAAACAAAAAAA
>644 24 10
GAAAAAAAAAAAAAAATAAAAAAA
>645 24 7
GAAAAAAAAAAAAAAATAAAAAAT
>646 91 3460
AAACTTTGATTTTTTCATAAATTTATCCTTTCTTTAAAGGCTATAAAATAGCCTTAAAAATGCTTTATAAATCTATTAATAAATATCAAAA
>647 106 2206
AAACGTTATACAATGCAATATCCATTATGGAGAATGCTAATAACTTATTTAGAGTTGCAAAAAGCTTTAATTCAAAAGCAAGAGTGGGATAAAGAAAAGTCGCTAA
>648 25 52
GTAAAATAATAAAAAAAAAAAAAAA
>649 25 42
AAAAAAAAAAAAAAAAGAAAAAATA
>650 24 339
AAAAAAAAAAAAAAAAGAAAAAAA
>651 26 65
AAAAAAAAAAAAAAAAGAAAAAACAA
>652 39 272
AAAAAAAAAAAAAAAAGAAATAAAAAAAAAAAAAAAAAA
>653 84 710
CTTAATTATTTCTTTTGCTTTTTTTAAAGCTTCTTCTTTGCTTAAAATTCTAGGCTTATCTACTTTATCAGCTACTCTTATATT
>654 24 7
CAAAAAAAAAAAAAAAAAATGAAA
>655 4789 60893
AAGCCTATAAAACAGGCTTTTTTATTTATCTAGAAGTATTTTTTCACAGTCTAATCAGAAAATAAAATACGATATAATCTTTACATGACAAATTCTGAAAAATTAAAAAATCTTGAAAAAACAAAGAAGTTTTCTATAGCTTACTTAGCTTTAGTTTTATCTATGATAGTTATTGCTATAATAACATCTATTGTTGCATATGTTGTTGTTAAAAGTGAAGTTCCAAAATACATTTATAATATTGATCCAAAAACCTTTAACCCAGAAAATTACCTAAAACATTCAGCTAGCACATGGCCTATATGAGCTTTTCTAATTATTTACCTATTAGTATTTCCTACATACATCGCTGCATTTATAATACTTATTTTTGCCGCAATAATTGCTCATAATCAAAAATATTTAGTTTTATTTATACTAGGTGTTACTATTCCGCTTATTGGAATAGTTGGCACAATTTTATACTTAGTTGAATATAAAAAACTACTAAATAATGAATTAGCAAAAACACCACAAATGCCAAGTGAGGAAGTTAAAATGTAAAATGTCTTGTGGCATTTTTTATTCTTTTATCACTATAAAACAGCGTTATATGTAAACTTAGCAACTTAAAAAATACAAAAAACAGCAGTTAAAATTCTGCCGTTTTTAATTATCATTATAAATACTCTTTGTTAAAAATTCCAATATAAGGCAGGTTTCTCATTTCTTCTTGATAGTCTAAACCAAATCCTACCAAAAATTCATCAGGAGCATGGAAGCCAAACATATCAGCATTTAGTGCAACTTTTCTGCGATATGGCTTATCTAATAAAGTTAAAATTCTTATTGATTTAGGATTTCTTGTTTCTAAAATTTCTTTAACTTTATTTAAGGTTATGCCTGAATCAATAACATCTTCAACAATTAAAACATCCTTGCCAGAAATTTCTTCGGCCATGTCCATGATTATCTTAACACTTCCAAGCGATTTAGAACCACCAGCATAGCTTGAAGCTATCATAAAATCAAGTTTATGATCAATAGTTACATCTTTAATTAATTGGGCTAAAAAAGGAACGCAGCCTTTTAGTAAGCCAACTATTATTAATCCATCAGTATTTGCGTAAGTTTTGTTAACTCATGATGCTAATTCTGATATTCTTTTCTCTAATTCCTCTTTAGAATAAATAACTTTAAGAATTCTTTTGTCAATATTATTTTGCATAGCTAATATCTAGAACTTTAATGTTGTATTTTTGAGGAACTTCAACTTCAACAACATCACCAATTCCATTAGCTTCCATAATTGCTTGCGCAACAGGTGATTCGTTACTAATTTTATTTTCAATAGGATTGCTATCGTGTGGCCCCATTATTGTGACAACTAATTCTTTATTTGTTTTCATATTTAGATATCTAACAGTTGCACCAATTCCAGCTTTATTTTGAACAGCACTTTTTGTATCAATTATTTCAGCATTTTCTAAAATACGTTCTAGTTCTAAAATTCTTCTTTCAACTTCACTTTGACGATCACGAGCTGCATCATATTCAGCATTTTCTGACAAGTCACCTTGAGCTCTAGCTTCTTTTAAAGAAGCTTGCACTGCTGGACGCTCAACAGTTACTAACTCTGTATATTCATTTTTATATTTGTTGTATGTCTCTTCTGATAAATAAATTTTTTCATTTCCAAGTAATGCCATTAAGTATTCCGCCTTATGTTTTTACAATTTAATTTTAAATTATATATCAAAAAGCCAATGTTTAAAATTCATAATTTTAAATTAGTATTTTAATTTGTTTATACAGCTGTACAAGCCAAAAATAATAAAAAATGCACCTTATTTAAGCTATATAAGCTATTTTTTAAATGCTGACATCAATTAATTGTTTACATATTTGGCTATAAAACAGGCAAATATGGTAATTACTGATCAATAAAGATTACGATTTATAATCAAACTAAAATGGTATTATTGAATAATTAATTTGAATTATTTTTATGTAATTAGGAACAGTAAAATTTAAGTATGCGATAGCTTTTTAACCCTATGCAATCATTAAAAATTTACATCGTTTTGCAAGAAAACTCAAATAAAATTTTTTGGAGGCAAATTGCAAAAAACTAGGTTTCAAAATTTTTTGCCTAGTTTTTTATTTGCCTTTAAAGGCAAGATAAGGGAGTGTCACAAAGTCCTTACCGGACGACACTTTTATGCTTTCTTTATTTTTTAGAAAAATAAAGATATTAATAGAATTTTTTGTCACAAATGCACCTAATAGTTTTCTTAGTGTCAAAAAATAATAAATTTGCACCAGCTTATTTGTATTAAAATATAAGATATTTTAATAAAATTAGATTAACTTATACTTTACTGTGTAAAGTATAGCAAAATAATTTGTGTATTTATCTAAATATCTAATATTTAGATAGAGAGAATTTATTAATATGTCAATTATTTGAAACATTAAAAAATAATGTTTTTCCCAAAACTTGATAGAAAGTGCTTGAAATTTATATAAAAAATTAAGTCTTAAGTTGATATTTTTTAGTTAAAAAAACAGCAATTTTTTTAGTTTGCTAGTGGAAAATTTTCGCATTTTTTGAATTTTAATAAAAAAGTGTGGCTTGATTTTTTGCAATATTTTTGTAAATTACTCTTAGTTTTATAAGCTCAAAACAGTATAAACTTTGATCTTTTTTAATGTGTTTTTTGAATGAATTGTAGACAAAATGCTCAGTATATGAACTATCATTTTCATTATTTTTAAAGACAGTTAGGGAGTTATTTTTGATGAATTTATAAAAATTTTGTACTTTTTGATGAATAACTTTCGGCATATTTATAATGCTAGAATAAGCAAAAAATTCATTATAAAGTGTATGAAACATTAATTCATTTTTAGTAAAAACTGCATCAGAAAAAGCATTTTTTCATGGCGTATTTAAGCAATAATTTATATTGTTTTTAAAGTATGTTTTATTCTCTTTAGAAGCAAATTTATTTGTGCCAAATGTGTCATTAATTGCTTTTTTGATATGAAAAAGATCTAAGGAATATGAAGCATTTAATTCATTTGCTAAATGCTTTATTCATCTAGCACCATCGCCATTTACAATAATTTCTCTGTTGTTATTAAACTTATTTAATTGTTTACTTACTGTAGTTTTGATAAACTGCATATCATTAAATTTTGTAGTAGCTTCATCAATATTTTTAGTAAAAAACATATTGATTATGTTTGATAATTTGCTTCCATTAACAGTGTGCATTATTACCTGTCTTACTCTCATTTTTCTAATTCTTTCGCTTTTATGAAAGATATAAAAGTCATCCATTTCCAACATTAATTTGCTATTAGTTTTTTGTAAATTAGATTCAATATTAGCTAATATTTCATCATTCTTTTTCTCTATTTTTTCTTTAAGATTAAATGCTTTAAGATAATAATTTATTAGTTGCTTACTAGGAAAAATTCTTTTTAAACTATCAGGAATTTTGTTTCCTTCAAAATAAAATTTAAGTGCTAATTTAATAACATCTTCATCATATTTAAACTTAGATATTTGCTTTAATTTTTCATCGTGATAATATGTAAAACGCTTGCGCTTTCCATTAGCATCAGTAGTTTGATACATTGTAATATTAAGAGTAAAAATACCACCTAAGGTAATTCAGACTCTACTAGTTTTTCTAAAAATTGCTCAGTCAGGATAAAGACTTTTTCTTAGTACTGTTCTAAAGTAAAGTTCTTTATCATTTAACTCTTTAGCTTTAGCTGCATATAGACTTTTAGTAGTGTTTAAGACTTCATCAAAAATATCAATATCGAATTTGTTCATAATATCTAAATTATATGCCTAGCTACTTTTGAAATTAAAACCTGCAAAATAAAAAAGGCCTTTAAATGCCTTTAAAATCGTTATTATTGCTTAAGATGATAAATTATTCATCTTTATTAAAAGTAAGCCTTATTAGGGCTTATTTTGCTTAAATTTAGGGTATTCTAAAATTTATAAAGTAAAACCACGCTTTTCCTTTTGGGATTCATAGATAATATTTTTATATTTGCGTTCTAAACTATTAAAGAATAGATCGTTCATATTATTCGTTATTTCATCGGATAGTTGTTTGCTATAGTATTCACAATATTTTTTAATAATTGCTTCATAGACTTTTTTGTTTTTTAACGCTTCATCATTATTTTTTCATAGTGTTTCAGTTTCACTAAAACCTGCAACTTCGAAATAACCTATCCTATTTATATTCTCATATATTTTTTGCATTACTTTATCATAAATAGCAGCCGAAGTTTGAACATTATTTCATTCGCTATCTTCAACATATAAACTTTCAAAAAGTTTTCTATCCATTACATTTATAACAGAACAGTCGACAGCTATTTCTTTATCATCACCGTATAGATCAGTTTTTAATATTAAGTTACCTTTATCATCTTCAGTAGCTTTTCTATTTTTATCACTTACAGACTTTGCAGATAGATAATAGACTTTATTATCAGAGTAGAAAATTAAGTAAGGCCTGTTTACACCGTGGCTTATAATATCATCTCCGAACTTGCTTTTAGCAATAGGGAGTTTGTTTTCTTTATTTCTCTGCTTATAAACTTTACCAATTAATAATCTGCTCATATTAAAAATTATAAAAAAACAGACTTAAACAAAGCCTGTTTTATACTCTTTTTTTTACTATCTACGACCTTGTTACCAAGATACCATAGAGGGACGGCAAAAGTAATTACAACGCCCTATTCCTTAAGGTAATTTAATTATATATTATTA
>656 25 19
TTAATAATTTTTTTTTTTTTTTTTT
>657 24 36
TTTTTTTTTTTTTGTTTTTTTTTG
>658 25 94
TGCACTATCATGATGGAATTATTTC
>659 25 37
TATATTTTTTTTTTTTTTTTTATTT
>660 26 30
ATATATTTTTTTTTTTTTTTTTTCTT
>661 24 7
ATATTTTTTTTTTTTTTTTTTTAA
>662 24 8
ATATTTTTTTTTTTTTTTTTTTTC
>663 133 1857
AGAATATCAATTTCTAAGAAATATTTTTCAGGATCTAGCTTTTTCCCATATAAAAACTCATTATTTAAGAATAATTCATTCGGCTTATTGGCTTCATAGTTATAAAAATCACTATTATTGATCATCCTATTAT
>664 31 146
TTTTTTTGTTTTTTTTTTTTTTTCTTTTTTT
>665 24 61
AGAGGGGCTAAAACTAGTGTTTCG
>666 24 474
AAAAAAAAAAAAATAAAAAAAAAA
>667 37 218
AAAAAAAAAAAAATAAAAAAAAATAAAAAAAAAAAAA
>668 29 72
AAAAACAAAAAAAAAACAAAAAACAAAAA
>669 24 55
AAAAACAAAAAAAAAACAAAAAAA
>670 24 112
TGGCTGTTTTTTTTTTTTTTTTTT
>671 48 222
GTTTTGGTTATTGATGGCTCGTTTCTTTTTTTTTTTTTGTTTTTTTTT
>672 38 429
ATTAACTGTTCAGTAATTAATGTAATGGATAGAGAACT
>673 33 173
TTTTTTTTTGTTTTTTTTTTTTTATTTTTTTTT
>674 24 51
TTTTTTATTTTTTTTTTTTTTTTC
>675 43 247
CCCCCCCCCCCCCCCCCCCACCCACCCCCCCCCCCCCCCCCCC
>676 24 132
CCCCCCCCCCCCCCCCCCCACCCC
>677 24 56
TAAAGAAAAAAAAAAAAAAAAAAA
>678 24 8
TAAAGAAAAAAAAAAAAAAAAAAT
>679 36 272
AAAAAAAAAAAAAAACTAAAAAAAAAAAAAAAAAAA
>680 24 11
AAAAAAAAAAAAAAAATATAAAAT
>681 7671 177593
CAGATTTTTATTTTTTTAAATACATATGGAAACATATTTATACAAATATGAAATGCATTCCATACCAAGATACTAATAAATGTGTTTTAAGTATACTGATTCGCGAGCTTACCAAAGTTCACTATTCTATATTTTGATTTGAGAGGACAAAATGAAGAAAAACAAATTAATGCTGTTAGCAGCACCTGCAACTTTATTTGCTGCACCAATAGTGGCTGCATCATGTACTGATAACACAGCAGAAATGAACAAAAAAGAAGAGAAAAAAGAAGAAAAGCAAATGAAAATGACTCCTAAAAAGGATGTAATGGAGAAAACTGAAGGCAAAATGGAAGGAAAGGATAAAAAGTCTTTAGCAGTAACTCCTGAGAAGAAAATGGAAAAAGCTCCAATGACTCCACCAATGCCAAAAACAATAGCGAACCAATCAGCATCTAATGGTAGCATTTTTGAATCATGATACACTGGAGCAATTGTTAATGATGTAAATTCAAAGAAAGGCAAAAAAGTGAAAACGGAACCTTCCAAAGAAGTGACAATTTTCGACGGCTTATACCCACACTTAAAAATTAAGGATGAACCAAAAGTTGATCCTTGAACAACTTGAGAAGTAATTTAACAATAACAATAAAAGAGCAGCCTATTTTTTGGTTGCTCTTTCTTTATAATTAATAACTTCAATTTGTCATTTATGCCTGTTTAATAGGTATTGATAACTATTATTGAATGTGTATTTCAATTCATTTATTTCAGGGAAAATATCACTAACAATTTTTTCAATGAAATTAAAAGCCATGATCATTGCTAAAACGTCATTGTGGCAATATTTCTTTAAGTTTGAAAGATTTTCTTCCCAGACATTGCCATCAATTAAGTTAGCATATCTTTTGATAGCAATTTCCATTGCTTCTGAACCATTATGAACTTTTTTAAGATCAGGATAAGGTGTTATCATGTGTTCCAATTGAATCTTTTTAGATGTTATTAAATGCTCAACTTTTTTAATAGAACCCATACCTTTTAAGTCTTTTAAAAACACATTTAAATTAAGAATTGATGACATAGCTGAAGTTTGAACTTCAGTAGGATTTTCTAGTCCATCTAAGGTTTGATTATCAACGTCATTAATTGTAAAGTTAATAAGTTGCTTATCAACTTTTGGTTCTATAATATAGCCTTTTTGGCTAAAAGTAGTAACTGAATTATGTTTGCCTTTAATATTAGAGTTAAGTTTAGATTCATCTATTGCAATATGAATATTTTGGTAAATTTTGCCATCATCAAATTTCATTTTTTTGCTTGGTCTTGAAAATAGCTCATATAAATCTATAGTTCTGCTATTAATATAGTTGGCAAAAGTCATTACATCATCCGGCTTTATTGATAGTTTTTCATTTAACTCTTTAATAAATGATTCATCAAAATTATGATTCTGAGCTCATGTAGCTATCTCCATATTACGTGTATTTTCAAAACCTTTGTTATAGACAATATATTTATCACCTTGTCTATCATATAAATTTTTTAAGATAGAAATGAGGTTAAAAATTGATATATTTTTAGGATCATAAACTATATCTTCTTGTGTATTTGTGATAATTTTGCCGTTAATTGTGTCAATGATTGATACCTGGTTAACTATTTGCGAATAAGGCGAAAAATCATCAATTACTGGCAACAAACTCATAAATGATTCATAGTCATACCAAACTATTTTTTGGTCCTTAATATGAAGCTCACTTAGATATTTTTCAATAACAAGTGATTTGAAAAAATCACCTGTTTTATAGGATTGTTGAACTTTTTCAATAAAGTTTTCTTTAGCTTTATTAAATGTTCTGCCTGCTTTATTATTAGCTATAAGGTTAATTCGTAATTCAGAGAAAATTTGCCTGTTAAAAATATTTTCTTTGCCTAGTGAAGCAAGCAGATAGTCTTTAGCCAAAAGATCATTTTTGCCAAAATGATTATAGTCATTATTAAGTGCAGTATTATCATCAGTTTTTGCATCAAAGAAACTAAGATCAGGCTTGGTTATGCTATATGCACTAATGATTCTGTTGATGATTCTGTCAAAATCCCCTAAATATAGCTCTGAATCAAAAGGTTCATCAACATCAAATTTGAAGAAGTTATTTCTTTTGTCGGCATTTTTAATTGACTTTAATCCATAATTTTTTTTAAGACATTCAACATAATTAAATGTCTTAGGTAGTTTACCATTGTGTTTATTAAAACTAAGCTCATTTTTAACTAGTGCTCATCCTTGATTCATATAATTAATGAACGCTTTTCTGTCTTTAAAGTAAGGGTTCATTTTGTCATTTAAAGCCTGTTTTATAGTATCCCAGGCTTCTTTATCAAAAGTATATTTATTTCTTGACATATGGCATAATTCAGTGCATACAAATTTACAAATTCCTTGAGTTTGTGGCATTTGTGAATCAACAATAATTACATAGGCATTATTTACTTGAATTTTTTGTTTTTGTAATATTTCATATGCGAATTTTAATGATAAAAGTGTGTCAATTTTAACATGTGTAGAAAGCTTAGACAGGTATAGCTTATTTTGCAATTTACTAAAAGCAAAAGGGTTTGTGTAAATGACGAATTCATCTATTTCATAGCCAAAATAGCTATTTATAATTACATCACATGAAGAATCAGCAAGCAATTTATTTGTTTCATTTATTCTAGTTTTTAGGTCGCCTTTAGGAGAAACAATTTTGTATTTTAGTCCGCTGAATAACTCATTAGTTGCTCATAGATTAAGTTGATTTTGGATGCTAGCAAAAATATTGGATTGTGCATTCACGGTTTGCACACTTGTGTCTAAATTTTCATTGATAAGTCTAGTTCAGATCGAACTTCCTATATCTGATTCATCATATTCATCATCTTCTAATAATTCATCTTTTTCATTTGGTAAGATTAAAGGATTTATATAATCAGCTTCAAATTCTTGAGCACTGTGTCATAAAAAGTAGTCTTGATTAAAGTAAGACTTAACAAATTTAGTTTCATTTATGATTTTAGGTTTGCTTGATTCTGTCATGCTTATCTCCATTAAAATCATAGATTATTATTTGAAATTATGCTATATTAGCTGACAAGCATTATTTTAAAAAAGTGCAAGCATTGCTTGCAAATTGACTTATAAGTCTGTAAATTAGCTTAATAAGGAAAGTTAAAATCTCTTGAAGGCTTAAGCACATTTTCTACTTTATCAGAAATATCTGGAATTAATTCATCATATGGGGCTTCTGCTTCTAAAGCAAATGTTATCTTAGGCTTACCACTAGTGTCTCTGTCAATATTTGTGTATATGTCTTGGATTCCGGCATTTACAGTAAGAGTCATTTTGACTTTTAAAATGTCTTGCTTTCTAGAGTTTTTATAAAGATAAACTTTTAAATTATCATCAGTTGGATCATTGTAGATGTTACGGTAGTCCTCAAACAAACCAAAAAATGGATAGACTATAGCGCCATGTTTACGTGATATTATATCCATGAGAGTCAGCTTTTTGCTATTAGTTTTATATATTTCAAGATAATCATTTGCATTAACAGGTATTTGCCTTGATGCATTTGGCAAAGCAAGAAGTCTTTTAATAACTGTTCAGCCTGTGCCATTAATTTCAACAGGGGTAGGGCTATCATTTATATAGTTTCTAAGTACTTTTCTAGCAATATATTCGTAAAGACTAGTTCCTTTTTCATAAGAGTTTAGCAAGTTTTCCTTACCATAATTTAGTTTTATAACATTTTTATTGCTATCTGAGGCATCAAATTTCCTAAAGCCAGTAAATTCTAGTTTTTGAACATATTTGTTGTCTTTATTGTTCTCAATATTTGATTCAGGCTTATGAAGAATTTGAACAGCTAGAGCTAAAGTGCCTTCCAGGTCATTAAAACCAGCGCCAATAATTTTAGCATCATATCTAGAAGCGTACTCAGGATTTAAACTAAGAAAGATTTGCTTCATTCCATTAGCAAAAGAAGGCGTATCAATTGCAAAAAGATCTTTTTGATTTTCAATAATAAAATCAAAGCCATCTTTAATTTCTGATTCAAAAACACTTGATTCAGGCTTTTCTTTTTCGCTCTTTTCTTTTACTTCTTTTGCCTTCTTCACTTTTTCAACATTATTCAAGATTAAAGCACCAAGCATTGAAGGAAACATGCTTAAAATTTGGTTTGGTAAGTTTGCTTGAGTAACAAATTTATGTCTTACATCAGGAACATGAGTGTTAGTGCTACTTATTAATGATTAGTTATTTTGATTTTGACAACTAGCTGATAATAATGGTATTGATATAGGCAAAGTGGCAATTGATGATGATAATATTTTAGCTACAGTTCTGTTCATTTATATCCTTAAAATAAGCATAAAAATAATCTTAGATAATTATATATATTTAGTTATTTTAAGCGTTAAGGATGGAAAAGCAGGCAGAATTTTTTCAAAAAAGCACCCTGAGAAGGATGCCTTATAAATGAATAATATTATTCATCATCAACTTCATCTCTGAAGTCTTCTGTAAATTCGTTTGAAGTTCCAAAAATCTCTTCTTGAAGTTCTTTAAGAACTTTTTGATTTGCTTCTCTTTTCTTAGAATCAATGTTTTTGTTTTCAAATTTAATTGTTGCCTTTTCAAAAAGAGGGTCAGTTTCTTCCTTAGTAAACAAGAAAGTAGGAATAATAATAGGTCTACGACGTTTTTCCTTATAAAACAAGGATTCTAGTCGATCTATGATTAACTGTTTTAGTTCAACAATGTTTCAAGTTTGGCTATTTTTGATGTGATAAAGCACAGCACCATGAGCTATACGCTTAGCTTCTTCAACTAGAGCTAAAGAAGTTTTGACATAGAAGCTTCCACGACTAATAAGATGTGGTCTGCCAACTATTTCGTTTTTGTCTTTATCAATTGTCATAATTATATTAACAAAGCCGCTGTTAGCTAGCTCGTTTCTTTCTTTTAGTGTGCTACCAGTTACACTTAGTGTGGTTGTTCCATCGATGTAAATTGGGCCGTATTCAATTTTTTCAGTTGTTGGAATAATTTGGTTGTCAACCATATTGAATACTTGACCAATTTCAGGAATGAAAATGTTGTTTTTGTTTACACCATTACGCACAGCGCTTTCACCATGGGCTACACACATTCTATATTCACCATGGTATGGTATAAAGAATTTAGGTCTAGTTAGCTGGAAGATTTTATCATGTTCATGTTTGTAGGCGTGTCCTGAAGTGTGCAAGTAACCATCTGGACCATTTTCTTTGATAATGGCTCCTAGTTTTGCTAAACGGTTAATAAGAAGTTCAACAACCATTCTGTTACCAGGAATAGGGTTTGATGAAAAGATAACCATATCACCTTTTTCTATTTTGATATTAGCATGCTTGCCATAGCTCATTCTTGATAGTGCAGCTAATTGCTCACCTTGGCTACCAGTTGTTAAAACAACTAATTGATTCTCGGGAACTTTTGATATTTCTCTTTTTTCAATAAAAATGCTTGCTGGAGCTTTTATGTTTCCTAATTTACGGCCAATTTTGATGCCTTGAACCATTGAACGACCAAAGCAAGCCACTTTTTTCTTTAATTTAACTGCAAGGTCAATGATAGCTTTTACTCTAGTTAAGTTAGAAGCAAAGGCAGTAACTATTATTTTTCTAGTAGCTGAACGCATATGACGTTCAATATCTATTAAGATATCATTTTCACTTGGTGAGTGAAAAGGACGCATAGCATTAGTTGAATCAGATAATAAGACGGTAAGACCTTCTTTTCCTATAGCATCAAGCTTAGTAAAATCAGTATAGATTTCACCAATAGGGTTATAGTCAAATCTAAAGTCACCAGTACACATAACTGAACCATTAGGAGTAGTAACTCTAATACCAAAAGCATCAGGAATTGAGTGCTGTGCTGTTCAAAAGTCTACTTTTACTTGACCATTTCCAAATTCATGGACAGCAGATTTTTCAATTTCAATAAATTCTACTTTGTGAGTGATTTTGTGCTCTTCAAATTTAAGTTTTAAATATTGAATTGCTATTCTGGGAGCATAAATTCTTTTTAGATGAACTTGCTTAACTAAATAAACAACGCCACCAATATGATCCTCGTGACCGTGGGTTATAAAAAGACCTTCGATGTTGTCTTTTCTTTCTTTTAAGTATTTATAATCAGGAACAATGCCTTTGATACCGGTCGTTGCTGTGTCAGCAAATTTAATACCTGCATCAATAATTACAATGTGTTTGCCATGCTCAATTATTAAAGTAGATTTACCTATTTCTTGTACTCCACCTAATGGAATTATGCGTGTAGGCGTCATATAACCTCCGTTGTTAAATATATAATTAATAGCTTGAATTTACTAGAAATTATTGCTTATATTATGCTAGCAATAATATTATTCAAATAATACCAAAAAATAATTTTTTAGAATAAATTAAAAGCAATCAACATTTAGTCGATTGCTCAAGGTCTATTATATTTAAGATATGGTACGTCGTACAGGGCTCGAACCTGTGACCCGCTGGTTAAGAGCCAGCTGCTCTACCAACTGAGCTAACGACGCATAACAAAAATATTATAAATTAAATTTTATGATTGCAAAATAAAATTGATGCTGTAAGTTAGAATATAAAGCTACGTCTTGCATAAGCATTCTACTTACTATTAAGCATTATTTTTCTATAAATTCGATAGTTTTCATTTTCATCTAATTGCTGGTAGGCAAATGTAGTTGCTATACTTGAATGACCCATTTGCCTTTGCACCATTTTAGGCAATGCTCCTTTTTTTAGCATAAATGAAGCAAATGATCTACGCAATGAATGGGGGCTATATTCATTGCCTAAAAAATGCTTAATGGCCTTTGAAACAGTGATATACGACACTGTTTTGATTTTATCTTTAAACATCTTTAAGTTTTCATAAGTTTCAGCATTATAAAAAACCTGACGGTCTTTATTGCCCTTGCCATTAACATATATGCGCTTGTCTTCTTCATTAATTGTTTTAAGTTCACCTATTCTAATTCCTGTTTCAAACATAAAGCGGATAAGTAGTTTGTAAAACACTACTTTAGGCTTATCCTTATGCATAATATTAGTTCTTCTATATACTTGTGCTTTTGTAAGAACAGGTCTATAAATAGATTGCACAGGCTTTACTTTTAGTACAGCTATATCTTTATAGTTTTTCTTTTGATTACTAAATTTTAAGTATAAGGCATACACTTGCCTGTAAAGACGTTGCGTGTTTGCTTTGAGTTGTTGATTTGTTATTATTTTCATAATAGCAAGATGTTTGTTAGTTTCAACTGACAAAATATTCAAAAGAATATTTTTGTAAGCATCAATAGTGCTTTTTGCTAAATTCTTACGTTCGCAAAATGTGATAAAGGTTTCTACCATATTGACTCCTATGTTTTTTGATTTATTAGACTCTAATATTGATAGCCCATTTATATAAATAAGATTATGAATTGTCTAGAAAAATAGATGATTAATGCCCCATAATTAGAGCCCAATAATTACTTATTTTAAACTTTGTTATAGCTTGTGGGCTTCTTTTTGTATATTGGTTTGAATTTAACAGCATAACTTATCATAAATTAATTACTTTTGATATTTATTAATAGA
>682 443 4226
CAGATTTTTATTTTTTTAAATACTGCTGTTGTTTATAAATTCTGTAGCAAAAAAACTTGGCTAAATACAATTATAAGCTATGTTTTTTCTGTTTGTAATAAAATGTTGAAACTTGTTGTAGGCTAAAAATATTTTTTGCATTGCTTATCACCAAAACACTTTTAAATAAGCATACTAATATATTTTCATTTATTATGAATTAATTACCTTTTTCATTATTTAAAAAAAGCAAATGATTTGTTTTTTTTAAACCTTTTTTATAATTCAATTAGGCACTTTATATTTATTTTAGCTCATATTGTATTAATTTATGCTAGTATCAAACTAAACTATACAATTAAAAATTTACAATTGATATAATAACAATTATAGGTGGCATTTTTTATTTTATTTATAAATCTTTATATAATTTAAGGCTTTTTCTTTTGTGCTACTTACATAAA
>683 28 127
TTTTCTTTTTTTTTTTTTTTTTTATTTT
>684 24 65
AAAAAAAAACAAACAAAAAAAAAA
>685 24 75
ACACAAAAAAAAAAAAAAAAAAAA
>686 25 17
ACACAAAAAAAAAAAAAAAAACACA
>687 25 38
ACACAAAAAAAAAAAAAAAAAAACA
>688 25 33
ACACAAAAAAAAAAAAAAAAACAAA
>689 29 64
AAAAACAAAACAAAAAAAAAAAACAAAAA
>690 24 48
TAAAAAAAAAAAAAAATAAAAAAA
>691 24 66
GGGGGGGGGGGGGGGTGGGGGGGG
>692 30 150
TTTTTTCTTTTTTTTTTTTTTTTGTTTTTT
>693 24 56
AAAAAACAAAAAAAAAACAAAAAA
>694 30 95
AAAAAACAAAAAAAAAACAAAAACAACAAA
>695 2502 37490
ATAATTTTGGTTGAGAATTTAAAGAAGATGAATCTAGAGAAAAAGAATCATAAAAAAGAGTTGATTAAGTCTTTAAATGAAAATGTTGATAATTCATTAGAAGAAGTAATTGATGATAATGATCCTTTAGTAAAGCAAATTATCTTAGATCTTATATCTGAATAACTCTTAAAGTAATAAGTAAATACCAACAGTAAATTTTATTGTTGGCTTTTTTAGTTTCTTTTAATAAAAGAAAAGGAGAAAAACTATTCAAGCAATTTTTCCAATTTTCATTTTTATGCTATTTAGCTTAATAGCATTTTCCCTAAGCATAACTCTAATATTAATTGAGTTTAAAAACTGCTTTAAAAAAGATAAGGTAGTTAGAAATAGGGCTAGGGAGTTATATGGGCATAGTTGAAAAATATGCCTAGGCATAACAATAAGCACTGGCTTATTAAGTGCAATTACTATTGCATCATTTATTGGTGCATTAATATCAATAATTTAAAACTTTTAAGGAGATAAATATTATGGGTGGAACTAAGCCTTTTGATACTAGCACATTACAAACTAATTTAGGTGATCTAGCGGCTACAGTACAAAAATATATAAATATTACACTAGGTGCTTTAGCAGGTATCTTAGTAATAGCAATTTTAATTGTTGGGGCTACAGCCTGATTTAAAGCTTCAAAAGCTGATTCTGATGAACAGAGAGCAAATGAATTAAAGAAAATTAAATGACTAGCTGGTTTTATTATTTTCATTGTTATTGCCTGAGCAATAAGTGGAGTAATAACGGGTATATTACAGGGTGTATGAAAAGTTAGCTAGCCCTTTATTTAATTCATAATAAAACTTTAAAAATTATTATAGTGAAAGGATAATAAAAATGTTTGCAAGGTTAGGCTATGCTATATGGCTTGGTTTGTTTAATGTTACTGTTAGACTTCCGCTGTGATTGCTTGATTCTGTTGTAAGAATATATAAGATGATTACTTTTGCCTTACCATCTTATTTACTTTTTGGCATTAGCCCTGGTGAATCATTTGCTAATGCACAATTACCAATACTATTTTTAAGAATGGCAATAATATCATTTTTTGTTTTTGCAATTCTTTTTGCACTTAGTGCTGTTAAAGTGCAATTTCAAAAGTCGGATCAACCTTCGCCTATTTCAATTGCTATGAAAAATAGCCTACTAGGCACATTGTTTTTAATTGGTATACCAATTGCCTTATATGTATTTTCTATACTAATTAGCATACTAGTTGACTTAGTTTTAGGCGGAAATGTTAGTTTAGGACAGAGTATATTTGACTCGCTTTATGATAAAGCGTGGGCTGATAAAGGAGTTTCTTTCGCTACTTGGTCAAAGCCTGATTCTGAATATGGATCCTACTGGGTGACTTATTCTACATATAGTAAATTACCTAGTGGTGCAAATGCACAGTCGTGGTTTATGGGGGACTATATTATCTATAGGTTCATTAGTACCTATGGTATTAGGCATAATAACAGTAATTCAAAAAATATTTCAACAGTTCTTTTTATTTGTAATTAGCCCTTTCATTGTCGCTGCATCTGTTTCGGATGATGGCAAAAGAATGAAACAATTTATTGAAATGTACTCTACTAAGTCATTTGCAATTATAGGCATGTTAATTGGATTGCAAATGCTGACAGTATGAATTACTAAAACTACACAGTGGAGTAATACATTAGATATTAATTTCCTAGAGAGATTCTTAATGAATATCGCCTTAATTATAGGTGGTGTAATTAGCGTTATGAGTTTAACTAGTGTTATAGCGGCTTTTGCTGGTGAAAGTGCTAGTGTAAGAGAAACTATGGCTGAAACTAAAGGCACTATCGCTGCTGGTGCTGGCTTATTATTAGCTGGTGGAATGATAGCTGGTAAATTCGGTAAAAAACTACTAGGCGGCGCTGCTAGCCCTGCTAAGGGTATTATGAATAAAACTCATGCAGGAAGATCATTCTTAGAAAACATAAGCGAAAAGAGAAATATTAACAAAAACTTTAAAGCTGGTAGAACTACATTAAAACAAAGAAACGAAGCTTTAGAAGCCCTAAAAGCACAAAAACAAGCTGAGAAGGTTAATAAATTAAAATTAAGAGATCAAAAACAAGCTGACTTAAGACTTAAGTCGCAATTAGATGGTCCTGTTGCATTATCTAATGTTGCTAATGATTCTCCTAACTTTAATTCAATTTCTCCTAGCCCTGCATTAAATAATGCAATACCTACAGGCTTAAATGCTAGTGATAATTCATTAGTAACTAATGCAAATGTATCTAATAATGCAGTAAATAATGCTAACTTACAAACTGATAAAAGCTACTTAAAAGAATTAAGCAATAAAGATATTAAATCATCTGGTGGCTTATTACAACATAAAGCTAATGTGGCATCTAGAGTAGCAAGAAGAAAAGATAAAGAAGAGAAAAGACTTACTAAGTCAATTAGTAAAAACAAGAATAAGTTAGATAAAACTAA
>696 35 131
ACATTTTAATGGCAATGGCTGTGTTTTTTTTTTTT
>697 24 260
AATTAAAAAAAAAAAAAAAAAAAA
>698 24 16
AATTAAAAAAAAAAAAAAAAAATA
>699 25 197
AACAACAAAAAAAAAAAAAAAAAAA
>700 26 41
AACAACAAAAAAAAAAAAAAAAACAA
>701 841 10413
TTTAAAATTATCAATATTAAAATATATACTAAGAATCAAAATTCAAATCTAAATTTAAATTAAATTTTCTAGGGGTTTTAGACTATTATGGCAGAAAAAGTTGAAAAAGTTATTGTTTTAAAAATTGAAGATTACTTACAAAATGAAAATGCAGCATTAGTGACTGTTTTAGGCACTAATGGTGTTTTTAAACTCTTTGCGCCTGGAGTTGCTAAAACAATTTCTAAAAATAGGCAAAACTTACAAATTGGTTCAATTTGCGAAATAGACTATTTTAAAGCAAGATTCGTAAATAAATTTAGCAAACTAAAAAAAGCATCTTTGCTCATTATGCCTCATTATGAAGATAATTTGGTACTTAAATTTATTTCTAAAATGATGCTTTATTTAGAAAATTTTAGTAGTAATTCTAAAGAAGTTTTTGATGCATATGAAGAGTGCTTACTTAAGTATGATTACTATATAAAAAACGGCTTTGAAGATATTGAAACTAAAGGAAATCCGCTTAGATATATGATTACTTACATAGTATCAAAAGCCCTTAAATACAATGGGATTCAGCCAGATCATCACAGATGTATTAGCTGCAACTCACCAGCTAATTTAGTTGATTTTAAATTTTCCGAAGATGGTTTTATTTGCGGTCAGTGCACTGATAACCAAAGATGAACAAAAGAACTTAAGTCACTTTATTTTTTATTTAATAGTTTAGATAAATACATTCTAATGAGCAATAAAGCAATTAATGACATTATTTATAATGAAATAATTAACCATTTAATTAAAAACGGAATTTATATTAATTGAGAAATATTAAAATTTAACAAATAAGCCTATAAAA
>702 53 939
TAATATTTGCTTATTAGCTCAATGTCATCTTTGATTAAGTCAAAATTATTGAC
>703 26 83
TTTTTTAATTTTTTTTTTTTTTTATT
>704 45 166
CATCATTTTCATCTTGTGGCAGTTTTTAAATTTTTTTTTTTTTTT
>705 501 8517
CAATTTATGCCTGGAAGTGGCGGTGGATATGTTGGTTTTGTTGTTTTAAGAACCATAATGGCAATCGGTGGTACAATGTTAATTATTTTAACTCAACCAGTAGTTGCTAACTTCTTTGGTCCAAAACAAAAAGCACTAATTTCACAATTTGGAATTTGATTCTACCCACTTGGTACAATTATTTCAATTATTCCATTTGTTATTCTTGGAAGCAACGTTGAATCATTACAAAAGAACTGACAACTTGTGTTCACACTTTTAGGTGCATTATCACTTATTCCATTAGTTGTTATTGGAGTATTTGGTACTAAATTTGACGTTCCTGCTAAGATAGAAGGTCAAAACGCTCCTAAAGTAGCTAAAAGAAGTGGTTTTGCAATTCTTGGTGACTACTTAAAGAAAAAATCAACTTATGCATGAATTCTATTATATGGTGGTTGATTAGCAATTGCTGTGTTCCCTACAGCATTAACACATGTTATCTGACCAAATATGGCTGGT
>706 24 103
TTTTTTTTGTTGTTTTTTTTTTTT
>707 24 136
TAAATAAAAAAAAAAAAAAAAAAA
>708 24 11
TAAATAAAAAAAAAAAAAAAAAAC
>709 24 11
TAAATAAAAAAAAAAAAAAAAAAT
>710 36 156
GGCTCAAAAGGCAAATATGGCTTTTTTTTTTTTTTT
>711 25 357
AATCAAAAAAAAAAAAAAAAAAAAA
>712 26 27
AATCAAAAAAAAAAAAAAAAAAATAA
>713 179 2905
TTTATATAATATTGTCATCTATTGATGAATATATTAAGCGCTAAAAAACTACATGCAACTTGATAACTTGATAAGTTGCAATTAGTAGAAGATTGTAGCGTTTTAATTAAATGGCTTAATTTGCTATTAATTTAGCACTTAATACATCATATAATAAATTGATATTTATTAATAGATTT
>714 25 16
ACAAAAAAAAAAAAACAAAAACACA
>715 25 21
ACAAAAAAAAAAAAACAAAAACAAA
>716 311 4687
CAAAAGTTAAAGAACAAGAACTCTTTTTACTAATTAGGCTGTTTTATAGGCAAATAATAAAAGTCGCCTGTGCGACTTTTCTGCATTATTTTATGTTATAAAATGCTTTTATGCCTTCAAATTCAGATTGTTCACCTAACTCTTCTTCAATAACTAGTAATCTGTTATATTTAGCAATTCTATCAGTTCTAGACATTGAACCAGTTTTGATTTGACCTGTATTAAATGCAACAGCTAAATCAGCAATTGTAGTGTCTTCAGTTTCGCCTGAACGATGTGAAACTACACAAGCCATATTTGCCTTTTGAGCC
>717 24 55
GTTTTTTTTTTTTTTTATTTTTTT
>718 75 1093
TTGTTAACGATTTTTATAAAAATCATTAGAGTTAGAAATCGTTAGACAACATCATGACTAAAGCGTTTATGGCGG
>719 5398 147376
TTACTTTACTTAAATCATCAACACCAAAAAGCTTTTTAATGACAAGGTCTTTAAATTCAAAAATGTCTAGATTACGGTATGGTTCGTCAAAATAGTCACTTAAAGGAGCCACTCTTTGTCTTATTGATTTAACACCTTTTGCTTCAATTTTTTTACGATTAGGTTTTAATGAATCAACCATTGCGTCATAGTCAACTTTGTATAAAAGAGAGTTACCACCATAAATAACATCGCCATTAAGCATCATGGCAGCACCACTAACTTTTCTGCCGTCAATAGTTAAGTCGTTTTTGTCTGATTGAACAACATCTTTTGCTCCTAGTTCTTTTAACATCTTAATTGTTGGTTCATAAAATTTGTCGTAATTGCCCAAAATATTGTCTTTTTCATCATATGGAATCAAGTAGCAAACGTTAACAGAATTATCATCAATGTAAATTGCGCCACCGCCAGTATTACGACGAACAACTTCCAAGTTGTGCTCTTTTAAATACTTAAAGTTAACTTCAACTTCTGGATTTTGGAAGTAACCTAATTGAATGTGGGGAGCAGCAATACCGGGAAACACTATTTTTTCATTTAGTCTCAAGTGATTCATTGCTCAAATTTGGATAGCTAATCAATATGCACCATCTTTAACATATTTACCATTTCTAATTGGCTCTACTAAAATCATTTTTAACCTCTAATAATTTATTAATAGTTTGTTTGATATCGTCTGTTCAAACATAAGTTCTTTGTCTTATTTCTTGCGGAGTTCTATAAGATTTATTATTCATTGCAACATATTTTGAGTTAGAAAACTCTTTGGTCATTTCTCAAAAAGGAAACTTAATTAATGTTGGAGTAGAAAACCCGACCCCTATTTCTCAAAAAAGTATTTTTTGACCTTTATGCCTATGAATAAAGTCTTCATACATTTTTTTCTCTTCAAAAAAACGTTTATCTTCAACCATTCCTTTACCTTTTAGACGTTTATTAACTTCTAAAAAGTTATTACACTTAGGGCAGCGTGGAATAAGCCCTAAAGGAACTTTCATGTCTTTTTGCTTTTCGATCATTTCATAAACAGCTTTATCATTTGAATAAAGTGTGTTATGGCACATTTTTGAGCACTGAAGCAAGTTGTATTTGCCTTGAATATAAAATATTTTGTCTTCTTCAAAGTCTGCAGCTTCTAATGAGTTATCACTATTTGTTGTGATTATGTGATAGTTTTTGCCCTTTAAATATTCTTTTAGTTTCAAAAAGCTTTCACTTGCAGGCTGGTCAAAGTAATTAAGTTTCATAAATCTAGAATGAAATGCCCAATAGTTTTGAATATCATCAAAGTGATAAACACTTGCTTGAAGCATATCTAGAAACTTAAATTCATCAATAAAGTCTTTAAAATTTTGAACAAATCTTTGTCCGCTATAGCCTATTCCATCAGCACTGGTCATTCCCGAACCAATGCCAATTACAATAGCATCAGCTTCATTAATAAGCGAGTCTAATTCTTTAACAGAGTTTAATGTAAGCATATTAAAAGTCTTCTAATTGTTCTAATGTTTTAGGGTCAATGTCGCTTAAAATCATTACTCAGTTTTCACTATCTTTTGGCGAACTTAATAACTTAGGATTAGCCATAGCTTCCTTATTAATTTCAACAACTGTAGCATCAAAAGGCATTTTTAGTGTCAAGATTGCCTTAGAAGCTTCCAAGTTTAAGAAAATGTCATCTTTATGCAACATTTTTTTGTCAGTGTTTTTATATTGAATAAAGCCAATTGTTCCAATGTCATCTTGCATTTCAGGAGTAAATCTTAAATAAAATTGGTCTTTACCTTCTAATTTTTCTACAACTAAATACTTATCAACTTTTTTCATTTTTACCTCTTTTTACATAAAAATCAGCAACATTCTTGACTGCTCTTTTTCGATCATTTATATTAGCAACAGTAGGCAGAATCATTAAGTGATTTATTTTTAGATTTTCACACAAATTATTAAGTTTATTCATGCTTTCATCATCAAAAACATTAAAAATACTTTTGTGCAAACGCAGGAAATTTTTGCGTTGTTCTTCATTAAACACAAATTTTTCAAACACACTATATGGAGGGTAATAAGCAAAATGATTAGGATCAGCAAAAGAACGATAAAAAGCAATTAAATTATGATTTCTCGTTGATGATTCATAGTCAATTCCACTTACCACATTTACGCTAAGTGCAACTTCTGGTGGATTTTCGCCTCATGCTGTTTTATAGGCTTCAATGTATGAATTAATAACATTTTCAGCATACACTTTAGATGGGTTCAAAAACCAGCCATAATTAATTTTAAATTTATGTTGAGCTGCAAAAATTGCGCTTTGTTCAGATGTTACCAACATAACAATGTCAACAGGCTTGTTTATGTTAGGATTTATCCTAAAATCAAACTTTTTCTTGTTGTTTAAATATTCATTAACAGCAATAATTTTTTGCTGATATTCAGTTGAAGTTAATGAAGGTTTTAAAAGCTCAATTGTTTCTTTTGTGCCTATATTTGATCCAAATCCGTAAACAAAACGCTCTGGATGTAATAAATTTAGTGTTTGAATCTGCTCTGCGACATTATATGCTTGATAATTAGCAAGCATAATGCCGCCACACCCTAATTTAATTCCACTAACACTATTAGCTAAATGATCAAGAAGAATAAGCGGACTAGAAATAACCAATGAATTAACATTGTGTTGCTCACTAATTCAAAAAGAATAAAGATTTAAATCCTTAACATATTGACAAAGTTCGATTACTTCTTTGTAAGCTTTTTTATAGTTATTTTGGTTAGTTAATAGCCCATGGTCAAGAATGCTTATCTTCATAAATAAAATTATAAAACTAAAGCGCCATAAAATAGGCATTTTGGAAATTTATACATATTTAAAAAACCAATATATAGAAAAAAAGGCAAAATAAATCATTAAAAACTTATTTTTATATAAATGTATAATAGTGATATGGAAAACAGATTAATAGAAAATCAAAATAGCAGCCAAAATAACTTTAGAAGATTTGAGAACGCTTCATCTGTAGCAAGTAGAAAGAATGCTTTTCTAGGAGCTTCTGTTGGTTGGTTCTCTTATGCAACAGGAATAGCATTTATTAGTGCTATTGTGCTGTTATTACTCTTTCCTAAAGCACTAGATTACTTACAAAGAAATCCATTTATTGGGCTTGGTCTTGCATTAGGCCTTTTAGTGCTCATTTTTATCGAGTTTATTGTAGGCCCAAAAATGAACTTCTGGGCACAGTTAGTAATAATAACTTTAAGCATGATGCTGCTAGGAATTGTTCTTTTATCATTTGCACTTGTAGAATTATTAGGAACCTTTGCTACTGGCGCAAGTATTAAATACCCACCAGCCTTAGCCAAAACATTTGGAGTTATTCTGCTACCAATTGTTATATTATCAATAATTGCAACCTTAGCCTACTTTGATTTAATGAAAATAAAATTTGTGTATGCAATCATAATATTCTTAACCATTAGCTTCTTTTTCATCTTTATATTAAGCGTCTTTATATTCAACTCATGAATTAATGCACTATTTCCATCAATAGGCTTTGCTTTAATGATTTCTTATATGGCATTTGACTGATGATTAATTACTAGATACAATAAAGCATTTAACGCTACAGTAAGTAATGACTCGACCAAAAAAGAGTTCATGAAGCTAACAATATACTTTGGATTTAAATTAGCATACGACTATATATATGCACTTGTATATCTAATAAGATTAGTAAGATTAGCTAAAAATTAATATACAAAAACCAGGCAGCAAGCCTGGTTTTTTTATGTTGATTAAGGTTATTTTCTTGTTTCAGAAGCCAATCAGTCAACCATTTTTTGGAATTGACCACCAGGATCAGAAGGGAATTTAGCTCCTAATGCTTTTTTAGCTGTTTCCATTTGATCTTTTAAAGATTTTTGAATCTCTGTCTTCTTTTGTACATAGTATGCGGTTGCATCTTTTAATGCTTTGTTAGCTATTTCATCATTTTTATCATCTAATAATCCTGATGTTGCAACGCCTACATATTGTTTGTCTTCAGTATCACCATAGCCAAAGACTGTTGGAGTACCATTCTTCTTACCAATTTCAAATCCTGGTTGAAGGTCTAGTTGGTTTTCACCTTTGCTATATAAGTCAGCTAAAATATTGTAAACTGCTTGACCTATTAATTTCATAACTGATGTAAAGATTCTGTGACCTTTTAATGCATTCTTTTGGTCAGCATCAACACCAATGATGAATTTATCTTTATCAGCTAATTTTTTAATTTCTTTTGCTGTGTCAGTTGACAATGAACCAGCAACAGGGTAAGAAGCTGTAGCTTTAACCACAGAGTTAATAGCTGTAGTAGCTTGAGGTGTTCCTGAAGTAAATAAAGTATTTAGCTCAATAGTTTCATTTAATGACTTAGTCTTAGCCTCTGGGTGTTCTTTATTTCAGTCAATAATACCTTGGAAAGTACCAGCTATAAAGTCAGAAACTGCTGGTCAAGGAATACCACCAAATGCACCAATTGTACGTTTTTCAGGTTGGTCTTTATAAACTTGTGAGAAGTAATCTGCAAGTGCACGTCCAGCTATATATGCAGCTTGTTTAGTGTCAAAGATAACTGGAACTAAGTGTCCTTCACCTATTTTTTTAATAAATGTTTTAACATTTGCATCATCCTCTGTGAAAAGATTAAAGTCAACAGTAATAAAGATAATGTTATTATCTTTAATTTTCTTGATGTAGTTTTCATCTAAACCAACAAGTGAAGCTTGGTGTGTAAATCCACAAAGAACAATGTATCTGAAGCCACTGTCAATAGCGTTTTTGTAAGCTTCAAGTAATTGACCTTTTTTAGGTTCATAAACTTTGTTTCTTAAATTTTTGTTGCCGCTAACTTGAGCTTTGTCTAAGCCTAGTTCGTAAGAAACTTTATGAACTGCTTCTCATCCTGATTGGTTAAATGATTCATCATGGACAGAACCTTCATCAGTTATAAAGGTTGCTTTAGGTGCATTTTCAACAGTTAAGCCTTCTCTTAGTTTAAGCCCTTTACGAGAAGTAATGTGTGCAAGTGTTGAAATAGTTTTTACACCATCAACTTCTGTTTCTTTAAAGTACTTGTCACCACAAGATGCAGCTACCAATGGTACTGATAAAACAGGAGCAGCCCCTAAAAATAGATAGAATTTATTTTTCTTCATTTTGATCCCTAATTCAAATATATAAAGTTCAAAAATTAAATTTCCTAGTTTAGTTTTTAAACCATATATATTATATTAAATTTAATATTTACCTATAGCAGTGTGAAACAGGCAAATTAAACTAATGAAATAGTAAAACCGACTCTATAACTTTCCT
>720 27 147
AAATAAAAAAAATAAAAAAAAAAAAAA
>721 1198 22118
AAGCCATATTTGCCTTTTGAGCCTTGTTTATAGCATCCATTGTTTCAGAAAGGGTTCCAATTTGATTAAGTTTGATTAAAATAGCATTCATTGATTTTTGTTCAATAGCTTTTTCTAATAACTTAGGATTTGTTACAGTTAAATCATCGCCAACTATTTGCACTTTGTGACCATATTTAGCTGTCATTTTAGCAAATCCCTCTCAGTCGCTTTCAGCTAGTCCATCTTCAATAGAAATAATTGGATATTTATCAATTAATTTACCAAAGTATTCAATTAATTCATCACTTGTGTACTCTAACTTAACATCACCTAAGTGTTCAAAACCAGGACGTTTTTCGCTAATGGCTTGTTTAAGCTTTTTAAATGTGTATTTTTTAGTTTTTTCATCATAAAGCTCACTACATGCTGCATCTAATGCAATTGCTATAGCATTTTTACCTTTAGTAGCAGGAGTGTAGCCAGCAATTTTAATCGCTTCAACTAAGTAGTCTAAAACTTCTTCATGACTCTTACAATTTGGTGCAAAACCACCTTCATCACCAACTTGCGTTCCATAGCCAGCTTTTTTAAGCAATTTAGCTAAATTATGGAAAACTTTATTAGCCATTTGCAACGCTTGTCTTAATGATTTAGAACCAACTGGCATAATCATAAATTCTTGAAAATCAACTGTATTAGATGCATGCTCGCCACCATTTAAAACATTTAACATAGGTAATGGAAGCACATGTGCATTAGCACCACCAATATATCTATATAAAGGCATTTCTAGTTCAGCTGCTGCTGCTTTTGCAACTGCTAATGAAACACCTAAAATAGCATTAGCTCCAAGTTTTGACTTAGTTGCTGTGCCATCTAAATCAATCATTATTTTGTCAATTTCTCTCTGATTAAAAACTGATAATCCTTCTAGTTCTAGTGCTATTATTTCATTGACATTGTCAACTGCTGTCATAACACCTTTGCCACCAAATCAGTTATTTTCGTATTTTGTGCCCTTGTCTCTTAATTCTAGTGCTTCTCTACTTCCTGTGCTAGCACCTGAAGGTACATTTGCAACACCAGTAGTTCCATAATCTGTAGTAACTTCCACTTGAATTGTTGGATTGCCACGTGAATCTAATATTTCACGAGCTAAAATTCTCTCTATAATAGGCATTATTCCCCCAAAATAAAATATATTTTTATTATATAA
>722 149 1720
TTTTTTATTTCTTGAATTGTTTTATCTGTTTCATCAACTATTGTTTCAACGCTGCCTCAAGATGATGCTTTATTTATTTTTTTCTCTAGTTTTGATTTTAATAAATTAAATTGACTCTCAAGTTGTTTTATTTTTGTTTCTTTTTTTTT
>723 24 15
TTAAAAAAAAAAAAAAAAATAAAA
>724 24 8
TTAAAAAAAAAAAAAAAAATAAAT
>725 1385 38686
CAGTGGTGACTTTTTTGCTAAAACCGATATTAGCGAACTTGAAAAAGCTTTAGTTGGTGTAAAAATGGATTATGATGAGCTTTCTAATGCTATAAAACAGGCAAATTTGGAAAAATACTTCTTTAATGAAATAAGTGTGGATGATGTTGTTAAAACAATTTTAAGCGAGGATGATAATGAATAAATATGCACAGCTTTTTAGGTCTTTTAAATTAGGCAGCTACACACTTAAAAATCGTTTTGTCCTTTCACCAATGACTTTAAGCTTGGCAACTAAAGATGGAAAAGTAACAACAGAAGAAGAAAAATACTCAGCCAGAAGAGCAGATTGCGCACCTTTATTAATTTCAGGGGGAACATATTTTGATGACTTTGGTCAGCTTTTTGAATATGGATATAGTGCAAAAAGTGATGATGACATTGAATCATTAAAAAAGCTTGCTAAAGCTATGAAATCGAAAGGCAATGTTGCAATTTTGCAGCTAGCTCATGCAGGTAAATTTTCAAAAGCAAGTCTTAAAAAATATGGTTATCTTTATGGACCATCATACGAAAAAAATCATATCCCTGTTGAACATGAAGTATTTGAATTAAGCATAAGTCAAATAAAACAAATTGTAAAAGATTATGCAAGCGCAACTAAAAGAGCTGTTGCTGCTGGTTTTGATGGAATTGAAATATCAATGGCGCAAAGATTGCTTATTCAAACTTTTTTTAGTTCAATAGTTAACAAGCGCAATGACGAATATTCAGCAAACAGTTTTGAAAACAGATCTAGATTGTGCCTAGAAATAGTTGAAGAAATAAGAAAAGTGATTGATCAATATGCAGATGAAAACTTTCTTTTTGGGTTCCGTGCTACTCCTGAAGAAACATACGGTGCTGAGTTAGGATATAGCATAATTGATTTTATCCAACTTATAGAAGAAATTATTAAAAAGGGCAAGATAAACTACTTAGCAATTGCTTCTTGAGGCCATGATATATATTTAAACAAAGTTAGATCAGAAAATGAGTATAAGGGGCAGTTAGTTAACAAAATTATCTATGACAAATTTAAGGGCATTCTTCCTATAATCTCATCGGGGGGCATTAACACTCCTCAAAAATGTTTAGATGCTCTTGAATATTCTGATTTGGTGGGCTTAAGCTCTGTTTTTGTAGCAGATCCTGAATTTGTTCAAAAAATTGAAAATGATCAAGAGGACAAGATCAATTTAAATATAAGTTTTTCTCAATTAAAAGATTTAGCAATTCCAGAATCATCATTTAAAGGCATTGTTGAAATGTTTGGTTTTTGCGAAACTATTCCAACTGAGTCATTAAAAACTTTAGAAGAGAATTCAAAATCAGAAATAAATTAAAAAAGCCGCTATGGCTTTTTT
>726 35 130
CCCCCCCCCCCTCCCCCCCCCCCTCCCCCCCCCCC
>727 28 281
CCCCCCCCCCCTCCCCCCCCCCCCCCCC
>728 3679 58459
AAGCTGTTATAGTTATTGTGCCATTGCTTTTATCAATCTCTAAATCAAAGTCATCATCTTCTAAACCATTTTTAAATAAGTTGTTTAGAGTGAATCAAACACTAGTCTTACTTGAATTATTCTCTTCATCATTTTTTTCATCAAATGATGCAAGAAGATTCATCTTTGTTTTTTCATCAAAATTATAGGTTAATAGGTTAATTTTTATTGAAGCACTATTTTCAAATAGAAACTGTACCCATAATTAGATCAGAAGTTTCAGAAGCACTTATAACAAGTTTTCCTGTGTCGAATTCAACTTTTACATCATCAGTTTTAAGTGTTACTAATCCAGGTATCTTTTTTAGAATATTTACAACATTAGATGTATTTGGCTTGTATTTGGCTTCTGATTGAAGTTCCTTTTTAATATCTTCAGTCATAACCATATTCAACATTACCTTAAATACAAAGTTTAATGTACCAGTAAATTTAGCTGATGTACCTTTAGCAGCAATGGTTAGCTTGTTGCTTTCTTTTTTAATTTCAACATCCTTAGAATCTAAATCTTTTAATTCAAGAAGTTTCTTTAGAACACTAACAATGTCTTCTGTTTTAAGTTGGCTCTTTGTTGTTTCAGTTTGTAACCCCTTTTTAACTTCTTCAGTCAAGGTAATATTATCTAATTCTGTCTTGCTTGAAATGCTTAGTTCGCCCTTAATAACTTTTGAATTTGGAGCTGCTTTTACAGTCAAAGTACTATCTTTGAATGAAACTTCAAAGTCACTTTCAGTTAGTTTAGCAAAATTATTATCTTTTTTAAGAGCAGCAAGAACTTTAGCTTTATCTGGTTTTTCTTTAGCTTCAGCTTTTAAAAGTTTTTTTGTTTCACCATTTACTTGAACTTTAGATAAGTCAATAACTACATCTGGTGTTTGTTTTTGAGCGCTATATTCATATGTTCCTAAAACTAATTTTGATTCATTATTAGCTTCAATAGTTAATTTATTGTTTTTAAATTCAACTTTTGCTAAGTCAGATTCAGTTAGGTTTTCTAAGCCTTTTTCTGTTTTAAGAGCAGTAACAACTTGTGCTTTTGTCACACCATCTTTAGCCAATTTATTTAATTCCTGTTTAACTTTGTCACTTAATTTATCAAGTTCAACTTTTACAACTTGGTTTTCAGTTGTGTCACCAGGGTTACCTGGATTAATTGGATTTTTGTTATCTTTTTCACTTGTATCATCACATTTAGCAGCAATAAATGGAATTGCACTAAAAACTGATAGTGATCCAAATGATAGTAACAATTTATTTCTTTTCATAATGTATCCTCAATAATTTGTTAAATATTAGGATAAAAAAATATCCTTCGACAAGAGGGATATTAAAAATAAAGATCGAGATACGCACGAATTACCGTGATCAACTCATAGGTATAATCTCAGCCTTTTACAGCACCCTTGTCAATTAAAATTATATATTATGTATTAGTTACAATATTTTGTGCAAATATTTATGAAAACAGAGCATCATTACTTTTCATCATACAAATGTGTTAGTATTGTTTTTTGCACTATAAAATAGTATTTTTGGGAAATTTACAGAATAAATTGGAATTTCAAAAGATTTTGCACAAAATGTTTGGAATGAGATTTGACACTTCAATGTTCTGTTTAAGAAAATTGCTAATAAAGCACTGAATAAATTAACAAATTATTGTTAAGTATATTTCTAAAATACAAAATATACACAACAAAAATAGCATTTTAGATATACATTAAATAATCAAGTAGTAACTGAAAATTTATCTATTTAAAAACATCAATTTTATTAGTAAAATTAATGTATGTCATCATCAACTACTCCAAGTCCTTTTGTAAAATGAGCAGGCGGAAAACGTCAGTTATTAGATGAAATTTTAAACAAAATTCCATTTAAATTTAATAATTATTATGAGCCTTTTGTTGGTGCAGGAGCTCTATTATTTTCGCTTAAAATAAACCAAGTTAGTTATATAAATGACATTAACAAAAGTTTAATTCATACCTATAAAATAGTCAAAGACAGTCCAAATGAATTGTTAAATAAGCTAAGTGAATTAGATAATAAATTCACTTCCAAAAGTGATTATTATGAATGCAGAAATCTTTTTAATGAAAAGATTCAAAATGGTAAATATGATGTTTTACATGCTGCATTATTTATTTACCTAAATAAGCGCTGTTTCAATGGTCTATATCGAGTGAATTCAAAAGGATTGTTTAATGTACCTTTTAATAATAAAGAAAACATAAGATCATTTGATAAAGACAATATTTTAAAAGCAAGTGAATGATTACAAAACAAAGTTATAACAAATACGGATTTTGAAATGGCTGTTAAAACTGCATCAAAAGGTGATTTTGTCTTTTTTGACAGCCCATATGCAACCACTTAATAACAGTACATTTACTTCATATACAAAAGATGGATTTACTTTAGATGATCATAAAAGATTGGCTAAAGTATTTAAAGAATTAGATAAAAAAGGTTGTTATCTAATGCTTACAAATCACAACACTGAATTAATTAGGGATTTATACAGAGATTACTATATCACAGTCATAAAAGCAAAAAGACTAATTAATTCTAATGCAAGCAAAAGAGTAGGGGGAAGAAGTTATAATTACAAATTATATAAAGGAAGTTAATGAGTAATAAAATTGATTATTTTGTTGAAACATTATTACCAACAAACAAAAACTATGCTTATTTTGTAAATTGACAAAATGTTAAATTGCCAGAACAATTAGAAGTAGAATTTAATGCTTTAAATTCATTAATATCTAAGGCCAATAATTTTGACGACAGTTTTATTACCTTACTATCAAAGCTCCCATCTGTTGTGCAGACTTTTCCATTTTTATTAGCATTATCAAAGCAGGATAGAGAACATTTAGTAAACAGACACACAAAGTTAGAAATATTTGACAACGAGAATCAAGTTGTCAATGACATAGAATTTTTTGTAGCTCAGGATAAATTGTCCTTTGATGAAATAGAAAAATATCTTAACTTTTTTTAAAAAAACAGGACTAAAAAATTTGTTTACTGACATTTTAAAAAGAAATGTAATAGACTATTTAACAGGGACATTGGTCGGTTTAGATACACATGGTCGAAAAAATAGAAGTGGTCAAAATTTTCAGGTACTGTGTGAAAATTTAATAATATCAGTAGCATCAAAATACAATTTAACTTTCTATAAGCAAGTTAGATTTAAAGACATAGAAAATGACAACTTAAAGTTCACTGATGGATTGCATAATAAAATAGCTGATATTGTATTAGTTAAAAATGGGAAAGCATTAAATATTGAATTAAATTATTTTGAAACAGGTGGCTCAAAGCCAAATGAAATAATAGAGAGCTATATAAACAGAAAAAACGAACTACGCGAAACTGGTAACTATTTCATTTTAATTTCAGATGGATTAGCATGAAAACAAAATTCACATAACCAACTAATCAAGCATTTGACAACATTGAAATAGTAAATTATCACGTTGCTAAATCAAGTGAATTTGAAGAAAGAATTAAGCAAATTTTTGTTCTTAATGAATCTGTTACAAGTAAGCAAAAATTCGAACAATTTTTTAGTCAAAATTGCCTTATTTTTTGTGTTTTGCTTTATAATTAAAAAGAATTTTTAATTAAA
>729 67 1064
GTATAAGTGTCATCAAAAATTTTGCCAGTAATATCAGCAGACACAATTTTGTCCAATGTGCCTTTAT
>730 3022 50034
CCTTAACTTCCTCGGCTGTTTTTGCATCATTATGAGCATTCACAGCAGCTTGAATTACTTTGCCAGATTGCTTGAAGGCATAATCAGTATGGTCGCCAAGATAGTGATTACGTTTGCTTGAAGCTTTAGTTATTTCATCTTGAAGCTCATCTTTTAGCTTTTGAAGTTCTGCTGCAACTGGATCGATATTTTCAGTACCAGGATTATTAGAATCTTTTTGGGCTTTATCCTTATTATCACAAGCAGCTGCTATTGCAGGAAAAGTTAATATTGGCAAAAGCACTAATCCAAACTTTTTCATATACTATTTATCTCCTTTATTAATTAACATTAGTTTTATCAACCAATTTAATTAATTGGTTAAAATCGTCTTCCTTCATATCATTTCATCATTTGCTCTTAACTAGATATTTACTATAAACTTCGATTTCTTCTAAAGCGCCTCAGTGCGATTTGCTTATATCAGTAAATCTAATAAACTTTGGCAAGATTAACTTTTTAATCTTGCTTTCATGAAAACCTTCAAATGATTCTAAGTTTTCAGGTAGTTTGATATCTTTAATTAGTGTTTCATTAAACCCACCTACTTTAATTACCTTTTCAGGAATTATCAATTCGCTAATGTTAGTTGAGTTAAAACCATTTATCTCAACTAAGTTTTTAGGTAACTTAATTTTAGTAATATGTGGATTGTATTTAAACGCACTATTAGTAATAACTTCTAGTGATTCAGGCAAAATAACTTCTTTAATTCCAGACTCTTTGCCTGAAAAGCCACCAAGTACTTTTAAATGACTAGGCAACTTAATTTCTTTTAATCTGTTATTCGAAAAAGTGCCGTCATGAATTATTTTTAGTGTTTCAGGTAGAGTAATTACTTCAACATTAACTAGGTTTTCAAAACCAGCTAATTCAGTTAGTCCTTTGTTCAATCTAATTCTATTTAATTTAGAGTTTCTAAATGATTCTTTATGAATAACTTTAAGTGATTTTGGTGTTTTTAATTTAGTAATTAAAGTACTTGCAAAACCGCCCAAAGTCTCTAATTTACTAGGCAATTTGACTTCTTTAAGCTCTGTTCCATCCAAAGTATTTTTATGAATTACTTTAAGTTGCTCAGGCAGTAAAATATTTTTAATTTTAGTGCCAGCAAAACCACCAAAAGAGTGAAGATTCTTAGGTAAATAAAGAGTAGAAATAGCACTATAATCTAATGTTTCAGCTCATATATCTTTAAGTGATTCAGGAAGAGTAATTTCTTTTATATTTCAGTTTTTAAAACCACCAAAAGAAATTAATTTTTCAGGCAATATTAATTCATTTTCTTTAGCCTGTGGCACTCTCAAATCTAAAGTATTAGGTTCAATGTGTAATAAGTTTTTAGGCAAGTTAATTTCAGAAATAGCTGTTTCAGCAAAGCCACCAAATGAAACTAAAGAATCAGGCAGAGTAATACTATCTATTAAAGTTTTATCAAAAGCGTTTTTTGAAATAGATTCAAGTTTTTGAGGCAGCTTTAGCACTAAAATGCTAGTATTTTCAAAACCACCTAATTTTTTAAGTGATTCTGGTAAGTCAATTCTTTTAATACCTCTTGATTCAGCAAAAGCATTAGGCTTTATTTCAATTAGTCCATCATTGAGTGTCAAGTTATTAATATTAGATTTTTTAAAACCACCGAGCACTTTTAGTGAATTAGGAAGCTTTAATTCAGTTAGATTAAAGTTTAAAAAACTTTCATCTAAAATTTCTTCTAATTGGTCATTAAATTCAATTTCTTCTAAATTATGTAGAGTATTAAATCCTCCTAAAACTTTTAAGTTTTTATTAAATTTGAGTTTTGTTATAGGAGTTTCGTCAAATGAGTTTTCATGTATCTTAGTTAAAGTTTCAGGGAAACTTAATTCTCTAATGCTTGTAGCTTTAAAGCCACCTAATTCAGTTAGCTTATCTGGTAATTTTACAGTTGCAATCTTAGTATTATCAAATGAACCTTTTAAGATTTTGCTAACACTTTGCGGAATATCTAAGTTTTTAATAAATGTATTAGCAAAGCCACCCAAAACTTGTAGATTCTTAGGTAAAGTTATGCTGTCTAAATTAGTGTTATCAAAAGCACCTTGATCTATTATAGTAATAGCATCATGAAATTCTACTTTTTCTAAATTGTAAAAAGTGCTAAAAGCATTTTTGCCAATTTTAGTAAATTCAGCAGGAATTTTGACTTCTTTTGAATTTCTGTCAAACTTTGCTAAAGCTTTTTTGGCTGTAAGAACAGAAGGGTCCTTTTCTTCCGGATCTTCCTGTTCTACAGCACTATTAGTATCTTTAACATATTCTTTTAATTCTTGTTCAGCCTTATTTTCAATTTGTTTAACTTGCTCAGCTACTTTATTTAGTGCTCTTAAAGCTTGTCTGTCGCTTCAAAAATTTGAAAGATTATTTTCATAGTTTTTAATAAGCTCTAATGATTCATCTTCTACTGATTCAAGCTTTAGTCTATGAAGGTCATAGAGCACTTTAGTGCTAGGTTCATAATTGCCACATTTTGCAGCAATTAAGGGAGCTGCAATAAATAAAGGAGCAATAAAAAGATGTCTTTTTAAGTATTTTTTTGCTTTCATTTAGTTCCTCTAAAGGGCTTTGAATTTATTTAGCTTTTTTCTCAATTACTAGTGTTCCTGAGATTAATTTTGACGAAGCACTTGCTTTAATTGTTACTTTTTTGTAAACGTCTTGTGCATTGTTTGTAGTTGCTGTGCTGTCCTTTTCAGCTTCAATTTTTTCAATGTCATTCTTAGTTATTTTTTCTAGTTCCTTAACCTTTTTTAGTAGCTTAACAGCTGATAGACTAGCAAAATTACCATCTTCAAATTCTTCTAAAAATTCTTTTACAAAATTTTCATCAAGTTTAAGTTTGCTTAAATCAACTTTCCCATTTTGGACAGAGTTGCTTTTATTTTTGCTAAGTGTAAATTTACCTTCAAGTCTCTTTGAATCTTTTGAAGCTGTTATAGTTATT
>731 24 9
AAAAAAAAAAAAAAAAAAGCAAAC
>732 7916 133802
AAAAAAAAAAAAAAAAAAGCCATTAAATAAAACAATTTAATCTATATATTAATACACCGCACTGGTGTGTTTTTTAATATTTTGTATTTTTGCCTTTTTCAAGTGCAAAAACTATGCGAATTTATGAATCATTTACTTTCCTGTTTTTTTTACACAAAAATATTAAAAGTTGCATTTTTATATTATAATTAAGTCATAAATTGCATTTTTGCTATTTTGGAGAGTTTATGAGAGTAGTAATTATTGGTGCGGCAGCTAGTGGTATGACTATAGCTAGCAGAATAAGAAAATTAAGTAAAGAAACTGAAATTATTGTTTTACAAAAAGAAAAATATGTCTCATTAGGAGCTTGTGGATTGCCTTATTTTGTTGCTAATGAAGAGGTAAGTGAAAATGATTTATTAGCTAGAACTATAGAAGAATTTAGCGAGCAAAATATTATTATTTATCCAAATAGTACTGTAAACAAGGTTGATTCAGAAAATAAAGAAGTTTATTATGTAAGTAATAATAAACAACATAGTCTTAGTTATGATAAATTAGTTGTTGCAACTGGTGCTAAGCCTATAGTTCCTTCATTTGCTACTGTTAATAATAAAAATATTTTTACTCTTACTAGATTAGAAGATGCAGTTAGTCTAAAAGACAAGCTAAAAGATAAAAGTATCAAAAAGGTAGCTATCATTGGCTCAGGATTTATTGGTTTAGAAGCTGCGGAAATGGTCGCCAAACACAATAAAACAGTCATATTGGTCGAAAAGGCTTCTATGCTAGCTTCCAAAGTTTTTGATAATGAAATAAGTGAATTATTAGAGAAAGAGTTGCTAAAAAATAATGTAACAATTTACAAAAATTGTGCTTTAACTAACCTAAGCGAGAATGGCAATTCACTAACTCTTAGTTTTGATAATAATACGCAATTCGAAGTTGATTTAGTCATATTTGCAATTGGATTTAAGCCTGCAACTGAATTTTTAAATGATTCTGGACTAAAAATGCTTTCCAATGGCGCAATTGTAGTCAATAATCAAGGCAGAACTAATATAGAAAATATTTATTCCTGCGGTGATTGCGCTACTTCATTAAATAAGCTAACTAATGAAAATGGCTATACACCTTTAGCAACTATTGCTCGTAAGTTTGCTAAAGTAGTTGCTGATGATATATTAGGAATAAAAAATGAATTTGTTGGTCATATTCAAAGCTCTATAGTTAAGTCTTTTGATGCTGAATTAGCTTCTTGCGGGCTAAATGAAAATAGTGCCAAAGCTCTAGGTTATGACATTAAGACTGTGTTTATTAAAGACAAAGACCATCCAGGATACTATCCTAATCCAACACTGTTAGCCTTAAAATTAATTGTTAATAAGCAAACAAATACACTTCTGGGCGCACAAATGTATGGCTCTAATCTTTCAGTTTTAAGAATTAATTTTTTAATTAGTTTAATCTGAAACCAAATTAAATTAGATAAATCACTAGCACAAATTGATTTAGTCTACTCACCACCTTTTGCAAGAGTGGTTGACATATTCCATATTGCTATAGAGAAGCTTTTAAAGGAGAATAATGAGTAATAATGTTTTATTAGATAGGTTTTTAGCTATAAGTAGCTGACAGGCTGCTTTAGCAGTTATTCTATTTCTAGCTATCCAGATAGGACTATGATTTACATTTAAGCGCTTTAAATTAAAATTTATTTATAGAGTCTTAATTGGACTTGCAATTGGTTTAGCATTTGGAATAGTTGTGCAAGGAATTAACAAGTTCCCTGAATTTGGGCTAGTTGATCAGTTTAAGCCAGCAATTAAACATGGCGGGGAATTAGTAAAAGAGCCAAATCCAGGTTATCAAAAATGAGCTGAGCAAACTAATATTTGAGTTTCCTTAGCTAAAAATATATTTATTAATGGAATTTTATTACTTACTGCTCCAGTGGTATTTATCGCCATTTTTAGGGTAGTTTCGCGTCCTGGTAATAAAAATGTTGGTCGTATCTCGCTTAAAGGTGTTGCTTTATTATTGCTTAATACAGCTTTTGCCTTTATAGTAACATTTTGAATAGGCTATGCAATCAAAATTGGTGAAGGCTCAAATTTAAGTCTAGAGAATGTAGCTGATAAAAAATTACCAAAAGAAACTCAACCATTACCAGTAATAATTTGAGAATACTTACCAAGCAATATAATTAGCCCATGAGCTGGCACTATGGTTATTTCATTGATAGTAATAGCAGCTTTATTTGGCCATTCAGTAAAAATTTTGTCAAAGAAAAAGCCTGAGCAAATGCAAAAAATTAGAAACTTTATGGATGGTGCTTGAACTATTGTTTCATCTATATTAACTACTTTTATGAAAATTATGCCTCTAGCTGTTATGTCAATGATCGCTTCATCAGTTATAGCAAAACCAATTGGAGCTTTAGCAACAATTGGCAAAGTATTAGGAGTAGGATACTTAGGCTTAACAATTTCATTAGTTTTCTTAACACTGTTATTATTAATAAACAGAGTAAATGTAATTGCTTGATGAAGACACTGTGCCAAAATTTTAATTCAAGGTTTTGCAACTCAGTCTTCAAACGCAACACTGCCAATGTCAATGGAAACATTAAAAGAAGATGTAAAGCTTGATGACAGTGTTGTTTCAACAGTTACACCTTTATCAACCACAATGGGTCTAATGGGCTGTGCAGGGGTGCAATCTGGTGTAATAACTAGCTTATTATGAACAGGCACTAATGACACTGCGATTCATTCACAAGGCTTAGTAGTATTTTTCATTTTAGCACTGCTTATCACATTAGTGGCTTCATTAGGTATTAGCGGTATTCCTGGCTCTGCGACAGTTCTAACATCAGGCGTACTTAGCGGATTAGGTCTAGGCGCTTGATTTGGTCCAGTTTATGCAATTGTTGGTTCACTAGATGGCTTATTTGATATGGGAAGAACTGGAGTTAATGTAACTTCGGGAGCTGTTGTAGCGACTTTAGTTGCTAAAAATGAAGGGCTAATAAATTCTGAATCAAACATTCTTTCAGCTAAATTATTAGCAAAACAAGAACTTAAAAAGCAAGAAAAGCTAAATAAATTAAAGAGCAAAATGGAAGAGTTAAAACCTAAAGAATAATTGCCCAAAAAGTCTATAAAACAGGACTAAAAAAAACAAGTGAGTTATTAAAAACGCTTGTTTTTTTCATGCTCTTATTCTTAAACAATAGTTTCTTCAGCTTCATCATAATCTGATTTGCTATCAAGCCCCAATTTTGCTTGTTTTTTCTCCACATTTTCATTAATATCAACTTTAGAAATGCCTAGTGACTTAGCTGTTGTATTTATTTTCTTTGTAATTTTATTAGCGGTATTAACGACTGATACAAATTTGTCTCTAGATTTATCCAAATTGTCTAAGCCATCAATGACTCTTTTATAAAGCGTATTGTAATTTTTTTGCACATCTAGGAATATATCTTTTAGCTTTTCAATATTTTTTTCAACTTGGAAACTATTATTTTGCAATAAATATGAGTAAATAAAGACCATAATTATTTGTGGGCCTTGAATATAAACTTTAAGCTTATCCTGAATTTCAGTTACAAAATTCATATCTTGAATTAAGGTTAGGTAAACACTAGCAGAAGGGACATACATTAAGGCAAAAGGAGTTGTTTTTCTATCAGGTTTAATGTACTTTTCATTAATGCTTTGAGCCATTTCTTTAATGGCTTTCTTAAGTTCTTTAAGATGAGCTTCTTTTTCTGATGCACTTTTTGAATCTAAATATCTATCCCATTTTTCTTTAGGGAACTTACAGTCAATTGGAATAATTTGTTCAACTTCCTCATTTTCAGATCTTGACTTAATTTTCATTGCAAAGTCAACTGCTTCCTGATTTTTGCCAGGATTAATTTGATATTGCTTAAATCACAATCTATTTTTTTCATTTGGATAGTGCTCTTCCAGGATTTGCTCTAAAGTAAATTCGCCAAATTCCCCAGTTTTTTTGTTGTTTGAGAAAGTTCTGTTTAAGTCATCCACACTAGCTTGCATTTGCTCAAACTTAATCATTTCTTTACCAACTTTATCCATTTGCACTTGAATATTTCCAAATTGCTCTTTGATATGTTTAGTTAATGTATCTTCAAAATGCTTATCGATTTTTTCTTTAATATCATTAAATGATTTAGCATTATTTTCATTTATTTCTTTTAAATTTGAACTAACTGTTTGATTAAACTTTTTCTCAAAATCATTCAATCAATTATTTTGACTAACAAATTTGTTGTTTAACTCTTCAAAAAGCTGCCCCTTCAAATCGTTGAATTGGATTGCTCTTTCAGAATCTTTTTTATTAATTAATTCAGCTGTGTTTTTTTCATACTGAACTAGTTTATTAACAAAGGCTTCATTATTTTGGGTTAAATCTTTTATTAATTTATTTTCAAAATTATTAATTTTATCAACTAGCACATCCTTTGTTGAGCTGAATTTGTCATTAATATAAAACTTATCATCAGCACTTAACTCACTACTTACATTATTTTTTAAGCTTTTATTTTTAATAATAAATAAGGCTAAAATTGAGACAAGTAAGAGCACAATTATGATGCTTAAAGTAAGTAAAATTATATTTATAGCTTCCATATAACTCCTTTTTATTTTAATTATATATTTTTACTTTTTGCTAAAGCATATTTATCAATAAAACAGCGCTAGAAGAGCAAAATAAAAACTCAGCAATTTGAGTTTTTATCTTAGTCTTTCTACCTTAAGCCTGGGTTTTCTAACTTGTATTTAAATTCAACGAATCTGAATAATTCTTCATTTTTTTCTATCTTTTTCTGCATTTCATCTATTGAATCGGAATCTTTTAACTTGTTTTCTTCAAATGTTTTACTAAATTGCTCTTTCTTATACTCATCTTGAATGGTATTAAGAAGAACTTCAATATTATCGGCTACTCTTTTTCAAGCATTAGTTTTGATTTCTCTTTCATATTTATGATATTTATCATCGCCCTTTTCTTTAGATTCTAAATAAGTTTCAATAATGTCATAGTTGTAGTAAGCAAAATAAGGAATCTCAATATCAGGATCAATACCATCTTGAGTATAAGGCAAGTGTTCAGGCTTTTCTATTTTTTTATCAACTCATGATATTCAGGCATTATTAGATGAAAATTTAAAACTAGTGCCATCAGGAATAACAAGAGGTAAAATTGATCACATTCCACCGCCAGATTTATTGCCAATTATAGTTGCAAATTTGTTTTCTTTAGCAATATGAGTTAATAAATTCGCAGCACTGAATGTATCAACACCAGCTAGAATGTATCATTTATATTCGTTAGTATTATCTTTTTCATCATACTTTTTGTCATTGTTAATATCAACTCTAAATCTTGAATAATCTAGAATCCTATTAATTTTTTCATAAGTATAAAGCTGCTGATCTTTGCTTGATAAAAATCCAGCCACCTTTTTCATTGCAACAATTGCTCCACCATTAAGTGATAAATCTAAAATAATACGCTTAATAGAAGTATTTTTTTCTGAATGCTCTTTAATCATTTTCATGGCTTTGGACATTAAAATATAACTATCTTTAGTATGAGCATCCGGCTTGTTAATATCTTCATCACTAGCTACATTGAAATTATCAAGGTAGATAATTGCTATATCATTGTGAAAATTAACGAACTTATTCTTATCTCCTTCTAAAATGTCAAGACGAAGCTTACTTAAGGTATTAAGGTAATAGACAAATTCATTCACTCTTCCGCTTAGTGCCTGACCAAAAGGTTCAGCTCTATAGTCTGCTGGATGAAAGTATGAACCCGATTCAATTGAGCTGTGCAATTCATTTAATTCTTTGTAATAAAAGTCTGTATAAGCTCTACCATTAACAAGTGCATCTGTGCTTAGCATTCTTTCTTTGAGAGTCATCTTAGCTTCATTTGGATCAATTATGCCTGTGTCTTTTATGACTGTTTTAGAGAAGTATTCGTCAAAATCTTTAGCATTCTTTTTTTCTAAAAATTTCTCTTTTATGCCGTAAAAATTATCAAATAAGAATCTGAGGAAGTTGTATGTATTAATTCTTTCTTTAACTGTTTGCTTAGTATTATTACGGCTATTAGTCATAATTTTGTTGTACTCTTTAGGATCTGAGTCTTTATTAACAGTAACGGAAGTGCCTATAAATTTATCATTGTTAAAGTAAATATTATAGTAGCTTTGTGAGCCATAAAGCAGGTTAAAAAGGGAAAAAAGGCATAAAGATATTGCCATCTATTTCCTTAATACTCATGCCATATTTTCCTAAGTCAAGAGTGCTAAATTCTTCATTATCTAATCTAGTTACTTTTTGTTCTAATTCCTTTATATTTCTAGAATAATCAGTAGTTGAAGAACCACGCACTGGGAAAAAAGCTCCTGTTGTGTTCATTTTAATTACGTTTGATCTAGTATCATATATAGCTTTATTAGAGCCTCTAGATCATTCAAACACACCATCAGATACTTTGTTAATCTTTAATTCCGAAGTATTAAAAATTCCACTAAGTTTTGTCAAAAATTCATTGACATTGATATAAAGATCTTCAGAATCTTTATGTCTATATGCTTTTATTTGTTGATCTTTATTTTTATATTCATCAGAAAGATTAGTAAATGAATATGACTTATCAAACCTTAAGTCGTCAGCAACTTTGTTAGTTATTGAATGTCTGCTAAATGAGCTACTATCACATGAAGTTGAAATAGCTATTGGTAAAAATGAGAAAGCAGGAACAAGAAATTTAAGAAGTTTTATTTTGCTTTTTTTACTTCAACTATTTTTTCTCATTCGTTAGAACCATTTCCATTTGCTTTTAATTTTTCAATTAGTTTTTTCTTGGCTTCTTCACTTTTTACAAAGATTTTTTCTAATGAAGGGAATAATTCTTTGTTTATAACTACTTTATCAAACTCAGTTTTAGATGTAACATTTTTAAATTCATCATCATCTTCAAAAGTTATCTCTTTTAAAATTCCATTTCTTAAGAGCATAGATTTTAATGTTTTAGGTAAAGTAAGTTTGTCAATTTTAGATCCCTTAAACCCATCAAATTTCTCTAATGCTTTAGGAAGTTTTAGTGTAGTAATTTTTGTATTGTTAAAGCCATTTAGTGTTTTAAGCTTGTCATTAAACTCTACTGTTTCAACACTTGAATTATCAAAAACTTCAGATTCAATCACTTCTAGATTTTCGCCAAACTTAACCTTTTTTATATTTCTTGTTTTAGCAAAAGCACCAGATAAAATGTATTTATATTGATCAGGAATAACTAATTCACCCTCTTTTGATACACTTCTAGCCAATTCTTTAGATTTTTCAATTGTAATAGCTTCTTTGTTGATTTTATCTAAAATATCAGCTATAGATTTTCTTATTTCTGCTTCTTTCTTTTTGTATTCTTTGCCTACATTATTTTTAGCATTTTCAAACAATTTTTTAATTTGAGTTACTTTGTCATCAAAAAGATTACTTGTATTAAATTCTCTTTCAAATTTGCTAATAATGCTAGATTCTCTTAATAGATATGCTGCCCAAAGTTCTTCATCACTTTTCATTTCTAGTTTTTGTGCTTCATCAATTGCTTTTTGATATTCAGAAGTTCACTCAAGCAGATTTTTAAAATAGTGCAGATCACCTTCTTTATTTGATTCAGCCTTAGCAATTGAATTATCTAATATTTCAATTGCACTTGGTTTGGTTAATTTTGCTTTAGATTCTTTAGTGGCTTTTAGTGCTTTATCAAAATCTTTTTTAGCAAGTTTTTGCTTTTCTACTTTTGAAAGTGCATAGTAACTATCAATTTCCTTAATTCCAGCCTTTAATTTTGCAATAGCATCCTTAACTTCCTCGGCTGTTTTT
>733 27 112
AAAAAAAAAAAAAAAAAAGCAAAAAAA
>734 2219 39293
TACAACAAAACATTTAGCAAAGACAAAGACTTTATTCCTGTTAAGATGTCATACAAGGAAGATCATAACATAAAGTCTGAATTTGGTCTTGTTAAAAAAGCAAAGGAAAACATTGAATCAGGCAATCTAAAAGAAGTGCCAAATATTATTTTAGGTTCTCAATCAGGCGCTTTCTTAGTTAACCAATACAAAAGATTAATGGATCTTAGTGATGTTGGAGTTAAAAAAGAAATTTTTAATCAAAGCATAGCTGAGTTACACACAATTTTATCTGGTCAAACAGACAAAAACAAGGTTTACAACATACCTTTTGATAATGCTGATACAGATGCTTTAGCATTTAATCTTGATGTTCTTAACTTTATGCTTGAATTAATAGAAAAAGGTAAAGGAACTATTGATTGAAATGCTGATATTCCAAAAAGAGCTAAGGATGCTGCTGTTAAAGGTGTTGGAAATGACTTACCAGAAAATAGTATTTGAAGAGCATTGAAACTAGCAAAAGATGATTCTTTCAAAGACTTTAAAGTTGACGAAAACACCTTTAAATCAATGGATAAAATAAGAGAGCTAGCTGTTAAATTCCAAGAAGGAACCAAGCTAGATGAAGGTAAAGTTAATGCTGACACAATCACTGGTGAAGTTTTATCAATTGATTATCATAAACAATCATTTTTTAAAGAGTTTAATTCTAGAATTGGTAAAGATGATGTTATTTGAAAACTAGTTTTAACTGGTGATCCAAAAAAACCAACCCGTGTTGAATATAACTTGCCAAATAATGAAAGTTATGTAAGTCATTTTAAAGATCTATATAAAACATATACTGAATCAGTAAAAAGACATGAAAAGAAAGTTGGCGCCAACAATAAAGTATTTTCATCAATTAAGTATGTGAATCATTCGAATGAATGAGGTTCATGAAATGTTCGTGAATTCAAGAGTGCTATTAGTATCCTAGCTAGCGTCGGTACAAATCAAAGAATGATTTCGAAAATATCTAAAAAACTATTTTCAAAAACAAAAGACGGCAAACCTATTCCTGGATTTGAAAAAAATAATGCTAAATTTGAAGACGTATACTTATTGCCACAACTTACATTAATGTCTGAAGGCAAAGACAGAATATTTGCTGAAGGTGGTTCAAGTATTTTAGCTGTTGATACATCTGAAAATCATGATACTTCTAATGCTGTAAATAAGGCAACTAAGAAATTCTTAGCTTGATTATACACAGGCAAAAATCAATACTATGGTCATGAAGAAGAGAACTGAAAAACATTTGCTAAATTATCAGGGTACATTATTCCACTTAGTGGCGTAATTAATGACAATAATGAAAAGATTATGAAAGATGAAATTAAAAAATTACTTAAAGAAGTAAGAGAAGTTGAAAAGAAAGCTAATGCAACTGAAAAAGAAAAAACAGAAGCTGAAGATAAATTCTTTATTCTAAACAACCTAAGAAGTGCACTAGTTTCACTTCAGTCAATTTTAAATCTTGAAAAAAATAAGACAACAGTTCTTACTAAGCCATCAGTAACAGACAATGCAACTAGCCAATTTGCTGGCGCATTAGATAGTGCATTATATTTATCATCTGCTCATGATGGACAAGAAATTAAAAAAGCTGATGAGTTGCTAGATCAATTCAAAGTTTATATTAATCAAGAACAAAAATAAAGACTAAATAAGCTACCAAAAATAAACAAAAAAGTAAGCAAAACAAATGTTTAAACTGCTTACTTTTTTTATGCAATCATATATAATAAAAATGCATTTTTTAAAGATGCTAAATAAAAAAATATTTTTCTTACCATAAATATTTTTTTGTTATATAATAATAAGGCTTTATGTAAAAAAAGTAGTTTGCCGATTTAGCTCAGCGGTAGAGCAGCTGGCTGTTAACCAGTTGGTCACAAGTTCAATCCTTGTAATCGGCGCCATTTATGGTCTGTTGGTGAAGCGGTTAACACACATGGTTTTCATCCATGCATGCACGGGTTCGATCCCCGTACAGACTACCATTTTGGAGAATTAGCTCAGTTGGGAGAGCATCGCCCTTACAAGGCGCAGGTCGTGGGTTCGAGCCCCTCATTCTCCACCATGCCGCCTTAGCTCAGTTGGTAGAGCAACTGACTTGTAATCAGTAGGTCGTAGGTTCGAGTCCTATAGGCGGCACCAAAATTTGAGCGCGAGTGGTGAAATTGGCAGACACG
>735 27 79
TTTTTTTTTTTTTTTGTTTTTTTATTT
>736 315 5410
AAAGTGCACGATTATAGGCAGTTATGGTTGCTTTATTGTTTGAATTGATATCAAAGTAAAACAATTTTGTATTTTCATCAAGCTTAATGTCAGACTTGCTTTTATCATTGCAACCTGCTGAAACAAATGAAGCTGTTAGAGAAATTGGAAGAATAGCAAAACCTAGTTTATGTAATTTTTTCATAGACAAATCTCCTATAGAATGCTAATATTTCTTAATAATTATGCAATTATACACAATTTATTCATGCTTTATATTGCTCAATCTACTTGTAAGCAATTAGTTATTAATTAAGGATATATTTTTACTTTGAA
>737 24 88
TGGCTTTTTTTTTTTTTTTTTTTT
>738 11291 196422
GTTTTTAATATAATTGCTAAACTGCTTATTTAGTAATGGAGATTTTGGAAGCAATGAAAAAGAAACAAAATGTGTTTATCTTTGTGATAATCATTTGACTTATATTATGTTCGGCAATAATAGTGCCACTAATTCTAAAGTTCATAAATCTATTCACTGTTCCAAATAACTATTCTTTAGCTATTAAAATTGTAATTGTAATATTGCTTATTGCAAATGCGCTTATCTTCTGTTTTTTCTGACTAAAGTCAACAAAAGATATGGTGTTTTCGCTAACTTTTTTATTTTCAAGGAAAAAGCTTGCTAAAAAATTTACGCCAATTATTAACTCAAGCTTAAGTGATGAGTTTAAAAATAAAAGAGTTGTACTGCTTTATTGCACATGTGATGACTTTCATGAAGAATCATTATTAAGTTCAATGAAGCAAGACTATTACAACTATGAAACAGTCATTTTGGATGATAGCAAAAGTGAGGAATACAAAAAAAGAGTTGATGAATTTGCTAAGGAACATGGCCTAAGAGTTGTAAGAAGAGAAAATAAAGAAGGCTTTAAGGCCGGTAATCTAAACAACTATTTAAGAAACAATGATGATTATGACTACTTTGTAGTTTTAGATAGCGATGAAGTGCTTCCAAATGATTTTATTACTCAGTCACTAAAATACTTTCAATTTAATAATAAAATTGGTGCTTTGCAAGCTTATCATATTAATAAAACAAAAATGAATGGGGGGGGAACTTATTCCAATACTTGCTCTCTGTCTCATCTAATGTTTCATCTTTAGACAATCACTATATGCGCCAACTTTATGGAGAAAATTCATTGCTTGGCCATGGTATGATAATTAGCAAAGAAGTTTATCGCCAAACTAATGGATTCCCTCATATCCTAGTTGAGGATACATCTATGAGTGCTGAAATAAGAGCACTTGGTTATGATGTTGTTTATGCGCCCAATATTGTTTGCTATGAAGATTTTCCAAATGATTATATAGCCTTGAAAAAAAGACAATGTAGATGAACTGCAGGTAATGTTCAATATATTAAAAAGTATGCTAAGAAAAATAGGAAATCTAACTATAGATGATTTGAAAGAATTGACTTAGTTCTAAATCACTATTCACTGCCACTCATTCCTGTTTTTGCCATGATTTTCTTAATCAATTTCCTAATTATTGGCTTTTTAGGCTTTAGAATAAGCCCTAGAGAACTAATTTTTGTCATCATATGAATTTCATTTTTAATAGGTACATTATTACTTAGTGCACTGCACTTATCAAAGAGCAGGAACATTTTATTAGCAATACCAGTGTTTTTGATGACCACAATTGTTTATACAGCTATGAATATATCTTTAGTTGTTGCAGTTATTAATGGTTTATTTAATAAAAAACTTAAGTTTATTGTTACACCAAAAGAATCTAAAAAAATTCCTTTTAAATACCTACTTCTTCATTCAATAGTTCCTTTCTTATTTGGAGCAGCCGTTTTAGTTGCTACATACTTTTCATGAGGAACAGTTGTGCCAACTTTAATTGTTTCAATTCCTTGTTTACTATTCCCTATTGTTATAACTTTTTCAAATATCTCATTAACCAAAAAGCCTGCAAAACAGAAACCAAAGGCAAAAGTAAGTGCACAACAAAAATAAGTAAGCTGTTATGCTTAATACAAAATGACAGCTTACTTATTTTTTATATATCATCAAATTTTAAAACCAATTACATTGATACAGGAGCTGAAACTTCTAAAAGTTTTAGCCCGTTTTCAATTGTTATACTTACAGCTTTTACTAAAGCAATTTTGCTTATTTCATTTTCGCTTCCAATAAGTTTAGGACTGTTTGTGTATCATGAATTAAATTCTTTAGCTAGCTTAACTAAATATTGAGTTAATAAATGCGTAGCGTATTTATCAGCTGATTTTTCAACTACTGATGGAAATTCTAATAATGTTGTTATTAAGCTATTGTCACTTTGTTTATCAAAAGAGGTTGCATATAAATTATTTGAATCTATATTTGCCTTTTTAATTAGTGAATGACATCTAGCATTAGCATACTGAACTAAAATTGCTGGATTGTCATTGCTTTGACTAGTAGCTAGGTCTATATCAAAGTCTAATTTTGAATTAAGTGTTCTATCTAAAAGTAAAAATCTAGCAGAATCCTTGCCAACCATTTTAACAAATTCATTTAAGAAAAAGCTAGTTCCTTTTCTTTTAGACATCTTAAATTCTTCGCCGTTTTTAACTAATCTTACTAATTGCATGCATAAAACAACTAAATTTTGTTCATTAAGCCCTAAATCTTTGACAGCACACTGCATTCTTTTTACATAGCCAGAGTGATCAGCGCCTCAGACATTAATGATAGTAGCATCAGCGCCCATTCTTTTATATTTGTCTTGATGATAAACAATATCAGGTAAAAAGTATGTATATGAACCATCGCTTTTAACTAAAACTCTATCTTTATCGTCGCCATGAATTGTGGTTTTTAGCCACAATGCTCCATCATTTTCATAAGCATTTTTTAAATTTTTAATTGTTTCTTTAATTTTGACTTCATCATTTTCATACAAAGACTTCTCGCTAAAATAGTTGTCAAATCAAACACCAAAATTTGCCAAATCTTCCTGTATTTTAGTCATAAAAATACTAATTGCTTCATTTTTAACAAGCTCAAGTAACTCATTATCTAGCTCATAATTTTTAAATTTATCGCCATATTTAGCATAAAACTTTTGAGCACCTCAAACTATATCTTCACCTTTATATGATTCTTCTGGCATAGAGTAATCTGAATAAAAAATTTGCTTGTATCTTGATCATAAACTATTAGCTAAAACATTAATTTGATTACCAGCATCATTAATGTAATACTCTCTTACTACACTATAGCCAGCAAATTCTAAAATATTAGCAATTGTGCTACCAACAGCAGCATTACGGGCATGGCCAACATGTAAAAATCCTGTTGGATTAGCTGAAATAAATTCAACATTTACTTTGCCTACTTTATTCCCTTTGCCATAATTTTTGTCTAATTTTAGAATTTGATTAACGCATGAAACTAAATAATCATCACCAATACTAAAGTTTATAAATCCAGGGTTAGCGACTGAAATGTTTTTGATGCCAAATTCTTCCAAATTAATCATGCTAACTATTTGATTAGCTAACTCCATTGGATTAGTATTTAAATTACCCAAAGCCATATTGGTTGTAAGATCACCGTGCTTTTTTGATTCAGTCAAAAAAACGCTTCTAGTAATGCCTAAAGATGATGCAATTTCTTTAAGTTTGCTTTCTAATTTTTCTTTTAGATCTAACTTATTCATAGTATTTTAAATTTTATATTATTTTGCTCATTTTTTGCTTTTGCATAGGCAATAAAAAAGGAAATACTTGCTCAAATAAGTATTTTCCTTTTTTATTGTGTTTATGACCTAGCCTAACATAGCGCCTAACACTGGGCCAAATGTTGAGTATGAAATAACTAATCAAAGTGGTAAGAATATTAAGGCCAAAAGTGTTGTTAATGACGACACTTGTGCTACATAGACAGTGTATTTATGATCATTAGCAGCTGAATAAATTGATAAAACTCCAGCTGGTGGTGTAGCTGCTAGAAGAACAAATAATGTTCCTATACTTGCAGCTGATTCTTTTGTAAGAATCTTGCCGTGAACAAATCCAGCAAATACAGCATAACTTGCTAATAAAACAATTAATGGTACTGTAACCATTCTACGTGTTGATGTAATTAAAACATCTTTGTCTTTAATAGCTTTTCTAATGCTTCCAGTTGCAAGTGAGCCACCAATAACTAATCATGAAATTGGCGAAACTAAACCTGTACCAATTTGCATTGTTTTATGTATAGCAGGTAAAGCAGTTGGGAATGCTCCTCAGAAAGTAGAACCTTTGCCATCTTTAGATACTTCATAAACATTAACAAATTTAGTATCTAAACCAGGAACAAATTGCAATGCTCATAAAGTTAGTGAGAAAAATAGGGCAATAATTGTTGGATTAAGTGCTAATGACTTAACAACCTTACCAGCTGTTTTCTTAGTTACTTTTTGTCCTGAGAAAAAGACAGGAACGTGTCCAAAAGCACCAATAAGATATGGCACACACCATACTTGTAAAAGTGCTTTAGTAAAAGGTTGGAATATAACTCCATCCGAAAGCGAGTGTACTAACGGAAGGGCAAAAAATTGTAATGAGCCATAAATAAGCATAAATTGACTAGTCATAAGTTTCATCTTATAATCGTCAATCACTTCGTTTTTAATTACAGCTAATGACTTAGTATTTTGTCCTTCAGCAGTATTTGCATTATTTTGTGTATAAATTTCTTCAGCTCTAGCATTAATTCTTTTTGTAACAAAGCGTGGAGCAAATTTAACTAATAAATATGACAGTAATGTAAATAAAATATAGAAAACTAAACTTGATACTAGCACAATACCTACAGCAGCAGCATCCTCTTTGCTAGCATCTTGCATGAATGCGGTAAGTACCATAAATGGTAGGAAGAAATTGAGAACCAATTTAGACATTCTACCATTCATTTCTTTAGTCACTATTTTTGCCCTTGTCGCAGCAAAACCAATAGCAACGAAGACAATGGTAGAAATTACAGCTCCCCACATTCCCTGCGTTGTAATTACTTTTATAAAATTGTCCATTTTAATACCCCTCCCCCACAGCGGTGTGGGGCGATTTAAAAATTAAATTTTGATAAAGGCAACACATTTAAAAGAACATATGAAATTAGACAAAAAGGGTATAAAAAGTTACTCCCTCCATTTTTTTGTAATAAAACAGTAGGCGGGTAACTTAATAACATAACTAATTATTTGAACAAAATTAATTATTCAAATTTAGCGTCAACACCGATTGACTTAAGAATTTCTGTGTGAACTTTAGCAACAGCTTCTGTTGAAGCTTCAAATTTTGCTCATTCTTCTTTTGTTAAACTTGGTTTAAATGGAAGGTATTCATATCCGTTTTCACCAATAATTACAGGAATTGATACATAAATACCTGCATGTTTGTAACCTTCGGGGATTTTAACACCTAAATTCATCACAGTACGTCTATTATCTAAAATTGCTTTTGTAATTTCAAATAATGATGTTGCAATACCAAATTGTGTATTACCTTTACGTGATCAAATGTAGAATGCTTCAGCAATAACTTGTTTAAGAACTTCTTCGTAGTCTTCCTTAGTAATCTTGCCAGATTCTACTAAACCTTCTAAAGTTGTTTCGCCAACTTTGACTGTTGATCAAGCTATCATAGCAGTTGCGCCATGTTCGCCTAATACTGACGCTCTAATTGCATCAGGTGATGTGTTGAATTTTGCGGCAAGCATTTTCTTCAATCTACCAGTTTCTAAGTTTGTACCTGCAGAAATAACTCTGTTAGCTGGAATTTTGCTTCCATAGTGGACAGCAGCAGCCATAACATCACATGGGTTAGCAGCAACTACAACAATACCTTTAAAACCAGCAGCATCTAAGTCTTTAGCAAAGCTTTGCATTAATTTTGCGTTAGCACCTGCTAAAGCCATACGATCTGAGAATGTCTTGTCAGCTGGAATTGATGCTGTAATAACAACAACATCTGCATCCTTAGAATCTTCTAATAATGTACCTGGTCTAAATGTTGAACCATTTCTTGGCATCAATGAAACCATATCTTCAAAATCGTGTGCATGTGCTTCAGCAATTTGAACATTTTTATCAACTAAAACTCATTCAGCTTCAAGTCCTCTTGCTACTGATGTGTTGATGTATGTAAATCCAACATTACCTAGTCCAACTACAATAATTTTTTTCATAAACTCGTCCTTTATATAATATTAAGTGTTAAATAAAAACCATTATTAAAATGACTTTTAACACTAATTTTATTTTACTAAATATAGAATTACAAATTAAGAATATAAAACATTTCCACAACAAAATTTGCTCTTTTTACGCTAATAAAGCAAATAAAAAAATTCAAGGGCATAGCTCTTGAATTTATGATTTTCTAACTAAAATTAGTTTGTTTCAATGTGGAAGATTTCTTCACCAACATGGATTTCTTGACCAGCAGAAATTAAAATCTTAACAATTTTACCTGAAACTGGAGCAGGAATTTCTGTTGTCATTTTGTCAGTTTCAACTGAGAATAAGTCTTGACCTTCTTTAACTTCTTGACCTTCAGTAACAAAAACGTCAACAACTATTCCTTCGTGAAGTCCTTCACCAACGTCTGTAAATTGCATTTTAAACATATTAATTCCTCCTAAATATTTTTGAATTTTGATATCAAAATGATAAATGTTTATATAAACCATTTTCTACAATTAATTATAAATTAATTTGCATTTACTAATTATAATGGTTTATAAAAAACAATCAATTAATGTTTTCTATCTATTTAAAACCACTAATATTGTCACAAAAAAAGCTATTTTTGTAAATAAAAATACTAAAAGAAAAGGAAACTTTTCCATACATTGTTTTTATGCACAAATATAAAATAATATAATTGCTTTAGGGTCTTTATTTTTTAATTTACTTTTTTAAGGAAGGGAAATTATGCACAGTACTTCAAAATTTAGTGGCTATATTAACTCTTTATTAAGAGAAAAGAGCCAAAAGCAAATACTGTCAGTTTTGTTCATTGATGGTGATGATAAAAGGGCTAGAGAAGCTGCATTGTATTTCAAAAATAACAACTTAGCTAAACCAATTATGCTGCTAGAAAATGAAAGCCAAGTTGTTGATGATGGACTAGAAAACATAATCTTAAGTAAGGAAAGTGAATCAATTACGGCATATGCGCAAGAGTTAGTTAAACTTCGTGCTGGCAAAGAAGATTATGAAACTTGTTTTAAAAATATGCAAACTAGACCATATTATGGTGCAATGATGATAAAGCTTAAAGCTGTTGACAGTGCTGTTGGGGGCTTAATTTACTCAACTGCTGACATTTTGCGTGCTGCTTTTAAATGCATTGGGGCAAAGCCAGGAATTAAAACTATTTCTAGTGTTATAGTTATGCATAAAGATGATGAGCAACTTATTTTTACTGACCCATCAACAGTGCAAAAACCAAATGCTGAGCAATTAGTTGATATAGCTGCTAATGCTATTAATTTTGCTAATATGATGAATATGAATAGTCTAGGAGCATTTTTAACTTATTCAACTAATAACTCTGGCAAGGGTGAAAATCCTGACTTAGTTAGAGAAGCAGTAAAAATAGCTACTTCAAAGAGCCTAAATGTAATTAATGGTGAGATGCAATTTGATTCAGCTTATGATCTAAATGTCAGAAAATCTAAGTTTCCTAGTGCACCACAAAAAGAAGCAGGAGTATTTATTTTTCCTAATTTAGAAAGCTGTAATATTGGTTGCAAAATAGCACAAAGAATGGGTAATTATGGCGCTGTTGGAGCAATTTTGCAAGGAATAAATGGGGCAATTAATGACTTTAGCCGCGGGGCAACTGTAGCTGATGTTATTGATGTTACTTCTATTACTATTTTGAACGGATATACCTTTAAATAAGCTTCAAATGGAGAATTATGAAAGAGAAAATTAAGAAAATATTAGTTATCAATGCTGGCAGTAGTTCATTAAAATGAGCTTTATATGCTGATAAAGATTTAGAACTATTAGGCACAGGCATATGCGAAAGAATTGCATTAGATGGCAATTTGATTTTAAAAGATAAAAATAATAAATATGAGCATAAAGAAGACTTGCCAACACACTTAGTTGCTATTGAAAAATTGCTTAAGTATTGAAAAGAGCACAATTTCATTAGCGAATTAGATGAAATTGAAGCAATCGGTTTTAGAATTCCTTATGCAGGCTTTAAATTTTTATCTCCAGTTTTCTACTCGCCTGAAGTTAGAGATAGTATAGTAACTTATGCGGAAAAATTTATCCCATTGCACACTCCACCATTTTTAGCTGCACTAGATGGTTTTATTGAATACTTACCAAATATACCAAAAATTGTAACTCCTGATACAGCATTTCACACTGATATTCCTAAGCTAAATAAACAATTTTCAATTAGCAAGGACTGAGCTACTAAATATAACATTGAAAAATTTGGCTACCATGGTTTAAGTCATGACTATATAACAAGTAGAATGAAACAAATTTTAGGTAAGGAAAAAATTAACATTGTTGTTGCACACCTTGGTTCAGGTAGCTCATTATGTGCTATTAAAGAAGGCAAATCATTTGATATTTCAGTAGGATTTAGTTCAACTGATGGACTTATGATGGGCACAAGATCTGGTGCAATCGATCCTGGAATTGTAGATTATTTAATTAGAATAGAACATAAAGATCCACAAGAAGTTTTTGATATGCTAGTTAAAAATTCAGGCTTATTAGGAGTTTCGGGAATTTCTAGTGATATTAGAGATTTACACAAACTTTCTAGTGAGAATGAAGATGCTAAATTTGCAATTGAATTATATGCTCAAAGAGTAGTTGATTATATGGCAATGTACTTAAATAAAGTACACTACCCTGATGCAATAGTCTTTACTGCTGGTATGGGCGAAAATGATTCAGTTTTAAGAAAAATGATTATTGACAAAGTCAAGTCATATAAATTATGCTTAGATGAAAAGAGTAATTTAGCAAATTATGATGACTATATGCTTATTTCTTCAAAAGAATCAGAGATTCCAATTTATAAAATGCGAACTAATGAGGAAATAGTGATTGCTAAATATGTTAAGGAACTAGTTAATTCACATAACTAAAGGAATAGAATGACAAATTTACCAGGATCGGCTTTACGAAGGTACTGGAATCCAACTGCTTTTGCATTTGAATTTATTACAGTACTTTTTCTTGTATTTTTTGTTTTTACATGAATGTTTTTGTCTTTTTTATCTAAAAAGAACAAAAATAAAGTATTTTTATCAGTTGGTTACACAATAGCAACTGCTTTAGCTTTCTTCTTGCCTTGAGCTTTTGCTAGTATAGGTTCAAAATTACCTGTTTATCCAATGCTTAATCCTCTTGTTGTAATTTTCCAAAGCTTTCTACGCGGTTTTGGTAAAACAGGACAAGTGGTTGGTAATAGTGGTCTTATTGGAGCTCCTTTATGACAAGGATTGCCATATATTTTTGCTGCTCAAATCATAGGTGGTTTTGCCGGATTTGCCTTATTTATAGGCTTATTTTACTCATTTAAATTAATGTTTAAAAATAATAATGAATATGAGTGGCTAAAATCATTTGGATTAGCAGGCTTATTTGTTAAAGACCATCAAATGACTTTAGGCAAATATAGCATCAAAGAAGCAATATTTATTACAATGCTTATTGCTATTTTACCTTTTAGTGCAATGATAGATACTACTAACTATCAACTTAATCATTTCCAAATTAAGTTGATTGAGATATTAATTGTGGGTATTATTATTTTTATAAGCTCATATTTTGACTTTTTTGCATTCCATTTAATTTTCCCATTAATTGAATTAGTTATTAAAACAGCCTTATTGGTAAAAAGCAATAGTGAAAATAAAAAAGAAAATACTAAAGCATACCTACAATCTTTATATAAGTTTTTAATTGTCTTAGCTTTAACAATTATTATTCCTATAATAATTGCGTTTATTGCAATTGCAATAAAGAGCAAGACTGGTGTGATTATTTCAGTGTCATAAATAAATGATATTTTTGACACTTTTTTTATACTTTTTTAACTATTTTATAAGTTTATAAGGATAATTATGAAATCTAAAAAACTAAAAGCAATATTCATTTCACAAGCTGCTGCTTTTACAGCCTTGCTTCCTGTTTTATCTGCAAAATGTAATGATCCAAAAAATAATTCTGATGTAATTATTCATAATAGTAATTCAAATAAGACTTCTGAGTTATTTGAAAAATACAACCAAGTTAACTTGCTTGCTAACATCAAAGATTACTTTGATAAAAATGACCACTCTGAGCTAATTAAATTTGAAGGTGGCGGTAAACCTGAGAGTGTTGAGTATAGTTTAATGATGCAAAATAACTATATGAGTAAGTACATAAAACTTGACACAAAGGCCTTTAAAACAATTGTTAAAGAAAAACTTAACTATAGTGATGAGTTATTAAATAGGCTCAAATTTTCATATGATTACAACAATGTAACTAGAGACCCAGGCAATAATTATGATGTTTTATTTAAAGTTAAAGTAGGGATTCCATTAGCTTCAAATGATAAAGCTAAATACCCAAACGGTTTATACAGCCAACAAATTATTGACTTTAAGCTTAAAAATGTAAAAGTTAAAGACAGCGAAAAACCAATTGCTGATGCACTTAGACCATACTATGAAAAAATTCAAGCGCTAACAAGTCAAGATTTTGAAGTTAAATTACAAAATATTGACGAAGAGTTAATACAAGTTATTAAAAAGCATGGCATTCATGAACTAAGTTCTAAACAATATGAAAAGTTGCTAACAGCTACAAGCTCAAAATTAGATGAAATTTTCAAAGAAAAAGATAAAGAAATTGAAATTAAAGTTGGCAATAAATCTGAAAAATATACACTTAAATTCAGTAAGTTTATTGAAGATATTGACTTAAGTAGTGCTGATCTAGGTGGTGCAAATGCAAAAATAAGAATTGGTGTTTCTTTATTTGATACTAAAAAGAAAACTACAGTTTGAGAAGCAGGCAAGACAGTTCTTGGTAAATTTAGCGTGCCTAAAGAACAAAAATTACTAAGTGACTTACAACTAGGCAAGTTAATTGATGTTCACACAATTGGTAACATTGAACACAATAGTGATTTATCTGCTTTAACAAAAAGCAATTTATTTGTTAATGTAAAGAGTGCAAAAATTGAAAAAGTTGAAATAGAGAAAATTGAAACTAATGAAAATGATTTTAGAAATGCTACAGTAATTCTAAATGTTAAAGTAACAGGGGAATCTAATCCAATAAAGCTTGAAAAACATCTTGGAGTAGGTAGATACTCGCTTCTTTTTGAAGAACAATTTACAAAACAAAACATAAATGCCCCAGCTTTTGCAACTGAAGGAATAACAACTAAAAACTTACCAAGTATTGATAAAACATTCTTTGGTCACTATAATTCACAATTATTCTCTGGTGGTTATGCTTCAGCAAGAGCATTTTATTCAGACAATGTAGTTGTACCTAAATTCTTACACATTGGTGAAGACTATCTTGCTCCTGATTATCAGCCAGTTTTAGCTCCATATGACGGTTAAATTGTGGCTG
>739 1286 17656
TGGCTTGGAATTTCATTTTTTAGTAATTTAGCTGCTTCTAGGATCTTACTTTTTACTTCAGTACTAAATGTTTTATTAAACAGTTCGTGGTCTTTATTTGCTTTGTAATAAAAATTAATTCTTTTAGCAATTTGATTTTTAATAAGTTTGATTTTTGAACTATGAAGTGTGGCAAGTTTTTGAGCAATTTTTAGCCGAATATGGCTGTTTTGAAAGTCAATTGGGATTTTATTAATAAAATGTCTGACAATAACTTCATCATCTTCATATATAACATTTTCAGTTATGCCAAGATTGCTAAATTTTTCTAATTTATTTAAATGATTAAAACCATTTTTTTGTTTTTTTTGAATAAATAAATCATTTTTAACATAGGATAAGTTTGTATATCCTTCATGTAATTGAGTTTTATTTTCATCTAGTAAAAGATCTTTATAAATATGTTCATAAGACATTCTTGAAAATTCATTACATACATATAAGGCTTCTTTATACTTATTTTGGGAAATTTTAAACTCTTTTTTTACTAAGTTTGAGTCAAAATTCATATGAATCAATGACATAACATCAAAAAGTGGGTTTGCTTTTCTAACTCACTCAAAATCAATTAGCTCAACTTCATTTTTTTCATTTATTAAAATGTTTTTGAGGTTTAAATCACAGTGACAGGTAACTAAAGGAGCATCATTATTGTATTTTTCTACATATGTCTGATACTTTTTGCTTCCTTTTCCATAGTAAAAAAGGTCAATTGCAGGAAGATCTATTTCAATTTTATGAAACTCTTTAATTTTGTCTATAACAGCCTTTTGTACTTTTAGGGTTAAATTGACCTTCTCTAATGTTTTCCCTTCAAATCATTTTCTGACTAATACGCCTTTTTTATAGTAATAAACGCCAGGCAACTTATCCATAAATAATGATTCAACCTGATGATCTACTAAATTAGTAATAGGAACTCTTAATTGGCATGTTTTGCCCTCATAATCAACCTTAAAAGTGTAATTATGAAAGCCTTTGTAATAAAACTTTATGTTAGAAAGTTTGTTAAGTAAATCCTTTTCAATTCTAGATTCTAAAAACTCATATTCATTCATAGCAACTTAATTATATATTTAATATTGCAATGAATAATTAATGATGAATTCTAGTTTGTAAAATAAAAACTGCAATGTTTTGCAGTCTATTTATCAACATTAGTTTTTAAAATGTCTAAAAATGCTTCTTGAGGCACTTCTACTGAGCCTAACATCTTCATCTTTTTCTTACCGGCTTTTTTTTTTTCC
>740 474 9605
GAAACACTAGTTTTAGCCCCTCTGCATCCTACTTCTTCTTGTACTGAACCAACTAAGTATAGATCGCTAGCTAAATCAATATCTTTAATTCTGTTGGCAAGCATATCTAAAACAGTAACTCCTGCTCTGTTATCCATCGCTTTGCCACCAAGAAGGTCATTTTTTAATTCAATGGTTTCGCCAGACATATAAATTCTGTCACCAACTTCAATACCAAAGTCAATTGCTTCTTGTTTACTCAAAAATCCACAATCAACATACAATTCTTTTTCTAATGGTGCCTTAGTTTTTTTATCAGCTTCTAAAATGTGAATTGATGTGTGTCCAAAAACACCAACTGCTTCTTTATTATCTCTATTTGTGACAACTTTAGCTTTTGTGCCAATAACTGCTGTTGGTCAGATTCCGCCAACAGATGAAACTAATAAATTACCATTATCTTCAATGTTTCTAACTAAAAAGCCAACTTCATCC
>741 16070 403170
ACTTTGCCCTTGTTGGCTGTTTTATAAGCTTTTTTGGCAGAATTATTGCTTTCTGTATCTGTTTTCTTTGAAGGCACATCTCCACCATTTTCAGGATTATTTCTTTTTTCTAGAATGCTTTGTCTTTCATCGTTTAGCTCAGTAGCTATCTCATTATGTTTATCAGCCTTTTGCTTGTAATGATCATATACAGAGTTATCCACTAAAAAGTTATCACCATAAATAGATTTTAAGGTTTCGTCATATTTATTTCATAATTTTCTGATAACTTTAGGTGGCTCGTACTCAGGAGCTTGCTCATTCAATAAATTGCTTTTTACAAAATGAGTTGGAGAAATTTGATACATTGGTGGTTCACCCAAAAAGTCTACATTTAAGGCATAATCGTTACGAACAGCAAATGCATCACCTTCAATATTATTTAAATTTGAAGGCACTGCACCCCTAATAACTTGTAGCCTTTCACCTCTATTATAATCAGGCATTGATGTAATCAAGCCTCAAGTATATGGATGCTGAGCATTGTAAAGAATTTCTTCTTTTGTGCCTGATTCAACAATCTGACCTGCATACATAATATTTATAAAGTCAGATATAGAAGCTACAACACCTAAGTCATGAGTAATAAAGGCAATTGCTATGTTAAAAGTCTCTTGCAACTCTCTAATAATATCAAGAACTAAGGCCTGAACTGTGGGGTCTAGAGCAGTAGTAGGCTCATCCATAACCAAAATTTTTGGTTTTAATGATACAATTGATGCAATTGCAACTCTCTGAATCATACCTCCCGAAAGCTCATGAGGATATTTCTTCATAATCTCTTCAGGATTGTTAATTTTGGTTAATTTTAAGTATTTTAAAGACTCTGAATATGCTTCTTTTTTGCTTTTTACTAGCTTATTAACTAGCATACCTTCCATTATTTGGTTTCCAACTTTCATTGTTGGATCCAATATTGACATAGGGTTTTGGAAAACAGCAGAAATTATTCTTCCTCTTAGTTTAGATTTCTCTCAGTTATATGTTGTAAAGTTTTGCACTTCTAGACCATATAATCTAATTTTGCCACCTTCAATTATGGCATTTGAGCCAGTAAGACCATAGAGCAAGGATGTAATAACAGACTTGCCTGAACCAGATTCACCAATAAGGGCATGAATCTTACCTTCATATATTTTTAAACTTGGGCCTCTAAGCACTAAGTTCTTCTCTTTAGGATTGGCAGGATTTTTGAATGTTAAGTAAATATCTTCAATTTCAGCAGCAACATTAGTTGGGATGCCAAAAACATCTTCAACTTTTGTGCCTGTAAATAAGTCAACTTCGGTTTTGTCTTTTTTAAATATTCTTTTGATTTGCTTGCCAAGGTTTTTTCAGTAGTCAATGAAACTTCTTCAAAAACCTTTATCTTTTTCCGCCTTTATTTCCATCATGTCTAATGGCGCAGGAAAATTATTATAAATAAGCGGTTTAGGAAACTTTTTGTTATAACCTTGCGATTTATTATGCTTAATTTGTGTTTCTTCTTGATTCATATTTTTCCTATCTTTGTCTTAGCAAGCTATCTTGCACTGCACCTGACATTAATTGAATAGAAGCAGTAACTAAAATAAGCATAAATGAAGGCACAAGTACATAACGTGGAAAAACTGTAAAGTTTTTTGATCCTTCACTGATTAAGTTTCCTAAAGTAGCAACGTTTGGGATAGACAAACCTATAAAAGCTAATGATGTTTCTGAAAGAATAATTCCTGGGATGTGAAATACTATTTCTGTAATTAGTAGCGGAATTAAAATAGGCAAGTAATTCATTAATACTTTATATGTTGGAGTTCCCAAAATTTTAGATGCACTAACTCATTCAAATGATTTAGCACGTAATACCTGAGAACGCATTTGGTTAGCAATACCAGCTCATGATGTAAATGATAAGGCAAAGATCATTACTCAGAAAGTTGGTTTAATAATAATAGTAATTGTAATAAGAATGATTATTGATGGTACGTTTGAAATTATTTTAATAATGAAGGTCATTATTTTGTCAAATATTCTAAAGTGACCCATCATAATTCCAATAATTAAGCCAACTATAACTTGAATAAATGTTGCAATAAATGATAAAGCTAGTGAATACCTAAGGCCATATCATAATCTAGCTCATAAGTCCCTACCTACTGAATCTGTACCAAAAATGTGACCGTTTGTAAAGAATGTTTCAAATCTGTTTTCAACAGACAATTCTAATGGGTTGTGTTTGGTTACTAAAGGAATAATAAGAGCTAGCAATATTAATATAACAAGAGTTACAAAACCAAACACACCTGCAAATGAGCGACTAAAACGGTAGAAGAACTCAACAAAAGAATTTTGTTGCTTATGCATTTTGCTAGTTTCATTAAACTCAAATAAATTTCCAACAATTTGTCATTCTTTATAAGCTAAAGGCCTTAAAAATCTGTTTGGTGCCAATTCTTCGCCAAGGACATTATTTGGGCTTTCTTCCCCTTTTTTTCTCTTTTTGTTTCAATTCTTAATTCATTCAGATAACTTAGCCATTTTAGCCCTTTCTTCTTACTCTTTGGTCAATTATTTTGTAAAGCGCATCACGGCATGTATATGAAAGAATTGTTATTAAAGAGAATAAGGTCACCATAAATAAAATTATATTAAAGTCCTTTGAAGTAATAGCATTAAGTAGCAAGCCACCAGAACCAGTTATAAAGAAGATTTGCTCAATAAACACACTACCAATAAAACTACCAAATATAACAACTGGGAAAAATGTTGCAATTGGGAACAGTGCTGGTTTAAGTGCATGAGTTCAAACAAAACGACGTTTTGTAATACCTTTTAGATAACAGAATTTGCAGTGTTGTGAGTTTAGTTCTCTGTTAAGTTCAGTTCTTATATATTTAATATATACAATTATTGAACCTAATGAAAGGGCTAAGCCAGGGAGAACATAAGTTGAGATATCTTTTTCATTAAAAATATATGGAAGATTTAATTTTCTGCCTATCAATAAAAGCCATAAGGCAAATACTAGTGATGGAATTGACGAGAAAATTGAAACAACTAAAGTAGCAATATGGTCAGGAAGTTTATCAGGATTCATGCCTACATAAACTCCTAAAGGAATTCCCATTACTAAAGTAAGCATAACTGAAAAAATTCCAATTAAGAAACTCTTATAAAAACGCACTCACACAAAATCATTAATTCTTTCCCCAGGGAAAACTGATAACGAAATTCCGAAGTCTAAGTGAATTATGTTTTTCAAATAAATGCCATATCTAATAATAAGAGGTTGGTTTAATCCGTATTTTTCTTCAACAGCCCTTCTAGCTGCTTCATCTAAGCCGGCTGTTAAACCTGTGCCACCAGGAACTGAGTTAATTAAGAAGAAGGTTATAGTAATAACAATAAATGCAACTAGGAAAAACTCTAAAATGACTGCAAATGCTTTTAACATACTTGCCACTCAAGGCGATCTTATGTTAAATATTTTTTGGTGTCATTTTAACTTACGTTTAAATTTGTTATCAAAGTCTACTAGTTGCTTTTGTTCAACTAATTTTCCTGATATTTCTGAAAGATCATCAACAAAAAATGAACTTTCATTTTTCTGTTTTAAATTTTCCATAAATACTCCTATAACTCCTCTTCTCTTACATCAGTTGGCAAGTTTTTCTTAGGTGGGAATGCTGTGTCATAAGCAAATTGTAATGAGTAAGTAAATAAACTTTCAGTTCCACCTACTCTAGAAATTTCTCAGTAAGTATCAACTTCCATTAATGGTACAACAGGAGCAGCTTCACGAACTATTTTTTCTAAGCCGGCTATTATTGCAAAAGCACTTTGTTCAGTTCAGTCTTCTTTTATTTCTTCATCAGTAAACTGGTTAGTAAAGAATGATGTTACTCTGTCATTAAATTGACTTAATGATTCGTGTTGAATATGTCCTTGTTCGTCTTTGTATGTTTCTTTTCTTAAAGAAAGCTCAACAATTTTATTTCAAACTTTTTCAGCAGAGTTAGCTAAACCTAAACGGAATTTGATTTTATCAACTATCTTTTTATCTTCATCCGAAATTGTAACTTTGCCTTTTTCATCTAATTTATAGCCTAATTCTTTAAAGTACTTTTCATATGTTCATGAACCCGAAGGATTGTTTCTAAAACCGGTTTGCTTAGCATTTTCGCTATCTATACCATCAGTTCTAAAGAACACTTTTACATAACTATATGCATCAGAACCGAAGGCATCAAAGTTTCTATAAAGCAAGTCAAATTCACCTTTTGTTCTAAAGTCTTCATAAACGTTTTCAGGTAAACTCTTAATTTCTATATCTAAAAATCCATTAAATGCTTTAGACATAAAATCTTGTAAGGCGATACCTGCATTTTGATGCTCGTCAGTTGAATTTGAAATATATTTAAGTGTTATTTTCTTCAAGTTAGGATGTTTTTTTTTAAATGAATCCATATATTGGCTAGCTATTTTCAATTGAAAACCTTTGTCAGTTCTATCAACATGTTCAAATTTATACGACTTAGACAAGTGATTCAAGTGACTATAGTTTTGCACTGGAATAGGTGTTTTAAACTCTGTGTCATATTTTGTATATGTTTCCAAGTGGTCAAAACCTACTTCAATAGCATCACCAAATGATGAAGATCCTTGACCAAAAGCAGTCCAAGTTATAACAGGATATGAAGAGTTTCATCCAACTATATTAAGCATTTCATCTCTATTGATTGCATAATAGATAGCATTTCTTAAATCTTCATCATACAAGTATTTTGAATCAGAATTGTTAGGAAGTTTTTTAAACCTTTCGTCATCGAGGTTGAAAGCTAAAGCAATTGTTCCAAAACCAGATGACTTTTTCATGTATTTTCTATATTCTTTATCAGTTCAGTATGCTAACTGTTGAATTGCGGGAATTCTAGTTGCTGCTATATATTTATCATCATATAAGGCTGCATTTATATTAGGATCAGAGCTAAAGAAGATTTTGATTCTTTCGCTTGATGTTTTATCTGAAGAATAATATTTTGGATTTTTAGTAAGCAACAAGTATCCTTGTGGGCCAAGCACTAAATCGCTTAGAAGAAAAGCGCTAGCAGTTAAAAATTTTTCTTGTTTTAGTCCAAATTCATTAATTCCGCCGTTTGTTTCTACAAACTTACGGTTAATTGGGAATAAATTTGACTGCATATCTTGCACAACATTTGATAGTGACGAAGGCTCACTCGCTGAGTATTCAACTCTCAATGAATACTCATCTAGAGCTAGTTCTCTATGTCATCTATAGTGTTTAGGCTTAAATGAATCTATGAAGTCATTAACTAATGTATTTTCCTTATAAAGCTTATTTACAGCCTGATTGTACGAATCAATAGCACTGTCACTATATGATACAGAAAGCTTAGATTTTAGTGCTCTTGACTTCTTCATAAGATCTTTAAACAAATCAGAATACTTTTGTCTAGGATCACTAAAAAGATATTTCTTAATTTTTACAGCCTTACGTTGTGGAATTTGTTTTAATTCTTCTTCACTATGCTTACCATGCAAGTATTCAGGATTAGGAAGCATAATAATTGTTTCGTCCGTGTCAGGATCAAAGTCAGGTGAGTAAGGAACGCTTGATAGAATTTCTCTATTTGAATAATTTCAGTAAATTCTTCCTGAATATAAACCTAATTTTTTAACTGCATCCTTAAGTTTATCTAGAATTTTACGCTCTTTAGTTTTTACTTCATTAACTTCAGTTTGACTTAAATTCTTGCCTTTAAATTTGCCGTCTTTAAGAATTTGTTCAATTTGCGATGGATAAAGTTCTTTATATGATGGGTCAAAAACGTCATATATAACTTTTTTATTTATCTCCTTAAATAATGGATATTGGAACGGATTTTGATAAGTGATACCAAATTCTTTTATGTACTCTTGCTGAATATCAACAACAGCTTGTGCATAAGCGAACTTTCTTTGCAAAATAGTTGTTAACTTTTGACTACCTGTTGATAAGTCTAGAATATAGTGAATAGCATCAATATAATCATCAGCAACTACTTCATCACCATTGCTTCAACGACTCTTGCCCTCATTAAGCAAAATGTTCATAGACTGAATTGCATTACCACCAGATTGCAAGATGCTTACTGGCTGATATTCATCTCTGTCAGAACTAAGCGAACCAGTTGTTGAGCCTAATTGATCAAGTGGATAAAATCTAGAACTAGGAGTAGCTGCAGGGGCAACTTTTTCAAAATATTTATCAATTTGAGTTTTGCCTTCTTTAATTTCTTGTGGAGTTAGTCTTTGCTCATTATTATATGAACCAATAGGCAACTCAGGAAGGCTTAAAATTCTTTTAAGCGCTTCATCAGGAGCAGATTTAACAGGAGCTTCAACTAAAGATGGCAAGACTTTATTAACAGATGAAAACTTAATGTAATTAAGGGAGTTAATAGGTTCAGAAACTAGGCCAAGGTCATAATTTCTTTCAATTTTGCCGCACTTAGCAGCCACAAGTGGCACTAAGGCAGAATTGAATGCAATTGTACCTAATAAAAGCTTTTTAATTCTTTTCATGTTAGCCTCCTTTATTATTTAACCCCATTAAATTGGTCATAAACATATAATATATTTTCATAGACATTATTGCCGTTTTCATCTATTTTATAAGGTTTTTCGCCTTTAGCCATTCTAATTGAAGCTTGTGAGAACGTCTTACCGTTTTCAGCAATTGATTCTCATGAACCTAGGTTAGTATTTAGTATATCTTTAGTTCCTTGTTCGTCGCTAGAGAAGTAAACTGAATATGTATGTCCTGGCAATAATATGGCATTTCTATATTTAGACATAATGCCATAGTCGCTTACTCAAGAAACAAATCCTTTACCCTTGTGCTTACCATTAGAGTCGCTATAGTCATATTGTTCATCTGCCAGAGTATGACGGATTTTGCTTCTTTCTTCATCACTTTTAGCTTCATTGAATTTCTTTTCATTTTCAATGTGTTGATTTTTGTAATAGAACATGTTACTAGTGTTATCTTTAGTTAGCTTAAGAGTCTTAATCTCACCAGTTTGTCTATCTTTAAAAGCTAGATAGTTTGCTTTGTCAGCAACATCGCTCGATAGATAACCAAACATTGCCACAGCATCCTTACTTCCATCTCTTCAGATACCTGAAATGTTTCTCTTACCAACACCTTGTGACTGAATGTAGTATTGTCAGTAAGCTCTAGCTCTAGTATTAACTACTTTTCCTTCTAAGTCTTTAATTCTGATGGTGTCATCAACTATTTCAGCACCCTTATCATCATAAAGCTTAAAGTTTAAAAAGTCACGGTATCATCTGTCTTTAAATCAGCCATTATTAATTGATTGAAACTCTCCAAAGCAACTGTTGTTGTAGTTTGAATCATCGCTAAGGTTTTTATCATCCGATAAAATCGCCTTTTTGTATCTTAGATTTAGAGCATTTGCTTTATGTTTTTCTTCACTATCAGCCAATCTTTCATAATCTAAGATTGCATTCGTAATTCCATTACGACCGCCTCTATCATTTAATTTAAGTGCTTTAGATTTTCACTTAACAGTAGTAGTACCATCAACAACATATTCTAATCCTGTATTAGCTTCACTAATATTAGATAAGAATGAAGGAGTGTTACCAAAATCATGATTTGAAGGTGAGTATGTTATTTGCAAGTTATCACGGTTTATAACTTCAGCAAAGTTATATGTATAGTCAGAGAATAATTCATTGAATTTACGCTCAGTTTTGTTAATAAAGTAATTCTTAACATTATCAGATGGCCCTGTATGGAAGGCAGCGTTAGCTAACGAAGTAAATATGTTAACTAACTCAAATTGTTGTAGTGAAACATGCACAATTGTTTGGTCAGTGTAAAGTTGAATTTTGCTATCAAACACAAGGGAGTCTACTAAGTTTATGACTTTTAGGTCAACACCAAACTCTTTAGCGATACTTTCGTATGTTTTGATTGCATCATCAGCACCAATTTCTCATTTCTTTCTATCAGCACCATCAATTTTGAACTCTTGTTTTTTAAACTCTCCATAGCCATGTTTTTGGTCAAAGATTCACGTTGCATCTTTATTTTTATCTTTAAGCTTGTCGAATGTTAAAGCCGAGTTAAACATTGCAAATAGTGATGAGCTAAATCTTCTCATAATGTCATTAGCTCACATTTGGTTAGATGAATCTTCATTAGCTTTTTTGTAGAATTCTCTGAAGACATTTTTCTCTTCTTCAGACATTTCTGTCATATTACCTAATTTGTCTATTATCTCTGTTTTATAGGCTTTTTTGAATTTTTCTATATCAATTTTAGACTTTACATAATCCAATGTTCACTTAACTGTATTAGTGGCTTTATCATACTTAGCTTTAGTTAAGTCAACATTAACAAACTCTAGTCATTTTTTGTAATCATCAAATTCAATAGAGCCATCTTTCATAACTTCATTAGCAAATGAATTAAATAAACCAGTTAACACATTATGATCTAAACGTTTTAAGCTTTCTGTATAGTTCATTTTTAATTTAGTTACTTGTGTAAAATCAGCTTGTGAAGTATCTGGGAATGTAACAATTTGCCCTGAACTATTAAGCATATTTCAAACACCATTAGGATTAGCGCTTGATGTTATGAAAGTTGGTGTGTATTTAGACAATCATTTAATGATTTTCTTAGAGTTAAATACTTGTAGATAATCACTAGGAAGTGTTTGAGCAAAGAAAGGATCAGTAAATGCTGTTTCCAACTTAACGTTAGGCATATACATTGTGTCTTTGTCAATTCACAACACTTGGCCAGCGCCACCATTTATGTTGTTGTTTAGTGAGTTTCCTGAATTGAATAATGCACTAAGAACATGACCTAGTTTTACCTGTTCAGAAGCACCGTTTGTGCTTGCTGGAGCACCATTACCATTCTTTCTTATGTAATCTTTAGGATTTCCATAAATCAAGTTACTTGGAACAGCTTTAGGGAAGTTTGACGAGTTATTTTCTGAACCATCCTTGTTGTAGTATTTTATAGATGGCGCCTGTCCATCTTTCCCTTTTTTATAGGTTCCTTGGTCAGGATCTCTGTTAGTAAGATAATTCTTGTAAATGTTAAAGAACATCTTTGTTACATCACTTGGCAATCCTGCACCAAATATATTTCTAGTTTCAGGATAATCAACAATAATTTTTGGATCTAACGACAAACGAGCGTCAGAAGTGTTTCAACCATTAATATTAAACCTGTCAACTATTAATGACTTAATTGTTTTAACAATTGTATTTATTTTGTCATTAACAAATTTAACAGCATTTTTATCATAATATGCACTCTTTGTGTCAGTTAAATCAACATTTAAAGGAACACTAATTACAGGAGAGCCATCAGCATTATGCATTAGAACTTTAGTTATTAATTTATAGTTGCCTTCGGCATCTTTAATTCCTTCAACAACTTTAGGTTCAATTTGTTTTGAACCATTTTTAGTAACTTCTTCAAACTCAATTAGATTGCCTTTACCATCTTTGATTATGCCTTTAAGCATTGAAAGGCTAGCCTCTTTGAACTCGTACTCGCCTTTATCATTCTTAACCATATATTTAACCTTAGCAGCATCTTTTAATGCGCTGTTAACAGTAGGGTTAAGTGTACCTGAGTAGTAGTCAATAGCATTAATAACTCACATATCAAAAGGACTTAGTCATTTTTCATCCTCTTTAGCTGTTAAGCCATTTTGTGTCCTTCTATTTTTAACAGCTTCTAACATTCCAGCAAAGTCTTGCAAGAAACGTCTGTTCTTGTTTGATAGGGCTTTTCATAAATCTCTGTCTTCTAAACCAACACCTCAAATGTCTGATTCCTTTTCCAAAGATTTAATTACATCATCAGCCTTATCTTCAAAAGTGATTTTTCCATCTTTGCCCTTTTTAGCAAAACGGAATTCAGCATATTCACCATAGTCTTTTAAAGCACCAAATTCATCTAGTAAACGTTTTGTGCCTAGCTCAACATGAGTACGTGCTTTTAAGTATAACTCAACAGCATCCTTGCTGTAGTAGTTGTTAATGTTAGGTGTTGAGTTTGGTGTAAGAGCACTAACAAATATTGGATCACTTCCTTTATTACTTAAGTCATGAGCACCATTTAAGGTTATATGGTGGCCATATTCGTGAGCTCCAACAAATTTAAGAAAGTCGGTTGATATACCTTTAAAGTTTGGATCAGACATTTTTAAAATAGCTCATAATCCAACACGGCTGTTTTTGGTAAAACCTAAATATTTACCATTTTCTAATGAGTATTCCATAACCCCATCAGAGTTAATTGATTTTTTAATATGTAAGCCATCTAGTCATTCACCAGCATAAGGCACTTCTTTTAAAAGCTCGTCTGTTAATCCTTCATATGCATCAGCAAAAACATCATATGATCTTTCAGATTTGCCTGTTTCAGGGTTGTTAACTTCGTTTTCTTCTTTTATAACTGAAGGAGCAACCATTTTCTTGTAGCCTAATACTGAGAAAAATTCATTCATATTTTTAAGAACATTTTTATCAGCATTAGCATCTACTGAAAACTTAACAAATTTGCTTCCAAATTTAGTTTGTGAACCAAAAGGATTTTCAGGATCAACATTTTTGATAGTTACATCAAGCATACTTCCTTTTTTACTAATATCAGAAATGTCAGCTTTGAATATTAATTTATCAATTTCTTCTTTTGTAGCATTAGGTTTAAGAATATTTTTCTTGGTTAGTATGCCGATAAGCTCAATTTTTGACTTAGCAACAATAACATCATCTTCATTAGTTATTTGTCTTGCTTGGACATTTTTATCTAGTTCTCTAGCTTCTTTTAGCAATTGAGTTTTTCTAATGTTTTCAACAATTTTAGCTGAATGCTCTAATGAGTGATTGTATGCTTCATATAATTTATGATCTCTTAAAGCTGGTGCAATTAAAGTATCAAAGTATTCGCCTAAGTTGCTTAAATAATCTCCAAATTGCTCGATGCTTTTGTCAATGTTCTTTTCAACATCATTCATTCTTTTAACAAATGAGTTAAAAAGAACTTCAGGATTTATTGCACTTGTGTGAGCTCTTGGAGTTAGCTGTGGAAGAGTCTTAAATTCAGCAAGTTCAGCTTCAATTTTGTCTAAGTTTTTAACCTCTAAAGCCTGTAAATAAGTCTTTTTGGTTGCTTCATCTAAGTCTTTCTTTTTGTTAATATAATCTGTAAGTTTTTCTAATTTGGTCTTATCAGATTTAAGCAGCTCAATAAATGGTGTAGTAAATCATGATGTTTGGAATTTTAAAATATTAGCATTTGTTCTTGTTTCCCAACCTTTATTGTTTAGAAAACCTAATACTAATGTTTTGTAAGCTGATAGATCCTTAACAGTTTCTTCTAGTCTTCTGGTTAAATTATTAAACTCAGCCACATAGTTAGCTAGTTCACCATTTTGTGATGTTTCAATATTAAATTTTTTATTGAATTCTGAAACTATATTTGAAAGTGCAGACAAGCCAGAAACAACATTTGAGTTGTCATAGTCATCTTTACCAATTTGCTTGTAAATTGATTCAACTTCTGTGTTAAAGTGTTTTAGAAGTTCATTAGAAAATTTATCTTTTTGAGATTTATGCTTTTGGTTTTCATTAAGTATTTTAGAAACTAAACTAGTTGCTTTTTTCTGCAATTCAGCAACAAATTTTTTAAATGTTTCAATTGTTGAAACTTCAACACCATTAATGTTAGAAAATAGGGCTTTTAGGAAATTATCAAGTTCAGAATTTGATTGGTTTCTTGTACCGCTGCTGCTAGGAAGAGGCAAGCTTCTTCTTAATCTGCTTACTCTATCTCTAACAGATCCGCCGCCATTAGATGCTCTTTCAAATTTCTTTAAAAACTCAGGAACTTTCTTGTTACCTTCAGATTCATTTTCTTCGCCAGCTTTTGAAGCTTTAAGTTCTCTAAAAAGAAGTTTGTATTGTTCAACAATTATGTTTTCCTTGAAAGTTTTTATAAAGGTTTCTGCTTCTTTTTCATATGCGCCTGTTATTGTTTCTTTAAATTCCTTTAGATCCTTGCCTAGTTTTGAAGAGTTTTCTGATGCTTCAATTTTCTTCATTTCACTAGCAAGTGTAGAATTAGGTTTCTTAAATTCATTTAAGTATGAGGTAGCTCTTGCTACAACTTCATCATGCATAATATCTTTAGCTAAAGCATTTGTAAAGCTTGACAAATCTTTTTTAAATGTTGCAACATTTGCTTTCTTACTTTCTGCATTAGATTCAAATATTGAAAGAAGATCATCTTTTAGTGACAAAGAACCAAGCAATGATGCTTCATTTTTGTTAGAATCTTCTTCAAACTTTTTGTAAAGATTGTTGTAGAAGTCAGCATATTCTGGATGCTCTTTGTCTCTTTTTAATCCCATAAGGTACTTATTGCCTTGTTCTAATAAGTCCTTGTCAGCTTTCAATCCATCAAGCTCTGTTTTGTAAGTTAGGTATGACTCATATGCTTCAAAGTAAGCCTTAGCTTCGTTATGAACCATTGGTTTAATTTTGGTTCTTATTTCTGAATTTATTTCACCTAAAACTTTTTTAAGCCTATTAAGTTCCTTAAATAAGTTAGTTTCCAATATAGAATTTTTATCATTTAAGAACATACTTAATTCAGCTTCAAGTTTGTTGAACGGAATTAATAAATGTAAGGCAGGAAGAGAGTTAGAATTAATTTTTTTCTTAATATCATTTAATTCATTAAAGCCTGTTTTATGCCAGTTTCTGAAAAATTTGAGTTGCTCTAATTGCTCAGCAATAACAACTGATTCGGCAAAAAGTTTATCTATTTCCTGATTTAATTTAGTAATTTTTGCAGCACTTTCAGATTTATCATTTAAAGAAGCCTTTTCAGATTTTTTACTCTTTAGAGAATCCTCAACTTTTTTCAAATCATCTGCACATTTCTTTTTAAGTTGGTCATAAACTGACTGCGATTGATTTGTTGCTTTTTCAAAAAATTCTTTAATTATATCTAGCACACGGTCAGCATATGACTTTAAAGTATCTGTTAATGTTTTAGAATCATCAAGCTTGTGACTATTAAGCGCTTCAACTAATGGTTTGTTTGCTATTTTTTCTCATTTTGCTTTAAATGAACTCTCTTTAGTTTCTCTTTTTCTAATTACTTTTTGAGTTTCTTTTAATTTTTTCCCAATAGCAGCTTCATCACCATGTTTTAGTAATGAATATCAGCCAGCATAATCTTCATTGCTTAAAGTCCTAGCAATTTGCTTCTTGTTCTCTTCAACTAAATTAATATACTCTTCAACTTTTTTATTCAAGTTAGCTGATGAGTTGTTAAATGAATTAATTAGCTTTTTATACGCATTTGCTAATTCGCTATTCTCTTTAACATTTTGAGAGCTTAAAAATCTTAATTGGTAGTCTGACAACTGCATTAAAAATGTTGAGTTATATCTTTTTGCAATATTTTTCTTATACTCAGCAATATCTTTTTTAAGTTCTTTAACCAAGTTGATTGCTTTCTGGAAATCAATTTTAGCATTTATAACTCTAGCAATTTTGTTTTTAATGTGGTCATCATTTTCATCAATTTTATCTCTAAGATCTCTAATCTTTTTACCTAGTTCTATTTCTTTTAATTTATCATCAGTTGATTTGCCGGAATTAATTTTTTCAATTAATTTTGAACTTTCAGCAAAAAGTTGAGTTAGTTCAGTGAACTCTGCTTGACTGTGTTTTTTGATAAAACCATTAATTGTTTTGCCTTCTTCATCATTAGTGCCATTTTCATCACCTAAAGCTTTTGTTAAGTATTCTAAGACTACATCAGCATTAGAACTTCAAAATTCATCAAAATTCTTTTTGTTAGTTTTAGGATCTAAAACTTCAGAATATAGCAATGAAAATTCAGCAGGGAACAAGTCCTTGTTTTCAAAATAAGGCGCAACAAGTTTTTTAACGGATTCAACTTTATTGTCAAATTTAGCTATCTCAGCATCTACCTTTGCTAAATCTTCTTTAACAGATTCACGCTTGTCAGAAATTTTGGAATAATCAAAATCAGCCCCCAAGTGTGCATTTTTCTTGCTTAATTCATCTTTTTGGTCATTAACAAACTTAGAGTAAGCAAAAAATTCTGTTGCTCCATCAGGCAAAATATTTTTTCTGTCTTTAACAAATTCATCTAAGTTGTAAAAATCTCTTCAATTTAGTTTTGCTTTAGTATTAGCATCAACTAATGTTTCAATAGAAATTAGTTCATTAGGTAAGTAAGCCACATCGACTGCAAAATAGTCTTTTTCGACAAATTGATCAGTTGGATTTGTTCCAGTAACTAGTCTGTTTAATTGTTGATTAGTCTCAAAAACAGTTTTATCAACTTGCTTTAAAAGCTTAACTTTTTCATCAGAGTTTTTAGATGAAAATGATTCTGCTTGCAATTTATCAATGCTTGGATCATTAGTAAATGAATCATACATTGCAACAAGTGCATTTAATGTTTCAATTTCATCTGTTTTAATGCCAAATTGAGAAGCTAATTTACTTGTAAGCTCAGTTATTTTTCCAGATTTTTTGACTGTGTCTAATAAAGCTGATGCTCTTTTTTTGTTTTCTTCAATAACTTTTGTTAAAGATTCCAAAAGCTTCTTTTGTCCTTCTGAATTAGTTGAGTTGTTCCCATTCCCACTATTTGTAGTATGGTTTACATCCTTAAGTGCCTCAAGAAGCTTTGTATCGTCATCATTTAATTGTTTTGTGTTTTTTAAAGTAAATTCTGTGTTTTTTAACTCTTTTTCTAATGTGTGTTTTAGTTTAGGATCAGATTCTGCTTTTTTAATTGCTTCTTTTAATTTGTTTATAACATCTTCAAGTGTTTTAATAAAGTTATTTCTATCCTCAATTCTCTTCTGACGAGTTGTTTTAAATATATTAACATTGATAACACTTTCTGCTCTTGTCTTGTCCGCAATTGCTTTCTTCTTTTGCGCTTCAAGATTTGCCTTATCGCCGTTCATTGCTGTTTTTAGCTTTTCTTCTATTTCTTTTTGAAGTTTTTCAGAGTCTTCAATAACTTTTTTTGCTCCCACATAGTTACGTAAGTCAGCCTCCATATTTTCTATGGTTTGTCTTAATGTTAGTCACTCTCTATATAGCCCATTTAACTCACCAATTGCGGTAGTGATTTTTTTAAGAACTTCTTCAGAAAATTTGTTTGGTGCAAATCTAACTCTAATTTGCTCAATGAAACGAGAAGCTAAGTCTTCAATTAAGTTTTTAGCATCTTTTAATGCTTTATCAAATTGCACATATTTGCCTAAAGTTTTAAATGATTTTTTACCATTTTGCTCTGTTGTTGCATTTAAAATTTCACCAAAAGCACTGTGAATTGTGTATGATGAACCATCTTCAAAATGAATAAGTAAGTGTTTGTCCACTATTTCATTTGTATTGTTGTATTCATTTACTTTAATTTCAGCATTAGCAATAACTTTTTCTTCAAATTTAACATTTTCAGCACTAAAACCATCTAAAAGCTTCAGTGAATCTTTATCTTTGTATTCTTTTAGCTTACTTGCAAATTTTTCCTTAGCTTCAGCCAAATTATTAGCAGCTACAACTAATAAATAAGGTGATTTTTGAACTAATCTGTTCTTTTCAACAATTGAATAAGTAGTTTTTAAAACTTCTTTTTCTCATTCAGGACGTCTTAGTGCATAAACTTTCTGATTTTTTAGATATCTAACATTTGTAATTCCTCTAAAGAATTGCTCATTGATAGTTTTGTTTGAAATATTAGCAAGAGCATTATACTTGCCAATGTTTTCTAAAAACTTTCTTAATTCAGGTTCACTTAATACACTTTTGTTTAGTTTGTAAGTTAGTGAATCTTGAGCATTACCTCTGCCACTTAGGCTAGAGTAAATTGGAAGTGTGCCAAAAAATGCATCAGGAAAAAACTTGATGGTTGTGTATTCTTTGTTTTT
>742 413 7666
TATAAAAAATTTTACAACAAAAAAGAATAATAAATAGAGCATGAGCTTTAGCACATACATCAGTGGGAAAAATCATGTGTTTTTCCCAAATTTTTCCACTTTTTAAAAAAGTTATTATTTAGCTACATTTTAAGATATGAGAATAAGTAAGCAAGATGATCAACGAGACTGTGGTTTGCATGTCTTAAGCTATCTAATAAATTATTATCATCATAAAGAGGTTGATATAAATTATTTAAAAATTAATTGTTCTTATGGCAAAGATGGCATAAGTTTGTTTAATTTAAAAAGCATTGCTAGCGAAAATGGACTTAAATTAGATTCGTATTCTGGCGAGTTTGATGCTCTAACATCGCTAAATAAGCAAGACTTGCCACTTATATTGCTTTTGAACAGAAATGGCTATAGCCATT
>743 44 894
TCATCAAAAATCTTAGCTATTACATTTGCAGCTTTTAATTCATT
>744 7681 167125
ATTGTGCCATCTACATCACTAAATATTATTCTCTTAATCTTCATAATTATCTTTCAATTAACGATTCTTCATCCATTTCAATTGGTTTAGCAACATTAATGTAATCTAAAATAGTTGGGGCAATGTTAGCTAGTTTTCCATCTTTCAATTTTATACTTTTATCACTACAAATAAGCATTACTGGATTTTTTGTATGCTTTGTAGCAGGATTGCCGTTTTCATCTTCAGTTATTTCCGCATTGCCATGATCAGCAGTGATAAAAACAGTTATATTGTTTTTGTTTGCAAAGTCTATTACTCTTTTTATTTGCGAATCTAAAAATGATACTGCTTTGATAGTTGATTCTAAATTGCCGGTGTGTCCAACCATATCGGGATTAGCATAATTCATAATTGTTACATCATAGTTTAAACAGTTAGCTAAAAGCTCATCAGTAATTTCTTTAGCTGACATTTGAGGAGCGTCAGCATAGCTTTCAACCTTTAATGATGGTACCATTATACGTTTTGAGTTCTTAAATACAACATCAACGCCACCATCCATAAAATAGGTTACATGGGCATATTTTTGAGTTTCAGCAACTCTTAATTGTGATAAGTTTGCTAATTCTAAAACCTTGCCAATTGGCATCTTAACTTCCATTTCATGAATAGCAACTAATGTGTTAATGCCTTCATATTTCATTAATGAAGCAAATTTTGATATATGAACAGGATGTTTAGGCTTAGCATCATATAAGTCTGAGCCAATAAACAAGTGTGCAAGCTGTCTTGCTCTGTCAGGTCTAAAGTTAAAAAATATTATTGAATCATTATCTTTGATAAATTCAGCATCCTTGTTGCATGCTGGAATGAAAAATTCATCACTTATTCCTTCATCATATTGTTTTTTGATATAGTCAATAACATTTGTAAATTTATTTTCTGCTTTGCCAATCATAGCTTCATAGTGAACTTCTACTCTGTTGAACATTTTGTCACGATCCATACCATAGAATCTTCCACTGATTGTGGCTATTTTATAGCCATATTCATCGCATAAAGCTTGTAATTTCTCTAATGATGGAATTATTGACTTTGGAGCAACATCCCTTCCATCTCCAATAGGATGAACAGACACCTTTTTAAGCCCATAATTATGCGCCATTTCAAGCAATTTAAACAAATGATCTTCTAGTGAATGTACACCACCAGGGCTTAGTAAACCCATTAAGTGTAAAGTAGTGTTTTTGTCTTTAACGTCTTTAAATATTTCGTTAAACACAGGATTTTTTTCAAATTCCCCGTCCTTAATTGCCTTATTAATTAAGCTTAAGCCAGTGTAAACAACTGTGCCAGCTCCTATATTAAGGTGACCTACTTCAGAATTACCCATTTGTCCGGCAGGCAAGCCTACAAATTCACCACTAGCTTGTATTATACTGTTAGGGTATTGGCTAAAAAGCATATCAAAAGTGGGTGTGTTTGCTAACTTAAATCCATTACCTTGCTTTTGTTCTCTAAGCCCTAGCCCGTCAATAACTATTAAAATAGTTTTTTTCATATTTTGATCTCCACGCAAAGTCATATCTAATATATGACAGCTATTTAAATTTTATTATAAATAAGGCAATAAAAAAGGGCTTTAAGCCCCGGGAAAGTATATTTATGGGTATATTTGCACAAGACTTACTCATGTTCTATGTATCTATGATATAGGTCATAAAACATATTAATGTTAGCAATTTTGTTATTTACTCTTAGCCTGTCATAATCTTGCACTAGTCAGTAGTAAATATATTTTTCTATATTTTTATCTTTAATTGAATCTACTGTATTGCTAAATGATAATTTTGAATATTGGAAAGTATATTTTGAATGAACTACGTCAATTTGCTCACAAATAACTTCTTTGTCAAAAAGCTGTGTTAACTCAACTCAATCTGGGTTTAAAGAATTTAGTTTTTTTCACTTTAAAAATTTTACTAGCAGTACTATAACATAAGCAAAAAAGGCAAAATCAATGATGCCAAAGAGCACAATAAAAAGAATTGCAACTTTAAAGAGGCTATCTGCATTATCATGCGTGTTTTTAGCTAAAAACACTGAAATAACAATCAAAAGAAAGTTTATGATTAATGGCACAATGTAATAATGAGAGCAATTCTTAATACAGAATTAGCCTCTTCAAAAAACATATTATTAACCTTAATTTTATGTTTTATTAGGTATTTTTTTGCATAGGTTATTTTGGTGTGAAAATGCTTAGCTTTTGATGAAAGCAGCAAAATCAAAATTGTTGCATGCAAGGAAAAAAGAATAGCCAGGATAATAAATAATTCTTTAAATTCCATTACTCAGCCTTTCTGATAGTGATAATTTGCCTATTTTACTGTTTTATAGCGCTTTTGGTAAATTAGATGCTTAAAATTTGTGCTAATTTATATACAAAAAATAATTTTCAAAATTCTTATTGAATTATGCTTATTTATTACTAGTGTGTTAGCTATATGGAAATGATAATAAAAGGTGAATTCAATATACAAATCAATACAATTTAATATATTATAATATTTAAAATAAAGCATCTTTTTGGGGTAATGTATGTCTTATAAAGCATTGTATAGAAAATATAGACCTAAGTGTTTTGATGATGTAAAAGGGCAGGATTACATTATTCAAACACTCAAAAACATTATAAGAAACAGAAAAATAAGCCATGCATATCTATTTTGTGGCCCAAGAGGTGTTGGAAAGACCTCGGTTGCTCGAATTTTTGCAAATTTAATCAACTGCTATCACAACAATGATGACTATAGCAAGCTATGCCAAATATGCGAAGAAAACGGCAGCAATACTATTGATATTATTGAAATGGATGCAGCTTCAAATAATGGTGTAGATTCAATTAGAGAACTTAGAGACAAAATTCAGCACCTACCTTCAGTAGGCAATTATAAAATTTACATAATTGATGAAGTTCATATGCTTTCTAAAGGAGCTTTTAATGCTTTATTAAAAACATTAGAAGAGCCACCAGCACATGTTATTTTCATTTTTGCAACAACGGATCCTCAAAAAATACCTTTAACAATTTTATCTAGGGTGCAGAGATTTAATTTTAGAAGAATGAGCAATGACACGCTTGTTAAGCAAATTAAAAGCATTTTAGAACAAGAAGGCATAAAGTACGATGCAGAAGCATTGCCTTATATTGCAAGATTAGCGGTAGGAAGTATGAGAGATGCTTTGTCAATTATTGACCAAGCTAATGCATATGGTAATGGTTATATAAAATTCTCAGATGTTATGTATTCATTTGGCATAACTAGTAATGACAATTTGATAAAAATCATTAACAGTTTATATAATGGCAAGTCTGAAGAAGCATTGATGTTACTCCAGGATTTAAAAAATGGTGGTATTGATCCTAAGCAGCTTGTAGAAAGCTTATTATCTATTTTTAAAGACTTTATAATCTACGAAAAAACTTATAAAGATTCGCTGTTTGAAATTTTAACCCTAGATCAGTTTAATACACTGGAGTTTGATTTACGATACGCAGTGAATTCTTCCGAATTACTCTATAAATTAGTCAAAGAAATGTACTATGCTAGTGGCAATTTATTCCAGTTAATTGAATTGTACCTAGTTAAAATGGCTAGAGAAATAGAGCCTAAAGAAGAAAAAAAGGAACAGGTAATAATGCAAGTTGATAAAGATGAAAAGAAAGCTAGAATTGATAGTATAAATGAGATATTAAGTCAGACACAAGAAATTGTGCTTGAATCTAATAATGATTCGTCAATAAACGACATTCTTTCAAGTGACATATTAACAAATGAGCAAGGTGATTCTGAAAGTGATTTTTCAGAAGAAAGTCCATTAATTAACACAAGTGAAATTGACCTTACTCAGTTTGACGAAGATGAACCAAAAATTAAGTTGTTTCCAAAATATGATAAAAGTTTTGATTATGCTAAGGAATTTACTCCGAAGTTTAGCGTTGAGCAACTAAAAAGTGCTTTAATTTTGTCTGATCAGCAACAGTTAAAAAGTGCTTCGATGACTTTAAATTATTTAGTGAACTTATCTAATAACAAGGAATACAAAGAACTTATAGATGTGCTTAAAAATACAAATATTAAGGCTGCTGGGGAAAATTATATTGTGCTCACATCTGCTAATATTTCAGCTCTTAATTATTTGCAAGCAATTAGTTATAAGCAAAATTTTCAAGAATTTATTAAAGAAAATTTTGGCTCATATAAACATATGATTTTTTATGAAAAATCTAAGTTTAAGGAAGTGGCCTTAGAAGTTGTTTCGATACTTAGAAGTGATAATGCTGATGAGATTAAAAAGGCAAAAGCTTTCGCTGACGTTGTGGTTGAGAAAGAGCACAGTAGCAATAAACAGTTGTTTGATTTATTAAGCTCTATAAAATAGGAAAGTAGGTAAAATTATGGATCAAAATACGCTGAGAAAAATGCAAAAATTGCAAAAGGAATTAGAGCAAAAAACTGAAGAATTTATGGAGCAAGAATTTAAGGCTTCTAAACATGGTGTGACAGTGGTTGCAAAGGGTAGTAAAAAAATTGTGTCGATTAAAATTGAAGACTCCAATTTATTAGATCCAGAAGATCCTGAAATTATTGAAGATGTAATTCTTTTACTTTTAAATGAATTATTTACAGAAATTGATGAAAAACAACAGGCACTTATGCCAGCAATGCCTTCAGGTTTTGGTTTTTAATTATGAACATTAAAACTATTGATGAATTAACCAAGAAGTTATTGTCAATACCAACAATAACTAAAAAGCAGGCTGAAAAGCTTGCAGATTATATTTTGAAAAGTCCTAAGGATGAAATCAAGCAAACACTAGAGTATATTTTGGAGACTAAGGATAAAATTGGATTTTGTGAAAAGTGCAATTTTATAGTTGAAAACGGAAAATGTGCCAACTGTGATCGATTTAATTTATGAAACACTTTGATTGTTGTTGAAAGTGTTGCAAGTGTTAAAAAGATTTTTGATACCGATTTTTATAATGGATACTTTTTTGTCTTGCCATACTTATTGTCTATGTCGCCAAAAAATGCCAAAGTTGATTTTAATTATGAGCACTTAGTTAATTTCATTAAGACCAAGAAAATAACTGAAGTAATAATTGTGCTTAGCCCTACTATTGAAGGGCAAATGACGACAGCGCAACTAATGCAAATTTGTAGAGAAATTGACGTCAAAGTAACTAGGGCTGCTGTAGGGCTTCCATTAAATGCTAATATCGAATATATTGACGAATTCACCATTAAACAAGCCATAGAGAACAGAACAAAATAATTTTTTTAGGAGCAGTATGTTTATAACTTTTGAAGGTTTGGACGGAAGCGGAAAAACTACTATTGTACAAAAATTAGTTGAAAAACTATTAGAGAAAAAGCCTGCTCTAAGTTTTATAGTAACTAGAGAACCAGGCGGTAAAAATGTTAGAGAATCAGAAAAAATTAGGGAGCTAATTTTAGACAAAGAGTCGCGTTTGTCGCCAATTTCTGAAGCTCTTTTGTACACTGCTAGCAGACGGATTCATATTGAAAAAGTTATACTTCCTGCACTTAAAGAAAACAAATTAGTTTTATGCGATAGATATATCGATAGTTTCTATGCATATCAAGGTATAGTTAGGGGTTTAGGCTTATCATTTGCAAAGCAACTTACTGAAATGGTTATTGAGAGCACTATTCCTGATATAACTATTTTTATTGACATAACTGCTGAGCAAAGTGAATACCGTAGAAATGTTTCAAGACTAATTAGTGATCGTCTTGATTCAGAAAGCTTAGAATTTCATAAAAAAGTTTTTGACGCTTACAAAGAAGTAATTAATTTAGACCCTAAGCGTTTTATTATTGTTAATGGCTTGCAAAGTATTCCTGAAATCTTAGATGAAATAGTTGAGAAGCTGTTCCAAAATAAGAAGTTTGATGAGTGATGAAAGAATAATTAATGATTAGCGAAAATTTAATAAAAATTTTAGATAATTCAATTTCTCAAAATAAGATTAGCCATTGCTATTTGCTTAGTTCTAGTTCAAATATTGATATTAATGAATCGCTTATTTACTTTATTAACAGGGTCAATAACAGTCAAATCACATCATTAAATGAGCAAGAGTTGCCTGCTAATGTTATGTTTTTTAATGAAGATTTATCTAAGTCTAAAATTGTATCTGTAATGGAAAACAGCACACTGGCTTCATTTGTCCAAAATGCCTATAAAATAATCATTTTGAAAGAAATTGACAAAGCTTCAAATGCTAGTTTGAATGCGCTATTAAAGAATATTGAAGAGCCAAGTTCAGACACAATATTTTTGCTTACTACAAGAAATATTAATTCAGTTTTGCCAACAATACAATCACGTTCAATCGTTATTAATATTAAAGCCCCTAGTTATTTAGACATAGAAGCAGAATTAATAAATAAAAACTATCCTAAAGAACAAGCATGATTTTTTAGTTATGTATTTAATGATTTATCGCAGTCTGAGAAATATTTAAATAATGATTCATATGAATTAGTATTAAATTTATTAGAAGCTGTGAACAAAAGCTTTAAAGAAAAATATCATTTATATGTCTTTTTGACTAAATTTAGTAAAAAAGAGAACAAAAACACAATGGCTTTTTTAGTCTTGTGTCTTAAGTTTATTTTTTCATGAATTTGAAATAAATTCAGTTTAAAGAATCCATTAATGAAAAAAGTAGCAAGCAAACTAAAGGAAGCAAAAATTGACTATTTTGCCTTGTTTACAACCATAGACGAATATCTTGAGAGTTTAGAATCTAACGAAAATTACTTTTTGCAAACTGAGAGAATGCTGACTAAAATAGTAGGTGCTTATGAGTAAAATTTACATTGTTGGTACACCAATTGGTAATCTAAAAGACATAACTTATAGAGCAGTAGAAACTCTAAGGTCAGTTGACTGAATTGCTTGTGAAGATACAAGAGTGACTGCAAAGCTTTTGGCAGCCTATGATATAAAAAAACCATTAGTAATCCATAATAAAAATAATGAAAAGAGCTCTGCCAAGTCAATAATTGATAGATTAGTACAGAATGAGCAAAACATTGCCTTAGTTTCTGATGCAGGCATGCCATTAATTAATGATCCAGGTTTTGAAATTGTTAAATTAGCTAATGAAAATAACATAAGTATTGAAATTATTCCGGGTGTCAGTGCATCAATTACAGCATTTGCGCTTAGCGGACTATCAAGCACATTTGTGTACATGGGTTTTCCTAAAGAAAAAGAAGGTCAAAGAATTAAACAGATTGAATCTTTTAGCTCTGAGCATGCTCATGTATTTTATGTAGGCAATAGTAAGATTGAGAAATTTTTAACTGAGATTTATAAAGTATGAAATAGTGATGCAACTGTGTTTTTGGCTAGAGAAATGACCAAAATTCATGAGCAGTTTTATTACGGAGATGCAAGCAAAGTTTTAAATGAATTAAAGAGTGGATCTGCTAAAGGCGAGTTTACAATTGTTATTAAACTAAAAGAAGCAAAAAGAGAAAAAATCAATAAGTATGCTGATTTTTCTAAAGTCAAATAGCTCTATTTTAAAGTTAAATTAGTAAATTTTGTATATGTTAATATTTACACATTAGCATATTTTTTTATTTATTAATTT
>745 24 991
AAAAACAAAAAAAAAAAAAAAAAA
>746 24 120
AAAAACAAAAAAAAAAAAAAAACA
>747 24 94
AAAAACAAAAAAAAAAAAAAAAAC
>748 27 96
AAAAACAAAAAAAAAAAAAAAAATAAA
>749 27 97
AAAAACAAAAAAAAAAAAAAACACAAA
>750 24 83
AAAAACAAAAAAAAAAAAAAACAA
>751 29 66
AAAAACAAAAAAAAAAAAAAAAAGAAAAA
>752 25 55
AAAAACAAAAAAAAAAAAAACAACA
>753 34 172
CCTTAACTTCCTCGGCTGTTTTTTTTTTTTTTTT
>754 11258 196954
AGTGCGCAGGCACTTTTTTTATTTTCTTTAAAAATTTTAGAAAATAAGGATAAGAGAACGTACAAAAATTTTGCCCTATAGCGCTATAAAACAGCCTTAGAAGTAAATTTTGCTAACATTAATTTTTTATAAATTAGCAAAGCTAATTTTGTTTTAGAAGACATCATTTTTTGCATAAAGCAGCAGTAAAAAGACTTTATTTTTTAACTAAATTCATTATAATATTACATATATTTTATATAAGTAATATTGACTATAGTTTTAAGGGCTAAAAAAAGGAGGCATATGAAAAATTCTGGGCTAAAAATTCGCGAATTTTTCTATAAATTTGGCAAGAAGTGAAATGAGTGATGAAGTACAAAAGAAATTACTAAAAAGTTTCTTTATACTGCTGCACTTTTAGCTATTTATTTAATTATGACTACAGTCAAATCTCCTTTTGTTACCTTTAGTAATATTAATAATTCAATTGACAATGATACATTTCTTAGTACATTAAACCTTATTGGTGGCGGTGGACTTAGACAATTTTCACTAGTTGCATTAGGAATAAGTCCATTTATTAACGCTTCCTTGATTATGTCATTATTACAAACCAAAGCCTTTCCAGCAATGCAAAAACTGTCCCAATCAGGGCCTGAAGGCAGACGGAAAATTAATATAATCACCAGGGTTTTAACGCTTTTTATTGCTTTTCCACAGTCATTTATGCTTACTATAGCCTTAAGTAGTGGTGACAACCCTTTTATTAGAATTGATCCTTATGGCTTAAATAAAAATTTAGTTACTTACTTTTTGCTTCCTTTTATTTTAATTGGTGGATCATTATTTTCACTATTTATAGCTGAACAAATTACAAACAAAGGAATTGGAAATGGTACTAGTTTAATTATTTTTGTTGGTATAGCATTTCAGTTACCAAATCAGTTTCAAACTGCATGAGGTGTTTATGTAAGTGATACTGAAAGCTCAGCAATTGTTGTAGGTGTTTTAAAATTCTTAACATATTTATTTGTTTATTTAGCACTTTTATTTGTCATCATAATGGTTTATTTAGCAGAAAGACATATCCCAATTCAACAAATAGGAGCTGGTAGAAGCAAAAGTGTAAAAGATATGGGTAAGCTTCCTATAAAGCTAAATCCTGCTGGAGTTATGCCAATTATTTTTGCCTCAATGTTTGTTTCATTGCCGATATTAATTGCCCGTATATTGCCTAATACTAACACAGCAGCTATCTGAATTAGAGAAAATATGGACTTTTCAAAGCCACTTGGTTTAAGCTTATTAGTTATATTTACATTCTTTTTCACCTTTATTATGGGCTTACAACAATCACGTGTTGATAGAATAGCTGAAGACTTTACAAAAAATTCAACCTTTATTCCTGGCATTCAACCTGGCGAGCAAACTGAAGATTATTTAATTAGTGTAGTAATGAGACTTTCAACCTTTAGTGCTTTTTACTTAGTTATCTTAGTTTCATTCCAATATTTAATGGTTATAGCACTAGCTATTCCAGCTGCGATGGCTTTTGGTGGCACAGGTATGATGATTTTAGTATCAGTTTCAATCGAAACAATTGATCAGTTCAAAGCAAGAATTAAATCAAGCCAGCTTTCAAAACAAAAAAGAATATCAAGAATTGTTTCAGAAAACATTGCTGAATCTAAAACACTTAGCTACACTGGTGCTTTTGATAATGAAGCCGAAAGCAAGCCAAGCAAAGGCAATTTACCTAAAACTGAGGATGGTTTATTATGATAGAAGCAAAAAATATAAATAATTTAGTTTTTATGGGGCCTCCTGGGGTTGGTAAAGGCACAGTTGCGTCAATCATTGCTAAAGAATATGGGCTAGTTCATTTATCAACAGGAAACATTTTTAGAGCTGAAATAGCTTCAGCCAGCGAGCTAGGTAAAAAGATTTCTTCAATAGTTGAATCAGGCGGTTATGTACCTGATGATATTACTAATGAAATAGTTGCTAAAGCTTTAGAAAATTACAATAAATCTGGTAAAATTGTTATCTTAGATGGCTATCCACGTACACTTATGCAAGTTGAGTTTTTGGATAGTCTTCCTTATTTTAAATACGAAGTAATCGAGCTTCGTGCTAATGAGGATCTAATATTAAAAAGATTATCAGGGCGCCGTTTTTGTCCAAATTGTAAAGCTGGCTTTCACATCGATTTTATGCCTTCAAGCAAAGGCAATATTTGCGATAAATGTGGCACTGAACTAATCACACGTAAAGATGATTCACCTGAATCAATTAAAAATAGACTTAAAGTTTATAAAGAACAAACTGGCCCATTATTAGAGCATTATAAAAACAAAATTCATGTTTTTGATGCTGATAGTGATCCAAAAGTATTAGCTGACTTAATTGTTAGTTCATTAACAAAATAAACTTAAATCAAATTATTATTAAAAGTAAAGTAGGAATTAATATGGTATCAATCAAGAGTGCTCGTGAGATTGAATTAATTTCTAAAAGTTGCCAAATCCTGGCAGAGGTCAAAGCAGTTTTATATGACCTTGTAAGACCAGGAATTTCATTAAAAGAATTAGATCGTCATGCTTTTAATGAAATAATCAAAAGAGGTGCAAAACCAGCTTTTAAAGGCTTGTATGGCTTTCCAGCTACAGCCTGCATCTCTGTTAATGATGAACTTATCCATGGTATCCCTTCTAATTATGTGATTAAAGATGGCGATATTGTCAAAATTGACTTAGGATGCGATTATCACGGATACAAAAGTGACAGCGCTTTTACTAAAGGCGTTGGCAAAATTACTGAAAGTGATAGCAAAATTATTGAGGTAGCCAAATTAGCTTTTGAAGCAGGCTTAGCTGCAATTAAACCTGGCGCTAGAGTTGGTGATATTAGTTATGCTATCGGCGAAGTAATTAAAAATAATAATTTATACACACCAAAAGAGTACACAGGCCATGGCATTGGCAAGGAATTGCACGAAGATCCTTATATACCAAATGAAGGCAAAAAAGGAACTGGCATATTATTAAAAGATAATATGGTCATTTGTATTGAACCTATGATCTTGCAAAAGTCAAATCGAGTGTATGTCAAAAAAGATAAATGAACTGTTGTTAGTGCAAGCGGATTAAATGCTGCTCACTATGAGCACACAGTTTTAATTAAAAATGGCAAAGGTGTTGTATTAACGAAAGGAATCTAATAAAAAATGGCAAAAGACGCTATTAAAATTAGAGCAAAAGTCAAAGAAATCTATTCAACCGATGAATATTTAGTAACTTTAGAAAGTGGACAAGATATTAAAGCTAACATTTCAGGTAAAATGCGTGTAAACCGCATTAGAATTTTACCTGGTGATGAAGTCGATGTTGAACTAAGCCCATATAACTTGCAAAGAGGGCGTATTACATATCGGCACAATAGATAGGAGATAACTAATTTATGAAAGTTAGAGCTAGCGTAAAAAGAATGTGTAAAGATTGTCGTATTATCAAACGTAAAGGTGTTATCAGGGTAATTTGCTCTACCCCTAAACACAAACAAAGACAAGGATAAAATTAGATGGCAAGAATTTTAAATATAGAAATACCAAACAATAAACGTGTAGTTATTTCATTAACTTACATCTATGGTATTGGTAGAACAAGCGCACAAGAAATATGTGCAAAAGCAAAAATTGATGAAAACATCAGAGTTAAAGACTTATCAGAAGCACAACTTAGTGCAATTAGAGAAATTGCAAAAGAATATGTCACAGAAGGTGATTTACGTAGAGAAGTTTCATTAAACATCAAACGTTTAATGGAAGTTAAGTGCTACCGTGGAATTAGACACCGTAAAGGTCTACCTGTTAGAGGCCAAAGCACAAAAAGTAATGCTAGAACTAGAAAAGGTCCTAGAAAGACTGTTGCTGGTAAGAAATCAACTAAATAGTTAATTTAGGAGAATAAATTATGGCTAATAAAGTTGTTAAGAAAACAAAAAAGAAAAACATTACTAAAGGTGTTGCACACATCCACTCAACTAACCAAAACACAATTGTGACATTTGCTGATGAATTAGGTAACGTTATAGCATGAAGTAGCTCAGGTGCTATTGGCTATAAAGGAACTAAAAAGAAAACCCCTTATGCAGCAGGTTTAGCTGCCCAAGCAGCGTCAGAAGCTGCTAAAGAGCATGGTATTAAAAGCGTAAGAGTTGAACTTAAAGGTATAGGTGCTGGTAAAGATGCTGCTAGAAAACAAATTGAAGTATCTGGCATCACTGTTACAGAAATTAAAGACGTAACTCCAGTGCCACACAACGGTACTAGACCTCCAAAACGTATTCTTAAACGTGAAAAAATGAGAAAATAACAAAGGAGAGTAACACTTATGAAAAGAATGTCTAAATTAGATTACTTACAAGTAAGTAACTCTGCTATCAATAACAATTTAAATGAAGTTACATTTTCACTTAAACCACTTGAAAGAGGCTTTGCTAACACTGTTGCAGTTGCATTAAGAAGAGTTTTATTATCTAATATTACTTCTTTAGCATTATTTGCAATCAAAATCTCAGGCGTTAGCCACGAGTTTCAAACAATTCCTGGAATTGTTGAAGACGTTACAGCCATCATAATGAATTTAAGAAAAGTAAAGTTCAAATACAACCCTGAATTTGTTAAAGATGGTGAAATCATTAAAGCAACAATTAAAGCTGAACAACCTGGAGTTGTAACATCTAAGAGCATTGAAATCAGCAATCCTTCAGTTGAAATAATTAACAAAAGCCAAGAAATTGCTAATATCCAAAAAGGAGCATTAGTAATTGAACTATTCTTAAGACCTGGCAGAGGTTTTATTTCAAATGAAAGCAATAAAAAGTTTATCCAAAACGATTCATTATTTGCTTCAAAAATCGAATCAAACATCAAAAAAGGCTTATTTATAGCTGTAGACAGCAATTTTAGTCCTGTGGAAAAATGCAGCTACACTGTTAAAGAATTAAATACTTCAAGCAACAAAATTGAAGAAGAATTACTTTTTACAATCAAAACAGATGGTACAGTTGATGCTAAAAGTGCTATAAACCAAGCTTGCAAGATTTTAGTAGCACACTTTATGACTGTTGGCGATGTTGATGCAATGAAAATTGATGTTTTTGAAGAAGAAAAAATTAATAATGATGAACCAATTGAAAATGATGTTGATATTAACCAACTAGGTCTTTCAGTTCGTTCATTAAATGCTCTTAAGAGAATTGGCAAAACAAAAGCTTCTGAAGTAGCAGCTATGACCTGAGAAGAATTAGAACAAACTAAGAACTTAGGTAGAAAATCATTAGATGAAATTCAAGAATGTTTAAAACTAAATGGCTTCACTCTTAATAAAGGAGATGAATAATGGCTAATCCAACCCAAATTTACAGCCGTGATGTTAAATGAAGAAAAGGCGTTATGAGAACATTAGTTAGTGAATTATTTGCTAATGGTCGTATAACAACTACACTTACACGTGCAAAAGAATTACGTAGACATGCAGAAAAATTAATTACTAAAGCAAAAAACCCAACTCTTGCAAACCGTAGAATTTGTGCAAGTTTCTTGCGTCCAACATTAGTTGAAGAAGGCAAGAAAGATGTACTTAAACACTTATTTGACACAATCGCTCCATCATATGCAAAACGTAATGGTGGCTACACAAGAATTTATAAGTTAGTAAACCGTCAAGGTGACAACGCACCTATGGCTATTATTGAATTAGTTTAAAAATCTCCATCTTTTTAAAATTATTAATATATTCACAAATCTAAAACGATTGCTAAATTCCTTTTATTTAATGACGCAAACATTGCGTCATTTTATTTTCCTTTTTGCCTTTAAAATAGTTAAAAAAGCTAAAGTGACAATTCTATTTTGGTAGTATAATAAACACATTATGATCAAAGTCACTGATTTAATGTTTAAATACCCTAGCGCACAAGCTAATGCTATTGAAAAACTTAATTTAGAAATAGAAAGCGGCAAATATGTTGCTATTTTAGGACACAATGGCTCTGGTAAGAGTACATTTTCTAAGCTACTTGTAGCTTTATATAAACCAGCTGATGGCAAAATAGAATTAGATGGCACAACTATAAGCAAAGAAACACTTAGAGAAATAAGAGGCAAAATAGGAATTATTTTCCAAAACCCAGATAACCAATTCATTGGCGCTTCAGTTGAAGACGACGTTGCTTTTGGACTAGAAAACAAATGTATTCCACGTAAAGACATGAAGCCTATTATTGATGAATTAGCGCACAAAGTTGGTATGGGTAATTATTTAGAAAAAAGCCCACAGTCGCTTTCTGGCGGTCAAAAACAACGTGTAGCTATTGCTTCAGTTTTAGCACTAGACCCTGATATTATTATCTTCGATGAAGTAACTAGTATGCTTGATCCATTAGGTAAGAGAAAAGTGCTTGATATTATTAGTTCGGTACAAAAAGAAAGAAAGAAAACTCTTATCTCAATTACTCATGATATGGATGAAGCAATCCTAGCTGATTATTGTTTAGTTTTCTCTGAAGGTAAAGTAATAGCTTCAGGCTCTCCAAGTGAAATTTTAAACAACAAAGAAATCTTAAGCTTAGCAAAAATTGACTCTCCTTTTATTTACAAGCTAAGTGAGAAAATTAATGGTGTTAAGCCTACATATAATGAAAAGGAGTTATTAGATCAAATATGCAAATAACAGTTAAAGACTTAGTGCACACATTTTTAGCTAAAACTCCTTATGAGCTTAATGCAATAGACAATATTAATGTCTCAATTAAGCAAGGCGAATTTGTCGGTGTAATTGGACAAACTGGTAGTGGTAAAACTACTTTTATTGAACATCTTAATGCTTTATTATTACCTAGTGCTGGCAGTGTTGAATGAGTTTTTGAAAATGACAAAATAAACCATAAAACAGGCGAAAAAGAAAAATTTATGGAAAGTTTTGTTATTAAACCAACCAGAAGAAAGAGAGTTAAAAAAGCTAAAGATCTTCGTAAAAGAGTTGGTGTTGTATTCCAGTTTGCTGAATATCAGTTGTTTGAAGAAACAATTGAAAAAGATATAGCTTTTGGTCCAAGAAGCTTTGGTGTTAGCAAGCAAGAGGCTCTCGAAAGAGCTGCAAAATACATTAAATTAGTTGGACTAGACGAATCATTTTTAAAACGTTCTCCTTTTGAGCTCTCTGGTGGACAAAAAAGAAGAGTAGCTTTAGCTGGAATATTAGCTATGGAACCTGATTTTATAATAGCCGATGAGCCTACAGCAGGACTTGATCCTGTTGGTGTAATTGAGATACTAAATATTTTCAAAGAGCTCCATAAACAAGGTAAAACAGTTATTATTGTTACTCACGACTTAGATAATGTTTTAGAGTACACAGAAAGAGTTTTAGCTTTCAAAGACGGCCAAATTGTTAAAGACGGCGACACTCATGATGTTTTAAGAGACACTGAATTTTTAAAAAATAATTATATGGAACCACCTAAACTTTTAGATTTTGTCTCTAAATTAGAAGCAAAAGGAATAAAGGTTCCTAGAGTTACTTCAATTGATGAATTAGCAAACTTTATTAACAAGTATATGAATAAAAAAACTAAAGGCGGGGTCAAAGATGAATAGTAATTATGGCCGTTATATGATGAATGACACTGTGGTTCATAAAATGGATCCTAGATTCAAGATTATATTCATCATAATTTACATTGTTTTAACATTTGTGGCAAAAGATTTTCTTACTCTTGGAATTATTCTTTTACCATTATGAATTTTGTACTTAATTGAAACAAAAAGCCCTACTGCTTTCTTAAGACTCTGAATAATGCCGCCGCTTATAGGCTTCTTCCTTTTTTGAGTTAATATTTATACAATGGGCCAAAAGCCATATGATGCTGCTGGTGCATTGACTGAGAATTATAAAAAATTAAAAGACTGATATCCACTTCCAATTCACTTAGGAAAGAGTTATTTCATTTCTTGAGAAGTTATTGCTAGAACCTTAGGTTTAGTTGTGCGTGTTTATATAATGATAATGGCAACAAGCTTAATGATTAATACAACTAAGCCAATGCTTTTATCAAAAGCAATTGATGACTTATTAATGCCACTTAAATTATTATTTATCCCAACACACGTAATTGTAATGATTATTTACATTGCTTTAAGATTTATTCCTACACTATTAGAAGAAGCTCAAAGAATTACTAAAGCGCAAGCTAGCAGGGGTGTTGACTTTAAAAACGGCAAGTTTAAAGACAAAGTTAAATCATTTACAACCTTAATTATTCCATTGTTTGTTACAGCCTTTTCAAAAGCAGAAGACTTATCAAATGCAATGGAAACAAGAGGATATAATCCTTATGCAAAGAGAACTAAATATAGATTAATTATTCCTACATGAAGAGATATATTCTTGGTGCTTATAGCAGCCTGAGCAATTACTTATGTAGTATTAGTTGATAAGCAAATTATAGCCACAAACAATGCTGCTTGATATGCTAATACGTTCTTTGCATTCTAAAAACAAATAAAAACATCAGCAAATTAAGTGCCGATGTTTTTATTTTTAACCTAGCTTTAAGCAGGCAATATTTTATTTACTGTGCTACTATCCAATTTTAATGAATCAGCTATTCTTTTTAGAGCAATTCTAATATCATCTAATAATTTAAATGCTTCCCTTGCTTTATCATAAAGTGGATTAAGCAACTTTAATTCTGAATTTTTTACTAATAAGTCTGTTTTACTAGTTAATTGGTCAAATAACTTTAGTAATTCAGGCTTATTTTTTAATTCATTTTTAATATTTTTAACACTTTCAGCATAATTCAATTTATTAGCTATTTCACGAAAAGCATTTAAGTAGTTCATAAATTCTCAAATCATACTATATGTAGCATGTGAGTGATTATGGTTTGAATTTACGCCAGTGTTTGAATCATAGTTTTTTATTAAGTCTGACTTAAATTGTGAGGGTTCAATTAAAGTTGATTTATCATAGTTTATTAATGAGCTATATACAACTCTAAAATCATCTTGGATTCACTCACTTCATTCTTTATTTGTAAAAAAGGTTGCTGATTGACTTAGTTGTGGATATGCATAGTAAATAATTTTTGAATTATCTTTAGAATCTTTATTATTAAAGTCATCAAAAAACTTATTTGAGTTATTTAATACTTGCACATTTAAATCATTTACTATTGCCACAAGCGCTTTAGTGATCTTAGCTGACTGTGAATTTTGTTCATAGTCAAAAAAGCTGTCTTTGACTGTTTTATAGGCCTGTTCGTCTTTTTTTACTAAGTCATAAAACTCTTGCATTTTCTTATCCATATCATAAGATGAGCTAGCATCAGCAACATTGTTGACTAAGTTCTCATATAAAGCCGCATTAAAGAAATTTTTTGTTTCGGAGTTATCTGAATGAAAAGAATTATTAACTTTTTTAGCTAAAAAATTGCTTTCAATCTTGTCAATTTTTTCTTTATATTGCTTTATTAGTTCGCTTACTGACTTAGTATTATTTTCGCCTTGATTGCTAGATTCTCCATTACATTTAGCTGATAAAGCCATAGGCAAGCTTAATAAAGGAGTTAAAAGCAAATATTTTTTTAATTTATTTTTCATAATATCTTTCTACATATTGAAGATTATTCAATAATATGTTTTAATTTAATAATTATAAAGTAAAAAAATGTACCTAACTATATGCTTTAATTCACAAACGCATAGCATTTTGTTAAATAAGTTTCCTAGAATAAGGAGAAGCAATGAAGCAATTTATAGTAATTGGAAATTGAAAAATGTATAAAACATTTACTGAAACATTAAACTTTTTTGATGAATTTGCAATAGAATACAAAAAATTTAGAAAAGCCAATCCACAATTAATTCCTTATATTGATAATAATGTTTTTGGTGTGGCTCCTTCACAATGTAATCTAACTGCTTATTTTACAAATAGAGTTCCTGAATTAAAATTATGCAGCCAAAATATGTCAAAAAATGAAGAAGGTGCTTTTACTGGTGAAGTTAGCGCCAGAATGCTACAAGATATCAATGTTTCATATGCTTTATGCGGGCACTCAGAAAGAAGAAGATATCACACAAATCATGAAAATGATGAATCCACGCACTTAAAAATTAAGCAATCAGTTAAGTATGACATTACTCCAATTATATGCATTGGCGAATCTAAGGAAGACAGAGATGCTGGTAGAACTGAAGCAGCTATTCATAAACAATTGCAAATTTTGCTAGATGAAGTTAATATTCATAAAGTTATTATTGCCTATGAACCAGTTTGGTCAATTGGCACTGGCATTACTCCAACTCCTGAAGAAGTTGAAAACGTGAGTGCATTAATTCATAAATTAACTAGCCCTGAAGTACCTGTTTTATATGGCGGAAGTGTTAATGAAAATAATATTAATGATTTTACCAAATTGCCTAATTTAAATGGCTTTTTGGTTGGTTCAGCTAGCTTAAAAATTGACAAATTTTTAAAGCTTATTTCTGTCAATTCTGACGGCATAATGCCTAAATAAAGAATACAAAAAAACTGAGTAGCAGCAGCAAGCTCTCTCAGTTTTTTTATTTTAGTTTGTTTTAGTAGCCGCCATGCGATTCTTTGCCTTCAACTATAGCAACTGATCTACTTGTACCAAATCTTGTTGCACCAGCTTCATGCATTTTGATCATATCATCTTTATTTGATATTCCACCAGCAGCTTTAATTAATAGTTTATCGCCGCAAACTGATTTCATTGTCTTAACATCTTCTAAACTAGCACTACGAGTTGAGAAGCCAGTTGATGTTTTGATAAATTCAGCTCCTGATTGCATAACTATTTCAGTTACTTTTTCTATTTCTTCTTTTGTTAAAAGTGCTGTTTCAACAATAACTTTTAACACATGGTCGCCACAAGCGTGTTTTACTACCATAATGTCTTTAAGCACATAGTCATAATCTTTGTCTTTTAGCTTGCCAATGTTAATAACCATATCAATTTCATCAGCACCAGCTTTAATTGCTTCAGCAGCTTCATAAGCTTTGCAATTTGTAAGCATTGCACCTAGCGGAAAACCTATAACTGATGTTATGCCAACATTAGAGCCCATTAATTGTTCTTTAACATATGGAACATATGATGAATTAACACATACAGTTTTAAAGCCATATTGCTTAGCTTCAGCTATCAATTTATCAATATCAGCTTTTGTAGCTTCTTCTTTT
>755 24 256
AAAAAAAAAAAAAAAAAACAACAC
>756 42 639
AAAAAAAAAAAAAAAAAACAAACCCCCCCCCCCCCCCCCCCC
>757 41 738
AAAAAAAAAAAAAAAAAACACACCCCCCCCCCCCCCCCCCC
>758 24 516
AAAAAAAAAAAAAAAAAACAAAAC
>759 24 540
AAAAAAAAAAAAAAAAAACAAACA
>760 24 165
AAAAAAAAAAAAAAAAAACACAAC
>761 24 431
AAAAAAAAAAAAAAAAAACAACAA
>762 24 224
AAAAAAAAAAAAAAAAAACACACA
>763 24 16
AAAAAAAAAAAAAAAAAACACACG
>764 24 2827
AAAAAAAAAAAAAAAAAACAAAAA
>765 24 145
AAAAAAAAAAAAAAAAAACAACCA
>766 24 417
AAAAAAAAAAAAAAAAAACACAAA
>767 24 56
AAAAAAAAAAAAAAAAAACAATAA
>768 42 475
AAAAAAAAAAAAAAAAAACAAAATAAAAAAAAAAAAAAAAAA
>769 42 713
AAAAAAAAAAAAAAAAAACAACCCCCCCCCCCCCCCCCCCCC
>770 24 77
AAAAAAAAAAAAAAAAAACACCAA
>771 25 145
AAAAAAAAAAAAAAAAAACACCACC
>772 25 30
AAAAAAAAAAAAAAAAAACAACATA
>773 24 15
AAAAAAAAAAAAAAAAAACAATAT
>774 26 31
AAAAAAAAAAAAAAAAAACACAAGAA
>775 25 84
AAAAAAAAAAAAAAAAAACAAAAGA
>776 25 18
AAAAAAAAAAAAAAAAAACAATACA
>777 24 109
GGGGGGGGGGGGGGGGGGGTGGGG
>778 1635 28554
CAGCCACAGCAGAAGGATCGCTTAAATCATCCATTGGTAAAAATACAGTTTGAAATGATGTTATAGCTCCATTTTTGTTTTTAAACAATCTGTTTTGAACATTAGCTACATCACTTTCAAGTGTTGATTGATAACCACCAACAGAAGGCTTTTTACCTAAAGTAGCACTAACTTCGTTTTCAGCTTGCACAAAACGGTAAATGTTGTCAATAAAAAGCAGTACATCTTCTTTTTGCTTATCTCTTAAATATTCAGCAGCGGTTATACCAATAGGTACAATTGACATTCTTGCACCAGCAGATTCGTTCATTTTTGAAATGTACATTGTTGAATTTTGCATTAAGTTTGATTGCACTAATTCATCATAAAGCTCAATACCTTCTCTAGAACGTTCTCCAGAACCTATGAAGATATTTGAAGTGTTTTTATTTTTATTATTTACATTGAAAATTATTTCTTTCATTAAAACAGTTTTTCCAACACCAGCACCGCCGAAAATGCCTAATTTAAAGCCTTTTACTATTGGTATGAAAAAATCAATTGCTTTAATTCCGGTTTCAATTAATTCGAATTTTGTATTTATTTCTCTATCGTTATTTATTAACGAGTTCATTTCTACATACTCAGGGCTAGGAGCAGTAGGATTATTTAAAGAAAGACCTTTAAAGCTATAGATATTACCTTTAGCTAAAGGACCAACGGGCACCATAAAACTTCTCTTTGTATTTACTACCTTGTCGCTTAATGAAATTGAACTAAATGAATAAATGATTATTGCCTTGATAGTTGTTTCATTGATAACTGACTTAACTAATAAATAAGTTTGGCCATTGTGTGTAGTTAGCAAGTGATTTACTAAAGGTAAATTGTCTTTGCTAAACTCAACTTCAACAACATCTCCAAGTATGTTTATAACTCTTCCATTCATTATTTATCTCCTAATTTAAGTGCAACTTCATTTAAGAATTTTTCTGAAATAGGCAAGAAACTGTGCTCATTTTGTAATTCTCAGCCTAAATTTGCATAATTTGAATACTCTTGCAAGGCAAATGCAAAGTAACTTTTCATTATTTCATCATCATAGGTAGTATTTGATTTCATTATTTCGAATTGTTTTTTTCCATCAGCATAGTTATTGATAAATTCATCAATAAACATTAATGCTTTTTGTTCATCTTTTACATTTTTAATTAATGATCATTGAATAATTTTGCTCATCATAAGTACAAAATTATATGAATAAAGTGAATAACCTCTTTGTGCAAAAAGTTTATCAACCATTTTACCTTTATACATTAAGTTAGAAACTTCTTTATTTAATTCGTAATCAAGCATTGAAAGCTTAAGATGTCTTTTGTATTTTCTATAAATTTTATTAATTACACCAGCAACTTTAGCTATTGTTCTATCTTGAACACTTGAACCTGTTCTTGAAACTGAAAAATCAATATCAATAGCTGGCAAAATACCTTTAGCAAATAATTTTGCACTAGTTACAATTTGCCCGTCTGTTATCGAAATAACATTAGAAGCAATTAAGCTAGTAATATCACCATCAACTGTTTGAATAATAGGAAGAGCTGTAATAGTTTTTTTACCTTTATATGAACCTGCTCTTTCTAATAATTGTGAGTG
>779 26 100
AAGGTAAAAAAAAAAAAAAAAAAAAA
>780 1043 24296
TATTAGTATAATTTTTACACTTTATAATTAGGATTAATTTTTTATTATGTGAAGACTATCTAAAGAAGTTTTTAAGTCCTTATCTAAAAACAAAATTATGGTTATCGGCTTAAGTATACTTATATTTATTACTTCAGCTGTTTTTACCCTGCTTTCATCATTAAGATCATCTATTGTCACTGGTTTTGAAAATTACAAAAAGTTATCTGTGAAACATGATTTATCTGTAGATTTGAACCTTCCAAGTCAAGGAAGCGCCTTTAATCAAGGCTATTTTGTCAATGGACAGGTTTTAGGTCAAAATGGAGTAAAAGAGTACAAGTCGATCAATTATTATTTAGCGAACGGCGAGGGTGAGTATAAGGATTCTATAGAGAATGTTTTGTATTTGCAAAATAATGAATTTATTAGCTTAAGCAATTTTACTGGTATTGATGGTGGCAATAATGGAAGCCTTAGTAACTACTATATTAAAAAAGACGACTTAGATATTCTTTACTCAATTTATTCTGCTGATCCTAATAATTCAATTGTTGAATTTAAATTAGGAAAAGATCAAAATGATGCGAATAGTGCAAGTTTCAAATTAAAAAAAGAAGACAAAAACTTTATTTTTTATGAGAAAAAAGGCGACAAATTTGAAGCTGTTACTCAAAGCAAAAGCATAAAAAATACTGACAAAGTAACATTTGACAAAGAAAATTTAACCCTTTCAGATTTAATGATTCTTAAAAAAGGAACAGATCCAAGCAAGCCTAATCTTGTTTATGCTGAGCAAGTTCAGCCATTGTTTATAAATGTTTTGGACAAAAAAATCACTAACGAATATAGCGTTGGTCAAAGATGATTAGCAGAAAATAAAGGCATTATTATTCCTGCAAACGAATGAATTGAAAAGTTTGGATTTAAGAAAGTCTCAGACAATAATTTTGTATTTATTAACGAAGGAAACAACAACAATTTATCTAAATTTTTAGATAAAGGTGAGGCTTTAACTCCGTCTGCTGACACAACATCAGCAACCACCAATAACACTTATTTAT
>781 24 45
AAACAAAAAAAACAAAAAAAAAAA
>782 27 39
AAACAAAAAAAACAAAAAAAAAACAAA
>783 4265 58469
TAAGTTATGACAACAGGCGATAAGTGAAAAATAGCTACTTTAACAATATTTACATTGGGATTTTGCTGAGTATACTGAAGTGTTAAAAATAAAAAAGTTAAGAAACTTAAAAAAGGCAAAATTAATAAATTAGACTCAAGCATGGATACGCTTGAGTTAATTAACTTATTGGGTGGAAAAAGCAATATTTCTGGTGTCTCAAACACTATATCAAGAATCAAAGTAATTATTAATGATAAGTCAATTGTTCAAAAAGATAAATTAGAACAATTGAAATACGTTAGTGGAATTATGATTTCATCTAACAATGTTTCACTAGTTGTTGGTGATTATGCCAAAAAACTAAGAGAAGAGTTAAATAGCGAAATTACAAAATAGCTGTCTATCCCTATAAAACAGCTTTATAAACAAAAAACTTGTAACACAACAACAAGTTTTTTATTTGACTCTTATTAAATATGGAAGTGTTTTATTCTTAAGTGGTAAATCGCTTTTATATTCTTCTTTTAATTCAGCTTTCTTAGATTCTATTATTCCTTTATCGTATCCTTTAAAGCCAATTAAGTTGTAATGGTAATCTGTTTGTAGCATTTTTTGATTTCTATGATTAATAAAATTGATTGATATAGGAACAGTACCTAGACCATGTTTTGATGCTTCATATTTATTAGAATCAATAAGTTTTACATCTACTTTCTTGATTAAACCATCGTCATCAGCATCATTATTAATATTATATAAAAGTGTATATTGAGAAAATATTATAGATAATCATTTTTCATAAAAGTGTTTATGTTTTAACACTTCTAAAACAGGCAAATTTGACATAGCATTATTTTGTCATAATAATAAGTTATCTTTATTTTGATAAATTAAAAAGTTTGCAATATCATTAAATGAATTTTCAATAAAGTCAGCTGCTTTAATTCCTTGTGTGATATTTAAATTGCCTTTATTATCAAAGTTATTGTCATTTACTGAATAACTAAAATATGTATCTTTATTTTTATTAATTGTCCCTAATTCATTTTTTAAATATAAACCATTTGAAAAAATGTGTTTGTGCGGTGTAAAATCAATTGAATATCAATTATATTCTTGGCCTGTTTTAGCATCATTTATAATTAATTTGCCAATTGATAATGAATTATTTAATAGTTTAGTTTTTTCGAATTTGTCTATTTTAAAGTCAAATTCGGCAGGTGTATTAGATAATAAAATATCATCTTTTAATTCACTAAGTAGCATTTCAGTATTATTTAAATTAAATGCTTCATATCCCTTAGTAGGGTGCATTAAATCATCAATAGTTTTGTATGATAATGGATTAGGCTTAAATTTAATTTCAGGATTATTGACTAATTCATTAAACTTAACTTCATCATTATCAATAGTAAGCTTTGCCTTAGTTTTTAAATCAAAATATATATCGCTTTGGCCTTTGGAAAAGTTAGTTAATTTAAATTCTAAACTTTTGTACTTATCACTAAGAAGAGAATTATCATTAGCATCAAGCAGGTCAATATTTAGTTTAATAGTGTCAGTATCAATTTTTAAATTATTAAATTTTACATGGTCAAAAATTAACCCATTAGAAGTAAAATTATAAATTTTTAACTCATTTGAAAGTCGCTTCTCTAAAATATCTTGTTGGAATTTAGACTTAAAAAATGCCTTGCTCCTTGTATTAATTGATAATACTTGTATAGGAAATTGTGAATTACTATTAATGAAAGCACTTTGTAACATATATTGTAAATCAGGGATACTTAAGTCATCCAATATGCCTTTTTTATAGTAATTTTGGAAAATTTTACTTTTGTATTCAAAGAAGTCGGAATAATCTAATTTACCTTCTGTTTTTAACTTAAATAAAATATCTATGTCAGTATTGTCATTGATATTTCTGGTTCTTTTTACAATAAATTTACCATCTTCATTTTCATATGTAAAAGGTCTTAAAATTTCAGAAAAGTCAAAACCATTTATTTTACTTGCGACATTTTTTAACGAATATTTTTTATTTTTATACTTAAAAATAATGTCATCTTTATTACTGGTTAACTTAAATTCATCAACTTTATTAGGAAGATTGAGTGTCAATATGCCACCTTGCAAGTTATTAAATAGTGAATCTAATGTATAGGTTTTTAATTGCGACAAAAAGGTTTTATAAAAAATGTCACTGGCTTTTACATCCGAATTTATTTTTAAATTAAAAATGTCATCTTCATTATTGCATGATGATGAAATTAGCACAGGCAGAGTGCTAATAGTTATTGGCAGTAATAAATTTATTTTTTTACTCATATATACATTTTCTACAAGAACTTTTACTTTTCTTTTAGCATTTGATAAGCACATGAAGCAATCATTGCTCCATTGTCTGTTGCATACTTTAAATCAGGGATTATGGCAATATTACTGATTTCTAAAAATCTTTTTCTTAACTCACTATTAGCACTAACTCCGCCAGCTAAAACTAGTGACTTAACATTGTATTTTCTAAGTGCTTTTTTAGTTTGATTAATTAAATAACTAACTGCACAATCTTGAAAACTAGCAGCAATTTGATTAATATCAATTGCTTCATTTCTTTGTATTTTATTATGATAGTAATTTATAACTTGTGACTTAAGCCCACTAAATGAAAAATTATATTCGCCGGGAGCATGAGGCTCAGTGAATTTAATAAACTCACCATTATAATTTTTATATATTTTATCAATTATAGGCCCGCCAGGAAATCCTAATTGTAATTTTGAACTAACTTTATCAAATGCTTCGCCGACAGCATCATCTAATGTTTGACCTATTATTTGAAAATCATTTGGATTATTAATAAGCATTAATTGAGTATGACCGCCTGAAACTAATAAACATAATGAAGGATAATTTATTTCGTGATCTATTGCGCATGAATAAAAGTGTCCGGCTAGGTGATTAATAGGAATTATTGGCTTATTGTAAGCTAATGAAACTGCATTAGCGAATAAATATCCAATTTGCAGTGTTCCAACTAATCCTGGTTCTTTAGTATAAGCTACATAATCTATAGTAGATAAATCATGTTTTTTGATCAATATCTCTAAAATTAAGTTTATGTTTTTAACATGTTCTCTTGATGATATTTCAGGAATTGTGCCACCAAATTCCTTAAAAATATCAACTTGGCTAATTGTTTCTAAGGCAACTACCTTATTATTTTCTAAAATAGCAATGGAAGTATCATCATGACTAGTTTCAATTCCTAATATTTTCATATTATTTTTTAGCTCCTATTTGTGGCATTTTTATGTAATAAGGCTCAATTTTATTTAAATCATCATAATCAATAAATAATTGTTTGTAGTCATTAAAATTATTTAAAAACTGCTCATAATTTACACTATCATAATTGTCTTTTATTCCTGTTTTACAGGTTATTTGGCTAGGATCAAATGGTTCTTGATTTACCAAATATTCAAAATACTTTTCGCCCTTTGCATTTATATAAAATGCATTTTTACCTTTATTTTGCTGGCTTAGAATTTGCATTGTACTAACTGTAAAAATTTTAATTTTTTTAATTGTTGCAATTGTTCTTAAATAAACTAAAGAGATTCTTACTCCAGTAAAATAACCAGGGCCTAAATTTGTATAAAATTCATCAAAATCGCTAATTTTTACATTCAATTCATTAAGCATTTCGCTAATGCTTAGTGGTATTAATTCAACTTTTTTTTGATACTTTTGCAAAACTTTAGAATACTTTAAGTTTAAGTTTTCATCAAAGGTAGCTAAAACAAAATCATTGTTAGCAGTGTCTAAATATAATTTCATTATTCAACCACCTTTATAGTAAAAATATGATTATTTTTTTCATCCAAAACAATGTCTACACTTACATAATTTGAATAATAATGAATTATTTTAGAAGGCCATTCAATAGCTATAATATCATTCTCATCAGCATAGTCAATAAATTCATCTATCTCGCCACTAAGATGATATGCATCAATATGAACTAGCCCATTATATGTTTTCATATAGTTAAAAGTTGGCGAAGTGATAGGCTCTTTTATTCCAATTATCTTAGCTATTTCTTTTAATAATGTAGTCTTGCCAGCACCTAATTCCCCATTTAAAAGTAATAATTTACTTTTAGTTAAATTATTCAAAACATAATTAGCTACTTCAGTAAGACTTTGATTCTCTTTTGTGACAAAAATTTTGCTTGGCTGCATATTTACCTTTTATAAATCTTTTTAATATATGTGTTTAAA
>784 27 69
AAATCTGTTTTATAGGCTTTTTTTTTT
>785 24 234
AAAAAAAAAAAAAAAACAACAAAA
>786 40 349
AAAAAAAAAAAAAAAACAACAAACAAAAAAAAAAAAAAAA
>787 24 10
AAAAAAAAAAAAAAAACAACAAAT
>788 1607 30115
AAACAGCCAATGAAATGCTGAAGTATGAGCCGAATATAAAGGCAATTTATATAGAGCAATTGTTTCTGTTGGAAATGAAGATGAAGACAGAAAATTAAAAGAAGAAAAAGAAGCTAGAGAAGCAGCTAAAAAATAGTAGCTGAGTGAAAAAGATCTATCTACATTAGAAAAAATAATTAAAGCACACGAGTGATTAACTGCTAATGTTACATATGTTGATACTGGTGATATTTGAAAAGATCAATCAGCTCATTCGGCACTTATTGAAAAAAATGCAATATGTACTGGATATGCAAATGGATTCAACATGCTAATGCATGAAATGAAAATTTTAAGCATAATGATGACTGGAAATATAGCTAGTTGAAGAAGTGTAAAACATGCTTGAAACTTAGTTGAAATTGAAGGCAAATGATATCATGTTGATACAACATCTGACAGGGTTGATTTGACTAAAGGCAAAGCAATAGATAGAGTTGACAAACACAAAGTCACATACAATTACTTCTTAATGCATGATGATGATTTTTCATATGCTAAAGGCTTTTACAACCACTACAAAGACAGAATGGGCAATCGTTTTAGAAATCACAAAAATGCAAGTTATGTTTCTAATGTTGATGAAGCAATGGCATTATTTGACCAAAAATTTGAAAAAGCAAGTGACTTTAGTGACTCGAATTGACTAGATGTTTATGCGCTACCACATAATTTAGAGAATTTATCACGCAAATTAGAAGAGCGTGGAGTAAGAATCGATAAATATCACGAGTCTCCTATTTCATGAGTAAGTTATAAAAAAATAAGATACGCATTCAAGGACTTTAGCAATAATTTCCAACTTAAAGAAATTAGTGCATCAGTAAGCCAAAATAGTAATTTAGGCAAAACATTTGGCAAATATTCACTAAAAGTTACATTAAATCCAAATGAAGTATCTTTAGATAAAGGAAACTTTATTGTAACAAATGCAATGGTTAACAATGTTGAAAAAGTTAGTGATGGCTATATTGTTTACCTAGATCACTTTACAAAATATGAAAAAACTAAAGTTAAACTAGATATTAAAAAATATGGTCATAAATTTAATATTACTGGCACAAATGAATTTGAATTTGATGTTCAAAAACATCAAACACCAGAAGCTAAAATAATTTCATTAAGCGATAATTCAATTAAGCTAACTAATGTTTCATCAGGTATGGAATCCCGTAATAATTTTGGTGAGTGAAAAAATATTACAAACGATAACTTTGAAATAAATAATGTTGTGCTCGGTTCAATCTCGGTTCGTCATAAACACAGTGCCAATATGTATGAATCAGATATTCAAGTTATTCCACTTTTAAAAGGTAATGACAACGATCTTAGAAACAAAGTTAGGGTTCATAACAGAGTAATTGTTGGTGTTGATAACTCAATGGAATTTCGTTTAGAAAATCAAGGTAGCTGAACAAAAATAACAACTAGAAAGCTTTCTAATTTAGCTAGTGGTACTTACCAAATAAGAACAATTGCAAATGAAAACACATTAGCTTCAGAAGCAATTACAGTTACAATCAACTAAAGTAGAAAATAAAAACTCCAATGGCGGAGTTTTCTTTTTT
>789 7529 155530
AAATGGCTATAGCCATTATGTTGTGCTTTTAAAAATTAAGGGCAGCAAGTTTTATATTCAGGATCCAGAATTAGGAAAACTAGTCAAAATGGATGAAAAAGTGCTCAAAGAGCAGTATGCAAATGTAATAGCTCTAGTTTCGCCATTAAAACTGTCAAAAGAAAAAGGCAAGTTTGTCATCGATAACAGAATAAAAAGCCTAATTTCAAACAGAGAATATGCATATCCACTATTAATTTCAACATTTATTAACTTATTACTATCATTCTCTTCATCATTTTTCATAAAAATTGTTTTTGATTTTATACTTCCAAATTTTCTAAATAAGACAATTATTGTTGTGTTTACACTCTTTGTGTGATTATGTATTCTAAAGGCTATAAATCAGTACTTTAAGTCATATATAGTTAATAAGATTACTAACAAAATCTACATAAAACTAAACACTGAGTTTTTTTCAAAATTGAAAAAAACTTCAATTAATAATTTATACAAACTAAATAATTCTGAATATTTTAAAAGAGCTGCATATATTTAATATATCAGTGAGTTCCAAGCTAATTTTGCATACACATTTATAAGTGAAATTCTTAGTTTAGTTCTATCTGGCTTGCTGCTTATATGGCTTAATTATTTATTATTTGCTCTTGTTGCTTGTTTGATCACACTTGTTATTATTGCTAACTACATTTATCAAAGTAGACTAGAAAGCTTGCATAATTATTCAATTGATGCAGTATCTAAAAAAATTCAAGCTGATATTGATTACATTAATTCAAAAGATAATTTTAGTGATCAAAGTTATTTTGAAAACTTATGACTTACTCAATACAAAAAGACTATTAACCAAAAGCAAATTGACGAAAAAATCTATAAAACAGGGTCAGGCAACAATTTGTTCAACAGTATTTTTATAGGCAACATATCAAACATAATAATTTTTGCTTCTACTTTTTTGATTATTAAAAACAAGCTAACTAACGGAGATATGATGATGTTTTTGACTAGTGTTAGTTTCTTTATTAATCCATTGTTATCCATTTCAAGCTTGTTGTCATCAAATTCAATAATTAAAAAATATGTTAACCAGATAAATTTTGTTTTTAATTTACCTCATAAAGATGTTATAGATAAAGGTCTTATTATCAATAAGGTTGAAAACATTGAACTAAAAGGTATTAAATTTGGCTATGAAGAAGGAATAAATATTTTAGATTTTGAAAATATAAAAATAGACCAGAACACTTGTTTTAAAGGAACAAATGGTTCAGGAAAGAGTACATTATTAAAACTTATAAAAGGCGATTTTGACAATTATATGGGTCTGTATTTAATAAATGGAATTAACCAAAAGCAAATAAATTTTGAAGACTTGCTAAGTAATACGATCTATATATCAAGTGATATATTCATTCCTAATGTAAAGGTAATTGATTTCATTATTGATAACAACAAGGAAAAAGCAGATGTTCTTAATCAAAATATTGAAAAATATGGACTGATAAGCGTGATAAACAAAGCAAATATAAATATGAATATAGAAATTAATAATAATGCCTCAAATTTATCTAGTGGACAAAAACAAATCATATTGCTATTAAGGCTTCTTACCAGGAAATACAAAATTGTTATGCTTGATGAAGCTTTTGAAAATATAAGCGTTGACAATTCAGCTGAGCTAAAAAAGCAATAAAAGATTATCAAAAAGATGCACTTTTTCTTGAAATCAGTCATAGTAATAATTTTGTACACAATTCAAAGGAAATAAGACTCAATGAAATTAACAACTATATCTAAATGAATATGATTTTGACTTGCACTAGTTTTTGTAGCTTCAGTAATATTGCTAATTTTCATATTTAACTATAAAATAGAGAAAACGGAAAAAATCAACCTATATATAGATGAGAAAAATAGAATGCATTTATTAGGCAATAATAAATTATTTTATTCACTAAAACAAGGGCAAAAAATAATTTTAAAAATTAATGAAAAAGCTTACGACATTAATGTATTAACTATAAAAATTTTGAAAAATAGTGCACAAATAGATTTTACTAGCTATGATGATAATCTTAGATCGCTTTTAAGAAAGGATATCAATATCGACGGTGTAATTCATTTAGGGGAAACAACACTATTTAATCTTCTATTCAAGCAATAAAAAATGAATTTAATATAATAATAGTTATGGTTATTGTTAATATCAACATTGAAAACGGCAGTTCTTTCAATTTTAAAGCTGAATATGAACAAATTTTAAGCAATTTGCAAACATATTTTAAGCTAGAGGACAAGGAAATATCGGTTGATGTTTCCATTGTGAACAACAGAAAAATCAAAAAACTTAATAAAGAATACAGACAAAAAGACTATGCAACTGACATTTTATCCTTTGATTTTGGCGACAAAAGTCTTTATAAAAGTATGCCTTTTTTACCCTTAGGCGAGCTTGTAATTAGTCACGAAAAGGTGGAAGAGCAAGCAAAGGAATTTGGTCATTCATTGCGCAGAGAATATTGTTATTTGTATGCTCATGGACTAATTCACTTAATGGGATATGATCATGAAGTTGAAAATGAAAGAATTGAAATGAATAAAATTGTAGATGCAATATTTAATCCGTTAAATATTACAAGAGAGGAATAATAATGGTTGAAAAATTAAAAAGTTTATTAAAGTATGCATACTGCCCTTGATCGCACTTTCAAGTAGCTGCTATAGCAATTGATAAAAATGGAAAAGAATATCCAGGAGTTAATGTTGAAAATGCAGCCTTCCCTTCAGGCTTATGTGCCGAAAGATCAGCGTTATTCGGTTCTGTTGCTCATGGTGCGGAAGTAGGCACATTTAAGGAAATACACATTATTTCATCAAGCAATGATGTAATTTCACCATGTGCTGGATGTAGGCAAGTTTTAACTGAATTTATGCCTGACAATGCCTTAATTTATCAATACAACAATTCGGGCGATAATGTGAGAGTCAACAAACTTAGTGAACTAGTTCCACATCCAATAAGAACAGAACAGATTAAATCTTAGCGAGCACAATTATGAAAGTATGTATTATAAGTATTCTAGGCAGGCCAAATGTTGGTAAATCATCTTTATTAAATAAGATTATTAAATACGATTTGGCTATTGTCTCAAATGTGCCACAAACAACTAGAGACCAAATTATGGGTGTTTATACTGAAGATGGATATCAGTTTGTTTTTGTTGACACTCCGGGGATTCATAAACCATTAAATCTTTTGGGCGAATCACTAAACAAAGAGGCATTTAGCTCTCTTAAAGATATTGACTGTGTTCTATTCTTAAGTCCAGTAAATGAAGATATAAAATCAGGCGACAAGCTCATTTTAGAAAGAATTACTAATGCAAAAAATAAAATAGCTGTTATCTCTAAAATTGATTTAGCTAAATCGCCTGATGAAATTGCTAAGAAAATTGATGGCTTAAAAGAGTATGGTTTTAACAAAATTATTTCAGTTTCAAATAAAAACGATAAGTCAGTTGACTCGCTAATTGAAATATTAAAAGAATATGCATATAATGCGCCGCCATTTTATGACGAAGATTATATTACAGATAAATCTATGCGATTTATGGCCAAAGAATATATTCGCGAAAGTGCAATAAATCTTTTAACTGATGAACTGCCACATTCAATAGCTGTTGAAGTACAAGATTTTATCGAAGAAGATGACAGAATAACTATTAATGCCATTATTTATGTCAAAAAAGATTCTCAAAAAGGCATCTTAATCGGCAAAGGTGCATCAATGATTAAGAAAATTGGCACAAATGCCAGAATGAAAATGAGCCATCAGTTTGATACAAAAGTGACACTAAATTTAAAAGTCAAAGTTTCTAACAAATGAATCAATGACAAAAGTGCACTCAAAAAATTTGGCTATAATTAATATATAGTGATCTTTTTAAGAAGAAGGAATTATTATGAATAGACAATTGTTAGACAGAATATTTGCTGAAAAAAACATAGATTGCATAGTGTCATCAGCACCACAAACTAGACTATGGTATTCAAATGTCCAAACTACTGATGGTTACATTATTATTGAAAAAGATAAGGCATATTTATTTGTTGATAGTAGATATATTGAATACTGCGAAAAGTATGCTCAAAATGTTGAAGTGCGTTTATTAGCTGGTAAATCATTGAAGGAATTCTTTGACCAAAAAGCCTATAAAAAAGTCGCATTTGAAAAAGACTACATCGTTTATGATGAATTTGATAAATTGCATAAACTAATTAATCCTAAAACTGTTGCCTTTATTAAGGGACAAGAATTAAGAATTAAAAAGAGTGAGGCAGAAATAAAGGCTATGGAAGAAGTAATAAGCATTTCATTGAAAGCTTATGAAAAATTAGTTGAATGAATTATTCCAGGAATGACTGAAAAACAAATTGCAACAAAACTAAACCACTTAATGAAAACATATGGTGCTCAAAAAGAAAGTTTTGATGAAATTGTTGCTTCTGGACCTAACTCAGCTGAACCACACCACCACCCAACTGATAGAAGAATCAAAAGTGGCGAATTACTAAAGATTGACTTTGGTGCACTATACAATGGTTTTTGTGCTGACATTACTAGAACATTTATTCTTGGAAGACAAAACATAAGTGATAAACCAGAACAAGAAAAAATATTAGAAATTGTTAAAGAGGCTGCTCGTTTAGGCCGTGAAGCAGTTAAACCAGGCGTTAAGGCTTCTGACATTGACAAAATATGTAGAGACTACATTCAAAAACAAGGATATGGATCATATTTTGTACACTCAACCGGACACGGTTTAGGAATTGACGTTCATGAACTTCCTAATGTAAGCTCACACAGTGACTATGTTTTAGAAGAAGGAATGATTATTACTGTTGAGCCAGGAATTTACATCCCAGGTCTTGGTGGTGCTAGAATTGAAGACGACGTGCTTGTTACTGCAGATGGACACCGTGTTCTAACACGCCCTGAAGAAGAAGCAATGTAACAACTTAAAAAAGGAAAGTGGAGAGGCTTTCTTTTTTTGTTTGAAAACTCATTTTTTATGAATTATGACCTGTTTTTTTAACTTTTTGCTAAATATTTAATAAAATTCATATCACTATGAAAGAACTAGAAAAGATAACTCCTTTAGAGCTAGATTTTGCTAAATGATACACTGATGTTGTAAAGCAAGGGAACTTAATTGAGTATGGTCCAGTTAAAGGAACATTAATTTTTAAACCAAATTCATATGGAATTTGAGAACAAATACAAAAAGCGCTGAATGAAATTTTTAGAGGCTTAAAAGTTCAAAATGTATATCTTCCTTTGTTCATTCCTGACAGATTACTTGCTAAAGAAAAAGAACATATTGCTGGTTTTAACCCTGAGTTAGCAACAATAACTAAAGTTGGTGATAAAGAGCTTGATCAAAAAATTTATGTAAGGCCTACATCAGAAGTTTTATTTGCTGACTTATTTAAAAAAATGATTGTTTCGCATAAGGATTTGCCTATTTTATACAATCAATGGGCAAATGTCGTAAGGTGAGAAAAGACAACAAATCCATTTTTAAGAAGCAGGGAATTTTTATGACAAGAAGGCCACACATGCCACAAAAGTGCAATTGAAGCTAGAAAATTAACTAGAGAAATGATCAATGTGTATGCTAAATTTTTAAAAAATTATTTAGCTATACCAACAATTATTGGCAAGAAAACTCCATATGAAAAATTTGCTGGAGCCTGCTCAACATATACAGTTGAAGCTATGATGAAAGATGGAAAGGCATTGCAAGCAGGAACTAGCCACTATTTAGCCCAAAACTTTTCTAAAAGGTTTGAAATTTCTTTCAAAAATGATAAAAATGAAGATGAGTTTGTTTACCAAACATCATGGGGTGTCTCTACAAGATTACTAGGCGCAATTATAATGACCCATGGTGATAATAGGGGAATAATTATTCCTCCTAAGGTTGCTCCTGTTCAAGTTGACATTTTGGAATTATTTGCTAATAAACAGCCTAAAGTTCATGACTTTTGTAATGAATTAGCTAAGCAACTAGAAAGAAAATTTAGAGTAAGGCTTGATTCGACTGACAAATCTCCTGGCTATAAAGCTTCAAATTCTGAAATTCAAGGTGTACCACTTAGGATCGAGGTTGGCCCTAAAGATCTAGAAAATAAAACTGTAACTATAGTGCGTAGGGACACCTTAGAAAAAACTATAGTTAGTGTATCATATGTTAAGAGCAAGGTTCGTGAATTACTAAACAGCATTCATAATAATCTTTATGAAAATGCCAAAAGAAAACTTGACGAAAATACTGTCCTTGTTGATAACTATGAAGAATTCAAAACTAAAATTAAGGAGAACAAGTTTGTTTTAGCTCCTTTTTGCTGTGCTGAAGAAGCAGAGATAAAAATCAAAGAAGAGACAGGCGCAACAACTAGATGCATTCCTAGAAAATCATTAAAACCTGGCAAGGTTAACAAATGCATTTTTGAAGAATGTAGATCGCAAACTAACAAGTATGTTATTTTTGCTAAAGCATACTAATTACTAACATTGATAGCGGTTTTATTTTCATAACTTATGCCAAATAAAGGAAAATTATGATAAATAACATATCGCTTCATAATGTTTTAAATTATGCAATGTCAGACTTAGAAAAATATAAGTTTGTTGCCACAATATGTAGGATAGAAAAGGCTCGCGCAAAGTTAGACGAAAGAAGCAATTTACTTTATAGTGACAGAAACAAAATTCATCATAGAAGCCGCACATTTTTTTCTGATAAATTCAATAGGGCGCTTGAGTGTTTAGAAGATAATTATAAGCATTTAATAACTAAAGAATTTTTGGAAAAAGAAAACAATTACTGATATGAAGAGTTTTATTCAAAAACAACATACTATAAGTATCGTAAAAAAGCAGTTGACGAGTTTTTTAGCCTACTATTTAGACAAAGATCATATGATTATTTAGCACGAAAGCAAGAGAGTTTTTTCTCTTGCTTTTCTTTTAGTAAACACAATAAAAAAGGCACTTAAATTTTAAATTTAATATAATTAACATACTATATAAATGGAGTTTAAGGTATGAATATTTTGGAAACTATTTGAGCAAATTATGACCCTAATTCAAATTATTTGCCGCTTAGAGAAAAGTTTTTAGAAGAGGCAAATAAATATTTTGAAAACGCAGTAAAGAAGTCTAATATTTCTGTAGAAGAGTGCCAAACACTAGCAAAAAATTATGAAGCAGCAGCCAATAAGAAAGAGAAAACCAGCAGAGCTGTTTCATCCTTTTTAGCCTGATTTATAGTATTTTTGGTTCTTGGACTAGTAGCATTTTTATGATTCGGAGTTGTTTTAAAGTTCAAAATTTTAGATGCAGCAATATATAGCAGTGCTGATTTAGCACAGGTTATTGTAGCGCCAATATTAGGTGTTACTTTCCTTGGTTTATCATTTGGCCTTTTCTTAGTTAAGTTTATTAAAAACAAAAAGCAATTAAT
>790 449 5959
TATTAATTAAATTATTTGCACCAGAAATAATTAAATTTGAATAAATTGTGCCATCAATAACCTTAGCGTTCTTAATCATTTATCAACTCTCCTATGAATAAATTAATTTTGCCAACTTTTTGACCATTTTTAGCAAGCTTATACTTTAGCAAATTACTTATATTTTTTACTAATTCCTTTGCGCTTGTGTTTTTTAGTATTTTTATTGATGCACTAAAATTCCATATATCTTTATCACTTTCATGCACATTAAAATCTGCAATATGATCTGTGGTGCCTTCTTCTAAATCTAATCTTACACCGGGTGTTGATTCTAAAATTTCTATAAAAATCTTTTCAACTTCATTGTTTGTCATTTAAAGCCCTACCTTTTCAATGCAGTCTGGAATTTTAATTTAGTATTTATATGATAATGTAGATAAAATTATATTATTATTAAAATTAAAACA
>791 24 8
TAAAAAAAAAAAAAAAAAAGCAAA
>792 35 300
AAAAAAAAAAAAAAACAGCCAATGAAATGCTGAAG
>793 45 697
TGATTACCGCCACCTTCAGTTCCAGTAAATGTAACTGTAACTTCA
>794 25 115
AAAAAAAACACAAAAAAAAAAAAAA
>795 32 104
AAAAAAAACACAAAAAAAAAAAACAAAAAAAA
>796 25 33
TTTTTTTTTTTTTTTTTTCTATTTT
>797 44 635
ACTTTATCAGCTACTCTTATATTTTCTCAAATAAAGTCATAGTA
>798 34 117
TCGTTTAGCTGCTTTTGTGGCTTTTTTTTTTTTT
>799 24 51
AAAAACAAACAAAAAAAAAAAAAA
>800 29 82
AAAAACAAACAAAAAAAAAAAAACAAAAA
>801 28 58
AAAACAAAAACAAAAAAAAAAAACAAAA
>802 24 48
AAAACAAAAACAAAAAAAAAAAAA
>803 43 294
AAAGTGCACGATTATAGGCAGTTTTTGTTTTTTTTTTTTTTTT
>804 25 215
AAAAAAAAAAAAAAAACAAAACACA
>805 24 2121
AAAAAAAAAAAAAAAACAAAAAAA
>806 30 258
AAAAAAAAAAAAAAAACAAACACAACAAAC
>807 25 510
AAAAAAAAAAAAAAAACAAAAAACA
>808 32 305
AAAAAAAAAAAAAAAACAAACAACAAAACAAA
>809 24 261
AAAAAAAAAAAAAAAACAAAACAA
>810 28 84
AAAAAAAAAAAAAAAACAAAAAAGAATA
>811 40 247
AAAAAAAAAAAAAAAACAAAAAATAAAAAAAAAAAAAAAA
>812 25 85
AAAAAAAAAAAAAAAACAAACACCC
>813 28 122
AAAAAAAAAAAAAAAACAAAAACCAAAA
>814 40 498
AAAAAAAAAAAAAAAACAAATAAAAAAAAAAAAAAAAAAA
>815 25 34
TTAATTTTTTTTTTTTTTTTTTTAT
>816 24 8
TAATTTTTTTTTTTTTTTTTTTTG
>817 24 7
GAAAAACAAAAAAAAAAAAAAAAC
>818 24 23
GAAAAACAAAAAAAAAAAAAAAAA
>819 28 100
AATTTTCGTATATGGCTGTTTTTTTTTT
>820 24 8
GAAAAAAAAAAAAAAAATAAAAAT
>821 34 126
AAAAAAAAAACAAAAACAACAAAAAAAAAAAAAA
>822 24 364
TTTTTTTTTTTTTTTCTTTTTTTT
>823 26 52
TTTTTTTTTTTTTTTTTCTTTTTCTT
>824 24 10
TTTTTTTTTTTTTTTCTTTTTTTG
>825 24 76
AAAAAAAAAACAAAACAAAAAAAA
>826 182 4797
GACATTAATTCTGACACTTCATGAGGAGTATAAAACTCACCAGCTTTTTTGCCAGCTGATGAAGCAAAACGGGCAATAAGATATTCATAAATGTAGCCTAAAACATCATAATCTTGATTAGTTGAAGGAATATCATTAATAATATCTAGCAAGTCAGAAATTACTTTAGTTTGCTCGTTAGT
>827 24 68
AAACACAAAAAAAAAAAAAAAAAA
>828 25 34
AAACACAAAAAAAAAAAAAAAAACA
>829 25 67
TATTTTTTTTTTTTTTTTTCTTTTT
>830 27 93
AAATAATGAAAAAAAAAAAAAAAAAAA
>831 24 7
CATTTTTTTTTTTTTTTTTTATTT
>832 8743 130067
AGAATAAGTTAGATAAAACTAATGTTAAGTTAGATAACAAGCTTAATAAACAAGAAGCACAATTAGATAAAACTAAAAAAACTAAAGAAAAAGCAATTAGAAGAACTACTGCACTAAGCGCAATGCAAGAAGACAGGAAAAAATTCTATACAAGCGCACAAAATAGAAATTTATTTACTAGAAACAGTTCATCAAATGTAGATGATAATGCAGGTGCATATAAACTAAGCAAAATTACTGATAATAAAAAATGAAGTGATATTGATAAGCAGGATAAAGCGAATGAAACTGCAAGCCAAAAACAAGCTGAAACAGTAAATTCTAATACTAATAGTAATAGCAGTAATAAAGAAATAGAAGAATCAAAAAATAGTAATTCATCTAATTCAAACACTGATAAAGAGAAAGCAAATAAAAGTAAAGATAATAAAGAAATTAAGAATCTAGTTGAAAAAAAATGCTAAAGAAGTAAAACGTATTAATGATGAATTAGAGACTCTTAAACTAAATGATATTAAAGAGAAAAGTAAAAGAAAGAAGGGTAAATAATGCTACAGCCCAAAAACTTAAAAAAGACTCAAAACTACTTTTGAAAGTCGTTTAGCTGACTAGACTTTCTGGTAGTGTGCATTGTAATTATTCTTAGTGTAACAATAGGTTATACAGTATTTCCCCTAGTTATCCTAAGAAATGAAGTTTAATTCTTTCTATATTACTAATACTAGCATTTTCAACAGTTTTAATTAAGTTAAGTAAATATGACTGTAGACTATACATTCTATTTTTTAGAATGATTAAATATCTTTTTAGTGTCAAAAAATACAATAAGAATCAATATAGCCCTAAATTATTAGTTCCCTATAAAGCTATTATTGAAAATAAGTTTATAAAAACTAAACAATTAAAAGCTGGATCAAAATATATTGCTATTTTACGTTTCCAAGGCAAAAGCCCGTGAAATGAAGATTCTGAAGATAGAGAAGTATTTTTAAGTAAGTTTACTGAACTATTAGATACAAGCGACTATTATTTAACTTTTATAAGAAAAAAAGAATTAGCTGACTACAGGCAAAATTTTGAATGCTTAAAGAAAAATAAAAAAGAAAATTAGCTACACTAACTGCTAATAAAAGTGCAAAAAGTATAATAAAAAACTATAAAGCATATTATGAATATGTAAATAATGACTTAGAGTTACTAGATACTGAATTATTAGTAGATACATACTATATAGCACTATATGCTAAGGATCTTTTAGAACTTAAAAAAATGGTGCTTAATACTATTGCTAACTTTAACGCAATGGATATTGAAAGTGAATTAATAGAAGGCTTAGAATTGCTAAAGTTTTTAGCATCTGTAAGCTTAAAGTCCTTAGATGAAGAAGAAGCAATTAGATATTTAGAGTATCAAATGAATAATAATCAACGAGATTCATTTAATGCTAAAGATGATCATATTTTTGAAACATTAACTTTTAAGGAAAAAGTTAAAGAGTTTTTCAAGTTTTTAAAAAGTAATTTTAAAAAGAAGCCTATTATAAATAAAGAAGTCAAAACTAATAAGCCTAAAACATTAGATGAATTGCTTTCATCTGATACAGTGTTTAAGCGCAATTACTTTATTAAAGATGGCAAATACTACTCAATACATACAATAAGCGAATTACCGCTTAATTTAAGCGAAGGCTGGGCTATAAGCTTATTTGACAATGACGTTACTATTGTCTGAAATATGGGCATATTCAATGAAGCGTCGCAAGCATCTTTATTGGATAAGTCTGGCAAAAGGATGAGTGATAATAAAACTTTAATTAAGTCAAATTACTTTAGGGCATCATCTAGTTTACAAATTGAAGCCTTAGAATATTTACAAAGTCAATTACAAGAGAATAAAAACTTATTAATGAATAGTTCATTAATGATCATTAATGAAGCTAACAGTTTAAAAGAATTAAGAAAAGCCGAAAGTAAAGTTTTAACTACTGCCAAAAGGGCTAAGTTAAACATTAATACTGTACCTTTTAAACAATTTGAAGCCTTAGCGCAAGCGTGCTTAATTACTAGTGATAACTTACACGAAGCAATACCAATGAGTAGTTATAACATTAGCCATGGCTGGGCATTTGAGAATGAAACTAATAATGATAATAATGCATTTATCCTAGGTAGCACTGCATCGACTGGAGAACCTATAATTTTTGATCAATTCTATAAAAAGAGTGCAAGAAGGGTTAATTACAATATGTTTACTGTCGGCTCATCGGGTAAAGGTAAGTCGACTGATGTTAAAAAGGCCATTTTAGGCCATTTAGCACACAATAATAAGGTATATATCATTGATCCGCAAAATGAGTATTCTAAGTTAGTCAATCATTTTGGCGCTACTTTAATTGATTTAGGCCTAGGGCATAAAACAATAATTAATCCATTGCATGTGCAAATACAGCTTTTTAATGATGATGAAGAAATTAGCACTAAGTTAATAATTAATAAGCACCTAGAATGGTTAGAAACATACTTTAAGTTAATTAATACTGACTGGAATCAAGACTACATTGTATTTTTAATGTCAATGGTAAGAAGCCTTTATGAAAATATAAGGCTTTATAACCTAAAAAACATTAATGAGTTAAGAGACTTTAATTATCCAATAATGAGTGACTTAATTAATCATTTAAAAGAGTACAAATGAAAAGATGAATTTGAAAAACAGAGAAAGAAAATTGTTTTAGCTAACATTATCGATAGGCTTTCATTTGACTATGAAAATAATGGTAAATATGAATATATTTACAACGGGAAAACTAACATTGATCTTTCTAATGACTTTATCATTTTCAATACACAAAAATTATTTAATACTTCTAAAGATAGTGGACAAGTAGGCTTATTTGTTCTCTTAAGCTTTATTCAAAACAAAATATTTAATAATGCAATAGAAGATAAGAATGCAAAAACAGTATTGGTTATTGATGAATTGCACATGTATATTGATCCAAGCAATACTGCTACATTAGACTTTGTTTATACAATGACAAAAACTGTTAGAAAGTTTAATGCAGGTATGATACTTTGTACACAGAATCCATCCGACTTTTTAGGTTCAAGCAATATAACTAAAAAAGCTGAAGCTATATTGCAAAACTGTCAATATGCTAAGTTCTTTGGCCTTAAGCAAAAAGACTTAGAAGCTGTAATGGATATGTTCAAATCTACTGGTGGGCTTAATAATACTCATCAACGCTTTTTAGCTGATAGTGACGTCGGAAACTTAATTTTTAGCTTACATATGTATTCAAAAATAAAAGGTAGTATCTACTACAACGAGTATGAAAAACAATTGTTTTTTGATAAAGGCATAATAGGTCAATAAGGCCATTTTGCTTTTATTTTTTTAAACAAAAAAGAGTAAATAATGACTAAGAAAAATGAACCATTAAGAATAACTTTTAGGCTATATGAAAAAGAAGATATAGCAAGGTTTGAAAAGTTTAGAAAAGTAATTGAAATAGATAATAAAAGCACGTCGGAAGCAATTGCTGGAGTGTTTAAAGAGTATTTATATAACAAGGAAAAAGAGATTGTTTTTAAAGATGCATTAGATGATATTTACTATGCAATGAGAAAGGTGTTTTATTCATCATTAGCCCCTTTTCAAGCAAATATAACTAGAGAGTTATTAAAAAATAGGGCTGAGTTAATGCTTATTAATAAAAAGCTAGATATCTTAATTAATGCTAATAGCAAGTTAGATAAAAAAGTTTTAGCTAATTTAAGTATGGAGTTATTAGAAGAAGCACAGTATTTTGAAAAAATGAGACAAATATTAGATATTAAGCATGATGAAACAATGAACAAGATCAATGAAAAAGTAAAGACAATTAAAGATAGTGAAAAGAAATTTGAACGCTATAGAATGCATAATGGCGAATTAGATTCGCAAATTATAAGCCAAAAGTATGATGAATTCGAAGCTTTAATTAATGACAATAGGAAAGAGTAAGTATGAATAAAAAGAAACTAAGAATAATACTATCTACTACTTTTTCATTACCTTTAGTAGCACTAAATACTAGTGCTTTTTTCCATGCTAATTCAAGCAGTGCAAGTACTAGGTATTTTGACTTTCCAAATAGTAAATATCCCGTAACAGTTGAATATGATAAGTCAACATTTAGTTTTGAGAATATTTTCTCCGATCCTAATAAAACTGGTCCATCTTATACAAGAGAATCTTTTAGAATGAGAATTTGAGAGCCTAAAAAATGAAGTGAAGTGCTTAATAAAAATGATTCATCTGAAATTGGCAAATGACAAATTATGGATGAAGAAAATAAAATAGAAGATATCTATGATTCTAGAGATGAAAGAAACATAAATGGTGCTATTAATACTAAGGTTATTACCAATGTAAAAGGCTTTAAAATTACTAGAGAATTTAATAGTTTAGATAAATTAATTGATTCGATATGATGAGAAAAAAATGACCAATATGGCTATAAAAAAGACTTTATTGAAACTTTTAACTATTATAAAAATAAAGAAAGAAATTCATCAAATGCTACAATATCAAAAATTACAATGTCACTAGAAGCTAAAAACTTAAATGCTAGAAAAGTTAGTTATCTAAACGGATCTTTTAACCCCGATGACGAAGATGAAGAAGAATCAAATGATAATATTAAATACAGTAATGAAGGTAAATTAGACTGAGATAAAGTAACTAGCTATAAAATAACTGTTGAATTATCTAGACCTAGAGATATAGAACATCCTTTTTCAAAATATAAAACTGACTTTAATAATCTTAAAAGTAAGTTAGAAGCTTACAGTTTCAATATTGAAACTGACACTGGCGGACAATTAGGCACTGATGAATCTAAGCAAAATGGCGATAAAACTAACATTGAAAAGTTAGATGAAAAGTTGCAAGAGTTTAATAAGCAAAATAGTAACAGTTCAAAATTAAGGGCTGAATTTGAAGTTACTAGCCCTAATACAATTGATATTTATTTAAAAAATGAAGATGGCACATTTAAAGAATTTGTTGCCAAAAATGTAAAAGTTAATATTACTCCATCTGCTGAATATAAAGGTAGAATTGCTAGAAAAAACTTAGAACAAAGACTAGTAATTAAATTAGGAAAATGAGTTGACTTTCAAAATGGCACTACTAAATTAGTTGATGATAAGTTAGAAAAAGATCCTAGTGATAAAAAACAAATTAATAATACAGGCGCTGAAAGATATGGCGGAAGATGAATTGCACATACGCCATTAAAAGTTAACTTTACAGCTACTAGTGATGAAACTGAAGTAATTACAATAAATGGTAAAAAAATTGACGTTATTAACTATAGATTCGAAGAAGACTTAACTGACAATAGAAAAGATGCTGATGATAAAGAAAAAGTTTTTAATGCTGATATTAAAGATCAAAGTGATAAAAATGCTAAGAATGATTCTAATTCGCATGCTAAAAATGAATATAAAATTGAGATAACTAAGTATAAAGATAAAGCACACAAAACAGTTGAGTATAAATATACAAAAATAATTGTAATTGATAGTAGAAGTGCTCAAATGGACTATAAATGATTCGCTTGAGATCCTGAGAAAAATAGGCATCAAAAAGAGTTAATAGAAGGGTTTTTAACTGATGAAAAAGGGGAAGTTAAAAAAGATAAAGATGGTAAGCCAATACCTAATGCTAAATATGATCCATTAATTGATAAAAAAACTGGTACTAAAAAACAATTAGTATGATTTGATTTTAAGCGTGGTAGTACTAAGTCAAATTTAGGCTTATTTGCTAATATTGATACTAATAGATATCCTGAAAAAGATGGCCATTATGTGCCTAATAGTGATTTTGCTGATGATGTTGATTCTAAAAAAAACTACTATAAGCTAACTAAAGCTCCATATAAAACTAAGACTCTATTTACTCCGCACAGTAATGAAAAAGATTTAGACGCTGGAGTAATTGCTGAAGCAGTTGTACTAGATGGTAAAGGGGCATTAAAACAGTTAATTGGAAAAAATGAAAATGCTACATTATTTAAATTAACTAGCCGTGGGCTTTATAAAATATCTAAAAGTTCTACTAAACGTTTCCTAACACTTGCAAATGAAACAGCATCTGATAATTACTTTTCTGAAGAAGGTATTTGACTTTTTACGTCAAATGCTAAGAATTCAATATCAAATTATAAATTTGTATTAATTAATAAAGATAGTAGCCCTTATAGCCAATTTTTAGATAACTTACCTAATTTTGATTCATTAAAGCCTTTATGAGAAACTAAACAAGGTAAAAGATTTTTTGAATACTTAGAAGCTACTAAAGAATTAAAACATGAACAAATAAAGTTGCTCAATTATGAAGATGCAATGGAGTATTATAAGCAATATATTAATGACTTATGAACTGGCTTTGAAGTTAATAGCCCTATTGCTATAACTCCTAAGTTTAAAAAAATACCAAAACAAAAAAGATTTCTGATATTGCATCTGTAGATAAATTTAAACAATATCTAGATAAATTCGATCATAGTGATAAAGTAGAATTAAGTAAAGTTGAAGTTGGCGGAGAAAACTATTTAAAAGTATTCTTTAAGCTTAAAACTACAAATACTAGATATAGGCTAAGTCAAGATGGTTATGCTGTACATATTGAAATTGATAACTCTGCTAATGGCAGTTCAAATAGTGGTAATAGTGCTAGCGATGGCTCTAAGCCTGGTAGTGGCGATGGCAAAGATCCATCTAATAAAAAAGAAACTAAAGAAAATATTTACCTTAGTCTTAACTCTCAATTATTCTTAAATTTAGCGGCTAAAAATAGCTATAGCTCATTTAAAAGAATTTTGCAATTCTTACCTAAAAATGATGTGTTTTTATCTTTATCTGAAAAGCATTTACAGTTACTAAATATTAATTATGACTTAAATGAACGACTTAAATTGTTAGTAGTTAATGTTTCATTTATTGATCTAAATAATAATAAAAAATATAACTTATTGCCTAAGTCAAATTTCTCTATTTTGTTAGATTTTGCTAAGTCTATTAGTGATGATGATTCAAATAATAGAAAGCCTTATAGTCCATCTAATGGTAGTGATTGAGAAAGAGTAAGCCCTAGAGATGATGATTTAAATAATAGAGATGGAAATAATGGTTCAAATAATGGTAACAGCAATAATTCTAGCAATTCAAATGGTAATAATGGAAATAATATAAATATCCCTGGAAATTCAAATACTCCTACAAATAGCGATGGTAGAAACAATAACTCTGCTAGCGGCAATAGAGATGGAAATAATGGCTCAAATAGTGGAGATAGAAGCAGTAATAACGGTTCAAATAGTGGTATAGATCCTAATAAGAATCCTTATGCTGATCCATTTAGTGAAAAATGGCCTGCTGACAATTCATCTGGTAATAATGGTATTAGTGATGATGAAAGCGATATTGCTAAGGATAAAAGAAGTATTTTTAATGGCATAGTATTTAAAAGAATAAACTTAAAAGGCACTAGCACATTTGAAGAAGCTAAAGAATGAATTAAGAAATTAATTCAAGAACAGACTCCTAATTTAAAACTAGGCAGTGACTATGAAATTAAGAATTTAGATCAAGTTGCAAGAGAAAAAATATATCCGCAAACTAATGTAAGTGACTTTAAAAATGTTAATATTTCATTTGCTAACCTACAAGCTTTAGGCAAAAAATTTGGTTATGCAAGAGTTGAAGTAGTTAATGTTGTAGCGCAAGCTTTAGATGAAGATATTGACTTATCGAAAATTAAGCTTAATGATATTAATTTAAATGAAAGCAAGCTTTCATCATTAAAAACTAAGATTATTGATGAAATTAATAAGCAGTTTAAAAATAAAAACTTAGAAGTAGGAAAAGACTTATTAATTAAAAATTATGAAGTTACTATAAGGGCTTTAGCCTTAGGTAAAGGTATTAGTGCAAATGCTGAAATTACAGGTAATAACATTAGAATCAAAAACTCTACTTTTGTAAAAATTACTAATAGTGCTGATAAGGTTATAAACGATGAACTAGGCCCATATATTAGCCCTTTTGAATGAAATAGATCGGGCAATAATGGCTTTATTGATCCAAGCAATAATTCTAATGATCCTAATAACAATGATGAAAACACTCCTAATGATGAACCATCAAATGATAATTCATCAAGCAATAATAGTAATAATGCCAATAATACAAATGAAAATGAAAGCACAAATACTATCTATGACTTATCATTTTTAAAACTAGAAAAACTAGAATTTGCCGAACATATAATGAGTGAATTAAGGGATAAAATAGTTAATGCTATCATCATTCAATTAAAAGAAAAATACTTTATAGAGTACAAAAAGCATTATGATATTGATCTAAATGAATTAAATGCTGTTGTTAAAAAACTAGCTACAAAAAGCAATGAAGCAATTGAATCTGTTTTAACAATAAGATCTATACCTAAAGTATCTAGAAGAAGTGCTTTAGCTACAGTATCTAATTTAAATAAATTACTAGATCCTGTTTAAGATTTAGATAAGCCATTAAATATTAATGATAATAGTAATAGCAAGAAATTAACTCAAAAGCAAATACTATTAATTTATTCCTTTAGCACTTTTAGGCGCTACTGGTATTGGTACATTAATTGGTTTTATATACATTAGAAAAGTTAAGAATAAAATTAAGTAAAAAATTTATGAACT
>833 3291 75850
AATAAACTATATGCACAATTATTTACTGGCAGAAAACATCAAATTAGAGCCACATTAGAATACCTTGGATATCCAATATATGGCGATTCAAAATATGGTTCAAAGACAAAAGGAACCAAAAGAGTTTATTTACACTGCTATAAGTTAAAATTTAATAATTTAGAAAGATCATTAGAGTATTTAAATGGCAAAGAATTTGAATGCAAGGAAGAATGGTAGGCAATATGAAGGAAAATATTAGAGAAGAGTTAAAAGAAATAGCATCATCATTAATGTTTAAAATTGATGACAAGGTTATGGACGACATAATGGAGATTTGGGCAGACTTAAATTCTAGAATTGCATGATTAAAGGATATTGACACAACTAATGTGCTGCCGTTAAGTCATATAAACGAAGAAAAGTTCACTGATTTTTTAAGAGAAGATGCTGAAAATGAAATGATTGTTTCCATTAAAAAACAAGAGTTATTAACTAATGCTGCCGATTATGACAGTGACTATATATTGACTAATAAGGTTGTAAAATAATGGAATTAGTAAATAAAGGCAATTTTGAAAAAGCATTAGAAGAATTAAAAAATAATCAAAATAACTGTGTTTCTAGTTTATATGATGAAAAGATAAAAGTGGGTGATGGCATCTTAAATGAATGTGTGTTTACTATTAAAGATAACTATGCCACTGAAAGCAAAAAAACAACTGCCTCAAGCAAAATTTTAGAAAACTTCATGCCTCATTATAATGCAACTGTAGTTCAAAAATTATTAGATGCTGGAGCAGTGCCAGTTGCCAAAGTTCACTGTGATGAGCTAGCTTTAGGGGGAACTGGAAAGCATAGTGCCTTTGGATTAGTAACTAATCCATTTGATTCAAGTAGATTAGCTGGAGGCTCATCTAGTGGATCTGTGGCTACTTTAACTAAAAATGTTGCATTTTCACTAGGTTCAGATACCGGGGATTCAGTGCGTTTGCCTGCTAGTTATAATGGGCTTGTTGGATTTAAGCCTAGCTATGGAGCAATAAGCAGATTTGGATTATTTGCATTTGCTTCTAGTTTAGACACTGTTGCATATTTTGCTCATAATGTAAGCGATATAGCCACTTTGTCACATATAGTGTTTGGTAAAGATCCTAGAGATATGACTAGCCTTAATATCAAAATTAATGATGTTAAGAAGGCAAAACCACAAAAAATAGGAATACTTAATGTACATGGGCTTGAAGAGTTTGTTGATAAAAAATATAAAGAATTGATAAGGGAGCTTTCAAAGGCAACTAATGTTGAATTAGTTGACATTAATGAAACCCTTTTTAAAGCAATTAAACCTGTTTATGAAATTATTTCTTATTCTGAAGCTTCAAGTAATTTAGCGAATCTAAACGGCATTGCTTTTGGGTCTAGAAAAGATGGAAGTAACTGAGAAGAAATAATGACAAACACAAGAGCAGAAGGCTTTGGTGAAATGGTGCAGCTTAGACTTGCACTAGGATCGTTCTTTTTGCATTCAAAAAACCAAGAAGAGATGATTTTAAAGGCTCAAAAAGTTAGAAGATTAATTAAAGAGCATCTTGATAGCATCCATAAAAGATTTGATATTGTGATTTATCCTTGTGCTGCTGATTATGCTCCTTATATTGATGATTCTAAAAATAAATCACACGGTTATATGGACTATATTTTAACTGGAGCTAATCTTGCTGGCAATCCTTCATTATCAATTCCTTGGATTAAAGACAATTTATTTGTTAATTTATCAATTGATTCAAAAATTTATGATGATGAAAAATTGTTATCGCATGCACTATGAATCGAAAAGTTTTTAAAGGAGAATAATGAATAATTTTGAAGCAATTATCGGAATTGAAATTCACCTTGAACTCAACACTAAAACAAAAATGTTTTCGCCTTCAAAAATTGACTTTAATGCTGAAGCCAATACTACTGTAAATCAGATTGATTTGGGATATCCAGGTACTCTTCCATTGCTTAATAAAGAGGCTGTTGTTTCTGGAATTAAGCTAGCTAAAGCACTAAATATGACTATAGATCGCGAGCTGCATTTTGATAGAAAGAATTATTTTTATCCTGACTTGCCTAAAGGTTATCAAATAACTCAGTTTTATAGGCCTATTGGTTCAAATGGATATGTTGAAATAAATACTGATTTAGGTACTAAAAAAATAAGCATTGAAAGAATTCATTTGGAAGAAGATACAGCTAGACAGTATCATGGAGAAAAAACTAAATTAGATTATAACCGTGCAGGTGTGCCACTAATTGAAATAGTTTCAAATCCAGTAATAAGCAGTGCTGATGAAGCTGTTGCTTATGTTGATATGATTAGAAGAATTGCACTTTCGTTAAATATTTCTAGTGCAAAAATGGAACAAGGCTCACTAAGAGCTGATATTAATATTTCACTTAGGCCAAAAGGATATAGTAAATTTGGCACTAAAGTTGAGATAAAAAACATAAACAGTTTTAGAGCAATTAAGAATGCAATTGAATATGAAATAAAATTACAAGAGCAGAAAATTTTAACCAATGAGCCTATTTTACAACAAACAAAAAGATATGATGAAGAGACTCAAAGTACAATTGTAATGCGCACTAAAACAGGCACAATTGACTATAAGTACTTTCCAGAATCTAATATTCCATTTATTAAATTAAGTGATGAATTTATTAATAATGTAAAGTTAAATGAACTGCCTTGAGAGAAAGAAAGCAGATATAAAAAAGAAGAAATTCAAGACATTTATATCAAAAGTTTAACTAATGATATTGAGTTAGCAAACTATTTTGATTCTATTAATTATGCTGATAGAAACAAATTAAGCAAGCTATTTTTTGCTGAAGTTGTGTCATTAGCTAACAGTAAAAATGTTAAGGCATATGAATTAAATATTAAAACAACTGATTTAGAAAAAACAATTGATTTATTAGACAAAGAAATTATTTCTGGCAAGTCATTTAAAAAAATAGTGCCTTTATTGGTTAATTTTGATGGAGATATAGATCAATTAATAAAAGAGCATGACTTAGTACAAATTAGCGATGAAAATATCATAACTAAGTGAGTTAATGAAATTATTGCAAAGAATGAAGCGCTAGTGACAGAGTATACTGAACGTAGTGAAAAAGTGATTAAATTTGTTTTAGGAAACATAATGAAAGTTTGAGGGGGCAAAGTCAACCCACAAAAAGCAAATGAAGTGTTACTCAAAATTTTGAATGAAAAATTTAAATAATAAATCTGGTTGTCCAGATTTTTATTTTTTTAAATAC
>834 1461 24948
AAAAATAACCAGAGAGAGAGAGACGAGCCAAAATATGAAATTGTTTCCTTAAGCAAAATAGTGGCTTTTTTTGCTTGCTAAAATGAAGCCTTAAAACAAAATTTGTGCCCATTGTTAAAAGTAATTTATACAAATGCAAACTTTGCCTAAATAATTGTTTTATAGTGCTGTAAGCAAATTGAAACAACAAAAAACACCCTGAATTTAAATAATCAGGATGTTTCTTAAAAAGGTAATTTAATTATTTTCTAAAGTCAATAACAGCTCTTCCTAAGAACTCGCCTTTTTGAAGTTTGTCAAAAATGTCAGAAACTTCTTCTAGCTTAACTACCTTAGTAACTTCTGATTTGACTTTTCCTTCAGCAGCATATTCTAATGCTTCAGCTAAATCTTGTCTAGTACCTACAATTGAGCCTGCTAATTCACGTTCTAATAATACTGATCAGAAAATTGAAACTTTGAAGTCATCTTTGCCATGCTTATCTTTGGCTGGTAAGCCAACTAATACTTGACGACCACCACGACGAAGCATGTCCATACCTTGTTCAGCAGCACTAGGGTGCACTGATGTATTAACTACAGCGTGTACACCACCATTAGTAACTTCGATGATTTTTTCAATAAATTTAGGATCTTTAGCTGAATTAAATGCATATTCAGCACCTGATTTAAGGGCTAATTCGCATTTTTCATCTGATAAGTCAATGCCAATAGGTCTTAGACCCATAGCTTTAGCATATTGAATAGCCATTTGACCTAAGCCGCCAACACCAATAACAGCTACAAAATTGCCTGCTTTAGCTTTAGTTTGTTTTAATGACTTGTATGTTGTTACACCAGCACAAACAACAGGTGCGCCTGTAATTATGTCTAATTTCTCGGGCACTAGCCCAACATAATCTTCATGACCAATAGCATATTCAGCATATGAGCCATCTTTAGTATAAGCTGACATATTTTGATTTGGACAAAGAGTCTCTCTACCTGTTAAACAATATTCACAGTAACCACAAGCATCATGTAATCATGCTAAAGCAACTCTGTCACCAATTTTCAAGCGTGTGCATCCTTCCCCTAATGCAACAACTTTTCCAATTCCTTCATGCCCTGGTATTAATGGATATTTTGGTTCCACTAATCAATCATAATTTGCAGCATGCAAGTCTGTATGACAAATACCTGAAGTTTCCATTTCAATTAAAACTTCTTTGTATTTTGGCTTAGGTACATCCACTTCCTTAACACTTCACTTTTTAGGTTCAGTCACAACAAAAGCTTTCATTTTTGCTGGAATTTCTTTCATTTGAATCTCCTTATGAATATAAAATTTATTACCTTACAATTAAATTTTACAACTATTAATAAGGCGTATTTGATTATTTACTGCTTTTAAGACTAAAATAAGACTTTTAAAAAAATAACTGGGAAAAATCAAGCTTTTTTCCCATTTTTTTCCTTTTT
>835 24 57
AAAACAAAAAAAAAAAACAAAAAA
>836 28 47
AAAACAAAAAAAAAAAACAAAAACAAAA
>837 24 59
AAAAAACACAAAAAAAAAAAAAAA
>838 28 76
AAAAAACACAAAAAAAAAAAAAACAAAA
>839 4694 90442
TTGCTCAAAGATTTGGCGGTTTTGGTGCTGTTGGACCAATTATTACAGGTGTTAAAAAACCAGTTAATGACTTATCACGTGGAAGCTTAACTGACGATGTTGTTAATACAGTTTTAATTACAGCAATTCAAGCAAACAACAAGGAGTAGTATATGAATAATAAAGTTTTAGTTATTAATGCTGGAAGTAGCTCAATCAAACTTCAGTTATTAGATAAAGAAAAGTTAAACGTTATAGCTAGCGGACTAGCTGAAAGAATTGGCGAAAGCGGCAATGGTAATATTGCAATTAAGTTCAATGGCCAAAAATTTGAAAAAAGCGTGAAGTTAGATGACCATGCCAAAGCAGTTGAATACATTTTGGAAATTTTTGAAGAAAACAAAATTATTACTGATCCAAAGGAAATCGAACTTATTGGTTTTAGAGTTGTGCAAGGTGGCGAATATTTCAATAGCTCTGTAAAATTGGGTGATAAGGAAATCGAGCTTATTGATGAAGTTAAAATGTATGCTCCATTACACAACCCTGGTGCATTACAAGCTATTAGAGCATTCAAAAAAGTTATGCCACACGCAAAGCTTTCAGCAGACTTTGATACAGCATTTCACACAAGCATTCCTGCTCTTTATGCAACATACCCAATTCCATATGAAATAAGTGAAAAATTAAAAATCAAGCGTTATGGCGCACATGGTATTAGCCATGAATACATCACACTTAAGGTGCAAGAATTATTAAACAAAGAAAAAGTTAATATTATTAATTTACACATTGGTAATGGAGCTTCTTTATGTGCCATTAAAGAAAGTAAGTCAATTGATACAACAATGGGTCTTACTCCATTAGCTGGAATTATGATGGGTTCTCGTTCAGGTGATATTGATCCTTCTATTCACCAATTTGTTATGAAAAATATGAATCTTTCAATTGATGAATTTACTGATATTTTAAATAAAAAATCAGGTATGCTAGGTGTTTCAGGTATTTCAAATGACCTTAGAGACATTTTAGCTGCTATGGAAAAAGGTGACAAGAGAGCTCAATTTGCATTTGACTTATACTGCCAAAAAATAGTTGATTTCGTCGCAAATTATGCTAACAAATTAGAAAACAAAATAGATACTATTGTTTTCACAGCTGGTGTTGGAGAAAACACACCTGAATTAAGAGAACAAGTTGTAAACAGCTTACATTTTACTAACATTAAGTTAGACAAAAATAAAAACTTTGGCAAAATTGGTGAATACGAATTAATTTCAACACCTGATTCAGATGTTAAAGTTTATGTTATAAGAACAAATGAAGAATTATTAATTGCAAAACACGCAATTGAGTTATATAAATAAGAATTTTATGAAAAGCGCAATTTATCCTGGTTCATTTGATTCAATGCACGAAGGTCACATTGCTATTGTCAAAAAAGCTTTGAAAATTTTTGACAAGCTTTTTGTTATTGTTTCAGTTAACCCAGATAAAGAAAGCGTTAGCGATATTGATAAAAGATTTGTTGAAGCTAAAGAAAAGCTAAAAGAATTTAAAAATGTTGAAGTTTTAATTAACAAAGATGGCTTAATCGCTGAGATAGCTAAAAAATTAGGTGCAAATTTCCTTGTGCGCTCTGCTAGAAATAATATCGACTTTCAATATGAGCTAGTTTTAGCAGCGGGTCACAATAGTATGAATAAAGATTTAGAAACTATTTTGATAATGCCTGATTATGACATGATTGAGTATTCATCCACAGTCATAAGACATAAAAATAAGTTGGGAAAATAATGTGAAAATTTGTTAAATCTGCCTTAAAAAAAGAAACATGAGTAAAGTGCGAAGACTGCATTCAAATTTGTTTTTGAGGACGCTCCAATGTAGGCAAAAGCTCCCTGCTTAATGCTTTAGTTAATCAAAAAATATCTTATGTTTCTAAACAACCAGGAAGAACGCAGTTTATAAATTATTTTCAAGAAGAAAATCGTTTTATAGTCGATTTACCTGGCTATGGCTATGCGCAATTATCAAAAGAAAAAATTGAGGAAATGAACTATTGAATAAGTGCTTTTTTAAAAGACGATAAGTGCACAAAAGTTATGTTTCTATTAATTGACTCGCGTACTGGCATAACAAAAATTGACTTAGAAAAATTAGCATTTTTAAAGGCAATTAATTTACCAATTCACCTGATTTATACTAAGATTGATAAATTAAACCAAAAAGAAAAATCTGCTTTAGTTAAAAAGCATAATGAATATTTAGACTCTAATTTACTTAATGAATCAACTAACTCATTTTTAGTTTCAAGCACTAATAAAATAGGATTAGATGACTTAGTATTATTTATTGAAGAGAATATTTTTAAAAAATAAGTTAAATAACTTATGAAAGGCTACCATGGATAAATTTAAAAAGAAAGTGTTGCTCTCTTCTATTGGATTTGGAATAGCTGCAGGCGCACTAATTGGAACTGCAATAACACTGCATTATGTTAAAAAAGCAAATTCTAATGAAACAGAAGCTGTTTTAAATAGAGCAAGACATTTAGAGTTAAAAGTAAATCCAAATCATAAAGACTTCGATATTTCATCTAGATATGCTAGCGAATTTGCCTATATCTCATTTTTTGGTTATGCAAAAAATGATAGTGAAGAGCCTACATTAAAAACTGATAAAGAATATTGAAAAGAGTTAGAGTCTAAGAAATTTAGTAAAAATAAAATTCCTTTTACACTTTTTAATAAAAGCGTCAACTATACATTAGAAGATTTAGCTAACGAACACTTTATTTATTATCACTCTTATGCTAATGACTACGATGGCACTTTGTATTTAAGAGTTTACTTCGAGAAAAAGCCTTCAAAAGATTCATCAGCTGTTTCTAGTGCTGATGAATATAATAGTAGAAAAGCTAACTGAAAATGAGTTGATTATAAATTAAGCGGCTTTAAGAAAGTTAACATTGATAAAAATCAAAATGAATTATTGCAAAATTATTCAGACTATAAGCATGGCCTTAGAGTTAGCTCAAAATTAAAAAACAAGCTACTTAAAAAAGAGATTAACTCTTTTGATGAAGTTACAGATGCTCAAGGTAAAGACTTTACCAAATTGCCTATGAAAAAGCAAGATTCAGCTGAATTGATTGATAAAGCGCACAAGATTTTTTCTGATTTATTAGACTATAATCACACAGTGCAAAGCATCGATGATAAAAACCCACTTAAATTTAGCATTGATAGCAAAAAACCTATTTATATAACTAAAAATAAAGACAATGACTATAGCATTCATTACAGTCTTTTTACATATGTTCCAAATGCTCAGTTTAGTGATGAAGGACAATTAAACAGTGCTAAAAAAGTTGAGATTTCAAAAGAATTTGTTTCTAAATTACAAATTAAACATGCTGAATTAACAACTGCTTTAGGCAATATTGAAATAAAAGATTTAGCTGGTGATAATAAATTATTAAAAGATATTATCCCTTCAAGCTTAAAATACAACACATCAACTACCGCACCAAATAATAACTATCACAACACAACAAATGGCTACATTGAATTAGTAGATTTAGGTTGGAAAAATGAGACCCCTCAAGACACCAAAAACAAATTTTCATCAGGCGAGTACACTGTTTCATATCACAAAATTAGCGAAAATGATGGTGTAATTAAAGAGTTTAGTGAACTTAAGGAATATTTTGGCCAAGGAAAAAATAAAGATGAATATTCGCCATTTGTTAATTTAGACGATTCTAAAGGCGAAGCACTAATTGCAGTTAAAATAACTGCTAAATTAGAAAACGGATACAATGAGAGTATAATTGGCACCGTGAAGCTATCAGGCTTAAAAAATAGCTCCTCAACATCAAACAATTCTTAATATTGAAGGCACAAATGTGCTTTTTTTTATTTGGATAATAACAATTAATGCTAAAACAAAATAAAAATAAAAAACAAATCTCAAATATAAGTAAAATTAAAATAGATATAAATATAACTAAAGTTATATTAATAAAGGAATAAATATGAATTTAACAGACAAAAGAAGTAAATTAGTTGCTACTATTGGCCCTTCTAGTGATAACTATAATACAATGCGCTCCTTAATTGAAGCGGGTGCTACCTGTATTAGAGTTAACTTTAGTCATGGAAGCCATGAAGAGCATTTAAATAAGTTTAAAATAGCTAAAAAAATATCTGAAGATATGCACTTGCCTGTTTCGCTAATTTTGGACACTAAAGGTCCAGAAATTAGAGTTGGAAAAATGAAGGGTGGTGCCCAATTTATTCCAGCTAATACTGAAATTAAAATTCATACAACAGAAGCTAAATACAAAGAATTAGAAGGCGATGCAAAAGAATTATCAGTTTCATATGACATGTCTAAAGACCTAAATGATGGAGACTATGTTCTTTTTGATGATGGCAAGCTTTCTGCAGTTGTAACTAAGGTTGCTAAAGGCATTGTTGTAGTTAAAACTCTTAATTCTCATAATTTAAAAACAAATAAAAGAATTAATCTTCCTGGAGTTGATTTTAGCTTGCCATTTTTATCTGAAAAAGACATTAATGATGTTAAATTTGGAATTTCACAAGGGGTTAATTATATAGCTGCTTCATTTGTAAATTCAGCTAAAAACGTTAATGATTTAAGAAAGCTATTAATTGATAATAATGCAAGCCATATTCAAATAATTTCTA
>840 25 42
AATATGGCTTTTTTTTTTTTTTTTT
>841 2709 40829
AATAATCAATCACAGAAACATCAATAAAGAATCAAGCGAAAAAGATTTAATTAAAATTGATGATCATAACCAAATTGACTTGCAGCTATTTAAAGAAAATACAAAAAATAAAGCGCAAAAGCAATTTAACAACGTGCCAATTTTAACCTTAGTGGGTCCTCCTGGCACTGGTAAGACATCACTTGCTCGTTCAATTGCGGAAGCTCTAGACAAAAGCTATGTAAAGCTTAGTCTTGGTGGCTTACATGACGAATCTGAAATTAGAGGCCACAGAAAGACTTATGTAGGTGCTATGCCAGGTAAAATCATTAAAGGTCTTCAGTCAGCTGGTGTGTCAAATCCACTTATTTTATTGGATGAAATAGACAAAATGTCAAGCGACATAAAAGGTGATCCTACTTCAGCTATGCTTGAAGTTTTAGACCCTGAACAAAATACTAAGTTTCAAGATAATTACATTGAACATGAATATGACTTATCAAAAGTGTTATTTATAGCAACAGCAAACTATTATGAAAATATTCCTGCTCCATTACTAGATCGTGTTGAAATTATTGAATTAAATAGTTACACAATTAATGAAAAAATTAAGATTGCTAAAGAACACTTAGTTGAAGTTGTATTAGCACAAGCTGGCTTAAAACCTGATCAATTTATCATTGATGATAAAGCATTAGAGTTTATAATTAAGCACTATACTGCTGAAGCAGGTGTTAGATCATTAAAGAGAAATTTAGACAAAATAGCCCGTAAAATAGTCACAAAAATCGTTTCTGGCGAAAAAATTGATAAGTTTGTTATAGACCAAAACAATATTCCTGAATTATTAGGTACTCCAAAAATTAGCGAATCCGAAAAAGAAATGCAACCACAAATTGGTTCTGTCAATGGCTTAGCCTTTACATCAATTGGTGGTACAACATTACAAATTGAAGTTTCATGATTTAAATCAAAACAACCCGGTATTAGACTAACTGGACAGCTTAAAGAAGTAATGCAAGAATCAGCTAAAATTGCGCTTTCATATGTAAGAGCTAATGCTGAAAAGTTTGGTATCAAAAACGTTGATTTTGATACAACTGAAATTCATGTCCATGTACCTGAAGGAGCTGTTCCTAAAGATGGCCCTAGTGCTGGTGTAACATTTACAACTGCTTTAATTTCTGCTCTAGCTAAAATTCCTGTCTCGCAAGAAGTAGCTATGACTGGTGAAATCACGCTAAGAGGTAAAGTCTTAGAAATTGGCGGACTAAAAGAAAAGTCATTTGCTGCTTTTAAAAAAGGCATTAAAACTGTCTTTATTCCAAAAAATAATGAAAAGAATTTAAGTGATATTCCCGAAGAAGTAAAAGAAGCAATTAACTTTATTCCTGTTTCACACTATGAACAAATTTGAGAGCATTTATTCAAAGGCAAAAAGTCTGATGAAAGTGAAACTGAAAGCAAAAAGAAAAAGCAGTCTAAATAAATAATTTATTGCCTTTACTTATGCAAAAAATGCACATTAGTAGTGTGCATTTTTAACTTTCAAAATTTAATTGATTATTAAATGTGTAAAATATTACAGTATGAATATACTGTATAGCATTTTAATAAATTTAGCATTATTTTTACTTGGATATCTACTTTTAGGATCTTTTAATACATCAATAATATTAAGTAGAAGAGTCAAAAATGATGATATTAGAGAACATAATAGCAAAAATGCAGGAGCAACAAACAGTTTAAGAACTTATGGAGCTAAATTTGCATTAATTGTCTTTGCTACAGATGTACTTAAAACACTTCTTCCTATATTAATAATTTCAGCTATAGTTAATCATGTGCCAGCAGTAAATGCTTTTTCATATGCTTCATATATTAGCCCGCAAGCACTTGGACTTGGAGTAGTAATTGGTCACATTTTTCCTGCTTATTACAAATTTAAAGGTGGCAAGGGAGCAGCTTGTACAGTTGGCTTAATAATTTCTATTAATATTATTTTATTTTTAATTGCATTCTTAATATTTTTACTAGTTGTTGGAATAAGTAAAATTGTTTCGCTAGGCTCAATTACCGTTGCATTCTCACTGCTTTTATTTGTTTGAATGCCATGAATGATTCAAGGCCCAACTGGATACTGAACTAATGCTGTTGAATATACTAATTCATTTACAACACTTGTAAATTACTGATATGTTAGCCCAATAATTTATACTTTATGTGCTTTTCTAGTGCTTGTAAGTCACCGTGATAATTTCAAAAGATTGATTAATAAAAGTGAAAGAAAATTTGCAATCAAAAAAGCTGTTTAGCATAAAACTGGCGGCTTTTTTTATTGGCATTTATATATATCAACAAATTATTAACAGTATAAATTTTGCAAAAGTTTAATTTTTGGCCAAAGAAATGGCCTAATTTAGCACTTTTACCACTTATCTACAAAAAGTGCTTGAGGGAAAAAGTTGTTAAAAATTGGCCCTATGTATTTTTTAAAATAATATTATGCAAAATGAAAGTAAAATAGAAGTATTACCAGTCTTAAAACCAATATCATTATTTCCTGAATTTATAGAGAAAATTGATGGAGAAAACAAATTAAAGTCTAATGTTATAACATTGATTGCAATAGATAATAATGATGTTTACTTTGTCGCTGGACTATTAGAAGAAAATAATGATATTTCTAATGAAAATATAATTAATATTGATACAGAAGACGGCATACTT
>842 25 16
AATTTTTTAATTTTTTTTTTTTTTT
>843 3793 58232
ACAGCCGATATTACCCTCAGTGATTTTGAATTTATCTTTGATAAATCAAAATATGCTCTTGAAAAGCCTATATTATCTGTATTAGAAGATAAAGTTATAGTATCAGTAAAGCTTCTATTTAAAGATACTATTTTGTATGCTTTATCAAAGACTTTCAGTTTTGATTTACCTAAACCTAATGCTGCAGAAAATCACGAAGATTCTGATGTTGAACATAAAAAGCCTGATGAAACCAACAAAAATAATGATAGTGACGCTGGTAAAATTATAATAATCCCTGGTAGGTCAAATTTGCCCATTAAGCCTATAAATCGGCCAGAAACTGCTAATTTATCATCCAAACATTCTTTTGCTGTCAACTATTTACTTTCTAAAAATCCATATGAAATAGCTACAGAGACAAATGAATATAAAAATGCTTTTACTAACATTAGCAAGTGATTAAATACTGCTGATAATGGCAATTCTGTAAACTTCCGTTATGGTGGTGTTAATTCAAACAAGCATTTGCTTGATAAATATTGAGAATATACTAAAGACATTGGCATATATGGCAATTATGGAGCTTCTCCTGAACAAAAGGTTGATTTTTATAATAATACTCTTTCATCATATGGTATGTATAGCCAAAAATTTTTAGACAATTTTAATGAATCAGATAAGGAAAAAGCTATTAAGCTAGATGTTAATTTAAATGATTTAGTGCTTAAGAATCCTTTTGGATTTTTACCATCTAATTTAAGCCAGCTGTTTTACTATATGGACTATAAATCAGCCGCAGAAGTATTAAAAATTAATGAAAAAATTACTGATCTTAAAGCCAATTTTGATGATAATAAAGGCTCAATTGAGCTCTTGATTACAACAGAATTGAATAAGTACATTATCAATTTAAGTAAAGATAATACAAATAATTTAAAGGCAGATTTAGACTTTTATCAATACATTTATGCTCGTAGTTTTTCATTAAGAATAGGCACTGTTGAATTTAGAAGACATCCAAATAGATTAACACTTGATCATCTTGCTACTTCTCAAACTGTAGGAACAGTTTGAGTTATGGATAGAATTATAAGTCCGGAAGCTGAAAAGGACGATTCATATGAATTGTTATTAGCTACAAATATGCATGTTTTTAGTCTTAGAAATGCTTTTGATAGATCCTTATATTTTGATTCTGATCAATCGTCCAATGCTAATAAATGATATGGCGGTTTTTGAGACATAGATAATTTTTATGACAGCGAAACTAACATATATAGAAAACGCCAAAACATCTATTTTATGGCACAAAGAGCAAAAGATGATAAGCTTAGTTCAAATACTGCTGAAATAAGCGGAGATCAGTTTAAAGAAACTAATTTACTCTTTAAAGCATATGAGCAATATTTAACTGCTCCTTATTACACACCTAGATATTATGCAAATGGAATAATGGGTTATGATATTGCAATAGCGCCTCAATATTTTGATAAATATGATGAAGTGTCGAGAATTGGTGAGAGTAAAAATGCTGGCGCTGATTTTGTTTTATTACGCTTAAAAATTAAAAAAGCAAACTTATCAAAAATACTTCCTGAATTAGCTAAAGTTGTTGAAACAGAAAGGGAAAAAGACTGACACATTGGAGTAGGTAAAAGTGGTAAACATCATCCAATTAAAACCACTCTATATGGCGGATATCCGGCAATAGATGATAGGAACTTTCAATTCAAGGCTGCAAAATCACAAGGCGGTGTAATTAATGTTCAAAACAGAGTTATTAATGATTCAAGCATAAACAGCTTATGAGTTAAATACAATGAAGGGCAAAATAAGGACTTTAATTCAATTAATAATAATTGAACAAAATATACTAAAAGCTTTATAAATAAGCCTAATACGCATTTTGAGGATGAACATGGAATGCCACTAACAACTATAAATCAGCATTCACACATGTATACTAAATTTTTAAATAATAATAAAGAAAATGCACTTGAAGGTGGCTCATCAGGCTCACTTGCTATTGATTCATCATTTAATTTAGTTGGAATTAATTATCTTCATACGCATGATGAACTTTATAATACATATTCTAATGCTATTTCCTTAATGGAAGGTCATAGCACATATAGCAATGATTTTGATGGAAACTTAAGAAATGATATTAAAAATAAACTAATAAAAGACAATGTTTATACTGTTAAAATTAATCCTAAACAATAGTAAACAAAAAAGCAAAGCTGATTACTTTGCTTTTTTCATAGGAGTTTTGGTCAAATCTGCTTTTGAAGCTTCTAGCTTCTTAATTTTTTCAACCAATTTATTTATTTGTGGAACTAATGAGCTAACTTCATAAAACACTTGATTATATCTATGACTTAGACTAGGACGGAATAATGATTTAAATGAAAATCATCAATCATTATTATACCCTTCTAACTCTTTACGCAATGGTTGATATTTTCCATTTAATGCTTCATATTCTTTTGTATATTTATCAATTAAGAATATAAGGTGTTCTAGGGCTTGACTGTTTGAACCGTTTATTTCATTGTAATACTTATTTGCTAGGAATAAGTCTTTTTCACCAAGTTTATCAGCTTCATTTAATCTGTATTCAATTGATGAAAACACATTTTTTACTAATTTTGAAACTACATCTAAAATATCTTTTATATTTTTTTCAAAATCTTTTGTTGACAGCTTTTCGAATTTACTCTTAAGTGTAACTAAATCTTTTTTACCTTGAATTGTGCCTAATTCATTGCTATCTAACGTACTAAGCAATTCACTTTGTTCGCTTATTATTTCATTAAGAGTACTTAGAAATTGCTTAACTTTATCATTTGATATTTTACCAGAATCACTTAACTTGCTAATTAATTGTTCTGTAAGAGATATACTTTCATAAAGATCATCATAATTTTTAGAAGTAAAAAATTTATTTAATAATTCTGTTGCTGATTTTGAATTTTTATCAAAAATATCCTTAACATCCTTAAATGATTCACTTAAAATGTTTGGATCTATATTTGGAGTTTCAATAATAAGGGGGGGGGTTGTAAATTTTCCTGATTTTTCAGGATTTTTTGGGCCTTCTGGCTTACTGCCAGTATTATCGTTTTTTACAGTAATATTTTGGTTTTCAGCATCTTTATCGCCTAGTGTAGCACTACTTTCTGTGCCTATATGTTGAGCTGCCTCAATCTTTTCTCTAGGTTCACAAGAAGCAGAAATAATTGCAAATGTTGAAACAACTGAAAGTGGTGAAAGGGTTAAAATTGATAATTTCTTAATTTTATCTCTTTTCATATATTTAATCCTAATTTGTTCTTAAAGTCCTAATTCTTTGTCAGTTTTAATGTTTAATGCTGATCCCACAAAAGTAAATATTTCAGGGCTTTGCTTAATATATTCACCATTAACAATTCTTATAACACTCTCTACTGTTTCATTCATAGGTACATATTGACCTGGTGATTTTGTAAAGTGCTCAGTCATAAAGAAGTTTTGGGTAAAAAAGTTTTCTAATTGTAAAGCTTTTTTAACAATGATTTTGCTATCAGCGTCTAATTCATCAAAACCGAGAACTAGTATAACATCTTCTAAATCTTTGTAAGCTTTTAATATTTTTTTTACTTCAATTATTGCATCTAGGTGTTTCTTACCAATAATTAATTCATCAACTGAGTTAGATGAGCTAGCAAGAGGATCAAAAGCTGGAAGAATACCTTTAGCAGCTTGATCACGCGAAAGTACTAAGTTACCATCAAGATGGTTAAAAACAGCCACAGCAGAAGGATCGCTT
>844 24 43
TAAAAAAAAGAAAAAAAAAAAAAA
>845 24 1107
TTTTTTTTTTTTTTTGTTTTTTTT
>846 24 49
TTTTTTTTTTTTTTTGTTTTTTGT
>847 38 115
TCACTGAGGGTAATATCGGCTGTTTTTTTTTTTTTTTT
>848 26 87
AAAAAAAAAAAAAAAAAATGAAAAAA
>849 24 7
TCCACCCCCCCCCCCCCCCCCCCC
>850 4122 80868
ACAGCCATTAACGAATGCAGGGTCAATTGCAGCCACTCATTTATTTTTAACAGCAGGGAATAAGAGCATTGTTTCAACATTTTCAGCAAAAAGTTTAATTGCTTCGCTTTCAGCTCGAGCAAAAAGGCCAGATTTAATTTCTCTAATAATTGAAGGAAGAATTAATCTTTCTAAACTATCAATAATTGAAGCATGAATAATTTTGCCCGTTGTCTTTATTTTAAAGTACTTTTGGTTTAAATCATATGTTATTTTTGCTTGATTAAATTCTTCAATGTTGTAACTAATTATTTTCAAATTTTCAGCTCTAGAAATTGCTAATACTCTATGATTAGGAATTTTGCTTACTCTTTCCTTATGGTCATAATACATATGGAAAGTTTCTTTTTCATCCTCAGCATTTTTCTTCTTTTTCGTGATGATATAACCATAGTCATATATTTGTTTTTTGACCATTTCACGGTTAGCAACATCTTGTGACACTATCTGACTAATAATGTATTGAGCTTGTTCAATAGCAAACTCAACACTTTGTACTTTTTCATTAAGATATTTTTCTGCTTCTTTATAAGGATTAAATCTTGGATTTTCGGCCTCTAGAATTGATAATGCAAGTTGCTCTAAACCTAAAGCAATAGCTTCTGTTGCCTTAGTTTTTTTGCCAACTTTAAATGGCTCATAAATATTTTCTAAAGCTGCTTTAGTATCAACTTCGTCAATTTTGGTTTTTAATTCAGCAGTTAAAAGCTTCTTTTCTTCCAATATTTTAATAATAGCTTCCTTACGCTTATTAAGTTCAATATTGTAAGTATACATTTGGTGAATTTCTTGAATAACTTCTTCATCAAGGCCACCAGTTAAAGCTTTTCTATATCTAGCAATAAAAGGAACTGTAGCTCCTTCATCTAATAAATTAAGTACTGTTGAAACTTGGTCTTCGTTAAGTTTAAGTTGATTAGCTACATATGTAATTGATATATTCATTTTTACCCCCTTTTTTCTAAAAATGCTATAAAACAGGCATTTTGTTAAAATGATTCAAATGGAATGTCATCATCTATTTTACCCATTTGTTTTCATTTATTAAAAAGTTCTCTTCTTTCATTTTCATTCTTGCATCTAAGGTAGTCAACTTGATCTTTGTCATTTATTAAGTCATACTTAGGCGATCTTTTTTCTTTATAAACACTGTATCTTTTGTGAAATTCTATTATTTTTTGAATATCATCTTTTATTTGCATTTGCAAATCAGGATTATTTTTTAGTGAGTAGTGAAATACTTCAATTTTTCTTTTGGCAACATCTACATCTTCAGGATTAGCATAATCATCATCATTTAAAAAGCAACCAACAATAATGTATGAATCATAGCCGAGCAAACTTGCATATAACTGTGCTTGCTTTTTATAATTAAGTGGAACACCATCTTTTTTTAACTTGTTAGCTTGATTGTTTAAAGTTCAAGAATCATAGTTTTTTATATTTGTTGTTTTGATCTCAAAAACAATTTTTTCATTTTCAGCTAAAGCATCAGGCACCCCACCAATAATATCTAAATTTTTAAAGTAATCATAATCGACATCTTTTGCCTCAATATGCTTAATTATAGTGTTTTTGAGCAATTTTTTGGTATAAAATTCTTGCAAATTTTCAATGATTTTAGGTTCCAATATTTGACCAGCATTTACATATTTTTTTTGCAAAACCGGAAGGGCAAGCCTTGCAATATGACAAAAGGCTTTAAATTCACTATTAAAACGGTCAGGAGTTAAAATATTCGAAATAGATGAGCCACCCAGCTTTTTGAATTTTAAAAATTTATTAGATCCCAGCAGTTGCTCTTGAAAATTGTTCATTAATATTACTTGATGATTTTCTTCATCTAAAATGTAATGTATGCCATTGTAGTATTTTGCCATTTGTTAACCTCATTAGTAATAACAATCATTATGAATTATATTTTAAAATTATTAAATAAATGGGACTAGAAGGCATTTTTTGCCACCATTATTCAATATTCATATAAGATATATAAATATATAAATCTTTTGTTTTTGGAGATAATAATTAATAATGGAAAAATATACTGAGCAAGAGCAAGTCAGACGTAATAAATTAAATTTTTATAATGAAAATAACATTGCTCCATTTAAAAAAGCTTACGACTTAGGCAAGTTAGTTTTAAGTCAAGAAATAGTTAATAATTATGACTCTTTTTCTAGGGAAGAATTAGAAGAAAAAAATATTAGTGTTAATGTAGCCGGCAGATTAATGACTGTAAGAGGGCCATTTTTAGTATTAAATGACTCTAAAGGCTTAGTTCAAGTTTATTTCAATAAAAAAAGTGATGAAAATGTAGCTAAAATAGTAGGCACATTTGATATTGGTGATATTTTATGAGTGAGTGGTACTGTTATGAAAACTCACACTAATGCACTTACCTTAAAGTGCAATAAAATAGAACTTTTAACTAAAGCACTTAAGCCACTACCTGAAAAATATCATGGGCTTGTTGATACTGAAGAGAGATACAGACGCAGATGAGTTGACTTAATTACTAATGAAGAGTCAAAAAATAAGTTCATTTTAAGAACTAAAATTATTAAATGAATTAAAGAATACTTTGATAATTTAGATTATTTGGAAGTTGAAACACCTTTCTTACAAGACTATGTTTCAGGAGCTGCTGCTAAACCTTTTACAACTCATCACAATTCTTTAAATCAAGAGTTTGTTTTAAGAATTGCTACAGAAATTCCGCTTAAAAAATGTGTAGTTGGCGGACTTGAAAGAGTTTATGAATTAGGCAGAATTTTTAGAAATGAAGGATATGACACAACTCATAATCCTGAATTTACTACAATTGAGTTTTATGAAGCTTATTCTAATGTTGAAGGCATGATGGACAGAACTGAAGAATTGTTTAAGGTTTTATGTCAAAAATTAGGTAAGTCAGTTTTTGTTAACAATGGTACTGAAGTTGATTTATCAAAACCATTTAAGAGAATTAATATGGTGGATGCAGTTAATGAAAAAACTGGTAAGGACTTTAAAAACATTAGTTTGGACGAGGCTATTTTAGAGGCCAAAAAGCACAATATTAAAATTGAAAAATTCTGAACAACAGGGCATATAATTAATGCTCTCTATGAAGAGTTAGTGGAAAGCTCACTTATTCAACCAACCTTTATTTATGGTCATCCTATTGAAGTTTCACCTCTAAGTGCTAAAGCTAGCGATCCTAGATTTACTGAAAGAGCCGAATTATTTATTAATACTAAAGAATATGCAAACATGTACACTGAGTTAAGTGATCCAATAGACCAGTTAGAAAGGTTTAAAAGTCAAATTGATGAAAAGAAAGCTGGCAATGATGAAGCTAGCGATATTGACTGAGATTTTGTGGACGCACTAGAATATGGAATGCCACCAACAGGCGGTTGCGGCATCGGTATTGATAGATTAATTATGCTTTTAACAGAAACTAGTTCAATAAGGGACGTGTTATTATTCCCAACACTTAAAAGAGCGAATAAAAAATAAACGGAAAGAGCCGTTTATTTTTTACTAAAAGTGATTTGATTGTCCTTTAAGCCTATAAATTGGGCAAATTCAGCCAATTTATCAGCACCAGCAACTGCTTCAATTTTAAGGTTTTTAATTTTTAGCTTGAATGAATTTTTTAGATCCTTAAAAGCATATTGACCAATATTAAGTTTGCTACCATTATCTAACTGTGAATTAAGCACTAATGAAAATTTGTCATTTTTTATATTAGCAAAGGCATATGAGGCAATTGAAGAAAGTTTTTTATGTAAGATAACATTTTCTAAATTAGTATTAGCAAAAGCGCTAATGTTAATTGCTTCTAGTTCTGAAGCTTCACTAAATTTGATTGATTTTAGTTTAGAACTATTAGCAAAAGCTCTGTCGCCAATAAATTTTATTTCGTTTGAAAATTCAACCTCTTCTAAATTGGCTAATTCCATAAATGATTCTGAGCCAATTGAATCAACAACATATTCAACATTTTTGTATTTAACTTTTTCAGGAATTTTGATTGTTTTACTTTGAGCAACAATATTGTTAAAATTGTCGAAAAGTGCACGATTATAGGCAGTT
>851 2603 37730
AACAGCCAATTTAAAGTCACTAATGAACGTTTTAACACTTGGTGTTAAGCAAAATGACTCAATTACAATCAAATTTAATGGAGATGATGAAGAAGTTGCGTCTACTGGAATTCTTGAAGTTCTAAAAGACAACAAAATTATTAAATAGTCAATCTTCATTGTAGAAAGATTGCAATGAATTTTTACAAATATGCATTCAAGAAAATACTTTTTGCCTTCATAGGTATTTTTCTTATAACATTATCATTTTATGTGCTTTTGTCTCAATTCATTGCCAATGATAAATTCAATAACGAGCCTTTGAGTAAGCATTTTTTACTTTTCTTAGGTTCTATTTTTTCTAATTTTGGACAAGTTTATAACTCTAGCAGCTTTAATAATGCATTAGAGTACTTTAGATACTATTTTAAATACAGTTTGCTCTTTGAAACTATTGCTTTTATTTTAAGCATAGTTTTTGGATATTTATTAGGCATATTGCTTGCCTATAAAAACGGAAAGCTAACTGATACAGTAATTAGCCTTCTTATTTTTATTTTTGCTTCCATTCCTGCCATTGTTTTAGCCCCATTAATGATGATTTTGGCAGAATTCACAGACTTGCCAGTAAATTTTGTTTCTGCTGATTCAATAAATGTTGGTTACATGCTTTTATCATTGCTTTTGCCTGTTTCGATAATATTAATAATAACTGTGTCATTTTTTGCAATAGTAGTCAAAAACGCTATGCTTAATATACTTAGTAAAGATTATATAAAGGTTTTAAAAACCTTGGGCTTGAGTAACCAAAAAGTCTTTTTTATAGGCATATTGAAAAATTTAATCATTGAAACAATTAATAGAATTCTTGCTGTTTTAATTTTTATTATTAGCTTAGGCATAATTATGGAAAGAATTTTCCAAATACCAGGACAAAGCTTAATTTTAACCTCTGCTTTTGCTAATGGAGAAATTAATGTTTTAATGTGTTTAGTGTTTTATAAAGCATTTGTGATATTTGTATTCTCAGCTATTAATGAAATAATTTATGACGTTTTAAAAGTTGAAAATAACTTTAATTTTAGAATAAGGTTTCGTAGACCAATAAAAGTAGCAAAAGGAGACCTTTAGATGAGTAGCTCTAACAACTTGCTTTTGGCCAATGAATCTAAAGAATCCTTTTCATTGACTAAAAGTAAAAAACAAATTGCTAAAGTAGCAAATTACAAAAGCAATTTTCAACTGTTTTGGAATAGATTTTTTGCTAAAAAGATTAATTATTTTTGACTCTTTTTATTTTTGTCTTTTATTTTGCTAATAATATGTATATCATCAATTGCTTTTGTGCTTAATTACTCACCTTATAAACCAGTTTTAGATAGTGAACTAGCAACTAATTTACCAAATTATTATAGCCCAATTACTAGTAGAAAATTTTTTACTGATAGTCCTGTTTTACAGATCATTAGGGAAAATAATGATTTGCACCATGCAATAATTAAAAGCACCTTAAATGTAAATGATTATGTCATTCTTGAATATGACCCTTATGCTTTAATAAAATCTTTATCAGGAAAAAATTATTACTTCCTTTTTGGCACTAATGCCTTTAGAATAGACAGATTCAGCTTTTTTGTTTACTCATTTTTGGTAACAATTTCTCTCTCTATTTTAGCAATTATTTTTCAATGCTTAATTGGAACATTTTTAGGTTCAATCATTGGCTTTTATTCTAATAAAACTACAAGTAAAATAAGCTATTATCTTTTTAGTTCAATAAACATTTTTCCATTTTTAATAATAAACATTTTGCTTTTTAAAGTTGTTGGCTATAGTTATGCTAATGCGCTTGCAATTATAAGTATATTTGGATCAATTAGCTTTTTCTACATTGCATATGCAAACACATTGGACTTAAAAAATAAAGAATTTATATTTGCGTACCGTTCATTTGGAGCTTCACCAATGTGAATATTAATGCACATAATTTTTGTAGAAAATATTTGGCTTAATTTAACTCTTTTTTCAGATAACTTATCACTAAATATGCTTGTTTTAGCAGCTCTGTCATTCTTTAATATTAAAAATGTTGAGGAATCATTAAACATTGGCAATATATTTAAAGACTTAATTGCAGACTTATCGAACATTGGCTACACTTTATTTGTTATTGTAATTACCAGTCTTTTCATAATTATTAACAAAATTTTTAGCATTGTAATGTATAGAAATTCAAGAGTAAGGGAGTAATGTATGAGTAAAAAAATCTTGTCACTTTTACCAATTGTTGCTCTTCCTTCACTAGCACTTAGCTGTAATATAAGAAATGACAGAAGTAGATTTGAATATATCAAATCAATAAATGAACCTAATTACATCAAAAGCGTTATAACTAACAGTAATAAGTCAATAGAAACTGATCATGAATCACTACTTAGTGCTCCTTTAATTAGGTGAAAAACCTCAGGAAAAGCAAAATTTGACAACCTTAATAAAAAGTTTTTCAGTGTGACTAACAAATATTTAGAATTTGAATTAGCCCAAAAGATAAACATAACACTTTTAGATGGCAAAGTTGTTGAATACTCTAAAGATTCAGTCAAGCCATATTCAAAACTTAGTGA
>852 2588 41637
TAGCCATTAAAGCCAAAAGATTGAAAAGATTTTTAGTTTGATTAGTTAAATAAAAACCAAGTTTGTTTTTATAAATATATTTTCTAACATCAGGAAGTGTGACTTTATTTACATTTAAGTTCTTTAGATATTCTCTTGGCTTAATTGTAATTAATTTAAGCCATGAGAAGCCGAAAATAAACAGTGCTATTAGTCATGATAAATATGGCGAAAAGGTCAATAAAACAGGCAAATTGAGCAAGGTATCAGCATATGCACCAATGTTAAAACTAGCATTAGGTAATTCATTGCTAAATTTGGTTTTTAAAATGGAATTTTCATTTGTAAATGAATAAATTCAACCCTTTTTAAATATGTCAAGTATTTCATTTTTTGAAATAATTGTTGTATGTAAGTCAACACGGAAAAAAAGTAAAACTGAATGATAGATTATTGTAATAACCAGTAAGTTTAATCATATAAAAATAATTGTTTGTTTTTTTAGTGTTAAATAATTAACTTTTTGATGGCTAAAAAACCAGCGAAAGTATTTATTTTTTAAAAACGGGCTCAGTCAATTTAGAATTAAAGTTAAATAAAAGCCAATTAAAAACAGAATCATTAAATCACCAAAGGCTAGGCCAAAAGTATATAAATATACTAGTCTTAAAATGTCAATTTTATTGCTCTTAGCTATAAAATTGTTGTTATATTGAAGCAAAATGAAAAATGCTGTAATAAACAAGAAAATTATTAATTTTAATAGCTCAATGCCAAAATTGAGCTTTATAAAATATAAAGGCTTGTCACTATCATTATTTTCAATGTTGCTCATGCCAATTTTATTAATGATTTTATTGTAATTAGCTTTCATAGAATTAAATTATATTAGTTATTTACAAATATTATTTTGCTTTATGTTCAAGAAGCATTTTTATTTCCTGATCATAAATAGGTTTATTGTCAACTCAAGGTGTTTCTAAAATAATAGGAATGTTGTCAAAATCTGGATCATGAACAAATTTAGCTAATGTTTCAAGCCCAATAAATCCTTTATCTATATTAGCATGCCTGTCTTTATGGCTGCCAAGTGAGTTTTTTGAATCATTTAAATGAATAACTTTAATGTGTGGAAGCAAGTTGTATTTATTAATTTCTGCCTTAAATTCTTCATATTTGCGTATGTCATAACCAGCATCAAAAATATGACAGGTGTCTAAGCAAACTGCAAATCTGTCGTTTCTTATTTTGTGTATAAAATAGTTGATTTGGTCAAAATTAATGCCTACTTCAGCACCCTTACCAGCCATAGTTTCGACACAGATGACTACATCTTTTGTCCTGCTTAGTATTTGTTTTACTGAAGCAATAAAAGTATCTAAGGACTCTTGCACGGAAAATGTTGTATATGAGCCAGGGTGCAAGACTAAATACTTAGCACCAATATAGTTCATTTTTTCAATTTCTTGAACTAAAAAGTCAATTGCAAACTTGTTTTTGCTTACGCTAGATGGATTTACAATATATGGCGCATGCACAATTATGTCGTCTGGAGTAATTAATTTTGAATACTTTTCTAAGTATTCATTATATTTATATTTTTCAACTGATACTCTTTTAGTTGTTTGTGGAGCACCTAAATATATCATCATGCAATTAGCCTTGTTATTTACTGATTCAGCTGCTGCTCCTAACAAGTAATTAGGAGATTTAAAAGAAATGTGACTACCTAATTTAATCATCTTATGCTCCTTTTATTTTCTTGCCTCTTTCAATAAAGTATTTGTAAATTCCACCATTTTTGCTTTTTGGCGCTATTTCATCAGCTGCACTTTTTAATTTGCTAGTGCCGTTTTTCATGGCAACTAAATGGCCAACAAAAGCTCTAGTGGTAAGGTCTGAATCTGAATCTCCAATATGAACTGCATCTTTAGGATTTATTTGTTTTTCTTGCATATATAATGAAACAGCTAAGCCTTTATTAGTTTTAGCTGAAGTTACTTCTATAACATAGTTTGCGCTAGCTAAATGCGAGTTGCAGTATTGATCAAATAGTGAATTGAACTTAGCTAAAATTTTGTGTGCTTTAAACTTGTTTTTAACAACTAGGGCTATTTTAGTGATATTAATATGATCCATGATATCAAGCTTTTTAAATGTGCTAATAATATGAAACTTAGATGAAGCAAAAAATTTAATAAAAAATTTTTCTATTGCATGTTGTGTGTAAATTGATTCACCATTTTGGTCAAAAATTACTAGCATTAATTTGTTGTTTCTTGCAAATTCTATAATTCCTGGTAAGACATTAGTATCTATAAAAAAGGCATATTTGCGCACATTACTAATGTAAATTTCAGCTCCCGAAGAGCAGATGGCATCACTAATTCCTAGTCTATGCATTGTGTGCATTACATGTTTATCATTATAACTTCGCCCAGTGTTTATTACTATGTTAGCAAAGTTTTTGACTAACAGCATGGCTGTAAGATTTCTGTGGCTAATTCTATCACCAACTTTTTTATCAAATAATGTGCCGTCAAGATCAATAAAATATGTTTTATTGTTTTAAATATCCATATTACTATTATATAAAAAATATTTAGCAT
>853 26 69
AAGATTAAAAAAAAAAAAAAAAAAAA
>854 24 100
ATAAAAAAAAAAAAAAAATAAAAA
>855 25 14
ATAAAAAAAAAAAAAAAATAAAATA
>856 25 96
TATCGCCATTACTAAACATAATTTT
>857 13001 286766
TATAAGCCTATAAAACAGGTTAAAAAACAGCCTATTATTCGTACATAATAGCGCTGTTTTTGTTTACTAGTGGGTTAATTACATTGTATGTAAAAAATATAACAAACATATTAAACCATATTTTAATTGGGCTAAAGACAATGTGTTGAAACATATAAGTTATTATTGAGCCAGCTTGGCTTGATGCTCCTGTTGTTGAATAGTCAGCTAAAGAAAGCAGTGGCACATTAATTAATTCAATGATTGCTGAAAAAATAACAATTGGAATAATTACTAAGAAACGCTTAGGATGCATTTTAAATCTAGCCACTATTAAGAAGATAAACATAGCTAAATAACCTGAAGTCATTAAGGCGTATAAGCCTATTTTATTAGGTATTACGCTAAATTGCTTAATTGTAGAATCATCAATAACACGGAATACTACAAAGTAGATAAATAGTATTGTTAAAACGATCAATAATAATGCAACGAGCAAGTTGATATTAAGAAGTTTTTTTTCTTGGTTAGTAACATTTGCGCTTTTACGTTGCTCACCAAGCATAATAATTTTTGTCTTTATTTTAGAAATTTTTGGGCTTTGCGGATCTTCTAATACTAGTTTATACAAACGCTCTTTTTGTTTAAAGATGGCATTATCAAAACTAGCATCTCTAAATTGACCACCAAAGGCATAATTTAGGATTTTAAGGAAAATTATTCCTACTAAACCAGCAATTACACCATCAACAATAGCAGCTAGTGTATAGTAAAAATTATAGAAAGTTGGGAACATTGAAAAGGAGATTATGTCGCTTATTAGTCCAACTGTTCCTCCAACTAAAGGCCCGAAAATTAGTCCGCTAATTTTAATAGGCAAGCCTATAAAACTGATTTTATAGGTTGGGATTGAAATAAGAGGAACAAAAGAAGCAAAGACAACAAAAATAACAACAGAGATTGCTATAAGTATTCCAACAAAAGAAATTTTTCTTATTGTTAATTTAGGAAAAAATGAAAAATCATGTCATTTTTTCTTTATTGTGTTTAGTATCTTGTTCATATTTATTCCTTTGTTTAAAATAATATATTATTATCATAAAAATGCCGAAAATAATAAATTTTTTAGATGTAATTATATGAAAATTAAAATGATAAAATAAGAAAATAAGCAGAAGTTAGTGAAAGGATGCTTTATGAAATTATTTGAAACAATAACATCAAAAAGAGATAACAATATGTTGCTTAAAGCAACATTTGATGAAGAAACAAGTTGCAATTTTTTAATTAAAAAAGATAGTAGCATCACTGAATATCATGAAAAAAATGAAGCTTTGGCATACTTTAGTAAGAGAGATTCTTTATCATTTTCTGACCTAGAAGGCTTTTTTAAAGGCTTAGCGGTAAATGCTAATAGAAACTATCAAGTTGATTTAGCTTCATTCGCAACTGAAAAACTTCCTTTAGCTAAAGTTACTGATGCTTTTGTTAGAGCAGTATACTTTGCCAAAGGCGAAATATATTCAGCTAGAAAAAAAGATGAAAAAGAAGAAGTTGAATTAATTCCTTTTATTGAAAAAGTAACTAGTGAAGTTAGTGAGCAATTTAACAAATCACTGGTTTTAGCTAAGGCCACAAACTTTGCGCGTGATTTACAAATTATGCCGCCTAACATTTGTAACTCTGAATTTTTAGCTGAAAAAGTTGCTAAAGACTTAGAACAATATGAAAACCTAAAAGTTACTGTTTTAAAGAAAAAGGAAATTGAAGAACTTAAAATGGGACTTTTACTTTCTGTAAATAAGGGAAGTGTTTATGAACCTAGAGTTGTTGTTATTGAATACAATGGCGACAAAGATTCAAAAGAAAAAACTGTAATGATTGGTAAAGGTATTACTTTTGATTCAGGGGGTTATTCACTAAAACCTTCTAGATCAATGGTATCAATGAAATTTGATATGTCTGGTTCAGCTATTGTTGCAGCAACAATGAAAGCAATTGCACAATTAAAACCTAAGAAAAATGTAGCTGCAATTATGTGTATTACTGACAATAGAGTTAATGGTGATGCTTCACTTCCTGATTCAGTATGAGTAGCCATGAATGGTAAAAGTGTTGAAATTAACAACACTGATGCTGAAGGAAGATTGGTAATGGCTGATGGACTTGTTTATGGTGCAAAAGTACTTAATGCAACTAGATTAATCGATGTAGCAACCTTAACTGGAGCTATGGTTGTTGCTTTAGGACAAACATACACAGGTACATGAGCAACAAGTGATAAAGCTTGAGAAGATATCAAAAAAGCTGCTGATAATGCTAATGAATTAATTTGAAGAATGCCACTTGATAAAGCATTTGCTAAAAATATTAAGTCATCAAAAGTGGCTGACTTAAAAAACACAGATTTTTCAGGAAATGCTGGTTCATGTTCTGCGGCAATGTTTTTAGCTGAATTTACAGAAGGTGTTGAACACATTCATCTTGACGTAGCTGGTACAGCTGAAATTAGTGAAGTGCCACAAGGTATTATGGTTAAGACTTTAACCGAACTAAGCTTACTTTAGAATAATTAAAAAAGAATCATTGTTTTAAGGCCAAGATTCTTTTTTAATTTCATCATTTTTATAAAGAGGAATTAGCAATGTATTTAAAAAATGGGCTAGGTCAACTAGAAGTAATAACAGGACCTATGTTTTCTGGCAAAACAGAAGAGCTTTTAAAAAGAATTAATATTCTTAAAATTGCAGGAATAAATTCATTAGTAATAAAGCCTAAATTTGACACACGGTTTTCAGAAAATGAAATAGTTAGCAGAACAGGGGCAAAGCATAAAGCAATTAATGTCAGCAGCTCTAAAGAGATTTTAGATCACTGAAGTACTAAATATATGTGTGTAGCTATTGATGAAGTTAATTTTATGGATGAAGATATTTTATCTGTTATTGAAGAGTTAATTTATAAGGGTGTAAAAGTAATATGCTCTGGGCTTGATATGGATTTTAAAAGAAGACCATTTGATGTTATGGCAAAGGTTTTAGCTTCTGCTGATAGTATTTTAAAACTAAAAGCAGTTTGTTTAGAGTGTAAATCTGACGCCGGATTTTCGTTTAGAAAAGTTAAAAGTGATGAACTTAATTTATTAGGCGATTCTGAATATGAGGCTAGATGCAGAATTTGTCATATAAAGGGTGAAAAAGAGAAGGCTAAAATGTAGATTTAGCAGTTTATAACTTCTATTTATTAGTCAACTAACTTCTTATTGTTTTGTATAAAAAACATTAAAGTTTGCTATAATAAAAGCATTCGTAATTAATATACGAGTTGGAGAAATCCAACTCTTTATTATTTTAGTATGGAGAAATATGAACTGAAAAAGCTTGCTATTAGAAAAGTTTGGCAACAAAATTAATGATGTGAAAATAGTTAATGAAGATGGGCTATTAATATTAGAAGTTATAGCATCAAGCAGAGATCTTAAAGATATTGAAGAGCTTACAAAAATAGTTAATGATTATATAGATTCATTAAATGTAGAATTTGATTTTGATTCATTGTCAATAAGCTCTCCTGGTTTCACAATGGACTATGAAACAGATGAATTGGGAAATCATATTGGTGAAATAGTTGATGTAAAGTTAAATAAAAATGTTAATAAATTAGACTTTTACACTGGCGAAATATTAGAGAATAATCCTGAGACAATATTACTAAAATGAAATTGCAAGGGACAGTTTAGAAAAGTTGAAATAGAAAAAGCAAATATAAAAAAATAAGCATGAATATAGAATATGCAAGCAGGAATAAATAGGAGAAGTATGTCTGTTAAGAAAAATAGTGAATTAATGAATGCGCCTAAAATTTGATATGAGATTATCAAAGGATACAATGAAAAAGAAAAATTAGAATTATCAGTTTTGGCTGATATATTTTCTGAAGAAGTAACAAGAATTGTGCAAAAAAACATTGACCCAGAAGCTAATATTGTTTTTGAAATTGATGAAGAAAACAAAGAAGTGCATGTTTATAACACTGAGGCAATAGTTGTTGATGACAGCGAATTTGATGATTTAAGTGAAGCTGATAAGGTTTCACTGATGCTATACAATGTGCCTTTGTCAGTGGCTAAAAAGGTAAAAAATGATGCAAATGTTGATGATACTATCAAAATTGAAATCGATTTACTAGCTTTAAGTAAGTCAACAAATCCAGTAGTACAAAAAACCCCTAAAATTATTGAATCATCTATTTTACAGGCTATAAAAAAGCTTCAAAAGTCAATTGTGTATACAAAATATTTAGAAAAAATTGGCGAAACTGTCAAAGTTACTTTTATTTCTATGAACTCGAAAGGTTCATGAAATGTGCAAATTGTTGATGACGGAGTTATAGCTCACTTACCTGCTAATTATGTAAGTGCAAAAAGAGTTATTAATCCTGGATCATATGGCGATGTTGTAATTGAAAGAGTTGAAAAAGATACAAAGCTAAGTCAAATTACTGTTTCATTAGATTCACCAAAGCTTATTGAAAAGATTTTGTACAACAATATTCCAGAAATTAGCAGCGGATTAATTGAAATAGTTAATGTCCAAAGAATACCGGGAGAAAGAACTAAGGCAGTGTTTAAGGCTTCAGCAGGCAATGAGCACTTAGATGTATATGGAGCAATAATTGGTCAAGATTCTTCAAGAATTAATTTAATCATTAGTGAGATGAATCAAGGTGTAAATCAGGCAGATAAAGAAAAATTTGATGTCATTGTTTACACAAGTGATAAAAAAGAATTTATTCGCAGATGTATGCTTCCTGGACAAGTAGTTGACATTGTACCTAAAAATGAAAGTCAAAATTCATTTTATGTTATTACAATAAAAGCAGGCTTATCTGCAGCTATTGGTAAAAAAGGTGCTAATACAATGTTAGCTTCCAAGGTATCTCATTCTAATTTAGACATTATTACAGTTGAAGAAGCTAAGCAAAAAAATATTCCTTTTGATGAAAGTAAAATTGCTGAAGTGGAAGAATCGCTTAATTCATTTAGAAGATATGGAGCCACTAAAAAGGCGCCAACAAGAGCATTTAACAATAACAGAAGAAAAACAAATTCATACTTTGAAAATCTTGACTTGAGCCTTGAAGGATTCGATAAAGACATTTTGGCTTTTAGAGAGCAAGAACAAGCATTTTTTGATGAAAGCAATAGTCAAAATATGGAGTTTGATGAACTAATTCAACAATACAACAGTGAATCAGTTAAAGAAAATATTGAGTCTGATGAACGTTCAATTGATGAAAAATTAAACGAAATTCAAAGAGAAGAAAAATTGACTGCTAATGACTATAAAAAAGCCAAAGAAGTCGCTAAAAACTTTAAAGTTGACAAAGATTTAAGTAGTTTTGGTTTAGACGGCGGAATTGATTTAAGTGACATTGAAAATGAAGAGTGATAAAAAAAATGAAGGCTTTAGTCGCAAGTGCATTGCAACAGGACTTATAGTACCTGAGAATCAAATGCTCAGATTTGATTATAATAAGAATGAAAATCTAATTAAACTAGATGTCAACAGAGAGCTAAAAGGCCGAGGAGCCTATTTTATAGCAACAGAGGAAAACTGAAATACTGTTGTTAGAAAAAAATGTTTGAACAAAACATTTAGGACTGCTGTTCCAAAAGAAGTATATGAAAGAATAGAAGCTGAATTGAAGGAGGGAAAATGGCTAAAAAGAATAGATTAAGTAATACAAGTGTGGTTAAAGAACAACTGTCAGACATTAAGACTGAAATTGTTAATGGAACATTTATTTTTACAAATAGAACGTCTTTAGGAGAGTTTGCTGAAAAAATTAAAATGAATGCAAACGATCTAATTAAACGGTTTTTACTTAGAGGTAAGTTCTATCAAATTAACCACATTTTAGAAGAAGAAGAAATTGCTGAAATATGCATGGAAAAAGGACTTGATTTTAAAAAAGAAGAAAACATTGATGCTGGAAACTTTTTAAATGAAGTCAAATTTAATGATGATAAAAGCTTATTAGTTAAGCGCCCTCCAATTATTACAGTTATGGGTCACGTTGATCATGGTAAAACTTCACTAATTGACTATATTAGAAAAACCAATGTAGTAAGCACTGAAAGTTCAGGAATTACCCAACACACTGGTGCTTATCAAATTTCTCATAAAGGCGAAAAAATAACATTTATTGACACTCCTGGCCACGAGGCATTTAGTAAAATGCGTTCTCGTGGAGCTAAGATTACTGACATTATTATTTTGGTTGTAGCTGCTGATGATGGAGTTATGCCTCAGACTAAAGAAGCTATAATGCACGCTAAATCGGCAAATGTACCTTTAATTGTTTTTGTAAACAAAATGGATAAACCACAAAAGAATTTGGAAAAAATTAAAAGAGAACTGATGGAAAATGATGTTCTTATTGAAGAATTTGGCGGCGATACTCAAATTGTTTATGGTTCTGCACTTAAAGGTCAAGGAATTGAAGAATTATTTTCAGCAATTATTTTGCTTGCAGATTTATTAGATTTAAAAGCTAACCCTTCTCGTTATCCTGTCGGAACTGTAATTGAAAGCAAAGTTGACAAAGGCGTTGGTGTTGTAACCACAATTATTGTTGAAAATGGAACTTTATATAAAGGCGATTTCATTGTCGCTGGCTCATGCTATGGAAAAGTAAGAAGTATGAAAAGCCCTGGTGGAGCATTTATTGATGAAGTGCTTCCTGGAACACCTGTTAAGATTGCTGGATTAAATAACTCTCCATTAGCTGGGGATAGATTTATTGGTTTCGATGATGAAAAGTATGCTAAAAAATTAGCTTTAGACAAAGCTCAAATTGATAAAAGTCATAACTTATATGAAAAAACTCAATTAAATAATGTTGAACTAGGCAAAAAAGTATTCAATGTCATTATCCGTTCAGACGTGCAAGGAACTGCTGAAGCTATTAAAAATAAGCTTTCTGTAATGGAAAATGAAGAAGCAACGATTAGAGTTATTGGTGCACAAGTTGGTCAAGTTTCTAGCAGCGACTTATTATTAGCACAAGCTTCAAATGCAATTATTATTGCTTTTAATGTTAAAGTATCACCAAATATTAAGCAAACTGCAAAACAAAGTAATATAAAAATTATGTCTTATGATGTAATTTATAAGATTATTGAAGATATGCAAAACATTCTTGATGGTGAAAAGCCAATTGTTTATGAAGAAAGAAAAATTGGATCTGCGCACTGCATTAAGCTATTTTACTACTCAAAAGTTGGCACTATTGCTGGCTGTATGCAAGACGAAGGCGTTGTTAAAGTAGGATGCAAGGTTCAAATATTTAGAAATAAAAAAATGATTCATGAAGGCATTGTTGAAACTTTAAAACGTGAAGCAAATGACTTAAAAGTAGTTGAAAAAGGCAAGGATTTTGGTACACACATTAAGAAGTTTAATGACATTAAAGAAGATGACGTTTTAGTGTTCTTTGAAGAGGTTCCAGTTTCTGTTTAGGCCTATAAAACAACTTTAAAGGGAAAATATGGATTTAAAAAAATATATTAGAGATGTAAAAAACTTTCCTAAGCCAGGAATTTTATTCAAAGATATTTCACCACTTTTAGCTGATGGTGAAGCGCTTAATTATACAATCACAAGCATGGCTGAAGTTGCTAAAGATGTTGATGTAATAGTTGGGCCAGATGCCAGAGGCTTTTTATTTGGAACTCCTACAGCAGCCGTACTTAAAAAACCTTTTATTATGGTTAGAAAGCCAGGTAAATTACCAGGGAAGGTAATTTCTAGAGAATATGATCTAGAGTATGGTAATAATATTTTACAAATTCAAGCAGACTTTATTAAAAAAGGGCAAACAGTAGCAATAGTTGATGATGTTTTAGCTACTGGGGGCACAATTAAAGCCATAATTAAGCTTCTCAAAGAGCAAGGGGCTATTATAAAAAAAGTTATTATACTTTTAGAGCTAACTGATTTAAACGGTAGAGACAGCATTAATGAAGATGGAATTGAAATAGTTTCACTAGTTAAATTTTAGTAATTATAAAAATTAAAGCCAGAGGGCTTTTTTATTTTGCAAATTATTAATAAGCCTATAAAATAGCCATATTTTTCATTTAAAAATAAATTTAACAGTACAAAAAAATAAAAAAGTATTATCATTATTGTATGATAACAAAAGTGAATAATAATAGCTCTAGTGCTGTTAAAAGTAGATGAAAATTTAGACATTCTAGCAGCCACACAACATATTTAATAGCTAATTTAAGTATTTATTTAGCTTGATTTATTTTAAGTGCAACAGTGCCAAATATTGGATATTTAAACTTAGGATATACACAAATAACTTACCTTGCGGCACTAACAGTTATTGCTACATTCCACTTAGGGTTTGTAGGAAATATATCTGTCGGACTATTTTTTGGCTTATCTTCTTGATTTGCTGCCTATATTTATGGAATTCCTAAATATCAATATTTTGATCTTTCAGTCATACCAAGAGTTGAGGTTGCTCTCGGAGTTTATGTCTTATTTTGAGTATTTAATGTTTTTAAAAAGCCAGCTGTTTGAAAATTGACACTTTTAGGTGTGATTTCAACTATGTTAAATCATTATTTTGTGTTCTTTGCACAATATTTGCATGAATTAATTAGGCCTGGTGATCTTGGCAAAAATGGTGTGCCTCCAATTGCTGTTTGATTATTTGTAAGGCTATTTAATATTATTTCTGAGCCAATTCTAGGTGGAATGTTATTATTTGCAATGTATCCAGCTTTAATTGCTCTAAGAGAACAATTTAAATCTGTAAAAAAACTATATTACTAATTTATTAATATTCAAATATACAAATATAATATTAAGATATGAAAATATTAAAAGAAAGAGTTTTGCCAGCTGTTGTTGGAGTTTTAATACTTGCAAGCGCCATAATTCCATTTGCGATTTTTGGTGCAAGCCACTATGAAGCTAGGATTGCTGCTTATATAATGGCAACTGCTGCTCTCTTTATTTTATCATTTGAGATTTTAAATGCTTTTGGTGTGAAACTAGTTTTTAGAATTTTTGTCTCAATGCTAGCAGCTTTAATGACTTTTATGCCTATAGACACAGCAGAGACTTTATTAAAGCCTGGCTCGTTTGATAGAACTCAATTGCTTATACTGATTAAAAATTCTGTTTTTAATTGACAATCATTATTAATAATTTCTGTTATTGCTTTAATATTTGTTTTGATTGAGTTGCAAAGCAGAACCAACATGACAGCAGGAGACAGATTCTTACGTTTTGTTCATATTTGGTTTTCATTTTTCTATGTTATAAATTCAATCGTATTTTTACTTTTAGCAACATTTAGAGACTGAAAGATTGTGCTATTTATCTTGCTAGCTCCTTCGCTAGCTGATATTGGTGGATTTTTTGGCGGTAAGTTTTTTGGTAAAAAATTAATTAAGGCTAGTTTTGCTCCAAATATTTCACCAAAAAAAACTTGAGAAGGTTTTATAGTTGGAGTTATAGCTTGTTGAATATTTGCAGCAGGAATGATATTTGGTTTAGGTTTAATGGAAAATAAAGTTATTCCACAAACATTTGTATTTTCAATTACTCCATTTGCTTCAGTAGCGGGCGACTTATACTTTTCATATTTAAAGAGACTGAATGCTACAAAGGATTATTCTAAAATACTTTTAGGCCATGGTGGGCTTATGGACAGGCATGATAGTATTTCATTTGTGAGCACACTTGTAGCAATGGTTTACTTCTTTATTTCAGTAAAATAAAATCAGCGCTATGCTGATTTTTATTACCATAAAACAGGCAAATTGAGCTATTTTGTCTTTATATATGAACGTATAGAATGATAGTATTTATAGCCTGAGAAGATGCTAAAGAATAGAGCAACTAACATTGGAATATTGATTGCGTATAAAATTAATCAATCTTTTCAGTTTGAAACAAGTGAGAAATTAAAGGCAACTGCTACAACAAGCACAATTATAATAGCAATTGTTTGAGTTAAAGTTTTTAGTTTACCCCATATTGATGCCTTAACATCAATATTATTTTGAGCCATCAAAACTCTTATAGCATCAACAATTAAGTCCCTAGCAACAAATAAAATTGTTATTCATAAAGGAATAAAGCCAAAAATTGAAAGCGAAATTAAGGTAGTTGTGACAATTAATTTATCAGCAATAGGATCAAATAGCTTCCCAAATGAAGTTACTTGCTTGTTTTTTCTAGCTAATCAGCCATCAAGGTAGTCAGTAATCATTGCCGCTATAAATATAGCTAAAATTAAGCTTAATAATATCCTGCCAGCTATTTTATAAACAACTATGTGACGTTGAATTAAAACACCATATAAGATAACTAATACTAATAGAGGGATAAATAAAATCATTCTTAAAAGAGTAAGTTTATTAGGCAAGTTCATTTGTAATTAGCCCTTTTTCATAAAATTCACGAATCTTAAGGGTTTCTTGGGCAACTCTTTCTGCGACATATTCTGAATCTATATCTGCAATCGTTCTCTCTAATTTGAACTTGATAAAGTCGCATTGACTAGATCAGTTGTTGCATCTAGTATGAGTTAGAGTAATAAAGTCCTTTAAAAATTCAGAATTGGTGTCTGATGAGATAATATATTCTTTGAATTCTAGATCATCTTCAATAGTTTTTAAGTATTTGTTGGCAACAGAAACAATGTCGCGCATTTTAAATGCTCCGATTGAAGGTTCAAATTTTTGTAAGTATTCCTCATTAACATCCATTAAGCATTTTAGTCTGATAGCTATTAAATTGGCATACTCAGAAGCTTTTTTTCTAAATTCAGCATCTTGCTTTTCTTTTCTTTTCTTGTTTATTTTGTTCTTAGCAGAACTAATGATAAACATAGCTAAAATTATCCCCACAAGAACACCTAAAATTATTCACATTGTTAATGATCCATCCATAAGAACTCCTTAAGTTTGTATATTATTAATATTTTAAATTATAATTTAAAAGATTTATGAAAAACGATGGTTGCTCGAGTGGCTGAAGAGGTCTGTCTCGAAAACAGATAATGATGCAAATCATTCAAGGGTTCAAATCCCTTACCATCGGCCATATAATTAGTTACCAAAAAAACTGACAGCTCTGCCAGTTTTTTTAGTTGTGTTTTAGTGGTTTTTATTATGGTCTTAGGTATGTGATCAAAAAGTTTGATTGTATCAAAACAGTCAGCCTAATTACTTTTTTTACTTATCAGGCTTATGTCTTTTCTTACTAGATGTGTCATAGCTGCCTGTTTCATAGTAGTTTTGGTCATATGAATCATCATAGTTATTAGTCACATATTTCCTAGATTTTACTTTACTACTGCTAGGAGAATTGTTTATCTGCGCTTCATAAGTGTTTGTATAGCCGTATTCTTCATCATACTTTGTTGAAATGGTTTGGGTTTGGTCATTTGATAATGATCTGCTTTCTTTTAGAAATTTAATATTAAAACTACTTGTGTGCTTGAGATTATTTTGACGTTTGTTGATAATGCTTAAATAAATCAGAAAAAACGGATTTAAAACAATGGCAACCATTAACAAATATTTAGCAAGTTTTAAATCGCTATATTTTCTCGCGCTTCAAATAGTTTGTTTCATTTGCGCTCAAAGCCCAAAGCTAAGTGCTAAAAATAAAAGAATTATGCTGGTTAACGTAATAGCAAAAATAATTCCAGGCTTTTTTACTGATTCACTTGAAAATACTGCAATTAAAGAAAGAAATATAATAAGCAAACTAAGGAATAAAGATGAAAGGAAAACTCAAAGAAGAATGTTTCATACAGATTTTTTAAGACTCATATAGTGGAACCACTCTTCTCATCTAAAAAACTTGTCTTTTTGGTCTGTAAATTGAGGCACATTTTTATTATTATCTAGATTCATAATTACCAAATCCCGAAAAGTTAATGAATAACTATATAAATTATACTAATGATGAACTGCTAAAATATAAAATACTGAGAATGAATAGTTGAAAATGTTATGCTAAATGATAAATAATGAATGTTTCCTACTTAAAAAATCGACCATTTAACCCTATAAAACAGCCTAAATGGTCGATTGTAAAGTTTGTAATTATTTTTCTTGTGCTTTAGCACGATAGAATGCGTTCTTAGCTTCTTTAATTTTTTGTTTCTCTAATTTGTCTTCATTTGCTTGACGAAGAATATCGAATTTAGTTCTAAATATGTAGTCCTGGATGGCTTCTCCTAAGCCATTTTGCATAACATCACTTGTGTAGTATTTTGCAACTTCCTTAACACTTTTTGGTGAATTGTCCATAGCATATGAAAAGCCAATTGCTCTAAGCATTGTTAAGTCATTGTTACTATCGCCAATACTCATGCAGTAATTAGGATCAGCATCTAAATGATTGCATAACCATAGTGCCCCAGTTCCTTTATTAACGCCTGGCGCTGTTAGCTCCATATGCATTCCCATAACAGCAAGATCAGCTTTTATGCTTAAATTATGAATATCAGCTACAATTTTTTCTTTATTTTCAGGCTTAGGATAAATTTCAATTTTGAATATGTTATTAATGATTTTTTCATCTTCATCTAGTCAGTCTGGGAATTCGAAAAATTCAGTTAAAAAATCTTTTACTTTTTGGTTGCTTGTGACCATGTAGTAGCCGTTCTTACCAAAGAAACAGGCAGATTCGTCATATTTTTTGATTATGCCTAAGACTGCAGAAACAATATCAGAACTTAGTTCTGATTCATACAAGTACTCTTTGCTTTCGACATCAAGAATGGCTGAACCATTAGCAGCAATAATATATTTAGCCTTTAATTCATGAGCCATTTTAAGCATTTTTGGAAGTGGAGGATTACCAGTGTTTAGCACAAGAGTTATATTGTCGTTTTCAACTGCTTCTAAAATACTCTTTCTGGTCTCAGGATTCTCTTTTTTATCCGGGAAAGAGCAAATTGTGCCATCTACATCACTA
>858 3087 47161
TGCTCTACCTGTTGTGGATGTTTCTTTGATTAATTGATTTATAAATTCTTTTTGCGTCTTAAAATCCTCTTTTCTAATCGATGCTTCTTTTTCCAAATTTGAAGTTAGATCTAAAAGCATTTCATAAGGTTTATATTTTGGATTTGTTTTAATTAAGCCTATAAGATCATTAATATTAATTGGTTCATGAGCTAAAGCTGAATCATAATTCTCAATATTTGATTCATTGACATCAGTTATAAATGAATTTTTAAAATCAATATTATCTAGAAACATAATTAAGTTTTCCTTGTAAACTTCATTATCATTATTTAAATTTGTACAAATTATTTCAGCAGCTTTTGGGCTAGAAAATGAGCCACCTGCATTGTTGCCTTTAATAATAGAAATTATGTTCTTTAAGGTTGATTTATAGGTTTTTGAGTTAAATCATGAGTTAGTAATTTCTATCTCCTGAGGATTTAATTCATATAGCAAATTAGAGCTTCGACTAAGTCTAGGGTGCTGACTTATATTTAGTTCATTAAATAATGAACTACGTAATTTGAAATTACTATTTTGGCATTCAAATCATGATCTAGTTGTATACTGATCTATTATAAGATAGTCAAAGTTTATTTTTCAGTAAGCTAAATACATTATTTCATCAAAAGTATCAATATATAAGTCTATATAACCTTTTGCTTTAGCACTATTTGATTTTTTGTTATTCAAAGATTTAGTGGCAAAATTTAGTCTGTATTTTCTTATGCTTTTACTAAATTGCATTTTATAACCTGCCAAAAATACTTTCTAAAACTTCAACTGAAATTGAATTACCACATAAAAAAATCAATTTTTGCTCGCTGATTAAATTTCCTTCTTTTGCCTTAAAATAGTCTTTTTCGGTAAATCCCATATATAAAAATGCTTGTTTAGATGACATTAATTTAAGTTCATTTGTTTGGTTAAAATAAAACTTTAATCTAGCGTTTGCACCTGAAGCAGTTAATGTTGGTCCTAGTTTAGTTGGTAAATAAACATATGCTTCAGAGTTAAAGTTAGTGTAATCAAGTAGTTTGGTCTTAACAATTTGATTTTTTGTTTCACTAAAGTTATTATGAAAATATTGCAACAGATCATTGCAATTTTTCATTTCTGAATTATCGAAAACAATATTTTCTAATTTTTTAAATGATTTTACTGCCTGTGGGAAGTCAAAATCATTATTTGCTAAGTAAGAAACACAAAATACTCTTTCACGATTTTGCACAGAGCCATAGTCAACTGAGTTAACTACTTTTCACACTGATTTATAGCCTAATTCGCTTAAGGAAGCTATTCAATCTTGAAACTGATTTATGAATTTTTTAGATGCTAATGCTTTTACATTTTCTAAAAGCAGTACGTTAGGGAGTCTATCTTTATTGCTTTTTAAAATTCTTTCAACTTCATAAAGCAATCCTGATCTAGTTTGCTTTGTTATGCCTTTTTGATTCCCTTGCTGAGAAATATCTTGACAAGGAAAAGAATAAGTTAGAATATCAATGTCTTTAGGCAAAATTTGAATATCTTTGATATTCGTAAACGAGTGAAACTCGTGCCCCCCTATTTTCTATTTTAGATTTATCTCACTTTTTACTAAAATATTCATAATTTACAAAGCCAAAAAGATAAGGAAAAATTGAACGGAGCTTTTGTTCATTCATCCTTGTAAAATAGGCTTTATTGACTTCTTTTTTAGAATCAGCTGAAAAGGTAAATTTATTTAACAAATTAACCATTTCATCCTTGCTTAAGTCACTTTCAAGCAAAACACTATCGTAGTGTATTTTCATATAAGCAATAATTGCATCAATGTATCATTCACAAGCTCCTAAGCTTACAAAATTAACACTAAGTTCACTTTCAATATTTTTACAAGCTTTATATTGGCTTCCAATACCAGCAAATAATTCATAAATCTTAATATTTTTCATAGTTTAATTATTTTATCGCGCTTATGATTTTAATTAACTTCAGAACTTTAGTAGAGCCAATTTTTGACAACTAAATACATAAAAAATATATGGAAAATCATTCCATATTTTGCATAAATTGCTTCAAAAAGTTGTTATTAATTTAGGGAGCACATTTATAATGTGAAATAAATTATTTGCATAAAGAAAATATGGATGAAGTAGGTGGTTATGAAGAAGAATAAATTACTTAGCGTTTTGGCTTTAAGTTCAATTTTTGCAACTTCTGTAATTTCAGCTAGTTGTGAATTTGGTAATGGAAATGGAAATGTATTTTCAATAAATACAGTCAGCTCGCGTTATGAAGAAAAAATAGAAGAGCTTGAAAAAATCTTGCCTTCAGTTATTGAAAATCACAATTTTATTGAAAATGCTACTTCAGCCTCTGCTGTTTCAGCAGATTTTGCTGAAAATGTTAAGTTGGCTTTAGACAGTAATGATACTGATGTGCATACTAGCACAGCAGTTGATAAAACTAGCGCTAAAAATGCTGCTAATTTTCCTAAAGAACCTGTAAAACAGCCAGAGACAGAAATTACTAAATCAGATGAAATTAGTGGTGAAGTTAATATCAATAACGCAGCAAATGCCATCAATACATCTACAACCACACCTACAAGTGCTTCAACAACAGCTGAAAATAACACAAGCAGCACAAGTTCTATAAATTATTCAAGCAATGCAAGTGAACTACCAACTTCAACTTCAGTTGCAACAGAATCTGCAATTAAATACCCTGTGCAATATGATGAGCCTTTTGAAGAAAGAGCGCTTTCAAAAGAACAAGTTCATAAATTACTTTTAGACAAAAATGAAATGAAAGCTTGAAACTATTATTCACATCCTAAGTATGCTCTTAACATGCAAAATGTTACCGTTATGGGCAATGGCTCTGAGAAAAAACAACTTTCTTTAATAGATAATGAAACTAAGCAAGTTGTTGAAGGTGTTAAATGATATCAAAAGACTTCATATCCTGAAGATTTAGTTTTTGATGCAAATCAGGACAATGATAAAACATATTTAACACTTGACGAAAAAGGCTATATTTCAGGTAAAAAACACACAAACAGCCAATGAAATGCTGAAG
>859 24 11
AAAAAAAAAAAAAAAAAATTTATT
>860 25 188
AAAAAAAAAAAAAAAAAATTAAAAA
>861 24 26
AAAAAAAAAAAAAAAAAATTAAAT
>862 26 45
AAAAAAAAAAAAAAAAAATTTATATA
>863 27 51
AAAAAAAAAAAAAAAAAATTATAAATA
>864 25 36
AAAAAAAAAAAAAAAAAATTATATA
>865 26 99
AAAAAAAAAAAAAAAAAATTTAAAAA
>866 26 34
AAAAAAAAAAAAAAAAAATTTAATTA
>867 24 76
AAAAAAAACAAAAAAAAACAAAAA
>868 32 106
AAAAAAAACAAAAAAAAACAAAACAAAAAAAA
>869 24 47
TTGGCTGTTTTTTTTTTTTTTTTT
>870 24 49
AAAAACAAAAAAAAACAAAAAAAA
>871 29 55
AAAAACAAAAAAAAACAAAAAAACAAAAA
>872 24 663
TGAAAAAAAAAAAAAAAAAAAAAA
>873 24 21
TGAAAAAAAAAAAAAAAAAAAAAT
>874 24 9
TTTGTTATTTTTTTTTTTTTTTTA
>875 2711 73023
CAGCCACTCAGTTAAGCAAAATAGTTGAAACAACTTCGTGAATGTTGAAAAATGCTTTACATAATCCAGCTATTGCAGCATATAAAAATCCTATAACAATTGAAAGCAGCATTATTAAGAACACTAACCCTTGGTTTTTAATAGCACCATTACTTTCAATTACATTGCTTTGGTTAATTAATGCTAAACAAATAACGCCTGAAAGTGACATTTGTCCAGCAACCCCAATGTTGAATAGCCCTGTTTTAAAGGAGAATCCGACACCAATTGATGCCAGTGAGTAAATAATAAATATATAAACTCAGTCAATGTTTCCTTTAGTTGCTGTTGCATTGAAAACTTGGGCAAAAAACTCAAATGGATTGGTTTGGAAAAATACTAAAAGCACAATGCTTGAGACAAAAATTCCAAATACAACTGATCAAATTGAGTTATATGCCTTTCTTCTTGTAGAAACAGCACTATCGGCGTTTACACCTTTTTTAACCTTGCTTCAGAAATTTCTAAAGAATGATAAAACAGGGTTTTGTTGTTTTTCAGCACTCTTATTCATTGCCCTCTCCTTCTGTTTCATCATCCTTGTTTGATGCAGCCATTAATAAACCGATTTCTGTTCTATTAAATTGTGCTGCAGGTTTAAGATCTAATATTCTGCCATCATTAATAACGGCAATTGTGTCGGCTAAAGCTAAAATTTCATCAAGCTCATATGAAATTAATAATATAGCTTTGCCTGCCTGTTTTTCTAAGAGAATTTTCTTATGGATTAAGTCAATTGCTCCAACGTCAAGTCCTCTGGTTGGCTGTACTATCACAAGTAGATTATGATCAGTGCTCATTTCTCTACCAACAATTGCTTTTTGTTGGTTACCACCAGAAAGCGATCTAGCCAAGGAATTACCGTGGTTAGTACCTCTAACATCAAAGTTAGCAACAACATTTTGGAACAATTCTTCTTTTTTGTTGGCTTTAATAAAACCAAATGGTGCATAAGTTTTATCATTTAGCAATCTTAAAATAGAGTTATCTCTGATACTAAAGTCTAAAACTAGTCCGTGCTTGTGTCTATCACCTGGCACAATGTTAATTTTGGCTGCTCTGTTCTTTTTATCAACGCTTCAGTTGGTAATATTAAATTCATTAATTGATTTTGGATTACTTGAATCAAAATCAGGATTTTTAATTTTAATTTCACCATGTGTAGGTTTAACTAAGCCCGCTAAAACATATTCTAATGTTTCTTGACCATTGCCCTCAACACCAGCTATTGCCAAAATTTCGCCTGGGTGAACTTTAAATGACACATCTTTTAAAGAAACTGAATCTCTAGTTTTCTTAGTTGAAACATTTTCAAATGAGATAAGCTCCGGTTTATCATAACTGTCAAATAATGCAGTATTTTTTGTTTCAACAACTTTTTGACCAACCATAGCCTCAGCTAACTGTGGAATAGACGTCTTGGACACATCATATGTTCCAATAACCTTTCCTTTTCTTAAAACAGTTGCTTCATCTGCAACTTGCTTAACTTCGTTGAGTTTATGGGAAATAAAAATGATGGTTTTGCCGTTTTCCTTAAACACTTGCATTGTTTTAAGTAAACCTTGAATTTCTTGGTCTGTTAAAACAGCTGTAGGTTCATCAAAAATCAAAATTTCAGCATCACGATAAAGCATCTTCATAATCTCAACTTTTTGTTGAGTTGCCACAGTTGCTTTAGATGTTTTTTGGTTTAGATTAAAGTGTAAATCATATAGCTCTTGAATGCTTTTAATTTTAGCTTTAGCTAACTTAAGATCCAAGGTGCCCATTGAATAGTTGTAAGTAAACTCTGAACCCATAATCACATTTTGTAAATTAGTATAAGCTGCAACTAATTTAAAATGTTGGTGAACCATACCAATACCTATTTCATTAGCTTGGTTAGGATTCTTAACAATTACTGATTTACCATTAATTTTGACTGACCCTTCAGTTGGTTCATATAAGCCAAACAAAATTGATGTTAGCGTACTTTTGCCAGCACCATTTTCACCAATAAGCGCGTGAATTGAGCCTTTTTTAACTTTGAAAGTAACATCATCGTTAGCTCTTATACCAACAAAGTCTTTAGTAACATGCTCAAATTCAACGGCATATTCATGCTCCATAAAACCCCCTTTCTTGTATCTTTCTTGTATAAAATATATTTAAGTAAATACAATTTAATTATATATAAATGTTTATTGATGATAGCCTTTGGAATGCTAAATTCAGTAATTAGTAAGGGAATTTATGAATAAAAATATAAAGTTAATGAATATTGAGATCAAAAAATTAGAAAAACTAGCTTCGTATGATCAAAATAAAAAATTTAGAATTCTTATAATATTTTTTCTAGGCTTTCTAGCTCTTTTAACTTTTTTTATGATTATGTTTTCCCTAGTTTATTCTAAGCAAAAAACTTTGCTTATTACTTTTGGTGTAGTAGCATCACTGAGTTTTTTACTGCTTGTGTTTTTAATTGGCCCATTTTGCACACTTTTAGCATCAAGTAAATGAATGAATTTATTAATGAACAAAAAGCCCGGGGAAAATATTTGAAGTAAATATCATCCAGGCAACTTATCGATCACATTTAACTTATTTATAGGTATTTTAGTATTTAATATGTTTAATGGTAAAGCAATGAAAATAACTAAAAATGAGAGGAAAGTTATAGAGTCGGTTTT
>876 36 172
AAAAAAAAAAAACAACAAAAAAACAAAAAAAAAAAA
>877 25 182
AAAAAAAAAAAACAAACAAAAAAAA
>878 26 31
AAAAAAAAAAAACAAACAAAAAACAC
>879 25 100
ATGGATGAAGTTGGCTTTTTAGTTA
>880 24 395
TTTTTTTTTTTTTTTTTTCTTTTT
>881 24 18
TTTTTTTTTTTTTTTTTTCTATTA
>882 25 56
TTTTTTTTTTTTTTTTTTTCTTAAT
>883 44 175
TTCACCAAACATGGCGATGGCGGGGTTTTTTTTTTTTTTTTTTT
>884 159 2862
TAATAAAAAGGCTATTTACTAATTGCAATAGTTAACATACAGAAAAGGAGATGCACATGAGACAAACTACAATTGTTAATCGTGAAAAAGCTAATAAGAAGTGATTTGTTGTTGATGCTGAAAACCAAGTAGTTGGTCGTTTAGCTGCTTTTGTGGCTT
>885 2202 47454
CTTGCATTATAGCTGTTATTTTTGCTTTGATTATCTTGGTTAGTATTTTCTAGTTTTTCCATACAACCTCCATAAGATTTATACATAAATGTATAAATAAATATAATGAATTATACCAAAAAGCAGAAAAATGAGTGACAGAAAAAGTACTAATTTGGCTATTAACTTATATGAAAACAAATATTTTTTAATTTTTCCCAAATTAGTGCTTTTATTTGATTTTTAAGCCTATTTTAATATAATTTATATGCAATAAAGCATATTTTTTTTATTCTTTATTTGAGCGAAATGAGGCATACAATGAATAATGAAACACAAGATAAAAAAGTTACAAATGAGACAAACGATTCTCAAAAAGAGTTTAATGTAAATGAAGTGTTAAATAATAAACCAGAATCTGTTGACGAGAACTCAGCACTTGCAAATCAATTAGTCGACGAAAACCACAATAAAAAGAAGATTGTGGACAAAAAGAATACGCAATATAGATACACAAAAATGTCTAACTTTATTCTCAAATTATCTAGATTTTATGTCTTGATGCCACTTTGAAAATTAGGGCTCATAACAGCAGGATTAGCTATTTTATTTGGAGTTGTAGGTATCTTTTTAGTTAAAAACCCCGGAATTTATAATTTTGGGCTAGCTGCCTTTGGACAAGCAATTTCTAAAATTGTAGTAACTAGTTTGCGTAGCAATGCAGCAATCACTAAGCCAATAATGAACGCCATAGACCACTCACTTTTCTGAATTTTGTATTTAGTGCTAAGCATTCCAATATTTGTTTTTGGATGAAAGAAATTAGGCAAAGTATATATTTTATTATCGCTTGAGTTTTTGGTCTTAAGTAGCTTAGTTTCAGCAGGATTAGGACAAATTCCTGCATTAAACCAATTTACGCTTTTTGGTAAATTTAACCACCCTGAAATAACTGAAAATATGAAGGTTGCATTAGTTAATCATGCAGGCTGAAATAACGAAAATATTAATTATTTAATTAAACTATTGCCATTACAGTGAAATGATGGTGGCAACACTATTGTTCAAATTTTGTTTGCGATTATTTATGGTATTTTGCTAACTTACTTTTTTGCAATTATTGCAATAATTGGCGGATCAGCCGGTGTTACAGGGATAATTGGCGAATATATGTCTGTTTATAAACAAAAGAATTTTGGAATAATAAATGGATATATAAACATAGTAATTATTCTAATTAGTGTTGTTATTGGGACTTATATTCCAGGAAGTATGATTGCTAATGACTTTAAGACTATTAGTGAGATTGCTGAAGTTAAAAATTCATTAAGTGTCACTGAATTAGCTACAGTTAAAGCAATTAGCGAGCTTAGATGACAAGCTGATTTGTATTTTTCACCTAACTTTGTGTCAACTTACTTATGTAACTTTATATTTGTTATTTACTTAAATAATTTATTCCCAAGATTTAAAATTGTACAGTTCAAAGTTTACTCTCACAAGATGGAAGAAATTAGGAAAGCTATTATTACTGATAAAAGGACAATTAACAGCTTCACATTGCAAAATGGTGAAGGTGGTTATTCAGCAAGCAAGCTTCAAATTTTATCTTCTATCACGCTTTATAGACAAATTCCAAGACTGATTAAAAAGGTGAGAACAGCTGATGCTGATGCCTTAATTACAGTAAGTAATGTTGCATCTGTTGATGGAAAGTTATATATTCCAGAGCAAAAGTTTTAGCAACAGATGTAAAGATTAAAGCAAAAAATCAGAGCAAAATTATTGCCTGATTTTTTAATTAGCAAGCCTATAAAACAACGCTTTTAATCAAATTAGTAGCTCCAATTTAAATATTATTAAAATATTTAAATTTTCAATATAATATAAAAACCATGGAAAAGACAATGTTTAAATCACTATCTGAAATCAAACAAAGTTACTTAGAATTATTAAAGAAAATTGATGACCCTGAAGTTATTAGCAACATAAAAGAATACTCAGCAATTAATAAAGAAATTGCAAAAATTAGAGAGATTTCGGAAAAATTTATTACTTATGAAAACATTTTAAAAGATGTTGAGCAAGCTAAAATTATGCTTGAGTCTAAGAATGAAGAAGAAGTAGAGTTTGCTAAAATGATAATTGACGAAAACTCCCTTAAATTAGACGAATTAGAAGAAAAGCTTAAGATTTTAATACTGCCACAAGATGAAAATGATG
>886 67 843
CTCAGTTGTCTCTTAGAACTTTGCTAGTTCATCTGTCTAAATCCTCTTTAGTTCAGTGAATGTTAAT
>887 25 14
TCTTTTTTTTTTTTTTTTTTTCTCT
>888 26 45
TTCTTTTTTTTTTTTTTTTTTTTATT
>889 25 32
TCTTTTTTTTTTTTTTTTTTTTTCT
>890 24 16
CTTTTTTTTTTTTTTTTTTTTTTC
>891 27 67
TTTCTTTTTTTTTTTTTTTTTTTGTTT
>892 24 9
CTTTTTTTTTTTTTTTTTTTTGTT
>893 4808 114965
ATATGAATATCAACAGCCCAAATGATAAAGAAATTGCTTTAAAGTCATATACCGAAACTTTTTTGGATATTCTTAGACAAGAATTAGGTGACCAGATGCTTTATAAAAACTTTTTTGCCAACTTCGAAATCAAAGACGTCTCAAAAATTGGCCATATAACTATCGGAACAACTAACGTAACCCCAAACTCACAATATGTTATAAGAGCTTATGAAAGCAGTATTCAAAAATCTTTAGATGAAACTTTTGAACGCAAGTGTACATTTAGCTTTGTTTTACTTGATTCTGCTGTTAAAAAGAAAGTAAAAAGAGAGCGAAAAGAAGCAGCTATAGAAAACATTGAACTTTCGAATCGCGAAGTCGATAAAACTAAAACTTTTGAAAACTATGTAGAAGGCAACTTTAACAAAGAAGCAATTAGAATAGCAAAACTAATTGTTGAAGGTGAAGAAGACTATAATCCTATATTTATTTACGGCAAATCTGGAATAGGAAAAACTCACTTGCTTAATGCGATATGTAATGAGCTTCTTAAAAAAGAGGTCTCAGTTAAGTACATAAATGCTAATTCTTTTACAAGAGACATTTCATATTTTCTCCAAGAAAATGACCAACGTAAACTAAAGCAAATAAGAAATCATTTTGATAACGCTGATATTGTTATGTTTGATGACTTCCAAAGTTACGGAATCGGCAATAAAAAAGCCACAATCGAACTAATCTTCAATATTTTAGATAGCAGAATAAATCAAAAAAGAACAACAATAATTTGTTCGGATAGACCTATCTATTCATTACAAAATTCATTCGACGCTCGTTTAATTAGTCGTCTTTCAATGGGCTTACAACTTTCAATTGATGAACCTCAAAAAGCTGATCTTTTGAAAATTTTGGACTACATGATTGACATTAACAAGATGACGCCTGAATTATGAGAAGATGATGCTAAAAATTTCATTGTTAAAAACTATGCCAACAGCATCAGAAGCTTAATAGGAGCCGTAAATAGACTAAGGTTTTACAACTCGGAAATCGTCAAAACAAATTCTAGATATACATTAGCTATAGTTAACTCCATTCTTAAAGATATCCAGCAAGTTAAAGAAAAAGTTACACCTGATGTGATTATTGAATACGTCGCAAAATACTACAAATTATCTCGCTCTGAAATATTAGGCAAAAGTAGAAGAAAAGATGTTGTTTTAGCAAGACACATAGCTATTTGGATTGTTAAAAAACAATTAGATCTTTCTTTAGAACAAATTGGTAGATTTTTTGGCAACAGAGATCACTCAACCATCATTAATGCAGTTAGAAAAATCGAAAAAGAAACAGAGCAATCAGACATAACTTTTAAGAGAACTATATCAGAGATAAGCAATGAGATTTTTAAGAAAAATTAACATTTTAAAAAGCAGTTTTAAACTCTTAAAAAAGTACAAAAATGCCAAAAAAAGTTTAAAAATTCGTTAAAAATTGCATTTTTGCTACTTATCCACAAATTAACAAAACATATATTTATTATTTAAGGAAAACATGAAAATTATTGTAAATAAAATTTTTTTAGATGACATTATTGAAGTTGTTTCCAGATTTTCTGATCCAATTAGTTCTCTATATGGAATGAGATGTATAAAAATAACTGCAAACCATAATTTTGTTAAATTTGAAGCAACAAATGAAATAACAAATATTGTTAGAAAAATTAAAGTTGATGACAACAAAATTATTGTCGAAGAAGACGGAGAATTATTAGTTCAAGCTAACTATTTCAAAAATATAATTAAAAAACTAAATGGCTTTATTGAAATAAAAACTTATTTTAATAAAATGGAAATAAAACAACAAGATTCAGTTTATACACTAACATTAAATGAAATTAGTTCATTTCCTCAAATTGATGAAAACATTAACATTAAAAAGTTCCAAATTAATACTGAAGAGTTTAAAAAAGCAGTAAAAAACGTTGCTTTTGCTGCAAGTAATGGTGCTAATTTGATTTATAAATGCATTAATTTCAAAAGTTCAGGAAATAAATTAAATTTAGCAGCAACAGATACATTCAGACTAGCTTATTACACAATTAAAACAAATCAGATTTTAGAAGATTTTGACTTCAGTGTTAATGCAAAAGATGTTAAAGAATTACTTCCTACTGATGCTCCCAAGACTGTCACAATGTTTTATAACTCAATTAAATTTGGTGTTGAATACAATGACACCACAATAACCGCAAGAATTACCGATTTACCTTACCATAATGTTGAGCAGCTATTTAACAAAGCAATATCGGAAACTAAACATAAAATTACTATTGAAAAATCAGAATTCAATAATCTTTTAAATAAGATATGAATAAACTCATCCGCAGATAAACAAAATAGAATTGAACTTAAAATTTCTAACCAAGAAATAAATGTTTACACAAAGATAGATGAATTAGGCGATTCAAATGTTAAAACAACCAAATTTACTTTAGAAGGATCTTCCTTTGTTTTTGATATGAATTTCAATTACTTAAAAGATGCTATTTCTATAACCGAAGGCGAAACATATATTTTAATTGATGAAAAAATTCAAAATATTGTTTTATTTTCAAAAGATAATCCTAATTCAAAACAAATAATAACTCCTCTTAGAAGGTAAAATGAAACCAGAAATTTTTATCCAAGAAGACTTTATTACTATTGGTCAGCTATTAAAAAAAATTGGATTTATCCAAACAGGTGGTGGAGCTAAGTTTTATTTAGAAAAAAATAAAGTTTTAATTAATAATAAAAAGCCCGAAGGAAGAAATTCTAAAGTTAAAAGCGGCGATTTGCTAACTATTAATAGCAACATTTATATTATTAAAAAAGAACCAGATATTTAATAATTAAATTGTTTTTATTTTATTTGATGTTATAATATTTTTGCTATTTTTTTAAAATAGCTTTTGGAGGGGTAGCGAAGCGGCCAAACGCGGGTGGCTGTAACCCACTTCCTCACGGTTCGGGGGTTCGAATCCCTCCCCCTCCACCATTTTGCCCCATAGCCAAGCGGTAAGGCAACGGGTTTTGGTTCCGTCACGCGTTAGTTCGAATCTAACTGGGGCAGCCATTTGTTCTCGAAAGAGAGCATTTTTTTTATTTCCTTTTTTTCCAATTTATTTGTTTTATAGGCTTAAATGTATAATTTTATTATGAAGCCAATTTATAAATATAATGTTGTTTTTAAAGATAATAACAACCCAAACGAGAATATAATTTTTTGCCATGGACTTAATTCAACAGCAGACAGATTTGATATTTTTAAAAATTATTGAACAAAGTCAAACTATTATTCACTCCAGTTTCCAGCAAGTAATTTAACACCTGTTTTAGAAGGTGATGAACCTAGTGTTTTTTGTTTTGCAAAATTATTAGTTGAATTTGTTGAGAAAAATAATCTAAAAAATGTTACCTTAATAGGTCATTCATTAGGAGGCGGAACTATTTCTTTAGCTTATCAATTAAGACCTGATTTATTTAAGAAACTAGTTTATTTAGCGCCAATGAACAAGCCAGCCTTGGCATTGTATGACAGATATAAAAAAGACTATTTTCCTAATGATTACGAAGGTTTTTTAGATCTTATGCGCTCTCTTTATTATGATATTTCTAAGTTTACATCTGATCCAAATTGAGTTAAAGAGCAAAAAGAAAATTTTGATCCTTACTTGTATAATAATCCTGATATTGTTAAACTTGGAACACCTGATATGAATGTTTTTAACGCAATAAAAGAAACTTTGAAAATTATCAATGTTCCAACTTTACTAATTTTAGGTGAAAAAGACGGCGTAATCTTAAGAGAAGAGTGTATTGACTATTTTAAAAAGTATGTAAAAGATGTCGAAACTCACTGGATTCCAAAAACAGGGCATATGACGTATTTAGAAGACTGAGATTCATTTATAAAAATTCTAGAACCATTTTTGGACAAATAATATGAATGTAATTTATAAATATGATTTTGTTTTCAAAGATAACAATAATCCAAATGAAAACATAATTTTCTGTCATGGATTTAATTCATCGCCAAATTCATTTAGAATTTTTGAAAACTACTGAACTAAGTCAAATTATTATGCCTTGCAATTTCCTGGTAATAATCACACTAAAATTAAAGAAGGTGATGAAGCCACTGTTGAGTGTTATTCTAATTTATTAATCAAGTTTATAGAAGATAATAAATTGAAAAACATTATCTTAATAGGCCATTCTATGGGCGGAGGCACCATTTCTCTTGCTTATCAAAAAAGACCTGAATTATTTAAAAAATTAATTTACTTAGCTCCAACAAATAAGTCATCACAAAATGTTACTGAAGCCTTTTTAAGAGATTACTTTCCCAAAACTTTTGATGAATTTATAGGCTTTTTTAAATCGTTATATTATGATGTAACAAAATTTACTTCAAATGAATCTTGAATGAGACTTGTAAAAAATACATTTGATCCATATGATTTTAATAATCCAACAATAGTTGGCTTAGGTCAATATTTAATAAGCAACTATTTTCATGATAAATTAGAGCTTGCTTTACAGTCTGTTAATGTTCCTGCTTTATTGATTTTAGGTGAAGATGATGGAGTAGTAGACAGGGATTTGTGTCTTAATTATTTTAAAGAAAATGTCAAAGGTGTTCAGGCATTATGAATGCCTAAAACAGGACACATGATGTTTGAGGAAGACTGAGAAAACTTTATAAAAATTGTTGAAGAATTTATTAATAGACCTGAATTAGCCAGTCCAAAAGCATTATAAAAAAGCCATAGCGGCTTTTTT
>894 24 31
AAAAAAAGAAAAAAAAAAAAAAAT
>895 31 181
AAAAAAAGAAAAAAAAAAAAAAAGAAAAAAA
>896 26 27
AGTGCTGTTTTATAGGCTTTTTTTTT
>897 4728 108435
AAAATAGCCATATGTTTGCTGAAGCTAAACACAAACAATATCATAAGCCTGAATCTGATGTAGCTCTTTCAGTGCAACATTTATCTATGATATTTAAATTGCCCCACAGACCTATAAAAAAGCCGTAGACGACTTGAGTTTTAATGTTAAAAAAGGACAATTTCATGGCTTTGTAGGCAATAATGGATCTGGCAAAACCACTACAATAAGATCCATTTTAGGTTTCTATCCCGGACTATTTGGGAAAATATTTATTAACGGGTTAGAATTTACTAATTCATCTGCTAAAAAGAAAATAGGATATATTCCTGAAGTGACTATTTTTCCTAAAAATTTATCAGCAACTGAATATCTTTACTCACTTGCACTAATGTCAGGAGTTGATAAAAAGATTATCAAAGACAGAATAAATTATATTATGGACACATATGGCTTCCATGTGCCAGATATGTCTAAAAGTCCTGCTTATATGTTTTCAGGGCAAAAGAAATCTATTATGCTAATTCAAGCGCTCATTAACGACCCTGAAATTTTGATATTAGATGAGCCAGCTGCTAACTTAGATCCTAGTTCAAGAATTAGACTGTTTAATACTTTAAAACAGCTTCATTTGGAAGGTAAAACAATTTTTATCTCTAGTCATATCTTAGACGAGTTAGAAAAATATATCGACAGCTTTACTTTGCTTTTTGAAGGAAAATTATTATACTCAGGCTCTATAAATGATTTAGAAAAAGACAACAATCATTTTAATACTAAGATAAAGGTGAATAACCATCTACTTCTTAAACCATATTTAGAAGCAAATAATATAGACTTTTATATTGAAAACGATATTTTATACTGCAATCTTAAAACAAATGAAGACAAGAATAATTTAGTTAAGGAAATATTAAAACTGAATCTTGAGCTAATTTCAATTACTAAAAACACACAACCTTTAATCAGCAGATTTTTTGAAAAATCAGAAAACTAATTAAAACAAATTGCAAACAATGGGAAAAACAGGCCTTTTTTCCCATTTTTTTCAACTTTTTTTATCTTTGTCATAGAAACCCCCTTATTTATAGTGAAAGGAGAAAAATGGACAAAAACCATTATATAAAAGACACAACATCTGAAATTCCAATCAAAGAAAAAATAAACATGATTAAAACTCTTTGCTTTATTGATAATGAAATGAACAAGGCAAAATTAATAAGGGAAAAGGCAAGCAAATTATTTGGTTACAAGGATGATTCATTAAGTAATTATAAGTCTAGGTTTTATGGAACATTTGACTATATGAATGAAAACAATGCAGAATTTATTAAACAATATTTTATAGATCATAATGAAAATAGCGCTAAAAGTATGATGTCAAAATCAGCTTATTATAGATTAAGAAAAAATGCAATTGAAAAGTTTGTTTACTATTATATTACCAGGTAATTTATTAATAAGCGATTTGAATAATAGCACTATAAAACAGTCAAATGTGGCTTATATTGACAACAGAGAATATATAACTAATGCAACAGGAATACGATATGTGGATTGATCTGATTCTGGGAATGCATTTTCATTTTTTGATACTTCCTTAAAAAGGCACAAGAATTTATTTAAAAGAGGAGCCATTGAAATTAGGAGGATTTTTAATGGCAATAAATTTGTACTTAGATATTGAAGAGTTTCACCTACATCAATTGATAATGACGAAGATTTAAGCTTTGGCCTCTCAATTAACAATAATGTAGTTGAGCAAACACCTGAGAACACACATAATATAAAGTTTTACAAAGATGAGCTTGAAAAGAATTTTGATGAATATGATTCATTAAAAGACACTAAATACTATGTTTCCAGAACAACTGATGGCAGCGCAATGCTTCAAGTAATGACCCTTACTTCTGATTATTTAGGCTTAACATTTGACGATTTAGAAAATATTGTCGTAACTTTTCCAATTAAACCAATCTATTCAGCAAACGTTCGAGACCACGACTTTTGGGAAGTCAAATTAAGCAAATTACATAACAGGGATAAAACAATAAATGCAATAAAAAATAAAGCTGTTATTAAAATTCCTGAGTATTACAATTTCAGATTCGATGAATTTGGTAAAACTAAAGAAGAAGTGAAATATCTGAATATGAACATTAACATTAATCCACTATCTCAGGATAAAAAGTTAGTAAATTTAGTTCAAATTAAATCAGAAAGCACCAAGCATAGTGAAACTGGATTCTACAAAAAAGAGTAAGAGGGCACGCCTTATTTAAAAGAAAAATATCCAAACCAGGACAGCTTTGATGGACTTAAAAAAGTTATGTATGCGAACACTCATTTTATAAAAAATCAGTCATTTGGAACTTTGTTGATTGATTCTATTCATAATCAATCTTTAAGCAAAAGTGCAATACCAGTAGAGACAGAAACAACATCATCAATTTATAACAAAGGTGTTGATATAAAAAATATAGCTATAAATGATTACTATGAATTTGACTATAAACAAGGCAAATTAGTAAATTCAGTCTCAGGTCAAAATAAAGGTCTATTCATACCTTTTAATTTTAAAGGCAATTTCAATACCAGTTATAGACTGATATGAAAGACAAATGAAAAGAGCAAGAATTCAGAACACAGCGTAGTAATAAACAATAGTCAAAAAGTAATAAGACCTATGTTAGACCCATATTCAGGATTAATAAAATTAAAAATTAATGATAAAAGCGATGAGAGAACACAACCTTATAAATTTAAATTTTCAAGCGATCAAATAAAGGAAATAATTGAACTAAAAGAAAATCCAACAATAGAAATGTTTGAAAGGTTTAGAAATGGGCAATATATCCTACACTAGCTACAGCAGGTGTTGCAGCAACAGTAACGCCATTTGTTGTGTTATCTGTTAAAAAATCTAATGGAAGCAAAATAACCCCTGCTGAAAAAGAAAAGGAAAAAGAAAAAATAAATCATTTATCAGTTTCATTTCCTAATTTATCGCCAGCAAGCTATTATAAATTCATTAAATTTGACGACAATAATGTCCCATATTTAGAGAATAATATTGTGTCGGCTATCGTTAAGGATGTATTATCCAAATTGTCTGATTATGAAAAAGATATTGAATTTGATTACGAATTTATTAATCCTGGAAAGCTAGAATTACACTTTAAGTTAAACTTAAACCCAACTCCTGAATATAAGAGTTACAAACTAGAAATTTTTAAGGATAGTAATTATTCTAAATTAATTGTTCATTAGTAATTTAATTTAGGTAACTTATGAGAAGAAATAAACCCAAAAGCCCTATAAAACAATGTTAAACAAAAAAGAGACTAGGGTCTCTCTTTTGTTACAGTTTCAAGCTTGTATTGTTCTATTTCAGCAGCAGTTGCTAGAACAAAATGTTTGTTTCCAACATTATGTCACTTAGGCTGATATTCTTCTGTATAGTTATGAATTTTATGATCATAAATTTTTCCCATAAGTGAGCCCTTTTCCTTTTCAATAGAAGGAACGGCATCTAGCAAACTCTTGGTATATGGGTGGTAAGGATTATTTATAATTTCATCAGTTGGGCCAATTTCTAGTAAAGTTCCGCGGTTTATAACAGCTATCCTGTCAGAAATATATTCAACCATTCTTAAGTCGTGGGCTATAAATAAAATTGTAAGGTGGTATTTTTCTTTTAAATCATTAAAAATATTTATAACCTGTGCTTGTATTGAGACGTCTAAAGCAGAAATTGGTTCATCAGCTATTAATAATTTAGGCCTCAAAACAACAGCTCTACAAATTCCAAGACGTTGTTGCTGACCACCTGAAAATTCCAATGGGAATCTTCCTAAAACAGTGTCATCTAAACCAACTTGTTTCAAAATGTCTATAACTAAAAGTCTTTTGCATTGCTTTTCTGAAAGACTAGACATTTTGTCTCTTTCTTCTTTTTCAACCAAAATCTTTTTATATATGTCATCATAAATTTCTGGTTTTTCACTTGCTCTTTGCTCTAAAAGTTTAACAAACTCAACAAAAACAAAATTGTATGATGATTCAATGGTTTCACCCTCTTCTTGATATTTCTTAAGAGGAGAATCATAAATAATATTTTCAGGATCTTTTAACTGAATCAGGCTATTTATAGCCATAAAAGTTGCTTCATCAAAGTCAGTAAGATAAATTAACTTAGCATTTTTAGTATTTGATAAACCTTCTCCAACAACATATTCAACATTTTTAAAAGGGTTAAGAGAGTTTGTTGGATCTTGAAAGATCATTTGAACTTTATTTACCATAAAGTTAATAGTATCTTTGTATTTTTTGCTAAACTTTCATCCCTTATCAATGTTTTTAGGCACAACTCTATCTAAAATTTTAATTTGACCAAATTCGTAAGGAGTTAGACCAATGATTGCTCTACCTGTTGTAGATTTACCAGAACCAGATTCCCCAACTAATCCTAGAACTTCTCCATCATAAATATTTAAATTTAAATCTTTAATAGCGGGAAATGATTTAGCACCCGAGCCATAGACAATGTCTAGGTTTCTAATTTCAACCAAAGCATTTTTTTCTGGATAAGCATTAAGCATTTCATCTGTTCCCTCAACAACTTCACGATAAAGTATGTTGCCAAAGGCTCTTTTTTCAACATAGTACTGTTTACTCATTTATGCCTCCATTTGAATCGCCATAATACTTATCAAAAAACATTGATACTTTGCCCTTGTTGGCTGTTTT
>898 30 66
TTTTTTGTTTTTTTTTTTTTTTGGTTTTTT
>899 27 40
CCCCCCCCCCCCTCCCCCCCCCCTCCC
>900 24 54
CCCCCCCCCCCCTCCCCCCCCCCC
>901 1883 37416
AACTACCATAAGGGAGATATATGAGTGCTAAATCAATAGAACTAAATAAAGAAAAAGGTTCTGTAGTTGTTGAATATGAGTTTACAGGCGAAAAATGAACAAACATTTTTAACAAAACCAAAGCTAACAAAATTAAAAAGTTAAAAGTAGATGGTTTTAGACCTGGTAAAGCTCCTAAACACATAGTTGATAAATATGTAACACCAGTTACTGTTGCAAGTGATTCAATTCATGAGGCATATAATGTTTTTGCTGACGAAATTTTTGAAGAAGTTAAAAAGCAACATGAAAATGCATTGCAAAATGCTGTTTTATTAGAATTACCTGTTTTAGCAGAAGAATCATCTGTTATTAAAATTGAGTTTCCATTACTTCCTGACTTATCAGGCATTAAGCTAGATGAATCAATTAAGACAAAAGTTAGCAAATTAAAAGTAACTGAAGCTGATATTGATTCATATTTAGATGAATTATTAAGCAAAAACGCTTTATTAATGCCACTTGACAAAAAAGATAAAACAAAATTAGGTGACGTTGTTACACTTAAATATAAGGGTTTTGTAAACAATGAACCTTTTGAAGGTGGCGAGGCTGACCAATTTGATCTAAAATTAGGTAGCGAAACATTTATTGACACTTTTGAAGACCAATTAGTTGGCAAAAGTGTTGGCTGAAAAGGTGAAGTTAATGTTACATTCCCAGAAAACTATGCAGTGCCTACCCTTAAAGGCCAACCAGCAGTTTTTGAATGTGAAATTCTAGATGCTAAAAGATTAGAAAAAATCACTTTAGATGAAAAGAATGTTAAAGAATTGCATCTTCCAAATGTTTCAACAATTGAAGAAGCAAGAGCATATGCTAAAGAAATATTAACAGTTAAAAAATATGCTGAAATTCAAAGAAATGTAATTGATTCATTAGTTGCTGAATTAGTTGAAAAACACCAATTTGCAATTTCAGACATTTTAGTTGCTACTGGTGCTCAAAAAAGATTAGAAGAGATTAAAGCTAACTTAAAAACTCAAGGCATTAAGTTCAATGACTACTTAGACTTAATTAAAACTTCAGAAGCTGATTTTAACAAATTAGTTCTAAACGAAGAAAAAGAAGTAACAAAGAGACTTTTAGTTCACGAAGAGTTAATGAAACAATTTAAGGACAAAGCTGAAATTTCTGAAGAAAACAAAAACCTTTGGGCAATTAACATTGCTTTTGGTCAACAATTTATCCCTCTTCAATTTGTTCTTCAATACATGAAACAAAATCCTTTAGCTGAAGGCGAAGAACAAAATGGTCAATTCACTGAAGCCATTAAAGAAGTTGCTATAACAAGATTAATTCTTGCGCAATTAGACAAGAAAACTTCAGAACAAAATGACAAAGTTGCCTTAGAATTAGCTAATAAATTAATTAAACAAGCTGAAGAAGATATCAAAAAATTTGAAGAAGAAGCTAAAAAAATTCATGAAGAAGAATTAGCTGAAGAAGCTAAAAAAGCGGAATCTAAAGAAGAAAATAAATAACAAAATACCGAAACGTCTGCTAATTATGCAGATGTTTTTATTTTCAAATATTGTCTCTATGACAAATTCATAATTTATAATTTATATACAAATAATAAATATATCAGTGACTATTTGTATTATAAGGATGACGATGAATACTATAAAACAGGATTATATAGAAAAAGCTAATGCGCTAAGCCTTAGCAATGAACTAAATCAAGATCAAAAAGATCTTATTATTTCAATCATTAATAAATTTGATGACAATGACCCAGCACTACATAATGTTTACCAACTTTTGATCAAAAGAGTAAAACTAGGCTTTGTATTTGATATTGCTCCTTCAGTTAATGCTTCTGAAATATCTTTATTAAAAAA
>902 94 1322
GATGAAGAGAAGAAGCCAGCTGAAATGCCTGGTGGAGGTCAAAAAGACCCTAAAACTCCAGCAGAAGGCAGTCAAAATCCAGGAACTGAAGGTG
>903 50 310
TTTAGCTGCTACAAATGGAATTGCACTTAAAGAAGCAACTGAACCTAAAA
>904 24 18
TTTTTTTTTTTTTTTTTTAATTTC
>905 24 30
TTTTTTTTTTTTTTTTTTAATTTA
>906 26 91
TTTTTTTTTTTTTTTTTTTTAAAGCT
>907 321 3622
[truncated: 541,654 more chars]
